# Supplementary material for: Phenotypic tolerance for rDNA copy number variation within the natural range of C. elegans
Source: PLoS Genet. 2025 Jul 2;21(7):e1011759. doi: 10.1371/journal.pgen.1011759 (PMC12221044; doi:10.1371/journal.pgen.1011759)
Supplement: S1 File — (XLSX) [file pgen.1011759.s017.xlsx]

## Sheet: Sheet1
			WGS estimate of Chr I rDNA locus copy number
Strain_name	Genotype	RIL_ID	Phase_1	Phase_2	Phase_3
SEA52	RIL of MY1 X SEA51	AO1	393.489	413.986	443.207
SEA53	RIL of MY1 X SEA51	AO2	388.641	448.317	401.178
SEA54	RIL of MY1 X SEA51	AO3	410.534	453.235	403.005
SEA55	RIL of MY1 X SEA51	AO4	355.039	493.704	391.078
SEA56	RIL of MY1 X SEA51	AO5	365.464	425.749	398.87
SEA57	RIL of MY1 X SEA51	AO6	415.401	450.699	417.321
SEA58	RIL of MY1 X SEA51	AO7	377.175	443.915	428.906
SEA59	RIL of MY1 X SEA51	AO8	346.802	449.324	416.712
SEA60	RIL of MY1 X SEA51	AO9	343.568	425.711	403.732
SEA61	RIL of MY1 X SEA51	AO10	393.969	475.205	435.203
SEA62	RIL of MY1 X SEA51	AO11	358.667	445.63	398.556
SEA63	RIL of MY1 X SEA51	AO12	349.801	447.993	388.135
SEA64	RIL of MY1 X SEA51	AO13	334.805	439.087	427.005
SEA65	RIL of MY1 X SEA51	AO14	349.894	455.838	389.863
SEA66	RIL of MY1 X SEA51	AO15	352.462	424.416	392.565
SEA67	RIL of MY1 X SEA51	AO16	347.768	436.38	433.12
SEA68	RIL of MY1 X SEA51	AO17	373.319	456.053	416.975
SEA69	RIL of MY1 X SEA51	AO18	353.952	418.341	400.123
SEA70	RIL of MY1 X SEA51	AO19	365.854	433.882	421.491
SEA71	RIL of MY1 X SEA51	AO20	365.005	457.772	401.136
SEA72	RIL of MY1 X SEA51	AO21	362.456	392.648	402.936
SEA73	RIL of MY1 X SEA51	AO22	369.635	390.198	401.426
SEA74	RIL of MY1 X SEA51	AO23	338.886	399.749	387.902
SEA75	RIL of MY1 X SEA51	AO24	356.894	384.258	382.311
SEA76	RIL of MY1 X SEA51	AO25	387.004	324.263	357.666
SEA77	RIL of MY1 X SEA51	AO26	433.761	377.819	400.929
SEA78	RIL of MY1 X SEA51	AO27	410.541	362.859	387.682
SEA79	RIL of MY1 X SEA51	AO28	435.807	388.748	410.801
SEA80	RIL of MY1 X SEA51	AO29	411.22	385.299	383.071
SEA81	RIL of MY1 X SEA51	AO30	418.913	377.565	370.689
SEA82	RIL of MY1 X SEA51; mIs13[myo-2p::GFP + pes-10p::GFP + F22B7.9p::GFP] I	AG1	121.284	116.991	127.317
SEA83	RIL of MY1 X SEA51; mIs13[myo-2p::GFP + pes-10p::GFP + F22B7.9p::GFP] I	AG2	124.98	114.811	135.349
SEA84	RIL of MY1 X SEA51; mIs13[myo-2p::GFP + pes-10p::GFP + F22B7.9p::GFP] I	AG3	122.236	103.913	136.623
SEA85	RIL of MY1 X SEA51; mIs13[myo-2p::GFP + pes-10p::GFP + F22B7.9p::GFP] I	AG4	123.916	111.932	144.659
SEA86	RIL of MY1 X SEA51; mIs13[myo-2p::GFP + pes-10p::GFP + F22B7.9p::GFP] I	AG5	128.338	121.69	129.972
SEA87	RIL of MY1 X SEA51; mIs13[myo-2p::GFP + pes-10p::GFP + F22B7.9p::GFP] I	AG6	130.01	116.585	138.692
SEA88	RIL of MY1 X SEA51; mIs13[myo-2p::GFP + pes-10p::GFP + F22B7.9p::GFP] I	AG7	120.672	128.575	129.738
SEA89	RIL of MY1 X SEA51; mIs13[myo-2p::GFP + pes-10p::GFP + F22B7.9p::GFP] I	AG8	118.938	112.438	132.195
SEA90	RIL of MY1 X SEA51; mIs13[myo-2p::GFP + pes-10p::GFP + F22B7.9p::GFP] I	AG9	134.966	119.084	132.833
SEA91	RIL of MY1 X SEA51; mIs13[myo-2p::GFP + pes-10p::GFP + F22B7.9p::GFP] I	AG10	128.794	114.617	135.683
SEA92	RIL of MY1 X SEA51; mIs13[myo-2p::GFP + pes-10p::GFP + F22B7.9p::GFP] I	AG11	123.915	120.789	121.552
SEA93	RIL of MY1 X SEA51; mIs13[myo-2p::GFP + pes-10p::GFP + F22B7.9p::GFP] I	AG12	121.757	115.364	136.971
SEA94	RIL of MY1 X SEA51; mIs13[myo-2p::GFP + pes-10p::GFP + F22B7.9p::GFP] I	AG13	120.573	116.891	130.817
SEA95	RIL of MY1 X SEA51; mIs13[myo-2p::GFP + pes-10p::GFP + F22B7.9p::GFP] I	AG14	124.396	128.292	177.97
SEA96	RIL of MY1 X SEA51; mIs13[myo-2p::GFP + pes-10p::GFP + F22B7.9p::GFP] I	AG15	120.365	125.776	135.637
SEA97	RIL of MY1 X SEA51; mIs13[myo-2p::GFP + pes-10p::GFP + F22B7.9p::GFP] I	AG16	112.935	124.491	140.402
SEA98	RIL of MY1 X SEA51; mIs13[myo-2p::GFP + pes-10p::GFP + F22B7.9p::GFP] I	AG18	118.289	117.155	130.36
SEA99	RIL of MY1 X SEA51; mIs13[myo-2p::GFP + pes-10p::GFP + F22B7.9p::GFP] I	AG19	124.591	129.901	126.839
SEA100	RIL of MY1 X SEA51; mIs13[myo-2p::GFP + pes-10p::GFP + F22B7.9p::GFP] I	AG20	122.512	119.551	144.276
SEA101	RIL of MY1 X SEA51; mIs13[myo-2p::GFP + pes-10p::GFP + F22B7.9p::GFP] I	AG21	117.103	126.046	127.294
SEA102	RIL of MY1 X SEA51; mIs13[myo-2p::GFP + pes-10p::GFP + F22B7.9p::GFP] I	AG22	115.616	127.16	139.03
SEA103	RIL of MY1 X SEA51; mIs13[myo-2p::GFP + pes-10p::GFP + F22B7.9p::GFP] I	AG24	118.382	126.593	134.044
SEA104	RIL of MY1 X SEA51; mIs13[myo-2p::GFP + pes-10p::GFP + F22B7.9p::GFP] I	AG25	128.922	131.243	139.531
SEA105	RIL of MY1 X SEA51; mIs13[myo-2p::GFP + pes-10p::GFP + F22B7.9p::GFP] I	AG26	176.557	122.727	139.543
SEA106	RIL of MY1 X SEA51; mIs13[myo-2p::GFP + pes-10p::GFP + F22B7.9p::GFP] I	AG27	117.495	126.561	129.343
SEA107	RIL of MY1 X SEA51; mIs13[myo-2p::GFP + pes-10p::GFP + F22B7.9p::GFP] I	AG28	128.328	127.799	152.123
SEA108	RIL of MY1 X SEA51; mIs13[myo-2p::GFP + pes-10p::GFP + F22B7.9p::GFP] I	AG29	122.304	122.119	124.063
SEA109	RIL of MY1 X SEA51; mIs13[myo-2p::GFP + pes-10p::GFP + F22B7.9p::GFP] I	AG30	81.1831	80.2541	100.236
SEA110	RIL of MY1 X SEA51; mIs13[myo-2p::GFP + pes-10p::GFP + F22B7.9p::GFP] I	BG1	132.539	138.581	153.857
SEA111	RIL of MY1 X SEA51; mIs13[myo-2p::GFP + pes-10p::GFP + F22B7.9p::GFP] I	BG2	129.467	132.923	147.166
SEA112	RIL of MY1 X SEA51; mIs13[myo-2p::GFP + pes-10p::GFP + F22B7.9p::GFP] I	BG3	138.719	135.745	139.025
SEA113	RIL of MY1 X SEA51; mIs13[myo-2p::GFP + pes-10p::GFP + F22B7.9p::GFP] I	BG4	121.895	97.4801	107.247
SEA114	RIL of MY1 X SEA51; mIs13[myo-2p::GFP + pes-10p::GFP + F22B7.9p::GFP] I	BG5	140.862	130.98	151.296
SEA115	RIL of MY1 X SEA51; mIs13[myo-2p::GFP + pes-10p::GFP + F22B7.9p::GFP] I	BG6	131.408	151.945	163.607
SEA116	RIL of MY1 X SEA51; mIs13[myo-2p::GFP + pes-10p::GFP + F22B7.9p::GFP] I	BG7	130.957	119.25	132.894
SEA117	RIL of MY1 X SEA51; mIs13[myo-2p::GFP + pes-10p::GFP + F22B7.9p::GFP] I	BG8	130.353	134.069	158.044
SEA118	RIL of MY1 X SEA51; mIs13[myo-2p::GFP + pes-10p::GFP + F22B7.9p::GFP] I	BG9	122.89	143.8	154.134
SEA119	RIL of MY1 X SEA51; mIs13[myo-2p::GFP + pes-10p::GFP + F22B7.9p::GFP] I	BG10	130.179	141.059	157.618
SEA120	RIL of MY1 X SEA51; mIs13[myo-2p::GFP + pes-10p::GFP + F22B7.9p::GFP] I	BG11	127.942	135.86	154.3
SEA121	RIL of MY1 X SEA51; mIs13[myo-2p::GFP + pes-10p::GFP + F22B7.9p::GFP] I	BG12	121.318	132.727	152.741
SEA122	RIL of MY1 X SEA51; mIs13[myo-2p::GFP + pes-10p::GFP + F22B7.9p::GFP] I	BG13	117.827	141.797	153.744
SEA123	RIL of MY1 X SEA51; mIs13[myo-2p::GFP + pes-10p::GFP + F22B7.9p::GFP] I	BG14	121.191	140.2	165.098
SEA124	RIL of MY1 X SEA51; mIs13[myo-2p::GFP + pes-10p::GFP + F22B7.9p::GFP] I	BG15	148.869	142.983	155.318
SEA125	RIL of MY1 X SEA51; mIs13[myo-2p::GFP + pes-10p::GFP + F22B7.9p::GFP] I	BG16	133.244	128.313	159.731
SEA126	RIL of MY1 X SEA51; mIs13[myo-2p::GFP + pes-10p::GFP + F22B7.9p::GFP] I	BG17	129.585	123.323	149.979
SEA127	RIL of MY1 X SEA51; mIs13[myo-2p::GFP + pes-10p::GFP + F22B7.9p::GFP] I	BG18	121.834	124.122	152.788
SEA128	RIL of MY1 X SEA51; mIs13[myo-2p::GFP + pes-10p::GFP + F22B7.9p::GFP] I	BG19	127.803	126.054	159.465
SEA129	RIL of MY1 X SEA51; mIs13[myo-2p::GFP + pes-10p::GFP + F22B7.9p::GFP] I	BG20	119.913	130.576	166.995
SEA130	RIL of MY1 X SEA51; mIs13[myo-2p::GFP + pes-10p::GFP + F22B7.9p::GFP] I	BG21	135.084	124.136	123.957
SEA131	RIL of MY1 X SEA51; mIs13[myo-2p::GFP + pes-10p::GFP + F22B7.9p::GFP] I	BG22	133.916	121.069	152.588
SEA132	RIL of MY1 X SEA51; mIs13[myo-2p::GFP + pes-10p::GFP + F22B7.9p::GFP] I	BG23	130.992	137.549	150.283
SEA133	RIL of MY1 X SEA51; mIs13[myo-2p::GFP + pes-10p::GFP + F22B7.9p::GFP] I	BG24	130.474	122.437	137.621
SEA134	RIL of MY1 X SEA51; mIs13[myo-2p::GFP + pes-10p::GFP + F22B7.9p::GFP] I	BG25	144.786	135.486	135.782
SEA135	RIL of MY1 X SEA51; mIs13[myo-2p::GFP + pes-10p::GFP + F22B7.9p::GFP] I	BG26	146.729	138.289	156.031
SEA136	RIL of MY1 X SEA51; mIs13[myo-2p::GFP + pes-10p::GFP + F22B7.9p::GFP] I	BG27	135.174	172.099	181.424
SEA137	RIL of MY1 X SEA51; mIs13[myo-2p::GFP + pes-10p::GFP + F22B7.9p::GFP] I	BG28	137.821	136.009	150.064
SEA138	RIL of MY1 X SEA51; mIs13[myo-2p::GFP + pes-10p::GFP + F22B7.9p::GFP] I	BG29	135.855	146.078	146.948
SEA139	RIL of MY1 X SEA51; mIs13[myo-2p::GFP + pes-10p::GFP + F22B7.9p::GFP] I	BG30	142.758	135.711	160.285
SEA140	RIL of MY1 X SEA51	BO1	399.959	440.357	447.567
SEA141	RIL of MY1 X SEA51	BO2	420.706	435.599	448.596
SEA142	RIL of MY1 X SEA51	BO3	428.832	383.064	419.826
SEA143	RIL of MY1 X SEA51	BO4	411.508	416.829	473.463
SEA144	RIL of MY1 X SEA51	BO5	396.503	415.328	486.77
SEA145	RIL of MY1 X SEA51	BO6	442.4	466.547	551.664
SEA146	RIL of MY1 X SEA51	BO7	411.851	463.84	491.617
SEA147	RIL of MY1 X SEA51	BO8	406.494	461.276	495.876
SEA148	RIL of MY1 X SEA51	BO9	394.047	450.697	473.755
SEA149	RIL of MY1 X SEA51	BO10	431.725	443.839	555.657
SEA150	RIL of MY1 X SEA51	BO11	406.61	455.899	441.126
SEA151	RIL of MY1 X SEA51	BO12	442.305	421.153	442.416
SEA152	RIL of MY1 X SEA51	BO13	406.241	444.39	434.749
SEA153	RIL of MY1 X SEA51	BO14	430.383	454.72	484.633
SEA154	RIL of MY1 X SEA51	BO15	415.728	481.095	465.333
SEA155	RIL of MY1 X SEA51	BO16	445.902	345.329	462.324
SEA156	RIL of MY1 X SEA51	BO17	425.935	463.276	482.411
SEA157	RIL of MY1 X SEA51	BO18	428.895	465.838	453.283
SEA158	RIL of MY1 X SEA51	BO19	437.918	416.95	437.342
SEA159	RIL of MY1 X SEA51	BO20	425.592	454.412	438.014
SEA160	RIL of MY1 X SEA51	BO21	448.559	469.921	449.633
SEA161	RIL of MY1 X SEA51	BO22	410.166	468.738	413.097
SEA162	RIL of MY1 X SEA51	BO23	440.929	446.132	474.076
SEA163	RIL of MY1 X SEA51	BO24	415.791	483.749	431.798
SEA164	RIL of MY1 X SEA51	BO25	426.986	484.028	460.935
SEA165	RIL of MY1 X SEA51	BO26	442.405	455.555	460.528
SEA166	RIL of MY1 X SEA51	BO27	430.139	489.45	467.925
SEA167	RIL of MY1 X SEA51	BO28	407.293	470.743	426.342
SEA168	RIL of MY1 X SEA51	BO29	459.797	480.513	427.923
SEA169	RIL of MY1 X SEA51	BO30	451.016	475.342	508.65
MY1_1	Wild isolate		393.838	391.945	410.826
MY1_2	Wild isolate		388.762	390.496	393.807
SEA51_1	mIs13[myo-2p::GFP + pes-10p::GFP + F22B7.9p::GFP] I		122.629	119.821	125.546
SEA51_2	mIs13[myo-2p::GFP + pes-10p::GFP + F22B7.9p::GFP] I		116.698	116.615	117.32
