# Supplementary material for: Phenotypic tolerance for rDNA copy number variation within the natural range of C. elegans
Source: PLoS Genet. 2025 Jul 2;21(7):e1011759. doi: 10.1371/journal.pgen.1011759 (PMC12221044; doi:10.1371/journal.pgen.1011759)
Supplement: S2 File — (CSV) [file pgen.1011759.s018.csv]

Strain		AG1_Phase2	AG2_Phase2	AG3_Phase2	AG4_Phase2	AG5_Phase2	AG6_Phase2	AG7_Phase2	AG8_Phase2	AG9_Phase2	AG10_Phase2	AG11_Phase2	AG12_Phase2	AG13_Phase2	AG14_Phase2	AG15_Phase2	AG16_Phase2	AG18_Phase2	AG19_Phase2	AG20_Phase2	AG21_Phase2	AG22_Phase2	AG24_Phase2	AG25_Phase2	AG26_Phase2	AG27_Phase2	AG28_Phase2	AG29_Phase2	AG30_Phase2	BG1_PhaseII	BG2_PhaseII	BG3_PhaseII	BG4_PhaseII	BG5_PhaseII	BG6_PhaseII	BG7_PhaseII	BG8_PhaseII	BG9_PhaseII	BG10_PhaseII	BG11_PhaseII	BG12_PhaseII	BG13_PhaseII	BG14_PhaseII	BG15_PhaseII	BG16_PhaseII	BG17_PhaseII	BG18_PhaseII	BG19_PhaseII	BG20_PhaseII
I3535	I	NA	NA	2	0	NA	NA	NA	2	0	NA	0	0	NA	NA	NA	NA	2	0	NA	0	NA	2	NA	NA	2	0	0	0	0	0	0	2	0	0	2	2	NA	2	0	2	2	0	0	2	0	NA	0	0
I3659	I	NA	2	2	0	NA	2	2	2	0	NA	0	0	2	2	NA	2	2	0	2	0	NA	2	2	2	2	0	0	0	0	0	0	2	0	0	2	2	2	2	0	2	2	0	0	2	0	2	0	0
I3736	I	2	2	2	0	2	2	2	2	0	NA	0	0	2	2	0	2	2	NA	2	0	2	2	2	2	2	0	0	0	0	0	0	2	0	0	2	2	2	2	0	2	2	0	0	2	0	2	0	0
I3979	I	NA	2	2	0	2	2	2	2	0	2	0	0	2	2	0	2	2	0	2	0	2	2	2	2	2	0	0	0	0	0	0	2	0	0	2	2	2	2	0	2	2	0	0	2	0	2	0	0
I6313	I	2	2	2	0	NA	2	2	2	0	2	0	0	2	2	0	2	2	0	2	0	2	2	2	2	2	0	0	0	0	0	0	2	0	0	2	2	2	2	0	2	2	0	0	2	0	2	0	0
I6314	I	2	2	2	0	NA	2	2	2	0	2	0	0	2	2	0	2	2	0	2	0	2	2	2	2	2	0	0	0	0	0	0	2	0	0	2	2	2	2	0	2	2	0	0	2	0	2	0	0
I6415	I	NA	NA	2	0	NA	NA	2	2	0	NA	NA	0	2	2	NA	NA	NA	0	NA	NA	NA	NA	2	2	2	0	0	0	0	0	0	2	0	0	2	2	2	NA	0	NA	2	0	0	2	0	2	0	0
I6468	I	2	2	2	NA	NA	NA	2	NA	0	NA	NA	0	NA	NA	NA	NA	NA	0	NA	0	NA	NA	NA	NA	2	0	0	0	0	0	NA	2	0	0	2	NA	2	NA	NA	NA	2	0	0	NA	0	NA	NA	0
I6580	I	NA	2	2	0	2	2	2	2	0	NA	0	0	2	2	NA	2	2	NA	2	0	2	NA	2	NA	NA	0	0	0	0	0	0	2	0	0	2	2	2	2	0	2	2	0	0	2	0	2	0	0
I6581	I	NA	2	2	0	2	2	2	2	0	NA	0	0	2	2	NA	2	2	NA	2	0	2	NA	2	NA	NA	0	0	0	0	0	0	2	0	0	2	2	2	2	0	2	2	0	0	2	0	2	0	0
I6689	I	2	2	2	0	2	2	2	NA	0	NA	0	0	NA	2	NA	2	2	NA	2	0	2	2	NA	2	2	0	0	0	0	0	0	2	0	0	2	2	2	2	0	2	2	0	0	2	0	2	0	0
I7565	I	2	2	2	NA	2	2	2	2	0	NA	0	0	2	NA	NA	2	NA	NA	NA	0	2	2	NA	2	2	0	0	0	0	0	0	2	0	0	2	2	NA	2	0	2	2	0	0	2	0	2	0	0
I8267	I	2	2	2	0	2	2	2	2	0	NA	0	0	2	2	0	2	2	NA	2	0	2	2	NA	2	2	0	0	0	0	0	0	2	0	0	2	2	2	2	0	2	2	0	0	2	0	2	0	0
I9007	I	NA	2	NA	NA	NA	NA	2	NA	NA	NA	0	0	NA	2	0	NA	NA	NA	NA	0	2	NA	NA	2	NA	0	0	NA	0	0	0	2	0	0	2	2	2	NA	0	2	2	0	0	2	0	2	0	0
I9577	I	NA	NA	NA	NA	NA	NA	2	NA	NA	NA	NA	0	NA	NA	NA	NA	2	NA	NA	NA	2	NA	NA	NA	NA	NA	NA	0	0	0	0	2	0	0	2	2	NA	NA	0	NA	2	0	NA	2	NA	2	0	0
I10291	I	2	2	2	0	NA	2	2	2	0	NA	0	NA	2	2	0	2	2	0	2	0	2	2	NA	2	2	0	0	0	0	0	0	2	0	0	2	2	2	2	0	2	2	0	0	2	0	2	0	0
I11350	I	2	2	2	0	NA	2	2	2	0	NA	0	0	2	NA	NA	2	2	NA	NA	0	2	NA	NA	2	2	0	0	0	0	0	0	2	0	0	2	2	2	2	0	2	2	0	0	2	0	2	0	0
I12129	I	2	2	NA	0	2	NA	2	2	0	NA	0	0	2	NA	NA	NA	2	NA	NA	0	NA	NA	NA	NA	2	0	0	0	0	0	0	2	NA	NA	NA	NA	NA	NA	0	NA	NA	0	0	NA	0	2	0	0
I12921	I	2	2	2	0	2	2	2	2	0	2	0	0	2	2	0	2	2	0	2	0	2	2	2	2	2	0	0	0	0	0	0	2	0	0	2	2	2	2	0	2	2	0	0	2	0	2	0	0
I13117	I	2	2	2	0	2	2	2	2	0	2	0	0	2	2	0	2	2	0	2	0	2	2	NA	2	2	0	0	0	0	0	0	2	0	0	2	2	2	2	0	2	2	0	0	2	0	2	0	0
I14821	I	2	2	2	0	2	2	2	2	0	2	0	0	2	2	0	2	2	0	2	0	2	2	2	2	2	0	0	0	0	0	0	2	0	0	2	2	2	2	0	2	2	0	0	2	0	2	0	0
I15024	I	2	2	2	0	2	2	2	2	0	2	0	0	2	2	0	2	2	0	2	0	2	NA	NA	2	2	0	0	0	0	0	0	2	0	0	2	2	2	2	0	2	2	0	0	2	0	2	0	0
I15399	I	2	2	2	0	2	2	2	2	0	2	0	0	2	2	NA	2	2	0	2	0	2	2	2	2	2	0	0	0	0	0	0	2	0	0	2	2	2	2	0	2	2	0	0	2	0	2	0	0
I15629	I	2	2	2	0	2	2	2	2	0	2	0	NA	2	2	NA	2	2	0	2	0	2	NA	2	2	2	0	0	0	0	0	0	2	0	0	2	2	2	2	0	2	2	0	0	2	0	NA	0	0
I17159	I	2	2	2	0	2	2	NA	NA	0	NA	0	0	NA	2	NA	NA	2	NA	NA	0	2	NA	NA	2	2	0	0	NA	0	0	0	2	0	0	NA	2	NA	2	0	2	2	0	0	2	0	2	0	0
I17224	I	NA	2	2	0	2	NA	2	NA	0	2	0	0	2	2	NA	2	2	0	2	0	2	2	NA	2	2	0	0	0	0	0	0	2	0	0	2	2	2	2	0	2	2	0	0	2	0	2	0	0
I17948	I	2	2	2	0	NA	2	2	2	0	NA	0	0	2	NA	NA	NA	2	0	2	0	2	2	NA	2	2	0	0	0	0	0	0	2	0	0	2	2	2	2	0	2	2	0	0	2	0	2	0	0
I18032	I	2	NA	2	NA	2	2	2	2	0	NA	0	0	NA	NA	0	NA	2	NA	2	0	NA	2	NA	NA	2	0	0	0	0	0	0	2	0	0	2	2	2	2	0	2	2	0	0	2	0	2	0	0
I18297	I	NA	NA	NA	NA	NA	NA	NA	2	0	NA	NA	0	NA	NA	0	NA	2	0	NA	NA	NA	NA	NA	NA	NA	0	0	0	0	0	NA	2	0	0	2	2	NA	2	NA	2	NA	0	NA	NA	0	2	0	0
I18466	I	NA	NA	NA	0	NA	NA	2	NA	NA	NA	NA	NA	NA	2	0	NA	NA	NA	NA	NA	NA	NA	NA	2	NA	NA	NA	0	0	0	NA	2	0	0	2	NA	2	NA	0	2	2	0	NA	2	0	2	0	0
I18679	I	NA	NA	NA	NA	NA	NA	NA	2	NA	NA	0	0	NA	NA	NA	NA	NA	NA	NA	NA	NA	NA	NA	NA	NA	0	0	NA	0	0	0	2	0	0	2	2	2	NA	0	2	NA	0	0	2	0	NA	0	0
I19737	I	2	NA	2	0	2	2	2	2	0	NA	0	0	2	2	0	2	NA	0	NA	NA	2	2	NA	NA	NA	0	0	0	0	0	0	2	0	0	2	2	2	2	0	NA	2	0	0	2	0	2	0	0
I20217	I	NA	2	2	NA	2	NA	NA	NA	NA	NA	0	0	2	NA	NA	2	2	NA	2	NA	NA	NA	NA	NA	NA	0	0	0	0	0	0	2	0	0	2	NA	2	NA	0	2	2	0	0	2	0	2	0	0
I21156	I	2	2	2	0	2	2	2	2	0	2	0	0	2	2	0	2	2	0	2	0	2	2	NA	2	2	0	0	0	0	0	0	2	0	0	2	2	2	2	0	2	2	0	0	2	0	2	0	0
I21304	I	NA	NA	2	0	NA	2	NA	NA	NA	NA	NA	0	NA	NA	NA	NA	NA	NA	2	NA	2	NA	NA	2	NA	0	0	NA	0	0	0	2	0	0	2	NA	NA	NA	0	2	2	0	0	2	0	2	0	0
I21431	I	NA	2	2	0	NA	2	NA	1	0	NA	0	NA	NA	2	0	2	2	0	NA	0	2	2	NA	2	2	0	0	0	0	0	0	2	0	0	NA	2	2	2	0	2	2	0	0	2	0	2	0	0
I22134	I	2	2	2	0	NA	2	2	2	0	NA	0	0	2	2	0	NA	2	0	2	NA	2	NA	2	2	2	0	0	0	0	0	0	2	0	0	2	2	2	NA	0	2	2	0	0	2	0	2	0	0
I22257	I	2	2	2	0	2	2	2	2	0	2	0	0	2	2	NA	2	2	0	2	0	2	2	NA	2	2	0	0	0	0	0	0	2	0	0	2	2	2	2	0	2	2	0	0	2	0	2	0	0
I23395	I	NA	NA	NA	0	NA	NA	NA	NA	0	NA	0	0	NA	NA	0	NA	NA	0	NA	0	NA	NA	NA	NA	NA	0	0	0	0	0	0	NA	0	0	NA	NA	NA	NA	0	NA	NA	0	0	NA	0	NA	0	0
I23398	I	NA	NA	NA	0	NA	NA	NA	NA	0	NA	0	0	NA	NA	0	NA	NA	0	NA	0	NA	NA	NA	NA	NA	0	0	0	0	0	0	NA	0	0	NA	NA	NA	NA	0	NA	NA	0	0	NA	0	NA	0	0
I24356	I	NA	NA	NA	0	2	2	NA	2	0	NA	NA	0	2	NA	NA	NA	NA	NA	NA	NA	NA	NA	NA	NA	NA	NA	0	NA	0	0	0	2	0	0	NA	NA	NA	NA	0	NA	NA	0	0	NA	0	2	0	0
I24495	I	NA	NA	NA	0	NA	2	2	NA	0	NA	0	0	NA	NA	NA	NA	2	0	NA	NA	NA	NA	NA	NA	NA	0	0	NA	0	0	0	NA	0	0	NA	NA	2	NA	0	2	2	0	0	NA	0	NA	0	0
I25996	I	NA	2	2	0	NA	2	2	2	0	NA	0	0	2	2	0	2	2	NA	2	0	2	2	NA	2	NA	0	0	0	0	0	0	2	0	0	2	2	2	2	0	2	2	0	0	2	0	2	0	0
I26449	I	2	2	2	0	2	2	2	2	0	NA	0	0	2	2	NA	2	2	NA	2	0	2	2	2	2	2	0	0	0	0	0	0	2	0	0	2	2	2	2	0	2	2	0	0	2	0	2	0	0
I26827	I	2	2	2	0	2	2	NA	2	0	2	0	0	2	NA	0	NA	2	NA	2	0	NA	2	NA	2	NA	0	0	0	0	0	0	2	0	0	2	2	2	2	0	2	2	0	0	2	0	2	0	0
I28512	I	NA	2	2	0	NA	NA	NA	2	NA	NA	NA	NA	2	2	NA	NA	2	NA	NA	0	2	NA	NA	2	2	0	NA	NA	0	0	0	2	0	0	2	2	2	2	0	2	2	0	0	NA	0	2	0	0
I28534	I	NA	2	NA	0	NA	NA	NA	2	NA	NA	NA	NA	2	2	NA	NA	2	NA	NA	NA	2	NA	NA	2	NA	0	NA	NA	0	0	0	2	0	0	NA	2	2	2	0	2	2	0	0	2	0	2	NA	NA
I30671	I	2	2	2	0	NA	2	2	2	0	NA	0	0	2	2	NA	2	2	0	2	0	2	2	NA	2	2	0	0	0	0	0	0	2	0	0	2	2	2	2	0	1	2	0	0	2	0	2	0	0
I31281	I	2	2	2	0	2	2	2	2	0	2	0	0	2	2	0	2	2	0	2	0	2	2	2	NA	2	0	0	0	0	0	0	2	0	0	2	2	2	2	0	2	NA	0	0	2	0	2	0	0
I32402	I	2	2	2	0	2	NA	2	2	0	NA	0	0	2	2	0	2	2	0	2	0	2	2	2	2	2	0	0	0	0	0	0	2	0	0	2	2	2	2	0	2	2	0	0	2	0	2	0	0
I32839	I	2	NA	2	0	NA	2	NA	NA	0	NA	0	0	NA	2	NA	NA	2	NA	NA	0	2	2	2	2	2	0	0	0	0	0	0	2	0	0	2	2	2	2	0	2	2	0	0	2	0	2	0	0
I32927	I	2	NA	2	0	2	2	2	NA	0	2	0	0	NA	2	0	NA	2	NA	2	0	2	NA	2	2	2	0	0	0	0	0	0	2	0	0	2	2	2	2	0	2	2	0	0	2	0	2	0	0
I34127	I	2	2	2	NA	2	2	2	2	0	NA	0	0	2	2	0	2	2	0	2	0	2	2	NA	2	2	0	0	0	0	0	0	2	0	0	2	2	2	2	0	2	2	0	0	2	0	2	0	0
I34541	I	2	NA	2	0	NA	2	NA	2	NA	NA	0	NA	2	NA	NA	NA	NA	NA	NA	0	2	NA	NA	NA	NA	0	0	0	0	0	0	NA	0	0	2	2	NA	NA	0	2	NA	0	0	2	0	2	NA	0
I34842	I	2	2	2	0	NA	2	2	2	NA	NA	0	0	2	NA	NA	2	2	0	NA	0	2	2	NA	2	2	0	0	0	0	0	0	2	0	0	2	2	NA	2	0	2	2	0	0	2	0	2	0	0
I36410	I	2	2	2	0	2	2	2	2	0	2	0	0	2	2	0	2	2	0	2	0	2	2	NA	2	2	0	0	0	0	0	0	2	0	0	2	2	2	2	0	2	2	0	0	2	0	2	0	0
I36666	I	2	2	2	0	2	NA	NA	2	0	NA	0	0	2	2	0	2	2	0	2	0	2	2	NA	NA	2	0	0	0	0	0	0	2	0	0	2	2	2	2	0	2	2	0	0	2	0	2	0	0
I36907	I	2	2	2	0	2	2	2	2	0	2	0	0	2	2	0	2	2	0	2	0	2	2	2	2	2	0	0	0	0	0	0	2	0	0	2	2	2	2	0	2	2	0	0	2	0	2	0	0
I37151	I	2	2	2	0	2	2	2	2	0	NA	0	0	2	2	0	2	2	0	2	0	2	2	NA	2	2	0	0	0	0	0	0	2	0	0	2	2	2	2	0	2	2	0	0	2	0	2	0	0
I38161	I	2	2	2	0	2	2	2	2	0	2	0	0	2	2	0	2	2	0	2	0	2	2	2	2	2	0	0	0	0	0	0	2	0	0	2	2	2	2	0	2	2	0	0	2	0	2	0	0
I38465	I	NA	2	2	0	NA	2	2	2	0	NA	0	0	NA	NA	0	NA	1	0	2	0	2	2	2	2	2	0	0	0	0	0	0	2	0	0	2	2	2	2	0	2	2	0	0	NA	0	2	0	0
I41151	I	NA	2	2	0	2	2	2	2	NA	NA	NA	0	2	2	0	2	2	NA	2	NA	2	2	NA	2	2	0	0	0	0	0	0	2	0	0	2	2	2	2	0	2	2	0	0	NA	0	2	0	0
I41980	I	2	2	2	0	2	2	2	2	0	NA	0	0	2	2	NA	2	2	NA	2	0	2	2	2	2	2	0	0	0	0	0	0	2	0	0	2	2	2	2	0	2	2	0	0	2	0	2	0	0
I43123	I	2	2	2	0	2	2	2	2	0	2	0	0	2	2	0	2	2	0	2	0	2	2	2	2	2	0	0	0	0	0	0	2	0	0	2	2	2	2	0	2	2	0	0	2	0	2	0	0
I43212	I	2	2	2	0	2	2	2	2	0	NA	0	0	2	2	0	2	2	0	2	0	2	2	2	2	2	0	0	0	0	0	0	2	0	0	2	2	2	2	0	2	2	0	0	2	0	2	0	0
I43445	I	NA	2	2	0	2	2	2	2	0	2	0	0	2	2	NA	2	2	NA	2	0	2	2	2	2	2	0	0	0	0	0	0	2	0	0	2	2	2	2	0	2	2	0	0	2	0	2	0	0
I44163	I	2	2	2	0	2	2	2	2	0	NA	0	0	2	2	0	2	2	0	2	0	2	2	2	2	2	0	0	0	0	0	0	2	0	0	2	2	2	2	0	2	2	0	0	2	0	2	0	0
I44309	I	2	2	2	0	2	2	2	2	0	2	0	0	2	2	0	2	2	0	2	0	2	2	2	2	2	0	0	0	0	0	0	2	0	0	2	2	2	2	0	2	2	0	0	2	0	2	0	0
I44393	I	2	2	2	0	NA	2	2	2	0	NA	0	0	2	2	0	2	2	NA	2	0	2	2	NA	2	2	0	0	0	0	0	0	2	0	0	2	2	2	2	0	2	2	0	0	2	0	2	0	0
I46655	I	2	2	2	0	2	2	2	2	0	NA	0	0	2	2	0	2	2	0	2	0	2	NA	NA	2	2	0	0	0	0	0	0	2	0	0	2	2	2	2	0	2	2	0	0	2	0	2	0	0
I46738	I	2	2	2	0	NA	2	2	2	0	2	0	0	2	2	0	2	2	0	2	0	2	2	NA	2	2	0	0	0	0	0	0	2	0	0	2	2	2	2	0	2	2	0	0	2	0	2	0	0
I47662	I	2	2	2	0	2	2	NA	2	0	NA	0	0	2	2	NA	2	2	0	2	NA	2	2	2	2	NA	0	0	0	0	0	0	2	0	0	2	2	2	2	0	2	2	0	0	2	0	2	0	0
I48630	I	NA	NA	NA	NA	NA	NA	NA	NA	NA	NA	0	NA	2	NA	NA	NA	2	NA	2	NA	NA	NA	NA	2	NA	0	0	NA	0	0	0	2	0	0	2	NA	NA	NA	0	2	NA	0	NA	NA	0	2	0	NA
I48904	I	2	2	2	0	2	2	2	2	NA	NA	0	0	2	2	0	2	2	0	2	0	2	2	NA	2	2	0	0	0	0	0	0	2	0	0	2	2	2	2	0	2	2	0	0	2	0	2	0	0
I49843	I	NA	NA	2	0	NA	NA	2	NA	0	NA	NA	0	2	NA	NA	NA	2	NA	NA	0	NA	2	NA	NA	NA	0	NA	0	0	0	0	2	0	0	2	2	2	2	NA	2	2	0	0	2	0	2	0	0
I54156	I	2	2	2	0	2	2	2	2	0	NA	0	0	2	2	NA	2	2	0	2	0	NA	2	NA	2	2	0	0	0	0	0	0	2	0	0	2	2	2	2	0	2	2	0	0	2	0	2	0	0
I55927	I	2	2	2	0	2	2	2	2	0	2	0	0	2	NA	NA	2	2	0	2	0	2	2	2	2	2	0	0	0	0	0	0	2	0	0	2	2	2	2	0	2	2	0	0	2	0	2	0	0
I56338	I	2	2	2	0	2	2	2	2	0	NA	0	0	2	2	0	2	2	0	2	0	2	2	NA	2	2	0	0	0	0	0	0	2	0	0	2	2	2	2	0	2	2	0	0	2	0	2	0	0
I56846	I	2	2	2	0	2	2	2	2	0	2	0	0	2	2	0	2	2	0	2	0	2	2	2	2	2	0	0	0	0	0	0	2	0	0	2	2	2	2	0	2	2	0	0	2	0	2	0	0
I57344	I	2	2	2	0	2	2	2	2	0	NA	0	0	2	2	NA	2	2	0	2	0	2	2	NA	2	2	0	0	0	0	0	0	2	0	0	2	2	2	2	0	2	2	0	0	2	0	2	0	0
I57482	I	2	2	2	0	2	2	2	2	0	NA	0	0	2	2	0	2	2	0	2	0	2	2	NA	2	2	0	0	0	0	0	0	2	0	0	2	2	2	2	0	2	2	0	0	2	0	2	0	0
I58946	I	2	2	2	0	2	2	2	NA	0	2	0	0	2	2	NA	2	2	NA	2	0	2	NA	NA	2	2	0	0	0	0	0	0	2	0	0	2	2	2	NA	0	2	2	0	0	2	0	2	0	0
I59600	I	2	2	2	0	2	2	2	2	0	NA	0	0	2	2	0	2	2	0	2	0	2	2	NA	2	2	0	0	0	0	0	0	2	0	0	2	2	2	2	0	2	2	0	0	2	0	2	0	0
I60398	I	2	2	2	0	NA	2	2	2	NA	NA	0	0	2	NA	0	2	NA	0	NA	0	2	2	NA	2	2	0	0	0	0	0	0	2	0	0	2	2	2	2	0	2	2	0	0	2	0	2	0	0
I60467	I	NA	2	NA	0	NA	2	2	2	0	NA	NA	0	NA	NA	0	NA	2	NA	NA	0	NA	NA	NA	2	2	0	0	0	0	0	0	2	0	0	2	NA	2	2	0	2	2	0	0	2	0	2	0	0
I61160	I	NA	2	NA	0	NA	NA	NA	NA	0	NA	0	0	NA	NA	0	NA	NA	NA	NA	0	2	NA	NA	NA	NA	NA	NA	NA	0	NA	NA	NA	0	NA	NA	NA	NA	NA	0	NA	NA	NA	0	NA	0	NA	NA	NA
I61766	I	2	2	2	NA	2	2	2	2	0	2	0	0	2	2	0	2	NA	0	2	0	2	2	NA	2	2	0	0	0	0	0	0	2	0	0	2	2	2	2	0	2	NA	0	0	2	0	2	0	0
I62249	I	2	2	2	0	2	NA	2	2	0	NA	0	0	2	2	NA	2	2	0	2	0	NA	2	NA	2	2	0	0	0	0	0	0	2	0	0	2	2	2	2	0	2	2	0	0	2	NA	2	0	0
I62642	I	2	2	2	0	2	2	2	2	0	2	0	0	2	2	0	2	2	0	2	0	2	2	2	2	2	0	0	0	0	0	0	2	0	0	2	2	2	2	0	2	2	0	0	2	0	2	0	0
I63114	I	2	2	2	0	2	2	2	NA	0	NA	0	NA	2	2	NA	NA	2	NA	2	NA	2	2	NA	2	NA	0	0	0	0	0	0	2	0	NA	2	NA	2	2	0	2	2	0	0	2	0	2	0	0
I63684	I	2	2	2	0	2	2	2	2	0	2	0	0	2	2	0	2	2	0	2	0	2	2	2	2	2	0	0	0	0	0	0	2	0	0	2	2	2	2	0	2	2	0	0	2	0	2	0	0
I64044	I	2	2	2	0	2	2	NA	NA	0	2	0	0	2	2	0	NA	2	0	2	NA	2	2	2	NA	2	0	0	0	0	0	0	2	0	0	2	2	2	2	0	2	2	0	0	2	0	2	0	0
I65206	I	2	NA	2	0	2	NA	2	2	0	NA	0	0	2	2	0	2	2	NA	2	NA	2	2	NA	2	2	0	0	0	0	0	0	2	0	0	2	2	2	2	0	2	2	0	0	2	0	2	0	0
I66015	I	NA	NA	NA	0	NA	NA	NA	NA	0	NA	0	0	NA	NA	0	NA	NA	0	2	NA	NA	2	NA	2	NA	0	0	0	0	0	0	NA	0	0	NA	NA	2	NA	0	NA	NA	0	0	NA	0	NA	0	0
I66407	I	2	2	2	0	2	2	2	2	0	2	0	0	2	2	0	2	2	0	2	0	2	2	NA	2	2	0	0	0	0	0	0	2	0	0	2	2	2	2	0	2	2	0	0	2	0	2	0	0
I66673	I	2	2	2	0	2	2	2	2	0	2	0	0	2	2	0	1	2	NA	2	0	2	2	NA	2	2	0	0	0	0	0	0	2	0	0	2	2	2	2	0	2	2	0	0	2	0	2	0	0
I66938	I	2	2	2	0	2	2	NA	2	0	NA	0	0	2	2	NA	2	2	0	2	0	NA	2	NA	2	2	0	0	0	0	0	0	2	0	0	2	NA	NA	2	0	NA	2	0	0	NA	0	NA	0	0
I67962	I	2	2	2	0	2	2	2	2	0	2	0	0	2	2	0	2	2	NA	2	0	2	2	NA	2	2	0	0	0	0	0	0	2	0	0	2	2	2	2	0	2	NA	0	0	2	0	2	0	0
I68277	I	2	2	2	0	2	2	2	2	0	2	0	0	2	2	0	2	2	0	2	0	2	2	NA	2	2	0	0	0	0	0	0	2	0	0	2	2	2	2	0	2	2	0	0	2	0	2	0	0
I68640	I	2	2	2	0	2	2	2	2	0	NA	0	0	2	2	0	2	2	NA	2	0	NA	2	NA	2	2	0	0	0	0	0	0	2	0	0	2	2	2	2	0	2	2	0	0	2	0	2	0	0
I69833	I	2	2	2	0	NA	NA	2	2	0	NA	NA	NA	2	2	0	2	2	NA	NA	NA	2	NA	NA	NA	2	0	NA	0	0	0	0	2	0	0	2	2	2	2	0	2	2	0	0	NA	0	2	0	0
I70902	I	2	2	NA	0	2	2	2	2	0	NA	0	0	NA	NA	0	2	NA	0	2	0	2	2	NA	2	2	0	0	0	0	0	0	2	0	0	2	2	NA	2	0	2	2	0	0	2	0	2	0	0
I70989	I	2	2	2	0	2	2	2	2	0	NA	NA	0	2	NA	NA	2	2	0	2	0	2	2	2	2	2	0	0	0	0	0	0	2	0	0	2	2	2	2	0	2	2	0	0	2	0	2	0	0
I71106	I	2	2	2	0	2	2	2	2	NA	NA	0	0	2	2	NA	2	2	NA	2	0	2	2	2	2	2	0	0	0	0	0	0	2	0	0	2	2	2	NA	0	2	2	0	0	2	0	2	0	0
I72302	I	NA	2	2	NA	2	NA	2	2	0	NA	0	0	2	NA	NA	2	2	NA	NA	0	2	2	NA	2	NA	0	0	NA	0	0	0	2	0	0	2	2	2	2	0	2	2	0	0	2	0	2	0	0
I72606	I	2	2	2	0	NA	NA	2	2	0	NA	0	0	2	2	NA	2	2	NA	2	0	2	2	NA	2	2	0	0	NA	0	0	0	2	0	0	2	2	NA	2	0	2	NA	0	0	NA	0	2	0	0
I72660	I	2	2	2	NA	2	2	2	2	0	2	0	0	2	2	0	2	2	NA	2	0	2	2	2	2	2	0	0	0	0	0	0	2	0	0	2	2	2	2	0	2	2	0	0	2	0	2	0	0
I73198	I	2	NA	NA	0	2	NA	NA	2	NA	NA	0	0	NA	NA	0	NA	2	0	2	0	NA	NA	NA	2	NA	0	0	0	0	0	0	2	0	0	2	2	2	2	0	NA	2	0	0	2	NA	NA	0	0
I75723	I	NA	2	2	0	2	2	NA	2	0	NA	0	0	2	2	NA	2	2	0	2	0	NA	2	NA	2	2	0	NA	0	0	0	0	2	0	0	2	2	2	2	0	NA	2	0	0	2	0	2	0	0
I76465	I	2	2	NA	0	NA	2	NA	2	NA	NA	0	NA	2	0	0	NA	NA	0	2	NA	2	2	NA	NA	NA	0	0	NA	0	0	0	2	0	0	NA	2	NA	2	0	2	NA	0	0	NA	0	NA	0	0
I76506	I	NA	NA	NA	0	NA	NA	2	NA	NA	NA	0	0	NA	NA	NA	NA	NA	0	2	0	NA	2	NA	NA	2	0	0	0	0	0	0	2	0	0	NA	2	2	2	0	2	NA	0	0	NA	0	NA	0	0
I76755	I	2	2	NA	0	NA	2	NA	2	0	NA	0	0	2	2	NA	2	2	0	2	0	2	2	2	NA	2	0	0	0	0	0	0	2	0	0	NA	2	2	2	0	2	2	0	0	2	0	2	0	0
I77905	I	2	2	2	0	2	NA	2	2	NA	2	0	0	2	NA	NA	NA	2	NA	NA	0	NA	NA	NA	NA	NA	0	0	NA	0	0	0	2	0	0	2	2	2	2	0	2	2	0	0	2	0	2	0	0
I77939	I	2	2	2	0	2	2	NA	2	0	NA	0	0	2	2	NA	2	2	NA	NA	0	2	NA	NA	2	NA	0	0	0	0	0	0	2	0	0	2	2	2	2	0	2	2	0	0	2	0	2	0	0
I78088	I	2	2	2	0	2	NA	2	2	0	NA	0	0	2	2	NA	2	NA	0	2	0	2	2	NA	2	2	0	0	0	0	0	0	2	0	0	2	2	2	2	0	2	2	0	0	2	0	NA	0	0
I78781	I	2	NA	2	0	NA	NA	NA	2	NA	NA	NA	0	NA	2	NA	NA	2	NA	NA	NA	NA	NA	2	2	NA	0	0	0	NA	0	0	2	0	0	2	2	NA	NA	0	2	2	0	0	2	0	NA	0	0
I79484	I	NA	NA	NA	NA	2	2	NA	NA	NA	NA	0	NA	NA	NA	NA	NA	NA	NA	NA	0	2	2	NA	2	NA	0	NA	0	0	0	0	NA	0	NA	2	NA	NA	2	0	2	2	NA	0	2	NA	2	0	0
I80133	I	NA	NA	2	0	NA	NA	2	NA	NA	NA	0	0	2	NA	0	2	NA	NA	2	NA	2	NA	NA	2	NA	0	0	0	0	0	0	2	0	0	2	2	2	2	0	NA	2	NA	0	2	0	2	0	0
I81189	I	2	2	2	0	2	2	2	2	0	NA	0	0	2	2	0	2	2	0	2	0	2	NA	NA	2	2	0	0	0	0	0	0	2	0	0	2	2	2	2	0	2	2	0	0	2	0	2	0	0
I82089	I	2	2	2	0	2	2	2	2	0	2	0	0	2	2	0	2	2	0	2	0	2	2	2	2	2	0	0	0	0	0	0	2	0	0	2	2	2	2	0	2	2	0	0	2	0	2	0	0
I82248	I	2	2	2	0	2	2	2	2	0	NA	0	0	2	2	0	2	2	0	2	0	2	2	2	2	2	0	0	0	0	0	0	2	0	0	2	2	2	2	0	2	2	0	0	2	0	2	0	0
I82313	I	2	2	2	0	2	2	2	2	0	NA	0	0	2	2	0	2	2	NA	2	0	2	2	2	2	2	0	0	0	0	0	0	2	0	0	2	2	2	2	0	2	2	0	0	2	0	2	0	0
I82378	I	2	2	2	0	2	2	2	NA	0	NA	0	0	2	2	0	2	2	0	2	0	2	2	2	2	2	0	0	0	0	0	NA	2	0	0	2	2	2	2	0	2	2	0	0	2	0	2	0	0
I82404	I	NA	2	2	0	2	2	2	NA	0	NA	0	0	2	2	NA	2	2	NA	2	0	NA	2	2	2	2	0	0	0	0	0	0	2	0	0	2	2	NA	NA	0	2	2	0	0	2	0	2	0	0
I82816	I	NA	NA	NA	NA	NA	NA	NA	NA	0	NA	NA	0	2	NA	0	NA	NA	NA	2	NA	2	2	NA	2	2	0	0	0	0	0	0	NA	0	0	2	NA	NA	NA	0	2	2	0	0	2	0	NA	0	NA
I83075	I	NA	NA	2	0	NA	2	NA	2	NA	NA	0	0	2	2	0	2	2	0	2	0	NA	2	NA	2	NA	0	NA	0	0	0	0	2	0	0	2	2	2	2	NA	2	2	0	0	2	0	2	0	NA
I83173	I	NA	2	2	NA	NA	2	2	2	0	NA	NA	0	NA	NA	0	2	2	0	2	0	2	NA	NA	2	2	0	0	0	0	0	0	2	0	0	2	2	2	2	0	2	2	0	0	2	0	2	0	0
I83287	I	2	2	2	0	2	2	2	2	0	NA	0	0	2	2	0	2	2	0	2	0	2	2	2	2	2	0	0	0	0	0	0	2	0	0	2	2	2	2	0	2	2	0	0	2	0	2	0	0
I84180	I	2	2	NA	0	2	2	2	2	0	NA	0	0	2	2	0	2	2	0	2	0	2	2	2	2	NA	0	0	0	0	0	0	2	0	0	2	2	2	2	0	2	2	0	0	2	0	2	0	0
I86468	I	2	2	2	0	2	2	2	2	0	2	0	0	2	2	0	2	2	0	2	0	2	2	NA	2	2	0	0	0	0	0	0	2	0	0	2	2	2	2	0	2	2	0	0	2	0	2	0	0
I88323	I	2	2	2	0	NA	2	2	2	0	NA	0	0	2	2	0	2	2	0	2	0	2	2	2	2	2	0	0	0	0	0	0	2	0	0	2	2	2	2	0	2	2	0	0	NA	0	2	0	0
I89734	I	NA	NA	NA	NA	NA	NA	NA	NA	NA	NA	NA	NA	NA	NA	NA	NA	NA	NA	NA	NA	NA	2	NA	NA	NA	NA	0	NA	0	0	0	NA	NA	0	NA	2	NA	NA	0	NA	NA	0	NA	2	0	NA	0	NA
I90474	I	2	2	2	0	2	2	2	2	0	2	0	0	2	2	0	2	2	NA	2	NA	2	2	NA	2	2	0	0	0	0	0	0	2	0	0	2	2	2	2	0	2	2	0	0	2	0	2	0	0
I91040	I	NA	NA	2	0	NA	NA	NA	NA	0	NA	0	NA	NA	NA	NA	NA	NA	NA	NA	NA	NA	2	2	NA	NA	0	0	0	0	0	0	2	0	NA	2	2	2	NA	NA	2	NA	NA	0	NA	0	2	0	0
I91632	I	2	2	2	0	2	2	2	2	0	NA	0	0	2	2	0	2	2	NA	2	NA	2	2	NA	2	NA	0	0	0	0	0	0	2	0	0	2	2	2	2	0	2	2	0	0	2	0	2	0	0
I91925	I	2	2	NA	0	2	2	2	NA	0	NA	0	0	2	2	0	2	2	0	2	0	2	2	2	2	2	0	0	0	0	0	0	2	0	0	2	2	2	2	0	2	2	0	0	2	0	2	0	0
I92188	I	2	2	2	0	NA	2	2	2	0	2	0	0	2	2	NA	2	2	NA	2	NA	2	2	2	NA	2	0	0	0	0	0	0	NA	0	0	2	2	NA	2	0	NA	2	0	0	NA	0	2	0	NA
I92250	I	2	2	2	NA	2	2	2	2	0	2	0	0	2	2	0	2	2	0	2	0	2	2	2	2	2	0	0	0	0	0	0	2	0	0	2	2	2	2	0	2	2	0	0	2	0	2	0	0
I92616	I	2	2	2	0	2	2	2	2	0	NA	0	0	2	2	0	2	2	0	NA	0	2	2	NA	2	2	0	0	0	0	0	0	2	0	0	2	2	2	2	0	2	2	0	0	2	0	2	0	0
I93212	I	2	2	2	0	2	2	2	2	0	2	0	0	2	2	0	2	2	NA	2	0	NA	NA	2	2	2	0	0	0	0	0	0	2	0	0	2	NA	2	2	0	2	2	0	0	2	0	2	0	0
I94720	I	2	2	2	0	2	2	2	2	0	NA	0	0	2	2	0	2	2	NA	2	0	2	2	NA	2	2	0	0	0	0	0	0	2	0	0	2	2	2	2	0	2	2	0	0	2	0	2	0	0
I96144	I	NA	NA	NA	NA	NA	NA	NA	NA	NA	NA	NA	NA	NA	2	NA	NA	NA	0	NA	0	NA	NA	NA	NA	NA	0	NA	0	0	0	0	2	0	0	2	2	2	NA	0	2	2	0	0	2	0	2	0	0
I96942	I	2	2	2	0	2	2	NA	2	0	2	0	0	2	2	NA	2	2	0	2	0	2	2	2	2	2	0	0	0	0	0	0	2	0	0	2	2	2	2	0	2	2	0	0	2	0	2	0	0
I98212	I	2	2	NA	0	2	2	2	2	0	NA	0	0	2	2	0	2	2	0	2	NA	2	2	2	2	2	0	0	0	0	0	0	2	0	0	2	2	2	2	0	2	2	0	0	2	0	2	0	0
I99548	I	2	2	2	0	NA	2	NA	NA	0	NA	0	0	NA	2	NA	2	2	NA	2	0	2	2	2	2	2	NA	NA	0	0	0	0	2	0	0	2	2	2	2	0	2	2	0	0	NA	0	2	0	0
I101122	I	NA	NA	NA	NA	NA	NA	NA	NA	NA	NA	NA	0	NA	NA	NA	NA	NA	NA	NA	NA	NA	NA	NA	NA	NA	0	0	NA	NA	0	0	NA	NA	0	NA	NA	NA	NA	NA	NA	NA	NA	0	NA	0	NA	NA	0
I103372	I	2	2	2	0	NA	2	2	2	0	2	0	0	2	2	0	2	2	0	2	0	2	2	NA	2	2	0	0	0	0	0	0	2	0	0	2	2	2	2	0	2	2	0	0	2	0	2	0	0
I103875	I	NA	NA	NA	0	NA	NA	NA	NA	NA	NA	0	NA	NA	NA	NA	NA	NA	NA	NA	NA	NA	NA	NA	NA	NA	0	NA	NA	0	NA	0	2	NA	0	NA	NA	NA	NA	0	NA	NA	NA	0	NA	0	NA	0	0
I104086	I	NA	NA	NA	NA	NA	2	2	NA	0	NA	0	0	NA	2	NA	NA	2	0	NA	0	2	2	NA	NA	NA	0	NA	0	0	0	0	2	0	0	2	2	2	2	NA	2	NA	NA	0	NA	0	NA	0	0
I104891	I	NA	2	2	0	NA	2	NA	2	0	2	NA	0	2	2	NA	2	2	NA	2	0	NA	2	NA	2	2	0	0	0	0	0	0	2	0	0	2	2	2	2	0	2	2	0	0	2	0	2	0	0
I105242	I	NA	2	NA	0	NA	2	2	2	NA	NA	0	0	2	NA	NA	NA	2	0	2	0	2	2	2	NA	2	0	0	NA	0	0	0	2	0	0	2	NA	0	2	0	2	2	0	0	2	0	2	0	0
I105395	I	2	2	2	0	2	2	2	2	0	NA	0	0	2	NA	0	2	2	0	2	0	2	2	NA	2	2	0	0	0	0	0	0	2	0	0	2	2	2	2	0	2	2	0	0	2	0	2	0	0
I105408	I	2	2	2	0	2	2	2	2	NA	NA	0	0	2	2	0	2	2	0	2	0	2	2	2	2	2	0	0	0	0	0	0	2	0	0	2	2	2	2	0	2	2	0	0	2	0	2	0	0
I105891	I	2	2	2	0	NA	2	2	NA	0	NA	NA	0	2	2	NA	NA	2	0	2	0	2	NA	NA	2	2	0	0	0	0	0	0	2	0	0	2	2	2	2	0	2	2	0	0	2	0	NA	0	0
I106526	I	2	NA	NA	NA	NA	NA	0	2	NA	NA	0	NA	2	2	0	2	2	NA	NA	0	NA	2	NA	2	NA	0	0	0	0	0	0	NA	0	0	2	NA	NA	2	NA	1	NA	0	0	2	0	NA	0	NA
I107175	I	2	2	2	0	NA	2	2	2	0	NA	0	0	2	2	0	2	2	0	2	0	2	2	NA	NA	2	0	0	0	0	0	0	2	0	0	2	2	NA	2	0	2	2	0	0	2	0	2	0	0
I108121	I	NA	NA	2	0	NA	NA	NA	2	0	NA	0	0	2	2	0	2	NA	0	NA	0	2	2	NA	2	2	NA	0	0	0	0	0	2	0	0	2	2	NA	2	0	2	2	0	0	2	0	NA	0	0
I108300	I	2	2	2	0	2	2	2	2	0	2	0	0	2	2	0	2	2	0	NA	0	2	2	2	2	2	0	0	0	0	0	0	2	0	0	2	2	2	2	0	2	2	0	0	2	0	2	0	0
I108362	I	2	2	2	0	2	2	2	2	0	2	0	0	2	NA	0	2	2	NA	2	0	2	2	2	2	2	0	0	0	0	0	0	2	0	0	2	2	2	2	0	2	2	0	0	2	0	2	0	0
I108438	I	2	2	2	0	2	2	2	2	0	NA	0	0	2	2	0	2	2	NA	2	0	2	2	2	NA	2	0	0	0	0	0	0	2	0	0	2	2	2	2	0	2	2	0	0	2	0	2	0	0
I108785	I	2	2	2	0	2	2	2	2	0	NA	0	0	2	2	NA	NA	2	0	2	0	2	2	2	2	2	0	0	0	0	0	0	2	0	0	2	2	2	2	0	2	2	0	0	2	0	2	0	0
I108803	I	2	2	2	0	2	2	2	2	0	NA	0	0	2	2	NA	2	2	0	2	0	2	2	2	2	2	0	0	0	0	0	0	2	0	0	2	2	2	2	0	2	2	0	0	2	0	2	0	0
I108812	I	2	2	2	0	2	2	2	2	0	NA	0	0	2	2	NA	2	2	0	2	0	2	2	2	2	2	0	0	0	0	0	0	2	0	0	2	2	2	2	0	2	2	0	0	2	0	2	0	0
I109460	I	2	2	2	0	2	2	2	2	0	2	0	0	2	2	0	2	2	0	2	0	2	2	2	2	2	0	0	0	0	0	0	2	0	0	2	2	2	2	0	2	2	0	0	2	0	2	0	0
I109787	I	2	2	2	0	2	2	2	2	0	NA	0	0	2	2	0	2	2	0	2	0	2	2	2	2	2	0	0	0	0	0	0	2	0	0	2	2	2	2	0	2	2	0	0	2	0	2	0	0
I109830	I	2	2	2	0	2	2	2	2	0	NA	0	0	2	2	0	2	2	0	2	0	2	2	2	2	2	0	0	0	0	0	0	2	0	0	2	2	2	2	0	2	2	0	0	2	0	2	0	0
I113772	I	2	2	2	0	NA	2	2	2	0	NA	0	0	2	2	0	2	2	0	2	0	2	2	2	2	2	0	0	0	0	0	0	2	0	0	2	2	2	2	0	2	NA	0	0	2	0	2	0	0
I113894	I	NA	2	2	0	NA	2	2	2	0	NA	0	0	2	2	NA	2	2	0	2	0	2	2	2	NA	2	0	0	0	0	0	0	2	0	0	2	2	2	2	0	2	2	0	0	2	0	NA	0	0
I114263	I	2	2	2	0	NA	2	NA	2	0	2	0	0	2	2	NA	2	2	NA	2	NA	2	2	NA	2	2	0	0	0	0	0	0	2	0	0	2	2	2	2	0	2	2	0	0	2	0	2	0	0
I115058	I	2	2	2	0	2	2	2	2	0	NA	0	0	2	2	0	2	2	0	2	0	2	2	2	2	2	0	0	0	0	0	0	2	0	0	2	2	2	2	0	2	2	0	0	2	0	2	0	0
I115737	I	2	2	2	0	2	2	2	2	0	NA	0	0	2	2	0	2	2	NA	2	0	2	NA	2	2	2	0	0	0	0	0	0	2	0	0	2	2	2	2	0	2	2	0	0	2	0	2	0	0
I115926	I	NA	NA	2	NA	2	2	2	NA	NA	NA	NA	0	NA	2	0	NA	NA	0	NA	0	NA	NA	NA	NA	NA	0	NA	0	0	0	0	2	0	0	2	2	2	NA	0	2	2	NA	0	NA	0	NA	0	NA
I116338	I	NA	2	NA	0	2	2	2	2	NA	NA	0	0	NA	NA	0	NA	2	NA	2	0	NA	NA	NA	NA	2	0	0	0	0	0	0	2	0	0	2	2	NA	2	0	2	2	0	0	2	0	2	0	0
I116346	I	NA	2	NA	NA	2	2	2	2	0	NA	0	0	NA	NA	0	NA	2	NA	2	0	NA	NA	NA	NA	2	0	0	0	0	0	0	2	0	NA	2	2	NA	2	0	2	2	0	0	2	0	2	0	0
I116374	I	NA	2	NA	NA	2	2	2	2	0	NA	0	0	2	NA	0	NA	2	NA	2	0	2	NA	NA	NA	2	0	0	0	0	0	0	2	0	NA	2	2	2	NA	0	2	NA	0	0	2	0	2	0	0
I116720	I	2	2	2	0	2	2	2	2	0	NA	0	0	2	2	NA	2	2	0	2	NA	2	2	NA	2	2	0	0	0	0	0	0	2	0	0	2	2	2	2	0	2	2	0	0	2	0	2	0	0
I117089	I	2	2	2	0	2	2	2	2	0	2	0	0	2	2	0	2	2	NA	2	0	2	2	NA	2	2	0	0	0	0	0	0	2	0	0	2	2	2	2	0	2	2	0	0	2	0	2	0	0
I119198	I	NA	2	2	0	2	NA	2	NA	0	NA	0	0	NA	NA	0	2	2	0	2	0	2	NA	NA	NA	2	0	0	0	0	0	0	2	0	0	2	2	2	2	0	2	2	0	0	2	0	2	0	0
I119308	I	2	2	2	0	NA	2	NA	2	0	NA	0	NA	2	NA	NA	2	2	0	2	0	2	NA	2	2	2	0	0	0	0	0	0	2	0	0	2	2	2	2	0	2	2	0	0	2	0	2	0	0
I119816	I	2	2	2	0	2	2	2	2	0	2	0	0	2	2	0	2	2	0	2	0	2	2	NA	2	2	0	0	0	0	0	0	2	0	0	2	2	2	2	0	2	2	0	0	2	0	2	0	0
I120615	I	2	2	2	0	2	2	2	2	0	NA	0	0	2	2	NA	2	2	0	2	0	2	2	NA	2	2	0	0	0	0	0	0	2	0	0	2	2	2	2	0	2	2	0	0	2	0	2	0	0
I120653	I	NA	2	2	0	2	2	2	2	0	2	0	0	2	2	NA	2	2	0	2	0	2	2	NA	2	NA	0	0	0	0	0	0	2	0	0	2	2	2	2	0	2	2	0	0	2	0	2	0	0
I121024	I	2	2	2	0	2	2	2	2	0	NA	0	0	2	2	0	2	2	0	2	0	2	2	2	2	2	0	0	0	0	0	0	2	0	0	2	2	2	2	0	2	2	0	0	2	0	2	0	0
I121425	I	2	2	2	0	2	2	2	2	0	2	0	0	2	2	0	2	2	0	2	0	2	2	2	2	2	0	0	0	0	0	0	2	0	0	2	2	2	2	0	2	2	0	0	2	0	2	0	0
I121504	I	2	2	NA	0	2	NA	NA	2	NA	NA	0	0	2	NA	NA	NA	2	NA	2	0	2	2	NA	NA	2	0	0	0	NA	0	0	2	0	0	2	2	2	2	0	2	2	0	0	NA	0	2	NA	0
I122715	I	2	2	2	0	2	2	2	2	0	2	0	0	2	2	0	2	2	0	2	0	2	2	2	2	2	0	0	0	0	0	0	2	0	0	2	2	2	2	0	2	2	0	0	2	0	2	0	0
I123411	I	2	2	2	0	NA	2	2	2	NA	NA	0	0	2	2	0	NA	2	0	2	0	2	2	NA	2	NA	0	0	0	0	0	0	2	0	0	2	2	2	2	0	2	2	0	0	2	0	2	0	0
I124344	I	2	2	2	0	NA	NA	NA	2	0	NA	0	0	2	2	0	NA	2	0	2	NA	NA	2	NA	NA	2	0	0	0	0	0	0	2	0	0	2	2	2	2	0	2	2	0	0	NA	0	2	0	0
I124546	I	2	2	2	0	2	2	2	2	0	NA	0	0	2	NA	NA	NA	2	0	2	0	2	2	2	2	2	0	0	0	0	0	0	2	0	0	2	2	2	2	0	2	2	0	0	2	0	2	0	0
I126111	I	2	2	2	0	NA	2	NA	2	0	2	0	0	2	2	0	2	2	NA	2	NA	2	2	NA	2	2	0	0	0	0	0	0	2	0	0	2	2	2	2	0	2	2	0	0	2	0	2	0	0
I126950	I	2	2	2	0	2	2	2	2	0	NA	0	0	2	2	0	2	2	0	2	0	2	2	2	2	2	0	0	0	0	0	0	2	0	0	2	2	2	2	0	2	2	0	0	2	0	2	0	0
I128077	I	2	2	2	0	2	2	2	NA	0	2	0	0	2	NA	0	NA	2	NA	NA	0	2	2	NA	2	NA	NA	0	0	0	0	0	NA	0	0	2	2	2	2	0	2	2	NA	0	2	0	2	0	0
I130380	I	2	2	2	0	2	2	2	2	0	NA	0	0	2	2	NA	NA	2	0	2	0	NA	2	NA	2	2	0	0	0	0	0	0	2	0	0	2	2	2	2	0	2	2	0	0	2	0	2	0	0
I130381	I	2	2	2	0	2	2	2	2	0	NA	0	0	2	2	NA	NA	2	0	2	0	NA	2	NA	2	2	0	0	0	0	0	0	2	0	0	2	2	2	2	0	2	2	0	0	2	0	2	0	0
I131808	I	NA	NA	NA	0	NA	2	NA	NA	NA	NA	NA	0	NA	2	NA	NA	NA	0	NA	NA	NA	NA	NA	NA	NA	0	0	NA	0	0	NA	2	0	0	NA	2	2	NA	NA	NA	NA	0	0	NA	0	NA	0	0
I132320	I	NA	2	2	0	2	2	2	2	0	NA	0	0	2	2	0	2	2	0	2	0	2	2	2	2	2	0	0	0	0	0	0	2	0	0	2	2	2	2	0	2	2	0	0	2	0	2	0	0
I135309	I	2	2	2	0	2	2	2	2	0	NA	0	0	2	2	NA	2	1	0	2	0	2	2	2	2	2	0	0	0	0	0	0	2	0	0	2	2	2	2	0	2	2	0	0	2	0	2	0	0
I135382	I	2	2	2	0	2	2	2	2	0	2	0	0	2	2	0	2	2	0	2	0	2	2	2	2	2	0	0	0	0	0	0	2	0	0	2	2	2	2	0	2	2	0	0	2	0	2	0	0
I135739	I	NA	NA	NA	0	NA	NA	NA	NA	0	NA	0	0	NA	NA	NA	2	2	0	2	0	2	2	NA	NA	2	0	0	0	0	0	0	2	0	0	2	2	2	NA	0	2	2	0	0	2	0	2	0	0
I136145	I	2	2	2	0	2	2	2	2	0	2	0	0	2	2	0	2	2	NA	2	0	2	2	2	2	NA	0	0	0	0	0	0	2	0	0	2	2	2	2	0	2	2	0	0	2	0	2	0	0
I136310	I	NA	2	2	0	2	2	2	2	NA	2	0	0	2	2	NA	2	2	0	NA	0	2	2	NA	2	2	0	0	0	0	0	0	2	0	0	2	2	2	2	0	2	2	0	0	2	0	2	0	0
I136684	I	2	2	2	0	2	2	2	2	0	NA	0	0	2	2	0	2	2	0	2	0	2	2	NA	2	2	0	0	0	0	0	0	2	0	0	2	2	2	2	0	2	2	0	0	2	0	2	0	0
I136834	I	NA	2	NA	0	2	NA	2	2	0	NA	0	0	2	2	0	2	2	NA	2	0	2	2	NA	NA	NA	0	0	0	0	0	0	2	0	0	2	NA	2	2	0	2	2	0	0	2	0	2	0	0
I136995	I	2	NA	NA	0	NA	2	NA	2	NA	NA	0	0	NA	2	0	NA	2	NA	NA	0	NA	NA	NA	NA	2	0	0	0	0	0	0	2	0	NA	2	2	2	NA	0	2	2	0	0	2	0	2	0	0
I137179	I	2	NA	2	0	2	2	2	2	0	NA	0	0	2	2	0	2	2	0	2	NA	NA	2	2	2	2	0	0	0	0	0	0	2	0	0	2	2	2	2	0	2	2	0	0	2	0	2	0	0
I137640	I	2	2	2	0	2	2	2	2	0	NA	0	0	2	NA	0	2	2	NA	2	0	2	2	2	2	2	0	0	0	0	0	0	2	0	0	2	2	2	2	0	2	2	0	0	2	0	2	0	0
I137689	I	NA	2	2	0	2	2	2	2	0	2	0	0	2	2	0	2	2	NA	2	0	2	2	NA	2	2	0	0	0	0	0	0	2	0	0	2	2	2	2	0	2	2	0	0	2	0	2	0	0
I137767	I	2	2	2	0	2	2	2	2	0	2	0	0	2	2	0	2	2	0	NA	0	2	2	2	2	2	0	0	0	0	0	0	2	0	0	2	2	2	2	0	2	2	0	0	2	0	2	0	0
I140299	I	2	2	2	0	2	2	2	2	0	2	0	0	2	2	0	2	2	0	2	0	2	2	2	2	2	0	0	0	0	0	0	2	0	0	2	2	2	2	0	2	2	0	0	2	0	2	0	0
I141329	I	2	2	2	0	2	2	2	2	0	NA	0	0	2	2	0	2	2	NA	2	0	2	2	NA	2	2	0	0	0	0	0	0	2	0	0	2	2	2	2	0	2	2	0	0	2	0	2	0	0
I141375	I	2	2	2	0	2	2	2	2	0	NA	0	0	2	2	0	2	2	0	2	0	2	2	NA	2	2	0	0	0	0	0	0	2	0	0	2	2	2	2	0	2	2	0	0	2	0	2	0	0
I142816	I	2	2	2	0	2	2	2	2	0	NA	0	0	2	2	0	2	2	0	2	0	2	2	NA	2	2	0	0	0	0	0	0	2	0	0	2	2	2	2	0	2	2	0	0	2	0	2	0	0
I143789	I	2	2	2	0	2	2	2	2	0	2	0	0	2	2	NA	2	2	NA	2	0	2	2	2	2	2	0	0	0	0	0	0	2	0	0	2	2	2	2	0	2	2	0	0	2	0	2	0	0
I144778	I	2	2	NA	0	2	2	2	2	0	NA	0	0	2	2	0	NA	2	0	NA	NA	2	2	NA	2	2	0	0	0	0	0	0	2	0	0	2	2	2	2	0	2	2	0	0	2	0	2	0	0
I148424	I	2	NA	2	0	NA	2	2	2	0	NA	0	0	2	2	0	NA	NA	0	NA	0	NA	2	NA	2	2	0	0	0	0	0	0	2	0	0	2	2	2	2	0	NA	2	0	0	2	0	2	0	0
I148495	I	2	2	2	0	2	2	2	2	0	2	0	0	2	2	0	2	2	0	2	0	2	2	2	2	2	0	0	0	0	0	0	2	0	0	2	2	2	2	0	2	2	0	0	2	0	2	0	0
I148734	I	2	2	2	0	2	2	2	2	0	2	0	0	2	2	0	2	2	0	2	0	2	2	2	2	2	0	0	0	0	0	0	2	0	0	2	2	2	2	0	2	2	0	0	2	0	2	0	0
I150760	I	NA	NA	NA	0	NA	NA	2	2	0	NA	0	0	NA	NA	NA	NA	NA	0	NA	0	NA	2	NA	NA	NA	0	0	0	0	0	0	NA	0	0	NA	NA	NA	NA	0	NA	NA	0	0	NA	0	NA	0	0
I150985	I	2	2	2	0	2	2	2	2	0	NA	0	0	2	2	0	2	2	NA	2	0	2	2	NA	2	2	0	0	0	0	0	0	2	0	0	2	2	2	2	0	2	2	0	0	2	0	2	0	0
I154036	I	2	2	2	0	2	2	2	2	0	NA	0	0	2	2	NA	NA	2	0	2	0	NA	2	NA	NA	2	0	0	0	0	0	0	2	0	0	2	2	2	2	0	2	2	0	0	2	0	2	0	0
I155058	I	NA	2	2	0	2	2	2	2	NA	2	0	0	2	2	NA	2	2	0	2	0	2	2	2	2	2	0	0	0	0	0	0	2	0	0	2	2	2	2	0	2	2	0	0	2	0	2	0	0
I155294	I	NA	2	NA	0	NA	2	NA	NA	NA	NA	NA	0	NA	NA	NA	NA	2	0	NA	NA	2	NA	NA	NA	NA	NA	NA	0	0	0	NA	2	0	0	2	2	2	NA	0	2	NA	0	NA	2	0	2	0	0
I155753	I	2	2	2	0	NA	NA	2	2	NA	NA	0	0	NA	2	0	2	2	NA	NA	0	NA	2	NA	2	NA	0	NA	NA	0	NA	0	2	0	0	NA	2	2	2	0	2	2	0	0	2	0	2	0	0
I155895	I	2	2	2	0	2	2	2	2	0	NA	0	0	2	2	NA	2	2	0	2	0	2	2	NA	NA	NA	0	0	NA	0	0	0	2	0	0	2	2	2	2	0	2	2	0	0	2	0	2	0	0
I157398	I	2	2	0	0	2	2	NA	NA	0	NA	NA	0	2	2	NA	NA	NA	0	2	0	2	2	NA	2	2	0	0	0	0	0	0	NA	0	0	2	2	NA	2	0	2	NA	0	0	2	0	2	0	0
I157433	I	2	2	1	0	2	2	NA	NA	NA	NA	NA	0	NA	2	NA	NA	NA	0	2	0	2	2	NA	2	2	0	0	0	0	0	0	NA	0	0	2	2	NA	NA	0	2	NA	NA	0	2	0	2	NA	0
I157875	I	NA	NA	NA	NA	NA	NA	2	NA	NA	NA	0	0	2	2	0	NA	NA	0	NA	NA	2	2	NA	2	2	0	0	0	0	0	0	NA	0	0	2	2	2	2	0	2	2	NA	0	2	0	2	0	0
I159475	I	NA	2	2	0	NA	2	2	2	0	NA	0	0	2	2	0	2	2	0	2	0	2	2	2	2	2	0	0	0	0	0	0	2	0	0	2	2	2	2	0	2	2	0	0	2	0	2	0	0
I160560	I	2	2	2	0	2	2	2	2	0	2	0	0	2	NA	0	2	2	NA	2	0	2	2	2	2	2	0	0	0	0	0	0	2	0	0	2	2	2	2	0	2	2	0	0	2	0	2	0	0
I161913	I	2	2	2	NA	2	2	2	2	0	NA	0	0	2	2	NA	2	2	0	2	0	2	2	NA	2	2	0	0	0	0	0	0	2	0	0	NA	2	2	2	0	2	2	0	0	2	0	2	0	0
I162037	I	2	2	2	0	2	NA	2	2	0	NA	0	0	2	2	NA	NA	2	NA	2	0	2	NA	NA	2	2	0	0	0	0	0	0	2	0	0	2	2	2	2	0	2	2	0	0	2	0	2	0	0
I162061	I	2	2	2	0	2	NA	2	2	0	NA	0	0	2	2	NA	NA	2	0	2	0	2	NA	NA	2	2	0	0	0	0	0	0	2	0	0	2	2	2	2	0	2	2	0	0	2	0	2	0	0
I162062	I	2	2	2	0	2	NA	2	2	0	NA	0	0	2	2	NA	NA	2	0	2	0	2	NA	NA	2	2	0	0	0	0	0	0	2	0	0	2	2	2	2	0	2	2	0	0	2	0	2	0	0
I163347	I	2	2	2	0	2	2	2	2	0	2	0	0	2	2	NA	2	2	NA	2	0	2	2	NA	2	2	0	0	0	0	0	0	2	0	0	2	2	2	2	0	2	2	0	0	2	0	2	0	0
I164048	I	2	2	2	0	2	2	2	2	0	2	0	0	2	2	NA	2	2	0	2	0	2	2	NA	2	2	0	0	0	0	0	0	2	0	0	2	2	2	2	0	2	2	0	0	2	0	2	0	0
I164282	I	2	NA	2	NA	2	NA	2	NA	0	NA	0	0	2	NA	NA	NA	NA	NA	2	0	2	NA	NA	2	2	NA	0	0	0	0	0	2	0	0	2	2	NA	2	0	2	2	0	0	2	0	NA	0	0
I164565	I	NA	2	2	NA	NA	2	NA	NA	0	NA	NA	0	2	NA	NA	2	2	0	NA	NA	2	NA	NA	NA	NA	0	NA	0	0	0	0	NA	0	0	2	2	NA	NA	0	2	2	0	0	NA	0	2	0	0
I164789	I	2	2	NA	0	2	NA	2	2	0	NA	0	0	NA	NA	NA	2	NA	NA	2	0	2	2	NA	NA	2	0	0	0	0	0	0	2	0	0	2	2	2	2	0	2	2	0	0	2	0	2	0	0
I165070	I	NA	2	NA	0	2	2	2	2	0	NA	NA	0	2	2	0	2	NA	0	2	0	2	2	NA	NA	2	0	0	0	0	0	0	2	0	0	2	2	2	2	0	2	2	0	0	2	0	2	0	0
I166340	I	2	2	2	0	2	2	2	2	0	2	0	0	2	2	NA	2	2	0	2	0	2	2	NA	2	2	0	0	0	0	0	0	2	0	0	2	2	2	2	0	2	2	0	0	2	0	2	0	0
I169381	I	2	2	2	0	2	2	2	2	0	2	0	0	2	NA	NA	2	2	0	2	0	2	2	NA	2	2	0	0	0	0	0	0	2	0	0	2	2	2	2	0	2	2	0	0	2	0	2	0	0
I171171	I	2	2	2	0	NA	2	2	2	0	2	0	0	2	2	0	NA	2	NA	2	0	2	2	2	2	NA	0	0	NA	0	0	0	2	0	0	2	2	2	2	0	2	2	0	0	2	0	2	0	0
I171656	I	NA	2	2	0	2	2	NA	2	NA	NA	0	NA	NA	2	NA	NA	2	NA	2	0	NA	2	NA	NA	2	0	0	NA	0	0	0	2	0	0	2	NA	2	2	0	2	2	0	0	2	NA	2	0	NA
I171972	I	2	2	2	0	NA	NA	2	2	0	NA	0	0	2	2	NA	2	2	0	2	0	2	2	2	2	2	0	NA	0	0	0	0	NA	0	0	2	2	2	2	0	2	2	0	0	2	0	2	0	0
I172510	I	2	2	2	0	2	2	2	2	0	NA	0	0	2	2	NA	2	2	0	2	NA	2	2	2	2	2	0	0	0	0	0	0	2	0	0	2	2	2	2	0	2	2	0	0	2	0	2	0	0
I175036	I	2	2	2	0	2	2	2	2	0	2	0	0	2	2	NA	2	2	0	2	0	2	2	2	2	2	0	0	0	0	0	0	2	0	0	2	2	2	2	0	2	2	0	0	2	0	2	0	0
I175779	I	2	2	2	0	2	2	2	2	0	NA	0	0	2	2	NA	2	2	0	2	0	2	2	NA	2	2	0	0	0	0	0	0	2	0	0	2	2	2	2	0	2	2	0	0	2	0	2	0	0
I175782	I	2	2	2	0	2	2	2	2	0	NA	0	0	2	2	NA	2	2	0	2	NA	2	2	NA	2	2	0	0	0	0	0	0	2	0	0	2	2	2	2	0	2	2	0	0	2	0	2	0	0
I176643	I	2	2	2	0	2	2	2	2	0	NA	0	0	2	2	0	2	2	NA	2	0	2	2	2	2	2	0	0	0	0	0	0	2	0	0	2	2	2	2	0	2	2	0	0	2	0	2	0	0
I176983	I	2	2	2	0	2	2	2	2	0	NA	0	0	2	2	0	2	2	0	2	0	2	2	2	2	2	0	0	0	0	0	0	2	0	0	2	2	2	2	0	2	2	0	0	2	0	2	0	0
I177333	I	2	2	2	0	2	2	2	2	0	NA	0	0	2	2	NA	2	2	0	2	0	2	2	NA	2	2	0	0	0	0	0	0	2	0	0	2	2	2	2	0	2	2	0	0	2	0	2	0	0
I178713	I	2	2	2	0	2	2	2	2	0	NA	0	0	2	2	0	NA	2	0	NA	0	2	2	NA	2	2	0	0	0	0	0	0	2	0	0	2	2	2	2	0	2	2	0	0	2	0	2	0	0
I179651	I	NA	NA	2	0	NA	2	2	2	NA	NA	0	0	NA	2	NA	NA	2	NA	NA	0	NA	2	NA	NA	NA	0	0	0	0	0	0	2	0	0	2	2	2	2	0	2	2	0	0	2	0	2	0	0
I179783	I	NA	2	2	0	2	2	2	2	0	2	0	0	2	2	0	NA	2	0	2	0	2	2	NA	2	2	0	0	0	0	0	0	2	0	0	2	2	2	2	0	2	2	0	0	2	0	2	0	0
I181210	I	2	2	NA	0	NA	2	2	2	0	NA	0	0	2	2	NA	2	NA	NA	2	NA	2	2	2	NA	NA	0	0	0	NA	0	0	2	0	0	2	2	2	2	0	NA	2	0	0	2	0	2	0	0
I181442	I	2	2	2	0	2	2	2	2	0	NA	0	NA	2	2	NA	2	2	0	2	0	2	2	NA	2	2	0	0	0	0	0	0	2	0	0	2	2	2	2	0	2	2	0	0	NA	0	2	0	0
I184470	I	NA	NA	2	0	NA	2	NA	2	0	NA	0	0	NA	2	NA	NA	NA	NA	2	0	2	2	2	NA	NA	0	0	NA	0	0	0	2	0	0	2	2	2	2	0	2	2	0	0	2	0	2	0	0
I184659	I	NA	2	NA	0	2	2	NA	2	NA	NA	0	0	2	NA	NA	2	2	0	2	NA	2	2	2	NA	2	NA	0	0	0	0	0	2	0	0	2	NA	2	2	0	2	2	0	0	2	0	2	0	0
I184993	I	2	NA	NA	0	NA	2	2	2	0	NA	0	0	2	1	0	2	2	NA	2	0	2	2	NA	2	2	0	0	NA	0	0	0	2	0	0	2	2	2	2	0	2	2	0	0	2	0	2	0	0
I185308	I	2	NA	NA	NA	NA	NA	2	NA	0	NA	0	0	2	NA	NA	NA	NA	NA	2	0	NA	2	NA	NA	NA	0	0	0	NA	NA	0	NA	NA	0	NA	NA	NA	NA	0	NA	NA	NA	0	NA	0	NA	0	0
I188458	I	2	2	2	0	2	NA	2	2	0	NA	0	0	2	NA	0	2	2	0	2	0	2	2	NA	2	2	0	0	0	0	0	0	2	0	0	2	2	2	NA	NA	2	2	0	0	2	0	2	0	0
I188682	I	2	2	2	0	2	2	2	2	0	2	0	0	2	2	0	2	2	0	2	0	2	2	NA	2	2	0	0	0	0	0	0	2	0	0	2	2	2	2	0	2	2	0	0	2	0	2	0	0
I189359	I	NA	NA	NA	NA	NA	NA	NA	NA	NA	NA	0	0	NA	NA	0	NA	NA	0	NA	0	NA	NA	NA	NA	NA	NA	NA	0	NA	0	0	NA	0	0	2	NA	2	2	NA	2	2	0	NA	2	0	NA	0	0
I189636	I	NA	2	NA	NA	NA	2	2	2	0	2	0	0	2	2	0	2	2	NA	2	NA	2	2	NA	2	NA	0	0	0	0	0	0	2	0	0	2	NA	2	2	0	2	NA	0	0	NA	0	2	0	0
I189916	I	2	2	2	0	2	2	2	2	NA	2	0	0	2	2	0	2	2	0	2	NA	2	2	NA	2	2	0	0	0	0	0	0	2	0	0	2	2	2	2	0	2	2	0	0	2	0	2	0	0
I190158	I	NA	NA	NA	0	NA	NA	NA	NA	NA	NA	NA	NA	NA	NA	0	NA	2	NA	NA	0	NA	NA	NA	NA	NA	0	NA	0	NA	0	0	NA	NA	0	NA	2	NA	NA	NA	2	2	0	0	2	0	NA	0	NA
I190160	I	NA	NA	NA	0	NA	NA	NA	NA	NA	NA	NA	NA	NA	NA	0	NA	2	NA	NA	0	NA	NA	NA	NA	NA	0	NA	0	NA	0	0	NA	NA	0	NA	2	NA	NA	NA	2	2	NA	0	2	0	NA	0	NA
I190634	I	2	2	2	0	2	2	2	2	0	2	0	0	2	2	0	2	2	0	2	0	2	2	2	2	2	0	0	0	0	0	0	2	0	0	2	2	2	2	0	2	2	0	0	2	0	2	0	0
I191528	I	2	2	2	0	2	2	2	NA	0	2	0	0	2	2	0	2	2	NA	2	0	2	2	2	2	2	0	0	0	0	0	0	2	0	0	2	2	2	2	0	2	2	0	0	2	0	2	0	0
I191892	I	2	2	2	NA	NA	NA	NA	2	0	NA	NA	NA	NA	2	NA	2	2	0	NA	NA	2	2	2	2	NA	0	0	0	0	NA	0	2	NA	0	2	2	2	NA	0	2	2	0	0	2	0	2	0	0
I192950	I	2	2	2	0	NA	2	2	2	NA	2	0	0	2	2	0	2	2	0	2	NA	2	2	NA	2	2	0	0	NA	0	0	0	2	0	0	2	2	2	2	0	2	2	0	0	2	0	2	0	0
I194042	I	NA	NA	2	0	NA	2	2	2	0	NA	0	0	2	2	0	NA	2	0	2	0	2	NA	2	2	2	0	0	0	0	0	0	2	0	0	2	2	2	NA	0	2	2	0	0	2	0	2	0	0
I194482	I	NA	NA	NA	0	NA	NA	NA	NA	NA	NA	0	0	2	NA	NA	2	NA	NA	NA	0	NA	NA	NA	NA	2	0	0	NA	0	0	0	2	0	0	2	2	2	2	0	NA	NA	0	0	2	0	2	0	0
I194583	I	NA	NA	NA	0	NA	NA	NA	NA	0	NA	NA	0	2	NA	NA	NA	NA	NA	NA	NA	2	NA	NA	NA	NA	NA	0	NA	0	0	0	2	0	0	2	NA	NA	2	NA	2	NA	NA	NA	NA	0	2	0	0
I195788	I	NA	NA	2	NA	2	2	2	NA	NA	NA	0	0	2	NA	NA	2	2	0	NA	0	NA	NA	NA	NA	2	0	0	0	0	0	0	2	0	0	2	2	NA	2	0	2	NA	NA	0	2	0	2	0	0
I196610	I	2	NA	NA	0	NA	2	2	NA	NA	NA	0	0	2	NA	NA	NA	2	0	NA	0	2	NA	NA	2	2	0	0	0	0	0	0	2	0	0	NA	2	2	NA	0	NA	NA	0	0	2	0	NA	0	0
I196620	I	2	NA	NA	0	NA	2	2	NA	NA	NA	0	0	2	NA	NA	NA	2	0	NA	0	2	NA	NA	2	2	0	0	0	0	0	0	2	0	0	NA	2	2	NA	0	NA	NA	0	0	2	0	NA	0	0
I196760	I	NA	2	NA	NA	NA	NA	NA	NA	0	NA	0	0	2	NA	NA	2	NA	NA	NA	0	2	NA	NA	NA	NA	0	0	NA	0	0	0	2	0	0	2	2	2	2	NA	2	NA	0	NA	2	0	2	0	0
I196881	I	2	2	2	NA	NA	NA	2	NA	NA	NA	0	0	2	NA	NA	2	NA	0	NA	0	2	NA	NA	2	NA	0	0	0	0	0	0	2	0	NA	2	2	2	2	NA	NA	NA	0	0	2	0	NA	0	0
I198805	I	NA	2	2	0	2	2	1	NA	0	NA	0	0	2	2	NA	NA	2	0	NA	0	NA	2	NA	NA	2	0	NA	0	0	0	0	2	0	0	2	2	NA	2	0	NA	NA	0	0	1	0	1	0	0
I199306	I	2	2	2	0	2	2	2	2	0	2	0	0	2	2	0	NA	2	0	2	0	2	2	2	2	2	0	0	0	0	0	0	2	0	0	2	2	2	2	0	2	2	0	0	2	0	2	0	0
I199407	I	2	2	2	0	2	2	2	NA	0	NA	0	0	2	2	0	2	2	NA	2	0	2	2	NA	2	NA	0	0	0	0	0	0	2	0	0	2	2	2	2	0	2	2	0	0	2	0	2	0	0
I199640	I	2	2	2	0	2	2	2	2	0	NA	0	0	2	2	0	2	2	0	2	0	2	2	2	2	2	0	0	0	0	0	0	2	0	0	2	2	2	2	0	2	2	0	0	2	0	2	0	0
I200075	I	2	2	2	0	2	2	2	2	0	2	0	0	2	2	0	2	2	0	2	0	2	2	NA	2	2	0	0	0	0	0	0	2	0	0	2	2	2	2	0	2	2	0	0	2	0	2	0	0
I200933	I	2	2	2	0	2	2	2	2	0	NA	NA	0	2	2	NA	2	2	NA	NA	0	2	NA	NA	2	2	0	0	0	0	0	0	2	0	0	2	2	2	NA	0	2	2	0	0	NA	0	2	0	0
I202871	I	NA	2	2	0	NA	2	2	2	NA	NA	0	0	2	2	NA	2	2	0	2	0	2	2	NA	2	2	0	0	0	0	0	0	2	0	0	2	2	NA	2	0	2	2	0	NA	2	0	2	0	0
I203395	I	2	2	NA	0	NA	2	NA	2	NA	NA	0	0	NA	NA	NA	NA	NA	NA	2	0	NA	NA	NA	2	NA	0	0	0	0	0	0	2	0	NA	2	2	2	2	0	2	2	0	0	2	0	2	0	0
I203651	I	NA	NA	2	NA	2	2	NA	NA	NA	NA	NA	0	2	NA	NA	2	NA	0	NA	NA	NA	NA	NA	2	2	0	0	0	0	0	0	2	0	0	2	2	2	NA	0	2	NA	NA	0	NA	0	NA	0	0
I205814	I	2	2	2	0	2	2	2	2	0	NA	0	0	2	2	0	2	2	0	2	0	2	2	NA	2	2	0	0	0	0	0	0	2	0	0	2	2	2	2	0	2	2	0	0	2	0	2	0	0
I205981	I	2	2	2	0	2	2	2	2	NA	2	0	0	2	2	0	2	2	0	2	0	2	2	2	2	2	0	0	0	0	0	0	2	0	0	2	2	2	2	0	2	2	0	0	2	0	2	0	0
I206753	I	2	2	2	0	2	2	2	2	0	NA	0	0	2	2	NA	2	2	0	NA	0	2	2	2	2	NA	0	0	0	0	0	0	2	0	0	2	2	2	2	0	2	2	0	0	2	0	2	0	0
I206940	I	NA	2	NA	0	2	NA	2	NA	NA	NA	0	0	2	NA	NA	NA	NA	0	NA	NA	NA	NA	NA	2	2	0	0	NA	0	0	NA	2	0	NA	2	2	NA	2	0	2	NA	NA	NA	2	NA	2	0	0
I206941	I	NA	2	NA	0	2	NA	2	NA	NA	NA	NA	0	2	NA	NA	NA	NA	0	NA	NA	NA	NA	NA	2	2	0	0	NA	0	0	NA	2	0	NA	2	2	NA	2	0	2	NA	NA	NA	2	NA	2	0	0
I206954	I	NA	2	NA	0	NA	NA	2	NA	NA	NA	NA	0	2	NA	NA	NA	NA	0	NA	NA	NA	NA	NA	2	2	0	0	NA	0	NA	NA	2	0	NA	2	2	NA	2	0	2	NA	NA	0	2	NA	2	0	NA
I206967	I	NA	2	NA	0	NA	NA	2	NA	NA	NA	NA	0	2	NA	NA	NA	NA	0	NA	NA	NA	NA	NA	2	2	0	0	NA	0	0	0	2	0	NA	NA	2	NA	2	0	NA	NA	NA	0	2	NA	2	0	0
I208153	I	2	2	NA	0	2	NA	2	2	NA	NA	NA	0	NA	2	NA	2	NA	0	NA	NA	NA	NA	NA	2	NA	0	0	NA	0	0	0	NA	0	0	2	2	NA	2	0	NA	2	0	0	2	0	2	0	0
I208969	I	NA	NA	NA	0	NA	NA	2	2	0	NA	0	0	NA	NA	NA	2	2	NA	NA	NA	NA	NA	NA	2	2	0	0	0	0	0	0	2	0	0	2	2	2	2	0	2	2	0	0	2	0	NA	0	0
I208981	I	NA	NA	NA	0	NA	NA	2	2	0	NA	0	0	NA	NA	NA	2	2	NA	NA	NA	NA	NA	NA	2	2	0	0	0	0	0	0	2	0	0	2	2	NA	2	0	2	2	0	0	2	0	NA	0	0
I210602	I	NA	2	2	0	2	2	2	2	0	NA	0	0	2	2	NA	2	2	0	2	NA	2	2	NA	2	2	0	0	0	0	0	0	2	0	0	2	2	NA	NA	0	2	2	0	0	2	0	2	0	0
I213332	I	NA	NA	NA	0	NA	NA	NA	NA	0	NA	0	0	NA	NA	NA	2	NA	NA	NA	0	NA	2	NA	NA	NA	0	NA	0	NA	0	0	NA	0	NA	NA	NA	2	NA	0	NA	2	0	0	NA	0	2	0	0
I213527	I	NA	NA	2	0	NA	NA	NA	NA	0	NA	0	0	2	2	NA	NA	NA	NA	NA	NA	NA	NA	NA	NA	NA	0	0	0	0	0	0	2	0	NA	2	2	NA	2	0	NA	NA	0	0	NA	0	NA	0	0
I214376	I	NA	NA	NA	NA	NA	NA	NA	NA	0	NA	0	0	NA	NA	NA	NA	NA	0	NA	NA	NA	NA	NA	NA	NA	0	0	0	0	0	0	NA	NA	0	NA	NA	NA	NA	0	NA	NA	0	0	NA	0	NA	0	0
I216947	I	2	2	2	0	2	2	NA	2	0	2	0	0	2	2	NA	2	2	0	2	NA	2	2	2	2	2	0	0	0	0	0	0	2	0	0	2	2	2	2	0	2	2	0	0	2	0	2	0	0
I217141	I	NA	NA	NA	0	NA	2	NA	NA	0	2	0	0	2	NA	0	2	2	0	NA	0	NA	NA	NA	2	2	0	0	0	0	0	0	2	0	0	NA	2	2	2	0	NA	2	NA	0	NA	0	2	0	0
I221811	I	NA	2	2	0	2	2	2	NA	0	NA	0	0	2	2	NA	NA	2	0	NA	0	2	2	NA	NA	NA	0	0	0	0	0	0	2	0	0	2	2	2	2	0	2	2	0	0	2	0	2	0	0
I221965	I	NA	2	2	0	NA	2	NA	2	0	NA	NA	0	2	2	0	2	2	0	NA	NA	2	2	NA	NA	NA	0	NA	0	0	0	0	2	0	0	NA	2	2	NA	0	2	2	0	0	2	0	2	0	0
I222097	I	2	2	2	NA	NA	2	2	2	0	NA	0	NA	2	2	0	2	NA	NA	NA	0	2	2	NA	2	2	0	0	0	0	0	0	2	0	0	2	2	2	2	0	2	2	0	0	2	0	2	0	0
I223223	I	2	NA	2	0	NA	2	2	2	0	2	0	0	2	NA	NA	2	2	0	2	0	2	NA	NA	2	2	0	0	0	0	0	0	2	0	0	2	2	2	2	0	2	2	0	0	2	0	2	0	0
I223453	I	NA	NA	NA	0	NA	NA	2	NA	0	NA	0	0	NA	NA	0	NA	NA	0	NA	0	NA	NA	NA	NA	NA	0	0	0	0	0	0	NA	0	0	2	NA	2	2	0	2	NA	0	0	NA	0	NA	0	0
I227526	I	2	2	2	0	2	2	2	2	0	2	0	0	2	2	0	2	2	0	2	0	2	2	NA	2	2	0	0	0	0	0	0	2	0	0	2	2	2	2	0	2	2	0	0	2	0	2	0	0
I227787	I	2	2	2	0	2	2	2	2	0	2	0	0	2	2	0	NA	2	0	2	0	2	2	NA	2	2	0	0	0	0	0	0	2	0	0	2	2	2	2	0	2	2	0	0	2	0	2	0	0
I227854	I	2	2	2	NA	2	2	2	2	0	2	0	0	2	2	NA	2	2	NA	2	0	2	2	NA	2	2	0	0	0	0	0	0	2	0	0	2	2	2	2	0	2	2	0	0	2	0	2	0	0
I231030	I	NA	2	2	0	2	2	2	NA	0	2	0	0	2	2	NA	2	NA	NA	2	0	2	2	2	2	2	0	0	0	0	0	0	2	0	0	2	2	2	2	0	2	2	0	0	2	0	2	0	0
I231077	I	NA	2	2	0	2	2	2	2	NA	2	0	0	2	2	0	2	NA	0	2	0	2	2	2	2	2	0	0	0	0	0	0	2	0	0	2	2	2	NA	0	2	NA	0	0	2	0	2	0	0
I231084	I	NA	2	2	0	2	2	2	2	NA	2	0	0	2	2	0	2	NA	0	2	0	2	2	2	2	2	0	0	0	0	0	0	2	0	0	2	2	2	NA	0	2	NA	0	0	2	0	2	0	0
I231513	I	2	2	2	0	2	2	2	2	0	2	0	0	2	2	0	2	2	0	2	0	2	2	2	2	2	0	0	0	0	0	0	2	0	0	2	2	2	2	0	2	2	0	0	2	0	2	0	0
I232605	I	2	2	2	NA	NA	2	1	2	0	NA	0	0	2	2	0	2	2	0	2	0	2	2	2	2	1	0	0	0	0	0	0	2	0	0	2	2	2	2	0	2	1	0	0	2	0	2	0	0
I237556	I	NA	NA	NA	0	NA	NA	NA	NA	0	NA	0	0	NA	2	NA	NA	NA	NA	NA	0	NA	2	NA	NA	NA	NA	NA	0	0	NA	0	NA	0	NA	NA	NA	NA	NA	NA	NA	NA	0	0	NA	0	2	0	0
I241725	I	2	2	2	NA	NA	2	2	2	NA	2	0	0	2	2	0	2	2	0	2	0	2	2	2	NA	2	0	0	0	0	0	0	2	0	0	2	2	2	2	0	2	2	0	0	2	0	2	0	0
I242133	I	2	2	2	0	2	2	2	2	0	NA	0	0	2	2	NA	2	2	0	2	0	2	2	2	NA	2	0	0	0	0	0	0	2	0	0	2	2	2	2	0	2	2	0	0	2	0	2	0	0
I242203	I	NA	NA	2	0	2	2	NA	2	0	NA	0	0	2	2	0	2	NA	0	2	0	2	NA	NA	NA	NA	0	0	0	0	0	0	2	0	0	NA	2	2	2	0	2	2	0	0	2	0	2	0	0
I242399	I	NA	2	NA	0	NA	2	2	NA	NA	NA	0	0	NA	NA	0	NA	NA	NA	NA	NA	NA	NA	NA	NA	NA	0	0	0	0	0	0	2	NA	0	NA	NA	NA	NA	0	NA	2	0	0	NA	0	NA	0	0
I242749	I	NA	2	2	NA	NA	NA	2	NA	0	NA	0	0	NA	2	0	NA	2	0	NA	0	2	2	NA	2	2	0	0	0	0	0	0	2	0	0	2	2	2	2	0	2	2	0	0	2	0	2	0	0
I246113	I	2	2	2	0	2	2	2	2	0	NA	0	0	2	2	0	2	2	0	2	0	2	2	2	2	2	0	0	0	0	0	0	2	0	0	2	2	2	2	0	2	2	0	0	2	0	2	0	0
I246114	I	2	2	2	0	2	2	2	2	0	NA	0	0	2	2	0	2	2	0	2	0	2	2	2	2	2	0	0	0	0	0	0	2	0	0	2	2	2	2	0	2	2	0	0	2	0	2	0	0
I246533	I	NA	2	2	0	NA	2	2	2	0	NA	0	0	2	NA	NA	2	2	NA	2	0	NA	2	NA	2	2	0	0	0	0	0	0	2	0	0	2	2	2	2	0	2	2	0	0	2	0	2	0	0
I246927	I	2	2	2	0	2	2	2	2	0	2	0	0	1	2	0	2	2	0	2	0	2	2	2	2	NA	0	0	0	0	0	0	2	0	0	2	2	2	2	0	2	2	0	0	2	0	2	0	0
I247468	I	2	2	2	0	2	2	2	2	0	NA	0	0	2	2	0	2	2	0	2	NA	2	2	2	2	2	0	0	0	0	0	0	2	0	0	2	2	2	2	0	2	2	0	0	2	0	2	0	0
I247985	I	2	2	2	0	2	NA	2	2	0	2	0	0	2	2	0	NA	2	0	2	0	2	2	2	2	2	0	0	0	0	0	0	2	0	0	2	2	2	2	0	2	2	0	0	2	0	2	0	0
I248956	I	2	2	2	0	2	2	2	2	0	NA	0	0	2	2	0	2	2	NA	2	0	2	NA	NA	2	2	0	0	NA	0	0	0	2	0	0	2	2	2	2	0	2	2	0	0	2	0	2	0	0
I249472	I	NA	2	2	0	2	2	2	2	NA	NA	0	0	2	2	0	2	2	0	NA	0	2	2	NA	2	2	0	0	0	0	0	0	2	0	0	2	2	2	2	0	2	2	0	0	2	0	2	0	0
I249864	I	2	2	2	0	2	2	2	2	0	NA	0	0	2	2	0	2	NA	0	NA	NA	2	2	NA	2	NA	0	0	0	0	0	0	NA	0	0	2	2	2	2	0	2	2	0	0	2	0	2	0	0
I250801	I	2	2	2	0	2	2	2	2	0	NA	0	0	2	2	0	2	2	0	2	0	2	2	2	2	2	0	0	0	0	0	0	2	0	0	2	2	2	2	0	2	2	0	0	2	0	2	0	0
I250871	I	2	2	2	0	2	2	2	2	0	2	0	0	2	2	0	2	2	0	2	0	2	2	NA	2	2	0	0	0	0	0	0	2	0	0	2	2	2	2	0	2	2	0	0	2	0	2	0	0
I250891	I	2	2	2	NA	2	2	2	2	0	2	0	0	2	2	0	2	2	0	2	0	2	2	NA	2	2	0	0	0	0	0	0	2	0	0	2	2	2	2	0	2	2	0	0	2	0	2	0	0
I250930	I	2	NA	2	0	2	2	2	2	0	2	0	0	2	2	0	2	2	0	2	0	2	2	NA	2	2	0	0	0	0	0	0	2	0	0	2	2	2	2	0	2	2	0	0	2	0	2	0	0
I251794	I	NA	2	NA	NA	NA	2	2	NA	NA	2	0	0	NA	NA	0	NA	2	0	2	0	NA	2	NA	NA	NA	0	0	0	0	0	0	NA	0	0	2	NA	NA	2	0	2	NA	NA	0	2	0	NA	0	0
I251821	I	NA	NA	NA	NA	NA	2	NA	NA	NA	NA	0	0	NA	NA	0	NA	2	0	2	0	NA	2	NA	2	NA	0	0	0	0	0	0	NA	0	0	2	NA	NA	NA	0	2	2	0	0	2	0	NA	0	0
I252040	I	2	2	2	0	NA	2	NA	2	0	NA	0	NA	NA	2	0	NA	2	0	NA	0	2	2	NA	NA	NA	0	0	0	0	0	0	NA	0	0	2	2	2	2	0	2	2	0	0	2	0	2	0	0
I254257	I	NA	NA	NA	0	NA	NA	NA	NA	NA	NA	NA	0	2	NA	0	NA	NA	NA	NA	0	NA	NA	NA	NA	NA	0	0	NA	0	0	0	2	0	0	NA	NA	NA	NA	0	NA	2	0	0	NA	0	NA	0	0
I255782	I	NA	2	2	0	2	NA	NA	NA	0	NA	0	0	2	2	NA	NA	NA	NA	NA	0	NA	2	2	NA	NA	0	0	NA	0	0	0	2	0	0	2	2	NA	2	0	2	2	0	0	2	0	2	0	0
I255783	I	NA	2	2	0	2	NA	NA	NA	0	NA	0	0	2	2	NA	NA	NA	NA	NA	0	NA	2	2	NA	NA	0	0	NA	0	0	0	2	0	0	2	2	NA	2	0	2	2	0	0	2	0	2	0	0
I257676	I	2	2	2	0	NA	2	0	2	0	2	0	0	2	2	0	2	2	NA	2	0	2	2	NA	2	2	0	0	0	0	0	0	2	0	0	2	2	2	2	0	2	2	0	0	2	0	2	0	0
I257704	I	2	2	2	0	NA	2	2	2	0	2	0	0	2	2	0	2	2	NA	2	0	2	NA	NA	2	2	0	0	0	0	0	0	2	0	0	2	2	2	2	0	2	2	0	0	2	0	2	0	0
I258406	I	2	2	2	0	2	2	2	2	0	NA	0	0	2	2	0	2	2	0	2	0	2	2	2	2	NA	0	0	0	0	0	0	2	0	0	2	NA	2	2	0	2	2	0	0	2	0	2	0	0
I259756	I	2	2	2	0	2	NA	2	2	NA	NA	0	NA	2	2	0	2	2	0	2	0	2	NA	NA	2	2	0	0	0	0	0	0	2	0	0	2	2	2	2	0	2	2	0	0	2	0	2	0	0
I260086	I	NA	2	2	NA	2	2	NA	2	0	NA	0	0	NA	2	NA	NA	NA	NA	2	0	2	NA	NA	NA	2	NA	NA	0	0	0	0	2	0	0	2	2	2	2	0	2	2	0	0	2	0	2	0	0
I260562	I	2	2	2	0	2	2	2	2	0	2	0	0	2	2	0	2	1	0	2	NA	2	2	2	2	2	0	0	0	0	0	0	2	0	0	2	2	2	2	0	2	2	0	NA	2	0	2	0	0
I261028	I	2	2	2	0	2	2	2	2	0	NA	0	0	2	2	NA	2	2	NA	2	0	2	2	NA	2	2	0	0	0	0	0	0	2	0	0	2	2	2	2	0	2	2	0	0	2	0	2	0	0
I262360	I	2	NA	2	0	NA	2	2	2	0	NA	0	0	2	2	NA	2	2	0	2	0	2	2	NA	2	2	0	NA	0	0	0	0	2	0	0	2	2	2	2	0	2	2	NA	0	2	0	2	0	0
I262560	I	2	2	2	0	2	2	2	2	0	NA	0	0	2	2	0	2	2	NA	2	0	2	2	NA	2	NA	0	0	0	0	0	0	2	0	0	2	NA	2	2	0	2	2	0	0	2	0	2	0	0
I262703	I	NA	NA	2	0	2	NA	2	2	0	2	0	0	2	2	NA	2	2	0	2	0	NA	2	NA	2	2	0	0	0	0	0	0	2	0	0	2	2	NA	2	0	2	2	0	0	2	0	2	0	0
I264746	I	2	2	2	0	2	2	2	2	0	NA	0	0	2	2	0	2	2	0	2	0	2	2	2	2	2	0	0	0	0	0	0	2	0	0	2	2	2	2	0	2	2	0	0	2	0	2	0	0
I264954	I	NA	NA	2	0	2	2	2	2	NA	NA	0	0	2	2	0	2	2	0	2	0	2	2	2	NA	NA	0	0	0	0	0	0	2	0	0	2	2	2	2	0	2	2	0	0	2	0	2	0	0
I265285	I	2	2	2	0	2	2	2	2	0	NA	0	0	NA	2	0	2	2	0	2	0	2	2	2	2	2	0	0	0	0	0	0	2	0	0	2	2	2	2	0	2	2	0	0	2	0	2	0	0
I266098	I	2	2	2	0	2	2	2	2	0	NA	0	0	2	2	0	2	2	0	2	0	2	2	NA	2	2	0	0	0	0	0	0	2	0	0	2	2	2	2	0	2	2	0	0	2	0	2	0	0
I267098	I	2	2	2	0	NA	2	2	2	0	2	0	0	2	2	0	2	2	0	2	0	2	2	2	2	2	0	0	0	0	0	0	2	0	0	2	2	2	2	0	2	2	0	0	2	0	2	0	0
I267109	I	2	2	2	0	NA	2	2	2	0	2	0	0	2	NA	0	2	2	0	2	0	2	2	2	2	2	0	0	0	0	0	0	2	0	0	2	2	2	2	0	2	2	0	0	2	0	2	0	0
I267653	I	2	2	2	NA	2	2	2	2	0	NA	0	0	2	2	0	2	2	0	NA	0	2	2	NA	2	2	0	0	0	0	0	0	2	0	0	2	2	2	2	0	2	2	0	0	2	0	2	0	0
I267874	I	2	2	2	0	NA	2	2	2	0	NA	0	0	2	2	0	2	2	0	NA	0	2	2	NA	2	2	0	0	0	0	0	0	2	0	0	2	2	2	2	0	2	2	0	0	2	0	2	0	0
I268057	I	2	2	2	0	NA	2	2	2	0	NA	0	0	2	2	0	2	2	0	2	0	2	2	2	2	2	0	0	0	0	0	0	2	0	0	2	2	2	2	0	2	2	0	0	2	0	2	0	0
I268332	I	2	2	2	0	2	2	2	2	0	2	0	0	2	2	0	2	2	0	2	0	2	2	2	2	2	0	0	0	0	0	0	2	0	0	2	2	2	2	0	2	2	0	0	2	0	2	0	0
I268661	I	2	2	2	0	NA	2	2	2	0	NA	0	0	2	2	0	2	2	0	NA	0	2	2	2	2	2	0	0	0	0	0	0	2	0	0	2	2	2	2	0	NA	2	0	0	2	0	2	0	0
I269212	I	2	NA	NA	0	NA	NA	2	2	0	NA	0	0	NA	NA	0	2	2	NA	NA	NA	2	2	NA	NA	2	0	0	NA	0	0	0	2	0	0	2	NA	2	2	0	2	2	0	0	2	0	2	0	0
I269403	I	2	2	2	0	2	2	2	2	0	2	0	0	2	2	0	2	2	0	2	0	2	2	NA	2	2	0	0	0	0	0	0	2	0	0	NA	2	NA	2	0	2	2	0	0	2	0	2	0	0
I271127	I	2	2	2	0	NA	2	NA	2	0	NA	0	0	2	2	0	2	2	0	2	0	2	NA	2	2	NA	0	NA	0	0	0	0	2	0	0	2	2	2	2	0	2	2	0	0	NA	0	2	0	0
I272552	I	2	2	2	0	2	2	2	2	0	NA	0	0	2	2	0	2	2	0	2	0	2	2	NA	2	2	0	NA	0	0	0	0	2	0	0	2	2	2	2	0	2	2	NA	0	2	0	2	0	0
I272886	I	NA	2	2	0	NA	2	2	2	0	NA	0	0	2	2	0	NA	2	0	2	0	NA	2	NA	2	2	0	0	0	0	0	0	2	0	0	2	NA	2	2	0	2	2	0	0	2	0	2	0	0
I274629	I	NA	2	2	0	2	NA	NA	2	0	NA	0	0	NA	2	NA	2	NA	NA	2	NA	2	2	NA	2	NA	NA	0	0	0	0	0	2	0	0	NA	2	NA	2	0	2	2	NA	0	NA	0	2	0	0
I274805	I	2	2	2	0	2	2	2	2	NA	NA	0	0	2	2	0	2	2	0	2	0	2	2	NA	2	2	0	0	0	0	0	0	2	0	0	2	2	2	2	0	2	2	0	0	2	0	2	0	0
I275446	I	NA	2	2	0	NA	2	2	2	0	NA	0	0	2	2	NA	2	2	0	2	0	2	NA	NA	2	2	0	0	0	0	0	0	2	0	0	2	2	NA	2	0	2	2	0	0	2	0	2	0	0
I276146	I	2	NA	NA	0	NA	2	NA	2	NA	NA	NA	NA	NA	NA	NA	NA	2	0	NA	NA	NA	2	NA	NA	NA	NA	0	NA	0	0	NA	2	0	0	2	2	2	NA	NA	NA	NA	NA	0	2	NA	2	0	0
I276315	I	2	2	2	0	2	2	2	2	0	NA	0	0	2	2	0	2	2	NA	2	0	2	2	NA	2	2	0	0	0	0	0	0	2	0	0	2	2	NA	2	0	2	2	0	0	2	0	2	0	0
I276609	I	2	2	2	0	2	2	2	2	0	2	0	0	2	2	0	2	2	0	2	0	2	1	2	2	2	0	0	0	0	0	0	2	0	0	2	2	2	2	0	2	2	0	0	2	0	2	0	0
I276638	I	2	2	2	0	2	2	2	2	0	2	0	0	2	2	NA	2	2	0	2	0	2	2	2	2	2	0	0	0	0	0	0	2	0	0	2	2	2	2	0	2	2	0	0	2	0	2	0	0
I276696	I	2	2	2	0	2	2	2	2	0	2	0	0	2	2	NA	2	2	0	2	0	2	2	2	2	2	0	0	0	0	0	0	2	0	0	2	2	2	2	0	2	2	0	0	2	0	2	0	0
I277324	I	2	2	2	0	2	2	2	2	0	NA	0	0	2	2	NA	2	2	0	2	0	2	2	2	2	2	0	0	0	0	0	0	2	0	0	2	2	2	2	0	2	2	0	0	2	0	2	0	0
I277551	I	2	2	2	0	2	NA	2	2	0	NA	0	0	2	2	NA	2	2	NA	2	NA	NA	2	NA	2	2	0	0	0	0	0	0	2	0	0	2	2	2	2	0	2	2	0	0	2	0	2	0	0
I278655	I	NA	2	2	0	NA	2	2	2	0	NA	0	0	NA	2	NA	NA	2	0	2	0	2	2	NA	2	2	0	0	0	0	0	0	2	0	0	NA	2	2	2	NA	2	2	0	0	2	0	2	0	0
I278810	I	NA	NA	NA	0	NA	NA	NA	2	0	NA	0	0	NA	NA	0	2	NA	0	NA	0	2	NA	NA	2	NA	0	NA	0	0	0	0	2	0	0	NA	2	NA	NA	NA	2	2	0	0	2	0	2	0	0
I278811	I	NA	NA	NA	0	NA	NA	NA	2	0	NA	0	0	NA	NA	0	2	NA	0	NA	0	2	NA	NA	2	NA	0	NA	0	0	0	0	2	0	0	NA	2	NA	NA	NA	2	2	0	0	2	0	2	0	0
I279097	I	2	2	2	0	2	2	2	2	0	2	0	0	2	2	0	2	2	0	2	0	2	2	NA	2	2	0	0	0	0	0	0	2	0	0	2	2	2	2	0	2	2	0	0	2	0	2	0	0
I279495	I	NA	NA	NA	NA	NA	NA	2	2	NA	NA	0	0	2	2	NA	2	NA	0	NA	0	2	2	NA	NA	NA	NA	0	0	0	0	0	2	0	0	2	NA	2	NA	0	NA	NA	0	0	NA	0	2	0	NA
I280420	I	2	NA	2	0	NA	2	NA	2	0	NA	0	0	2	2	0	2	2	0	2	0	2	2	NA	2	NA	0	0	0	0	0	0	2	0	0	2	2	2	2	0	NA	2	0	0	2	0	2	0	0
I282511	I	NA	2	2	0	NA	NA	2	2	0	NA	0	0	NA	NA	0	NA	2	NA	2	NA	2	NA	NA	2	NA	0	0	0	0	0	0	NA	0	0	2	2	2	2	NA	NA	2	0	0	2	0	NA	0	0
I282775	I	2	2	2	0	2	NA	2	2	0	NA	0	0	2	2	0	NA	2	0	2	0	2	2	2	2	NA	0	0	0	0	0	0	2	0	0	2	2	2	2	0	2	2	0	0	2	0	2	0	0
I283454	I	2	2	2	0	NA	NA	2	2	0	NA	0	0	2	2	NA	2	2	0	2	0	2	2	NA	2	2	0	0	NA	0	0	0	2	0	0	2	2	2	2	0	2	2	0	0	2	0	2	0	0
I283489	I	2	2	2	0	2	NA	2	2	0	NA	0	0	2	NA	NA	2	2	0	2	0	2	2	NA	2	2	0	0	NA	0	0	0	2	0	0	2	2	2	2	0	2	2	0	0	2	0	2	0	0
I283694	I	2	2	2	0	NA	2	2	2	0	NA	0	0	2	NA	NA	NA	2	NA	2	0	2	NA	2	1	2	0	0	0	0	0	0	NA	0	0	1	2	NA	2	0	2	NA	0	0	2	0	2	0	0
I284186	I	2	2	2	0	2	2	2	2	0	NA	0	0	2	2	0	NA	2	NA	2	0	2	2	NA	2	2	0	0	0	0	0	0	2	0	0	2	2	2	2	0	2	2	0	0	2	0	2	0	0
I284473	I	2	2	2	0	2	2	2	2	0	2	0	0	2	2	0	2	2	0	2	0	2	2	2	2	2	0	0	0	0	0	0	2	0	0	2	2	2	2	0	2	2	0	0	2	0	2	0	0
I284480	I	2	2	2	0	2	2	2	2	0	2	0	0	2	2	0	2	2	0	2	0	2	2	2	2	2	0	0	0	0	0	0	2	0	0	2	2	2	2	0	2	2	0	0	2	0	2	0	0
I285806	I	NA	2	NA	0	2	NA	2	NA	NA	NA	NA	0	2	2	0	2	2	NA	NA	0	NA	2	NA	2	2	0	0	NA	0	0	0	2	0	0	2	2	2	2	NA	2	2	0	0	2	0	2	0	0
I285919	I	2	2	2	0	2	2	2	NA	0	NA	0	0	2	2	0	2	2	0	2	NA	2	2	2	2	2	0	0	0	0	0	0	2	0	0	2	2	2	2	0	2	2	0	0	2	0	2	0	0
I286492	I	2	NA	NA	0	NA	NA	2	NA	0	NA	0	NA	NA	NA	NA	2	2	0	2	0	2	2	NA	NA	2	0	0	0	0	0	0	NA	0	0	2	2	NA	NA	0	2	NA	0	0	2	0	2	0	0
I286783	I	NA	2	2	0	2	2	2	2	NA	NA	0	0	2	2	0	NA	2	NA	2	0	2	NA	2	NA	2	0	0	0	0	0	0	2	0	0	2	2	2	2	0	2	2	0	0	NA	0	2	0	0
I287401	I	NA	NA	2	NA	NA	NA	NA	NA	NA	NA	0	0	NA	NA	0	NA	NA	NA	2	0	NA	NA	NA	NA	2	0	0	0	0	0	0	2	0	NA	2	2	2	2	0	2	2	NA	0	NA	0	2	NA	0
I288429	I	NA	2	NA	NA	2	2	NA	NA	0	NA	NA	NA	2	NA	NA	2	NA	NA	2	0	2	NA	NA	NA	NA	0	0	NA	0	0	0	2	NA	0	2	2	2	2	0	NA	NA	NA	0	2	0	2	0	0
I288722	I	NA	NA	2	NA	NA	NA	NA	NA	NA	NA	NA	0	NA	NA	0	NA	NA	NA	NA	0	NA	NA	NA	NA	2	0	0	0	0	0	0	2	0	0	2	NA	NA	2	0	NA	NA	0	0	NA	0	NA	0	NA
I288736	I	NA	NA	2	NA	NA	NA	NA	NA	NA	NA	NA	NA	NA	NA	0	NA	NA	NA	NA	0	NA	NA	NA	NA	2	0	0	0	0	0	0	2	0	0	2	NA	0	2	0	NA	NA	0	0	NA	0	NA	0	0
I288743	I	NA	NA	2	NA	NA	NA	NA	NA	NA	NA	NA	NA	NA	NA	0	NA	NA	NA	NA	0	NA	NA	NA	NA	2	0	0	0	0	0	0	2	0	0	2	NA	NA	2	0	NA	NA	0	0	NA	0	NA	0	0
I289661	I	2	NA	2	NA	2	NA	NA	NA	NA	NA	NA	0	2	NA	0	NA	NA	NA	NA	NA	NA	NA	NA	NA	NA	NA	0	0	0	0	0	2	0	0	NA	2	NA	2	0	2	NA	0	0	NA	0	NA	0	0
I289772	I	2	NA	NA	0	2	2	2	NA	0	NA	0	0	NA	2	0	2	2	0	2	0	2	2	NA	2	2	0	0	0	0	0	0	2	0	0	2	2	2	2	0	2	2	NA	0	2	0	2	0	0
I291808	I	2	NA	NA	0	NA	2	2	2	NA	2	0	0	2	2	NA	2	2	NA	2	NA	2	NA	NA	NA	2	0	0	0	0	0	0	2	0	0	2	2	2	2	0	2	2	0	0	2	0	2	0	0
I291927	I	NA	2	NA	0	NA	NA	NA	2	NA	2	0	0	2	2	NA	2	2	0	NA	0	NA	NA	NA	NA	2	0	NA	0	0	0	0	2	0	0	2	2	2	2	0	2	2	0	0	2	0	2	0	0
I292104	I	NA	2	NA	NA	2	NA	NA	NA	0	NA	0	0	NA	NA	NA	NA	NA	0	NA	NA	NA	NA	2	2	NA	0	0	0	0	0	0	2	0	0	2	2	2	NA	0	2	NA	0	0	NA	0	2	0	0
I292439	I	NA	NA	2	0	2	NA	2	2	NA	NA	NA	0	2	2	NA	2	NA	NA	2	NA	2	2	NA	2	NA	0	0	0	0	0	0	2	0	0	2	2	2	2	0	2	2	0	0	2	0	2	0	NA
I293333	I	NA	2	2	0	2	2	2	2	NA	NA	0	0	2	2	0	NA	2	0	2	0	NA	2	2	2	2	0	0	0	0	0	0	2	0	0	2	2	2	2	0	2	2	0	0	2	0	2	0	0
I293419	I	NA	2	2	0	2	2	2	NA	0	NA	0	0	2	NA	0	2	2	0	2	0	2	2	2	2	2	0	0	0	0	0	0	2	0	0	2	2	2	2	0	2	2	0	0	2	0	2	0	0
I293634	I	2	2	2	0	NA	2	NA	2	0	NA	0	0	2	2	0	2	NA	0	2	NA	NA	NA	2	2	NA	0	NA	0	0	0	0	2	0	0	2	2	NA	2	0	2	2	0	0	2	0	2	0	0
I298012	I	NA	2	2	0	NA	2	2	2	NA	NA	0	0	2	2	0	2	NA	0	2	0	2	2	NA	2	2	0	0	0	0	0	0	2	0	0	2	2	2	2	0	2	2	0	0	2	0	2	0	0
I298720	I	2	2	2	0	2	2	2	2	0	NA	0	0	2	2	0	2	2	0	2	0	2	2	2	2	2	0	0	0	0	0	0	2	0	0	2	2	2	2	0	2	2	0	0	2	0	2	0	0
I299522	I	2	2	2	0	2	2	2	2	0	2	0	0	2	2	NA	2	2	0	2	0	2	2	NA	2	2	0	0	0	0	0	0	2	0	0	2	2	2	2	0	2	2	0	0	2	0	2	0	0
I299689	I	2	2	2	0	2	2	2	2	0	2	0	0	2	2	NA	2	2	0	2	0	2	2	2	2	2	0	0	0	0	0	0	2	0	0	2	2	2	2	0	NA	2	0	0	2	0	2	0	0
I300698	I	2	2	2	0	2	2	2	2	0	2	0	NA	NA	2	NA	2	2	NA	2	0	2	2	NA	2	2	0	0	0	0	0	0	2	0	0	2	2	2	2	0	2	2	0	0	2	0	2	0	0
I300916	I	NA	2	NA	NA	2	NA	2	2	0	NA	0	0	2	2	0	2	2	0	2	0	2	2	NA	2	2	0	0	0	0	0	0	2	0	0	2	2	2	2	0	2	2	0	0	2	0	2	0	0
I302046	I	NA	2	2	0	2	2	NA	2	0	2	NA	0	2	2	0	2	2	NA	NA	0	2	2	2	2	NA	0	0	0	0	0	0	2	0	0	2	2	2	2	0	2	2	0	0	2	0	2	0	0
I302903	I	2	2	2	0	2	2	2	2	0	2	0	0	2	2	0	2	2	0	2	0	2	2	NA	2	2	0	0	0	0	0	0	2	0	0	2	2	2	2	0	2	2	0	0	2	0	2	0	0
I303756	I	2	2	2	0	2	NA	2	2	0	NA	0	0	2	2	0	2	2	NA	2	0	2	2	2	2	2	0	0	0	0	0	0	2	0	0	2	2	2	2	0	2	2	0	0	2	0	2	0	0
I304059	I	2	2	2	0	2	2	2	2	0	NA	0	0	2	2	0	NA	2	NA	2	0	2	2	2	2	2	0	0	0	0	0	0	2	0	0	2	2	2	2	0	2	2	0	0	2	0	2	0	0
I304265	I	2	NA	NA	0	NA	NA	NA	2	0	NA	NA	0	2	NA	NA	NA	2	0	NA	NA	2	NA	NA	2	2	NA	0	0	0	0	0	2	0	0	2	2	2	2	0	2	2	0	0	2	0	2	0	0
I307097	I	NA	2	2	0	2	2	2	2	0	NA	0	0	2	2	NA	2	2	0	2	0	2	2	2	2	2	0	0	0	0	0	0	2	0	0	2	2	2	2	0	2	2	0	0	2	0	2	0	0
I308233	I	2	2	2	0	2	2	2	2	0	NA	0	0	NA	2	NA	2	NA	0	2	0	2	2	NA	2	2	0	0	0	0	0	0	2	0	0	2	2	2	2	0	2	2	0	0	2	0	2	0	0
I308462	I	2	2	2	0	2	2	NA	2	NA	NA	0	0	2	NA	0	NA	2	0	2	0	2	2	2	2	2	0	0	0	0	0	0	2	NA	0	2	2	2	2	0	2	2	0	0	2	0	2	0	0
I308817	I	2	2	2	0	2	2	2	2	0	NA	0	0	2	2	NA	2	2	NA	2	0	2	2	NA	2	2	0	0	0	0	0	0	2	0	0	2	2	2	2	0	2	2	0	0	2	0	2	0	0
I308986	I	NA	2	2	0	2	2	2	2	0	2	0	0	2	2	0	2	2	0	NA	0	2	2	NA	2	2	0	0	0	0	0	0	2	0	0	2	2	2	2	0	2	2	0	0	2	0	2	0	0
I310004	I	NA	NA	2	0	NA	2	2	2	0	NA	0	0	2	2	0	2	2	NA	2	0	2	NA	NA	2	NA	0	0	0	0	0	0	2	0	0	2	2	2	2	0	NA	2	0	0	2	0	2	0	0
I310060	I	2	NA	2	0	NA	NA	2	2	0	NA	0	0	2	2	0	2	2	NA	2	0	2	2	NA	2	2	0	0	0	0	0	0	2	0	0	2	NA	2	2	0	2	2	0	0	2	0	2	0	0
I310426	I	2	NA	2	0	2	NA	2	NA	0	NA	0	NA	2	2	NA	NA	NA	0	2	0	2	2	NA	NA	2	NA	0	0	0	0	0	NA	0	0	2	2	2	2	0	2	NA	0	0	2	0	2	0	NA
I310451	I	2	2	2	0	2	2	2	NA	0	2	0	0	2	2	NA	2	2	0	2	0	2	2	NA	2	2	0	0	0	0	0	0	2	0	0	2	2	2	2	0	2	2	0	0	2	0	2	0	0
I312011	I	NA	2	2	0	2	2	2	2	0	2	0	0	2	2	NA	2	2	0	2	0	2	2	2	2	2	0	0	0	0	0	0	2	0	0	2	2	2	2	0	2	2	0	0	2	0	2	0	0
I314356	I	2	2	2	0	2	2	2	2	0	2	0	0	2	2	0	2	2	0	2	0	2	2	NA	2	2	0	0	0	0	0	0	2	0	0	2	2	2	2	0	2	2	0	0	2	0	2	0	0
I317948	I	NA	NA	NA	0	NA	NA	NA	NA	NA	NA	0	0	2	NA	NA	NA	2	NA	NA	0	2	NA	NA	2	NA	1	0	0	0	0	0	NA	0	NA	NA	NA	NA	NA	0	NA	NA	0	0	NA	0	2	0	0
I319180	I	NA	NA	NA	0	NA	NA	NA	NA	NA	NA	NA	NA	NA	NA	NA	NA	NA	NA	NA	NA	NA	2	NA	NA	NA	0	NA	NA	0	NA	NA	2	NA	0	2	NA	NA	NA	0	2	NA	NA	NA	2	0	2	0	NA
I319200	I	NA	NA	NA	0	NA	NA	NA	NA	NA	NA	NA	NA	NA	NA	NA	NA	NA	NA	NA	NA	NA	NA	NA	NA	NA	0	NA	NA	NA	NA	NA	NA	NA	NA	2	NA	NA	NA	0	NA	NA	0	NA	2	NA	NA	NA	NA
I321874	I	2	2	2	0	2	2	2	2	0	2	0	0	2	2	0	2	2	0	2	0	2	2	2	2	2	0	0	0	0	0	0	2	0	0	2	2	2	2	0	2	2	0	0	2	0	2	0	0
I323386	I	2	2	2	0	2	2	2	NA	0	NA	0	0	2	2	NA	2	2	NA	2	NA	2	2	NA	NA	2	0	0	0	0	0	0	2	0	0	2	2	2	2	0	2	2	0	0	2	0	2	0	0
I323611	I	2	2	2	0	2	2	2	2	0	NA	0	0	NA	NA	NA	NA	2	0	2	0	2	NA	2	NA	2	0	0	0	0	0	0	2	0	0	2	2	2	2	0	2	2	0	0	NA	0	2	0	0
I323809	I	NA	2	2	0	2	2	NA	NA	NA	2	0	NA	2	2	0	2	NA	0	2	0	2	2	NA	2	2	NA	0	0	0	0	0	2	0	0	2	2	NA	NA	NA	2	2	0	0	2	0	2	0	0
I323867	I	NA	2	2	0	2	2	NA	2	0	NA	0	NA	2	2	NA	2	NA	0	2	0	2	2	NA	NA	2	0	0	NA	0	0	0	2	0	0	2	2	NA	2	0	2	2	NA	0	NA	0	2	0	0
I324390	I	2	NA	2	0	2	2	2	2	0	NA	0	0	2	2	NA	2	2	NA	2	0	NA	2	NA	2	2	0	0	0	0	0	0	2	0	0	2	2	2	2	0	2	2	0	0	2	0	2	0	0
I324786	I	NA	NA	NA	NA	NA	NA	NA	NA	NA	NA	NA	NA	NA	NA	NA	NA	NA	NA	NA	NA	2	NA	NA	2	NA	0	0	NA	0	NA	0	2	0	NA	2	NA	NA	NA	NA	NA	NA	0	NA	NA	NA	2	0	0
I326098	I	NA	NA	2	0	NA	NA	NA	NA	NA	NA	NA	NA	NA	NA	NA	NA	NA	NA	NA	NA	NA	NA	NA	NA	NA	NA	NA	NA	NA	NA	0	2	0	NA	NA	NA	NA	NA	NA	NA	NA	NA	NA	NA	NA	NA	NA	NA
I328171	I	NA	2	NA	0	2	NA	NA	NA	NA	NA	0	NA	NA	NA	NA	NA	NA	0	NA	NA	NA	NA	2	NA	NA	0	NA	NA	NA	0	0	2	NA	0	NA	2	2	NA	0	2	2	0	0	NA	0	2	0	0
I328415	I	2	NA	2	NA	NA	2	2	NA	NA	NA	0	0	NA	2	NA	NA	NA	NA	NA	0	NA	NA	NA	NA	NA	0	NA	NA	0	0	0	NA	0	0	2	NA	2	2	NA	2	2	0	0	2	0	2	0	NA
I329939	I	2	NA	NA	0	NA	NA	NA	NA	NA	NA	NA	NA	NA	NA	NA	NA	NA	NA	NA	NA	NA	NA	NA	NA	2	0	NA	NA	0	0	0	NA	NA	NA	NA	NA	NA	NA	0	NA	NA	0	0	2	0	NA	0	0
I329969	I	2	NA	NA	0	NA	NA	NA	NA	NA	NA	NA	NA	NA	NA	0	NA	NA	NA	NA	NA	NA	NA	NA	NA	2	0	NA	NA	NA	NA	NA	NA	NA	NA	NA	NA	NA	NA	0	NA	NA	0	0	2	0	NA	0	NA
I330853	I	NA	NA	NA	NA	NA	NA	NA	NA	0	NA	0	NA	NA	NA	NA	NA	NA	0	NA	0	NA	NA	NA	NA	NA	0	0	NA	0	NA	NA	NA	0	0	2	NA	NA	NA	NA	NA	NA	NA	0	2	0	NA	0	NA
I331714	I	NA	2	2	0	2	NA	2	2	0	NA	0	0	2	NA	0	2	NA	0	2	0	NA	2	2	2	2	0	0	0	0	0	0	2	0	0	2	2	2	2	0	2	2	0	0	2	0	2	0	0
I332409	I	2	2	2	NA	2	2	NA	1	NA	NA	0	0	NA	NA	0	2	NA	NA	2	0	2	NA	NA	2	2	0	0	0	0	0	0	2	0	0	2	2	2	2	0	2	2	NA	NA	2	0	2	0	0
I332997	I	2	NA	NA	NA	NA	NA	NA	NA	0	NA	0	NA	2	NA	NA	2	2	NA	2	NA	NA	NA	2	NA	NA	0	NA	NA	0	0	0	2	0	0	2	2	NA	2	0	2	2	0	NA	NA	0	2	0	0
I333689	I	NA	2	2	0	NA	2	2	2	0	NA	0	0	2	2	0	2	2	NA	2	0	2	2	NA	NA	2	0	0	0	0	0	0	2	0	0	2	2	2	2	0	2	2	0	0	2	0	2	0	0
I333690	I	NA	2	2	0	NA	2	2	2	0	NA	0	0	2	2	0	2	2	NA	2	0	2	2	NA	NA	2	0	0	0	0	0	0	2	0	0	2	2	2	2	0	2	2	0	0	2	0	2	0	0
I336566	I	NA	1	1	0	NA	2	2	2	NA	NA	NA	0	2	NA	NA	2	2	0	NA	0	2	2	NA	2	NA	0	0	0	0	0	0	2	0	0	2	2	2	2	0	2	1	0	0	2	0	2	NA	0
I336747	I	2	2	NA	0	NA	NA	NA	NA	0	NA	0	NA	2	NA	NA	NA	NA	NA	NA	NA	2	NA	NA	2	NA	NA	0	0	NA	0	0	NA	0	0	2	NA	2	NA	0	NA	2	0	0	NA	0	NA	0	0
I336760	I	2	2	NA	0	NA	NA	NA	NA	0	NA	0	NA	NA	NA	NA	NA	NA	NA	NA	NA	2	NA	NA	2	NA	0	0	0	NA	0	0	NA	0	0	2	NA	2	NA	0	NA	2	0	0	NA	0	NA	0	0
I337001	I	NA	2	2	0	2	2	NA	2	NA	NA	0	0	2	NA	NA	2	NA	0	NA	0	NA	2	2	2	2	0	0	0	0	0	0	2	0	0	2	2	2	2	0	2	2	0	0	2	NA	2	0	0
I337026	I	NA	NA	2	0	NA	2	NA	2	NA	NA	0	0	2	2	NA	2	NA	0	NA	0	NA	2	2	2	NA	0	0	0	0	0	0	NA	0	0	2	NA	2	2	0	2	2	0	0	2	NA	NA	0	0
I337229	I	NA	2	NA	0	NA	NA	NA	2	NA	NA	0	0	NA	2	NA	NA	NA	0	2	0	NA	2	NA	2	2	0	NA	0	0	0	NA	2	0	0	NA	2	2	2	0	NA	NA	0	NA	2	0	2	0	0
I337244	I	NA	2	NA	0	NA	NA	NA	2	NA	NA	0	0	NA	2	NA	2	NA	0	2	0	NA	2	NA	2	2	0	NA	0	0	0	0	2	0	0	NA	2	2	2	0	NA	NA	0	0	2	0	2	0	0
I338563	I	2	2	2	0	2	2	2	NA	0	2	0	0	NA	2	0	2	2	0	NA	0	2	2	NA	NA	NA	0	0	0	0	NA	0	NA	0	0	2	NA	2	NA	0	NA	NA	0	0	2	0	NA	0	0
I341633	I	2	2	2	0	2	2	2	2	0	NA	0	0	2	2	0	2	2	0	2	0	NA	2	NA	2	2	0	0	0	0	0	0	2	0	0	2	2	2	2	0	2	2	0	0	2	0	2	0	0
I341725	I	2	2	2	0	2	2	NA	2	0	NA	0	0	2	2	0	2	2	0	2	0	NA	2	2	2	2	0	0	0	0	0	0	2	0	0	2	2	2	2	0	2	2	0	0	2	0	2	0	0
I341739	I	2	2	2	0	2	2	NA	2	0	NA	0	0	2	2	0	2	2	0	2	0	2	2	2	2	2	0	0	0	0	0	0	2	0	0	2	2	2	2	0	2	2	0	0	2	0	2	0	0
I342554	I	2	2	2	0	2	2	2	2	0	NA	0	0	2	2	0	2	2	0	2	0	2	2	NA	NA	2	0	0	0	0	0	0	2	0	0	2	2	2	2	0	2	2	0	0	2	0	2	0	0
I343134	I	NA	2	2	0	1	2	2	2	0	NA	0	0	2	NA	0	2	2	0	2	NA	2	2	NA	2	2	0	NA	0	0	0	0	2	0	0	2	2	2	2	0	2	NA	0	0	2	0	2	0	0
I343438	I	2	2	2	0	2	NA	2	2	0	NA	0	0	2	2	0	2	2	NA	NA	0	2	2	2	2	2	0	0	0	0	0	0	2	0	0	2	2	2	2	0	2	2	0	0	2	0	2	0	0
I344064	I	NA	NA	NA	NA	NA	NA	NA	NA	NA	NA	NA	0	NA	NA	NA	NA	NA	NA	NA	NA	NA	2	NA	NA	NA	0	0	NA	0	0	0	2	0	NA	2	2	NA	NA	0	2	NA	0	NA	2	NA	NA	0	0
I344204	I	NA	NA	NA	NA	NA	NA	NA	NA	NA	NA	NA	0	NA	NA	NA	NA	NA	0	2	NA	2	NA	NA	NA	NA	0	NA	NA	0	NA	0	NA	0	NA	NA	NA	NA	NA	0	2	2	NA	0	2	0	NA	0	0
I346112	I	NA	NA	NA	NA	NA	NA	NA	NA	NA	NA	NA	0	NA	NA	NA	NA	NA	NA	NA	0	NA	2	NA	NA	NA	NA	NA	0	0	0	0	NA	0	0	NA	NA	2	NA	0	NA	NA	0	0	2	0	NA	0	NA
I346149	I	NA	NA	NA	NA	NA	NA	NA	NA	NA	NA	NA	0	NA	2	NA	NA	NA	NA	NA	0	NA	2	NA	NA	NA	NA	0	0	0	0	0	NA	0	0	NA	NA	2	NA	0	2	NA	0	0	2	0	NA	0	NA
I347225	I	2	2	2	0	2	2	2	2	0	NA	0	0	2	2	NA	2	2	NA	2	0	2	2	2	2	2	0	0	0	0	0	0	2	0	0	2	2	2	2	0	2	2	0	0	2	0	2	0	0
I348229	I	2	2	2	0	2	2	2	2	0	2	0	0	2	2	NA	2	2	0	2	NA	2	2	2	2	2	0	0	0	0	0	0	2	0	0	2	2	2	2	0	2	2	0	0	2	0	2	0	0
I348612	I	2	2	2	NA	NA	2	2	NA	NA	2	NA	0	2	2	NA	2	2	0	2	0	2	2	NA	2	2	0	0	0	0	0	0	2	0	0	2	2	2	2	0	2	2	0	0	2	0	2	0	0
I349473	I	2	2	2	0	NA	2	2	2	0	NA	0	0	2	2	NA	2	2	NA	2	0	2	2	2	2	NA	0	0	0	0	0	0	2	0	0	2	2	2	2	0	2	2	0	0	NA	0	2	0	0
I349711	I	2	2	2	0	2	2	2	2	0	NA	0	0	2	NA	0	2	NA	NA	2	0	2	2	NA	2	2	0	NA	NA	0	0	0	2	0	0	2	NA	2	2	0	2	2	0	0	2	0	2	0	0
I350210	I	2	NA	2	NA	NA	2	2	NA	NA	NA	0	0	2	2	0	2	2	NA	NA	0	NA	NA	NA	2	NA	0	0	0	0	0	0	2	0	0	2	2	2	2	0	2	2	0	0	2	0	2	0	0
I350442	I	NA	NA	NA	0	NA	NA	2	NA	NA	NA	NA	NA	NA	2	NA	NA	NA	NA	NA	0	NA	NA	NA	NA	NA	0	0	0	0	NA	0	NA	NA	NA	2	NA	2	2	NA	2	NA	0	0	2	NA	NA	0	0
I351878	I	NA	2	2	0	NA	2	2	2	0	NA	0	0	2	2	0	NA	2	0	NA	0	2	2	NA	2	NA	0	0	NA	0	0	0	2	0	0	2	2	2	2	0	2	2	0	0	2	0	2	0	0
I352140	I	2	2	2	NA	2	2	2	2	NA	2	0	0	2	2	0	2	NA	NA	NA	0	2	2	2	2	2	0	0	0	0	0	0	2	0	0	2	2	2	2	0	2	2	0	0	2	0	2	0	0
I352746	I	2	2	2	0	2	2	2	2	0	2	0	0	2	2	0	NA	2	0	2	0	2	2	2	2	2	0	0	0	0	0	0	2	0	0	2	2	NA	2	0	2	2	0	0	2	0	2	0	0
I352807	I	2	NA	2	0	NA	NA	NA	NA	NA	NA	0	NA	2	NA	0	NA	NA	NA	2	NA	NA	NA	NA	NA	NA	NA	NA	0	NA	NA	0	NA	NA	0	NA	NA	NA	NA	0	NA	NA	0	NA	2	0	NA	NA	NA
I353897	I	2	NA	2	0	2	NA	2	NA	NA	NA	0	0	2	2	NA	2	2	NA	2	NA	2	NA	NA	NA	NA	0	0	0	0	0	NA	NA	0	0	2	2	NA	2	0	2	2	0	0	2	0	NA	0	0
I354188	I	2	2	2	0	NA	2	2	2	0	NA	0	0	NA	2	0	2	2	NA	2	NA	2	2	2	2	NA	0	0	0	0	0	0	2	0	0	2	2	2	NA	0	2	NA	0	0	2	NA	2	0	0
I355606	I	NA	2	2	0	2	2	2	NA	0	NA	0	NA	NA	2	0	2	2	0	2	NA	2	NA	NA	NA	2	0	NA	0	0	0	0	2	0	0	2	2	2	2	0	2	2	0	0	2	0	2	0	0
I357139	I	NA	NA	NA	NA	NA	NA	NA	NA	NA	NA	0	0	NA	NA	0	NA	NA	0	NA	0	NA	NA	NA	NA	NA	NA	NA	0	0	0	NA	NA	0	NA	NA	2	2	NA	0	NA	NA	NA	NA	NA	NA	NA	0	NA
I358141	I	NA	2	NA	0	2	NA	NA	2	0	NA	NA	0	NA	2	NA	NA	NA	0	NA	NA	2	NA	NA	2	2	NA	0	0	0	0	NA	NA	0	NA	2	2	NA	NA	0	NA	NA	0	NA	NA	0	NA	0	0
I358142	I	NA	2	NA	0	2	NA	NA	2	0	NA	NA	0	NA	2	NA	NA	NA	0	NA	NA	2	NA	NA	2	2	NA	0	0	0	0	NA	NA	0	NA	2	2	NA	NA	0	NA	NA	0	NA	NA	0	NA	0	0
I358143	I	NA	2	NA	0	2	NA	NA	2	0	NA	NA	0	NA	2	NA	NA	NA	0	NA	NA	2	NA	NA	2	2	NA	0	0	0	0	NA	NA	0	NA	2	2	NA	NA	0	NA	NA	0	NA	NA	0	NA	0	0
I359326	I	2	2	NA	0	2	NA	2	2	0	NA	0	0	2	NA	0	2	2	NA	2	NA	NA	2	NA	2	2	0	0	0	0	0	0	2	0	0	2	2	2	2	0	2	2	0	0	2	0	NA	0	0
I360613	I	2	2	2	0	2	2	2	2	0	2	0	0	2	2	NA	2	2	0	2	0	2	2	2	2	2	0	0	0	0	0	0	2	0	0	2	2	2	2	0	2	2	0	0	2	0	2	0	0
I360847	I	2	2	2	0	2	2	2	2	0	2	0	0	2	2	0	2	2	0	2	0	2	2	2	2	2	0	0	0	0	0	0	2	0	0	2	2	2	2	0	2	2	0	0	2	0	2	0	0
I361957	I	NA	2	2	0	2	2	2	2	0	2	0	0	2	NA	0	2	2	0	2	NA	2	2	NA	2	2	0	0	0	0	0	0	2	0	0	2	NA	2	2	0	2	2	0	0	2	0	2	0	0
I362398	I	NA	2	NA	0	2	2	2	2	0	NA	0	0	2	2	NA	2	2	0	NA	0	2	2	NA	2	2	0	0	0	0	0	0	2	0	0	2	2	2	2	0	2	2	0	0	2	0	2	0	0
I362839	I	NA	NA	2	0	2	2	2	2	0	NA	0	NA	2	2	0	NA	NA	NA	2	0	2	NA	NA	2	NA	0	NA	0	0	0	0	NA	0	0	2	2	2	NA	0	NA	2	0	0	2	0	2	0	0
I364027	I	2	NA	2	0	2	NA	2	NA	NA	NA	0	0	2	NA	NA	2	2	0	2	0	2	2	2	NA	NA	0	0	0	0	0	0	2	0	0	2	2	2	2	0	2	2	0	0	2	0	2	0	0
I366563	I	NA	2	2	0	NA	2	2	2	0	NA	0	0	2	2	0	NA	NA	NA	NA	0	2	NA	NA	2	NA	0	0	0	0	0	0	2	0	0	2	2	2	2	0	2	NA	0	NA	2	0	2	0	0
I366577	I	NA	2	2	0	NA	2	2	2	0	NA	0	NA	2	2	0	NA	NA	NA	NA	0	2	NA	NA	2	NA	0	0	0	0	0	NA	2	0	0	NA	2	2	2	0	2	NA	0	NA	2	0	2	0	NA
I368299	I	NA	2	2	NA	NA	2	2	2	0	NA	0	0	NA	NA	NA	NA	2	NA	2	NA	NA	NA	NA	2	2	0	0	0	0	0	0	2	0	0	2	NA	2	2	0	NA	2	0	0	2	0	2	0	0
I368508	I	NA	2	2	NA	2	NA	2	2	0	NA	0	0	2	2	NA	NA	2	0	NA	NA	2	2	NA	2	2	0	0	0	0	0	0	2	0	0	2	NA	NA	2	0	2	NA	0	0	2	0	2	0	0
I368709	I	NA	2	2	0	2	2	2	2	0	2	0	0	2	2	NA	2	1	0	2	0	2	2	NA	2	2	0	0	0	0	0	0	2	0	0	2	2	2	2	0	2	2	0	0	2	0	2	0	0
I369756	I	2	2	2	0	NA	2	2	2	NA	NA	0	0	NA	NA	0	NA	2	NA	NA	0	NA	NA	NA	2	2	NA	0	0	0	0	0	2	0	0	2	2	NA	2	0	2	2	0	0	NA	0	NA	0	0
I370342	I	2	2	NA	0	NA	NA	NA	2	0	NA	NA	NA	2	NA	NA	2	NA	NA	NA	0	2	NA	NA	NA	2	0	NA	0	0	0	0	2	0	0	NA	2	2	2	0	NA	2	0	0	NA	0	2	0	0
I370470	I	2	NA	2	0	2	2	NA	2	0	2	0	0	2	2	NA	NA	2	0	2	0	2	2	NA	2	2	0	0	0	0	0	0	2	0	0	2	2	2	2	0	2	2	0	0	2	0	2	0	0
I370754	I	NA	NA	NA	0	NA	NA	2	NA	0	NA	0	0	NA	NA	NA	2	2	0	NA	NA	NA	NA	NA	NA	NA	0	0	NA	NA	0	NA	NA	0	0	2	2	2	NA	NA	2	2	0	NA	2	0	2	0	0
I371514	I	2	NA	2	0	NA	2	NA	2	NA	NA	0	0	2	2	0	2	2	0	2	0	2	2	NA	2	2	NA	0	0	0	0	0	2	0	0	2	2	2	2	0	2	2	0	0	2	0	2	0	0
I373278	I	NA	2	NA	0	NA	2	NA	2	NA	NA	0	0	2	NA	0	NA	NA	0	NA	0	NA	NA	NA	NA	NA	0	0	0	0	0	0	NA	0	0	2	NA	2	NA	0	2	2	0	0	NA	0	2	0	0
I373443	I	2	2	NA	0	2	NA	2	2	0	2	0	0	2	2	0	NA	NA	0	2	0	2	2	2	2	NA	0	0	0	0	0	0	2	0	0	2	2	2	2	0	2	2	0	0	2	0	2	0	0
I373949	I	NA	NA	NA	0	NA	2	NA	NA	NA	NA	NA	0	NA	NA	NA	NA	NA	NA	NA	0	NA	NA	NA	NA	NA	0	0	0	0	0	NA	2	0	0	NA	NA	NA	NA	NA	2	NA	NA	0	NA	0	NA	0	NA
I374089	I	NA	NA	NA	0	NA	NA	NA	NA	NA	NA	NA	NA	NA	NA	0	NA	NA	NA	NA	NA	NA	NA	NA	NA	NA	NA	NA	NA	0	0	0	2	0	0	NA	NA	NA	NA	0	NA	NA	NA	0	NA	0	NA	0	0
I374247	I	NA	NA	NA	NA	NA	NA	NA	NA	NA	NA	0	NA	NA	NA	NA	NA	NA	NA	NA	NA	NA	NA	NA	NA	NA	NA	NA	NA	NA	0	NA	NA	0	0	2	NA	NA	NA	NA	NA	NA	NA	NA	NA	NA	NA	0	0
I374848	I	NA	NA	NA	0	NA	NA	NA	NA	NA	NA	NA	0	NA	NA	NA	NA	NA	NA	NA	NA	NA	NA	NA	NA	NA	0	NA	0	0	NA	NA	NA	0	0	NA	NA	2	NA	NA	2	2	0	NA	2	0	2	NA	0
I375247	I	NA	NA	NA	NA	NA	NA	NA	NA	0	NA	NA	NA	NA	NA	NA	NA	NA	0	NA	0	NA	NA	NA	NA	2	NA	NA	NA	0	NA	NA	NA	0	NA	NA	NA	NA	NA	0	NA	NA	NA	0	NA	0	NA	NA	NA
I376146	I	NA	NA	NA	NA	NA	NA	NA	NA	NA	NA	NA	NA	NA	NA	0	NA	NA	NA	NA	NA	NA	NA	NA	NA	NA	0	NA	0	NA	0	NA	NA	0	0	NA	NA	NA	NA	0	NA	NA	0	NA	NA	NA	2	NA	0
I376290	I	NA	NA	NA	NA	NA	NA	NA	NA	NA	NA	NA	NA	NA	NA	NA	NA	NA	NA	NA	NA	NA	NA	NA	NA	NA	NA	NA	NA	0	NA	0	NA	0	0	NA	2	NA	NA	NA	2	2	NA	0	NA	NA	NA	NA	0
I377568	I	2	2	2	0	NA	2	2	2	0	NA	0	0	2	2	NA	2	2	0	2	0	2	2	2	2	2	0	0	0	0	0	0	2	0	0	2	2	2	2	0	2	2	NA	0	2	0	2	0	0
I377869	I	NA	2	2	0	NA	NA	2	NA	0	NA	0	0	2	2	NA	2	2	0	NA	NA	2	2	NA	2	NA	0	0	0	0	0	NA	NA	0	0	NA	2	2	2	0	2	2	0	0	NA	0	2	0	0
I378185	I	2	NA	2	0	NA	2	2	2	0	NA	0	0	2	NA	NA	NA	NA	0	2	NA	0	NA	NA	2	2	0	0	0	0	0	0	2	0	0	2	2	2	NA	0	2	NA	0	0	2	0	2	0	0
I378186	I	2	NA	2	0	NA	2	2	2	0	NA	0	0	2	NA	NA	NA	NA	0	2	NA	0	NA	NA	2	2	0	0	0	0	0	0	2	0	0	2	2	2	NA	0	2	NA	0	0	2	0	2	0	0
I378502	I	2	2	2	0	NA	2	2	2	0	NA	0	0	2	2	NA	2	NA	NA	2	NA	NA	NA	NA	2	NA	0	0	0	0	0	0	2	0	0	2	NA	NA	2	NA	2	2	0	0	2	0	NA	0	0
I379451	I	2	2	2	0	2	2	2	2	0	2	0	0	2	2	0	2	2	NA	2	0	2	2	NA	NA	2	0	0	0	0	0	0	2	0	0	2	2	2	2	0	2	2	0	0	2	0	2	0	0
I379478	I	2	2	2	0	2	2	2	2	0	2	0	0	2	2	0	2	2	NA	2	0	2	2	2	NA	2	0	0	0	0	0	0	2	0	0	2	2	1	2	0	2	2	0	0	2	0	2	0	0
I380408	I	2	2	2	0	2	2	2	2	0	NA	0	0	2	2	0	2	2	0	2	0	2	2	2	2	2	0	0	0	0	0	0	2	0	0	2	2	NA	2	0	2	2	0	0	2	0	2	0	0
I382736	I	NA	2	2	0	2	2	2	2	0	NA	0	0	2	2	0	NA	2	NA	2	0	2	2	2	2	2	0	0	NA	0	0	0	2	0	0	2	2	2	2	0	2	2	0	0	2	0	2	0	0
I383743	I	2	NA	NA	0	NA	NA	NA	NA	NA	NA	NA	0	NA	NA	NA	2	NA	0	NA	0	NA	2	NA	NA	2	0	NA	0	0	0	0	NA	0	0	2	2	2	NA	0	2	NA	0	NA	2	0	2	0	0
I383749	I	2	NA	NA	0	NA	NA	NA	NA	NA	NA	NA	0	NA	NA	NA	2	NA	0	NA	0	NA	2	NA	NA	2	0	NA	0	0	0	0	NA	0	0	2	2	2	NA	0	2	NA	0	NA	2	0	2	0	0
I384189	I	NA	NA	2	NA	NA	NA	2	2	NA	NA	NA	NA	NA	NA	NA	NA	NA	NA	NA	NA	NA	NA	NA	NA	NA	0	NA	NA	NA	0	NA	2	0	NA	NA	NA	NA	NA	NA	NA	NA	NA	0	NA	0	NA	0	0
I385653	I	2	2	2	0	NA	2	2	NA	0	NA	NA	0	2	2	0	2	2	NA	2	0	2	2	NA	2	NA	NA	0	0	0	0	0	2	0	NA	2	2	NA	2	0	2	2	0	0	2	0	2	0	0
I385960	I	NA	NA	NA	NA	NA	2	2	NA	NA	NA	NA	0	NA	NA	NA	NA	NA	NA	NA	0	2	NA	NA	NA	NA	0	0	NA	0	0	0	NA	0	0	2	NA	2	2	NA	2	NA	0	0	NA	NA	NA	0	NA
I387165	I	NA	NA	NA	NA	2	NA	NA	NA	NA	NA	0	0	2	NA	NA	NA	NA	0	2	0	NA	2	NA	NA	NA	NA	0	NA	0	0	0	2	0	NA	2	2	NA	NA	0	NA	NA	NA	0	2	NA	NA	0	0
I387440	I	NA	NA	NA	NA	2	NA	NA	NA	NA	NA	NA	NA	NA	NA	NA	NA	NA	NA	NA	0	NA	NA	NA	NA	NA	NA	NA	0	NA	0	0	NA	0	NA	NA	NA	NA	NA	NA	2	2	NA	0	2	0	NA	0	0
I387558	I	NA	NA	NA	NA	2	NA	NA	NA	NA	NA	0	NA	2	NA	NA	NA	NA	0	NA	0	NA	NA	NA	2	NA	NA	NA	0	0	0	0	NA	0	0	NA	2	NA	NA	0	NA	2	NA	0	2	NA	NA	0	0
I387623	I	NA	NA	NA	0	NA	NA	NA	NA	NA	NA	NA	NA	2	NA	0	NA	NA	0	NA	0	NA	NA	NA	NA	NA	NA	NA	NA	0	0	0	NA	0	0	NA	NA	NA	NA	NA	2	NA	0	0	NA	NA	NA	0	0
I388687	I	NA	NA	NA	0	2	2	2	NA	0	NA	NA	NA	NA	NA	NA	NA	NA	0	NA	0	NA	NA	NA	NA	NA	0	0	0	NA	0	NA	NA	0	NA	NA	NA	NA	2	0	NA	NA	0	NA	NA	0	2	0	0
I388927	I	2	2	2	0	2	2	2	NA	0	NA	0	0	2	2	NA	2	2	NA	NA	NA	2	NA	NA	2	NA	0	0	NA	0	0	0	NA	0	NA	2	2	NA	2	0	2	2	0	0	2	0	2	0	0
I388955	I	NA	2	NA	0	2	2	2	2	0	NA	0	0	NA	NA	NA	NA	2	NA	NA	0	NA	NA	NA	2	NA	0	0	NA	0	NA	0	2	0	NA	2	2	NA	2	0	2	2	NA	0	2	0	2	0	0
I389987	I	2	2	2	0	NA	2	NA	2	0	2	0	0	2	2	NA	2	2	NA	2	0	2	2	2	2	2	0	0	0	0	0	0	2	0	0	NA	2	2	2	0	2	2	0	0	2	0	2	NA	0
I390024	I	NA	2	2	0	2	NA	2	2	0	NA	0	0	2	2	NA	NA	NA	0	2	0	NA	2	NA	2	NA	0	0	0	0	0	0	2	0	0	2	2	2	2	0	2	2	0	0	2	0	NA	0	0
I390335	I	2	2	2	0	2	2	2	2	0	2	0	0	2	2	0	2	2	0	2	0	2	2	2	2	2	0	0	0	0	0	0	2	0	0	2	2	2	2	0	2	2	0	0	2	0	2	0	0
I391505	I	NA	2	2	0	2	2	2	2	0	NA	0	0	2	2	0	2	2	0	2	0	2	2	2	2	2	0	0	0	0	0	0	2	0	0	2	2	2	2	0	2	2	0	0	2	0	2	0	0
I392245	I	2	2	2	0	2	2	2	2	0	NA	0	0	2	2	0	2	2	NA	NA	0	2	2	NA	2	2	0	0	0	0	0	0	2	0	0	2	2	2	2	0	2	2	0	0	2	0	2	0	0
I393400	I	NA	2	2	0	2	2	2	2	0	NA	0	0	2	2	0	2	2	0	2	0	2	2	2	2	2	0	0	0	0	0	0	2	0	0	2	2	2	2	0	2	2	0	0	2	0	2	0	0
I393769	I	2	2	2	NA	NA	NA	NA	NA	NA	NA	0	NA	NA	NA	NA	NA	NA	NA	NA	NA	NA	NA	NA	NA	NA	NA	0	0	0	NA	0	NA	0	0	NA	NA	NA	NA	NA	NA	2	NA	0	NA	0	2	0	0
I393776	I	2	2	2	NA	NA	NA	NA	NA	NA	NA	0	NA	NA	NA	NA	NA	NA	NA	NA	NA	NA	NA	NA	NA	NA	NA	0	NA	0	NA	0	NA	0	0	NA	NA	NA	NA	NA	NA	2	NA	0	NA	0	2	0	0
I395420	I	2	NA	2	0	2	2	2	2	0	2	0	0	2	2	0	2	2	NA	2	0	2	2	NA	2	2	0	0	0	0	0	0	2	0	0	2	2	2	2	0	2	2	0	0	2	0	2	0	0
I395973	I	2	2	2	0	2	2	2	2	0	2	0	NA	2	2	0	2	2	NA	2	0	2	2	NA	2	2	0	0	0	0	0	0	2	0	0	2	2	2	NA	0	2	2	0	0	2	0	2	0	0
I396037	I	NA	2	NA	0	NA	NA	NA	2	0	2	0	0	2	NA	0	NA	NA	0	2	0	NA	2	NA	NA	NA	0	0	0	0	0	0	2	0	0	2	NA	2	NA	0	2	NA	0	0	2	0	NA	0	0
I397538	I	NA	2	NA	0	NA	2	NA	NA	0	NA	0	0	NA	NA	NA	NA	2	0	NA	0	NA	2	NA	NA	NA	0	NA	0	0	0	0	2	0	0	2	NA	NA	NA	0	NA	NA	0	0	2	0	NA	0	0
I398030	I	2	2	2	0	2	2	2	NA	0	2	0	0	2	2	NA	2	2	NA	NA	0	2	2	2	2	NA	0	0	0	0	0	0	2	0	0	2	2	2	2	0	2	2	0	0	2	0	2	NA	0
I399361	I	NA	NA	NA	0	NA	NA	NA	NA	NA	NA	NA	NA	NA	NA	0	NA	NA	NA	NA	NA	NA	NA	NA	NA	NA	0	0	0	0	0	0	NA	0	0	2	2	NA	NA	0	NA	NA	0	0	2	0	NA	NA	0
I399858	I	NA	NA	NA	NA	NA	NA	NA	NA	0	NA	NA	NA	NA	NA	NA	NA	NA	0	NA	0	NA	2	NA	NA	NA	NA	NA	0	0	0	0	NA	0	0	NA	NA	NA	2	0	2	NA	0	NA	2	0	2	0	0
I401868	I	NA	NA	NA	0	NA	NA	NA	NA	NA	NA	NA	0	NA	NA	0	NA	NA	NA	NA	NA	NA	NA	NA	NA	NA	0	0	0	0	0	0	2	0	0	NA	NA	NA	NA	0	NA	NA	NA	0	NA	0	NA	0	0
I402476	I	NA	NA	2	0	NA	NA	NA	NA	0	2	0	0	NA	2	0	NA	2	0	2	NA	NA	NA	NA	NA	NA	0	0	0	NA	0	0	2	0	NA	2	2	NA	NA	0	NA	2	0	NA	2	0	NA	0	0
I403503	I	2	2	NA	0	NA	NA	NA	2	0	NA	0	NA	NA	2	0	2	2	NA	NA	0	2	2	NA	2	2	NA	NA	NA	0	0	0	2	0	0	2	2	2	2	0	2	2	0	0	2	0	2	0	0
I404040	I	NA	2	2	NA	2	2	NA	NA	0	NA	0	0	NA	2	0	2	2	0	2	0	2	NA	2	2	2	0	0	0	0	0	0	2	0	0	2	2	2	2	0	2	NA	0	0	NA	0	2	0	0
I404082	I	NA	2	2	0	NA	2	2	NA	0	NA	0	0	2	2	0	2	2	0	2	0	2	NA	NA	2	NA	0	0	0	0	0	0	NA	0	0	2	2	2	2	0	2	2	0	0	2	0	2	0	0
I405474	I	NA	2	2	NA	2	2	2	2	NA	NA	0	0	NA	2	NA	NA	NA	0	NA	NA	NA	NA	NA	NA	2	0	0	NA	NA	0	0	NA	0	0	2	2	2	NA	0	2	2	NA	0	2	0	NA	0	0
I405817	I	2	NA	NA	NA	NA	NA	2	NA	0	NA	0	0	2	2	NA	NA	NA	0	2	0	2	2	NA	NA	NA	0	0	0	0	0	0	2	0	0	2	2	NA	2	0	2	2	0	0	2	0	2	0	0
I406598	I	NA	NA	NA	0	NA	NA	NA	0	0	NA	0	0	NA	NA	0	NA	NA	NA	NA	NA	2	NA	NA	NA	NA	NA	NA	0	0	0	0	NA	0	0	NA	NA	2	2	0	NA	NA	0	0	NA	0	NA	0	0
I407245	I	2	2	2	0	2	2	2	2	0	2	0	0	2	2	NA	NA	NA	0	2	0	2	2	NA	1	2	0	0	0	0	0	0	2	0	0	2	2	2	2	0	2	2	0	0	2	0	2	0	0
I407785	I	NA	NA	NA	0	NA	2	NA	2	0	NA	0	0	NA	NA	NA	NA	2	0	NA	0	2	2	NA	2	2	0	0	0	0	0	0	NA	0	0	NA	2	NA	NA	0	NA	NA	NA	0	NA	0	NA	0	0
I408117	I	NA	NA	NA	0	NA	NA	NA	2	0	NA	0	0	NA	NA	NA	NA	NA	NA	NA	0	NA	NA	NA	NA	NA	NA	NA	NA	0	0	0	NA	NA	NA	NA	2	NA	NA	0	NA	2	NA	NA	NA	NA	NA	0	0
I408468	I	2	2	NA	NA	NA	NA	NA	NA	0	NA	0	NA	NA	2	NA	2	NA	NA	NA	NA	NA	NA	NA	NA	2	NA	NA	NA	NA	NA	0	NA	NA	0	2	NA	NA	NA	0	NA	2	NA	NA	NA	NA	2	NA	0
I408863	I	NA	NA	NA	NA	NA	NA	NA	2	NA	NA	NA	0	2	NA	NA	NA	NA	NA	NA	NA	NA	NA	NA	NA	NA	NA	NA	NA	NA	NA	NA	NA	0	NA	2	NA	2	NA	0	0	NA	NA	NA	NA	NA	NA	0	NA
I408864	I	NA	NA	NA	NA	NA	NA	NA	2	NA	NA	NA	0	2	NA	NA	NA	NA	NA	NA	NA	NA	NA	NA	NA	NA	NA	NA	NA	NA	NA	NA	NA	0	NA	2	NA	2	NA	NA	NA	NA	NA	NA	NA	NA	NA	0	NA
I408994	I	2	2	2	0	2	NA	2	2	0	NA	NA	0	2	2	NA	2	2	0	2	0	2	2	2	2	2	0	0	NA	0	0	0	2	0	0	2	2	1	2	0	2	2	0	0	2	0	2	0	0
I409312	I	NA	2	2	0	2	2	2	2	0	2	0	0	2	2	0	2	2	0	2	0	2	2	2	2	2	0	0	0	0	0	0	2	0	0	NA	2	2	NA	0	2	2	0	0	NA	0	2	0	0
I409376	I	2	2	2	0	NA	2	2	2	0	NA	0	0	2	2	0	2	2	NA	NA	0	2	2	NA	NA	2	0	0	0	0	0	0	2	0	0	2	2	NA	2	0	2	2	0	0	2	0	2	0	0
I411007	I	NA	NA	NA	0	NA	NA	2	NA	NA	NA	NA	NA	NA	2	NA	NA	NA	0	NA	NA	NA	2	NA	NA	NA	0	NA	0	0	0	0	NA	0	0	2	2	NA	NA	0	NA	2	NA	0	NA	NA	2	0	0
I411180	I	NA	NA	NA	NA	NA	NA	NA	NA	NA	NA	NA	NA	2	NA	0	NA	NA	NA	NA	NA	NA	NA	NA	NA	NA	0	NA	0	0	0	0	NA	0	0	2	2	NA	NA	NA	NA	NA	NA	0	NA	0	2	0	0
I412018	I	NA	NA	NA	0	NA	2	NA	NA	NA	NA	0	0	NA	NA	NA	NA	NA	NA	NA	0	NA	NA	NA	NA	2	0	0	NA	0	0	0	NA	0	NA	2	2	NA	NA	0	2	NA	0	NA	NA	0	NA	0	NA
I412112	I	NA	NA	NA	0	NA	NA	NA	NA	0	NA	NA	0	NA	NA	NA	2	2	NA	NA	0	NA	NA	NA	NA	2	0	0	NA	NA	0	0	NA	NA	NA	NA	2	NA	NA	0	NA	NA	NA	0	NA	0	NA	0	NA
I413704	I	2	2	2	0	NA	NA	0	NA	0	NA	0	0	2	2	0	2	2	0	NA	0	2	2	NA	NA	2	0	0	0	0	0	0	2	0	0	2	2	2	2	0	2	1	0	0	2	0	2	0	0
I413940	I	2	2	2	0	2	2	2	2	0	2	0	0	2	2	0	2	2	NA	NA	0	2	2	NA	2	2	0	0	0	0	0	0	2	0	0	2	2	2	2	0	2	2	0	0	2	0	2	0	0
I416586	I	2	2	2	0	2	NA	NA	2	NA	NA	0	0	2	NA	0	2	2	0	2	0	2	2	NA	2	2	0	0	0	0	0	0	2	0	0	2	2	2	2	0	2	2	0	0	2	0	2	0	0
I416680	I	NA	2	2	0	2	2	2	2	0	NA	0	0	2	2	NA	2	2	0	2	0	2	NA	NA	2	2	0	0	0	0	0	0	2	0	0	2	2	2	2	0	2	2	0	0	2	0	2	0	0
I416706	I	NA	2	2	0	2	2	2	2	0	NA	0	0	2	2	0	2	2	0	2	0	2	NA	NA	2	2	0	0	0	0	0	0	2	0	0	2	2	2	2	0	2	2	0	0	2	0	2	0	0
I417079	I	2	2	NA	0	NA	NA	NA	NA	NA	NA	0	0	2	2	NA	2	2	0	2	0	2	NA	NA	2	2	0	0	0	0	0	0	2	NA	0	2	2	2	NA	0	NA	2	0	0	2	0	2	0	0
I417790	I	2	2	2	0	2	2	2	2	0	2	0	0	2	2	0	2	2	0	2	0	2	2	NA	2	2	0	0	0	0	0	0	2	0	0	2	2	2	2	0	2	2	0	0	2	0	2	0	0
I418228	I	NA	2	2	0	2	2	2	2	0	NA	0	0	2	2	NA	NA	2	0	NA	0	2	2	NA	2	2	0	0	0	0	0	0	2	0	0	2	2	2	2	0	2	2	0	0	2	0	2	0	0
I418614	I	2	2	2	0	2	2	2	2	0	2	0	0	2	2	NA	2	2	0	2	0	2	2	2	2	2	0	0	0	0	0	0	2	0	0	2	2	2	2	0	2	2	0	0	2	0	2	0	0
I418615	I	2	2	2	0	2	2	2	2	0	2	0	0	2	2	NA	2	2	0	2	0	2	2	2	2	2	0	0	0	0	0	0	2	0	0	2	2	2	2	0	2	2	0	0	2	0	2	0	0
I418819	I	NA	2	2	0	2	2	NA	2	0	NA	0	0	2	2	0	2	2	0	2	0	2	2	NA	2	2	NA	0	0	0	0	0	2	0	0	2	2	2	2	0	2	2	0	0	2	0	NA	NA	0
I418820	I	NA	2	2	0	2	2	NA	2	0	NA	0	0	2	2	0	2	2	0	2	0	2	2	NA	2	2	NA	0	0	0	0	0	2	0	0	2	2	2	2	0	2	2	0	0	2	0	NA	NA	0
I418821	I	NA	2	2	0	2	2	NA	2	0	NA	0	0	2	2	0	2	2	0	2	0	2	2	NA	2	2	NA	0	0	0	0	0	2	0	0	2	2	2	2	0	2	2	0	0	2	0	NA	NA	0
I418977	I	2	2	2	0	NA	2	2	2	0	NA	0	0	2	2	0	2	2	0	2	0	2	2	2	2	1	0	0	0	0	0	0	2	0	0	2	2	2	2	0	2	2	0	0	2	0	2	0	0
I421233	I	2	NA	2	0	NA	NA	NA	2	0	NA	NA	0	2	2	NA	2	2	0	NA	NA	2	NA	NA	2	2	0	0	NA	0	0	0	NA	0	0	2	2	2	2	0	2	2	0	0	2	0	2	0	0
I421319	I	2	2	2	NA	2	2	2	2	NA	NA	NA	0	2	2	NA	NA	2	0	NA	0	2	2	NA	1	2	0	0	NA	0	0	NA	NA	0	0	2	2	NA	2	0	2	2	0	0	2	0	2	0	0
I421370	I	2	2	2	NA	NA	2	2	NA	0	NA	NA	0	NA	2	NA	2	2	0	NA	NA	2	2	NA	2	NA	0	0	0	0	0	0	2	0	0	2	NA	2	2	0	2	2	0	0	2	0	2	0	0
I422076	I	2	2	2	0	2	2	2	2	0	2	0	0	2	2	0	2	2	0	2	0	2	2	NA	2	2	0	0	0	0	0	0	2	0	0	2	2	2	2	0	2	2	0	0	2	0	2	0	0
I423333	I	NA	NA	2	0	NA	2	NA	2	0	NA	0	0	2	2	NA	2	NA	NA	2	0	2	NA	NA	NA	NA	0	0	0	0	0	0	NA	0	0	2	NA	2	NA	0	NA	2	0	0	2	0	NA	0	0
I424222	I	NA	2	2	0	NA	2	2	2	0	NA	0	0	NA	2	0	2	NA	0	2	0	2	2	NA	2	2	0	0	0	0	0	0	2	0	0	2	2	2	NA	0	2	2	0	0	2	0	2	0	0
I424787	I	NA	2	2	0	2	2	2	2	0	2	0	0	2	2	0	2	2	0	2	0	2	2	NA	2	2	0	0	0	0	0	0	2	0	0	2	2	2	2	0	2	NA	0	0	2	NA	2	0	0
I425007	I	2	2	2	0	NA	2	2	2	0	NA	0	0	NA	2	0	2	2	0	2	0	2	2	NA	2	2	0	0	0	0	0	0	2	0	0	2	2	2	2	0	2	2	0	0	2	0	2	0	0
I425629	I	2	2	2	0	NA	2	2	2	0	2	0	0	2	2	0	2	2	0	2	0	2	NA	2	2	NA	0	0	0	0	0	0	2	0	0	2	2	2	2	0	2	2	0	0	2	0	2	0	0
I425964	I	NA	NA	NA	0	NA	2	2	2	0	NA	0	0	2	NA	0	2	NA	NA	2	NA	NA	NA	NA	NA	NA	0	0	NA	0	0	0	NA	0	0	NA	NA	NA	NA	0	NA	NA	0	0	NA	0	NA	0	0
I426448	I	NA	2	NA	0	NA	2	NA	NA	NA	NA	NA	0	2	NA	0	NA	2	NA	NA	NA	NA	NA	NA	2	NA	NA	NA	0	0	0	NA	2	0	0	2	2	2	NA	NA	NA	NA	NA	0	NA	0	NA	0	0
I426507	I	NA	2	2	0	NA	NA	NA	NA	0	NA	NA	NA	NA	NA	0	NA	2	NA	2	0	2	NA	NA	2	NA	NA	NA	0	NA	0	0	2	NA	0	2	2	NA	2	NA	2	NA	0	0	2	NA	NA	0	0
I427624	I	2	2	2	0	2	2	2	2	0	2	0	0	2	2	0	NA	NA	NA	NA	0	2	2	2	2	NA	0	0	0	NA	0	0	2	0	0	2	NA	2	2	0	NA	2	0	0	2	0	NA	0	0
I428506	I	NA	2	NA	0	2	NA	2	2	NA	NA	0	0	2	2	NA	NA	2	NA	2	0	2	2	NA	2	2	0	0	0	0	0	0	2	0	0	2	NA	NA	2	0	2	2	0	0	2	0	2	0	0
I428741	I	NA	2	2	0	NA	2	2	2	0	NA	0	0	2	2	0	NA	2	NA	2	0	2	2	NA	2	2	0	0	0	0	0	0	2	0	0	2	2	2	2	0	2	2	0	0	2	0	2	0	0
I429169	I	2	2	2	0	NA	2	2	2	0	2	0	0	2	2	0	2	2	NA	2	0	2	2	NA	2	2	0	NA	0	0	0	0	2	NA	0	2	NA	2	2	0	2	2	0	0	2	0	2	0	0
I429528	I	2	2	2	0	2	2	2	2	0	2	0	0	2	2	0	2	2	0	2	0	2	2	2	2	2	0	0	0	0	0	0	2	0	0	2	2	2	2	NA	2	2	0	0	2	0	2	0	0
I432213	I	NA	NA	NA	0	2	NA	NA	2	0	NA	0	0	2	2	NA	2	NA	0	2	0	2	NA	NA	NA	2	0	0	0	0	0	0	NA	0	0	NA	2	2	NA	0	2	NA	0	0	NA	0	NA	0	0
I432760	I	2	2	2	0	2	2	2	2	0	2	0	0	2	2	0	2	2	0	2	0	2	2	NA	2	2	0	0	0	0	0	0	2	0	0	2	2	2	2	0	2	2	0	0	2	0	2	0	0
I433204	I	2	2	2	0	2	2	2	2	0	NA	0	0	2	2	NA	2	2	0	2	0	2	2	2	2	2	0	0	0	0	0	0	2	0	0	2	2	2	2	0	2	2	0	0	2	0	2	0	0
I433887	I	2	2	2	0	2	2	2	2	0	NA	0	0	2	2	0	2	2	0	2	0	2	2	2	NA	2	0	0	0	0	0	0	2	0	0	2	2	2	2	0	2	2	0	0	2	0	2	0	0
I434212	I	2	NA	2	0	NA	NA	2	2	NA	NA	NA	0	2	NA	NA	NA	NA	NA	NA	0	2	2	NA	2	NA	0	0	0	0	0	NA	2	0	0	NA	2	2	2	0	2	2	0	0	2	0	2	0	0
I434794	I	2	NA	2	0	2	2	2	2	NA	2	0	0	2	2	NA	2	2	0	2	0	2	2	2	NA	2	0	NA	0	0	0	0	2	0	0	2	2	2	1	0	2	2	0	0	2	0	2	0	0
I434946	I	2	2	NA	0	NA	NA	2	NA	NA	NA	0	0	NA	NA	0	NA	NA	NA	NA	0	NA	2	2	2	NA	0	0	0	0	0	0	NA	0	0	2	NA	NA	NA	0	2	2	0	NA	2	0	2	0	0
I436455	I	NA	2	NA	0	NA	2	2	2	0	NA	0	0	2	NA	0	2	2	0	2	NA	2	NA	2	2	2	0	0	0	0	0	0	2	0	0	2	2	2	2	0	2	2	0	0	2	0	2	0	0
I437278	I	NA	NA	2	NA	NA	NA	NA	NA	0	NA	NA	0	NA	NA	NA	NA	NA	NA	NA	NA	NA	NA	NA	NA	NA	NA	NA	0	0	0	NA	2	0	NA	NA	NA	NA	2	0	NA	2	0	NA	NA	0	NA	NA	0
I437415	I	2	NA	2	0	NA	2	2	2	0	NA	0	0	2	2	0	2	2	NA	NA	0	2	2	2	2	1	0	0	0	0	0	0	2	0	0	2	2	2	2	0	2	2	0	0	2	0	2	0	0
I437854	I	2	2	2	0	2	2	2	2	0	NA	0	NA	2	2	0	2	2	0	2	0	2	2	2	2	2	0	0	0	0	0	0	2	0	0	2	2	2	2	0	2	2	0	0	2	0	2	0	0
I438180	I	NA	2	NA	NA	NA	NA	2	NA	0	NA	0	0	2	NA	NA	NA	2	0	NA	0	2	NA	NA	2	2	0	0	0	0	0	0	2	0	0	2	2	NA	2	0	2	2	NA	0	2	0	2	0	0
I438207	I	NA	2	2	NA	2	2	2	NA	NA	NA	0	0	2	2	0	NA	2	0	2	0	2	2	NA	2	2	0	0	0	0	0	0	2	0	0	2	2	NA	2	0	2	2	0	0	2	0	NA	0	0
I438527	I	NA	2	2	0	2	2	2	2	0	NA	0	0	2	2	NA	2	2	0	2	0	2	2	2	2	2	0	0	0	0	0	0	2	0	0	2	2	2	2	0	2	2	0	0	2	0	2	0	0
I438950	I	2	2	2	0	2	NA	2	2	0	NA	0	0	2	2	0	2	2	0	2	0	2	2	2	2	2	0	0	0	0	0	0	2	0	0	2	2	2	2	0	2	2	0	0	2	0	2	0	0
I439704	I	2	2	2	0	2	NA	NA	2	0	NA	0	0	2	2	NA	NA	2	NA	2	0	2	2	NA	NA	2	0	0	0	0	0	0	2	0	0	2	2	NA	2	0	2	2	NA	0	2	0	2	0	0
I440073	I	NA	2	2	NA	2	NA	2	2	0	2	0	0	2	2	0	2	2	NA	NA	0	NA	2	NA	2	2	0	0	0	0	0	0	2	0	0	2	2	2	2	0	2	2	0	0	2	0	2	0	0
I440301	I	2	NA	NA	NA	NA	2	NA	2	NA	NA	NA	NA	2	2	0	2	2	0	2	0	2	2	NA	2	2	0	0	NA	0	0	0	NA	0	0	2	2	NA	2	0	2	2	0	0	NA	0	2	0	0
I440379	I	NA	NA	2	0	2	NA	NA	2	0	NA	0	0	2	NA	NA	2	2	NA	2	NA	NA	2	NA	NA	2	0	0	0	0	0	0	2	0	0	2	NA	2	2	0	2	2	0	0	2	0	2	0	0
I440761	I	2	2	2	0	NA	2	2	NA	0	NA	0	0	2	2	0	2	2	0	2	NA	2	2	NA	2	2	0	0	0	0	0	0	2	0	0	2	2	2	2	0	2	2	0	0	2	0	2	0	0
I441770	I	2	2	2	0	2	2	2	2	0	2	0	0	2	2	0	NA	2	0	2	0	2	2	NA	2	2	0	0	0	0	0	0	2	0	0	2	2	2	2	0	2	2	0	0	2	0	2	0	0
I441792	I	NA	2	2	0	2	2	2	NA	NA	2	0	0	2	2	NA	NA	2	NA	NA	0	2	2	NA	2	2	0	0	0	0	0	0	2	0	0	2	2	2	2	0	2	2	0	0	2	0	2	0	0
I442343	I	2	2	2	0	2	2	2	2	0	2	0	0	2	2	0	2	2	0	2	NA	2	2	2	2	2	0	0	0	0	0	0	2	0	0	2	2	2	2	0	2	2	0	0	2	0	2	0	0
I442764	I	2	2	NA	0	NA	2	2	2	0	NA	0	0	2	2	NA	2	2	0	2	0	2	NA	NA	2	2	0	0	0	0	0	0	2	0	0	2	2	2	2	0	2	2	0	0	2	0	2	0	0
I443096	I	2	2	2	0	2	2	2	2	0	NA	0	0	2	2	0	2	2	0	2	0	2	2	NA	2	2	0	0	0	0	0	0	2	0	0	2	2	2	2	0	2	2	0	0	2	0	2	0	0
I444575	I	NA	2	NA	NA	NA	NA	NA	NA	NA	NA	NA	NA	2	NA	NA	NA	2	0	NA	NA	NA	NA	NA	NA	NA	0	NA	NA	NA	0	0	2	0	0	NA	2	NA	NA	0	NA	2	0	0	NA	NA	2	0	NA
I444760	I	NA	2	2	0	NA	NA	NA	NA	0	NA	0	0	NA	NA	NA	NA	2	NA	NA	NA	2	NA	NA	2	NA	0	0	0	0	0	0	2	0	0	2	2	NA	NA	0	2	2	NA	0	2	0	NA	0	0
I445150	I	NA	NA	2	0	NA	2	2	2	0	NA	0	NA	2	2	0	NA	NA	0	NA	0	2	2	NA	2	2	0	NA	0	0	0	NA	2	0	0	NA	2	2	2	0	2	2	0	0	2	0	2	0	0
I445436	I	NA	NA	NA	NA	NA	2	NA	NA	NA	NA	NA	NA	NA	2	NA	NA	NA	NA	NA	NA	NA	2	NA	NA	NA	NA	NA	0	0	NA	NA	NA	NA	NA	NA	NA	NA	NA	NA	NA	NA	0	NA	NA	0	2	0	NA
I446285	I	2	2	NA	0	NA	NA	2	2	NA	NA	0	0	NA	2	NA	2	NA	0	2	NA	2	2	NA	2	NA	0	0	0	0	0	0	NA	0	0	2	2	2	NA	0	2	NA	NA	0	2	0	NA	0	0
I446903	I	2	2	2	0	NA	2	NA	2	0	2	0	0	2	NA	NA	NA	2	0	NA	NA	NA	2	NA	2	NA	0	0	0	0	0	0	2	0	0	2	2	2	2	0	2	2	0	0	2	0	2	0	0
I447033	I	2	2	2	NA	NA	2	2	2	0	NA	0	0	2	2	NA	2	NA	0	2	0	2	2	NA	2	2	0	0	NA	0	0	0	2	0	0	2	2	2	2	0	2	2	0	0	2	0	2	0	0
I448207	I	2	2	2	0	2	2	2	2	0	NA	0	0	2	2	0	2	2	0	NA	0	2	2	2	2	2	0	0	0	0	0	0	2	0	0	2	2	2	2	0	2	2	0	0	NA	0	2	0	0
I448554	I	2	2	2	0	2	2	2	2	0	NA	0	0	2	2	0	2	2	NA	2	0	2	2	2	2	2	0	0	0	0	0	0	2	0	0	2	2	2	2	0	2	2	0	0	2	0	2	0	0
I449216	I	2	2	2	NA	NA	2	2	2	0	NA	0	0	2	2	0	2	2	0	2	0	2	2	NA	2	2	0	NA	0	0	0	0	2	0	0	2	NA	2	2	0	2	2	NA	NA	NA	NA	2	0	0
I449396	I	2	2	2	0	2	2	2	2	0	NA	0	0	2	2	NA	2	2	0	2	0	2	2	NA	2	2	0	0	0	0	0	0	2	0	0	2	2	2	2	0	2	2	0	0	2	0	2	0	0
I449400	I	2	2	2	0	2	2	2	2	0	NA	0	0	2	2	NA	2	2	0	2	0	2	2	NA	2	2	0	0	0	0	0	0	2	0	0	2	2	2	2	0	2	2	0	0	2	0	2	0	0
I450418	I	NA	2	NA	0	NA	NA	NA	NA	NA	NA	0	0	2	NA	0	2	2	0	NA	0	NA	2	NA	NA	NA	0	0	0	0	0	0	NA	0	0	2	NA	NA	NA	0	2	2	0	0	2	0	NA	0	0
I450869	I	NA	NA	2	NA	NA	NA	NA	NA	NA	NA	NA	NA	NA	NA	0	NA	NA	NA	NA	NA	NA	NA	NA	2	NA	0	0	0	0	0	0	2	0	0	2	2	2	2	0	2	2	0	0	NA	0	2	NA	0
I451275	I	NA	2	2	NA	2	NA	2	NA	0	NA	NA	NA	NA	NA	0	NA	NA	NA	NA	0	NA	NA	NA	NA	2	0	0	NA	0	NA	NA	NA	0	NA	NA	2	2	NA	NA	2	2	0	0	NA	0	NA	0	0
I453295	I	NA	2	2	0	2	2	NA	2	NA	NA	0	0	2	NA	0	NA	2	0	2	0	2	2	2	2	NA	0	0	0	0	0	0	2	0	0	2	2	2	2	0	2	2	0	0	2	0	2	0	0
I455121	I	NA	2	2	0	NA	2	2	2	0	NA	0	NA	NA	2	0	2	2	0	2	0	2	2	NA	2	NA	0	0	0	0	0	0	2	0	0	2	2	2	2	0	2	2	0	0	NA	0	2	0	0
I455162	I	2	2	2	0	NA	2	2	2	0	2	0	0	2	2	0	2	2	0	2	0	2	2	NA	2	2	0	0	0	0	0	0	2	0	0	2	2	2	2	0	2	2	0	0	2	0	2	0	0
I456098	I	NA	NA	NA	0	NA	NA	NA	NA	NA	NA	NA	NA	NA	NA	NA	NA	NA	NA	2	NA	NA	NA	NA	NA	NA	0	NA	0	NA	NA	0	NA	NA	0	2	2	NA	NA	NA	NA	2	NA	0	NA	0	NA	NA	NA
I456145	I	NA	NA	NA	NA	NA	NA	NA	NA	NA	NA	NA	NA	NA	NA	NA	NA	NA	NA	NA	NA	NA	NA	NA	NA	2	NA	NA	NA	NA	NA	0	NA	NA	NA	2	NA	NA	NA	NA	NA	NA	0	0	NA	0	2	NA	NA
I461567	I	2	2	2	0	2	2	2	2	0	2	0	0	2	2	0	2	2	0	2	0	2	2	NA	2	2	0	0	0	0	0	0	2	0	0	2	2	2	2	0	2	2	0	0	2	0	2	0	0
I462550	I	2	2	2	0	2	2	2	2	0	NA	0	0	2	2	0	2	2	0	2	0	NA	2	NA	2	2	0	0	0	0	0	0	2	0	0	2	2	2	2	0	2	2	0	0	2	0	2	0	0
I462687	I	2	2	2	0	2	2	2	2	0	NA	0	0	2	2	0	NA	2	0	2	0	2	2	NA	2	NA	0	0	0	0	0	0	2	0	0	2	2	2	1	0	2	2	0	0	2	0	2	0	0
I463475	I	NA	2	NA	0	NA	NA	2	NA	0	NA	0	0	NA	2	NA	2	2	NA	2	NA	2	NA	NA	2	2	0	NA	0	0	0	0	2	0	0	NA	2	2	2	0	2	2	0	0	2	0	2	0	0
I463912	I	NA	2	2	0	2	2	2	2	0	NA	0	0	2	2	NA	2	2	NA	2	0	2	2	NA	2	2	0	0	0	0	0	0	2	0	0	2	2	2	2	0	2	2	0	0	2	0	2	0	0
I463930	I	NA	2	2	0	2	2	2	2	0	NA	0	0	2	2	NA	2	2	NA	2	0	2	2	2	2	2	0	0	0	0	0	0	2	0	0	2	2	2	2	0	2	2	0	0	2	0	2	0	0
I464832	I	2	2	2	NA	2	NA	2	NA	NA	NA	0	0	2	2	NA	2	2	0	NA	0	2	2	NA	2	2	0	0	0	0	0	0	NA	0	0	2	2	2	2	0	2	2	0	0	2	0	2	0	0
I464971	I	NA	NA	NA	0	NA	NA	2	NA	0	NA	0	0	NA	2	0	2	NA	NA	NA	0	NA	2	NA	NA	NA	0	0	0	0	0	0	NA	0	NA	NA	NA	NA	2	0	2	2	0	0	NA	0	NA	0	0
I465024	I	2	2	2	0	2	2	2	2	0	2	0	0	2	2	0	2	2	NA	2	NA	2	2	NA	2	2	0	0	0	0	0	0	2	0	0	2	2	2	2	0	2	2	0	0	2	0	2	0	0
I465076	I	2	2	2	0	2	2	2	2	0	NA	0	0	2	2	0	2	2	0	2	0	2	2	NA	2	2	0	0	0	0	0	0	2	0	0	2	2	2	2	0	2	2	0	0	2	0	2	0	0
I465496	I	2	2	2	0	NA	2	2	2	0	NA	0	0	2	2	0	2	NA	0	NA	0	2	2	2	NA	NA	0	0	0	0	0	0	2	0	0	2	2	2	2	0	2	2	0	0	2	0	2	0	0
I466070	I	NA	2	NA	0	2	2	2	2	0	2	0	0	2	2	0	2	2	NA	2	0	2	2	NA	2	2	0	0	0	0	0	0	2	0	0	2	2	2	2	0	2	2	0	0	2	0	2	0	0
I467225	I	2	NA	2	NA	2	NA	2	NA	NA	NA	0	0	NA	NA	0	NA	2	NA	2	0	2	2	NA	NA	NA	0	0	0	0	0	0	2	0	0	2	2	NA	NA	0	2	NA	0	0	2	NA	2	0	0
I468547	I	2	2	2	NA	2	2	2	2	0	NA	0	0	2	2	0	2	2	NA	NA	0	2	2	NA	NA	2	0	0	0	0	0	0	2	0	0	2	2	2	2	0	2	2	0	0	2	0	2	0	0
I468783	I	NA	2	NA	0	NA	2	NA	2	0	NA	0	0	2	2	NA	2	2	0	2	0	NA	NA	NA	NA	2	0	0	0	0	0	0	2	0	0	2	2	NA	2	0	2	2	0	0	2	0	NA	0	0
I469050	I	NA	2	2	0	NA	2	2	2	NA	NA	0	0	2	2	0	2	2	0	2	0	2	NA	2	2	2	0	0	0	0	0	0	2	0	0	2	2	2	2	0	2	2	0	0	2	0	2	0	0
I469187	I	NA	NA	NA	0	NA	NA	NA	NA	NA	NA	NA	NA	NA	2	NA	NA	NA	NA	NA	0	NA	NA	NA	NA	NA	NA	NA	0	NA	NA	NA	NA	0	0	NA	NA	NA	NA	0	NA	NA	NA	0	2	NA	NA	0	NA
I469692	I	2	2	2	0	NA	2	2	2	0	NA	0	0	NA	NA	0	2	2	0	2	NA	2	2	NA	2	NA	0	0	0	0	0	0	2	0	0	2	2	2	2	0	2	2	0	0	2	0	2	0	0
I470146	I	2	2	2	0	2	2	2	NA	0	2	0	0	2	2	0	2	2	0	2	0	2	2	NA	NA	2	0	0	0	0	0	0	2	0	0	2	2	2	2	0	2	2	0	0	2	0	2	0	0
I470699	I	2	2	2	0	2	NA	2	2	0	NA	0	0	2	NA	0	2	2	0	2	0	2	2	2	NA	NA	0	0	NA	0	0	0	2	0	0	2	2	2	2	0	2	2	0	0	2	0	2	0	0
I471327	I	2	2	2	0	2	2	2	2	0	NA	0	0	2	2	0	2	2	NA	2	0	2	NA	2	2	2	0	0	0	0	0	0	2	0	0	2	NA	2	2	0	2	NA	NA	0	2	0	2	0	0
I471352	I	2	2	2	0	2	2	2	2	0	NA	0	0	2	2	0	2	2	NA	2	0	2	NA	2	2	2	0	0	0	0	0	0	2	0	0	2	NA	2	2	0	2	NA	0	0	2	0	2	0	0
I471495	I	2	2	2	0	2	NA	2	2	0	NA	0	0	2	2	0	2	2	0	2	0	2	2	2	2	2	0	0	0	0	0	0	2	0	0	2	2	2	2	0	2	2	0	0	2	0	2	0	0
I471798	I	NA	2	2	0	2	NA	2	2	0	NA	0	0	2	2	NA	NA	2	NA	2	0	2	2	NA	2	NA	0	0	0	0	0	0	2	0	0	2	2	2	2	0	2	NA	0	0	NA	0	2	0	0
I471885	I	2	NA	2	0	NA	2	2	2	0	NA	0	0	2	2	0	2	2	NA	2	0	2	2	2	2	2	0	0	0	0	0	0	2	0	0	2	2	2	2	0	2	2	0	0	NA	0	2	0	0
I471925	I	2	2	2	0	NA	2	2	2	0	2	0	0	2	2	0	2	NA	NA	2	0	2	2	2	2	2	0	0	0	0	0	0	2	0	0	2	2	2	2	0	2	2	0	0	NA	NA	2	0	0
I473133	I	NA	NA	NA	0	NA	2	NA	2	0	2	0	0	2	2	0	NA	2	0	2	0	2	2	2	2	NA	0	0	NA	0	0	0	2	0	0	NA	2	2	2	0	2	2	0	0	2	0	2	0	0
I473337	I	2	NA	2	NA	NA	NA	NA	NA	NA	NA	0	0	NA	NA	0	NA	2	NA	2	NA	NA	2	NA	NA	2	0	NA	NA	0	0	0	2	0	0	NA	2	NA	2	0	2	2	0	0	NA	NA	NA	0	0
I473348	I	2	NA	2	NA	NA	NA	NA	NA	NA	NA	0	0	NA	NA	0	NA	2	NA	2	NA	NA	2	NA	2	2	0	NA	NA	0	0	0	2	0	0	NA	2	NA	2	0	2	2	0	0	NA	NA	NA	0	0
I473994	I	2	2	2	0	2	2	2	2	0	NA	0	0	2	2	0	2	2	0	2	0	2	2	2	2	2	0	0	0	0	0	0	2	0	0	2	2	2	2	0	2	2	0	0	2	0	2	0	0
I474309	I	2	2	2	0	2	2	2	2	0	NA	0	0	2	2	0	2	2	0	2	0	2	2	2	2	2	0	0	0	0	0	0	2	0	0	2	2	2	2	0	2	2	0	0	2	0	2	0	0
I474656	I	2	2	2	0	2	2	2	2	0	NA	0	0	2	2	0	2	2	0	2	0	2	2	NA	2	2	0	0	0	0	0	0	2	0	0	2	2	2	2	0	2	2	0	0	2	0	2	0	0
I475506	I	2	NA	2	0	2	NA	2	2	0	NA	0	0	2	2	NA	2	NA	0	2	0	2	2	2	2	2	0	0	0	0	0	0	2	0	0	2	2	2	2	0	NA	2	0	0	NA	0	2	0	0
I475570	I	NA	NA	2	0	NA	2	2	2	0	NA	0	0	2	2	NA	2	NA	NA	2	NA	2	2	NA	2	NA	0	0	0	0	0	0	2	0	0	2	2	NA	2	0	2	2	0	0	NA	0	2	0	0
I476116	I	NA	2	2	NA	NA	NA	NA	NA	NA	NA	0	0	NA	NA	NA	NA	NA	0	NA	0	NA	2	2	2	NA	0	0	0	0	0	0	NA	0	0	2	2	2	2	0	2	2	0	0	NA	0	2	0	0
I476134	I	NA	2	2	NA	NA	NA	NA	NA	NA	NA	0	0	NA	NA	NA	NA	NA	0	NA	0	NA	2	2	NA	NA	0	0	0	0	0	0	NA	0	0	2	2	2	2	0	2	NA	0	0	NA	0	2	0	0
I476777	I	2	2	2	0	2	2	2	2	NA	NA	0	0	2	2	0	NA	2	0	2	0	2	2	NA	2	2	0	0	0	0	0	0	2	0	0	NA	2	2	2	0	2	2	0	0	2	0	2	0	0
I476922	I	NA	2	2	0	2	2	2	2	0	2	0	0	2	2	0	2	2	NA	2	0	2	2	NA	2	2	0	0	0	0	0	0	2	0	0	2	2	2	2	0	2	2	0	0	2	0	2	0	0
I478068	I	2	2	2	0	2	2	2	2	0	2	0	0	2	2	NA	2	2	0	2	0	2	2	2	2	2	0	0	0	0	0	0	2	0	0	2	2	2	2	0	2	2	0	0	2	0	2	0	0
I480595	I	2	2	2	0	2	2	2	2	NA	NA	0	0	2	2	NA	NA	2	0	NA	0	2	2	NA	2	2	0	0	0	0	0	0	2	0	0	2	2	2	2	0	2	2	0	0	2	0	2	0	0
I480679	I	NA	2	NA	NA	2	2	2	2	0	NA	0	0	NA	2	NA	NA	NA	0	2	0	NA	NA	NA	2	2	0	0	0	0	0	0	2	0	0	2	2	2	NA	0	2	2	0	0	2	0	2	0	0
I481854	I	2	2	2	0	2	2	2	2	0	NA	0	NA	2	2	NA	2	2	NA	2	0	NA	2	2	2	2	NA	0	0	0	0	0	2	0	0	2	2	2	2	0	2	2	0	0	2	0	2	0	0
I481970	I	2	2	NA	NA	NA	NA	NA	NA	0	NA	0	0	NA	NA	NA	NA	NA	0	2	0	2	2	NA	2	2	0	0	0	0	0	0	NA	0	0	2	2	2	2	0	2	2	0	0	2	NA	2	0	0
I482487	I	2	2	2	0	2	2	2	2	0	2	0	0	2	2	0	2	2	0	2	0	2	2	NA	2	2	0	0	0	0	0	0	2	0	0	2	2	2	2	0	2	2	0	0	2	0	2	0	0
I483059	I	2	2	2	0	NA	2	2	2	0	NA	0	0	NA	2	NA	2	NA	0	NA	0	2	2	NA	2	2	0	NA	0	0	0	0	2	0	0	2	2	2	2	0	2	2	0	0	2	0	2	0	0
I483061	I	2	2	2	0	NA	2	2	2	0	NA	0	0	NA	2	NA	2	NA	0	NA	0	2	2	NA	2	2	0	NA	0	0	0	0	2	0	0	2	2	2	2	0	2	2	0	0	2	0	2	0	0
I483395	I	NA	NA	2	NA	NA	NA	2	NA	0	NA	0	0	2	2	NA	2	2	0	2	0	2	2	NA	2	2	0	0	0	0	0	0	2	0	0	2	2	2	2	0	2	2	0	NA	2	0	2	0	0
I483407	I	NA	NA	2	NA	NA	NA	2	NA	0	NA	0	0	2	2	0	2	2	0	2	0	2	2	NA	2	2	0	0	0	0	0	0	2	0	0	2	2	2	2	0	2	2	0	NA	2	0	2	0	0
I483860	I	2	2	2	0	2	2	2	2	NA	NA	0	0	2	2	NA	NA	2	0	2	0	2	2	NA	2	NA	0	0	0	0	0	0	2	0	0	2	2	2	2	0	2	2	0	0	2	0	2	0	0
I483916	I	2	2	2	0	NA	2	2	2	0	NA	0	0	2	2	0	NA	2	0	2	0	2	2	NA	2	2	NA	0	0	0	0	0	2	0	0	2	NA	2	2	0	2	2	0	0	2	0	2	0	0
I484533	I	2	2	2	0	2	2	2	2	0	NA	0	0	2	2	NA	2	2	0	2	0	2	2	2	2	2	0	0	0	0	0	0	2	0	0	2	2	2	2	0	2	2	0	0	2	0	2	0	0
I484764	I	2	2	2	0	2	2	2	2	0	2	0	0	2	2	NA	2	2	0	2	0	2	2	2	2	2	0	0	0	0	0	0	2	0	0	2	2	2	2	0	2	2	0	0	2	0	2	0	0
I484774	I	2	2	2	0	2	2	2	2	0	NA	0	0	2	2	NA	2	2	0	2	0	2	2	NA	2	2	0	0	0	0	0	0	2	0	0	2	2	2	2	0	2	2	0	0	2	0	2	0	0
I485874	I	NA	NA	2	0	NA	2	2	2	0	NA	0	NA	2	2	0	2	2	0	2	0	2	2	NA	2	NA	0	0	0	0	0	0	2	0	0	2	2	2	2	0	2	2	0	0	2	0	2	0	0
I486153	I	2	2	2	0	2	2	2	2	0	2	0	0	2	2	0	2	2	0	2	0	2	2	NA	2	2	0	0	0	0	0	0	2	0	0	2	2	2	2	0	2	2	0	0	2	0	2	0	0
I486156	I	2	2	2	0	2	2	2	2	0	2	0	0	2	2	0	2	2	0	2	0	2	2	NA	2	2	0	0	0	0	0	0	2	0	0	2	2	2	2	0	2	2	0	0	2	0	2	0	0
I486349	I	2	2	2	0	2	2	2	2	0	NA	0	0	2	2	NA	2	2	NA	2	0	2	2	NA	2	2	0	0	0	0	0	0	2	0	0	2	2	2	2	0	2	2	0	0	2	0	2	0	0
I486477	I	2	2	2	0	NA	2	2	2	0	NA	0	0	2	NA	NA	2	2	0	2	0	2	2	2	2	NA	0	0	0	0	0	0	2	0	0	2	2	2	NA	0	2	2	0	0	2	0	2	0	0
I486478	I	2	2	2	0	NA	2	2	2	0	NA	0	0	2	NA	NA	2	2	0	2	0	2	2	2	2	NA	0	0	0	0	0	0	2	0	0	2	2	2	NA	0	2	2	0	0	2	0	2	0	0
I487484	I	NA	NA	2	0	2	2	2	2	0	2	NA	0	2	NA	NA	2	NA	0	2	0	2	2	NA	2	2	0	0	0	0	0	0	2	0	0	2	2	2	2	0	2	2	0	0	2	0	2	0	0
I488235	I	2	2	2	0	2	2	2	2	0	NA	0	0	2	2	0	2	2	0	2	0	2	2	2	2	2	0	0	0	0	0	0	2	0	0	2	2	2	2	0	2	2	0	0	2	0	2	0	0
I489393	I	NA	NA	2	0	2	2	NA	NA	0	NA	0	0	NA	NA	NA	NA	2	NA	NA	0	NA	2	NA	2	2	NA	0	0	0	0	0	NA	0	0	NA	2	NA	2	0	2	NA	0	0	2	0	0	0	0
I489411	I	NA	NA	2	0	2	NA	NA	NA	0	NA	NA	0	NA	NA	NA	NA	NA	NA	NA	0	NA	2	NA	2	2	0	NA	0	0	0	0	NA	0	0	NA	2	NA	NA	NA	2	NA	0	0	2	0	NA	0	0
I489497	I	2	2	2	0	NA	NA	2	2	0	NA	NA	0	2	NA	NA	NA	NA	NA	2	0	NA	NA	2	NA	NA	0	NA	0	0	0	0	0	0	0	2	2	2	2	0	NA	NA	0	0	2	0	2	0	0
I489579	I	2	2	2	0	NA	2	NA	NA	0	NA	0	0	NA	NA	NA	2	2	NA	NA	NA	NA	NA	2	NA	2	0	0	0	0	0	0	2	0	0	NA	2	2	2	0	NA	2	0	0	NA	0	NA	0	0
I491037	I	NA	2	2	0	2	2	2	2	0	2	0	0	2	2	0	2	2	0	NA	0	2	2	NA	2	2	0	0	0	0	0	0	2	0	0	2	2	2	2	0	2	2	0	0	2	0	2	0	0
I493728	I	NA	NA	2	NA	2	2	NA	2	NA	NA	0	NA	NA	NA	NA	2	NA	0	NA	NA	2	2	NA	NA	NA	0	0	0	0	0	0	2	0	0	2	NA	2	2	0	NA	NA	0	0	2	0	2	0	0
I495337	I	2	NA	2	0	2	NA	2	2	0	2	0	0	2	2	0	2	2	NA	2	0	NA	2	NA	2	2	0	0	0	0	0	0	2	0	0	2	2	2	2	0	NA	2	0	0	2	0	2	0	0
I495357	I	2	NA	2	0	2	NA	2	2	0	2	0	0	2	2	0	2	2	0	2	0	NA	NA	NA	2	NA	0	0	0	0	0	0	2	0	0	2	2	2	2	0	NA	2	0	0	2	0	NA	0	0
I495359	I	NA	NA	2	0	NA	NA	2	2	0	2	0	0	2	2	0	2	2	0	2	0	NA	NA	NA	2	NA	0	0	0	0	0	0	2	0	0	2	2	2	2	0	NA	2	0	0	2	0	NA	0	0
I495373	I	NA	NA	2	0	NA	NA	2	NA	0	NA	0	0	2	2	0	2	NA	0	2	0	2	NA	NA	2	NA	0	0	0	0	0	0	2	0	0	NA	2	2	2	0	NA	NA	0	0	2	0	NA	0	0
I495434	I	NA	NA	NA	0	NA	NA	NA	NA	0	NA	0	0	NA	NA	0	NA	NA	NA	NA	0	NA	NA	NA	NA	NA	0	0	0	0	0	0	NA	0	0	NA	NA	NA	NA	0	NA	NA	0	0	NA	0	NA	0	0
I495435	I	NA	NA	NA	0	NA	NA	NA	NA	0	NA	0	0	NA	NA	0	NA	NA	NA	NA	0	NA	NA	2	NA	NA	0	0	0	0	0	0	NA	0	0	NA	NA	NA	NA	0	NA	NA	0	0	NA	0	NA	0	0
I496520	I	2	2	2	0	2	2	2	2	0	2	0	0	2	2	0	2	2	0	2	0	2	2	NA	2	2	0	0	0	0	0	0	2	0	0	2	2	2	2	0	2	2	0	0	2	0	2	0	0
I498199	I	NA	NA	2	0	NA	NA	NA	NA	NA	NA	0	0	2	NA	NA	NA	2	NA	NA	NA	NA	NA	NA	NA	NA	0	NA	0	0	0	NA	2	0	0	2	NA	NA	NA	NA	NA	NA	NA	NA	2	NA	NA	0	0
I498366	I	NA	NA	2	0	NA	NA	2	NA	0	NA	0	0	2	2	NA	2	NA	NA	NA	NA	NA	2	2	NA	2	0	0	0	0	0	0	2	0	0	NA	2	NA	2	NA	2	NA	0	0	2	0	2	0	0
I499767	I	2	NA	NA	NA	NA	NA	NA	NA	NA	NA	NA	0	2	NA	0	NA	NA	NA	2	NA	2	NA	NA	2	2	0	NA	0	0	0	0	2	0	0	NA	NA	NA	NA	0	2	2	0	NA	2	0	2	0	0
I500424	I	NA	NA	NA	0	NA	NA	NA	NA	0	NA	NA	0	2	2	0	NA	NA	NA	NA	0	2	NA	NA	NA	NA	0	0	0	0	0	0	NA	0	0	2	NA	NA	NA	0	2	NA	0	0	NA	0	NA	0	0
I500609	I	NA	NA	2	0	NA	NA	NA	2	NA	NA	0	0	NA	2	0	NA	2	NA	NA	0	NA	NA	NA	NA	NA	0	0	0	0	0	0	NA	0	0	NA	NA	2	NA	0	2	NA	0	0	NA	0	NA	0	0
I500944	I	2	2	2	0	2	2	2	2	0	NA	0	0	2	2	NA	2	2	0	NA	0	2	2	NA	2	NA	0	0	NA	0	0	0	2	0	0	2	2	2	2	0	2	2	0	0	2	0	2	0	0
I500961	I	2	2	2	0	2	2	2	2	0	NA	0	0	1	2	NA	2	2	0	NA	0	2	2	NA	2	NA	0	0	0	0	0	0	2	0	0	2	2	2	2	0	2	2	0	0	2	0	2	0	0
I501533	I	NA	NA	2	0	NA	2	NA	2	NA	NA	0	0	NA	NA	NA	NA	NA	NA	NA	0	2	2	NA	2	NA	0	0	NA	0	0	0	2	0	0	2	2	2	2	0	2	2	0	0	2	0	2	NA	0
I502112	I	2	2	2	NA	2	2	2	2	0	NA	0	0	2	2	0	2	2	0	2	NA	2	2	2	2	2	0	0	0	0	0	0	2	0	0	2	2	NA	2	0	2	2	0	0	2	0	2	0	0
I502352	I	2	NA	2	0	2	2	2	2	0	2	0	0	2	2	0	2	2	NA	2	0	2	2	2	2	2	0	0	0	0	0	0	2	0	0	2	2	2	2	0	2	2	0	0	2	0	2	0	0
I502755	I	2	2	2	0	NA	2	2	2	NA	NA	0	0	2	2	0	2	2	0	2	0	2	2	NA	2	2	0	0	0	0	0	0	2	0	0	2	2	2	2	0	2	2	0	0	2	0	2	0	0
I502893	I	2	2	2	0	2	2	2	2	NA	NA	0	0	2	2	0	2	2	NA	2	0	NA	2	NA	NA	2	0	0	0	0	0	0	2	0	0	2	2	2	2	0	2	2	0	0	NA	0	2	0	0
I503289	I	NA	NA	2	NA	2	NA	NA	NA	0	NA	NA	NA	NA	NA	NA	NA	NA	NA	NA	0	2	NA	2	NA	NA	0	NA	NA	0	0	0	NA	0	0	NA	NA	2	NA	0	NA	2	0	0	NA	0	NA	NA	0
I503558	I	NA	NA	NA	0	NA	NA	NA	NA	0	NA	0	0	NA	2	NA	NA	NA	NA	2	0	NA	NA	NA	2	NA	0	NA	0	0	0	0	2	0	0	2	NA	NA	2	0	NA	2	NA	0	2	0	2	0	0
I503863	I	NA	2	NA	NA	NA	NA	NA	NA	NA	NA	NA	NA	NA	NA	0	NA	NA	0	NA	NA	NA	NA	NA	NA	NA	NA	NA	0	0	0	0	NA	0	0	2	NA	NA	2	0	NA	NA	0	0	2	0	2	0	0
I504216	I	2	2	2	0	2	2	NA	2	0	NA	0	0	2	2	0	2	NA	NA	2	0	NA	2	NA	NA	NA	0	0	0	0	0	0	2	0	0	2	2	2	2	0	2	2	0	0	NA	0	2	0	0
I505154	I	2	2	2	0	NA	2	2	2	0	NA	0	0	2	NA	NA	2	NA	NA	NA	0	2	2	2	2	2	0	0	0	0	0	0	2	0	0	2	2	2	2	0	NA	2	0	0	NA	0	2	0	0
I510613	I	2	NA	2	0	2	2	2	2	0	2	0	0	2	2	0	2	NA	NA	2	0	2	NA	2	2	2	0	0	0	0	0	0	2	0	0	2	2	2	2	0	2	2	0	0	2	0	2	0	0
I511462	I	2	2	2	0	2	2	2	NA	0	NA	0	0	2	2	0	2	2	0	2	0	2	2	2	2	2	0	0	0	0	0	0	2	0	0	2	2	2	2	0	2	2	0	0	2	0	2	0	0
I511638	I	2	2	2	0	2	2	2	2	0	NA	0	0	2	2	0	NA	2	0	2	0	2	2	NA	2	2	0	0	0	0	0	0	2	0	0	2	2	2	2	0	2	2	0	0	2	0	2	0	0
I512385	I	2	1	2	0	NA	2	2	2	0	NA	0	0	2	2	0	2	1	0	2	0	2	2	NA	2	2	NA	0	0	0	0	0	2	0	0	2	2	2	NA	0	2	2	0	0	2	0	2	0	0
I512442	I	2	2	2	0	2	2	2	2	0	NA	0	0	2	1	0	2	2	0	NA	0	2	NA	2	2	2	0	0	0	0	0	0	2	0	0	2	2	2	2	0	2	2	0	0	2	0	2	0	0
I513137	I	2	2	2	0	2	2	2	2	0	NA	0	0	2	2	0	2	2	NA	2	0	2	2	2	2	2	0	0	0	0	0	0	2	0	0	2	2	2	2	0	2	2	0	0	2	0	2	0	0
I514708	I	2	2	2	NA	2	2	2	2	NA	NA	0	0	2	NA	NA	2	2	0	NA	NA	NA	2	2	2	NA	NA	0	NA	0	NA	0	2	0	0	2	2	2	2	0	2	2	0	0	2	0	2	0	0
I515466	I	NA	2	2	0	NA	NA	NA	2	0	NA	0	0	2	2	0	2	2	0	2	0	2	NA	NA	2	NA	0	0	0	0	0	0	2	0	0	2	2	2	2	0	2	2	0	0	2	0	2	0	0
I515513	I	2	2	NA	0	NA	NA	NA	NA	NA	NA	0	0	2	NA	0	NA	NA	0	NA	0	2	NA	2	2	NA	0	0	0	0	0	0	2	0	0	NA	2	2	2	0	2	2	0	0	NA	0	2	0	0
I516770	I	NA	2	2	0	NA	2	2	2	0	2	0	0	2	2	NA	2	2	0	2	0	2	2	2	2	2	0	0	0	0	0	0	2	0	0	2	2	2	2	0	2	2	0	0	2	0	2	0	0
I517676	I	2	2	NA	0	2	NA	2	NA	0	NA	0	0	2	2	0	2	2	NA	2	0	2	NA	NA	NA	NA	NA	0	0	0	0	0	2	0	0	2	2	2	2	0	2	2	0	0	2	0	2	0	0
I517710	I	2	2	NA	0	NA	NA	2	NA	0	NA	0	0	2	2	NA	2	2	0	2	0	2	NA	2	2	2	0	0	0	0	0	0	2	0	0	2	2	2	2	0	2	2	0	0	2	0	2	0	0
I519496	I	NA	2	NA	0	2	NA	2	2	0	2	0	0	2	NA	0	NA	NA	NA	2	0	NA	NA	NA	2	NA	0	0	NA	0	0	0	2	0	0	2	2	NA	2	0	2	2	0	0	2	0	2	0	0
I520181	I	NA	NA	2	NA	NA	2	NA	2	NA	NA	NA	NA	2	2	NA	NA	2	NA	NA	NA	NA	NA	NA	NA	NA	0	0	0	NA	0	0	NA	0	0	NA	2	2	2	0	2	2	0	0	NA	0	2	0	0
I520866	I	2	2	NA	0	2	2	2	NA	0	2	0	0	2	2	0	2	2	0	2	0	2	NA	2	2	2	0	0	NA	0	0	0	2	0	0	2	2	2	2	0	2	2	0	0	2	0	2	0	0
I521053	I	2	2	2	0	2	2	2	2	0	2	0	0	2	2	0	2	2	0	2	0	2	2	NA	2	2	0	0	0	0	0	0	2	0	0	2	2	2	2	0	2	2	0	0	2	0	2	0	0
I524443	I	NA	2	2	0	2	2	2	2	0	2	0	0	2	2	NA	2	2	NA	2	NA	2	2	NA	2	2	0	0	0	0	0	0	2	0	0	2	2	2	2	0	2	2	0	0	2	0	2	0	0
I524666	I	2	2	2	0	2	2	2	2	0	NA	0	0	2	2	NA	2	2	0	2	0	2	2	2	2	2	0	0	0	0	0	0	2	0	0	2	2	2	2	0	2	2	0	0	2	0	2	0	0
I525315	I	1	2	2	0	2	2	2	2	0	2	0	0	2	2	0	2	2	0	2	0	2	2	2	2	2	0	0	0	0	0	0	2	0	0	2	2	2	2	0	2	2	0	0	2	0	2	0	0
I525519	I	2	2	2	0	2	2	2	2	0	2	0	0	2	2	0	2	2	0	NA	0	NA	2	NA	2	2	0	0	0	0	0	0	2	0	0	2	2	2	2	0	2	2	0	0	2	0	2	0	0
I529892	I	2	2	2	0	NA	2	2	2	NA	2	0	0	2	2	0	2	2	0	2	0	2	2	NA	2	2	0	0	0	0	0	0	2	0	0	2	2	2	2	0	2	2	0	0	2	0	2	0	0
I529929	I	NA	2	2	0	2	2	2	2	0	NA	0	0	2	2	0	2	2	0	2	0	NA	2	NA	2	2	0	0	0	0	0	0	2	0	0	2	2	2	2	0	2	2	0	0	2	0	2	0	0
I530265	I	2	2	2	0	2	2	2	2	0	NA	0	0	2	2	0	2	2	0	2	0	2	2	NA	2	2	0	0	0	0	0	0	2	0	0	2	2	2	2	0	2	2	0	0	2	0	2	0	0
I530981	I	2	2	2	0	2	2	2	2	0	NA	0	0	2	2	0	2	2	0	2	0	2	2	NA	2	2	0	0	0	0	0	0	2	0	0	2	2	2	2	0	2	2	0	0	2	0	2	0	0
I531533	I	NA	2	NA	0	2	2	2	2	0	NA	0	0	2	2	0	2	2	0	2	0	2	2	NA	2	2	0	NA	0	0	0	0	2	0	0	2	2	2	2	0	2	2	0	0	2	0	2	0	0
I533665	I	NA	2	2	0	2	2	2	2	0	2	0	0	2	2	NA	2	2	NA	2	0	2	2	NA	2	2	0	0	0	0	0	0	2	0	0	2	2	2	2	0	2	2	0	0	2	0	2	0	0
I533864	I	2	2	NA	0	2	2	2	2	0	2	0	0	2	2	0	2	2	0	NA	0	2	2	NA	2	2	0	0	0	0	0	0	2	0	0	2	2	2	2	0	2	2	0	0	2	0	2	0	0
I539096	I	NA	NA	2	0	NA	2	NA	2	0	NA	NA	0	2	NA	NA	2	NA	NA	2	0	NA	2	2	NA	NA	0	0	0	0	NA	0	2	0	NA	2	2	2	NA	0	2	2	0	0	NA	0	2	0	0
I539277	I	NA	NA	NA	0	NA	NA	NA	NA	NA	NA	NA	NA	2	NA	NA	NA	NA	NA	2	NA	NA	NA	NA	NA	NA	NA	NA	NA	0	0	NA	NA	0	0	NA	NA	NA	NA	0	2	NA	0	NA	NA	NA	2	NA	NA
I540277	I	2	2	2	0	2	2	2	2	0	2	0	0	2	2	0	2	2	0	2	0	2	2	2	2	2	0	0	0	0	0	0	2	0	0	2	2	2	2	0	2	2	0	0	2	0	2	0	0
I540394	I	NA	2	NA	0	2	NA	2	2	NA	NA	0	0	2	NA	NA	2	2	0	2	0	NA	2	2	2	2	0	0	0	0	0	0	2	0	0	2	2	2	2	0	2	2	0	0	2	0	2	0	0
I540682	I	NA	NA	NA	0	NA	NA	2	2	0	NA	0	0	2	2	NA	2	2	0	NA	NA	2	2	NA	2	NA	0	0	0	0	0	0	2	0	0	2	2	2	NA	0	NA	2	0	0	2	0	2	0	0
I541325	I	2	2	2	0	2	2	2	2	0	2	0	0	2	2	0	2	2	0	2	0	2	2	2	2	2	0	0	0	0	0	0	2	0	0	2	2	2	2	0	2	2	0	0	2	0	2	0	0
I541404	I	2	2	2	0	NA	2	2	2	0	2	0	0	2	2	0	2	2	0	2	0	2	2	NA	2	2	0	0	0	0	0	0	2	0	0	2	2	2	2	0	2	2	0	0	2	0	2	0	0
I542196	I	NA	NA	2	NA	0	NA	NA	2	0	NA	0	NA	NA	2	0	2	NA	0	NA	0	NA	NA	NA	2	NA	0	NA	NA	0	0	0	2	0	0	NA	NA	2	NA	0	NA	NA	0	0	2	0	2	0	0
I542719	I	NA	2	NA	0	NA	2	NA	NA	NA	NA	NA	0	NA	2	NA	NA	NA	0	NA	NA	NA	2	NA	NA	NA	NA	NA	NA	0	0	0	NA	0	0	2	NA	2	NA	0	2	2	0	0	2	0	2	0	0
I542741	I	NA	2	NA	0	NA	NA	NA	2	NA	NA	NA	0	NA	2	NA	NA	NA	NA	NA	NA	NA	NA	2	NA	NA	NA	0	0	0	0	0	NA	0	0	2	NA	2	NA	0	2	2	NA	0	2	0	2	0	0
I543014	I	2	2	2	0	NA	2	2	NA	0	NA	0	0	2	2	NA	2	2	NA	2	0	2	2	NA	2	NA	0	0	0	0	0	0	2	0	0	2	2	2	2	0	NA	2	0	0	2	0	1	0	0
I543024	I	2	2	2	0	NA	2	2	NA	0	NA	0	0	2	2	NA	2	2	NA	2	0	2	2	NA	2	NA	0	0	0	0	0	0	2	0	0	2	2	2	2	0	NA	2	0	0	2	0	1	0	0
I543073	I	2	NA	2	0	2	2	2	NA	0	NA	0	0	2	2	0	NA	2	0	NA	0	2	2	NA	2	2	0	0	0	0	0	0	2	0	0	2	2	2	2	0	2	NA	0	0	2	0	2	0	0
I543083	I	2	NA	2	0	2	2	2	NA	0	NA	0	0	2	2	0	NA	2	0	NA	0	2	2	NA	2	2	0	0	0	0	0	0	2	0	0	2	2	2	2	0	2	NA	0	0	2	0	2	0	0
I543757	I	2	2	2	0	2	2	2	2	0	NA	0	0	2	2	NA	NA	NA	0	2	NA	2	2	NA	2	2	0	0	0	0	0	0	2	0	0	2	2	2	2	0	NA	2	0	0	2	0	2	0	0
I544239	I	2	2	2	0	2	2	2	2	0	NA	0	0	2	2	0	2	2	0	2	0	2	2	2	2	2	0	0	0	0	0	0	2	0	0	2	2	2	NA	0	2	2	0	0	2	0	2	0	0
I545221	I	2	2	2	0	2	2	2	2	0	NA	0	0	2	2	NA	2	2	0	2	NA	2	2	NA	2	2	0	0	0	0	0	0	2	0	0	2	2	2	2	0	2	2	0	0	2	0	2	0	0
I545471	I	2	2	2	0	2	2	2	2	0	2	0	0	2	2	0	2	2	NA	2	0	2	2	NA	2	2	0	0	0	0	0	0	2	0	0	2	2	2	2	0	2	2	0	0	2	0	2	0	0
I546207	I	2	2	2	0	2	2	2	2	0	NA	0	NA	NA	2	NA	2	2	NA	2	0	2	2	2	2	2	0	0	0	0	0	0	2	0	0	2	2	2	2	0	2	2	0	0	2	0	2	0	0
I546889	I	NA	2	NA	0	NA	NA	NA	NA	NA	NA	NA	NA	NA	NA	NA	NA	NA	0	NA	NA	2	NA	NA	NA	NA	0	0	0	NA	0	0	2	0	0	2	NA	2	NA	0	2	NA	0	0	2	0	NA	0	0
I547367	I	2	2	2	0	2	2	2	2	0	NA	0	0	2	2	0	2	2	0	2	0	2	2	NA	2	2	0	0	0	0	0	0	2	0	0	2	2	2	2	0	2	2	0	0	2	0	2	0	0
I547508	I	2	2	2	0	2	2	2	2	0	NA	0	0	2	2	0	2	2	0	2	0	2	2	2	2	2	0	0	0	0	0	0	2	0	0	2	2	2	2	0	2	2	0	0	2	0	2	0	0
I548408	I	2	2	2	0	NA	2	2	2	0	NA	0	0	2	2	NA	2	NA	0	NA	0	2	NA	NA	NA	2	0	0	0	0	0	0	2	0	0	2	2	2	2	0	2	2	0	0	2	0	2	0	0
I548945	I	NA	2	2	0	2	NA	NA	NA	0	NA	0	NA	2	NA	NA	2	2	NA	2	0	NA	2	2	2	2	NA	0	NA	0	0	0	2	NA	0	2	2	2	2	0	2	2	NA	0	2	0	NA	0	0
I549966	I	2	2	2	0	2	2	2	2	0	NA	0	0	2	2	0	2	2	0	2	0	2	2	2	2	2	0	0	0	0	0	0	2	0	0	2	2	2	2	0	2	2	0	0	2	0	2	0	0
I550440	I	2	2	2	0	2	2	2	2	0	NA	0	0	2	2	0	2	2	0	2	0	2	2	NA	2	2	0	0	0	0	0	0	2	0	0	2	2	2	2	0	2	2	0	0	2	0	2	0	0
I552939	I	2	2	2	0	2	2	2	2	0	NA	0	0	2	2	0	2	2	0	2	0	2	2	2	2	2	0	0	0	0	0	0	2	0	0	2	2	2	2	0	2	2	0	0	2	0	2	0	0
I554581	I	2	NA	2	0	NA	2	2	2	NA	NA	0	0	2	2	NA	2	2	NA	2	NA	2	2	NA	2	2	0	0	0	0	0	0	2	0	0	2	2	2	2	0	NA	NA	0	0	2	0	NA	0	0
I555839	I	2	2	2	0	2	2	2	2	0	2	0	0	2	2	NA	2	1	0	2	0	2	2	2	2	2	0	0	0	0	0	0	2	0	0	2	2	2	2	0	2	2	0	0	2	0	2	0	0
I555912	I	2	2	2	0	2	2	2	2	0	NA	0	0	2	2	0	2	2	0	2	0	2	2	2	2	NA	0	0	0	0	0	0	2	0	0	2	2	2	2	0	2	2	0	0	2	0	2	0	0
I559325	I	NA	2	NA	0	NA	NA	NA	2	0	NA	NA	0	NA	NA	0	NA	2	0	2	NA	2	NA	NA	NA	NA	0	NA	NA	0	0	0	2	0	0	NA	2	2	2	0	2	2	0	0	NA	0	2	0	0
I559496	I	2	2	2	0	2	2	2	2	0	NA	0	0	2	2	0	2	2	0	2	0	2	2	2	2	2	0	0	0	0	0	0	2	0	0	2	2	2	2	0	2	2	0	0	2	0	2	0	0
I561038	I	2	2	2	0	NA	2	2	2	0	NA	0	0	NA	2	0	2	2	0	2	0	NA	2	2	2	2	NA	0	0	0	0	0	2	0	0	2	2	2	2	0	2	2	0	0	2	0	2	0	0
I562199	I	NA	NA	NA	NA	NA	NA	NA	2	NA	NA	NA	0	NA	NA	NA	NA	NA	NA	NA	0	NA	2	NA	NA	NA	0	NA	0	NA	NA	0	NA	0	NA	2	NA	NA	NA	NA	NA	NA	0	0	NA	0	NA	NA	0
I562361	I	2	2	2	0	2	2	2	2	0	2	NA	0	2	2	NA	NA	2	NA	NA	0	NA	2	NA	2	2	0	0	0	0	0	0	2	0	0	2	2	2	2	0	NA	2	0	0	2	0	2	0	0
I562469	I	2	2	2	0	2	2	2	2	0	2	0	0	2	2	NA	2	2	0	2	0	2	2	2	2	2	0	0	0	0	0	0	2	0	0	2	2	2	2	0	2	2	0	0	2	0	2	0	0
I562963	I	NA	2	2	0	2	2	2	NA	0	NA	0	0	2	2	0	2	2	0	2	0	2	2	NA	2	2	0	0	0	0	0	0	2	0	0	2	2	2	2	0	2	2	0	0	2	0	2	0	0
I563730	I	2	2	2	0	2	2	NA	2	0	NA	0	0	2	2	NA	2	2	0	2	0	NA	2	NA	2	2	0	0	0	0	0	0	2	0	0	2	2	2	2	0	2	2	0	0	2	0	2	0	0
I563978	I	NA	NA	NA	NA	NA	NA	NA	NA	NA	NA	NA	0	NA	NA	NA	NA	NA	0	NA	NA	NA	NA	NA	NA	NA	0	0	0	0	0	0	NA	0	0	NA	NA	NA	NA	0	NA	NA	0	0	NA	0	2	0	0
I565562	I	2	2	NA	0	2	NA	2	2	0	NA	0	0	2	2	NA	NA	2	NA	2	0	2	NA	NA	2	2	0	0	0	0	0	0	2	0	0	2	2	2	2	0	2	2	0	0	2	0	2	0	0
I565579	I	NA	NA	NA	0	2	NA	2	NA	0	NA	0	NA	NA	NA	NA	NA	NA	NA	NA	0	NA	NA	NA	NA	NA	0	0	0	0	0	0	NA	0	0	NA	NA	NA	NA	0	2	NA	0	0	NA	0	NA	0	0
I565590	I	NA	NA	NA	0	NA	NA	NA	NA	0	NA	0	NA	NA	NA	0	NA	NA	NA	NA	0	NA	NA	NA	NA	NA	0	0	0	0	0	0	NA	0	0	NA	NA	NA	NA	0	2	NA	0	0	NA	0	NA	0	0
I565842	I	2	NA	2	0	NA	NA	NA	2	0	NA	0	0	NA	2	NA	2	2	0	NA	0	NA	2	NA	2	NA	0	NA	0	0	0	0	2	0	0	2	2	2	2	0	2	2	0	0	2	0	2	0	0
I566033	I	NA	NA	NA	NA	NA	NA	NA	NA	NA	NA	0	0	NA	NA	0	NA	2	0	NA	0	NA	NA	NA	NA	NA	0	NA	0	0	NA	NA	NA	0	0	NA	NA	NA	NA	0	2	NA	0	NA	NA	0	2	0	0
I567121	I	NA	2	NA	0	2	2	2	2	0	2	0	0	2	2	0	2	2	NA	2	0	NA	2	NA	2	2	0	0	0	0	0	0	2	0	0	2	2	2	2	0	2	2	0	0	2	0	NA	0	0
I568007	I	2	2	2	0	2	NA	2	2	0	NA	0	0	2	2	NA	NA	2	NA	NA	NA	NA	2	NA	2	NA	0	NA	0	0	0	0	2	0	0	2	2	NA	2	0	NA	2	0	0	2	NA	2	0	0
I568265	I	NA	2	1	0	NA	2	2	NA	0	NA	NA	0	1	NA	0	NA	NA	NA	NA	NA	2	2	2	2	NA	NA	NA	0	0	0	0	2	0	0	NA	2	2	2	NA	2	NA	0	NA	2	0	NA	0	0
I568348	I	2	NA	NA	0	NA	NA	2	2	0	NA	0	0	NA	NA	0	NA	NA	NA	NA	NA	NA	2	NA	NA	NA	0	0	0	NA	NA	0	NA	0	0	NA	2	NA	2	0	2	NA	0	0	NA	NA	2	0	0
I568469	I	2	2	NA	0	2	NA	2	NA	0	NA	NA	0	NA	NA	0	2	NA	NA	2	NA	2	NA	2	NA	NA	NA	NA	0	0	0	0	NA	NA	0	NA	NA	2	2	NA	2	NA	NA	0	NA	0	NA	0	0
I568514	I	NA	2	2	0	NA	2	NA	2	0	NA	0	0	2	NA	0	2	NA	NA	NA	0	2	NA	2	NA	NA	0	0	0	0	0	0	2	0	0	2	NA	2	2	NA	2	NA	0	0	2	0	NA	0	0
I571182	I	2	2	2	0	2	2	2	2	0	NA	0	0	2	2	0	2	2	0	2	0	2	2	2	2	2	0	0	0	0	0	0	2	0	0	2	2	2	2	0	2	2	0	0	2	0	2	0	0
I571538	I	2	2	2	0	2	2	2	2	0	NA	0	0	2	2	0	2	2	0	2	0	2	2	2	2	2	0	0	0	0	0	0	2	0	0	2	2	2	2	0	2	2	0	0	2	0	2	0	0
I571989	I	2	2	2	0	2	2	2	2	0	2	0	0	2	2	0	2	2	0	2	0	2	2	NA	2	2	0	0	0	0	0	0	2	0	0	2	2	2	2	0	2	2	0	0	2	0	2	0	0
I573008	I	2	2	2	0	2	2	2	2	NA	NA	0	0	2	2	NA	NA	2	NA	2	0	2	2	NA	2	2	0	0	0	0	0	0	2	0	0	2	2	2	2	0	2	2	0	0	2	0	2	0	0
I573042	I	2	2	NA	NA	2	2	2	2	NA	NA	0	0	2	2	NA	NA	NA	NA	2	0	2	NA	NA	2	2	NA	NA	0	0	0	0	2	0	0	NA	2	2	2	0	2	2	0	0	2	0	2	0	0
I574364	I	NA	2	2	0	2	2	2	2	0	2	0	0	2	2	0	2	2	0	2	0	2	2	2	2	2	0	0	0	0	0	0	2	0	0	2	2	2	2	0	2	2	0	0	2	0	2	0	0
I574433	I	2	2	2	0	2	2	2	2	0	NA	0	0	2	2	NA	2	2	NA	2	0	2	2	1	2	2	0	0	0	0	0	0	2	0	0	2	2	2	2	0	2	2	0	0	2	0	2	0	0
I574722	I	2	2	2	0	2	2	2	2	0	NA	0	0	2	2	0	2	2	NA	2	0	2	NA	NA	2	2	0	0	0	0	0	0	2	0	0	2	2	2	2	0	NA	2	0	0	2	0	2	0	0
I575193	I	2	2	2	0	2	2	2	2	0	NA	0	0	2	2	NA	2	2	0	2	0	2	2	2	2	2	0	0	0	0	0	0	2	0	0	2	2	2	2	0	2	2	0	0	2	0	2	0	0
I576179	I	2	2	2	0	2	2	2	2	0	NA	0	0	2	2	0	2	2	0	2	0	2	2	NA	2	2	0	0	0	0	0	0	2	0	0	2	2	2	2	0	2	2	0	0	2	0	2	0	0
I576953	I	2	2	2	0	NA	NA	2	NA	0	NA	0	0	2	2	0	2	2	0	2	0	2	NA	NA	2	NA	0	0	0	0	0	0	2	0	0	2	2	2	2	0	2	2	NA	0	2	0	2	0	0
I577988	I	NA	NA	NA	0	NA	NA	2	NA	0	NA	NA	0	NA	2	NA	NA	NA	0	NA	0	2	NA	2	2	NA	0	NA	0	0	0	0	2	NA	0	2	2	NA	2	0	NA	NA	NA	0	2	NA	2	NA	0
I580293	I	2	NA	2	0	2	NA	NA	NA	0	2	0	0	2	2	0	2	NA	0	2	0	2	2	NA	2	2	0	0	0	0	0	0	NA	0	0	2	2	2	2	0	NA	2	0	0	NA	0	2	NA	0
I581298	I	NA	2	2	0	2	2	2	2	NA	NA	0	0	NA	2	0	2	2	0	NA	NA	2	NA	2	NA	2	0	0	0	0	0	0	2	0	0	2	2	2	2	0	2	2	0	0	2	0	2	0	0
I581861	I	2	NA	NA	0	NA	2	2	2	0	NA	0	NA	NA	2	NA	NA	2	0	NA	NA	NA	2	NA	NA	2	0	0	NA	0	0	0	2	0	0	2	NA	2	2	0	2	2	0	0	2	0	2	0	0
I583084	I	2	NA	2	0	2	2	NA	2	NA	2	0	0	2	2	NA	2	2	NA	2	0	2	2	2	2	2	NA	0	0	0	0	0	2	0	0	2	2	2	2	0	2	2	0	0	2	0	2	0	NA
I583466	I	NA	NA	NA	0	NA	2	NA	NA	NA	NA	0	NA	NA	NA	0	2	NA	NA	NA	NA	NA	NA	NA	NA	NA	0	0	0	0	NA	0	NA	NA	0	2	NA	NA	NA	0	NA	NA	0	0	2	0	NA	0	0
I583724	I	2	2	2	0	2	2	2	2	0	2	0	0	2	2	0	2	2	0	2	0	2	2	2	2	2	0	0	0	0	0	0	2	0	0	2	2	2	2	0	2	2	0	0	2	0	2	0	0
I584191	I	2	2	2	0	NA	NA	2	2	0	NA	0	NA	2	2	0	2	2	NA	2	0	2	NA	NA	NA	2	0	0	0	0	0	0	2	0	0	2	2	2	2	0	2	2	0	0	2	0	2	0	0
I584609	I	2	2	2	0	2	2	2	NA	0	NA	0	0	2	2	0	2	2	0	NA	0	2	2	NA	2	NA	NA	0	0	0	0	0	2	0	0	2	2	2	2	0	2	2	0	0	2	0	2	0	0
I585750	I	2	2	2	0	2	2	2	2	0	2	0	0	2	2	0	2	2	0	2	0	2	2	2	2	2	0	0	0	0	0	0	2	0	0	2	2	2	2	0	2	2	0	0	2	0	2	0	0
I586390	I	2	2	2	0	2	2	2	2	0	NA	0	0	2	2	0	2	2	NA	2	0	2	2	NA	2	2	0	0	0	0	0	0	2	0	0	2	2	2	2	0	2	2	0	0	2	0	2	0	0
I586883	I	NA	2	2	NA	NA	2	NA	NA	NA	NA	0	0	2	2	0	NA	2	NA	NA	NA	NA	NA	NA	2	NA	0	0	NA	0	0	NA	2	0	0	2	NA	2	NA	0	2	2	0	0	NA	0	2	0	0
I588610	I	2	2	2	NA	NA	2	2	NA	NA	NA	0	0	2	2	0	2	NA	0	NA	NA	2	2	NA	2	NA	0	0	0	0	0	0	2	0	0	2	2	2	2	0	NA	2	0	0	2	0	NA	NA	0
I589351	I	2	2	2	0	2	2	2	NA	0	NA	0	NA	2	2	NA	2	NA	0	2	0	2	2	NA	2	2	0	0	0	0	0	0	2	0	0	2	NA	2	NA	0	2	2	0	0	2	0	NA	0	0
I589616	I	NA	NA	NA	NA	NA	NA	NA	NA	NA	NA	NA	0	NA	NA	0	NA	NA	NA	NA	NA	NA	2	NA	NA	NA	0	0	0	0	0	0	2	0	0	2	NA	2	2	0	NA	2	0	NA	NA	0	2	0	NA
I589632	I	2	NA	NA	NA	NA	NA	NA	NA	NA	NA	NA	0	NA	NA	NA	NA	NA	NA	NA	NA	NA	NA	NA	NA	NA	0	0	0	0	0	0	2	0	0	2	NA	2	2	0	NA	2	0	NA	0	0	2	0	NA
I590601	I	2	2	2	0	2	2	2	2	NA	NA	0	0	2	2	NA	2	2	NA	2	0	NA	NA	NA	NA	NA	0	0	NA	0	0	0	NA	0	0	2	2	2	2	0	2	2	0	0	2	0	2	NA	0
I591115	I	2	2	2	0	2	2	2	2	0	NA	0	0	2	2	0	2	2	0	2	0	2	2	NA	2	2	0	0	0	0	0	0	2	0	0	2	2	2	2	0	2	2	0	0	2	0	2	0	0
I591219	I	2	2	2	0	2	NA	2	2	0	2	0	0	2	NA	0	2	2	0	2	0	2	2	NA	2	2	0	0	0	0	0	0	2	0	0	2	2	2	2	0	2	2	0	0	2	0	2	0	0
I591461	I	2	2	2	0	2	2	2	2	0	NA	0	0	2	2	0	2	2	NA	2	NA	2	2	NA	2	NA	0	0	0	0	0	0	2	0	0	2	2	2	2	0	2	2	0	0	2	0	2	0	0
I592333	I	2	2	2	0	2	2	2	2	0	NA	0	0	2	2	0	2	2	0	2	0	2	2	NA	2	2	0	0	0	0	0	0	2	0	0	2	2	2	2	0	2	2	0	0	2	0	2	0	0
I592828	I	2	2	2	NA	2	2	2	2	NA	2	0	0	2	2	NA	NA	2	NA	NA	0	2	2	NA	2	2	0	0	0	0	0	0	2	0	0	2	2	2	2	0	2	2	0	0	2	0	2	0	0
I593225	I	2	2	4	0	NA	2	2	2	0	NA	0	0	2	2	0	2	2	0	2	NA	2	2	NA	2	2	0	0	0	0	0	0	2	0	0	2	2	2	2	0	2	4	0	0	2	0	2	0	0
I593404	I	NA	2	2	0	NA	2	2	2	0	NA	0	0	NA	2	0	2	2	NA	2	NA	2	2	NA	2	NA	0	0	0	0	0	0	2	0	0	2	2	2	2	0	2	2	0	0	2	0	2	0	0
I594722	I	NA	NA	NA	NA	NA	NA	NA	NA	NA	NA	NA	NA	NA	NA	NA	NA	NA	NA	NA	NA	NA	NA	NA	NA	NA	NA	0	NA	NA	0	NA	NA	NA	NA	NA	NA	NA	2	NA	NA	NA	NA	NA	NA	NA	NA	NA	NA
I597595	I	2	2	2	0	2	2	2	2	0	NA	0	0	2	2	NA	2	2	0	2	0	2	2	2	2	2	0	0	0	0	0	0	2	0	0	2	2	2	2	0	2	2	0	0	2	0	2	0	0
I597626	I	2	2	2	0	2	2	2	2	0	NA	0	0	2	2	NA	2	2	NA	2	0	2	2	NA	2	2	0	0	0	0	0	0	2	0	0	2	2	2	2	0	2	2	0	0	2	0	2	0	0
I598511	I	2	2	2	0	NA	2	2	2	0	NA	0	0	2	NA	0	2	2	0	2	0	2	2	NA	2	2	0	0	0	0	0	0	2	0	0	2	2	2	2	0	2	2	0	0	2	0	2	0	0
I602315	I	2	2	2	0	2	2	2	2	0	NA	0	0	NA	2	0	NA	2	NA	2	0	2	2	NA	NA	2	0	0	0	0	0	0	2	0	0	2	2	2	2	0	2	NA	0	0	2	0	2	0	0
I602664	I	NA	NA	2	0	2	2	2	NA	NA	NA	0	0	2	NA	0	NA	2	0	2	NA	NA	NA	2	2	2	0	NA	0	0	0	0	2	0	0	2	2	2	2	0	2	NA	0	0	NA	NA	NA	0	0
I603694	I	NA	2	2	0	2	2	2	2	0	NA	0	0	2	NA	0	2	2	0	2	0	NA	2	NA	2	2	0	0	0	0	0	0	2	0	0	2	2	2	2	0	2	2	0	0	2	0	2	0	0
I604034	I	NA	NA	NA	NA	NA	NA	NA	NA	NA	NA	0	0	NA	NA	NA	NA	NA	NA	2	0	NA	NA	NA	2	NA	0	NA	NA	0	0	0	2	0	0	2	NA	2	NA	0	2	2	0	0	2	0	2	0	0
I604175	I	NA	NA	NA	0	2	NA	NA	2	NA	NA	0	0	NA	NA	0	NA	NA	NA	NA	0	NA	NA	NA	2	NA	0	0	NA	0	0	0	2	0	0	2	NA	2	2	0	2	NA	0	0	2	0	NA	0	0
I604616	I	NA	2	2	0	2	2	2	2	0	NA	0	0	2	2	0	2	2	0	2	0	2	2	2	2	2	0	0	0	0	0	0	2	0	0	2	2	2	2	0	2	2	0	0	2	0	2	0	0
I604617	I	NA	2	2	0	2	2	2	2	0	NA	0	0	2	2	0	2	2	0	2	0	2	2	2	2	2	0	0	0	0	0	0	2	0	0	2	2	2	2	0	2	2	0	0	2	0	2	0	0
I604751	I	2	2	2	0	NA	2	NA	2	0	NA	0	0	2	2	0	2	2	0	2	0	2	2	2	2	2	0	0	0	0	0	0	2	0	0	2	2	2	2	0	2	2	0	0	2	0	2	0	0
I604752	I	2	2	2	0	NA	2	NA	2	0	NA	0	0	2	2	0	2	2	0	2	0	2	2	2	2	2	0	0	0	0	0	0	2	0	0	2	2	2	2	0	2	2	0	0	2	0	2	0	0
I605219	I	NA	2	NA	0	2	NA	2	2	0	NA	0	0	NA	NA	0	NA	2	NA	NA	NA	2	2	NA	NA	2	0	NA	NA	0	0	0	2	0	0	2	2	2	2	0	2	NA	0	0	NA	NA	2	0	0
I605352	I	2	2	NA	0	2	2	NA	2	NA	NA	0	0	NA	2	0	2	2	NA	2	NA	2	2	2	2	2	0	0	0	0	0	0	2	0	0	2	2	2	2	0	2	2	0	0	2	NA	2	0	0
I605509	I	2	2	NA	0	NA	2	NA	2	0	2	0	0	2	2	0	2	2	NA	2	0	2	2	NA	NA	2	0	0	0	0	0	0	2	0	0	2	2	2	2	0	2	2	0	0	2	0	2	0	0
I605532	I	2	2	NA	0	NA	2	NA	2	0	2	0	0	NA	2	0	2	2	NA	2	0	2	2	NA	NA	2	0	0	0	0	0	0	2	0	0	2	2	2	2	0	2	2	0	0	2	0	2	0	0
I605824	I	NA	2	2	0	2	2	2	NA	0	NA	0	0	NA	2	0	NA	2	0	2	0	2	NA	NA	NA	2	0	0	0	0	0	0	2	0	0	2	2	2	2	0	2	2	0	0	2	0	2	0	0
I606335	I	NA	NA	2	0	NA	2	2	2	0	NA	0	0	NA	2	NA	NA	2	0	2	NA	2	2	NA	2	2	NA	0	0	0	0	0	2	0	0	2	2	2	2	0	2	2	0	0	2	0	2	0	0
I607748	I	2	2	2	0	2	2	2	2	0	2	0	0	2	2	0	2	2	NA	2	0	2	2	2	2	2	0	0	0	0	0	0	2	0	0	2	2	2	2	0	2	2	0	0	2	0	2	0	0
I609404	I	NA	NA	NA	0	NA	NA	NA	NA	NA	NA	0	0	NA	2	NA	NA	NA	0	NA	NA	2	NA	NA	2	NA	NA	0	0	0	0	0	2	NA	0	2	2	2	2	0	NA	NA	0	0	2	0	2	0	0
I609570	I	NA	2	2	NA	NA	NA	NA	NA	0	NA	0	0	NA	2	0	NA	NA	NA	NA	0	NA	NA	NA	2	2	NA	0	0	0	0	NA	NA	0	0	2	2	2	2	0	2	2	0	0	2	0	2	0	0
I609602	I	2	2	NA	0	NA	NA	NA	2	NA	NA	NA	0	NA	NA	0	NA	NA	NA	NA	0	2	NA	NA	NA	NA	0	NA	0	0	0	0	NA	0	0	2	NA	2	2	0	2	2	0	0	2	0	2	0	0
I611331	I	NA	2	NA	0	2	0	NA	NA	0	NA	0	NA	2	NA	0	NA	NA	NA	NA	0	NA	2	NA	2	NA	0	0	0	0	0	0	NA	0	0	NA	NA	NA	2	0	2	NA	NA	0	0	0	NA	0	0
I611445	I	NA	2	2	NA	2	NA	2	2	0	NA	0	0	NA	2	0	2	NA	0	2	0	2	2	NA	2	NA	NA	0	0	0	0	0	NA	0	0	2	2	2	2	0	2	NA	0	0	2	0	2	NA	0
I611989	I	2	NA	2	0	NA	NA	2	NA	NA	NA	0	0	2	2	0	NA	NA	NA	NA	0	NA	NA	NA	NA	2	0	0	0	0	0	0	2	0	0	2	2	2	NA	NA	NA	2	0	0	2	0	2	0	0
I612024	I	2	2	2	0	NA	2	2	2	NA	NA	0	0	2	2	0	NA	2	NA	NA	NA	NA	NA	NA	NA	2	0	0	0	0	0	0	2	0	0	2	2	2	2	0	2	2	0	0	2	0	2	0	0
I612462	I	NA	2	2	NA	NA	2	NA	NA	0	NA	0	0	NA	2	NA	NA	NA	0	NA	0	NA	2	2	NA	NA	0	0	NA	0	0	0	2	0	0	2	NA	2	2	0	2	NA	0	0	2	0	2	0	0
I612662	I	NA	NA	NA	NA	NA	NA	2	NA	0	2	0	0	2	NA	NA	NA	NA	0	NA	0	NA	2	NA	NA	NA	0	0	0	0	0	NA	2	0	0	2	NA	2	2	0	2	2	0	0	2	0	2	0	0
I612746	I	2	2	NA	0	NA	2	NA	2	0	NA	NA	0	NA	NA	NA	NA	NA	NA	NA	0	2	NA	NA	NA	2	NA	NA	0	0	NA	NA	NA	0	0	NA	NA	NA	NA	0	NA	2	0	0	NA	0	2	0	0
I612747	I	2	2	NA	0	NA	2	NA	2	0	NA	NA	0	NA	NA	NA	NA	NA	NA	NA	0	2	NA	NA	NA	2	NA	NA	0	0	NA	NA	NA	0	0	NA	NA	NA	NA	0	NA	2	0	0	NA	0	2	0	0
I612958	I	2	2	2	NA	NA	2	2	2	0	2	0	0	2	2	0	2	2	0	2	0	2	2	NA	2	2	0	0	0	0	0	0	NA	0	0	2	2	2	2	0	2	2	0	0	NA	0	2	0	0
I613612	I	2	2	2	0	2	2	2	2	0	NA	0	0	2	2	0	2	2	0	2	0	2	2	2	2	2	0	0	0	0	0	0	2	0	0	2	2	2	2	0	2	2	0	0	2	0	2	0	0
I614697	I	NA	2	2	0	2	2	2	2	0	NA	0	NA	2	2	0	2	2	NA	2	0	NA	2	NA	2	2	0	0	0	0	0	0	2	0	0	2	2	2	NA	0	2	2	0	0	2	0	2	0	0
I615182	I	2	2	2	0	2	2	2	2	0	2	0	0	2	2	0	2	2	NA	2	0	2	2	2	2	2	0	0	0	0	0	0	2	0	0	2	2	2	2	0	2	2	0	0	2	0	2	0	0
I615714	I	2	NA	NA	0	2	2	2	2	0	NA	0	0	2	2	0	2	2	NA	2	0	2	2	2	2	2	0	0	0	0	0	0	2	0	0	2	2	2	2	0	2	2	0	0	NA	0	2	0	0
I615766	I	2	2	2	NA	2	NA	2	2	0	NA	0	0	1	1	NA	1	2	NA	2	0	2	2	NA	2	2	0	0	0	0	0	0	2	0	0	2	2	2	NA	0	2	2	0	0	1	0	2	0	0
I615918	I	2	2	2	0	2	2	2	2	0	NA	0	0	2	NA	NA	2	2	0	NA	NA	2	NA	2	2	2	0	NA	0	0	0	0	2	0	0	2	2	2	2	0	2	2	0	0	2	0	2	0	0
I616412	I	2	2	2	0	NA	NA	2	2	0	2	0	0	2	2	0	NA	2	0	NA	0	2	2	2	2	2	0	0	0	0	0	0	2	0	0	2	2	2	2	0	2	2	0	0	2	0	2	0	0
I616551	I	NA	NA	NA	0	NA	NA	NA	NA	0	NA	NA	0	NA	NA	NA	NA	NA	0	2	0	NA	NA	NA	2	NA	NA	0	0	NA	0	0	2	0	0	NA	2	NA	NA	0	NA	NA	0	0	2	0	NA	0	0
I616921	I	2	2	2	0	2	NA	2	2	NA	NA	0	0	2	2	0	2	2	NA	2	NA	2	2	2	2	2	0	0	0	0	0	0	2	0	0	2	2	2	2	0	2	2	0	0	2	0	2	0	0
I617384	I	NA	NA	NA	NA	2	NA	NA	NA	NA	NA	NA	0	NA	NA	NA	NA	NA	0	NA	NA	2	NA	NA	NA	NA	NA	0	0	0	0	0	NA	0	0	NA	2	NA	NA	NA	NA	NA	0	0	2	NA	NA	0	0
I622808	I	NA	NA	NA	0	NA	NA	NA	NA	0	NA	0	NA	NA	NA	NA	NA	NA	0	NA	0	NA	NA	NA	NA	2	0	0	0	0	0	0	NA	0	0	NA	NA	NA	NA	0	NA	NA	0	0	NA	0	NA	0	0
I623188	I	NA	NA	NA	NA	NA	NA	NA	NA	0	NA	NA	0	NA	NA	NA	NA	NA	NA	NA	NA	NA	NA	NA	NA	NA	NA	0	0	0	0	0	NA	0	0	NA	NA	NA	NA	0	NA	NA	0	NA	NA	0	NA	0	0
I623428	I	2	NA	NA	NA	NA	NA	2	NA	NA	NA	NA	0	2	NA	0	2	NA	NA	NA	NA	NA	NA	NA	NA	NA	0	NA	0	NA	0	0	2	0	0	NA	NA	NA	NA	0	2	NA	NA	0	NA	0	NA	0	NA
I623429	I	2	NA	NA	NA	NA	NA	2	NA	NA	NA	NA	0	2	NA	0	2	NA	NA	NA	NA	NA	NA	NA	NA	NA	0	NA	0	NA	0	0	2	0	0	NA	NA	NA	NA	0	2	NA	NA	0	NA	0	NA	0	NA
I623430	I	2	NA	NA	NA	NA	NA	2	NA	NA	NA	NA	0	2	NA	0	2	NA	NA	0	NA	NA	NA	NA	NA	NA	0	NA	0	NA	0	0	2	0	0	NA	NA	NA	NA	0	2	NA	NA	0	NA	0	NA	0	NA
I623490	I	NA	NA	NA	0	NA	2	NA	NA	0	NA	0	0	NA	NA	0	2	2	0	NA	0	2	NA	NA	NA	NA	0	NA	0	0	0	0	NA	NA	0	NA	NA	2	0	0	2	2	0	NA	2	0	2	0	0
I623677	I	NA	NA	2	0	NA	NA	NA	2	NA	NA	NA	NA	NA	NA	NA	NA	NA	NA	NA	0	NA	NA	NA	NA	NA	0	NA	NA	0	0	0	2	0	0	2	NA	2	0	0	2	2	0	0	2	NA	NA	0	0
I624358	I	NA	NA	NA	0	2	2	2	NA	0	NA	0	0	NA	2	NA	NA	NA	NA	NA	0	2	2	NA	NA	NA	0	0	NA	0	0	0	2	0	0	2	2	2	0	0	2	2	0	0	2	0	2	0	0
I624394	I	NA	2	NA	0	2	2	2	NA	0	NA	0	0	NA	2	NA	2	NA	NA	NA	NA	2	2	NA	NA	2	0	0	NA	0	0	0	2	0	0	2	2	2	0	0	2	NA	0	0	NA	0	2	0	0
I624533	I	NA	2	NA	0	2	2	2	2	0	NA	0	0	NA	2	NA	NA	NA	NA	NA	NA	2	2	NA	NA	NA	0	0	0	0	0	0	2	0	0	2	2	2	0	0	2	2	0	0	2	0	2	0	0
I624536	I	NA	2	NA	0	2	2	2	2	0	NA	0	0	NA	2	NA	NA	NA	NA	NA	NA	2	2	NA	NA	NA	0	0	0	0	0	0	2	0	0	2	2	2	0	0	2	2	0	0	2	0	2	0	0
I626055	I	NA	NA	NA	NA	2	2	NA	NA	NA	NA	NA	NA	NA	NA	NA	NA	NA	NA	NA	NA	NA	NA	NA	NA	NA	NA	NA	NA	NA	0	0	NA	NA	NA	NA	NA	NA	NA	NA	NA	NA	0	0	NA	NA	NA	0	NA
I626064	I	NA	NA	NA	NA	2	NA	NA	NA	NA	NA	NA	NA	NA	NA	NA	NA	NA	NA	NA	NA	NA	NA	NA	NA	NA	NA	NA	NA	NA	0	0	NA	NA	NA	NA	NA	NA	0	NA	NA	NA	0	0	NA	NA	NA	0	NA
I626689	I	NA	NA	NA	NA	NA	NA	NA	NA	NA	NA	NA	NA	NA	NA	0	NA	NA	0	NA	0	NA	NA	NA	NA	NA	0	NA	0	0	0	0	NA	0	0	2	2	NA	NA	0	NA	NA	0	0	NA	NA	NA	0	NA
I627308	I	NA	NA	2	0	2	2	2	2	0	NA	0	0	2	2	NA	NA	2	0	NA	0	2	2	NA	NA	2	0	0	0	0	0	0	2	0	0	2	2	2	0	0	2	2	0	0	2	0	2	0	0
I628438	I	2	NA	2	0	NA	NA	NA	2	NA	2	0	0	NA	NA	NA	NA	2	0	NA	0	2	NA	NA	NA	NA	0	0	0	0	0	0	2	0	0	2	2	NA	0	0	2	2	0	0	2	NA	2	0	0
I628538	I	NA	NA	NA	NA	NA	NA	NA	NA	NA	NA	NA	0	NA	NA	NA	NA	NA	NA	NA	NA	NA	NA	NA	NA	NA	NA	NA	NA	NA	NA	NA	NA	NA	0	NA	NA	NA	NA	NA	NA	NA	NA	NA	NA	NA	NA	0	NA
I628927	I	NA	NA	NA	NA	NA	NA	NA	NA	NA	NA	NA	NA	NA	NA	NA	NA	2	NA	NA	NA	NA	NA	NA	NA	NA	0	NA	NA	NA	NA	0	NA	NA	NA	NA	2	NA	0	NA	NA	NA	NA	NA	NA	NA	NA	0	0
I629265	I	2	NA	2	NA	NA	NA	NA	2	NA	NA	NA	0	2	NA	NA	NA	NA	0	NA	NA	NA	NA	NA	2	2	0	0	0	0	0	0	2	0	NA	2	2	NA	NA	0	NA	NA	0	0	2	0	2	0	0
I630406	I	NA	NA	2	0	2	2	2	NA	0	2	0	0	2	2	0	2	2	0	NA	0	NA	2	NA	2	2	0	0	0	0	0	0	2	0	0	2	2	2	0	0	2	2	0	0	2	0	2	0	0
I630432	I	NA	NA	2	0	2	2	2	NA	0	0	0	0	NA	2	0	2	2	0	NA	0	NA	2	NA	2	2	0	0	0	0	0	0	NA	0	0	NA	2	2	0	0	2	2	0	0	2	0	2	0	0
I630514	I	NA	2	NA	0	NA	NA	2	2	NA	NA	NA	0	NA	2	NA	NA	NA	NA	NA	NA	NA	NA	NA	2	NA	0	NA	0	0	0	0	2	0	0	2	NA	NA	0	0	0	2	0	0	NA	0	NA	0	0
I630599	I	NA	2	NA	NA	NA	2	NA	2	0	NA	0	0	2	NA	NA	NA	NA	0	NA	0	NA	NA	NA	2	2	0	0	NA	0	0	0	NA	0	0	2	2	2	0	0	2	NA	0	0	2	0	2	0	0
I630708	I	2	2	NA	0	NA	2	2	2	NA	NA	0	0	NA	2	0	2	NA	NA	NA	NA	NA	NA	NA	2	2	0	0	0	0	0	0	2	0	0	2	2	2	0	0	2	NA	0	NA	NA	0	NA	0	0
I630803	I	NA	NA	NA	0	2	NA	NA	NA	0	NA	0	0	NA	NA	0	NA	NA	NA	NA	0	NA	NA	NA	2	NA	0	0	0	0	NA	0	NA	0	0	2	NA	NA	0	0	2	2	0	0	NA	0	NA	0	NA
I630823	I	NA	2	NA	NA	2	NA	NA	NA	0	NA	0	0	NA	NA	NA	NA	NA	0	NA	0	NA	NA	NA	2	NA	0	0	0	0	NA	0	NA	0	0	NA	NA	NA	0	0	2	2	0	0	NA	0	NA	0	0
I630895	I	2	2	NA	0	2	2	2	NA	0	NA	NA	0	2	NA	0	NA	NA	0	2	NA	NA	2	NA	2	NA	NA	NA	0	0	0	0	2	0	0	NA	NA	2	0	0	NA	NA	0	NA	2	0	2	0	0
I630980	I	2	2	NA	0	2	2	NA	2	0	NA	0	0	2	NA	0	2	2	0	2	NA	2	NA	NA	2	2	0	0	0	0	0	0	2	0	0	2	2	2	0	0	2	2	0	0	2	0	2	0	0
I631343	I	2	NA	NA	NA	NA	NA	2	NA	NA	NA	0	0	NA	NA	0	NA	NA	NA	NA	NA	NA	NA	NA	2	2	0	0	0	0	0	0	2	0	0	2	NA	NA	NA	0	NA	2	0	0	NA	NA	2	NA	0
I631356	I	2	NA	NA	NA	NA	NA	2	NA	NA	NA	0	0	NA	NA	0	NA	NA	0	NA	NA	NA	NA	NA	2	2	0	0	0	0	0	0	2	0	NA	2	NA	NA	NA	0	2	2	0	0	NA	NA	2	NA	0
I631486	I	NA	NA	NA	0	NA	2	2	NA	0	NA	NA	NA	NA	NA	NA	NA	2	NA	2	0	NA	NA	NA	NA	NA	0	0	0	0	0	0	2	0	0	2	NA	NA	0	0	NA	2	0	0	2	0	NA	0	0
I632207	I	NA	NA	2	NA	NA	2	NA	NA	NA	NA	0	NA	NA	NA	NA	NA	NA	NA	2	NA	NA	NA	NA	NA	NA	NA	0	NA	0	NA	0	2	0	NA	NA	NA	NA	0	0	NA	NA	0	0	NA	0	NA	0	0
I632362	I	NA	NA	NA	0	NA	NA	NA	NA	NA	NA	NA	NA	NA	2	NA	NA	NA	NA	NA	NA	NA	NA	NA	NA	NA	NA	NA	0	0	NA	NA	2	NA	0	NA	2	NA	0	0	2	NA	NA	0	NA	0	NA	NA	0
I632766	I	NA	NA	NA	0	NA	NA	NA	NA	NA	NA	NA	NA	NA	NA	NA	NA	2	NA	NA	NA	NA	NA	NA	NA	NA	0	NA	0	NA	NA	NA	2	0	0	2	2	NA	0	0	NA	2	0	NA	NA	0	2	0	0
I632915	I	NA	NA	2	0	NA	NA	NA	NA	NA	NA	NA	NA	NA	2	NA	NA	2	NA	NA	0	2	NA	NA	NA	NA	0	0	0	0	0	0	2	NA	0	NA	2	2	NA	NA	2	NA	0	0	NA	0	2	0	NA
I634419	I	2	2	2	0	NA	2	2	2	0	NA	0	0	2	NA	0	2	2	0	2	0	2	2	NA	2	2	0	0	0	0	0	0	2	0	0	2	2	2	0	0	2	2	0	0	2	0	2	0	0
I634919	I	NA	2	NA	0	NA	NA	2	NA	0	NA	0	NA	NA	NA	NA	NA	NA	NA	NA	NA	2	NA	NA	NA	NA	0	0	NA	0	0	0	2	0	0	2	2	2	0	NA	NA	2	NA	0	2	0	2	0	NA
I635258	I	NA	NA	NA	NA	NA	2	NA	2	NA	NA	0	NA	NA	NA	0	NA	NA	NA	NA	0	NA	NA	NA	NA	NA	0	0	NA	0	0	0	NA	0	0	2	NA	NA	0	0	NA	2	0	0	2	0	2	0	0
I635646	I	2	2	NA	0	NA	NA	NA	NA	NA	NA	NA	NA	NA	NA	NA	NA	NA	NA	NA	0	NA	NA	NA	NA	NA	0	NA	NA	NA	0	0	NA	NA	NA	NA	2	NA	0	NA	NA	NA	0	NA	NA	0	NA	0	0
I635667	I	2	NA	NA	0	NA	NA	NA	NA	NA	NA	0	NA	NA	NA	NA	NA	NA	NA	NA	0	NA	NA	NA	NA	NA	0	NA	NA	NA	0	0	NA	NA	NA	2	2	NA	0	NA	NA	NA	0	NA	NA	0	NA	0	0
I636120	I	NA	NA	NA	0	NA	NA	NA	NA	NA	NA	NA	0	NA	2	NA	NA	NA	NA	NA	0	NA	NA	NA	NA	NA	0	NA	0	0	NA	0	NA	NA	0	2	NA	NA	NA	NA	NA	2	NA	0	2	NA	2	NA	0
I636483	I	NA	NA	NA	0	NA	NA	NA	NA	0	NA	NA	0	NA	2	NA	NA	NA	NA	NA	NA	2	NA	NA	NA	NA	0	NA	0	0	0	0	NA	0	0	2	2	NA	0	0	2	NA	NA	NA	NA	0	NA	NA	0
I636576	I	2	NA	NA	0	NA	NA	NA	NA	NA	NA	NA	0	NA	2	0	NA	NA	0	NA	0	NA	NA	2	NA	NA	0	0	0	0	0	0	2	NA	0	NA	NA	2	NA	0	NA	NA	NA	0	2	0	2	NA	0
I637289	I	2	NA	2	0	NA	2	2	2	0	NA	0	0	2	2	NA	2	2	NA	2	0	2	2	NA	2	2	0	0	0	0	0	0	2	0	0	2	2	2	0	0	2	NA	0	0	2	0	2	0	0
I637322	I	2	2	2	0	NA	2	2	2	NA	NA	0	0	2	2	0	2	NA	NA	2	0	2	NA	NA	2	2	0	0	0	0	0	0	2	0	0	2	2	2	0	0	2	2	0	0	2	0	2	0	0
I637366	I	2	2	2	0	NA	2	2	NA	NA	NA	0	0	NA	2	NA	2	2	NA	2	0	2	NA	NA	2	2	0	0	0	0	0	0	2	0	0	2	2	2	0	0	2	2	0	0	2	0	2	0	0
I637477	I	NA	2	2	0	NA	2	2	NA	0	NA	NA	0	2	2	NA	2	2	0	2	NA	2	2	NA	2	NA	0	0	0	0	0	0	2	0	0	2	2	2	0	0	2	NA	0	0	2	0	2	0	0
I637715	I	2	2	2	0	NA	2	2	2	0	NA	0	0	2	2	0	NA	2	NA	2	0	2	2	NA	2	2	0	0	0	0	0	0	2	0	0	2	2	2	0	0	2	2	0	0	2	0	2	0	0
I637719	I	2	2	2	0	NA	2	2	2	0	NA	0	0	2	2	0	NA	2	NA	2	0	2	2	NA	2	2	0	0	0	0	0	0	2	0	0	2	2	2	0	0	2	2	0	0	2	0	2	0	0
I637978	I	NA	NA	2	0	2	NA	NA	NA	0	NA	0	0	NA	NA	NA	NA	2	NA	2	NA	NA	NA	NA	NA	NA	0	0	0	0	0	0	NA	0	0	2	2	NA	0	0	2	2	0	NA	NA	0	2	0	0
I638497	I	2	2	2	0	2	2	2	2	0	NA	0	0	2	NA	NA	2	2	0	2	0	2	2	NA	2	1	0	0	0	0	0	0	2	0	0	2	2	2	0	0	2	2	0	0	2	0	2	0	0
I638572	I	2	2	2	0	2	2	2	2	0	2	0	0	2	2	NA	2	2	0	2	0	2	2	NA	2	2	0	0	0	0	0	0	2	0	0	2	2	2	0	0	2	2	0	0	2	0	2	0	0
I638875	I	2	2	2	0	NA	2	2	2	0	NA	0	0	2	2	NA	2	2	NA	2	0	2	2	NA	NA	NA	0	0	0	0	0	0	2	0	0	2	2	2	0	0	2	NA	0	0	2	0	2	0	0
I638876	I	2	2	2	0	NA	2	2	2	0	NA	0	0	2	2	NA	2	2	NA	2	0	2	2	NA	NA	NA	0	0	0	0	0	0	2	0	0	2	2	2	0	0	2	NA	0	0	2	0	2	0	0
I639031	I	2	2	NA	NA	NA	NA	NA	2	0	2	0	0	2	NA	NA	2	2	NA	NA	0	NA	2	NA	2	2	0	0	0	0	0	0	2	0	0	2	2	2	0	0	2	2	0	0	2	0	2	0	0
I639047	I	2	2	NA	NA	NA	NA	NA	2	0	2	0	0	2	NA	NA	2	2	NA	NA	0	NA	2	NA	2	2	0	0	0	0	0	0	2	0	0	2	2	2	0	0	2	2	0	0	2	0	2	0	0
I639210	I	2	2	2	0	2	2	2	NA	0	NA	0	0	2	2	NA	2	2	0	2	0	2	2	NA	2	2	0	0	0	0	0	0	2	0	0	2	2	2	0	0	2	2	0	0	NA	0	2	0	0
I639242	I	2	2	2	0	2	2	2	2	0	NA	0	0	2	2	NA	2	2	0	2	0	2	NA	2	2	2	0	0	0	0	0	0	2	0	0	2	2	2	0	0	2	2	0	0	2	0	2	0	0
I639341	I	2	2	2	0	NA	2	2	2	0	NA	0	0	2	2	NA	2	2	0	2	0	2	2	NA	2	2	0	0	0	0	0	0	2	0	0	2	2	2	0	0	2	NA	0	0	2	0	2	0	0
I639826	I	2	NA	2	0	NA	2	2	2	0	2	0	NA	2	NA	NA	2	NA	NA	2	NA	2	NA	NA	2	2	0	0	0	0	0	0	2	0	0	2	2	2	0	0	2	2	0	0	2	0	2	0	0
I640378	I	2	2	2	NA	2	2	2	2	0	2	0	0	2	2	0	2	2	NA	2	0	2	NA	NA	2	2	0	0	0	0	0	0	2	0	0	2	2	2	0	0	2	2	0	0	2	0	2	0	0
I640761	I	2	2	2	0	2	2	2	2	0	NA	0	0	2	2	0	2	2	0	2	0	2	2	NA	2	2	0	0	0	0	0	0	2	0	0	2	2	2	0	0	2	2	0	0	2	0	2	0	0
I640833	I	NA	NA	NA	NA	NA	NA	NA	NA	NA	NA	NA	NA	NA	NA	NA	NA	NA	NA	NA	NA	2	NA	NA	NA	NA	NA	NA	0	NA	0	0	2	0	0	NA	2	NA	NA	0	2	NA	0	NA	NA	0	NA	0	0
I641013	I	2	2	2	0	2	2	2	2	0	2	0	0	2	2	NA	2	2	0	2	0	2	2	NA	2	2	0	0	0	0	0	0	2	0	0	2	2	2	0	0	2	2	0	0	2	0	2	0	0
I641127	I	2	2	2	0	2	2	2	2	0	NA	0	0	2	2	0	2	2	NA	2	0	2	2	NA	2	2	0	0	0	0	0	0	2	0	0	2	2	2	0	0	2	2	0	0	2	0	2	0	0
I641835	I	NA	2	NA	0	NA	2	NA	2	0	NA	0	0	2	2	NA	NA	NA	NA	NA	NA	2	2	NA	2	NA	0	NA	0	0	0	0	2	0	0	2	2	NA	0	0	2	2	0	0	2	0	NA	0	0
I642093	I	NA	NA	2	0	2	NA	2	2	0	NA	NA	0	2	NA	NA	2	2	NA	2	0	2	NA	NA	2	2	NA	NA	NA	0	0	0	2	0	0	2	2	NA	0	0	2	2	0	0	2	0	2	0	0
I642290	I	2	2	2	0	2	2	2	2	NA	NA	0	0	2	2	0	2	2	NA	NA	NA	2	2	NA	2	2	0	0	NA	0	0	0	2	0	0	2	2	2	0	0	2	2	0	0	2	0	2	0	0
I642305	I	2	2	2	0	2	1	2	2	NA	NA	0	0	2	2	NA	2	2	NA	NA	NA	2	2	NA	2	2	0	0	0	0	0	0	2	0	0	2	2	2	0	0	2	2	0	0	2	0	2	0	0
I643000	I	2	NA	2	NA	NA	NA	2	NA	0	NA	0	NA	NA	NA	NA	NA	NA	0	2	NA	NA	NA	NA	2	NA	0	0	0	0	0	0	NA	NA	NA	2	2	NA	0	NA	2	2	0	0	2	0	NA	0	0
I643240	I	NA	NA	NA	NA	NA	NA	NA	NA	NA	NA	NA	0	NA	NA	0	2	NA	NA	2	NA	NA	NA	NA	NA	NA	NA	0	0	0	0	0	NA	0	0	2	NA	NA	0	0	2	NA	NA	0	2	0	2	0	0
I643593	I	NA	2	2	0	NA	NA	NA	2	0	2	0	0	2	2	NA	NA	NA	NA	NA	0	2	NA	NA	2	2	0	0	0	0	0	0	2	0	0	2	2	2	NA	0	2	2	0	0	2	0	2	0	NA
I643982	I	2	2	2	0	2	2	2	2	0	NA	0	0	2	2	NA	2	2	0	2	0	2	2	2	2	2	0	0	0	0	0	0	2	0	0	2	2	2	0	0	2	2	0	0	2	0	2	0	0
I644086	I	2	2	2	0	2	2	2	2	0	NA	0	0	NA	2	0	2	2	0	NA	0	2	2	NA	2	2	0	0	0	0	0	0	2	0	0	2	2	2	0	0	2	2	0	0	2	0	2	0	0
I644212	I	2	2	2	0	2	2	NA	2	0	NA	0	0	2	2	0	2	2	NA	2	0	NA	NA	2	2	2	0	0	0	0	0	0	2	0	0	2	2	NA	0	0	2	2	0	0	2	0	2	0	0
I644290	I	2	2	2	0	2	2	2	2	0	NA	0	0	2	2	NA	2	2	0	2	0	2	2	NA	2	2	0	0	0	0	0	0	2	0	0	2	2	2	0	0	1	2	0	0	2	0	2	0	0
I644347	I	2	2	2	0	2	2	2	2	0	2	0	0	2	2	0	2	2	NA	2	0	2	NA	2	2	2	0	0	0	0	0	0	2	0	0	2	2	2	0	0	2	2	0	0	2	0	2	0	0
I644520	I	2	2	2	0	2	2	2	2	NA	2	0	0	2	2	0	2	2	0	2	0	2	2	2	2	2	0	0	0	0	0	0	2	0	0	2	2	2	0	0	2	2	0	0	2	0	2	0	0
I644794	I	2	2	2	0	2	2	2	NA	0	NA	0	0	2	2	0	2	2	0	2	0	2	NA	NA	2	2	0	0	0	0	0	0	2	0	0	2	2	NA	0	0	2	2	0	0	2	0	2	0	0
I645309	I	2	2	2	0	NA	2	2	NA	NA	2	0	0	2	2	NA	2	2	NA	NA	0	2	2	NA	2	2	0	0	0	0	0	0	2	0	0	2	2	2	0	0	2	NA	0	0	2	0	2	0	0
I645503	I	2	2	2	0	2	2	NA	2	0	NA	0	0	2	2	0	2	2	NA	2	0	2	2	2	2	NA	0	0	0	0	0	0	2	NA	0	2	2	2	0	0	2	2	0	0	2	0	2	0	0
I645702	I	NA	2	2	0	NA	2	2	2	0	NA	0	0	2	2	0	2	2	NA	2	0	2	2	2	2	2	0	0	0	0	0	0	2	NA	0	2	2	2	0	0	NA	2	0	0	2	0	2	0	0
I646057	I	NA	NA	NA	NA	NA	2	2	2	0	NA	NA	0	NA	2	0	NA	2	NA	NA	NA	2	2	NA	2	2	0	0	0	0	0	0	2	NA	NA	2	2	2	0	0	NA	NA	0	0	2	0	NA	0	0
I646113	I	2	2	2	0	2	2	2	NA	0	NA	0	0	2	2	0	NA	2	0	2	0	2	2	NA	2	NA	0	0	0	0	0	0	2	0	0	2	2	2	0	0	2	2	0	0	2	0	2	0	0
I646407	I	2	2	2	0	2	2	2	2	0	2	0	0	2	2	NA	2	2	0	2	0	NA	2	NA	2	2	0	0	0	0	0	0	2	0	0	2	2	2	0	0	2	2	0	0	2	0	2	0	0
I646464	I	2	2	2	0	2	2	2	2	0	NA	0	0	2	2	0	2	2	NA	2	0	2	2	NA	2	2	0	0	0	0	0	0	2	0	0	2	2	2	0	0	2	2	0	0	2	0	2	0	0
I646587	I	2	2	2	0	2	2	2	2	0	NA	0	0	2	2	NA	2	NA	NA	2	0	2	2	2	2	2	0	0	0	0	0	0	2	0	0	2	2	2	0	0	2	2	0	0	2	0	2	0	0
I646758	I	2	2	2	0	2	2	2	2	NA	2	0	0	2	2	NA	2	2	0	2	0	2	2	2	2	NA	0	0	0	0	0	0	2	0	0	2	2	2	0	0	2	2	0	0	2	0	2	0	0
I647175	I	2	2	NA	0	2	2	2	2	0	NA	0	0	2	2	0	2	NA	NA	2	0	2	2	NA	2	NA	0	0	0	0	0	0	2	0	0	2	2	2	0	0	2	2	0	0	2	0	2	0	0
I647366	I	NA	2	2	0	2	2	2	2	0	2	0	0	2	2	0	2	2	NA	NA	0	2	2	2	2	NA	0	0	0	0	0	0	2	0	0	2	2	2	0	0	2	2	0	0	2	0	2	0	0
I647427	I	NA	2	2	0	NA	2	2	NA	0	NA	0	0	2	2	0	2	NA	0	2	0	2	2	2	2	NA	0	0	0	0	0	0	2	0	0	2	2	2	0	0	2	2	0	0	NA	0	2	0	0
I647433	I	NA	2	2	0	NA	2	2	NA	0	NA	0	0	2	2	0	2	NA	0	2	0	2	2	2	2	NA	0	0	0	0	0	0	2	0	0	2	2	2	0	0	2	2	0	0	NA	0	2	0	0
I647489	I	NA	2	2	0	2	2	2	2	0	NA	0	0	2	2	0	2	NA	NA	2	0	2	2	2	2	2	0	0	0	0	0	0	2	0	0	2	2	2	0	0	2	2	0	0	2	0	2	0	0
I647578	I	2	2	2	0	2	2	2	2	0	NA	0	0	2	NA	0	NA	2	0	NA	0	2	2	2	2	2	0	0	0	0	0	0	2	0	0	2	2	2	0	0	2	2	0	0	2	0	2	0	0
I647583	I	2	2	2	0	2	2	2	2	0	NA	0	0	2	NA	0	NA	2	0	NA	0	2	2	2	2	2	0	0	0	0	0	0	2	0	0	2	2	2	0	0	2	2	0	0	2	0	2	0	0
I647688	I	2	2	2	0	2	NA	NA	2	NA	NA	0	0	2	NA	0	2	2	0	2	0	2	2	2	2	NA	0	NA	0	0	0	0	NA	0	0	NA	2	2	0	0	NA	2	0	0	2	0	2	0	0
I648145	I	2	2	2	0	2	2	2	2	0	NA	0	0	2	2	NA	2	2	0	1	0	2	2	2	2	2	0	0	0	0	0	0	2	0	0	2	2	2	0	0	2	2	0	0	2	0	NA	0	0
I648586	I	2	2	2	0	2	2	2	2	0	2	0	0	2	2	NA	2	2	0	2	0	2	2	2	2	2	0	0	0	0	0	0	2	0	0	2	2	2	0	0	2	2	0	0	2	0	2	0	0
I649395	I	NA	NA	NA	NA	NA	NA	NA	NA	NA	NA	0	NA	NA	NA	NA	2	NA	0	NA	NA	NA	NA	NA	NA	2	NA	NA	0	0	NA	0	NA	NA	NA	NA	2	NA	NA	NA	NA	NA	NA	NA	2	0	NA	0	NA
I651843	I	NA	2	2	0	NA	NA	2	2	0	NA	NA	0	2	NA	NA	NA	2	0	2	0	2	2	NA	2	NA	0	0	0	0	0	0	NA	0	0	NA	NA	2	0	0	2	2	0	0	2	0	2	0	NA
I652398	I	NA	2	2	0	NA	2	2	2	0	NA	0	0	2	2	NA	2	2	0	2	NA	2	2	NA	2	NA	0	0	0	0	0	0	2	0	0	2	2	2	0	0	2	2	0	0	2	0	2	0	0
I652709	I	2	2	2	0	NA	2	2	NA	NA	NA	0	0	2	2	0	2	2	0	NA	0	2	2	NA	2	2	0	0	0	0	0	0	NA	0	0	2	2	2	0	0	2	2	0	0	2	0	2	0	0
I652715	I	2	2	2	0	NA	2	2	NA	NA	NA	0	0	2	2	0	2	2	0	NA	0	2	2	NA	2	2	0	0	0	0	0	0	NA	0	0	2	2	2	0	0	2	2	0	0	2	0	2	0	0
I653484	I	2	2	2	NA	2	2	2	2	0	2	0	0	2	2	0	2	2	0	2	0	2	2	NA	2	2	0	0	0	0	0	0	2	0	0	2	2	2	0	0	2	2	0	0	2	0	2	0	0
I653545	I	2	NA	2	0	2	2	2	2	0	NA	0	0	2	2	0	2	2	0	2	0	2	2	NA	2	2	0	0	0	0	0	0	2	0	0	2	2	NA	0	0	2	2	0	0	2	0	2	0	0
I655535	I	NA	2	2	0	2	NA	NA	2	0	2	NA	0	2	2	NA	NA	NA	0	2	NA	2	NA	NA	NA	NA	0	0	NA	0	0	NA	2	0	0	2	NA	2	0	NA	NA	NA	0	0	NA	0	2	0	0
I655908	I	NA	NA	NA	NA	NA	NA	NA	NA	NA	NA	NA	0	NA	NA	NA	NA	NA	NA	NA	NA	NA	NA	2	NA	NA	NA	0	NA	NA	0	NA	2	0	0	2	NA	2	0	0	NA	NA	0	NA	NA	0	NA	0	0
I656180	I	NA	NA	2	0	NA	2	2	2	0	NA	0	0	2	2	NA	NA	2	0	2	NA	2	2	NA	NA	2	0	0	0	0	0	0	2	0	0	2	2	2	0	0	2	2	0	0	2	0	2	0	0
I656217	I	2	NA	2	0	2	NA	NA	2	NA	NA	0	NA	NA	2	0	2	2	0	NA	NA	2	NA	NA	2	NA	0	0	0	0	0	0	2	0	0	2	2	2	0	0	NA	2	0	0	2	0	2	0	0
I656287	I	NA	2	NA	0	2	NA	2	2	NA	NA	0	NA	2	2	NA	2	NA	0	2	0	2	2	NA	2	2	0	NA	0	0	0	0	2	0	0	NA	NA	2	0	0	2	2	0	0	NA	0	2	0	0
I656313	I	2	2	2	0	NA	2	2	2	NA	NA	0	0	2	NA	0	2	2	0	2	NA	2	2	NA	2	NA	0	0	0	0	0	0	NA	0	0	2	2	2	0	0	NA	NA	0	0	2	0	2	0	0
I656359	I	2	2	2	0	2	2	2	2	NA	2	0	0	2	2	0	2	2	NA	2	0	2	2	NA	2	NA	0	0	NA	0	0	0	2	0	0	2	2	2	0	0	2	NA	0	0	2	NA	2	0	0
I656493	I	NA	NA	NA	NA	NA	2	NA	2	NA	NA	NA	0	NA	NA	NA	NA	2	NA	NA	NA	2	NA	NA	NA	NA	NA	NA	0	0	0	0	NA	NA	0	2	NA	NA	0	0	NA	NA	0	NA	NA	NA	NA	0	0
I656505	I	NA	NA	NA	NA	NA	2	NA	2	NA	NA	NA	0	NA	NA	NA	NA	2	NA	NA	NA	2	NA	NA	NA	2	NA	NA	NA	0	0	0	NA	0	0	2	NA	NA	0	0	NA	NA	0	NA	NA	0	NA	0	0
I656892	I	NA	NA	NA	0	NA	NA	NA	NA	NA	NA	0	NA	NA	NA	0	NA	2	NA	NA	0	NA	NA	NA	NA	NA	NA	NA	NA	0	NA	NA	NA	0	0	NA	NA	NA	NA	0	NA	NA	NA	0	NA	0	NA	NA	NA
I656893	I	NA	NA	NA	0	NA	NA	NA	NA	NA	NA	0	NA	NA	NA	0	NA	2	NA	NA	0	NA	NA	NA	NA	NA	NA	NA	NA	0	NA	NA	NA	0	0	NA	NA	NA	NA	0	NA	NA	NA	0	NA	0	NA	NA	NA
I657279	I	NA	NA	NA	NA	2	NA	NA	NA	NA	NA	0	NA	NA	NA	NA	NA	NA	0	NA	NA	NA	NA	NA	2	NA	0	NA	NA	0	NA	0	NA	0	NA	NA	NA	NA	NA	0	NA	2	0	0	NA	NA	NA	NA	NA
I657747	I	NA	NA	NA	NA	NA	NA	NA	NA	NA	NA	NA	NA	NA	NA	NA	NA	NA	NA	NA	0	NA	NA	NA	NA	NA	NA	0	NA	NA	NA	NA	NA	NA	NA	NA	NA	NA	NA	NA	NA	NA	NA	NA	NA	0	NA	NA	0
I658041	I	NA	NA	NA	0	NA	NA	NA	2	NA	NA	NA	0	2	NA	NA	NA	2	0	NA	0	NA	NA	2	NA	NA	0	0	0	0	0	0	2	0	0	2	NA	2	0	0	2	2	0	0	NA	0	2	0	0
I658101	I	2	NA	2	NA	NA	2	2	NA	0	NA	0	0	NA	NA	0	NA	2	0	NA	0	NA	NA	2	NA	2	0	0	0	0	0	0	NA	0	0	2	NA	2	0	0	NA	NA	NA	0	NA	0	2	0	0
I658416	I	NA	NA	2	0	2	2	2	2	0	NA	0	0	2	2	0	NA	NA	0	2	0	NA	2	NA	2	2	0	0	NA	0	0	0	2	0	0	2	2	2	0	0	2	2	0	0	NA	0	2	0	0
I658884	I	NA	NA	NA	0	NA	NA	NA	NA	0	NA	0	NA	NA	NA	NA	NA	NA	NA	NA	NA	2	NA	NA	NA	NA	NA	NA	NA	0	NA	0	NA	NA	NA	NA	NA	NA	0	0	NA	NA	NA	NA	NA	0	NA	NA	0
I659226	I	NA	NA	NA	0	NA	NA	NA	NA	0	NA	NA	NA	NA	NA	NA	NA	NA	0	NA	NA	NA	NA	NA	NA	NA	NA	NA	NA	NA	NA	NA	NA	NA	NA	2	NA	NA	0	NA	NA	NA	0	NA	NA	0	NA	NA	NA
I659428	I	2	NA	NA	NA	NA	NA	NA	NA	0	NA	NA	NA	NA	NA	NA	NA	NA	NA	NA	NA	NA	NA	NA	NA	2	NA	NA	NA	NA	0	NA	NA	0	NA	NA	NA	NA	NA	0	NA	NA	NA	0	NA	0	NA	NA	0
I659978	I	2	2	2	0	2	2	2	2	0	NA	0	0	2	2	0	2	2	0	2	NA	2	2	NA	2	2	0	0	0	0	0	0	2	0	0	2	2	2	0	0	2	2	0	0	2	0	2	0	0
I660182	I	2	2	2	0	NA	2	2	2	0	NA	0	0	NA	2	NA	2	2	NA	2	0	2	2	NA	1	2	0	0	0	0	0	0	2	0	0	2	2	2	0	0	2	2	0	0	2	0	2	0	0
I660539	I	NA	NA	2	0	NA	2	2	NA	0	NA	0	NA	NA	NA	0	NA	2	NA	2	0	NA	NA	2	NA	NA	NA	0	0	0	0	0	NA	0	0	2	2	2	NA	0	NA	2	0	0	NA	NA	NA	0	NA
I660613	I	NA	NA	NA	NA	NA	NA	NA	NA	NA	NA	NA	NA	NA	NA	NA	NA	NA	NA	NA	NA	NA	NA	NA	NA	NA	NA	NA	0	NA	0	NA	NA	NA	NA	NA	NA	NA	NA	NA	NA	NA	0	NA	2	NA	NA	NA	0
I661428	I	2	NA	2	0	2	2	2	2	0	NA	0	0	2	NA	0	NA	2	0	2	0	2	NA	NA	2	NA	0	0	0	0	0	0	2	0	0	2	2	2	0	0	2	NA	0	0	2	0	2	0	0
I662124	I	NA	NA	NA	NA	NA	NA	NA	NA	NA	NA	NA	0	NA	NA	NA	NA	NA	NA	NA	NA	NA	NA	NA	NA	NA	NA	0	0	0	0	0	NA	0	0	2	2	NA	0	0	NA	NA	NA	0	2	0	NA	0	0
I662569	I	NA	2	NA	0	NA	NA	2	NA	0	NA	0	0	NA	NA	NA	NA	NA	NA	NA	NA	NA	NA	NA	NA	NA	0	NA	NA	0	0	NA	2	0	0	NA	NA	2	0	0	NA	NA	0	0	NA	0	NA	0	NA
I662846	I	NA	NA	NA	0	NA	NA	NA	NA	NA	NA	NA	NA	NA	NA	NA	NA	NA	NA	NA	NA	NA	NA	NA	NA	NA	0	NA	NA	NA	NA	0	NA	0	NA	NA	NA	NA	NA	NA	NA	NA	NA	NA	NA	NA	NA	0	NA
I663134	I	2	2	2	0	2	NA	2	2	NA	NA	0	0	NA	2	NA	2	2	NA	2	0	2	2	NA	2	2	0	0	0	0	0	0	2	0	0	2	2	2	0	0	2	2	0	0	2	0	2	0	0
I663626	I	2	2	2	0	2	NA	2	2	0	NA	0	0	2	2	0	2	2	0	2	0	2	2	2	2	NA	0	0	0	0	0	0	2	0	0	2	2	2	0	0	2	2	0	0	2	0	2	0	0
I663697	I	2	2	2	0	2	2	2	2	0	NA	0	0	2	2	0	2	2	0	2	0	2	2	NA	2	2	0	0	0	0	0	0	2	0	0	2	2	2	0	0	2	2	0	0	2	0	2	0	0
I663882	I	NA	2	2	NA	2	2	NA	NA	0	NA	0	0	2	2	0	2	2	0	NA	0	2	NA	NA	2	2	0	0	0	0	0	0	2	0	0	2	2	2	0	0	2	NA	0	0	2	0	2	0	0
I663905	I	NA	2	NA	NA	2	2	NA	NA	0	NA	0	NA	2	2	NA	2	2	NA	NA	0	2	NA	NA	2	2	NA	NA	0	0	0	0	2	0	0	2	2	2	0	0	2	NA	0	0	2	0	2	0	NA
I663933	I	NA	2	NA	0	NA	NA	NA	NA	0	NA	NA	NA	2	NA	NA	NA	NA	NA	NA	0	2	NA	NA	2	NA	0	NA	NA	0	0	0	2	0	0	NA	2	NA	0	0	2	NA	0	0	2	0	2	0	0
I664681	I	2	2	2	0	2	2	2	2	0	NA	0	0	2	2	NA	2	2	0	2	0	2	2	2	2	2	0	0	0	0	0	0	2	0	0	2	2	2	0	0	2	2	0	0	2	0	2	0	0
I665047	I	2	2	2	0	2	2	2	2	0	2	0	0	2	2	NA	2	2	NA	2	0	2	2	NA	2	2	0	0	0	0	0	0	2	0	0	2	2	2	0	0	2	2	0	0	2	0	2	0	0
I665669	I	2	2	2	0	2	2	2	2	0	NA	0	0	2	2	0	2	2	0	2	0	2	1	2	2	2	0	0	0	0	0	0	2	0	0	2	2	2	0	0	1	2	0	0	2	0	2	0	0
I665776	I	2	2	2	0	2	2	2	2	0	NA	0	0	2	2	NA	2	2	0	2	0	2	2	2	2	2	0	0	0	0	0	0	2	NA	0	2	2	NA	0	0	2	NA	0	0	2	0	2	0	0
I666671	I	NA	2	2	0	NA	2	2	2	NA	NA	0	0	2	NA	NA	NA	2	0	2	0	2	NA	NA	2	2	0	0	0	0	0	0	2	0	0	2	2	2	0	0	NA	2	0	0	NA	0	2	0	NA
I666681	I	NA	2	2	0	NA	2	2	2	0	NA	0	0	2	NA	NA	NA	2	0	2	0	2	NA	NA	2	2	0	0	0	0	0	0	2	0	0	2	2	2	0	0	NA	2	0	0	NA	0	2	0	NA
I666697	I	NA	2	2	0	NA	2	2	2	0	NA	0	0	2	NA	NA	NA	2	0	2	0	NA	NA	NA	2	2	0	0	0	0	0	0	2	0	0	2	2	NA	0	0	NA	2	0	0	NA	0	2	0	NA
I667067	I	NA	NA	NA	NA	NA	NA	NA	NA	0	NA	0	NA	NA	2	NA	2	NA	0	NA	NA	NA	NA	NA	NA	NA	NA	0	NA	0	0	NA	NA	NA	0	2	NA	NA	0	NA	NA	NA	0	0	2	0	NA	NA	0
I667236	I	NA	NA	NA	0	NA	2	2	2	0	2	0	0	2	2	0	2	2	0	2	0	2	NA	NA	2	NA	0	0	0	0	0	0	2	0	0	2	2	2	0	0	2	2	0	0	2	0	2	0	0
I667364	I	2	2	2	0	2	2	2	2	0	2	0	0	NA	2	0	2	2	NA	2	0	2	2	2	2	2	0	0	0	0	0	0	2	0	0	2	2	2	0	0	2	2	0	0	2	0	2	0	0
I667423	I	2	2	2	0	2	2	2	2	0	2	0	0	2	2	0	2	2	NA	2	0	2	2	2	2	2	0	0	0	0	0	0	2	0	0	2	2	2	0	0	2	2	0	0	2	0	2	0	0
I667903	I	2	2	2	0	2	2	2	2	NA	NA	0	0	2	2	0	2	2	NA	2	0	2	2	NA	2	2	0	0	0	0	0	0	2	0	0	2	2	2	0	0	2	2	0	0	2	0	2	0	0
I668461	I	NA	NA	NA	NA	NA	NA	NA	NA	NA	NA	0	0	NA	NA	NA	2	2	NA	NA	NA	NA	NA	NA	2	NA	NA	NA	0	0	NA	0	NA	NA	NA	2	2	NA	0	0	NA	NA	0	0	NA	0	2	0	0
I668543	I	NA	NA	NA	0	NA	NA	2	NA	0	NA	0	NA	NA	NA	NA	NA	NA	NA	NA	NA	NA	NA	NA	2	NA	NA	NA	NA	0	0	0	2	NA	NA	2	NA	NA	NA	0	2	NA	0	NA	NA	0	NA	0	0
I669240	I	NA	2	NA	0	NA	2	NA	NA	0	NA	0	NA	NA	2	0	NA	2	0	2	0	NA	2	2	NA	2	0	0	NA	0	0	0	2	0	0	2	2	2	0	NA	2	NA	0	0	2	0	NA	0	0
I669427	I	2	2	2	0	2	2	2	2	0	NA	0	0	2	2	NA	2	2	NA	2	0	2	2	NA	2	2	0	0	0	0	0	0	2	0	0	2	2	2	0	0	2	2	0	0	2	0	2	0	0
I671800	I	2	2	2	NA	2	2	2	NA	0	NA	0	0	2	NA	NA	NA	2	NA	NA	NA	2	NA	NA	2	NA	0	0	NA	0	0	0	NA	0	0	2	2	NA	0	0	2	2	0	0	2	0	2	0	0
I671952	I	NA	2	NA	0	NA	NA	2	NA	0	NA	NA	0	2	NA	0	2	2	0	2	0	2	2	NA	2	2	0	0	0	0	0	0	NA	NA	0	2	NA	2	0	0	2	2	0	0	2	0	NA	0	0
I672057	I	NA	2	NA	NA	NA	NA	2	2	0	NA	0	0	2	2	NA	NA	2	NA	NA	0	NA	NA	NA	2	NA	0	NA	0	0	0	0	2	0	0	2	NA	2	0	NA	2	2	0	0	2	0	2	0	0
I672210	I	NA	2	2	0	NA	2	2	NA	0	NA	0	0	2	2	0	2	NA	NA	2	0	2	2	NA	2	2	0	0	NA	0	0	0	NA	0	0	2	2	2	0	0	2	NA	0	0	2	0	2	0	0
I672681	I	2	2	2	0	2	2	2	NA	NA	NA	0	0	NA	2	0	2	2	0	2	0	2	2	2	2	2	0	0	0	0	0	0	2	0	0	2	2	NA	0	0	NA	2	0	0	2	0	2	0	0
I672745	I	2	NA	2	0	NA	2	2	2	0	NA	0	0	NA	2	NA	NA	2	0	2	0	2	NA	NA	2	NA	0	0	0	0	0	0	2	0	0	2	2	NA	0	0	2	2	0	0	2	0	2	0	0
I672932	I	2	2	2	0	2	2	2	2	0	2	0	0	2	2	0	2	2	0	2	0	2	2	2	2	2	0	0	0	0	0	0	2	0	0	2	2	2	0	0	2	2	0	0	2	0	2	0	0
I673089	I	2	2	2	0	2	2	2	2	0	2	0	0	2	2	0	2	2	0	2	0	2	2	NA	2	2	0	0	0	0	0	0	2	0	0	2	2	2	0	0	2	2	0	0	2	0	2	0	0
I673273	I	2	2	2	0	NA	2	2	2	NA	NA	0	NA	2	NA	0	NA	2	NA	2	0	2	2	NA	2	2	0	0	0	0	0	0	2	NA	0	2	2	2	0	0	2	NA	0	0	2	0	2	0	0
I673310	I	2	2	2	NA	2	NA	NA	2	NA	NA	0	NA	NA	NA	NA	NA	NA	NA	NA	NA	NA	NA	2	2	NA	0	0	0	0	0	0	2	0	0	NA	2	NA	0	0	2	2	0	NA	2	0	2	0	0
I673445	I	2	2	2	NA	NA	NA	NA	2	0	NA	0	NA	2	NA	NA	NA	2	NA	2	0	2	2	2	2	NA	0	0	0	0	0	0	2	0	0	2	2	2	0	0	2	NA	0	0	2	0	2	0	0
I673570	I	2	2	2	NA	2	2	NA	2	0	NA	0	0	2	2	0	NA	2	0	2	0	NA	2	2	2	2	NA	0	NA	0	0	0	2	0	0	2	2	2	0	0	2	NA	0	0	2	NA	2	0	0
I673659	I	NA	NA	NA	NA	NA	NA	NA	NA	NA	NA	NA	NA	NA	NA	NA	NA	NA	NA	2	NA	NA	NA	NA	NA	NA	NA	NA	NA	NA	NA	NA	2	NA	NA	NA	NA	NA	NA	0	NA	NA	NA	0	NA	NA	2	0	0
I673737	I	NA	2	2	NA	2	NA	NA	2	0	NA	0	0	2	2	NA	NA	NA	NA	NA	0	2	2	NA	NA	2	0	0	0	0	0	0	2	NA	0	2	NA	2	0	0	2	NA	0	0	NA	0	2	0	0
I674058	I	NA	NA	NA	NA	NA	NA	NA	NA	NA	NA	NA	0	NA	NA	NA	NA	NA	NA	NA	NA	NA	NA	NA	NA	NA	NA	NA	0	NA	NA	NA	NA	NA	NA	NA	NA	NA	NA	NA	NA	NA	NA	NA	NA	NA	NA	NA	0
I674779	I	NA	NA	NA	0	2	NA	2	2	0	2	NA	0	NA	2	NA	2	2	NA	NA	0	2	2	2	2	2	0	0	0	0	0	0	2	0	0	2	2	2	0	0	2	2	0	0	2	0	2	0	0
I674935	I	2	NA	NA	0	2	NA	NA	2	0	NA	0	0	2	NA	0	2	2	NA	NA	0	2	2	2	2	2	0	0	0	0	0	0	2	0	0	2	2	NA	0	0	2	2	0	0	2	NA	2	0	0
I674990	I	2	NA	NA	0	2	2	2	2	0	NA	NA	NA	2	2	NA	2	2	0	2	0	2	2	NA	NA	2	0	0	0	0	0	NA	2	0	NA	2	2	NA	0	0	2	NA	0	0	2	0	2	0	0
I675009	I	2	NA	NA	0	2	2	2	2	0	NA	NA	NA	NA	2	NA	2	2	0	2	0	2	2	NA	NA	2	0	0	0	0	0	0	2	0	NA	2	2	NA	0	0	2	NA	0	0	2	0	2	0	0
I675242	I	2	2	2	0	2	2	2	2	0	NA	0	0	2	2	NA	2	2	0	2	0	2	2	2	2	2	0	0	NA	0	0	0	2	0	0	2	2	2	0	0	2	2	0	0	4	0	2	0	0
I675616	I	NA	2	2	0	2	2	2	2	0	NA	0	0	2	2	0	2	2	0	2	0	2	2	2	2	2	0	0	0	0	0	0	2	0	0	2	2	2	0	0	2	2	0	0	2	0	2	0	0
I675749	I	2	2	2	0	2	2	2	2	0	2	0	0	2	2	NA	2	2	0	2	0	2	2	NA	2	2	0	0	0	0	0	0	2	0	0	2	2	2	0	0	2	2	0	0	2	0	2	0	0
I676182	I	NA	2	2	0	2	2	2	2	0	NA	0	0	2	2	0	2	NA	NA	2	0	2	2	NA	2	NA	0	0	0	0	0	0	2	0	0	2	2	2	0	0	2	2	0	0	2	0	2	0	0
I676261	I	NA	NA	NA	0	NA	NA	NA	NA	0	NA	NA	0	NA	2	0	2	2	NA	NA	0	NA	NA	NA	NA	NA	0	0	NA	0	0	0	2	0	0	NA	2	2	0	0	2	NA	0	0	NA	0	2	0	0
I679441	I	2	2	2	0	2	2	2	NA	0	2	0	0	2	2	NA	2	2	NA	2	0	2	2	NA	2	2	0	0	0	0	0	0	2	0	0	2	2	2	0	NA	2	2	0	0	2	0	2	0	0
I679948	I	2	2	2	0	NA	2	2	2	0	NA	0	0	NA	2	NA	2	2	0	2	NA	2	2	2	NA	2	0	0	NA	0	0	0	2	0	0	2	2	2	0	0	2	2	0	0	NA	0	2	0	0
I679954	I	2	2	2	0	NA	2	2	2	0	NA	0	0	NA	2	NA	2	2	0	2	NA	2	2	2	NA	2	0	0	NA	0	0	0	2	0	0	2	2	2	0	0	2	2	0	0	NA	0	2	0	0
I680385	I	2	2	2	0	2	2	2	2	0	NA	0	0	NA	NA	NA	NA	2	0	2	0	2	2	2	NA	2	0	0	0	0	0	0	2	NA	0	2	2	NA	0	0	2	2	0	0	2	0	2	0	0
I680598	I	NA	2	2	0	2	2	NA	2	NA	NA	0	0	2	2	NA	2	2	0	2	0	2	2	NA	2	2	0	0	0	0	0	0	2	0	0	2	2	2	0	0	2	2	0	NA	2	0	1	0	0
I680868	I	2	2	2	NA	2	2	2	NA	0	2	0	0	NA	NA	NA	2	2	0	NA	0	2	NA	NA	2	2	0	0	0	0	0	0	NA	0	0	2	2	2	0	0	2	2	0	0	2	0	2	0	0
I680992	I	2	2	2	0	NA	NA	2	2	0	NA	0	0	2	2	0	2	NA	0	NA	0	2	NA	NA	2	2	0	0	0	0	0	0	2	0	0	2	1	NA	0	0	2	2	0	0	2	0	0	0	0
I680993	I	2	2	2	0	NA	NA	2	2	0	NA	0	0	2	2	0	2	NA	0	NA	0	2	NA	NA	2	2	0	0	0	0	0	0	2	0	0	2	1	NA	0	0	2	2	0	0	2	0	0	0	0
I680995	I	2	2	2	0	NA	NA	2	2	0	NA	0	0	2	2	0	2	NA	0	NA	0	2	NA	NA	2	2	0	0	0	0	0	0	2	0	0	2	1	NA	0	0	2	2	0	0	2	0	0	0	0
I680998	I	2	2	2	0	NA	NA	2	2	0	NA	0	0	2	2	0	2	NA	0	NA	0	2	NA	NA	2	2	0	0	0	0	0	0	2	0	0	2	1	NA	0	NA	2	2	0	0	2	0	0	0	0
I681460	I	2	2	2	0	NA	2	NA	2	0	NA	0	0	2	2	0	2	2	0	2	0	2	1	NA	2	2	0	0	0	0	0	0	2	0	0	2	2	2	0	0	2	2	0	0	2	0	2	0	0
I681787	I	2	2	2	0	2	2	2	NA	NA	2	0	0	2	2	0	2	2	0	2	0	2	2	2	2	2	0	0	0	0	0	0	2	0	0	2	2	2	0	0	2	2	0	0	2	0	2	0	0
I681795	I	2	2	2	0	2	2	2	NA	NA	2	0	0	2	2	0	2	2	0	2	0	2	2	2	2	2	0	0	0	0	0	0	2	0	0	2	2	2	0	0	2	2	0	0	2	0	2	0	0
I681829	I	2	2	2	0	2	2	2	NA	0	2	0	0	2	2	0	2	2	0	2	0	2	2	2	2	2	0	0	0	0	0	0	2	0	0	2	2	2	0	0	2	2	0	0	2	0	2	0	0
I682157	I	NA	2	2	0	2	2	2	2	NA	NA	0	0	NA	2	NA	2	NA	NA	NA	NA	2	2	NA	2	2	0	0	0	0	0	0	2	0	0	2	2	2	NA	0	2	2	0	0	2	NA	2	0	0
I682716	I	2	2	2	0	NA	2	2	2	0	NA	0	0	2	NA	NA	2	2	0	2	0	2	2	NA	NA	NA	0	0	0	0	0	0	2	0	0	2	2	2	0	0	2	2	0	NA	2	0	2	0	0
I682814	I	NA	NA	NA	NA	2	2	NA	2	0	NA	0	0	2	NA	0	2	2	0	2	NA	2	2	NA	NA	2	0	0	NA	0	0	0	NA	0	NA	2	2	2	0	0	NA	2	NA	0	2	0	1	0	0
I683147	I	2	2	NA	0	2	2	2	2	0	NA	0	0	2	2	0	2	2	0	2	0	2	2	NA	2	2	0	0	0	0	0	0	2	0	0	2	2	2	0	0	2	2	0	0	NA	0	2	0	0
I683250	I	2	2	2	0	NA	NA	2	2	0	2	0	0	2	2	NA	2	2	NA	2	0	2	2	2	NA	2	0	0	0	0	0	0	2	0	0	2	2	2	0	0	2	2	0	0	2	0	2	0	0
I684362	I	NA	2	2	0	2	2	2	2	0	NA	0	0	2	2	0	2	2	0	2	0	2	2	2	2	2	0	0	0	0	0	0	2	0	0	2	2	2	0	0	2	2	0	0	2	0	2	0	0
I684616	I	NA	2	2	0	NA	2	2	2	NA	2	0	0	2	NA	0	1	2	0	2	0	2	2	2	2	2	0	0	0	0	0	0	2	0	0	2	2	2	0	0	2	2	0	0	NA	0	2	0	0
I684662	I	NA	2	2	0	NA	2	2	2	0	NA	0	0	2	NA	0	2	NA	0	2	0	NA	2	NA	2	2	0	0	0	0	0	0	2	NA	0	2	NA	NA	0	0	2	2	0	0	NA	0	2	0	0
I685476	I	NA	2	2	0	2	2	2	2	0	2	0	0	2	2	NA	2	2	0	2	0	2	2	NA	2	2	0	0	0	0	0	0	2	0	0	2	2	2	0	0	2	2	0	0	2	0	2	0	0
I686801	I	NA	2	2	0	NA	NA	NA	2	0	2	0	0	2	2	NA	NA	NA	0	2	0	NA	2	2	2	2	0	0	0	0	0	0	2	0	0	2	2	2	0	0	2	2	0	0	2	0	2	0	0
I688221	I	NA	2	NA	NA	2	2	2	2	0	NA	0	0	NA	2	NA	2	2	0	2	0	2	2	NA	2	NA	0	0	0	0	0	0	2	0	0	2	2	2	0	0	2	2	0	0	2	0	2	0	0
I689123	I	2	2	2	0	2	2	2	NA	NA	2	0	0	2	2	0	2	2	NA	2	0	2	2	NA	2	2	0	0	0	0	0	0	2	0	0	2	2	2	0	0	2	2	0	0	2	0	2	0	0
I689159	I	2	2	2	0	2	2	2	2	0	2	0	NA	2	2	NA	2	2	NA	2	NA	2	NA	2	2	2	0	0	0	0	0	0	2	0	0	2	2	2	0	0	2	2	0	0	2	0	2	0	0
I689251	I	2	2	2	0	2	2	2	2	0	2	0	0	2	2	NA	NA	2	0	2	NA	2	2	2	2	2	0	0	0	0	0	0	2	0	0	2	2	2	0	0	2	2	0	0	2	0	2	0	0
I689675	I	2	2	2	0	2	2	2	NA	0	NA	0	0	2	2	0	NA	2	0	2	0	2	2	NA	2	2	0	0	0	0	0	0	2	0	0	NA	2	2	0	0	2	2	0	0	NA	0	NA	0	0
I690503	I	2	2	2	0	2	2	2	2	0	NA	0	0	2	2	0	2	2	0	2	0	2	2	NA	2	2	0	0	0	0	0	0	2	0	0	2	2	2	0	0	2	2	0	0	2	0	2	0	0
I690573	I	2	2	2	NA	2	2	2	2	0	NA	0	0	2	2	NA	2	2	0	2	0	2	2	2	2	2	0	0	0	0	0	0	2	0	0	2	2	2	0	0	2	2	0	0	2	0	2	0	0
I691148	I	2	2	2	0	2	2	2	2	0	NA	0	0	2	2	0	2	2	NA	2	0	2	2	2	2	2	0	0	0	0	0	0	2	0	0	2	2	2	0	0	2	2	0	0	2	0	2	0	0
I691334	I	NA	2	2	0	NA	2	2	2	0	NA	0	0	2	2	0	2	2	NA	2	0	2	NA	NA	2	2	0	0	0	0	0	0	2	0	0	2	2	2	0	0	2	2	0	0	2	0	2	0	0
I691642	I	2	NA	2	0	NA	NA	2	2	0	NA	0	0	NA	2	NA	2	2	0	2	NA	2	NA	NA	NA	2	0	NA	0	0	0	0	2	0	0	2	NA	2	0	0	2	2	0	NA	2	NA	2	0	0
I691923	I	NA	2	2	0	2	NA	NA	NA	0	NA	0	0	2	2	NA	NA	NA	0	2	0	2	2	2	2	2	0	0	0	0	0	0	2	0	0	2	2	2	0	0	NA	2	0	NA	NA	0	NA	0	0
I692204	I	2	2	2	0	NA	2	2	2	0	NA	0	0	2	NA	0	NA	2	0	2	0	NA	2	2	2	2	0	0	0	0	0	0	2	0	0	2	2	2	0	NA	2	2	0	0	2	0	2	0	0
I692261	I	2	2	NA	0	2	2	NA	NA	0	NA	0	0	NA	2	NA	2	2	0	NA	0	2	NA	2	2	2	0	0	0	0	0	0	2	0	0	2	2	2	0	0	2	2	0	0	2	0	2	0	0
I692483	I	NA	NA	NA	NA	2	NA	NA	NA	0	NA	0	0	NA	2	0	NA	2	NA	2	NA	NA	2	NA	NA	NA	NA	0	0	0	0	0	NA	0	0	NA	2	NA	NA	NA	2	NA	0	0	NA	NA	NA	0	0
I692771	I	NA	NA	NA	0	NA	2	NA	2	0	NA	0	0	NA	NA	0	NA	NA	NA	NA	0	NA	2	NA	NA	NA	0	0	NA	0	0	0	2	0	0	2	NA	NA	0	0	NA	2	0	0	2	0	NA	0	0
I693207	I	NA	NA	2	0	NA	NA	NA	NA	0	NA	0	0	NA	NA	0	NA	NA	0	NA	0	NA	NA	NA	NA	NA	NA	0	0	0	0	0	NA	0	0	NA	NA	NA	0	0	NA	NA	0	0	NA	0	NA	0	0
I693220	I	NA	NA	2	0	NA	NA	NA	NA	NA	NA	0	0	NA	NA	0	NA	NA	0	NA	NA	NA	NA	NA	NA	2	NA	0	0	0	0	0	NA	0	0	NA	NA	NA	0	0	NA	NA	0	0	2	0	NA	0	0
I693302	I	NA	2	2	0	NA	2	2	2	0	NA	0	0	NA	NA	0	NA	2	0	NA	0	NA	2	NA	NA	NA	0	0	NA	0	0	0	NA	0	0	2	2	2	0	0	NA	2	0	0	2	0	NA	0	0
I693456	I	0	NA	2	0	NA	2	2	2	0	NA	0	NA	NA	2	0	2	2	0	2	0	NA	2	NA	NA	2	0	0	NA	0	0	0	2	0	0	2	NA	2	0	0	NA	2	0	0	NA	0	2	0	0
I694530	I	NA	NA	NA	NA	NA	NA	NA	NA	NA	NA	0	NA	NA	NA	NA	NA	NA	0	NA	NA	NA	NA	NA	NA	NA	0	NA	0	NA	NA	NA	2	NA	NA	NA	NA	NA	NA	NA	NA	2	0	0	NA	NA	NA	NA	0
I694570	I	NA	NA	NA	0	NA	NA	2	NA	NA	NA	0	NA	NA	NA	NA	NA	NA	0	NA	NA	NA	2	NA	NA	NA	0	NA	NA	0	0	NA	NA	NA	0	NA	NA	NA	0	0	NA	2	0	0	NA	NA	2	NA	0
I694832	I	NA	2	NA	0	NA	NA	2	NA	0	NA	0	0	NA	NA	0	2	2	0	2	NA	2	NA	NA	NA	NA	0	0	0	0	0	0	2	0	0	NA	NA	NA	0	0	2	NA	0	0	2	0	2	0	0
I694833	I	NA	2	NA	0	NA	NA	2	NA	0	NA	0	0	NA	NA	0	2	2	0	2	NA	2	NA	NA	NA	NA	0	0	0	0	0	0	2	0	0	NA	NA	NA	0	0	2	NA	0	0	2	0	2	0	0
I694940	I	2	2	2	0	2	2	2	2	0	2	0	0	2	2	0	2	2	0	2	0	2	2	2	2	2	0	0	0	0	0	0	2	0	0	2	2	2	0	0	2	2	0	0	2	0	2	0	0
I695135	I	2	2	NA	0	NA	2	2	2	0	NA	0	0	2	2	NA	2	2	0	2	0	2	2	2	2	2	0	0	0	0	0	0	2	0	0	2	2	2	0	0	2	2	0	0	2	0	NA	0	0
I695389	I	2	2	2	0	2	2	2	2	0	2	0	0	2	2	0	2	2	0	2	0	2	2	NA	2	2	0	0	0	0	0	0	2	0	0	2	2	2	0	0	2	2	0	0	2	0	2	0	0
I695455	I	2	2	2	0	2	2	2	2	0	NA	0	0	2	2	NA	2	2	0	2	0	2	2	NA	2	NA	0	0	0	0	0	0	2	0	0	2	2	NA	0	0	2	2	0	0	2	0	2	0	0
I695601	I	2	NA	2	0	2	2	NA	2	0	NA	0	0	2	2	0	NA	2	0	2	0	2	2	NA	NA	2	0	0	0	0	0	0	2	0	0	2	2	2	0	0	2	2	0	0	2	0	2	0	0
I695822	I	NA	2	2	0	2	2	2	NA	0	NA	0	0	NA	2	0	NA	2	NA	NA	NA	NA	NA	NA	NA	NA	0	0	0	0	0	0	2	0	0	2	2	2	0	0	2	NA	0	0	2	0	2	0	0
I696098	I	NA	2	2	NA	NA	NA	2	2	0	NA	0	NA	NA	NA	0	2	2	NA	2	NA	2	NA	2	NA	2	0	0	0	0	0	0	2	0	NA	2	2	NA	0	0	NA	2	0	0	2	0	2	0	0
I697572	I	NA	NA	NA	NA	NA	NA	NA	NA	NA	NA	NA	NA	NA	NA	NA	NA	NA	NA	NA	NA	NA	NA	NA	NA	NA	NA	NA	NA	NA	0	NA	NA	NA	0	NA	NA	2	NA	NA	NA	NA	0	NA	NA	NA	NA	0	0
I697679	I	NA	NA	NA	NA	NA	NA	NA	NA	NA	NA	NA	NA	NA	NA	NA	NA	NA	0	NA	NA	NA	NA	NA	NA	NA	NA	NA	NA	0	0	0	NA	0	0	NA	2	NA	NA	0	NA	NA	NA	0	NA	NA	NA	0	0
I697989	I	NA	2	2	NA	NA	NA	NA	NA	NA	NA	NA	0	2	NA	NA	NA	2	NA	2	0	2	NA	NA	NA	2	0	0	NA	0	0	0	2	0	0	NA	NA	2	0	0	NA	2	0	0	2	0	NA	0	0
I698230	I	NA	2	NA	NA	2	2	2	2	NA	NA	0	0	NA	2	NA	2	NA	NA	NA	0	2	2	NA	NA	NA	0	0	0	0	0	0	2	0	0	2	2	NA	0	0	2	2	0	0	2	0	2	0	0
I698354	I	2	NA	2	NA	NA	NA	NA	2	NA	NA	NA	0	NA	2	NA	NA	NA	NA	NA	NA	NA	NA	NA	2	NA	1	NA	0	0	0	0	NA	0	0	NA	2	2	0	0	NA	NA	0	NA	2	0	NA	0	0
I698391	I	NA	NA	NA	NA	NA	2	NA	2	NA	NA	NA	0	NA	NA	NA	NA	NA	NA	NA	NA	NA	NA	NA	NA	NA	0	NA	NA	NA	0	0	2	0	0	NA	NA	NA	0	0	NA	NA	NA	0	2	0	NA	0	0
I698411	I	NA	NA	NA	0	NA	2	NA	NA	NA	NA	0	0	NA	NA	NA	NA	NA	NA	NA	NA	NA	NA	NA	NA	NA	0	NA	0	NA	0	0	2	0	0	NA	NA	NA	0	0	NA	NA	NA	0	NA	0	NA	NA	0
I698440	I	NA	NA	NA	0	NA	2	NA	NA	NA	NA	0	NA	NA	NA	NA	NA	NA	NA	NA	NA	NA	NA	NA	NA	NA	0	NA	0	NA	0	0	2	0	NA	NA	NA	NA	0	0	NA	NA	0	0	NA	0	NA	NA	0
I699911	I	NA	NA	NA	NA	NA	NA	NA	NA	NA	NA	0	NA	NA	NA	0	NA	NA	NA	NA	0	NA	NA	NA	2	NA	NA	0	NA	0	0	NA	2	NA	NA	NA	NA	NA	NA	NA	NA	NA	NA	0	2	NA	NA	0	0
I700052	I	NA	NA	NA	NA	NA	NA	NA	NA	NA	NA	NA	NA	2	NA	NA	NA	NA	NA	NA	0	NA	2	NA	2	NA	0	0	NA	NA	NA	NA	2	NA	NA	2	NA	2	NA	0	NA	NA	0	NA	NA	NA	2	0	NA
I700178	I	NA	NA	NA	NA	NA	NA	2	NA	NA	NA	NA	0	2	NA	NA	NA	NA	NA	2	0	NA	NA	NA	2	NA	NA	0	NA	0	0	NA	2	0	NA	NA	NA	NA	0	0	NA	NA	0	NA	2	NA	2	0	0
I700195	I	NA	2	NA	NA	NA	NA	2	NA	NA	NA	NA	0	2	NA	NA	NA	NA	NA	2	0	NA	NA	NA	2	NA	NA	0	NA	0	0	NA	2	0	NA	NA	NA	NA	0	0	NA	NA	0	0	2	NA	2	0	0
I700569	I	NA	2	2	0	NA	NA	2	2	0	NA	NA	0	NA	2	NA	2	2	0	NA	NA	2	2	NA	2	NA	0	0	0	0	0	0	2	0	0	2	2	2	0	0	2	2	0	0	NA	0	2	0	0
I700988	I	NA	2	2	0	2	NA	2	2	0	NA	0	0	NA	NA	0	NA	NA	NA	2	0	NA	2	NA	NA	2	0	0	0	0	0	0	NA	0	0	2	2	NA	0	0	2	NA	0	0	NA	0	2	0	0
I701075	I	NA	2	2	0	2	NA	2	NA	0	NA	0	0	NA	NA	NA	NA	2	0	NA	NA	NA	2	NA	NA	NA	0	0	0	0	0	0	2	0	0	2	2	2	0	0	NA	2	0	0	NA	0	2	0	0
I701138	I	2	NA	NA	0	2	2	NA	NA	0	NA	0	0	2	NA	NA	NA	2	0	2	NA	2	NA	NA	NA	2	0	0	0	0	0	0	2	0	0	2	2	NA	0	NA	2	2	0	0	NA	0	2	0	0
I701405	I	NA	NA	NA	0	NA	NA	NA	NA	NA	NA	0	NA	NA	NA	NA	NA	NA	NA	NA	0	NA	NA	NA	NA	2	NA	0	0	0	0	0	NA	NA	0	NA	NA	NA	0	0	NA	NA	0	0	NA	NA	2	0	0
I703319	I	2	2	2	0	2	2	2	2	0	2	0	0	2	2	0	2	2	0	2	0	2	2	NA	2	2	0	0	0	0	0	0	2	0	0	2	2	2	0	0	2	2	0	0	2	0	2	0	0
I703920	I	2	2	2	0	2	2	2	2	0	NA	0	0	2	2	NA	2	2	0	2	0	2	2	2	2	2	0	0	0	0	0	0	2	0	0	2	2	2	0	0	2	2	0	0	2	0	2	0	0
I704344	I	2	2	2	0	2	2	2	2	0	NA	0	0	2	2	NA	2	2	NA	2	0	2	2	NA	2	NA	0	0	0	0	0	0	2	0	0	2	2	2	NA	0	2	2	0	0	2	0	2	0	0
I704870	I	2	NA	2	0	NA	2	2	NA	0	NA	0	0	2	2	NA	2	NA	0	2	NA	2	2	2	2	2	NA	0	0	0	0	0	2	NA	NA	2	NA	2	0	0	2	2	0	NA	2	0	2	0	0
I705078	I	NA	NA	NA	0	NA	NA	NA	NA	0	NA	0	0	2	2	NA	NA	NA	NA	NA	0	NA	2	NA	NA	NA	NA	0	NA	NA	0	0	2	0	NA	NA	2	NA	NA	NA	NA	NA	NA	0	2	0	2	0	0
I705265	I	2	NA	2	NA	2	2	2	2	0	NA	0	NA	2	2	NA	NA	NA	NA	NA	NA	NA	2	NA	2	NA	0	0	NA	0	0	0	2	0	0	2	2	2	NA	0	2	2	0	0	2	NA	2	0	0
I705304	I	2	NA	2	NA	2	2	2	2	0	NA	0	0	2	2	0	2	2	0	NA	0	2	2	NA	NA	NA	0	0	0	0	0	0	2	0	NA	2	2	NA	0	0	2	2	0	0	2	NA	2	0	0
I705384	I	NA	2	2	0	2	2	2	2	0	NA	0	0	NA	2	0	2	2	0	2	NA	2	2	NA	NA	NA	0	0	0	0	0	0	2	0	0	2	2	2	0	0	2	2	0	0	2	0	2	0	0
I705457	I	2	2	2	0	2	2	2	2	0	NA	0	0	2	2	NA	2	2	0	2	0	2	2	NA	2	2	0	0	0	0	0	0	2	0	0	2	2	2	0	0	2	2	0	0	2	0	2	0	0
I705617	I	2	NA	2	NA	NA	2	NA	NA	0	NA	0	0	2	NA	NA	2	NA	NA	2	NA	2	NA	NA	NA	2	0	NA	0	0	0	0	2	0	0	2	NA	2	0	0	2	NA	0	0	NA	0	2	0	0
I705690	I	NA	2	2	0	2	2	2	2	0	NA	0	0	2	NA	NA	NA	2	NA	2	0	2	2	NA	2	NA	NA	0	0	0	0	0	NA	0	0	2	2	2	NA	0	NA	2	0	0	2	0	0	0	0
I706092	I	NA	NA	NA	0	NA	NA	NA	NA	NA	2	NA	0	2	2	0	NA	2	0	2	NA	NA	NA	NA	NA	NA	0	0	0	0	0	0	2	0	0	2	NA	NA	NA	0	2	2	0	0	NA	0	NA	0	0
I706186	I	NA	2	2	0	NA	2	2	2	0	2	0	0	2	NA	0	NA	2	NA	2	0	2	NA	NA	2	NA	0	0	0	0	0	0	NA	0	0	NA	2	NA	0	0	NA	2	0	0	NA	0	2	0	0
I706198	I	NA	2	2	0	2	2	2	2	0	NA	0	0	2	NA	0	NA	2	NA	2	0	2	NA	NA	2	NA	0	0	0	0	0	0	NA	0	0	NA	2	NA	0	0	NA	2	0	0	NA	0	2	0	0
I706324	I	NA	NA	NA	0	NA	NA	NA	NA	0	NA	0	NA	NA	NA	0	NA	2	NA	NA	0	NA	2	NA	NA	NA	0	0	0	0	0	0	2	0	0	2	2	NA	0	0	NA	2	0	0	2	0	2	0	0
I706326	I	NA	NA	NA	0	NA	NA	NA	NA	0	NA	0	0	NA	NA	0	NA	2	NA	NA	0	NA	2	NA	NA	NA	0	0	0	0	0	0	2	0	0	2	2	NA	0	0	NA	2	0	0	2	0	2	0	0
I706794	I	2	NA	2	NA	2	NA	NA	NA	0	2	0	0	NA	NA	0	NA	NA	0	2	0	2	2	NA	2	2	0	0	0	0	0	0	2	0	0	2	2	NA	0	0	2	2	0	0	2	0	2	0	0
I706920	I	2	NA	2	0	2	2	NA	NA	0	NA	0	0	2	2	0	2	2	NA	2	NA	2	2	NA	2	2	0	NA	0	NA	0	0	2	0	0	2	2	2	0	0	NA	2	0	NA	2	0	2	0	0
I706981	I	2	2	2	0	2	2	2	2	0	2	0	0	2	2	0	2	2	0	2	0	2	2	2	2	2	0	0	0	0	0	0	2	0	0	2	2	2	0	0	2	2	0	0	2	0	2	0	0
I707340	I	NA	2	NA	NA	NA	NA	NA	NA	NA	NA	NA	0	NA	NA	NA	2	NA	NA	NA	NA	NA	NA	NA	NA	NA	NA	0	0	NA	0	0	NA	0	0	NA	NA	NA	NA	0	NA	NA	0	NA	2	0	NA	0	NA
I707341	I	NA	2	NA	NA	NA	NA	NA	NA	NA	NA	NA	0	NA	NA	NA	2	NA	NA	NA	NA	NA	NA	NA	NA	NA	NA	0	0	NA	0	0	NA	0	0	NA	NA	NA	NA	0	NA	NA	0	NA	2	0	NA	0	NA
I708284	I	2	2	NA	NA	NA	NA	NA	NA	NA	NA	NA	0	NA	NA	NA	2	NA	NA	NA	NA	2	2	NA	NA	NA	NA	NA	0	0	0	NA	2	0	0	2	NA	NA	0	0	2	NA	0	NA	NA	0	NA	0	0
I709175	I	NA	NA	NA	NA	2	NA	NA	2	NA	NA	NA	NA	NA	NA	NA	NA	NA	0	NA	NA	NA	NA	NA	NA	NA	NA	0	0	0	0	0	NA	NA	NA	NA	NA	NA	0	0	NA	NA	NA	NA	NA	0	NA	0	0
I709179	I	NA	NA	NA	NA	2	NA	NA	2	NA	NA	NA	NA	NA	NA	NA	NA	NA	0	NA	NA	NA	NA	NA	NA	NA	NA	0	0	0	0	0	NA	NA	NA	NA	NA	NA	0	0	NA	NA	NA	NA	NA	0	NA	0	0
I709374	I	NA	NA	NA	NA	NA	NA	NA	NA	0	NA	NA	NA	NA	NA	NA	NA	NA	NA	NA	NA	2	NA	NA	NA	NA	NA	0	0	0	0	NA	2	NA	0	2	NA	NA	0	NA	NA	NA	NA	0	2	NA	NA	0	NA
I709430	I	NA	NA	NA	NA	NA	NA	NA	NA	NA	NA	NA	0	NA	NA	0	NA	NA	NA	NA	0	NA	NA	NA	NA	NA	0	0	NA	0	0	NA	NA	NA	0	2	NA	NA	NA	NA	NA	NA	NA	0	2	0	NA	0	NA
I709531	I	NA	NA	NA	NA	NA	2	2	NA	0	NA	NA	0	NA	NA	0	NA	NA	NA	NA	NA	2	NA	NA	2	NA	0	NA	NA	0	0	NA	NA	0	0	2	2	NA	0	0	NA	2	0	0	NA	NA	2	0	0
I709941	I	2	2	2	0	2	NA	NA	2	0	2	0	0	2	2	0	2	2	NA	NA	0	2	2	2	NA	NA	0	0	0	0	0	0	2	0	0	2	2	2	0	0	2	2	0	0	2	0	2	0	0
I709942	I	2	2	2	0	2	NA	NA	2	0	2	0	0	2	2	0	2	2	NA	NA	0	2	2	2	NA	NA	0	0	0	0	0	0	2	0	0	2	2	2	0	0	2	2	0	0	2	0	2	0	0
I710298	I	2	2	2	0	2	NA	2	2	0	NA	0	0	2	2	NA	NA	2	0	2	0	NA	2	NA	NA	2	0	0	0	0	0	0	2	0	0	2	2	2	0	0	2	2	0	0	2	0	2	0	0
I710620	I	2	NA	NA	0	2	NA	NA	NA	0	NA	0	0	NA	NA	NA	2	NA	NA	NA	NA	2	NA	NA	NA	NA	NA	0	NA	0	0	NA	NA	0	0	2	2	2	0	0	2	2	0	0	2	0	NA	0	0
I710640	I	2	NA	NA	0	2	NA	NA	NA	NA	NA	0	0	NA	NA	0	2	NA	NA	NA	NA	2	NA	NA	NA	NA	NA	0	NA	0	0	0	NA	0	0	2	2	2	NA	0	2	NA	NA	NA	2	0	NA	NA	0
I710686	I	2	2	NA	0	2	NA	NA	NA	0	NA	0	0	NA	2	0	NA	NA	0	NA	0	2	NA	NA	2	2	0	0	NA	0	0	0	NA	0	0	2	2	2	0	0	2	2	NA	NA	2	0	2	NA	0
I710704	I	2	2	NA	NA	2	NA	NA	NA	0	NA	0	NA	2	2	NA	2	NA	0	NA	0	2	NA	NA	2	2	0	0	NA	0	0	NA	NA	0	0	2	2	NA	0	0	NA	2	0	NA	2	0	2	NA	0
I710828	I	2	NA	NA	NA	2	NA	NA	NA	NA	NA	NA	0	NA	2	NA	2	NA	0	NA	0	2	NA	NA	NA	NA	0	0	0	0	0	NA	NA	0	NA	NA	NA	NA	0	0	2	NA	NA	0	NA	0	2	0	0
I710887	I	NA	NA	2	0	2	NA	2	NA	NA	NA	0	0	2	NA	NA	NA	NA	NA	2	0	2	NA	NA	2	NA	0	0	0	0	0	0	NA	0	0	NA	NA	NA	0	0	NA	NA	0	0	2	0	NA	0	0
I710919	I	NA	NA	2	0	2	NA	2	NA	NA	NA	0	0	2	NA	NA	NA	NA	NA	2	0	2	NA	NA	2	2	NA	NA	0	0	0	0	NA	0	0	NA	NA	NA	0	0	NA	NA	0	0	2	0	NA	0	0
I711148	I	2	2	2	0	2	2	2	NA	NA	NA	0	0	2	2	NA	2	2	0	2	0	2	2	2	NA	2	0	0	0	0	0	0	2	0	0	2	2	2	0	0	2	2	0	0	2	0	2	0	0
I711326	I	2	2	2	0	2	2	2	2	0	NA	0	0	NA	2	0	2	2	NA	2	0	2	2	2	2	NA	0	0	0	0	0	0	2	0	0	2	2	2	0	0	2	2	0	0	2	0	2	0	0
I711344	I	NA	NA	NA	0	2	2	2	NA	0	NA	0	0	NA	NA	0	2	NA	NA	NA	0	NA	2	NA	NA	NA	0	0	0	0	0	0	NA	0	0	NA	NA	2	NA	0	NA	2	0	0	2	0	0	0	0
I711376	I	NA	NA	NA	0	2	2	2	NA	NA	NA	0	0	NA	NA	0	2	NA	0	NA	0	NA	NA	NA	2	NA	0	0	NA	0	0	NA	NA	0	0	NA	NA	2	0	0	2	2	0	0	2	0	2	0	NA
I711455	I	NA	NA	NA	0	NA	NA	NA	NA	NA	NA	NA	NA	NA	NA	NA	NA	2	NA	NA	NA	NA	NA	NA	NA	NA	0	NA	NA	0	NA	NA	NA	NA	0	NA	NA	NA	NA	0	NA	NA	NA	NA	NA	NA	2	NA	NA
I711859	I	2	2	2	0	2	2	2	2	0	2	0	0	2	2	0	2	NA	0	2	NA	2	2	NA	2	2	0	0	0	0	0	0	2	0	0	NA	2	NA	0	0	2	2	0	0	2	0	2	0	0
I712222	I	NA	NA	0	0	0	NA	NA	NA	NA	NA	NA	0	0	0	NA	NA	NA	0	NA	NA	NA	NA	NA	NA	NA	0	NA	NA	0	NA	NA	NA	NA	0	NA	NA	NA	0	0	NA	NA	NA	0	NA	NA	NA	0	0
I712671	I	NA	NA	NA	NA	NA	NA	NA	NA	NA	NA	NA	0	NA	NA	NA	NA	NA	0	NA	NA	NA	NA	NA	NA	NA	NA	NA	NA	0	0	NA	NA	0	0	NA	NA	NA	0	NA	NA	NA	0	0	NA	0	2	NA	0
I712732	I	NA	NA	NA	0	NA	NA	NA	NA	NA	NA	NA	0	NA	NA	NA	NA	NA	NA	NA	NA	NA	NA	NA	NA	NA	NA	NA	NA	NA	0	NA	NA	NA	0	NA	NA	NA	0	0	NA	NA	NA	NA	NA	NA	2	0	NA
I712986	I	NA	2	NA	NA	NA	NA	NA	2	NA	NA	NA	NA	NA	NA	NA	NA	NA	0	2	NA	NA	NA	NA	NA	NA	NA	0	NA	0	0	0	NA	NA	0	NA	NA	NA	NA	0	NA	NA	NA	0	NA	0	2	0	0
I713075	I	NA	NA	NA	NA	NA	NA	NA	NA	NA	NA	NA	NA	NA	NA	NA	NA	NA	NA	NA	NA	2	NA	NA	NA	2	0	NA	NA	NA	0	0	NA	0	NA	2	NA	NA	NA	0	2	2	NA	NA	2	0	2	0	NA
I713868	I	NA	NA	NA	0	NA	NA	NA	NA	NA	NA	0	NA	NA	NA	NA	NA	NA	NA	NA	0	NA	NA	NA	NA	2	0	0	0	0	0	0	NA	0	0	NA	2	NA	0	0	NA	2	NA	0	NA	0	NA	0	0
I713968	I	NA	NA	NA	NA	2	NA	NA	NA	NA	NA	0	0	NA	NA	NA	NA	NA	NA	NA	0	NA	NA	NA	NA	NA	0	NA	0	0	0	0	NA	NA	0	NA	2	NA	0	0	2	NA	NA	NA	NA	0	NA	0	0
I714005	I	NA	NA	NA	NA	2	NA	NA	NA	0	NA	0	0	2	NA	0	NA	NA	NA	NA	NA	NA	2	NA	2	NA	0	0	0	0	0	0	NA	0	0	NA	2	NA	0	0	2	2	NA	NA	NA	0	2	0	0
I714039	I	NA	NA	NA	0	NA	2	NA	NA	0	NA	0	0	2	NA	NA	2	NA	0	NA	NA	NA	NA	NA	2	NA	0	0	NA	0	0	0	NA	0	0	2	NA	NA	0	NA	NA	2	0	0	NA	0	NA	0	0
I714087	I	NA	NA	NA	0	NA	NA	NA	NA	0	NA	0	0	NA	NA	NA	2	NA	0	NA	NA	NA	NA	NA	NA	NA	0	0	NA	0	0	0	NA	0	0	NA	NA	NA	0	0	NA	NA	0	0	NA	0	NA	0	0
I714139	I	NA	NA	NA	0	2	2	NA	NA	NA	NA	0	0	NA	NA	0	NA	NA	0	NA	NA	2	NA	NA	NA	NA	NA	0	0	0	0	0	2	0	0	NA	2	NA	0	0	NA	NA	0	NA	NA	0	NA	0	0
I714225	I	NA	NA	NA	NA	NA	NA	NA	2	0	NA	0	0	NA	NA	0	NA	NA	0	NA	0	NA	NA	NA	NA	NA	0	0	0	0	0	0	NA	0	0	NA	NA	NA	0	0	2	NA	0	NA	NA	0	NA	0	0
I714607	I	NA	2	2	0	NA	2	NA	2	0	NA	0	0	2	NA	NA	NA	NA	NA	NA	0	2	NA	NA	2	NA	0	0	0	0	0	0	2	0	0	2	NA	2	0	0	2	2	0	0	NA	0	2	0	0
I714861	I	NA	2	NA	NA	2	NA	NA	2	0	NA	0	0	NA	NA	NA	2	2	NA	NA	0	2	2	NA	2	NA	NA	0	NA	0	0	0	NA	0	0	NA	NA	2	0	0	2	2	0	0	NA	0	2	0	0
I714880	I	NA	2	NA	NA	NA	NA	NA	NA	0	NA	0	0	NA	NA	NA	2	2	NA	NA	0	NA	2	NA	2	NA	0	0	0	0	0	0	NA	0	0	NA	NA	2	0	0	2	2	0	0	NA	0	2	0	0
I714881	I	NA	2	NA	NA	NA	NA	NA	NA	0	NA	0	0	NA	NA	NA	2	2	NA	NA	0	NA	2	NA	2	NA	0	0	0	0	0	0	NA	0	0	NA	NA	2	0	0	2	2	0	0	NA	0	2	0	0
I714903	I	NA	2	NA	0	2	NA	2	NA	NA	NA	0	0	NA	2	0	NA	2	NA	NA	0	NA	2	NA	2	NA	0	0	0	0	0	0	NA	0	0	2	NA	2	0	0	2	2	0	0	NA	0	NA	0	0
I715538	I	2	2	2	0	2	NA	2	2	0	NA	0	0	2	NA	NA	2	2	NA	2	0	2	2	2	2	2	0	0	0	0	0	0	2	0	0	2	2	2	0	0	2	2	0	0	2	0	2	0	0
I716020	I	NA	2	2	NA	NA	NA	2	NA	0	2	NA	0	2	2	0	NA	2	0	2	0	2	NA	NA	NA	NA	0	0	0	0	0	0	2	0	0	2	2	2	0	NA	2	2	0	0	NA	0	2	0	0
I716211	I	NA	NA	2	NA	2	NA	NA	2	NA	NA	0	0	2	NA	NA	NA	2	NA	NA	NA	NA	NA	NA	2	NA	0	NA	0	0	0	0	NA	0	0	NA	2	NA	0	NA	NA	2	0	0	NA	0	2	0	0
I716436	I	2	2	2	0	NA	NA	2	2	0	NA	NA	0	2	2	NA	2	2	0	NA	NA	2	2	NA	2	2	0	0	0	0	0	0	2	0	0	2	2	NA	0	0	2	2	0	0	2	0	2	0	0
I717066	I	NA	NA	NA	NA	NA	2	NA	NA	NA	NA	NA	0	NA	NA	NA	NA	NA	NA	NA	NA	NA	NA	NA	NA	NA	NA	0	0	NA	0	0	NA	NA	NA	NA	2	NA	0	0	NA	NA	NA	NA	2	0	NA	0	NA
I717190	I	2	2	NA	NA	2	NA	NA	NA	0	NA	0	NA	NA	2	NA	NA	NA	NA	2	NA	NA	2	NA	NA	NA	0	NA	0	0	0	0	2	NA	0	NA	2	2	NA	0	NA	NA	NA	0	2	0	NA	0	0
I717366	I	NA	NA	NA	NA	NA	2	NA	NA	0	NA	NA	0	NA	2	0	2	1	NA	NA	0	2	1	NA	2	2	0	0	0	0	0	0	2	0	NA	2	NA	NA	0	0	NA	2	NA	0	NA	0	1	0	0
I718370	I	NA	2	2	0	NA	1	NA	2	0	NA	0	0	2	NA	NA	2	2	0	2	NA	2	2	NA	2	2	0	0	0	0	0	0	2	0	0	2	NA	2	0	0	2	NA	0	0	2	0	2	0	0
I718933	I	NA	2	2	0	2	NA	NA	2	0	NA	0	0	2	2	0	0	NA	NA	NA	0	NA	NA	NA	NA	2	0	NA	0	0	0	0	0	0	0	2	2	NA	0	0	NA	2	0	0	NA	0	NA	0	0
I719325	I	NA	NA	NA	0	2	NA	NA	2	0	2	0	NA	NA	NA	0	2	NA	NA	NA	0	NA	2	NA	NA	NA	NA	0	0	0	0	0	2	0	0	2	2	NA	0	0	NA	2	0	0	NA	0	2	0	NA
I719452	I	2	2	NA	0	2	2	2	2	NA	NA	0	0	NA	NA	0	2	NA	NA	NA	NA	2	2	NA	2	NA	0	0	0	0	0	0	2	NA	0	2	NA	NA	0	0	2	2	NA	0	2	0	2	0	0
I719869	I	2	NA	NA	NA	NA	2	NA	NA	NA	NA	NA	NA	NA	2	NA	NA	NA	0	NA	NA	NA	NA	NA	NA	2	NA	0	NA	0	NA	0	2	0	NA	2	NA	NA	0	0	2	NA	0	NA	NA	NA	NA	0	NA
I720449	I	2	2	2	0	2	2	2	2	0	NA	0	0	2	2	NA	2	NA	0	2	0	2	2	NA	2	2	0	0	0	0	0	0	2	0	0	2	2	2	0	0	2	2	0	0	2	0	2	0	0
I720809	I	NA	NA	NA	0	2	NA	2	NA	0	NA	0	0	NA	NA	NA	NA	NA	NA	2	0	2	2	NA	2	2	NA	0	NA	0	0	0	2	0	0	2	2	2	0	0	2	2	0	0	2	0	2	0	0
I721217	I	2	2	2	0	NA	NA	2	2	0	NA	0	NA	2	2	0	2	2	NA	2	0	NA	2	NA	2	2	NA	0	0	0	0	0	2	0	0	2	2	2	0	0	2	2	0	0	2	0	2	0	0
I721726	I	2	2	2	0	NA	2	NA	2	0	NA	0	NA	2	NA	NA	2	2	0	NA	0	2	2	NA	2	NA	0	0	0	0	0	0	2	0	0	2	2	NA	0	0	2	2	0	0	2	0	2	0	0
I722088	I	NA	NA	NA	0	NA	2	2	NA	0	NA	NA	0	NA	NA	NA	NA	2	0	2	0	2	2	NA	2	2	NA	0	0	0	0	0	2	0	0	NA	2	2	0	NA	2	2	0	0	2	0	2	0	0
I722253	I	NA	2	2	0	NA	2	2	NA	0	NA	0	0	NA	2	0	NA	2	NA	2	0	NA	NA	2	NA	NA	0	0	NA	0	0	0	2	0	0	2	2	2	0	0	2	2	NA	0	2	0	2	0	0
I722640	I	NA	NA	NA	0	2	2	NA	2	0	NA	0	0	NA	NA	0	NA	2	0	NA	NA	NA	NA	NA	2	NA	0	0	0	0	0	0	2	0	0	2	NA	2	0	0	NA	2	0	0	NA	0	NA	0	0
I725889	I	NA	2	2	0	2	2	2	2	0	2	0	0	NA	2	0	2	2	NA	NA	NA	2	2	NA	2	2	0	0	NA	0	0	0	2	0	0	NA	2	NA	0	0	2	2	0	0	2	0	NA	0	0
I725890	I	NA	2	2	0	2	2	2	2	0	2	0	0	NA	2	0	2	2	NA	NA	0	2	2	NA	2	2	0	0	NA	0	0	0	2	0	0	NA	2	NA	0	0	2	2	0	0	2	0	NA	0	0
I727380	I	2	NA	2	0	NA	2	NA	NA	0	2	0	0	2	2	0	2	2	0	2	NA	2	2	NA	NA	NA	0	0	0	0	0	0	2	0	0	2	2	NA	0	0	NA	2	0	0	2	NA	2	0	0
I730122	I	2	NA	2	0	2	2	2	2	0	NA	0	0	NA	2	NA	2	2	NA	2	0	2	2	NA	NA	2	0	0	0	0	0	0	2	0	0	2	2	2	0	0	2	2	0	0	2	0	2	0	0
I730760	I	2	2	2	0	2	2	2	2	0	NA	0	0	2	2	0	2	2	NA	2	0	NA	2	NA	2	2	0	0	0	0	0	0	2	0	0	2	2	2	0	0	2	2	0	0	2	0	2	0	0
I730951	I	NA	2	NA	NA	NA	NA	2	2	0	NA	NA	NA	2	2	NA	NA	NA	NA	NA	NA	NA	NA	NA	NA	NA	0	0	NA	0	0	0	2	0	0	2	NA	2	0	0	2	2	0	0	2	0	2	0	0
I735169	I	2	2	2	0	2	2	2	2	0	2	0	0	2	2	0	2	2	0	2	0	2	2	2	2	2	0	0	0	0	0	0	2	0	0	2	2	2	0	0	2	2	0	0	2	0	2	0	0
I736946	I	2	2	2	0	2	2	2	2	0	NA	NA	0	2	2	NA	2	NA	NA	2	0	2	2	NA	2	2	0	0	0	0	0	0	2	0	0	2	2	2	0	0	2	2	0	0	2	0	2	0	0
I737695	I	2	2	2	0	2	2	2	2	0	2	0	0	2	2	0	2	2	0	2	0	2	2	2	2	2	0	0	0	0	0	0	2	0	0	2	2	2	0	0	2	2	0	0	2	0	2	0	0
I738143	I	2	2	2	0	2	2	2	2	0	NA	0	0	2	2	0	2	2	0	2	0	2	2	2	2	2	0	0	0	0	0	0	2	0	0	2	2	2	0	0	2	NA	0	0	2	0	2	1	0
I738172	I	2	2	2	0	NA	2	NA	2	0	NA	0	0	2	2	0	2	2	0	2	0	2	2	2	2	2	0	0	0	0	0	0	2	0	0	1	2	2	0	0	2	2	0	0	2	0	2	0	0
I738548	I	2	2	2	0	2	NA	2	2	0	NA	0	0	2	2	NA	NA	2	0	2	0	2	2	NA	2	2	0	0	0	0	0	0	2	0	0	2	2	2	0	0	2	2	0	0	2	0	2	0	0
I738686	I	NA	2	NA	NA	NA	2	NA	2	0	2	0	0	2	2	0	2	2	NA	NA	0	NA	NA	NA	NA	2	NA	0	0	0	0	0	2	0	0	2	NA	NA	0	0	2	2	0	0	2	0	2	0	0
I739048	I	NA	NA	2	0	NA	2	2	2	0	NA	NA	0	2	2	NA	2	NA	NA	NA	NA	NA	NA	NA	2	2	0	0	0	0	0	0	2	0	0	2	2	2	0	0	2	2	0	0	2	0	2	0	0
I739208	I	2	2	2	0	NA	NA	2	2	0	NA	0	0	2	2	NA	NA	2	0	NA	0	NA	2	NA	2	2	0	0	0	0	0	0	2	0	0	2	2	2	0	0	2	2	0	0	2	0	2	0	0
I740464	I	2	2	2	0	2	NA	2	2	0	2	0	0	2	2	0	2	2	0	2	0	2	2	NA	2	2	0	0	0	0	0	0	2	0	0	2	2	2	NA	0	2	2	0	0	2	0	2	0	0
I740471	I	2	2	2	0	2	NA	2	2	0	2	0	0	2	2	0	2	2	0	2	0	2	2	NA	2	2	0	0	0	0	0	0	2	0	0	2	2	2	NA	0	2	2	0	0	2	0	2	0	0
I740620	I	2	2	2	0	2	2	NA	2	0	NA	0	NA	2	2	0	NA	NA	NA	2	NA	2	NA	NA	2	2	0	NA	NA	0	0	0	NA	0	0	2	2	NA	NA	0	2	2	0	0	NA	0	2	0	0
I740876	I	2	2	2	0	2	2	2	2	0	NA	0	0	2	2	0	2	2	0	2	0	2	2	2	2	2	0	0	0	0	0	0	2	0	0	2	2	2	0	0	2	2	0	0	2	0	2	0	0
I741544	I	NA	NA	2	0	2	2	NA	2	0	NA	0	0	2	2	NA	2	2	NA	2	0	2	2	2	2	2	0	0	0	0	0	0	2	0	0	2	2	2	0	0	2	2	0	0	2	0	2	0	0
I741617	I	2	2	2	0	2	2	2	2	0	NA	0	0	NA	2	0	2	2	0	2	0	2	2	2	2	2	0	0	0	0	0	0	2	0	0	2	2	2	0	0	2	2	0	0	2	0	2	0	0
I741805	I	2	2	2	0	2	2	2	2	0	2	0	0	2	2	0	2	2	0	2	0	2	2	NA	2	2	0	0	0	0	0	0	2	0	0	2	2	2	0	0	2	2	0	0	2	0	2	0	0
I743742	I	NA	NA	NA	0	NA	NA	NA	NA	NA	NA	0	0	NA	2	NA	NA	2	NA	NA	NA	NA	NA	NA	NA	NA	0	NA	NA	0	0	0	NA	0	0	2	2	NA	0	0	2	NA	0	0	2	NA	NA	0	0
I744581	I	2	2	2	0	NA	2	2	2	0	NA	0	0	2	2	0	NA	2	NA	2	0	2	2	NA	NA	2	0	0	0	0	0	0	2	0	0	2	2	2	0	0	2	2	0	0	2	0	2	0	0
I744819	I	2	2	2	0	2	2	2	2	0	NA	0	0	2	NA	NA	2	2	0	2	0	2	2	NA	2	2	0	0	0	0	0	0	2	0	0	2	2	2	0	0	2	2	0	0	2	0	2	0	0
I744942	I	2	2	2	0	2	2	2	2	0	NA	0	0	2	2	0	2	2	0	2	0	2	2	NA	2	2	0	0	0	0	0	0	2	0	0	2	2	2	0	0	2	2	0	0	2	0	2	0	0
I745128	I	2	2	2	0	2	2	NA	2	0	2	0	0	2	2	0	2	2	0	2	0	2	2	NA	2	2	0	0	0	0	0	0	2	0	0	2	2	2	0	0	2	2	0	0	2	0	2	0	0
I745527	I	2	2	2	0	2	2	2	2	0	NA	0	0	2	2	0	2	2	0	2	0	2	2	2	2	2	0	0	0	0	0	0	2	0	0	2	2	2	0	0	2	2	0	0	2	0	2	0	0
I746477	I	2	2	2	0	2	2	2	2	0	NA	0	0	2	2	NA	2	2	0	2	0	2	2	NA	2	2	0	0	0	0	0	0	2	0	0	2	2	2	0	0	2	2	0	0	2	0	2	0	0
I746695	I	2	2	2	0	2	2	2	2	0	NA	0	0	2	2	0	2	2	0	2	0	2	2	2	2	NA	0	0	0	0	0	0	2	0	0	2	2	2	0	0	2	2	0	0	2	0	2	0	0
I747351	I	NA	NA	2	0	NA	2	NA	2	0	NA	0	0	2	2	NA	2	2	0	2	0	2	2	NA	2	2	0	0	0	0	0	0	2	0	0	2	2	2	0	0	2	2	0	0	2	0	2	0	0
I751471	I	2	2	2	0	2	NA	2	NA	0	NA	0	NA	2	2	0	NA	NA	0	2	0	NA	2	NA	2	2	0	0	0	0	0	0	2	0	0	2	2	2	0	0	NA	2	0	0	2	0	2	0	0
I752959	I	2	NA	NA	0	2	2	2	NA	0	2	0	0	NA	NA	NA	2	NA	0	NA	0	NA	NA	NA	2	2	0	0	0	0	0	0	2	0	0	NA	2	2	0	0	2	2	0	0	2	0	2	0	0
I753235	I	2	2	NA	0	2	2	2	NA	0	NA	0	0	2	2	NA	2	2	0	2	0	NA	2	NA	2	2	0	0	0	0	0	0	2	0	0	2	2	2	0	0	2	2	0	0	2	0	2	0	0
I755766	I	2	NA	NA	0	NA	2	2	NA	NA	NA	0	0	2	2	NA	NA	2	0	2	NA	NA	NA	2	2	NA	0	0	0	0	0	0	2	0	0	2	2	2	0	0	2	2	0	0	2	0	2	0	0
I758195	I	2	2	2	0	2	1	2	2	0	NA	0	0	2	2	0	NA	2	0	2	0	2	NA	NA	2	2	0	0	0	0	0	0	2	0	0	2	1	2	0	0	2	2	0	0	2	0	2	0	0
I759664	I	NA	NA	2	0	2	NA	2	2	0	NA	0	0	NA	NA	NA	NA	NA	0	2	0	NA	2	NA	2	NA	NA	0	NA	0	0	0	2	0	0	2	2	2	0	0	2	2	0	0	2	0	2	0	0
I759677	I	NA	NA	2	0	2	NA	NA	2	0	NA	0	0	NA	NA	NA	NA	NA	0	2	NA	NA	2	NA	2	NA	0	0	NA	0	0	0	2	0	0	2	2	2	0	0	2	2	0	0	2	0	2	0	0
I759722	I	2	2	2	0	2	2	2	2	0	NA	0	0	2	2	NA	2	2	NA	2	0	2	2	NA	2	2	0	0	0	0	0	0	2	0	0	2	2	2	0	0	2	2	0	0	2	0	2	0	0
I761008	I	2	2	2	0	NA	2	2	2	0	2	0	NA	2	2	0	2	2	0	2	NA	2	2	NA	2	2	0	0	0	0	0	0	2	0	0	2	2	2	0	0	2	2	0	0	2	0	2	0	0
I761508	I	NA	2	2	0	2	2	NA	2	0	NA	0	NA	2	2	0	2	2	0	2	NA	2	2	NA	2	2	0	0	0	0	0	0	2	0	0	2	2	2	0	0	2	2	0	0	2	0	2	0	0
I762359	I	2	2	2	0	2	2	2	2	0	NA	0	NA	2	2	NA	2	2	NA	NA	0	2	2	2	2	2	0	0	NA	0	0	0	2	0	0	2	2	2	0	0	2	NA	0	0	NA	0	2	0	0
I763799	I	NA	2	2	0	2	2	2	2	0	NA	0	0	2	2	NA	2	2	0	2	0	2	2	NA	2	2	0	0	0	0	0	0	2	0	0	2	2	2	0	0	2	2	0	0	2	0	2	0	0
I763858	I	2	2	2	0	2	2	2	NA	NA	NA	0	NA	2	2	0	NA	2	0	NA	0	2	2	NA	2	2	0	0	0	0	0	0	2	0	0	2	2	NA	0	0	2	2	0	0	2	0	2	0	0
I764146	I	NA	2	NA	NA	2	NA	2	2	NA	NA	0	NA	NA	NA	NA	NA	2	NA	NA	0	2	2	NA	NA	NA	0	0	0	0	0	0	2	0	0	2	2	NA	NA	0	2	2	0	0	2	0	2	0	0
I766078	I	2	2	2	0	2	2	NA	2	0	2	0	0	2	2	NA	2	2	0	2	0	2	2	NA	2	2	0	0	0	0	0	0	2	0	0	2	2	2	0	0	2	2	0	0	2	0	2	0	0
I767114	I	2	2	2	0	2	2	2	2	0	2	NA	0	2	2	NA	2	2	NA	2	0	2	2	NA	2	2	0	0	0	0	0	0	2	0	0	NA	2	2	0	0	2	2	0	0	2	0	2	NA	0
I767163	I	2	2	2	0	2	2	2	2	0	2	0	0	2	2	NA	2	2	NA	2	0	2	2	NA	2	2	0	0	0	0	0	0	2	0	0	2	2	2	0	0	2	NA	0	0	2	0	2	0	0
I767837	I	2	2	NA	0	2	NA	2	NA	0	NA	0	0	2	NA	0	2	2	NA	2	0	NA	2	NA	2	NA	0	0	0	0	0	0	2	0	0	2	2	2	0	0	2	2	0	0	2	0	NA	0	0
I769248	I	NA	NA	NA	0	NA	NA	NA	NA	NA	NA	NA	0	NA	NA	NA	2	2	NA	NA	NA	NA	NA	NA	NA	NA	0	0	NA	0	NA	0	NA	0	0	2	2	2	0	0	NA	NA	NA	0	NA	0	NA	0	0
I769447	I	NA	2	NA	0	NA	2	2	2	0	NA	0	0	2	NA	NA	2	NA	0	2	0	NA	NA	NA	2	NA	0	0	NA	0	0	0	2	0	0	2	2	2	0	0	2	2	0	0	NA	0	2	0	0
I771087	I	2	2	2	0	2	2	2	2	0	2	0	0	2	2	NA	2	2	0	2	0	2	2	2	2	2	0	0	0	0	0	0	2	0	0	2	2	2	0	0	2	2	0	0	2	0	2	0	0
I771776	I	NA	2	2	0	2	2	NA	NA	0	NA	0	0	2	2	0	2	2	0	2	NA	2	2	NA	2	2	0	0	0	0	0	0	2	0	0	2	2	2	0	0	2	2	0	0	2	0	2	0	0
I774621	I	NA	2	NA	0	NA	2	2	2	0	NA	0	0	2	2	0	NA	NA	0	2	0	NA	2	NA	NA	NA	0	0	NA	0	NA	0	2	0	NA	2	2	NA	0	0	2	2	0	0	2	NA	2	0	0
I774776	I	2	NA	2	NA	2	2	2	2	0	NA	NA	0	2	2	0	2	NA	0	2	0	2	2	NA	NA	2	0	NA	0	0	0	0	NA	0	0	2	2	2	0	0	2	2	0	0	2	0	2	0	0
I779600	I	NA	2	2	NA	NA	2	2	2	NA	NA	0	NA	NA	NA	NA	NA	NA	NA	2	NA	NA	2	2	NA	2	0	0	0	0	0	0	2	0	0	2	2	2	0	0	NA	2	0	0	2	0	2	0	0
I780484	I	2	2	2	0	2	2	2	2	0	2	0	0	2	2	NA	2	2	0	2	0	2	2	2	2	2	0	0	0	0	0	0	2	0	0	2	2	2	0	0	2	2	0	0	2	0	2	0	0
I780616	I	2	2	NA	0	2	2	2	2	0	2	0	0	2	2	0	2	2	NA	2	0	2	2	NA	2	2	0	0	0	0	0	0	2	0	0	2	2	2	0	0	2	2	0	0	2	0	NA	0	0
I781294	I	NA	2	2	0	2	2	2	2	0	NA	0	0	2	NA	NA	NA	2	0	2	0	NA	2	NA	NA	NA	0	0	0	0	0	0	NA	0	0	2	NA	NA	0	0	2	NA	0	0	NA	0	2	0	0
I781748	I	2	2	NA	0	2	2	2	2	0	NA	0	0	2	2	NA	2	2	0	2	0	2	2	NA	2	2	0	0	0	0	0	0	2	0	0	2	2	2	0	0	2	2	0	0	2	0	2	0	0
I784734	I	NA	NA	NA	0	NA	NA	NA	NA	0	NA	0	0	NA	NA	NA	NA	NA	NA	NA	0	NA	2	NA	NA	NA	0	0	0	0	0	0	2	0	0	2	NA	NA	0	0	NA	NA	0	0	NA	0	NA	0	0
I785763	I	2	2	2	0	2	2	NA	2	0	NA	0	0	2	2	0	2	2	0	2	0	NA	2	NA	2	2	0	0	0	0	0	0	2	0	0	2	2	2	0	0	2	2	0	0	2	0	2	0	0
I786276	I	NA	2	2	0	2	2	NA	NA	0	NA	0	0	2	2	0	2	2	NA	2	0	2	2	NA	2	2	0	0	0	0	0	0	2	0	0	2	2	2	0	0	2	NA	0	0	2	0	2	0	0
I787472	I	2	2	2	0	2	NA	2	2	0	NA	0	0	2	2	0	2	2	0	2	0	2	2	NA	2	2	0	0	NA	0	0	0	2	0	0	2	2	2	0	0	2	2	0	0	2	0	2	0	0
I788162	I	2	2	2	0	NA	2	2	2	NA	NA	0	0	2	2	0	2	2	0	2	NA	2	2	NA	2	2	0	0	0	0	0	0	2	0	0	2	2	2	0	0	2	2	0	0	2	0	2	0	0
I788204	I	2	2	2	0	2	2	2	2	0	NA	0	0	2	2	0	2	NA	0	2	0	2	2	NA	2	2	0	0	0	0	0	0	1	0	0	2	2	2	0	0	2	2	0	0	2	0	2	0	0
I788640	I	2	2	2	0	2	2	2	2	0	NA	0	0	2	2	0	NA	2	0	2	0	2	2	NA	2	2	0	0	0	0	0	0	2	0	0	2	2	2	0	0	2	2	0	0	2	0	2	0	0
I788666	I	2	2	2	0	2	2	2	2	0	2	0	0	2	2	0	NA	2	0	2	0	2	2	NA	2	2	0	0	0	0	0	0	2	0	0	2	2	2	0	0	2	2	0	0	2	0	2	0	0
I789642	I	2	2	2	0	2	2	2	2	0	NA	0	0	2	2	0	2	2	0	2	0	2	2	2	2	2	0	0	0	0	0	0	2	0	0	2	2	2	0	0	2	2	0	0	2	0	2	0	0
I790411	I	2	2	NA	0	2	2	2	2	0	NA	0	0	2	2	0	2	2	0	2	0	2	2	2	2	2	0	0	0	0	0	0	2	0	0	2	2	2	0	0	2	2	0	0	2	0	2	0	0
I792018	I	2	2	2	0	NA	2	2	NA	0	NA	0	0	2	2	0	2	2	0	2	0	2	2	NA	2	2	0	0	0	0	0	0	2	0	0	2	2	2	0	0	2	NA	0	0	NA	0	2	0	0
I792042	I	2	2	2	0	NA	2	2	2	0	NA	0	0	2	2	0	2	2	0	2	0	2	2	2	2	2	0	NA	0	0	0	0	2	0	0	2	2	2	0	0	2	2	0	0	2	0	2	0	0
I792069	I	2	2	2	0	NA	2	NA	2	0	NA	0	0	NA	2	0	NA	NA	0	NA	0	2	NA	NA	NA	NA	0	NA	0	0	0	0	2	0	0	2	2	2	0	0	2	2	0	0	2	0	2	0	0
I792245	I	NA	2	2	0	2	2	2	2	0	NA	0	0	2	2	0	NA	2	NA	2	0	NA	2	2	2	NA	0	0	0	0	0	0	2	0	0	2	2	2	0	0	2	2	0	0	2	0	2	0	0
I792311	I	2	2	NA	0	NA	2	NA	2	0	NA	0	0	NA	NA	NA	2	NA	NA	NA	NA	NA	2	NA	NA	NA	0	0	NA	0	0	0	2	NA	0	NA	2	NA	NA	NA	NA	NA	0	0	2	0	2	0	0
I794152	I	2	2	2	0	2	2	2	2	0	NA	0	0	2	2	NA	2	2	NA	2	0	2	2	NA	2	NA	0	0	0	0	0	0	2	0	0	2	2	2	0	0	2	2	0	0	2	0	2	0	0
I794948	I	2	2	NA	0	2	2	NA	2	NA	NA	NA	0	NA	2	NA	2	2	0	2	0	NA	2	NA	2	NA	0	0	0	0	0	0	NA	0	NA	2	2	2	0	0	2	2	0	0	2	0	NA	0	0
I794995	I	2	2	2	0	2	2	NA	NA	0	NA	0	0	2	2	NA	2	2	0	2	0	2	NA	NA	2	2	0	0	0	0	0	0	2	NA	0	2	2	2	0	0	2	2	0	0	2	0	NA	0	0
I795923	I	2	2	2	0	2	2	2	2	0	2	0	0	2	2	0	2	2	0	2	0	2	2	NA	2	2	0	0	0	0	0	0	2	0	0	2	2	2	0	0	2	2	0	0	2	0	2	0	0
I796558	I	2	2	2	0	2	2	2	2	0	NA	1	0	2	2	0	2	2	0	2	0	2	2	NA	2	2	0	0	0	0	0	0	2	0	0	2	2	2	0	0	2	2	0	0	2	0	2	0	0
I796695	I	2	2	2	0	2	2	2	2	0	2	0	0	2	2	0	2	2	0	2	0	2	2	2	2	2	0	0	0	0	0	0	2	0	0	2	2	2	0	0	2	2	0	0	2	0	2	0	0
I796797	I	2	2	2	0	2	2	2	2	0	2	0	0	2	2	0	2	2	0	2	0	2	2	2	2	2	0	0	0	0	0	0	2	0	0	2	2	2	0	0	2	2	0	0	2	0	2	0	0
I797251	I	NA	NA	NA	0	NA	NA	2	2	0	NA	0	0	2	2	NA	2	2	0	2	NA	2	2	NA	2	NA	0	NA	0	NA	0	0	2	0	0	2	2	2	0	0	1	2	NA	0	2	0	2	0	0
I798308	I	2	2	2	0	NA	2	2	2	0	NA	0	0	2	2	0	2	2	0	2	0	2	2	2	2	2	0	0	0	0	0	0	2	0	0	2	2	2	0	0	2	2	0	0	2	0	2	0	0
I800509	I	2	2	2	0	2	2	2	2	0	NA	0	0	NA	2	NA	2	2	NA	NA	0	2	2	2	2	2	0	0	0	0	0	0	2	0	0	2	2	2	0	0	2	2	0	0	2	0	2	0	0
I803571	I	2	2	2	0	2	2	2	2	0	NA	0	0	2	2	NA	2	2	0	2	0	2	2	2	2	2	0	0	0	0	0	0	2	0	0	2	2	2	0	0	2	2	0	0	2	0	2	0	0
I804313	I	2	2	2	0	2	2	2	2	0	NA	0	0	2	2	0	2	2	0	2	0	2	2	NA	2	2	0	0	0	0	0	0	2	0	0	2	2	2	0	0	2	2	0	0	2	0	2	0	0
I805391	I	2	2	NA	0	NA	2	2	2	0	NA	0	0	2	2	0	2	2	NA	2	0	2	NA	2	2	2	0	0	0	0	0	0	2	0	0	2	2	2	0	0	2	2	0	0	2	0	2	0	0
I805401	I	2	2	NA	0	NA	2	2	2	0	NA	0	0	2	2	0	2	2	NA	2	0	2	NA	2	2	2	0	0	0	0	0	0	2	0	0	2	2	2	0	0	2	2	0	0	2	0	2	0	0
I805591	I	2	2	2	0	2	2	2	2	0	NA	0	0	2	2	0	2	2	0	2	0	2	2	2	2	2	0	0	0	0	0	0	2	0	0	2	2	2	0	0	2	2	0	0	2	0	2	0	0
I806026	I	2	2	2	0	2	2	2	2	0	NA	0	0	2	2	0	2	2	0	2	NA	2	2	2	2	2	0	0	0	0	0	0	2	0	0	2	2	2	0	0	2	2	0	0	2	0	2	0	0
I806578	I	2	2	2	0	NA	2	2	2	0	NA	0	0	2	2	NA	2	2	0	2	0	2	2	2	2	2	0	0	0	0	0	NA	2	0	0	2	2	2	0	0	NA	NA	0	0	2	0	2	0	0
I806922	I	2	2	2	NA	2	2	2	2	0	NA	0	0	2	2	NA	2	2	0	2	0	2	2	NA	2	2	0	0	0	0	0	0	2	0	0	2	2	2	0	0	2	2	0	0	2	0	2	0	0
I807507	I	NA	2	NA	NA	NA	NA	2	NA	0	NA	0	0	2	2	NA	NA	2	NA	2	0	2	2	NA	2	NA	0	0	0	0	0	0	2	0	0	2	2	2	0	0	2	2	0	0	NA	0	2	0	0
I807508	I	NA	2	NA	NA	NA	NA	2	NA	0	NA	0	0	2	2	NA	NA	2	NA	2	0	2	2	NA	2	NA	0	0	0	0	0	0	2	0	0	2	2	2	0	0	2	2	0	0	NA	0	2	0	0
I807974	I	2	2	2	0	2	2	2	2	0	2	0	0	NA	NA	0	2	2	0	2	NA	2	2	NA	2	2	0	0	0	0	0	0	2	0	0	2	2	2	0	0	2	2	0	0	2	0	2	0	0
I808709	I	NA	2	NA	0	NA	NA	NA	NA	NA	NA	NA	NA	NA	NA	NA	NA	NA	0	NA	0	NA	NA	NA	NA	NA	0	NA	NA	NA	0	0	NA	0	0	NA	NA	NA	NA	0	NA	NA	0	0	2	0	NA	NA	0
I809966	I	2	2	2	0	2	2	2	2	0	2	0	0	2	2	0	2	2	NA	2	0	2	2	2	2	2	0	0	0	0	0	0	2	0	0	2	2	2	0	0	2	2	0	0	2	0	2	0	0
I810220	I	2	2	NA	0	2	2	2	2	0	NA	0	0	2	2	0	2	2	0	2	0	2	2	NA	2	2	0	0	0	0	0	0	2	0	0	2	2	2	0	0	2	2	0	0	2	0	2	0	0
I813573	I	2	2	2	0	2	2	2	2	0	2	0	0	2	2	NA	2	2	0	2	0	2	2	NA	2	2	0	0	0	0	0	0	2	0	0	2	2	2	0	0	2	2	0	0	2	0	2	0	0
I814364	I	2	2	2	0	2	2	2	2	0	2	0	0	2	2	0	2	2	0	2	0	2	2	NA	2	2	0	0	0	0	0	0	2	0	0	2	2	2	0	0	2	2	0	0	2	0	2	0	0
I815991	I	2	2	2	0	2	2	2	2	0	NA	0	0	2	2	0	2	2	0	2	0	2	2	2	2	2	0	0	0	0	0	0	2	0	0	2	2	2	0	0	NA	2	0	0	2	0	2	0	0
I816992	I	2	2	2	0	2	2	2	2	0	NA	0	0	2	2	0	2	2	0	2	NA	2	2	2	2	2	0	0	0	0	0	0	2	0	0	2	2	2	0	0	2	2	0	0	2	0	2	0	0
I817481	I	NA	NA	NA	NA	2	NA	NA	NA	0	NA	NA	NA	NA	NA	NA	NA	NA	NA	NA	0	NA	NA	NA	NA	NA	NA	0	NA	0	NA	0	NA	0	0	NA	NA	NA	NA	NA	NA	NA	0	NA	NA	0	NA	NA	0
I818701	I	NA	NA	NA	NA	NA	NA	NA	NA	0	NA	0	0	NA	NA	0	NA	NA	NA	NA	0	NA	NA	NA	NA	NA	0	0	0	0	0	0	NA	0	0	NA	NA	NA	0	0	NA	NA	0	0	NA	0	NA	0	0
I818702	I	NA	NA	NA	NA	NA	NA	NA	NA	0	NA	0	0	NA	NA	0	NA	NA	NA	NA	0	NA	NA	NA	NA	NA	0	0	0	0	0	0	NA	0	0	NA	NA	NA	0	0	NA	NA	0	0	NA	0	NA	0	0
I818703	I	NA	NA	NA	NA	NA	NA	NA	NA	0	NA	0	0	NA	NA	0	NA	NA	NA	NA	0	NA	NA	NA	NA	NA	0	0	0	0	0	0	NA	0	0	NA	NA	NA	0	0	NA	NA	0	0	NA	0	NA	0	0
I818816	I	2	NA	NA	0	NA	2	2	2	0	NA	0	NA	NA	NA	0	NA	NA	0	NA	NA	NA	2	NA	NA	NA	NA	NA	0	0	0	0	2	0	0	2	NA	NA	NA	0	NA	NA	NA	0	NA	NA	NA	NA	0
I818829	I	2	NA	NA	0	NA	2	2	2	0	NA	0	NA	NA	NA	0	NA	NA	0	NA	NA	NA	2	NA	NA	NA	NA	NA	0	0	0	0	2	0	0	2	NA	NA	NA	0	NA	NA	0	0	NA	NA	NA	NA	0
I819513	I	2	2	2	0	NA	2	2	2	0	2	0	0	2	2	NA	2	2	NA	2	0	2	2	NA	2	2	0	0	0	0	0	0	2	0	0	2	2	2	0	0	2	2	0	0	2	0	2	0	0
I820406	I	2	2	2	0	2	2	2	2	0	NA	0	0	2	2	0	2	2	NA	2	0	2	2	2	2	2	0	0	0	0	0	0	2	0	0	2	2	2	0	0	2	2	0	0	2	0	2	0	0
I820527	I	2	2	2	0	2	2	2	2	NA	NA	0	0	2	2	0	2	2	0	2	0	2	2	2	2	2	0	0	0	0	0	0	2	0	0	2	2	2	0	0	2	NA	0	0	2	0	2	0	0
I820628	I	2	2	2	0	2	2	2	2	0	NA	0	0	2	NA	0	2	2	NA	2	0	2	2	NA	2	2	0	0	0	0	0	0	2	0	0	2	2	2	0	0	2	2	0	0	2	0	2	0	0
I821852	I	2	2	2	NA	2	2	2	2	0	NA	0	0	2	2	0	2	2	0	2	NA	2	2	NA	2	2	0	0	0	0	0	0	2	0	0	2	2	2	0	0	2	2	0	0	2	0	2	0	0
I823349	I	2	2	2	0	2	2	2	2	0	2	0	0	2	2	NA	2	2	0	2	0	2	2	NA	2	2	0	0	0	0	0	0	2	0	0	2	2	2	0	0	2	2	0	0	2	0	2	0	0
I823872	I	NA	NA	NA	0	NA	NA	NA	NA	0	NA	0	0	NA	NA	0	NA	NA	0	NA	0	NA	NA	NA	2	NA	0	0	0	0	0	0	NA	0	0	NA	NA	NA	0	0	NA	NA	0	0	2	0	NA	0	0
I823876	I	NA	NA	NA	0	NA	NA	NA	NA	0	NA	0	0	NA	NA	0	NA	NA	0	NA	0	NA	NA	NA	2	NA	0	0	0	0	0	0	NA	0	0	NA	NA	NA	0	0	NA	NA	0	0	2	0	NA	0	0
I824622	I	2	2	2	0	2	2	2	2	0	NA	0	0	2	2	NA	2	2	0	2	0	2	2	2	2	2	0	0	0	0	0	0	2	0	0	2	2	2	NA	0	2	2	0	0	2	0	2	0	0
I825029	I	2	2	NA	0	NA	2	2	2	0	2	0	0	2	2	0	2	NA	0	2	0	2	2	2	2	2	0	0	0	0	0	0	2	0	0	2	2	2	0	0	2	2	0	0	2	0	2	0	0
I825362	I	NA	2	2	0	2	2	2	2	0	NA	0	NA	2	2	0	2	2	0	NA	0	2	2	2	2	2	0	0	0	0	0	0	2	0	0	2	2	2	0	0	2	2	0	0	2	0	2	0	0
I825742	I	2	NA	2	0	NA	NA	NA	2	0	NA	0	0	NA	2	0	2	2	0	2	0	2	2	NA	NA	NA	0	0	NA	0	0	NA	2	0	NA	NA	NA	2	0	0	2	2	0	0	2	0	2	0	0
I826850	I	NA	2	2	NA	NA	2	2	2	NA	NA	0	0	2	2	0	NA	2	0	NA	NA	2	2	NA	2	2	0	0	NA	0	0	0	2	0	0	2	2	2	0	0	2	2	0	0	NA	0	2	0	0
I827176	I	NA	NA	NA	0	2	NA	NA	NA	0	NA	0	0	NA	NA	0	NA	NA	0	NA	0	NA	NA	NA	NA	NA	0	0	0	0	0	0	NA	0	0	NA	NA	NA	0	0	NA	NA	0	0	NA	0	NA	0	0
I827200	I	NA	NA	NA	0	2	2	NA	NA	0	NA	0	0	NA	NA	0	NA	NA	0	NA	0	NA	NA	NA	NA	NA	0	0	0	0	0	0	NA	0	0	NA	NA	NA	0	0	NA	NA	0	0	NA	0	NA	0	0
I827206	I	NA	NA	NA	0	2	NA	NA	NA	0	NA	0	0	NA	NA	0	NA	NA	0	NA	0	NA	NA	NA	NA	NA	0	0	0	0	0	0	NA	0	0	NA	NA	NA	0	0	NA	NA	0	0	NA	0	NA	0	0
I827217	I	NA	NA	NA	0	NA	NA	NA	NA	0	NA	0	0	NA	NA	0	NA	NA	0	NA	0	NA	NA	NA	2	NA	0	0	0	0	0	0	2	0	0	NA	2	NA	0	0	2	NA	0	0	2	0	NA	0	0
I827495	I	2	2	2	0	2	2	2	2	0	2	0	0	2	2	0	2	2	0	2	0	2	2	2	2	2	0	0	0	0	0	0	2	0	0	2	2	2	0	0	2	2	0	0	2	0	2	0	0
I829423	I	2	2	2	0	NA	2	2	2	0	NA	0	0	2	2	0	2	2	0	2	0	2	2	NA	2	2	0	0	0	0	0	0	2	0	0	2	2	2	0	0	2	2	0	0	2	0	2	0	0
I830870	I	2	NA	NA	0	2	2	2	2	NA	NA	0	0	2	NA	NA	2	NA	NA	2	0	NA	2	NA	2	2	0	0	0	0	0	0	2	0	0	2	NA	2	0	0	2	NA	0	0	2	0	2	0	0
I831043	I	2	2	2	0	2	2	2	2	0	2	NA	0	NA	2	NA	NA	2	NA	2	NA	2	2	NA	NA	2	0	0	0	0	0	0	2	0	0	2	2	2	0	0	2	2	0	0	2	0	2	0	0
I832674	I	2	NA	2	0	NA	2	2	2	0	NA	0	0	2	2	NA	2	2	0	2	0	NA	2	NA	2	2	0	0	0	0	0	0	2	0	0	2	2	2	0	0	2	2	0	0	2	0	2	0	0
I833144	I	2	2	2	0	NA	2	2	2	0	NA	0	NA	NA	2	0	2	2	0	NA	0	2	2	NA	2	2	NA	NA	0	0	0	0	2	0	0	2	2	2	0	0	2	2	NA	0	2	0	2	0	0
I833363	I	2	2	2	0	2	2	2	2	0	2	0	0	2	2	0	2	2	0	2	NA	2	2	NA	2	NA	0	0	0	0	0	0	2	0	0	2	2	2	0	0	2	2	0	0	2	0	2	0	0
I833539	I	2	2	2	0	NA	2	NA	2	0	NA	0	0	NA	2	0	2	2	NA	NA	0	2	2	NA	2	NA	0	0	0	0	0	NA	2	0	0	2	2	NA	0	0	NA	NA	0	0	NA	0	NA	0	0
I835116	I	2	2	2	0	NA	2	2	2	0	2	0	NA	2	2	NA	2	2	NA	2	0	2	2	2	2	2	0	0	0	0	0	0	2	0	0	2	2	2	0	0	2	2	0	0	2	0	2	0	0
I835380	I	2	2	2	NA	2	2	2	2	0	NA	0	0	2	2	0	2	2	NA	2	0	2	2	2	2	2	0	0	0	0	0	0	2	0	0	2	2	2	0	0	2	2	0	0	2	0	2	0	0
I835426	I	2	2	2	0	2	2	2	2	0	2	0	0	2	2	0	2	NA	0	2	0	2	2	2	2	2	0	0	0	0	0	0	2	0	0	2	2	2	0	0	2	2	0	0	2	0	2	0	0
I835510	I	NA	NA	NA	0	NA	2	2	NA	NA	NA	0	0	NA	NA	NA	2	NA	0	NA	0	2	NA	NA	NA	NA	0	NA	0	0	0	0	NA	0	0	NA	NA	2	0	0	NA	NA	0	0	NA	0	NA	0	0
I835846	I	NA	NA	2	NA	NA	NA	NA	NA	NA	NA	NA	NA	NA	NA	NA	NA	NA	0	NA	NA	NA	NA	NA	NA	NA	NA	NA	0	NA	0	NA	NA	0	NA	NA	NA	NA	0	NA	NA	NA	0	0	NA	0	NA	0	NA
I836424	I	2	2	2	0	2	2	2	2	NA	NA	0	0	2	2	NA	2	2	0	2	0	2	2	2	2	2	0	0	0	0	0	0	2	0	0	2	2	2	0	0	2	2	NA	0	2	0	2	0	0
I836462	I	2	2	2	0	2	2	2	2	0	NA	0	0	2	2	NA	2	2	0	2	NA	2	NA	2	2	2	0	0	0	0	0	0	2	0	0	2	2	2	0	0	2	2	0	0	2	0	2	0	0
I836680	I	NA	2	2	0	2	NA	2	NA	NA	NA	0	0	NA	2	0	NA	2	0	2	NA	NA	2	NA	2	NA	0	0	0	0	0	0	2	0	0	2	2	2	0	0	2	2	0	NA	NA	0	2	0	0
I836759	I	NA	2	2	0	NA	2	NA	NA	NA	NA	0	0	NA	NA	NA	NA	2	NA	2	NA	NA	NA	NA	2	NA	NA	0	0	0	0	0	2	0	0	1	2	NA	0	0	2	NA	0	0	NA	NA	2	0	NA
I836922	I	2	2	2	0	2	NA	NA	NA	0	NA	0	0	2	2	NA	2	NA	0	2	NA	2	NA	NA	2	2	0	0	0	0	0	0	2	0	NA	2	2	NA	0	0	2	2	NA	0	2	NA	2	0	0
I837035	I	2	2	2	NA	2	2	2	2	0	NA	0	0	2	NA	NA	2	2	0	2	0	2	2	NA	2	NA	0	0	0	0	0	0	2	0	0	2	NA	NA	0	0	2	2	NA	0	2	0	2	0	0
I837134	I	NA	NA	NA	0	NA	2	NA	NA	NA	NA	0	0	2	NA	NA	NA	NA	NA	NA	0	2	NA	2	2	NA	0	NA	0	0	0	0	2	0	0	NA	2	NA	0	0	NA	NA	0	0	NA	NA	NA	0	0
I837662	I	2	2	2	0	2	2	2	2	0	NA	0	0	2	2	0	2	NA	NA	2	0	2	2	2	2	2	0	0	0	0	0	0	2	0	0	2	2	2	0	0	2	2	0	0	2	0	2	0	0
I837983	I	2	2	2	0	2	2	2	2	0	NA	0	0	2	2	0	2	2	NA	2	NA	2	2	NA	2	2	0	0	0	0	0	0	2	0	0	2	2	2	0	0	2	NA	0	0	2	0	2	0	0
I841620	I	2	2	2	0	2	2	2	2	0	2	0	0	2	2	NA	2	2	0	2	0	2	2	NA	2	2	0	0	0	0	0	0	2	0	0	2	2	2	0	0	2	2	0	0	2	0	2	0	0
I843269	I	NA	NA	NA	0	NA	2	NA	NA	0	NA	0	0	NA	2	NA	NA	NA	0	NA	0	NA	2	NA	NA	NA	0	0	0	0	0	0	NA	0	0	2	NA	NA	0	0	NA	2	0	0	NA	0	0	0	0
I843356	I	NA	NA	2	0	NA	NA	NA	2	0	NA	0	0	NA	1	NA	2	2	0	2	NA	2	2	NA	NA	2	0	0	0	0	0	0	NA	0	0	2	2	2	0	0	NA	NA	NA	0	NA	0	NA	0	0
I843404	I	NA	NA	NA	0	NA	NA	NA	NA	0	NA	0	0	NA	2	NA	2	NA	0	NA	0	NA	NA	NA	NA	NA	0	0	0	0	0	0	NA	0	0	NA	2	NA	0	0	NA	NA	0	0	NA	0	NA	0	0
I843690	I	2	2	2	0	2	2	2	2	0	2	0	0	2	2	NA	2	2	0	2	0	2	2	NA	2	2	0	0	0	0	0	0	2	0	0	2	2	2	0	0	2	2	0	0	2	0	2	0	0
I849077	I	NA	2	2	NA	NA	2	NA	NA	0	NA	0	0	2	2	0	NA	2	0	2	0	2	2	NA	2	2	0	0	0	0	0	0	2	0	0	2	2	2	0	0	2	2	0	0	2	0	2	0	0
I850502	I	0	2	2	0	2	2	2	2	0	2	0	0	2	2	0	2	2	0	2	0	2	2	2	2	2	0	0	0	0	0	0	2	0	0	2	2	2	0	0	2	2	0	0	2	0	2	0	0
I850995	I	0	2	NA	0	NA	2	NA	2	0	NA	0	0	NA	2	0	2	NA	NA	2	0	2	2	NA	2	2	0	0	0	0	0	0	2	0	0	2	2	NA	0	0	2	2	0	0	2	0	2	0	0
I851307	I	0	NA	NA	NA	NA	0	NA	NA	0	NA	0	0	NA	NA	NA	NA	NA	NA	NA	0	NA	NA	NA	2	NA	NA	0	0	0	0	0	NA	0	0	NA	NA	NA	0	0	NA	NA	0	0	NA	0	NA	0	0
I851610	I	NA	2	2	0	NA	2	2	NA	NA	NA	NA	0	2	NA	NA	NA	NA	0	NA	NA	2	NA	NA	2	2	0	0	0	0	0	0	2	0	0	2	2	2	0	0	2	2	0	0	2	0	2	0	0
I852127	I	0	2	2	0	2	2	2	2	0	NA	0	NA	2	2	0	2	2	NA	2	0	2	2	2	2	2	0	0	0	0	0	0	2	0	0	2	2	2	0	0	2	2	0	0	NA	0	2	0	0
I852788	I	0	2	2	0	2	2	2	2	0	2	0	0	2	2	0	2	2	0	2	0	2	2	2	2	2	0	0	0	0	0	0	2	0	0	2	2	2	0	0	2	2	0	0	2	0	2	0	0
I854229	I	0	NA	NA	NA	NA	NA	2	NA	0	NA	NA	0	NA	NA	0	NA	NA	NA	2	NA	NA	NA	NA	2	NA	0	NA	0	0	NA	0	2	NA	0	2	2	NA	0	NA	2	NA	0	NA	NA	0	2	0	NA
I855101	I	0	NA	NA	NA	NA	NA	NA	NA	NA	NA	NA	0	NA	NA	NA	NA	NA	NA	NA	0	NA	NA	NA	NA	NA	NA	NA	NA	0	NA	0	NA	0	0	NA	NA	NA	NA	NA	2	NA	NA	NA	NA	0	NA	0	0
I855154	I	NA	NA	NA	NA	NA	NA	2	NA	NA	NA	NA	NA	NA	NA	NA	NA	NA	0	NA	NA	NA	NA	NA	NA	NA	NA	NA	0	0	0	0	NA	NA	0	NA	NA	NA	NA	NA	2	NA	0	NA	NA	0	NA	0	0
I855287	I	0	NA	NA	NA	NA	NA	NA	NA	NA	NA	0	NA	NA	0	NA	NA	NA	NA	NA	NA	NA	NA	NA	NA	NA	0	NA	NA	NA	0	0	NA	NA	0	2	NA	NA	NA	NA	NA	NA	0	NA	2	0	2	0	NA
I855288	I	0	NA	NA	NA	NA	NA	NA	NA	NA	NA	0	NA	NA	0	NA	NA	NA	NA	NA	NA	NA	NA	NA	NA	NA	0	NA	NA	NA	0	0	NA	NA	0	2	NA	NA	NA	NA	NA	NA	0	NA	2	0	2	0	NA
I855293	I	0	NA	NA	NA	NA	NA	NA	NA	NA	NA	0	NA	NA	0	NA	NA	NA	NA	NA	NA	NA	NA	NA	NA	NA	0	NA	NA	NA	0	0	NA	NA	0	2	NA	NA	NA	NA	NA	NA	0	NA	2	NA	2	0	NA
I855395	I	NA	NA	2	NA	2	2	NA	NA	NA	2	NA	NA	NA	2	NA	NA	NA	0	NA	NA	NA	NA	NA	NA	NA	0	NA	0	0	NA	NA	2	0	NA	2	NA	2	0	0	2	NA	0	NA	NA	0	NA	0	0
I856054	I	0	NA	NA	0	2	NA	2	2	0	NA	0	0	NA	2	NA	NA	2	0	NA	NA	NA	NA	NA	NA	NA	NA	0	NA	NA	0	0	2	NA	0	NA	2	NA	0	0	NA	NA	0	0	2	0	2	0	0
I856190	I	0	NA	NA	0	2	NA	NA	2	0	NA	0	0	NA	2	NA	NA	NA	NA	2	0	2	2	NA	NA	NA	0	0	NA	NA	0	0	2	0	0	NA	2	2	NA	0	NA	2	NA	0	2	0	2	0	NA
I856453	I	NA	NA	NA	NA	NA	NA	NA	NA	NA	NA	0	0	NA	2	NA	0	NA	NA	0	NA	NA	0	NA	NA	NA	NA	0	NA	NA	0	0	NA	NA	NA	NA	NA	2	NA	NA	NA	NA	NA	0	NA	NA	NA	0	0
I857011	I	NA	NA	NA	NA	NA	NA	NA	NA	NA	NA	NA	0	NA	NA	NA	NA	NA	0	NA	NA	NA	NA	NA	NA	NA	NA	NA	0	NA	NA	NA	NA	NA	NA	NA	NA	2	NA	NA	NA	2	NA	NA	NA	NA	NA	NA	NA
I858357	I	NA	NA	NA	NA	NA	NA	NA	NA	0	NA	0	0	NA	NA	NA	NA	NA	NA	NA	NA	NA	NA	NA	NA	NA	NA	NA	NA	0	0	0	2	0	NA	2	NA	NA	0	NA	NA	NA	0	0	NA	NA	NA	0	NA
I858524	I	NA	2	2	NA	NA	NA	2	NA	0	NA	0	0	2	2	NA	2	2	NA	2	NA	2	2	NA	2	2	0	0	NA	0	0	0	2	0	0	2	2	NA	0	0	2	2	0	0	2	0	2	0	0
I859162	I	NA	NA	NA	NA	NA	NA	NA	NA	NA	NA	NA	0	NA	NA	0	NA	NA	NA	2	NA	NA	NA	NA	NA	NA	NA	0	NA	NA	0	0	NA	0	0	2	NA	NA	NA	NA	NA	NA	NA	0	NA	NA	NA	0	0
I860295	I	0	2	2	NA	NA	NA	2	2	0	2	0	0	2	2	NA	2	2	NA	2	0	2	2	NA	NA	2	NA	0	0	0	0	0	2	0	NA	2	2	2	NA	0	2	2	0	0	2	0	2	0	0
I860791	I	0	2	NA	NA	NA	NA	NA	NA	NA	NA	NA	NA	NA	2	0	NA	NA	NA	2	NA	NA	NA	0	NA	2	NA	NA	NA	0	0	NA	NA	NA	0	2	2	NA	0	0	NA	NA	0	0	2	NA	2	0	NA
I860915	I	NA	NA	NA	NA	NA	NA	NA	NA	NA	NA	NA	0	NA	NA	NA	NA	NA	NA	NA	NA	NA	NA	NA	NA	NA	NA	NA	0	NA	NA	0	NA	0	0	NA	NA	NA	0	NA	NA	NA	0	NA	2	0	NA	NA	NA
I860924	I	NA	NA	NA	NA	NA	NA	NA	NA	NA	NA	NA	0	NA	NA	NA	NA	NA	NA	NA	NA	NA	NA	NA	NA	NA	NA	NA	0	NA	NA	0	NA	0	0	NA	NA	NA	0	NA	NA	NA	0	NA	2	0	NA	NA	NA
I860925	I	NA	NA	NA	NA	NA	NA	NA	NA	NA	NA	NA	0	NA	NA	NA	NA	NA	NA	NA	NA	NA	NA	NA	NA	NA	NA	NA	0	NA	NA	0	NA	0	0	NA	NA	NA	0	NA	NA	NA	0	NA	2	0	NA	NA	NA
I860984	I	NA	NA	NA	NA	NA	NA	NA	NA	NA	NA	NA	NA	NA	NA	NA	NA	NA	0	NA	0	NA	NA	NA	NA	NA	NA	NA	NA	0	NA	0	2	0	0	2	2	NA	0	0	NA	2	NA	0	2	0	2	0	0
I861395	I	NA	2	2	0	NA	2	NA	2	0	NA	0	0	NA	2	0	2	NA	NA	2	0	2	2	0	2	2	0	0	0	0	0	0	2	0	0	2	2	2	0	0	2	NA	0	0	2	0	NA	NA	0
I861549	I	0	NA	2	0	2	2	2	NA	0	NA	0	0	2	2	0	NA	NA	0	2	NA	2	2	0	NA	2	0	0	0	0	0	0	2	0	0	2	2	2	0	0	2	NA	0	0	2	0	2	0	0
I862135	I	0	NA	NA	NA	2	NA	NA	NA	0	NA	NA	0	2	NA	0	NA	2	NA	NA	0	2	NA	NA	2	NA	0	0	NA	0	0	0	2	0	0	2	NA	NA	NA	0	2	NA	0	NA	NA	0	2	0	0
I862472	I	0	2	2	0	2	2	2	2	0	2	NA	0	NA	NA	NA	NA	2	NA	NA	0	2	2	0	2	2	0	0	0	0	0	0	2	0	0	NA	2	2	0	0	2	2	0	0	2	0	2	0	0
I862912	I	0	2	NA	0	NA	2	NA	NA	0	NA	NA	0	2	NA	NA	NA	NA	NA	NA	0	2	NA	NA	2	NA	0	0	NA	0	0	0	NA	0	0	NA	NA	NA	0	0	2	NA	0	NA	2	NA	NA	0	0
I862941	I	0	NA	NA	0	NA	NA	NA	2	NA	NA	NA	NA	2	NA	NA	NA	NA	0	NA	NA	NA	NA	NA	2	NA	NA	0	NA	0	0	0	NA	0	0	NA	2	2	0	NA	2	NA	0	0	2	0	2	0	0
I862986	I	0	NA	NA	0	NA	NA	2	2	NA	NA	NA	NA	2	NA	NA	2	NA	0	0	0	NA	NA	NA	NA	NA	0	0	0	0	0	0	NA	0	NA	NA	2	2	NA	0	2	NA	0	0	1	0	2	0	0
I863012	I	0	NA	NA	0	2	NA	2	2	0	2	0	NA	2	2	0	2	NA	0	2	0	2	2	NA	NA	NA	0	0	0	0	0	0	NA	0	0	NA	2	2	0	0	2	2	0	0	2	0	NA	0	0
I863086	I	0	2	2	NA	2	NA	2	2	0	NA	0	0	2	2	0	NA	2	0	2	0	NA	2	NA	2	2	0	0	0	0	0	0	2	0	0	2	2	NA	0	0	2	2	0	0	2	0	2	0	0
I863914	I	NA	2	NA	0	NA	NA	2	NA	0	NA	0	0	NA	2	0	2	NA	0	NA	0	NA	2	NA	2	2	0	NA	0	0	0	0	2	0	0	2	2	2	0	0	2	NA	0	0	NA	0	2	0	0
I865621	I	NA	NA	NA	NA	NA	NA	NA	NA	NA	NA	NA	NA	NA	2	NA	NA	NA	NA	2	0	NA	NA	0	NA	NA	NA	NA	NA	0	0	0	NA	0	NA	2	NA	NA	NA	0	NA	NA	0	NA	NA	0	NA	0	0
I865700	I	0	NA	NA	NA	NA	NA	NA	2	NA	NA	0	NA	NA	NA	NA	NA	NA	0	2	NA	NA	NA	NA	NA	NA	0	NA	0	NA	0	0	NA	0	NA	NA	2	NA	NA	0	2	2	0	NA	2	NA	2	0	0
I865714	I	0	NA	2	NA	NA	NA	NA	2	NA	NA	0	NA	NA	NA	NA	NA	NA	0	2	0	NA	NA	NA	NA	NA	0	NA	0	NA	0	0	NA	0	0	NA	2	NA	NA	0	2	2	0	NA	2	NA	2	0	0
I866364	I	NA	NA	NA	NA	NA	NA	NA	NA	NA	NA	NA	0	NA	NA	0	NA	NA	NA	NA	NA	NA	NA	NA	NA	NA	NA	NA	0	NA	0	0	NA	NA	NA	NA	NA	NA	NA	0	NA	NA	NA	NA	NA	NA	NA	NA	0
I866899	I	0	NA	2	0	NA	NA	NA	2	NA	NA	0	NA	NA	NA	NA	2	2	NA	NA	NA	NA	NA	0	NA	NA	0	0	0	0	0	0	NA	0	0	2	2	2	0	0	NA	NA	0	0	2	0	2	0	NA
I867808	I	0	NA	NA	NA	NA	NA	NA	NA	0	NA	NA	0	NA	NA	NA	NA	2	0	2	0	NA	NA	NA	2	NA	NA	0	0	0	0	0	NA	0	0	NA	NA	NA	NA	0	NA	NA	0	0	NA	0	2	0	0
I867815	I	0	NA	NA	NA	NA	NA	NA	NA	0	NA	NA	0	NA	NA	NA	NA	2	0	2	0	NA	NA	NA	2	NA	NA	0	0	0	0	0	NA	0	0	NA	NA	NA	NA	0	NA	NA	0	0	NA	0	2	0	0
I868198	I	0	NA	NA	0	NA	NA	NA	NA	0	NA	0	0	NA	NA	NA	NA	NA	0	NA	0	NA	NA	NA	NA	NA	0	0	NA	0	0	0	NA	0	0	NA	2	NA	0	NA	NA	NA	0	0	2	0	NA	0	0
I868696	I	0	NA	2	0	NA	2	NA	NA	0	NA	0	0	2	2	NA	NA	NA	NA	2	0	2	NA	0	NA	NA	0	0	0	0	0	0	2	0	0	2	2	2	0	0	2	2	0	NA	2	0	2	0	0
I868904	I	0	NA	2	NA	NA	NA	NA	NA	NA	NA	0	NA	NA	NA	NA	NA	NA	NA	NA	NA	NA	NA	0	NA	NA	NA	0	NA	0	0	NA	NA	0	0	2	NA	NA	0	0	2	NA	0	NA	NA	0	2	0	0
I868999	I	0	NA	NA	NA	2	NA	NA	NA	NA	NA	NA	NA	NA	NA	NA	NA	NA	NA	NA	0	NA	2	0	NA	2	0	0	0	0	0	0	NA	0	0	NA	NA	NA	0	0	NA	2	0	0	2	NA	NA	0	0
I869236	I	0	NA	NA	NA	NA	NA	NA	NA	0	NA	0	NA	NA	NA	NA	NA	NA	0	NA	NA	NA	NA	NA	NA	NA	NA	NA	0	NA	NA	NA	NA	NA	NA	NA	NA	NA	NA	0	NA	NA	0	NA	2	NA	NA	NA	NA
I869301	I	0	NA	NA	0	NA	NA	NA	NA	NA	NA	NA	NA	NA	NA	NA	NA	NA	NA	2	NA	NA	NA	NA	NA	NA	0	NA	NA	NA	NA	0	NA	0	NA	NA	NA	NA	NA	NA	2	NA	0	NA	NA	NA	NA	0	NA
I869358	I	0	2	NA	0	NA	NA	NA	NA	NA	NA	0	0	NA	NA	NA	NA	2	0	NA	NA	NA	NA	0	NA	2	0	NA	NA	0	0	0	NA	0	0	2	2	NA	NA	0	NA	2	0	NA	2	NA	NA	0	0
I869515	I	NA	2	NA	0	2	NA	2	NA	0	NA	NA	0	NA	NA	NA	NA	2	NA	NA	0	NA	NA	NA	NA	2	NA	0	0	0	0	0	NA	0	0	NA	2	NA	NA	0	NA	NA	NA	0	2	NA	NA	0	0
I869607	I	NA	NA	NA	0	NA	NA	NA	NA	0	NA	0	NA	NA	NA	NA	NA	NA	0	NA	NA	NA	NA	NA	NA	NA	NA	NA	NA	0	0	0	NA	NA	NA	NA	2	NA	NA	0	NA	NA	NA	0	NA	0	NA	NA	NA
I869738	I	NA	NA	NA	NA	NA	NA	NA	NA	NA	NA	NA	0	NA	NA	NA	NA	NA	NA	NA	NA	NA	NA	NA	NA	NA	NA	NA	NA	0	NA	NA	NA	0	NA	NA	2	NA	NA	0	NA	NA	0	0	NA	0	NA	0	0
I869854	I	NA	NA	NA	NA	NA	NA	NA	NA	NA	NA	0	NA	NA	2	NA	NA	NA	NA	NA	NA	NA	NA	NA	NA	NA	0	NA	0	NA	0	NA	NA	NA	NA	NA	NA	NA	NA	NA	NA	NA	0	0	NA	0	NA	0	NA
I869926	I	NA	NA	NA	NA	NA	NA	2	NA	NA	NA	NA	0	NA	NA	NA	NA	2	NA	NA	0	NA	NA	NA	2	NA	NA	NA	NA	0	0	0	2	NA	0	2	2	2	0	0	NA	2	NA	0	2	0	NA	0	NA
I870600	I	NA	NA	NA	NA	NA	NA	NA	NA	NA	NA	0	0	NA	NA	NA	NA	NA	NA	NA	NA	NA	NA	NA	NA	NA	0	NA	NA	NA	NA	NA	NA	NA	NA	NA	2	NA	NA	NA	NA	NA	NA	0	NA	NA	NA	0	0
I870610	I	0	NA	NA	NA	NA	NA	NA	NA	NA	NA	0	0	NA	NA	NA	NA	NA	NA	NA	NA	NA	NA	NA	NA	NA	NA	NA	NA	NA	NA	NA	NA	0	0	NA	2	NA	NA	0	NA	NA	NA	0	NA	NA	NA	0	0
I870870	I	NA	NA	NA	NA	NA	NA	NA	NA	NA	NA	NA	NA	NA	NA	NA	NA	NA	NA	NA	0	NA	NA	NA	NA	NA	NA	NA	NA	0	NA	0	2	0	NA	NA	NA	NA	NA	NA	NA	NA	NA	NA	NA	NA	NA	NA	0
I870923	I	NA	NA	NA	NA	NA	NA	NA	NA	NA	NA	NA	0	NA	NA	0	NA	NA	NA	NA	NA	NA	NA	NA	NA	NA	NA	NA	NA	NA	0	0	NA	NA	0	NA	2	NA	NA	NA	NA	NA	0	NA	NA	NA	NA	0	NA
I871104	I	NA	NA	2	NA	NA	2	NA	2	NA	NA	NA	0	2	2	0	NA	2	0	NA	NA	NA	NA	NA	NA	NA	0	0	0	0	0	0	2	0	0	2	NA	NA	0	0	2	NA	0	0	NA	0	NA	0	0
I871820	I	NA	2	NA	NA	NA	2	NA	2	NA	NA	0	NA	2	2	0	NA	NA	0	2	NA	2	NA	NA	2	NA	NA	0	NA	0	0	0	2	NA	0	2	2	NA	0	0	2	2	0	0	NA	0	NA	0	0
I872493	I	NA	NA	NA	0	NA	NA	NA	NA	NA	NA	0	0	2	NA	0	NA	NA	NA	NA	NA	NA	NA	0	NA	NA	NA	NA	0	0	NA	0	NA	0	0	NA	NA	NA	NA	0	NA	NA	0	0	NA	0	NA	0	NA
I873276	I	0	2	2	NA	NA	2	2	2	NA	2	0	0	2	2	NA	NA	NA	NA	2	0	2	2	NA	NA	NA	0	0	0	0	0	0	2	0	0	2	2	2	0	0	2	2	0	0	2	0	2	0	NA
I875024	I	0	NA	2	0	2	2	2	2	2	NA	0	0	2	2	0	2	NA	0	2	0	2	2	0	NA	2	0	0	0	0	0	0	2	0	0	NA	2	2	0	0	2	2	0	0	2	0	2	0	0
I875413	I	0	2	2	0	NA	NA	NA	NA	NA	NA	0	0	2	2	0	2	NA	0	2	NA	NA	2	NA	2	2	0	NA	0	0	0	0	2	0	0	2	2	2	0	0	2	2	0	0	2	0	2	0	0
I877324	I	NA	NA	NA	NA	NA	NA	NA	NA	NA	NA	NA	0	NA	NA	NA	NA	NA	0	NA	NA	NA	NA	NA	NA	NA	NA	0	NA	0	0	0	NA	0	0	2	NA	NA	NA	NA	2	NA	0	NA	NA	NA	NA	0	NA
I877867	I	0	2	2	0	NA	2	2	2	NA	NA	0	0	2	2	0	2	2	NA	2	0	2	2	0	2	2	0	0	0	0	0	0	2	0	0	2	2	2	0	0	2	2	0	0	2	0	2	0	0
I877965	I	0	2	2	0	2	2	2	2	2	2	0	0	2	2	NA	2	2	NA	2	NA	2	2	NA	2	2	0	0	0	0	0	0	2	0	0	2	2	2	0	0	2	2	0	0	2	0	2	0	0
I878603	I	0	2	2	0	2	2	NA	NA	NA	NA	0	0	2	2	0	2	2	NA	2	0	NA	2	NA	2	NA	NA	0	0	0	0	0	2	0	0	2	2	2	0	0	NA	2	0	0	2	0	2	0	0
I878753	I	NA	2	NA	NA	NA	NA	2	NA	NA	NA	0	0	NA	NA	NA	NA	NA	NA	NA	NA	NA	NA	NA	NA	NA	0	0	NA	0	NA	0	2	0	0	2	2	2	0	NA	NA	NA	0	0	2	NA	NA	0	0
I879005	I	NA	2	2	NA	2	2	NA	2	NA	NA	NA	0	NA	NA	0	NA	NA	NA	NA	NA	NA	2	NA	NA	NA	NA	0	0	0	0	0	NA	0	0	2	NA	2	0	NA	2	NA	0	0	2	NA	NA	0	0
I879099	I	NA	NA	NA	NA	NA	NA	NA	NA	NA	NA	0	NA	2	NA	0	NA	NA	NA	NA	0	NA	NA	NA	NA	NA	NA	NA	NA	0	0	0	NA	0	NA	2	NA	2	NA	NA	NA	NA	0	NA	2	0	NA	0	0
I880117	I	0	2	2	0	2	2	2	2	2	2	0	0	2	2	0	2	2	0	2	0	2	2	0	2	2	0	0	0	0	0	0	2	0	0	2	2	2	0	0	2	2	0	0	2	0	2	0	0
I880237	I	0	2	2	0	2	2	2	2	2	NA	0	0	2	2	NA	2	2	0	2	0	2	2	0	2	2	0	0	0	0	0	0	2	0	0	NA	2	2	0	0	2	2	0	0	2	0	2	0	0
I880718	I	0	2	2	0	2	2	2	2	2	2	0	0	2	2	0	2	2	0	2	0	2	2	0	2	2	0	0	0	0	0	0	2	0	0	2	2	2	0	0	2	2	0	0	2	0	2	0	0
I880719	I	0	2	2	0	2	2	2	2	2	2	0	0	2	2	0	2	2	0	2	0	2	2	0	2	2	0	0	0	0	0	0	2	0	0	2	2	2	0	0	2	2	0	0	2	0	2	0	0
I881137	I	0	2	2	0	2	2	2	2	2	NA	0	0	2	2	0	2	2	0	2	0	2	2	0	2	2	0	0	0	0	0	0	2	0	0	2	2	2	0	0	2	2	0	0	2	0	2	0	0
I881160	I	0	2	2	0	2	2	2	2	2	NA	0	0	2	2	0	2	2	0	2	0	2	2	0	2	2	0	0	0	0	0	0	2	0	0	2	2	2	0	0	2	2	0	0	2	0	2	0	0
I883771	I	0	2	2	0	2	2	2	2	2	NA	0	0	2	2	0	2	2	0	2	0	2	2	0	2	2	0	0	0	0	0	0	2	0	0	2	2	2	0	0	2	2	0	0	2	0	2	0	0
I884041	I	0	2	2	0	2	2	2	2	2	2	0	0	2	2	0	2	2	0	2	0	2	2	0	2	2	0	0	0	0	0	0	2	0	0	2	2	2	0	0	2	2	0	0	2	0	2	0	0
I884392	I	0	2	2	0	2	2	2	2	2	NA	0	0	2	2	0	2	2	0	2	0	2	2	0	2	2	0	0	0	0	0	0	2	0	0	2	2	2	0	0	2	2	0	0	2	0	2	0	0
I885620	I	NA	2	NA	0	NA	NA	2	2	NA	NA	0	0	NA	NA	NA	2	2	0	NA	0	2	2	0	NA	NA	0	0	0	0	0	0	2	0	0	2	2	NA	0	NA	2	2	0	0	NA	0	NA	0	NA
I885669	I	NA	NA	NA	0	NA	2	2	NA	NA	NA	0	0	NA	NA	0	2	NA	0	NA	0	NA	2	NA	NA	NA	0	0	0	0	0	0	2	0	0	2	2	NA	NA	0	2	NA	0	0	NA	0	NA	0	0
I886681	I	0	NA	2	0	2	2	2	2	2	NA	0	0	2	2	NA	2	2	NA	2	0	2	2	0	2	2	0	0	0	0	0	0	2	0	0	2	2	2	0	0	2	2	0	0	2	0	2	0	0
I886804	I	0	2	2	0	2	NA	2	2	2	NA	NA	0	2	2	NA	2	2	NA	2	0	2	2	0	2	2	0	0	0	0	0	0	2	NA	0	2	2	2	0	0	2	2	0	0	2	0	NA	0	0
I887096	I	0	2	2	0	2	2	2	2	2	2	0	0	2	2	0	2	2	0	2	0	2	2	0	2	2	0	0	0	0	0	0	2	0	0	2	2	2	0	0	2	2	0	0	2	0	2	0	0
I887376	I	0	2	2	0	2	2	2	2	2	NA	0	0	2	2	0	2	2	0	2	0	2	2	NA	2	2	0	0	0	0	0	0	2	0	0	2	2	2	0	0	2	2	0	0	2	0	2	0	0
I887377	I	0	2	2	0	2	2	2	2	2	NA	0	0	2	2	0	2	2	0	2	0	2	2	NA	2	2	0	0	0	0	0	0	2	0	0	2	2	2	0	0	2	2	0	0	2	0	2	0	0
I887667	I	0	2	2	0	2	2	2	2	2	NA	0	0	2	2	0	2	2	NA	2	0	2	2	NA	2	2	0	0	0	0	0	0	2	0	0	2	2	2	0	0	2	2	0	0	2	0	2	0	0
I887680	I	0	2	2	0	2	2	2	2	2	NA	0	0	2	2	0	2	2	NA	NA	NA	2	2	NA	2	2	0	0	0	0	0	0	2	0	0	2	2	2	0	0	2	2	0	0	2	0	2	0	0
I888491	I	0	2	2	0	2	2	2	2	2	2	0	0	2	2	NA	2	2	0	2	0	2	2	0	2	2	0	0	0	0	0	0	2	0	0	2	2	2	0	0	2	2	0	0	2	0	2	0	0
I888637	I	NA	NA	NA	0	2	2	2	NA	2	NA	NA	0	NA	2	NA	NA	2	NA	NA	0	2	2	0	2	2	0	0	NA	0	0	0	2	0	0	NA	2	2	0	0	NA	NA	0	0	2	0	2	0	NA
I889004	I	0	2	2	NA	2	2	2	2	2	2	0	0	2	2	NA	2	2	0	NA	NA	2	2	NA	2	NA	0	0	0	0	0	0	2	0	0	2	2	2	0	0	2	2	0	0	2	0	2	0	0
I889032	I	0	2	NA	0	2	2	2	NA	NA	2	0	0	2	2	NA	2	2	0	NA	NA	2	2	NA	2	2	0	NA	0	0	0	0	2	0	0	2	2	NA	0	0	2	2	0	0	2	0	2	0	0
I889121	I	0	2	2	0	2	2	2	2	2	NA	0	0	2	2	0	2	1	0	2	0	2	2	0	2	NA	0	0	0	0	0	0	2	0	0	2	2	2	0	0	2	2	0	0	2	0	2	0	0
I889160	I	0	2	2	0	2	2	2	2	NA	NA	0	0	2	2	NA	2	1	0	2	0	2	2	0	2	NA	0	0	0	0	0	0	2	0	0	2	2	2	NA	0	2	2	0	0	2	0	2	0	0
I889246	I	NA	2	2	0	2	2	2	2	2	NA	0	0	2	2	0	2	2	0	2	NA	2	2	NA	2	2	0	0	0	0	0	0	2	0	0	2	2	2	0	0	2	2	0	0	2	0	2	0	0
I890313	I	0	2	2	0	NA	2	NA	2	NA	NA	0	0	2	2	0	2	2	0	2	0	2	2	0	2	2	0	0	NA	0	0	0	2	0	0	2	2	2	0	0	2	2	0	0	2	0	2	0	0
I890586	I	NA	2	2	NA	NA	2	NA	2	NA	2	0	0	NA	NA	NA	2	NA	NA	2	0	NA	NA	NA	NA	NA	0	0	0	0	0	0	2	NA	NA	2	2	2	0	0	2	NA	0	0	NA	0	NA	0	0
I890587	I	NA	2	2	NA	NA	2	NA	2	NA	2	0	0	NA	NA	NA	2	NA	NA	2	0	NA	NA	NA	NA	NA	0	0	0	0	0	0	2	NA	NA	2	2	2	0	0	2	NA	0	0	NA	0	NA	0	0
I890588	I	NA	2	2	NA	NA	2	NA	2	NA	2	0	0	NA	NA	NA	2	NA	NA	2	0	NA	NA	NA	NA	NA	0	0	0	0	0	0	2	NA	NA	2	2	2	0	0	2	NA	0	0	NA	0	NA	0	0
I890852	I	0	NA	NA	0	NA	2	2	2	2	2	0	NA	2	NA	NA	NA	2	0	NA	0	NA	NA	NA	NA	2	0	0	NA	0	0	0	2	0	0	2	2	2	0	0	2	2	0	0	2	0	NA	0	0
I891339	I	0	2	NA	0	NA	NA	2	2	NA	NA	0	0	2	NA	NA	2	NA	0	NA	NA	2	NA	NA	2	NA	0	0	0	0	0	0	2	0	0	2	2	2	0	0	NA	2	0	0	2	0	2	0	NA
I892615	I	0	2	2	0	NA	2	NA	NA	NA	NA	NA	0	2	2	NA	2	NA	0	2	0	2	2	NA	2	NA	0	NA	0	0	0	0	2	0	0	2	2	NA	0	0	2	2	0	0	2	0	2	0	0
I895479	I	NA	2	2	0	2	NA	2	NA	NA	NA	NA	0	NA	2	0	NA	NA	0	NA	0	NA	2	0	2	2	0	NA	0	0	0	0	2	0	0	2	NA	2	0	0	2	2	0	0	2	0	2	0	0
I895511	I	NA	2	2	0	2	NA	2	NA	NA	NA	0	0	NA	2	0	NA	NA	0	NA	0	NA	2	NA	2	2	0	NA	0	0	0	0	NA	0	0	2	NA	NA	0	0	2	2	0	0	2	0	2	0	0
I895898	I	0	NA	NA	NA	NA	NA	NA	2	2	NA	0	0	NA	2	NA	2	NA	0	NA	0	NA	2	NA	NA	2	0	0	0	0	0	0	2	NA	0	2	2	NA	0	0	2	2	0	0	2	0	2	0	0
I896881	I	0	NA	NA	NA	NA	NA	NA	NA	NA	NA	0	NA	NA	NA	NA	NA	NA	NA	NA	NA	NA	NA	NA	NA	NA	NA	NA	NA	NA	NA	NA	2	0	0	NA	NA	2	0	NA	NA	NA	NA	NA	NA	0	NA	0	NA
I897044	I	0	2	NA	NA	2	NA	NA	NA	NA	NA	0	NA	2	NA	NA	NA	NA	NA	2	NA	NA	2	NA	NA	NA	NA	0	0	0	NA	0	2	0	NA	2	NA	NA	NA	0	NA	NA	NA	0	NA	0	2	0	0
I897707	I	NA	NA	NA	NA	NA	NA	NA	NA	NA	NA	NA	NA	NA	NA	NA	NA	NA	0	NA	NA	NA	NA	NA	NA	NA	NA	0	NA	0	0	0	NA	NA	NA	NA	NA	NA	NA	NA	NA	NA	NA	0	NA	NA	NA	0	0
I898196	I	0	NA	NA	NA	NA	NA	NA	NA	NA	NA	NA	0	2	2	0	NA	NA	NA	NA	0	2	NA	NA	NA	NA	NA	NA	0	0	0	0	NA	0	0	2	2	NA	0	0	2	2	NA	0	NA	0	NA	0	NA
I899477	I	NA	NA	NA	NA	NA	NA	NA	NA	NA	NA	NA	0	NA	NA	NA	NA	NA	NA	NA	0	NA	2	NA	NA	NA	NA	0	NA	0	NA	0	NA	NA	0	2	NA	NA	NA	NA	NA	NA	0	NA	NA	0	NA	0	0
I899488	I	NA	NA	NA	NA	NA	NA	NA	NA	NA	NA	NA	0	NA	NA	NA	NA	NA	NA	NA	0	NA	NA	NA	NA	NA	NA	0	NA	0	NA	0	NA	NA	0	2	NA	NA	NA	NA	NA	NA	0	NA	NA	0	NA	0	0
I899503	I	NA	NA	NA	NA	NA	NA	NA	NA	NA	NA	NA	0	NA	NA	NA	NA	NA	NA	NA	0	NA	NA	NA	NA	NA	NA	0	NA	0	NA	0	NA	NA	0	2	NA	NA	NA	NA	NA	NA	0	NA	NA	NA	NA	0	0
I900995	I	NA	2	NA	0	NA	2	2	NA	NA	NA	0	NA	NA	NA	NA	NA	2	0	NA	NA	NA	NA	0	NA	2	NA	0	NA	0	0	0	NA	0	0	2	NA	2	0	0	2	2	0	0	NA	0	NA	0	NA
I901899	I	NA	NA	NA	NA	NA	NA	NA	NA	NA	NA	0	0	NA	NA	0	2	NA	NA	NA	0	NA	NA	NA	2	NA	0	0	0	0	0	0	2	0	0	2	2	2	0	0	2	NA	0	0	NA	0	2	0	0
I901957	I	0	NA	NA	0	NA	NA	NA	NA	2	NA	0	0	2	2	0	2	2	0	2	0	2	2	NA	NA	2	0	0	0	0	0	0	NA	0	0	2	2	2	0	0	2	2	0	0	NA	0	2	0	0
I901962	I	0	NA	NA	0	NA	NA	NA	NA	2	NA	0	0	2	2	0	2	2	0	2	0	2	2	NA	NA	2	0	0	0	0	0	0	NA	0	0	2	2	2	0	0	2	2	0	0	NA	0	2	0	0
I901967	I	0	NA	NA	0	NA	NA	NA	NA	2	NA	NA	0	NA	2	0	2	2	0	2	0	2	2	NA	NA	2	0	0	0	0	0	0	NA	0	0	2	2	2	0	0	2	2	0	0	NA	0	2	0	0
I902282	I	0	2	2	0	2	2	2	NA	NA	NA	0	0	NA	2	NA	NA	NA	NA	NA	0	NA	NA	0	NA	NA	0	0	NA	0	0	0	2	0	0	2	2	2	0	0	2	2	0	0	2	0	2	0	0
I902338	I	0	NA	NA	0	2	NA	NA	NA	NA	NA	0	0	2	NA	0	NA	2	NA	NA	0	2	NA	0	NA	NA	0	0	0	NA	0	0	2	0	0	2	2	NA	0	0	NA	2	0	0	NA	NA	2	0	0
I903175	I	0	2	2	0	2	2	NA	2	2	NA	0	NA	NA	NA	0	2	2	0	2	0	2	NA	NA	NA	2	0	0	0	0	0	0	2	0	0	2	2	2	0	0	2	NA	0	0	2	0	2	0	0
I903599	I	NA	NA	NA	NA	NA	NA	NA	NA	NA	NA	NA	0	NA	NA	NA	NA	NA	NA	NA	0	NA	2	NA	NA	NA	0	NA	0	0	0	0	NA	0	0	2	2	2	0	NA	2	2	0	NA	NA	0	NA	0	0
I903639	I	NA	2	NA	NA	NA	NA	NA	NA	NA	NA	NA	0	NA	2	NA	NA	NA	NA	NA	NA	NA	NA	NA	2	NA	0	NA	NA	0	0	0	2	0	0	2	2	NA	NA	0	2	NA	NA	0	NA	NA	NA	0	0
I903775	I	0	NA	NA	0	NA	2	2	NA	2	NA	0	0	2	NA	NA	2	2	NA	2	NA	2	2	NA	2	NA	0	0	0	0	0	0	2	0	0	2	2	2	0	0	2	NA	0	0	2	0	2	0	0
I904037	I	0	2	2	0	NA	2	NA	2	NA	NA	0	0	2	NA	NA	2	2	NA	2	0	2	2	0	2	NA	0	0	0	0	0	0	2	0	0	2	NA	2	0	0	2	NA	0	0	2	0	2	0	0
I904192	I	0	2	2	NA	NA	NA	2	2	2	NA	0	0	2	2	NA	NA	2	0	2	0	2	2	0	2	2	0	0	0	0	0	0	2	0	0	2	2	2	0	0	2	2	0	0	2	0	2	0	0
I904318	I	NA	NA	2	NA	NA	NA	NA	NA	2	NA	0	0	NA	NA	0	2	NA	NA	NA	0	NA	2	0	NA	2	NA	0	NA	0	0	NA	NA	NA	0	NA	NA	NA	0	0	2	2	0	0	NA	0	2	0	NA
I904422	I	NA	NA	NA	NA	NA	NA	NA	NA	NA	NA	0	NA	NA	2	NA	NA	NA	NA	NA	NA	NA	NA	0	NA	NA	NA	NA	NA	0	0	0	2	0	NA	2	NA	NA	0	NA	2	NA	NA	0	NA	0	NA	0	0
I904560	I	NA	NA	NA	NA	NA	NA	NA	NA	NA	NA	NA	0	2	NA	NA	NA	2	0	NA	NA	2	NA	0	NA	NA	0	0	NA	NA	0	0	NA	0	NA	NA	NA	NA	NA	NA	NA	2	0	0	2	NA	NA	0	0
I904883	I	0	2	2	0	2	NA	NA	2	2	NA	0	0	2	2	NA	2	2	NA	2	0	NA	NA	0	2	NA	0	0	0	0	0	0	2	0	0	2	2	2	0	0	2	2	0	0	2	0	2	0	0
I905116	I	NA	NA	2	0	NA	NA	NA	NA	NA	NA	0	0	NA	NA	0	NA	NA	0	NA	0	NA	NA	0	2	NA	NA	0	0	0	0	0	NA	0	0	NA	2	2	0	0	NA	NA	0	0	NA	0	NA	0	0
I905139	I	NA	NA	2	NA	NA	NA	NA	NA	NA	NA	0	0	NA	NA	NA	NA	NA	0	NA	0	NA	NA	0	2	NA	NA	0	0	0	0	0	NA	0	0	NA	2	NA	0	0	NA	NA	0	0	NA	0	NA	0	0
I905164	I	0	NA	NA	NA	NA	NA	NA	NA	NA	NA	0	0	NA	NA	NA	NA	NA	0	NA	0	NA	NA	0	2	NA	NA	0	0	0	0	0	NA	0	0	NA	2	NA	0	0	NA	NA	0	0	NA	0	NA	0	NA
I905524	I	0	NA	2	NA	NA	NA	2	NA	NA	NA	0	0	NA	NA	NA	NA	NA	0	NA	0	NA	NA	0	NA	NA	0	0	0	NA	0	0	NA	0	0	2	NA	NA	0	NA	NA	NA	0	NA	NA	0	2	0	0
I905598	I	0	NA	NA	0	NA	NA	NA	NA	NA	NA	NA	0	NA	2	NA	NA	NA	0	NA	NA	NA	NA	NA	NA	2	0	0	0	0	0	0	0	0	0	2	NA	2	0	0	NA	2	0	0	2	NA	2	0	0
I906734	I	NA	NA	NA	NA	NA	NA	NA	NA	NA	NA	NA	NA	NA	NA	0	NA	NA	NA	NA	NA	NA	NA	NA	NA	NA	NA	NA	NA	0	0	0	NA	NA	NA	NA	NA	NA	0	NA	NA	NA	NA	NA	NA	NA	NA	0	0
I906898	I	0	NA	NA	NA	NA	NA	NA	NA	NA	NA	NA	NA	NA	2	NA	NA	NA	0	NA	NA	NA	NA	NA	NA	NA	NA	NA	0	NA	NA	0	NA	NA	0	NA	NA	NA	NA	0	NA	NA	NA	NA	NA	0	NA	NA	NA
I907117	I	0	2	2	0	NA	2	2	2	2	NA	0	0	NA	2	NA	NA	2	NA	2	NA	2	2	NA	2	2	0	0	0	0	0	0	2	0	0	2	2	NA	0	0	2	2	0	0	2	0	2	0	0
I907364	I	0	2	2	0	NA	2	2	2	NA	NA	0	NA	2	NA	0	NA	NA	NA	NA	NA	NA	NA	NA	2	NA	0	0	0	0	0	0	2	0	0	NA	2	2	0	0	NA	2	0	0	NA	0	2	0	0
I907395	I	0	NA	NA	0	NA	2	NA	2	NA	NA	0	NA	2	NA	0	NA	NA	NA	NA	NA	NA	NA	NA	2	NA	0	NA	0	0	0	0	2	0	0	2	2	2	0	0	NA	2	0	0	NA	0	2	0	0
I908829	I	0	NA	2	0	NA	2	2	NA	NA	NA	0	0	NA	2	0	2	2	NA	NA	0	NA	NA	0	2	NA	0	0	0	0	0	0	NA	0	0	2	2	2	0	0	NA	2	0	0	2	0	2	0	0
I908934	I	0	2	2	NA	NA	2	NA	2	2	NA	0	0	2	2	NA	2	2	NA	NA	NA	2	2	0	NA	2	0	0	0	0	0	0	2	0	0	2	2	2	0	0	2	2	0	0	2	0	2	0	0
I909438	I	0	2	NA	0	NA	NA	2	2	NA	NA	0	0	2	NA	NA	2	NA	0	NA	0	2	2	0	2	2	0	NA	0	0	0	0	2	0	0	2	2	2	NA	NA	2	2	0	0	2	0	2	0	0
I909451	I	0	2	NA	0	NA	NA	NA	2	NA	NA	0	0	2	NA	NA	2	NA	0	NA	0	2	2	0	2	2	0	NA	0	0	0	0	2	0	0	2	2	2	NA	0	2	2	0	0	2	0	2	0	0
I909530	I	0	2	2	0	2	NA	0	2	NA	2	0	0	2	2	0	NA	2	NA	2	0	2	2	0	2	NA	0	0	0	0	0	0	2	0	0	1	2	2	0	0	2	2	0	0	2	0	2	0	0
I911584	I	0	2	2	0	2	2	2	2	2	2	0	0	2	2	0	2	2	NA	2	0	2	2	0	2	2	0	0	0	0	0	0	2	0	0	2	2	2	0	0	2	2	0	0	2	0	2	0	0
I912427	I	0	2	2	0	2	2	2	2	2	2	0	0	2	2	NA	2	2	0	2	0	2	2	0	2	2	0	0	0	0	0	0	2	0	0	2	2	2	0	0	2	2	0	0	2	0	2	0	0
I913513	I	0	2	2	0	2	2	2	2	NA	NA	0	0	2	2	0	2	NA	NA	2	0	2	2	0	2	2	0	0	0	0	0	0	2	0	0	2	2	2	0	0	NA	NA	0	0	2	0	2	0	0
I913697	I	0	2	2	0	2	2	2	2	2	2	0	0	2	2	0	2	2	0	2	0	2	2	0	2	2	0	0	0	0	0	0	2	0	0	2	2	2	0	0	2	2	0	0	2	0	2	0	0
I913840	I	0	2	2	0	2	2	2	2	2	NA	0	0	2	2	0	2	2	0	2	0	2	2	0	2	2	0	0	0	0	0	0	2	0	0	2	2	2	0	0	2	2	0	0	2	0	2	0	0
I913931	I	0	2	2	0	2	2	2	2	2	2	0	0	2	2	0	2	2	0	2	0	2	2	NA	2	2	0	0	0	0	0	0	2	0	0	2	2	2	0	0	2	2	0	0	2	0	2	0	0
I914695	I	0	2	2	0	2	2	2	2	2	NA	0	0	2	2	NA	2	NA	NA	2	0	2	NA	0	2	2	0	0	0	0	0	0	2	0	0	2	2	2	0	0	2	2	0	0	2	0	2	0	0
I915817	I	0	2	2	0	2	2	NA	2	2	NA	0	0	2	2	NA	2	2	0	2	0	NA	2	0	2	2	0	0	0	0	0	0	2	0	0	2	2	2	0	0	NA	NA	0	0	2	0	2	0	0
I915907	I	0	2	2	0	NA	2	NA	2	NA	2	0	0	2	2	0	2	2	NA	2	0	NA	2	0	2	2	0	0	0	0	0	0	2	0	0	2	2	2	0	0	2	2	0	0	NA	0	2	0	0
I917149	I	0	2	2	0	2	2	2	2	2	NA	0	0	2	2	0	2	2	0	2	NA	2	2	0	2	2	0	0	0	0	0	0	2	0	0	2	2	2	0	0	2	2	0	0	2	0	2	0	0
I919556	I	0	NA	NA	0	NA	NA	NA	NA	NA	NA	NA	0	NA	NA	NA	NA	NA	NA	NA	0	NA	NA	NA	NA	2	0	NA	NA	0	0	0	NA	0	NA	NA	NA	2	0	NA	NA	NA	NA	0	NA	0	2	0	0
I920347	I	0	2	2	0	NA	2	2	2	NA	2	0	0	2	2	0	2	2	0	2	0	2	2	0	2	2	0	0	0	0	0	0	2	0	0	2	2	2	0	0	2	2	0	0	2	0	2	0	0
I920805	I	0	2	2	0	2	2	2	2	2	NA	0	0	2	2	0	2	2	NA	2	0	2	2	NA	2	2	0	0	0	0	0	0	2	0	0	2	2	2	0	0	2	2	0	0	2	0	2	0	0
I922019	I	0	2	2	0	2	2	2	2	2	NA	0	0	2	2	NA	2	2	NA	2	0	2	2	0	2	2	0	0	0	0	0	0	2	0	0	2	2	2	0	0	2	2	0	0	2	0	2	0	0
I922752	I	0	2	1	NA	NA	NA	2	2	NA	NA	0	0	2	2	NA	NA	2	0	NA	0	2	2	NA	2	2	0	NA	NA	0	0	0	2	0	0	NA	2	2	NA	0	NA	2	0	0	2	0	2	0	0
I923289	I	NA	NA	NA	0	NA	2	NA	NA	NA	NA	0	0	NA	NA	NA	NA	2	NA	NA	NA	NA	NA	NA	NA	NA	NA	NA	NA	0	0	0	NA	0	NA	2	NA	NA	0	0	NA	NA	NA	NA	2	NA	NA	0	0
I925707	I	0	2	2	0	2	2	2	2	2	NA	0	0	2	2	0	2	2	0	2	NA	2	2	0	2	2	0	0	0	0	0	0	2	0	0	2	2	2	0	0	2	2	0	0	2	0	2	0	0
I926898	I	0	2	2	0	2	2	2	2	2	NA	0	0	2	2	0	2	2	0	2	0	2	2	0	2	2	0	0	0	0	0	0	2	0	0	2	2	2	0	0	2	2	0	0	2	0	2	0	0
I927182	I	0	2	2	0	2	2	2	2	NA	2	0	0	2	2	NA	2	2	0	2	0	2	2	NA	2	NA	0	0	0	0	0	0	2	0	0	2	2	2	0	0	2	2	0	0	2	0	2	0	0
I928123	I	0	2	2	0	2	2	2	2	NA	NA	0	0	2	2	0	2	2	NA	2	0	2	2	0	2	2	0	0	0	0	0	0	2	0	0	2	2	2	0	0	2	2	0	0	2	0	2	0	0
I928534	I	0	NA	2	0	NA	2	2	2	NA	NA	0	0	2	2	0	2	2	0	NA	0	2	2	0	2	2	0	0	0	0	0	0	2	0	0	2	2	2	0	0	2	2	0	0	2	0	2	0	0
I928722	I	0	2	NA	0	NA	2	2	2	2	2	0	0	2	2	0	2	NA	0	NA	0	2	2	NA	2	2	0	0	0	0	0	0	2	0	0	2	2	2	0	0	2	2	0	0	2	0	2	0	0
I929432	I	0	2	2	0	2	NA	2	2	2	2	0	0	2	2	0	2	2	NA	2	0	2	2	NA	2	2	0	0	0	0	0	0	2	0	0	2	2	NA	0	0	2	2	0	0	2	0	2	0	0
I929914	I	0	2	2	0	2	2	2	2	NA	NA	0	0	NA	2	NA	2	NA	0	2	0	2	2	0	2	2	0	0	0	0	0	0	2	0	0	2	2	2	0	0	2	2	0	0	2	0	2	0	0
I930189	I	0	2	2	0	2	2	2	2	NA	NA	0	0	2	2	NA	NA	2	0	2	0	2	2	0	2	2	0	NA	0	0	0	0	2	0	0	2	2	2	0	0	2	2	0	0	NA	0	2	0	0
I930383	I	0	NA	2	0	2	2	2	2	2	NA	0	0	2	2	0	2	2	0	2	0	2	2	0	2	2	0	0	0	0	0	0	2	0	0	2	2	2	0	0	2	2	0	0	2	0	2	0	0
I934820	I	0	NA	NA	0	NA	2	2	2	NA	NA	0	0	2	2	0	NA	NA	0	2	0	2	2	0	NA	2	0	0	0	0	0	0	2	0	0	NA	NA	NA	0	0	NA	2	0	0	2	0	2	0	0
I935032	I	0	NA	2	0	2	2	2	2	2	NA	0	0	NA	2	0	2	NA	NA	2	0	2	NA	0	2	2	0	0	0	0	0	0	2	0	0	2	2	2	0	0	2	2	0	0	2	0	2	0	0
I935446	I	0	2	2	0	2	2	2	2	2	NA	0	0	2	2	0	2	2	0	2	0	2	2	0	2	NA	0	0	0	0	0	0	2	0	0	2	2	2	0	0	2	2	0	0	2	0	2	0	0
I935671	I	0	2	2	0	2	2	2	2	2	2	0	0	2	2	0	2	2	0	2	0	2	2	0	2	2	0	0	0	0	0	0	2	0	0	2	2	2	0	0	2	2	0	0	2	0	2	0	0
I935845	I	0	2	2	0	2	2	2	2	2	2	0	0	2	2	0	2	2	0	2	0	2	2	0	2	2	0	0	0	0	0	0	2	0	0	2	2	2	0	0	2	2	0	0	2	0	2	0	0
I936033	I	0	2	2	0	NA	NA	NA	2	2	2	0	0	NA	2	NA	NA	2	0	NA	0	2	2	0	2	2	0	0	NA	0	0	0	NA	0	0	2	2	2	0	0	2	2	NA	0	2	0	2	0	0
I936201	I	0	2	2	0	2	2	2	2	2	NA	0	0	2	2	0	2	2	NA	2	0	2	2	NA	2	2	0	0	0	0	0	0	2	0	0	2	2	2	0	0	2	2	0	0	2	0	2	0	0
I937544	I	0	NA	2	0	NA	2	2	2	NA	NA	0	0	2	2	NA	NA	2	0	2	NA	2	2	0	NA	2	NA	0	0	0	0	0	2	0	0	2	2	2	0	0	2	2	0	0	2	0	2	0	0
I938365	I	0	NA	NA	0	NA	NA	2	NA	NA	NA	0	0	NA	2	NA	NA	2	NA	2	NA	NA	NA	NA	2	NA	0	0	NA	0	0	0	2	0	0	2	2	NA	0	0	2	2	0	0	NA	0	2	0	0
I938366	I	0	NA	NA	0	NA	NA	2	NA	NA	NA	0	0	NA	2	NA	NA	2	NA	2	NA	NA	NA	NA	2	NA	0	0	NA	0	0	0	2	0	0	2	2	NA	0	0	2	2	0	0	NA	0	2	0	0
I938923	I	NA	NA	2	0	NA	NA	2	NA	NA	NA	NA	NA	NA	2	NA	NA	NA	0	NA	NA	2	NA	NA	NA	NA	0	0	0	0	NA	0	NA	0	0	2	2	NA	NA	0	NA	2	0	0	2	NA	2	NA	0
I940169	I	0	NA	NA	0	NA	NA	NA	NA	NA	NA	0	0	NA	NA	NA	NA	NA	NA	2	0	2	NA	NA	NA	NA	0	0	0	0	0	0	2	0	0	NA	NA	NA	0	0	NA	NA	0	0	NA	0	2	0	0
I940425	I	0	2	2	0	NA	2	2	2	NA	NA	0	0	2	2	0	2	2	0	2	0	2	2	NA	2	2	0	0	0	0	0	0	2	0	0	2	2	2	0	0	2	2	0	0	2	0	2	0	0
I940597	I	0	2	2	0	2	2	2	2	2	NA	0	0	2	2	NA	2	2	NA	2	0	2	2	0	2	2	0	0	0	0	0	0	2	0	0	2	2	2	0	0	2	2	0	0	2	0	2	0	0
I941744	I	0	2	2	0	NA	2	2	NA	NA	2	0	0	NA	2	0	2	NA	0	2	0	2	2	0	2	2	0	0	0	0	0	0	2	0	0	2	2	2	0	0	NA	2	0	0	2	0	2	0	0
I941999	I	0	2	2	0	2	2	2	2	2	2	0	0	2	2	0	2	NA	0	NA	NA	2	2	0	2	2	0	0	0	0	0	0	2	0	0	2	2	2	0	0	2	2	0	0	2	0	2	0	0
I942244	I	NA	2	2	0	NA	NA	2	NA	NA	2	0	0	2	2	NA	NA	NA	NA	NA	NA	NA	NA	0	2	2	NA	0	0	0	0	0	2	0	0	2	2	NA	0	0	2	2	0	0	2	0	NA	0	0
I942474	I	0	NA	2	0	NA	2	2	2	2	NA	0	NA	2	2	0	2	2	0	2	0	2	2	0	NA	2	0	0	0	0	0	0	2	0	0	2	2	2	0	0	2	2	NA	NA	2	0	2	0	0
I943587	I	NA	2	NA	0	NA	NA	NA	2	NA	NA	0	NA	NA	NA	0	NA	NA	0	NA	NA	2	2	NA	NA	NA	0	0	0	0	0	0	NA	0	0	2	NA	2	0	0	2	NA	0	0	NA	0	NA	0	0
I944133	I	0	2	2	0	2	2	2	2	2	NA	0	0	2	2	0	2	2	0	2	0	2	2	NA	2	2	0	0	0	0	0	0	2	0	0	2	2	2	0	0	2	2	0	0	2	0	2	0	0
I946701	I	NA	NA	NA	NA	NA	NA	NA	NA	NA	NA	NA	0	NA	NA	NA	NA	2	NA	NA	0	NA	NA	NA	NA	NA	0	0	NA	NA	0	0	NA	NA	0	2	2	NA	0	0	2	NA	0	NA	NA	NA	NA	NA	NA
I946891	I	0	2	2	0	NA	2	2	2	2	NA	0	0	2	NA	NA	NA	NA	0	NA	0	2	2	NA	2	2	0	0	0	0	0	0	2	0	0	2	NA	2	0	0	2	2	0	0	2	0	2	0	0
I947149	I	0	NA	2	0	NA	2	2	2	2	NA	0	0	2	2	NA	NA	2	0	NA	0	2	NA	0	NA	2	0	0	0	0	0	0	2	0	0	2	2	NA	0	0	2	2	0	0	2	0	2	0	0
I947567	I	0	2	2	0	NA	2	2	2	2	NA	0	0	2	2	0	2	2	0	2	0	2	2	0	2	2	0	0	0	0	0	0	2	0	0	2	2	2	0	0	2	2	0	0	2	0	2	0	0
I951161	I	0	2	2	0	2	2	2	2	2	2	0	0	2	2	NA	2	2	0	NA	0	2	2	0	2	2	0	0	0	0	0	0	2	0	0	2	2	2	0	0	0	2	0	0	2	0	2	0	0
I951193	I	0	2	2	0	2	2	2	2	2	2	0	0	2	2	0	2	2	NA	2	0	2	2	0	2	2	0	0	0	0	0	0	2	0	0	2	2	2	0	0	2	2	0	0	2	0	2	0	0
I951208	I	0	2	2	0	2	2	2	2	2	2	0	0	2	2	0	2	2	NA	2	0	2	2	0	2	2	0	0	0	0	0	0	2	0	0	2	2	2	0	0	2	2	0	0	2	0	2	0	0
I951740	I	0	2	2	0	2	2	2	2	2	NA	0	0	2	2	0	2	2	0	2	0	2	2	0	2	2	0	0	0	0	0	0	2	0	0	2	2	2	0	0	2	2	0	0	2	0	2	0	0
I951994	I	0	2	NA	0	2	NA	2	2	NA	NA	0	0	2	2	0	2	2	0	NA	NA	2	2	NA	2	2	0	0	0	0	0	0	2	0	0	2	2	2	0	0	NA	NA	0	0	2	0	2	0	0
I951995	I	0	2	NA	0	2	NA	2	2	NA	NA	0	0	2	2	0	2	2	0	NA	NA	2	2	NA	2	2	0	0	0	0	0	0	2	0	0	2	2	2	0	0	NA	NA	0	0	2	0	2	0	0
I952452	I	0	2	2	0	NA	NA	NA	2	2	NA	0	0	2	NA	0	NA	2	NA	NA	0	2	2	NA	2	NA	0	0	0	0	0	0	2	0	0	2	2	NA	0	0	2	2	NA	0	NA	0	2	0	0
I952464	I	0	2	2	0	NA	NA	NA	2	2	NA	0	0	2	NA	0	NA	2	NA	NA	0	2	2	NA	2	NA	0	0	0	0	0	0	2	0	0	2	2	NA	NA	0	2	2	NA	0	NA	0	2	0	0
I952547	I	0	NA	NA	0	2	2	2	2	2	2	0	0	2	2	NA	2	2	0	2	0	NA	NA	0	2	NA	NA	0	0	0	0	0	2	0	NA	2	NA	2	NA	0	NA	2	0	0	NA	0	2	0	0
I953231	I	NA	2	2	0	NA	2	2	NA	2	NA	0	0	NA	NA	NA	2	2	NA	2	0	2	NA	0	NA	NA	0	0	0	0	0	0	2	0	0	2	2	2	0	0	2	2	0	0	2	0	2	0	0
I953707	I	0	NA	NA	NA	NA	NA	NA	NA	NA	NA	NA	NA	NA	NA	NA	NA	NA	NA	NA	NA	NA	NA	0	NA	NA	0	0	NA	0	NA	0	NA	0	NA	NA	2	NA	NA	NA	2	NA	0	NA	NA	NA	2	NA	0
I953890	I	NA	NA	NA	NA	NA	NA	NA	NA	NA	NA	0	0	NA	NA	NA	NA	NA	NA	NA	NA	NA	NA	NA	NA	NA	0	0	NA	NA	0	NA	NA	NA	0	NA	NA	NA	0	0	NA	NA	NA	NA	NA	NA	NA	0	0
I954183	I	0	NA	2	0	NA	NA	NA	NA	NA	NA	NA	NA	NA	NA	0	NA	NA	0	2	NA	NA	2	NA	NA	NA	0	0	NA	0	0	0	NA	0	0	NA	2	NA	0	0	2	2	0	0	2	0	NA	NA	0
I954810	I	0	2	2	0	2	2	2	2	2	NA	0	0	2	2	NA	NA	2	0	2	0	2	2	NA	2	2	0	0	0	0	0	0	2	0	0	2	2	2	0	0	2	2	0	0	2	0	2	0	0
I956196	I	0	2	2	0	2	2	2	2	2	NA	0	0	2	2	NA	2	2	0	2	0	2	2	0	2	2	0	0	0	0	0	0	2	0	0	2	2	2	0	0	2	2	0	0	2	0	2	0	0
I956205	I	0	2	2	0	2	2	2	2	2	NA	0	0	2	2	0	2	2	0	2	0	2	2	0	2	2	0	0	0	0	0	0	2	0	0	2	2	2	0	0	2	2	0	0	2	0	2	0	0
I956206	I	0	2	2	0	2	2	2	2	2	NA	0	0	2	2	0	2	2	0	2	0	2	2	0	2	2	0	0	0	0	0	0	2	0	0	2	2	2	0	0	2	2	0	0	2	0	2	0	0
I956639	I	0	2	2	0	2	2	2	2	2	2	0	0	2	2	0	2	2	0	2	0	2	2	0	2	2	0	0	0	0	0	0	2	0	0	2	2	2	0	0	2	2	0	0	2	0	NA	0	0
I957033	I	0	2	2	0	NA	2	2	NA	2	2	0	0	2	2	NA	2	2	NA	2	0	2	2	0	2	2	0	0	0	0	0	0	2	0	0	2	2	2	0	0	2	2	0	0	NA	0	2	0	0
I957941	I	NA	2	2	0	NA	NA	NA	NA	2	NA	0	0	2	NA	0	NA	2	NA	NA	NA	NA	NA	0	NA	2	0	NA	NA	0	0	0	NA	0	0	2	NA	NA	0	0	NA	NA	0	0	2	0	NA	0	0
I959756	I	0	2	NA	NA	NA	NA	NA	NA	NA	NA	0	0	NA	2	NA	NA	NA	NA	NA	NA	NA	NA	0	NA	NA	NA	NA	0	0	0	0	2	0	0	2	NA	NA	0	0	2	2	NA	NA	2	0	2	0	0
I959770	I	0	2	NA	NA	2	NA	NA	NA	NA	NA	0	0	NA	2	NA	NA	NA	NA	NA	NA	NA	NA	0	2	NA	NA	NA	0	0	0	0	2	0	0	2	NA	NA	0	0	2	2	NA	NA	2	0	2	0	0
I960043	I	0	2	2	0	2	2	2	2	2	NA	0	0	2	2	NA	NA	2	0	2	0	NA	2	0	2	2	0	0	0	0	0	0	2	0	0	2	2	2	0	0	2	2	0	0	2	0	2	0	0
I960327	I	0	2	NA	0	2	NA	2	2	2	NA	0	0	2	NA	0	2	2	0	2	0	2	2	0	2	2	0	0	0	0	0	0	2	0	0	2	2	NA	NA	0	2	2	0	0	2	0	2	0	0
I960558	I	0	2	2	0	NA	NA	2	2	2	NA	0	0	2	2	0	2	2	0	2	0	2	2	NA	2	2	0	0	0	0	0	0	2	0	0	2	2	2	0	0	2	2	0	0	2	0	2	0	0
I961499	I	0	2	2	0	2	2	2	2	2	2	0	0	2	2	0	2	2	0	2	0	2	2	0	2	2	0	0	0	0	0	0	2	0	0	NA	2	2	0	0	2	2	0	0	2	0	2	0	0
I961510	I	0	2	2	0	2	2	2	2	2	2	0	0	2	2	0	2	2	0	2	0	2	2	0	2	2	0	0	0	0	0	0	2	0	0	2	2	2	0	0	2	2	0	0	2	0	2	0	0
I963313	I	0	2	2	0	2	2	2	2	2	NA	0	0	2	2	0	2	2	0	2	0	2	2	0	2	2	0	0	0	0	0	0	2	0	0	2	2	2	0	0	2	2	0	0	2	0	2	0	0
I963346	I	0	2	2	0	2	2	2	2	2	NA	0	0	2	2	NA	2	2	NA	2	0	2	2	0	2	2	0	0	0	0	0	0	2	0	0	2	2	2	0	0	2	2	0	0	2	0	2	0	0
I964448	I	0	2	NA	0	NA	2	NA	2	NA	NA	0	0	2	2	NA	2	2	NA	2	0	NA	2	0	2	2	0	0	0	0	0	0	2	0	0	2	2	2	0	0	2	2	0	0	2	0	2	0	0
I964706	I	NA	2	2	NA	NA	2	NA	NA	NA	NA	0	0	NA	NA	0	NA	2	NA	2	0	NA	NA	NA	2	NA	0	0	0	0	0	0	2	0	0	2	NA	NA	0	0	NA	2	0	0	2	0	2	0	0
I964970	I	NA	2	NA	0	NA	2	NA	NA	NA	NA	0	0	2	NA	NA	NA	2	NA	NA	0	NA	NA	0	NA	NA	0	0	0	0	0	0	2	0	0	NA	2	NA	NA	0	2	2	0	0	NA	0	2	0	0
I965349	I	0	2	2	NA	NA	2	NA	NA	NA	NA	0	0	2	NA	NA	2	NA	0	2	0	NA	2	NA	2	2	0	0	0	0	0	0	2	0	0	2	NA	2	0	0	2	2	0	0	2	0	2	0	0
I965373	I	0	2	2	NA	NA	2	NA	NA	NA	2	0	NA	2	NA	NA	2	NA	0	2	0	2	2	NA	2	2	0	0	0	0	0	0	2	0	0	2	NA	2	0	0	2	NA	0	0	2	0	2	0	0
I965785	I	0	2	2	NA	NA	2	2	NA	2	NA	0	0	2	2	0	2	2	0	2	0	2	NA	NA	2	2	0	0	0	0	0	0	2	0	0	2	2	2	0	0	2	2	0	0	2	0	2	0	0
I965921	I	0	2	2	0	NA	2	2	NA	2	NA	0	0	2	2	0	2	2	0	2	NA	2	2	NA	NA	2	0	0	0	0	0	0	2	0	0	2	2	2	0	0	2	2	0	0	2	0	2	0	0
I966007	I	NA	NA	NA	0	NA	2	NA	2	NA	NA	NA	NA	NA	2	NA	0	NA	NA	2	NA	2	NA	NA	NA	2	NA	NA	0	0	0	0	2	0	0	2	2	2	0	0	2	2	0	0	2	0	2	0	0
I966187	I	NA	NA	2	0	NA	NA	NA	NA	NA	NA	NA	0	2	NA	NA	NA	2	NA	2	0	2	NA	0	2	NA	0	0	NA	NA	0	0	2	0	0	NA	2	2	0	0	2	2	0	0	2	0	2	0	0
I966671	I	0	2	2	0	2	2	2	2	2	NA	0	0	NA	2	0	2	2	0	2	0	2	2	NA	2	2	0	0	0	0	0	0	2	0	0	2	2	2	0	0	2	2	0	0	2	0	2	0	0
I967085	I	0	2	NA	0	NA	NA	NA	NA	NA	NA	0	0	NA	2	0	NA	2	0	2	0	NA	NA	NA	2	2	0	0	0	0	0	0	NA	0	0	NA	NA	NA	0	0	NA	2	0	0	NA	0	2	0	NA
I968588	I	0	2	2	0	2	2	NA	NA	2	NA	0	0	2	2	0	2	2	0	2	0	2	NA	0	2	2	0	0	0	0	0	0	2	0	0	2	2	2	0	0	2	2	0	0	2	0	2	0	0
I969785	I	0	2	NA	0	2	2	2	2	NA	NA	0	0	2	NA	NA	NA	2	NA	2	0	2	2	NA	2	2	0	NA	0	0	0	0	2	0	0	NA	2	2	0	0	2	NA	0	0	NA	0	2	0	0
I970108	I	0	2	2	0	2	2	2	2	NA	NA	0	0	2	2	NA	2	2	0	NA	0	NA	NA	0	2	2	0	0	0	0	0	0	2	0	0	2	2	2	0	0	2	2	0	0	NA	0	2	0	0
I970602	I	0	2	2	NA	0	2	2	NA	NA	2	0	0	NA	0	0	NA	2	NA	NA	0	NA	2	0	NA	2	0	0	0	0	0	0	2	0	0	2	2	2	0	0	2	2	0	0	2	0	2	0	0
I970844	I	0	NA	NA	0	0	2	NA	2	NA	NA	0	NA	NA	NA	NA	2	NA	NA	NA	NA	NA	2	0	NA	NA	0	0	0	0	0	NA	2	0	0	NA	NA	0	0	0	2	NA	0	0	0	0	2	0	0
I970858	I	0	NA	NA	0	NA	2	0	2	NA	NA	0	NA	NA	NA	NA	2	NA	NA	NA	NA	NA	2	0	NA	2	0	0	0	0	0	NA	2	0	0	NA	NA	0	0	NA	2	NA	0	0	NA	0	2	0	0
I971349	I	0	2	2	0	2	2	2	NA	2	2	0	0	2	2	0	NA	NA	0	NA	0	NA	2	NA	2	NA	0	0	0	0	0	0	2	0	0	2	2	2	0	0	2	2	0	0	2	0	2	0	0
I972347	I	0	NA	2	0	NA	2	2	2	NA	2	0	0	2	NA	0	1	2	NA	2	0	2	2	0	NA	2	0	0	0	0	0	0	NA	0	0	2	2	2	0	0	2	NA	0	0	2	0	2	0	0
I972452	I	0	NA	NA	0	NA	2	2	NA	NA	NA	0	0	NA	NA	0	NA	2	NA	2	0	NA	NA	NA	NA	NA	0	NA	0	0	0	0	NA	0	0	NA	NA	NA	0	0	NA	NA	0	0	NA	0	NA	0	0
I973426	I	0	2	2	NA	NA	2	2	2	2	2	0	0	2	2	NA	2	2	0	2	NA	2	2	NA	2	2	0	0	NA	0	0	0	2	0	0	2	2	2	0	0	2	2	0	0	2	0	2	0	NA
I973916	I	0	2	NA	0	NA	NA	NA	NA	NA	NA	0	NA	NA	NA	NA	NA	2	0	NA	NA	NA	NA	NA	NA	NA	NA	0	0	0	0	0	NA	0	0	NA	2	NA	0	0	NA	NA	0	0	NA	0	NA	0	0
I973934	I	0	NA	NA	0	NA	NA	NA	NA	NA	NA	0	NA	NA	NA	NA	NA	NA	0	NA	NA	NA	NA	NA	NA	NA	NA	0	0	0	0	0	NA	0	0	NA	2	NA	0	0	NA	NA	0	0	NA	0	NA	0	0
I975278	I	NA	NA	NA	0	NA	NA	NA	2	NA	NA	0	0	2	2	NA	2	2	NA	NA	NA	NA	2	NA	2	2	0	0	NA	NA	NA	NA	NA	0	NA	2	2	NA	NA	0	NA	2	0	0	2	0	2	NA	NA
I976495	I	0	NA	NA	0	NA	NA	2	NA	NA	NA	NA	NA	NA	NA	0	2	2	0	NA	NA	NA	NA	NA	NA	NA	0	0	0	0	0	0	2	0	0	NA	2	NA	0	NA	NA	NA	0	0	NA	0	2	0	0
I976782	I	0	2	2	0	2	NA	2	2	NA	NA	0	NA	NA	2	NA	2	2	0	NA	0	2	NA	0	NA	2	0	0	0	0	0	0	2	0	0	2	2	NA	0	0	2	2	0	0	2	0	2	0	0
I976938	I	0	NA	2	0	2	2	2	NA	NA	NA	0	0	NA	2	0	NA	2	NA	NA	0	2	NA	0	2	2	NA	0	0	0	0	0	2	0	0	2	2	NA	0	0	2	NA	0	0	2	0	NA	0	0
I977139	I	0	NA	NA	0	NA	NA	NA	2	NA	NA	NA	0	NA	NA	0	NA	NA	0	NA	0	NA	NA	0	NA	NA	0	0	0	0	0	0	NA	0	0	NA	NA	NA	0	0	NA	NA	0	0	NA	0	NA	0	0
I977143	I	0	NA	NA	0	NA	NA	NA	2	NA	NA	NA	0	NA	NA	0	NA	NA	0	NA	0	NA	NA	0	NA	NA	0	0	0	0	0	0	NA	0	0	NA	NA	NA	0	0	NA	NA	0	0	NA	0	NA	0	0
I977243	I	0	2	NA	0	NA	NA	2	NA	NA	NA	0	0	NA	2	0	NA	2	NA	NA	0	NA	NA	0	NA	NA	0	0	0	0	0	0	2	0	0	2	2	NA	0	0	NA	NA	0	0	NA	0	NA	0	0
I977453	I	0	2	NA	0	2	2	2	2	NA	NA	0	0	2	2	0	2	NA	0	2	0	2	2	0	2	2	0	0	0	0	0	0	NA	0	0	2	2	2	0	0	2	2	0	0	2	0	2	0	0
I977473	I	0	2	NA	0	2	NA	2	2	2	NA	0	0	2	2	0	2	2	0	NA	0	NA	2	0	2	2	0	0	0	0	0	0	NA	0	0	2	2	2	0	0	NA	NA	0	0	2	0	NA	0	0
I978056	I	0	2	2	0	2	2	2	2	2	2	0	0	2	2	NA	2	2	NA	2	0	2	2	0	2	2	0	0	0	0	0	0	2	0	0	2	2	2	0	0	2	2	0	0	2	0	2	0	0
I979023	I	0	2	2	0	0	NA	2	2	NA	2	0	0	2	NA	NA	NA	2	NA	NA	NA	2	2	0	NA	NA	0	0	0	0	NA	0	2	0	0	NA	2	NA	0	NA	2	2	0	NA	NA	0	2	0	0
I979075	I	0	2	NA	0	2	2	2	2	2	2	0	0	2	NA	0	2	2	0	2	0	2	NA	0	2	2	0	0	0	0	0	0	2	0	0	NA	2	2	0	0	2	NA	0	0	2	0	2	0	0
I979199	I	0	2	NA	0	2	2	2	2	2	NA	0	0	2	2	0	2	2	0	2	0	2	2	0	2	2	0	0	0	0	0	0	2	0	0	2	2	2	0	0	2	2	0	0	2	0	2	0	NA
I979709	I	0	2	2	0	2	2	2	2	NA	NA	0	0	2	2	0	2	2	0	2	0	2	2	0	2	2	0	0	0	0	0	0	2	0	0	2	2	2	0	0	2	2	0	0	2	0	2	0	0
I980048	I	0	2	2	0	2	2	2	2	2	2	0	0	2	2	NA	2	2	0	2	0	2	2	0	2	2	0	0	0	0	0	0	2	0	0	2	2	2	0	0	2	2	0	0	2	0	2	0	0
I980246	I	0	2	2	0	2	2	2	NA	NA	2	0	0	2	2	NA	2	2	0	NA	0	NA	NA	0	NA	NA	0	0	0	0	0	0	2	0	0	2	2	NA	0	0	NA	NA	0	0	2	0	NA	0	0
I980258	I	0	2	2	0	NA	2	2	2	2	2	0	0	2	2	NA	2	2	0	2	0	2	2	0	2	NA	0	0	0	0	0	0	2	0	0	2	2	2	0	0	2	2	0	0	2	0	2	0	0
I984807	I	0	2	NA	NA	2	2	2	2	NA	NA	0	0	2	2	NA	NA	2	NA	NA	0	2	NA	0	NA	NA	0	0	0	0	0	0	2	0	0	NA	2	NA	0	0	2	2	0	0	2	0	NA	0	0
I985074	I	0	2	2	0	NA	2	2	2	2	NA	0	0	2	2	NA	2	2	NA	2	0	2	2	NA	2	2	0	0	0	0	0	0	2	0	0	2	2	2	0	0	NA	2	0	0	2	0	2	0	0
I985705	I	0	2	2	0	2	2	2	2	2	2	0	0	2	2	0	2	2	0	2	0	2	2	0	2	2	0	NA	0	0	0	0	2	0	0	2	2	2	0	0	2	2	0	0	2	0	2	0	0
I985930	I	0	2	2	0	2	2	2	2	2	NA	0	0	2	2	0	2	2	0	2	0	2	2	0	2	2	0	0	0	0	0	0	2	0	0	2	2	2	0	0	2	2	0	0	2	0	2	0	0
I986208	I	0	2	NA	0	NA	2	2	2	NA	NA	NA	NA	2	2	NA	NA	NA	0	2	NA	2	NA	NA	2	2	0	0	0	0	0	0	2	0	0	2	2	2	0	0	2	2	0	0	2	0	NA	0	0
I986282	I	0	2	NA	0	NA	2	2	2	NA	NA	0	0	2	2	0	2	2	NA	2	0	NA	NA	NA	NA	2	0	0	0	0	0	0	2	0	0	2	2	2	0	0	2	2	0	0	2	0	NA	0	0
I986342	I	0	2	2	0	NA	NA	2	2	2	NA	0	0	2	2	0	2	2	0	2	0	2	NA	0	2	NA	0	NA	0	0	0	0	2	0	0	2	2	2	0	0	2	2	0	0	NA	0	2	0	0
I986640	I	0	2	2	0	2	2	2	2	2	NA	0	0	2	2	0	2	2	0	2	0	2	2	NA	2	2	0	0	0	0	0	0	2	0	0	2	2	2	0	0	2	2	0	0	2	0	2	0	0
I986655	I	0	2	2	0	2	2	2	2	2	NA	0	0	2	2	0	2	2	0	2	0	2	2	0	2	2	0	0	0	0	0	0	2	0	0	2	2	2	0	0	2	2	0	0	2	0	2	0	0
I987337	I	0	NA	2	0	2	2	2	2	2	2	NA	0	2	NA	0	2	2	0	2	0	2	2	0	2	2	0	0	0	0	0	0	2	0	0	2	2	2	0	0	2	2	0	0	2	0	2	0	0
I987434	I	0	2	2	0	2	2	2	2	2	NA	0	0	2	2	0	NA	2	0	2	0	2	2	0	2	2	0	0	0	0	0	0	2	0	0	2	2	2	0	0	2	2	0	0	2	0	2	0	0
I987482	I	0	2	2	0	2	2	2	2	2	NA	0	0	2	2	0	2	2	0	2	0	2	2	0	2	2	0	0	0	0	0	0	2	0	0	2	2	2	0	0	2	2	0	0	2	0	2	0	0
I987805	I	0	2	2	0	2	2	2	2	NA	2	0	0	2	2	0	2	2	0	2	0	2	2	0	2	2	0	0	0	0	0	0	2	0	0	2	2	2	0	0	2	2	0	0	2	0	2	0	0
I988414	I	0	2	2	0	NA	NA	2	2	2	NA	0	0	2	2	0	2	NA	0	NA	NA	NA	2	NA	2	2	0	0	0	0	0	0	2	0	0	2	2	2	0	0	2	2	0	0	2	0	2	0	0
I989353	I	0	2	2	0	2	2	2	2	2	2	0	0	2	2	0	2	2	0	2	0	2	2	NA	2	2	0	0	0	0	0	0	NA	0	0	2	2	2	0	0	2	2	0	0	2	0	2	0	0
I990152	I	0	2	2	0	2	2	2	2	2	2	0	0	2	2	NA	2	2	0	2	0	2	2	0	2	2	0	0	0	0	0	0	2	0	0	2	2	2	0	0	2	2	0	0	2	0	2	0	0
I991582	I	0	2	2	0	2	2	2	2	2	NA	0	0	2	2	NA	2	2	NA	2	0	2	2	NA	2	2	0	0	0	0	0	0	2	0	0	2	2	2	0	0	2	2	0	0	2	0	2	0	0
I991897	I	0	2	2	0	2	2	2	2	2	NA	0	0	2	2	NA	2	2	NA	2	NA	2	2	0	2	2	0	0	NA	0	0	0	2	0	0	2	2	2	0	0	2	2	0	0	2	0	2	0	0
I992270	I	0	2	2	0	2	2	2	2	2	NA	0	0	2	2	NA	NA	2	0	NA	0	2	2	0	2	2	0	NA	NA	0	0	0	2	0	0	2	2	2	0	0	2	2	0	0	2	0	2	0	0
I992528	I	NA	2	2	0	2	NA	2	2	2	NA	0	0	2	2	NA	2	2	NA	2	0	2	2	0	2	2	0	0	0	0	0	0	2	0	0	2	2	2	0	0	2	2	0	0	2	0	2	0	0
I992874	I	0	2	2	0	2	2	2	2	2	2	NA	0	2	2	0	2	2	0	2	0	2	2	0	2	2	0	0	0	0	0	0	2	0	0	2	2	2	0	0	2	2	0	0	2	0	2	0	0
I993216	I	0	NA	2	0	2	2	2	2	NA	NA	0	0	NA	2	0	2	2	NA	2	0	2	2	0	2	2	0	0	0	0	0	0	2	0	0	2	2	2	0	0	2	2	0	0	2	0	2	0	0
I993217	I	0	NA	2	0	2	2	2	2	NA	NA	0	0	NA	2	0	2	2	NA	2	0	2	2	0	2	2	0	0	0	0	0	0	2	0	0	2	2	2	0	0	2	2	0	0	2	0	2	0	0
I993218	I	0	4	2	0	2	2	2	2	NA	NA	0	0	NA	2	0	2	2	NA	2	0	2	2	0	2	2	0	0	0	0	0	0	2	0	0	2	2	2	0	0	2	2	0	0	2	0	2	0	0
I993220	I	0	2	2	0	2	2	2	2	NA	NA	0	0	NA	2	0	2	2	NA	2	0	2	2	0	2	2	0	0	0	0	0	0	2	0	0	2	2	2	0	0	2	2	0	0	2	0	2	0	0
I993804	I	0	2	2	0	NA	2	2	NA	NA	NA	0	NA	2	NA	0	NA	2	0	2	NA	2	NA	NA	2	2	0	0	0	0	0	0	2	0	0	NA	2	2	0	0	2	2	0	0	NA	0	2	0	0
I993950	I	0	2	NA	0	2	2	2	2	NA	2	0	0	2	NA	NA	2	2	NA	2	0	2	2	0	2	2	0	0	0	0	0	0	2	0	0	2	2	2	0	0	2	2	0	0	2	0	2	0	0
I994025	I	NA	2	2	0	2	2	2	2	NA	NA	0	0	2	2	NA	2	2	NA	2	0	2	2	0	2	NA	0	0	0	0	0	0	2	0	0	2	2	2	0	0	2	2	0	0	2	0	2	0	0
I994299	I	0	NA	2	NA	NA	2	2	2	NA	NA	NA	0	2	NA	NA	2	2	NA	NA	NA	2	2	NA	2	NA	0	0	0	0	0	0	2	0	0	2	2	2	0	0	2	2	0	0	2	0	2	0	0
I994397	I	NA	NA	NA	0	NA	NA	2	2	NA	NA	0	0	NA	NA	0	NA	2	NA	NA	NA	NA	2	0	NA	2	NA	0	NA	NA	0	0	2	0	NA	NA	NA	NA	0	0	2	2	0	0	2	0	2	0	0
I994558	I	NA	NA	NA	NA	NA	NA	NA	NA	NA	NA	NA	NA	NA	NA	0	NA	NA	NA	NA	NA	NA	NA	0	NA	NA	0	NA	0	NA	NA	0	NA	0	NA	NA	2	NA	0	NA	2	2	NA	0	NA	0	2	0	0
I996548	I	0	2	2	0	NA	2	2	2	2	2	0	0	2	2	0	2	2	0	2	0	2	2	0	2	2	0	0	0	0	0	0	2	0	0	2	2	2	0	0	2	2	0	0	2	0	2	0	0
I996659	I	0	2	2	0	2	2	2	2	2	NA	0	0	2	2	0	2	2	0	2	0	2	2	0	2	2	0	0	0	0	0	0	2	0	0	2	2	2	0	0	2	2	0	0	2	0	2	0	0
I997291	I	0	2	2	0	NA	2	2	2	NA	NA	0	NA	2	2	NA	2	2	0	2	0	2	2	NA	2	2	0	0	0	NA	0	0	2	0	0	2	2	2	0	0	2	2	0	0	2	0	2	0	0
I997363	I	0	2	2	0	NA	2	2	2	2	NA	0	0	2	2	NA	2	2	NA	NA	0	2	2	0	2	2	0	0	0	0	0	0	2	0	0	2	2	2	0	0	2	2	0	0	2	0	2	0	0
I997589	I	0	2	NA	0	2	2	2	2	NA	NA	0	0	2	2	NA	2	2	NA	NA	0	2	2	0	2	2	0	0	0	0	0	0	2	0	0	2	2	2	0	0	2	2	0	0	2	0	2	0	0
I997605	I	0	2	NA	0	2	2	NA	2	2	NA	0	0	2	2	0	2	2	0	2	0	2	2	0	2	2	0	0	0	0	0	0	2	0	0	2	2	2	0	0	2	2	0	0	2	0	2	0	0
I997639	I	0	2	2	0	2	2	2	2	2	NA	0	0	2	2	0	NA	2	0	2	NA	2	2	0	2	2	0	0	0	0	0	0	2	0	0	2	2	2	0	0	2	2	0	0	2	0	2	0	0
I997740	I	0	2	2	0	2	2	2	2	2	NA	0	0	2	2	NA	NA	2	NA	2	0	2	2	0	2	2	0	0	0	0	0	0	2	0	0	2	2	2	0	0	2	2	0	0	2	0	2	0	0
I997763	I	0	2	2	0	2	2	2	2	2	NA	0	0	2	2	0	2	2	NA	2	0	2	2	0	2	2	0	0	0	0	0	0	2	0	0	2	2	2	0	0	2	2	0	0	2	0	2	0	0
I998186	I	0	2	2	0	2	2	2	2	2	2	0	0	2	2	0	2	2	0	2	0	2	2	0	2	2	0	0	0	0	0	0	2	0	0	2	2	2	0	0	2	2	0	0	2	0	2	0	0
I998263	I	0	2	2	0	2	2	2	2	2	NA	0	0	2	2	0	2	2	0	2	0	2	2	NA	2	2	0	0	0	0	0	0	2	0	0	2	2	2	0	0	2	2	0	0	2	0	2	0	0
I998424	I	0	NA	2	0	2	2	2	2	2	NA	0	0	2	2	0	2	2	0	2	0	2	2	NA	2	2	0	0	0	0	0	0	2	0	0	2	2	2	0	0	2	2	0	0	2	0	2	0	0
I998477	I	0	2	2	0	2	2	2	2	2	2	0	0	2	2	0	2	2	0	2	0	2	2	0	2	2	0	0	0	0	0	0	2	0	0	2	2	2	0	0	2	2	0	0	2	0	2	0	0
I998522	I	0	2	2	0	2	2	2	2	2	2	0	0	2	2	0	2	2	NA	2	0	2	2	0	2	2	0	0	0	0	0	0	2	0	0	2	2	2	0	0	2	2	0	0	2	0	2	0	0
I999712	I	0	2	2	0	2	2	2	2	2	2	0	0	2	2	NA	2	2	0	2	0	2	2	0	2	2	0	0	0	0	0	0	2	0	0	2	2	2	0	0	2	2	0	0	2	0	2	0	0
I999984	I	0	2	2	0	2	2	2	2	2	2	0	0	2	2	0	2	2	0	2	0	2	2	0	2	2	0	0	0	0	0	0	2	0	0	2	2	2	0	0	2	2	0	0	2	0	2	0	0
I1001478	I	0	2	2	0	NA	NA	2	2	NA	NA	0	0	2	2	0	2	2	NA	NA	0	2	2	0	2	2	0	0	0	0	0	0	2	0	0	2	2	2	0	0	2	2	0	0	2	0	2	0	0
I1001501	I	0	2	2	0	NA	NA	2	NA	NA	NA	0	0	NA	2	0	NA	NA	NA	2	0	2	2	0	2	2	0	0	0	0	0	0	NA	0	0	2	2	NA	0	0	2	2	0	0	2	0	NA	0	0
I1001503	I	0	2	2	0	NA	NA	2	NA	NA	NA	0	0	NA	2	0	NA	NA	NA	2	0	2	2	0	2	2	0	0	0	0	0	0	NA	0	0	2	2	NA	0	0	2	2	0	0	2	0	NA	0	0
I1001526	I	0	2	2	0	2	2	2	2	NA	NA	0	0	NA	2	0	NA	2	NA	2	0	2	2	0	2	2	0	0	0	0	0	0	2	0	0	2	NA	NA	0	0	2	2	0	0	2	0	2	0	0
I1001846	I	0	NA	NA	0	2	NA	2	NA	NA	NA	0	0	NA	NA	0	NA	NA	NA	NA	0	2	NA	0	NA	NA	0	0	0	0	0	0	2	0	0	2	2	2	NA	0	NA	NA	0	0	NA	0	NA	0	0
I1002951	I	NA	NA	NA	NA	NA	NA	NA	NA	NA	NA	0	NA	NA	2	NA	NA	NA	NA	2	NA	NA	2	NA	2	2	NA	NA	0	NA	NA	0	NA	0	NA	NA	NA	2	NA	NA	NA	NA	0	NA	NA	NA	NA	NA	NA
I1003517	I	0	2	2	0	2	2	2	2	2	NA	0	0	2	2	NA	2	2	0	2	NA	2	2	0	NA	2	0	0	0	0	0	0	2	0	0	2	2	2	0	0	2	2	0	0	2	0	2	0	0
I1003651	I	0	2	2	0	2	2	2	2	2	NA	0	0	2	2	NA	2	2	NA	2	0	2	2	0	2	2	0	0	0	0	0	0	2	0	0	2	2	2	0	0	2	2	0	0	2	0	2	0	0
I1004751	I	0	2	2	0	2	2	2	NA	2	2	0	0	2	2	NA	2	2	NA	2	NA	2	2	NA	2	2	0	0	0	0	0	0	2	0	0	2	2	2	0	0	2	2	0	0	NA	0	2	0	0
I1006937	I	0	2	2	0	NA	2	2	2	2	NA	0	0	2	2	0	NA	2	NA	NA	0	2	2	0	NA	2	0	0	0	0	0	0	2	0	0	2	2	2	0	0	2	2	0	0	2	0	2	0	0
I1007901	I	0	2	2	0	2	2	2	2	2	2	0	0	2	2	0	2	2	NA	2	0	2	NA	0	2	NA	0	0	0	0	0	0	2	0	0	2	2	2	0	0	2	2	0	0	2	0	2	0	0
I1008637	I	NA	NA	NA	0	NA	2	NA	2	NA	NA	0	0	2	2	NA	2	NA	NA	NA	NA	2	2	NA	2	NA	0	0	0	0	NA	0	2	0	NA	2	2	2	0	0	2	2	0	0	2	0	2	0	0
I1009389	I	NA	2	2	NA	NA	NA	NA	NA	NA	NA	NA	NA	NA	NA	NA	NA	NA	NA	NA	NA	NA	NA	NA	NA	NA	0	NA	0	0	0	0	NA	NA	NA	NA	NA	NA	0	0	NA	NA	0	NA	NA	0	NA	0	0
I1009453	I	0	2	2	0	NA	NA	NA	2	NA	NA	0	0	2	2	NA	NA	NA	0	NA	NA	NA	2	0	NA	2	0	0	NA	0	0	0	NA	0	0	2	2	2	0	0	2	2	0	0	2	0	2	0	0
I1009460	I	0	2	2	0	NA	NA	NA	2	NA	NA	0	0	2	2	NA	NA	NA	0	NA	NA	NA	2	0	NA	2	0	0	NA	0	0	0	NA	0	0	2	2	2	0	0	2	2	0	0	2	0	2	0	0
I1009753	I	0	2	2	NA	2	2	2	NA	2	2	0	0	2	2	0	2	NA	0	2	NA	2	2	NA	2	2	0	0	0	0	0	0	2	NA	0	2	2	2	0	0	2	2	0	0	2	0	2	0	0
I1009865	I	0	2	2	0	2	2	2	2	NA	NA	0	0	2	2	NA	2	2	0	2	0	2	2	0	2	2	0	0	0	0	0	0	2	0	0	2	2	NA	0	0	2	2	0	0	2	0	2	0	0
I1010089	I	0	2	2	0	NA	2	2	2	2	NA	0	0	2	2	0	2	2	0	NA	0	2	2	0	2	2	0	0	0	0	0	0	2	0	0	2	2	2	0	0	2	2	0	0	2	0	2	0	0
I1010785	I	0	NA	2	0	2	NA	2	NA	2	NA	0	NA	2	2	NA	NA	NA	NA	2	0	2	2	0	2	NA	0	0	NA	0	0	0	2	0	0	NA	NA	2	NA	0	NA	2	0	NA	2	0	2	0	0
I1010888	I	0	2	2	0	NA	NA	2	2	2	NA	0	0	NA	2	NA	NA	2	NA	2	0	NA	2	0	2	NA	0	0	0	0	0	0	NA	0	0	2	2	2	0	0	2	2	0	0	NA	0	2	0	0
I1011101	I	0	2	2	0	NA	2	2	NA	NA	NA	0	0	2	2	0	2	2	0	NA	0	2	NA	0	NA	2	0	0	0	0	0	0	2	0	0	2	NA	NA	0	0	2	2	0	0	2	0	2	0	0
I1011411	I	0	NA	2	0	2	2	2	2	NA	2	0	0	NA	2	NA	NA	2	0	NA	0	2	NA	0	2	NA	0	0	0	0	0	0	2	0	0	2	2	NA	0	0	2	2	0	0	NA	0	2	0	0
I1013735	I	0	2	2	0	2	2	2	2	2	2	0	0	2	2	0	2	0	NA	2	0	2	2	0	2	2	0	0	0	0	0	0	2	0	0	2	2	2	0	0	2	2	0	0	2	0	2	NA	0
I1014153	I	0	2	2	0	2	2	2	2	2	NA	0	0	2	2	NA	2	0	0	2	NA	2	2	NA	2	2	0	0	0	0	0	0	2	0	0	2	2	2	0	0	2	2	0	0	2	0	2	0	0
I1014446	I	0	2	NA	0	NA	NA	2	NA	NA	NA	0	0	2	2	NA	2	0	NA	2	0	2	NA	0	2	NA	0	0	0	0	0	0	2	0	0	2	2	2	0	0	2	2	0	0	2	0	NA	0	0
I1014486	I	0	2	NA	0	NA	NA	2	NA	NA	NA	0	0	2	2	NA	NA	NA	NA	2	0	2	NA	NA	2	NA	0	NA	0	0	0	0	2	0	NA	2	2	2	0	0	2	2	0	0	NA	0	2	0	0
I1014791	I	0	NA	2	0	2	NA	2	2	NA	2	0	0	2	2	NA	2	0	0	2	0	2	2	0	2	2	0	0	0	0	0	0	2	0	0	2	2	2	0	0	2	2	0	0	2	0	2	0	0
I1015203	I	0	2	2	0	2	2	2	2	2	NA	0	0	2	2	0	2	0	0	2	0	2	2	0	2	2	0	0	0	0	0	0	2	0	0	2	2	2	0	0	2	2	0	0	2	0	2	0	0
I1015446	I	0	2	2	0	2	2	2	2	2	2	0	0	2	2	NA	2	0	NA	2	0	2	NA	0	2	2	0	0	0	0	0	0	2	0	0	2	2	2	0	0	2	2	0	0	2	0	2	0	0
I1017816	I	0	2	2	0	NA	2	2	2	NA	NA	0	0	2	2	0	NA	0	0	2	0	2	2	0	2	2	0	0	0	0	0	0	2	0	0	2	2	NA	0	0	NA	2	0	0	2	0	2	0	0
I1019415	I	NA	NA	NA	NA	NA	NA	NA	NA	NA	NA	0	NA	NA	2	NA	NA	0	NA	2	NA	NA	2	0	NA	NA	0	0	NA	0	0	0	2	0	0	2	2	2	0	0	2	2	0	0	NA	0	2	0	0
I1019416	I	NA	NA	NA	NA	NA	NA	NA	NA	NA	NA	0	NA	NA	2	NA	NA	0	NA	2	NA	NA	2	0	NA	NA	0	0	NA	0	0	0	2	0	0	2	2	2	0	0	2	2	0	0	NA	0	2	0	0
I1019776	I	NA	NA	2	NA	NA	NA	NA	NA	NA	NA	0	0	2	NA	NA	NA	0	NA	NA	0	2	NA	0	NA	NA	0	0	NA	0	0	0	NA	0	NA	NA	2	NA	0	0	2	NA	0	0	2	NA	NA	0	0
I1019795	I	0	NA	2	NA	NA	NA	NA	NA	NA	NA	0	0	2	NA	NA	NA	0	0	NA	0	2	NA	0	NA	NA	0	0	NA	0	0	0	NA	0	NA	2	2	NA	0	0	2	NA	0	0	2	NA	NA	0	0
I1021190	I	NA	NA	NA	0	NA	NA	NA	NA	NA	NA	0	NA	NA	NA	NA	NA	NA	0	NA	0	2	NA	NA	NA	NA	0	NA	0	0	NA	0	NA	0	0	2	NA	NA	NA	0	NA	2	0	NA	NA	NA	NA	NA	0
I1021332	I	0	NA	NA	NA	NA	NA	NA	NA	NA	NA	NA	0	NA	NA	NA	2	NA	0	NA	NA	NA	NA	NA	NA	2	NA	NA	0	0	0	NA	NA	NA	NA	2	NA	NA	NA	NA	NA	2	NA	0	NA	NA	NA	0	NA
I1021333	I	0	NA	NA	NA	NA	NA	NA	NA	NA	NA	NA	0	NA	NA	NA	2	NA	0	NA	NA	NA	NA	NA	NA	2	NA	NA	0	0	0	NA	NA	NA	NA	2	NA	NA	NA	NA	NA	2	NA	0	NA	NA	NA	0	NA
I1022659	I	NA	2	NA	0	2	2	2	2	NA	2	0	0	NA	NA	NA	2	0	0	NA	NA	NA	NA	NA	NA	2	0	NA	0	0	NA	0	NA	0	0	2	NA	NA	0	0	NA	2	0	0	2	0	2	0	NA
I1022684	I	NA	2	2	0	2	2	2	2	NA	2	0	0	NA	NA	0	2	0	NA	2	NA	2	2	NA	NA	2	0	0	0	0	0	0	2	0	0	2	NA	NA	0	0	2	2	0	0	2	0	2	0	0
I1022847	I	0	NA	NA	NA	NA	2	NA	NA	NA	NA	NA	NA	NA	NA	NA	NA	0	0	NA	0	NA	NA	NA	NA	NA	NA	NA	NA	0	0	0	NA	NA	NA	2	NA	NA	NA	NA	NA	NA	0	0	NA	NA	NA	0	NA
I1022885	I	NA	NA	NA	NA	NA	NA	NA	NA	NA	NA	0	NA	NA	NA	NA	NA	NA	NA	NA	0	NA	NA	0	NA	NA	NA	0	NA	0	0	NA	NA	NA	NA	2	NA	NA	NA	NA	NA	2	0	0	NA	0	NA	0	NA
I1023136	I	NA	NA	NA	NA	NA	NA	NA	NA	NA	NA	0	0	NA	NA	NA	NA	NA	NA	NA	0	NA	NA	NA	NA	NA	NA	NA	NA	0	NA	NA	NA	NA	NA	NA	NA	NA	0	0	NA	NA	NA	0	NA	0	NA	0	0
I1023259	I	0	NA	2	0	NA	NA	NA	NA	2	NA	NA	NA	NA	NA	NA	NA	NA	NA	NA	0	2	NA	0	2	NA	NA	0	0	0	NA	0	2	0	NA	NA	NA	NA	0	NA	2	NA	NA	0	NA	0	NA	0	0
I1023321	I	NA	NA	NA	NA	NA	NA	NA	NA	NA	NA	0	NA	NA	NA	NA	NA	NA	0	NA	NA	NA	NA	NA	2	NA	0	0	NA	0	0	0	2	0	0	2	2	NA	NA	NA	2	NA	NA	0	NA	0	2	0	NA
I1024450	I	0	2	2	NA	2	2	2	2	2	NA	0	0	2	2	0	2	0	0	2	0	2	2	NA	2	2	0	0	0	0	0	0	2	0	0	2	2	2	0	0	2	2	NA	0	2	0	2	0	0
I1024988	I	0	2	NA	0	NA	NA	NA	2	NA	NA	0	NA	2	NA	NA	NA	0	0	NA	0	NA	NA	NA	NA	2	0	NA	NA	0	NA	0	NA	NA	0	NA	NA	NA	NA	NA	NA	NA	NA	0	NA	0	NA	0	0
I1025100	I	0	NA	NA	0	2	2	NA	2	NA	NA	0	0	2	2	0	NA	0	NA	NA	0	NA	NA	0	NA	2	0	0	0	0	0	0	2	0	0	2	2	2	0	0	NA	2	0	0	NA	0	2	0	0
I1025101	I	0	NA	NA	0	2	2	NA	2	NA	NA	0	0	2	2	0	NA	0	NA	NA	0	NA	NA	0	NA	2	0	0	0	0	0	0	2	0	0	2	2	2	0	0	NA	2	0	0	NA	0	2	0	0
I1025774	I	NA	NA	NA	0	NA	NA	NA	NA	NA	NA	0	0	NA	NA	0	NA	0	0	NA	NA	NA	NA	NA	NA	NA	0	0	NA	NA	0	0	NA	0	0	NA	NA	NA	0	0	NA	NA	0	0	NA	0	NA	0	0
I1025881	I	0	2	2	0	2	2	2	NA	2	NA	0	0	2	NA	0	2	0	NA	2	0	2	2	0	2	2	0	0	NA	0	0	0	2	0	0	NA	2	NA	0	0	2	2	0	0	2	0	2	0	0
I1026088	I	NA	NA	2	NA	NA	NA	2	NA	NA	NA	0	NA	2	NA	NA	NA	0	NA	NA	NA	NA	NA	NA	NA	2	0	0	0	0	0	0	2	0	0	2	2	NA	0	0	2	2	0	0	NA	0	2	0	0
I1028996	I	0	NA	NA	NA	NA	NA	NA	NA	NA	NA	NA	NA	NA	NA	NA	NA	NA	0	NA	NA	NA	NA	NA	NA	NA	0	NA	0	0	0	0	NA	NA	NA	2	NA	NA	NA	NA	NA	NA	0	0	NA	0	NA	NA	0
I1029279	I	NA	NA	NA	0	NA	NA	NA	NA	NA	NA	0	NA	2	NA	NA	NA	0	NA	NA	0	NA	NA	NA	NA	NA	0	0	0	NA	NA	0	2	0	0	NA	NA	NA	0	NA	2	2	0	0	NA	0	NA	0	0
I1029529	I	0	2	2	NA	2	NA	2	NA	2	NA	0	0	NA	2	NA	2	0	NA	NA	0	NA	2	0	2	2	0	0	0	0	0	0	2	0	0	2	2	2	0	0	2	2	0	0	2	0	NA	0	0
I1029661	I	0	2	2	NA	2	NA	2	2	NA	NA	0	0	NA	2	0	NA	0	0	NA	NA	2	NA	0	2	2	0	0	0	0	0	0	2	0	0	2	2	NA	0	NA	2	2	0	0	2	0	2	0	0
I1029662	I	0	2	2	NA	2	NA	2	2	NA	NA	0	0	NA	2	0	NA	0	0	NA	NA	2	NA	0	2	2	0	0	0	0	0	0	2	0	0	2	2	NA	0	NA	2	2	0	0	2	0	2	0	0
I1030004	I	NA	NA	2	NA	2	NA	2	NA	NA	NA	0	0	NA	2	NA	2	0	NA	NA	0	2	NA	NA	NA	NA	0	NA	NA	0	NA	NA	NA	0	NA	2	2	2	NA	NA	NA	2	0	NA	NA	0	NA	0	0
I1030022	I	NA	NA	NA	NA	NA	NA	2	NA	NA	NA	0	0	NA	2	NA	NA	0	NA	NA	0	2	NA	NA	NA	NA	0	0	0	0	NA	0	NA	0	0	2	2	2	NA	0	NA	2	0	NA	NA	0	NA	0	0
I1030377	I	0	2	NA	NA	NA	NA	NA	2	NA	NA	NA	0	2	NA	NA	2	NA	0	NA	NA	2	2	0	2	NA	0	0	0	0	0	0	2	0	0	2	2	2	0	0	NA	2	0	0	NA	0	2	0	0
I1030598	I	0	NA	2	0	2	2	2	2	NA	NA	0	0	2	2	NA	2	NA	NA	2	0	2	2	0	2	2	NA	0	0	0	0	0	2	0	0	2	NA	NA	0	NA	2	2	0	0	NA	0	2	0	0
I1030612	I	0	NA	2	0	NA	2	2	NA	NA	NA	0	0	2	2	NA	2	NA	NA	2	0	2	2	0	2	2	NA	0	0	0	0	0	2	0	0	2	NA	NA	0	NA	2	2	0	0	NA	NA	2	0	0
I1031084	I	0	NA	2	0	2	2	2	2	NA	2	0	0	2	2	0	2	0	0	2	0	2	2	0	2	2	0	0	0	0	0	0	2	0	0	2	2	2	0	0	2	2	0	0	2	0	2	0	0
I1031390	I	0	NA	NA	0	NA	2	2	NA	NA	NA	0	0	NA	NA	0	NA	0	NA	NA	0	NA	NA	0	2	NA	0	0	0	0	0	0	2	0	NA	NA	NA	NA	0	0	2	2	NA	0	NA	NA	NA	0	0
I1031591	I	0	NA	NA	0	NA	NA	NA	NA	NA	NA	NA	0	NA	2	NA	NA	0	0	NA	NA	NA	NA	NA	0	NA	0	0	0	0	0	0	NA	0	0	NA	NA	NA	NA	NA	0	2	NA	0	NA	0	NA	0	0
I1031809	I	NA	NA	NA	NA	NA	NA	2	2	NA	NA	0	0	NA	NA	0	2	0	0	NA	NA	2	2	NA	NA	2	0	NA	0	0	0	0	2	0	0	NA	NA	NA	0	NA	2	2	0	0	NA	0	NA	0	0
I1032799	I	0	2	2	0	2	2	2	2	2	2	0	0	2	2	0	2	0	0	2	0	2	2	NA	2	2	0	0	0	0	0	0	2	0	0	2	2	2	0	0	2	2	0	0	2	0	2	0	0
I1033039	I	0	2	2	0	2	2	2	2	2	2	0	0	2	2	0	2	0	0	2	0	2	2	0	2	2	0	0	0	0	0	0	2	0	0	2	2	2	0	0	2	2	0	0	2	0	2	0	0
I1034043	I	NA	NA	NA	0	NA	NA	2	2	NA	NA	NA	0	2	NA	NA	2	NA	0	NA	0	NA	2	0	2	NA	0	0	0	0	0	0	2	0	0	2	NA	2	0	0	NA	2	0	0	2	0	2	0	0
I1034726	I	0	NA	NA	NA	NA	NA	NA	NA	NA	NA	NA	NA	2	2	NA	2	0	0	NA	0	2	NA	NA	NA	NA	0	NA	0	0	0	0	2	0	0	2	2	NA	0	0	2	2	0	0	2	0	NA	0	0
I1034772	I	0	2	NA	NA	NA	NA	2	NA	NA	2	0	0	2	2	NA	2	0	0	NA	0	2	NA	NA	2	2	NA	NA	0	0	0	0	2	NA	0	2	2	NA	0	0	2	NA	0	0	2	0	2	0	0
I1036453	I	NA	NA	NA	NA	NA	NA	NA	NA	NA	NA	0	0	NA	NA	NA	NA	0	NA	NA	NA	NA	NA	NA	NA	NA	NA	0	NA	0	NA	NA	NA	NA	NA	2	NA	NA	0	0	NA	NA	NA	NA	NA	0	NA	0	0
I1036456	I	NA	NA	NA	NA	NA	NA	NA	NA	NA	NA	0	0	NA	NA	NA	NA	0	NA	NA	NA	NA	NA	NA	NA	NA	NA	0	NA	0	0	NA	NA	NA	NA	2	NA	NA	0	0	NA	NA	NA	NA	NA	NA	NA	0	0
I1036869	I	NA	NA	2	0	NA	NA	NA	NA	NA	NA	0	NA	NA	NA	NA	2	0	0	NA	NA	NA	NA	NA	NA	NA	NA	NA	NA	0	0	0	NA	0	0	2	NA	NA	0	NA	NA	NA	0	NA	0	0	NA	0	0
I1036963	I	NA	2	NA	NA	NA	NA	NA	2	0	NA	NA	NA	NA	NA	NA	NA	0	NA	NA	0	NA	NA	0	NA	NA	NA	0	NA	NA	0	NA	2	NA	0	NA	2	2	0	NA	NA	NA	NA	NA	NA	0	NA	NA	0
I1037065	I	NA	NA	2	NA	NA	NA	NA	NA	2	NA	0	NA	NA	NA	NA	NA	NA	NA	NA	0	NA	NA	NA	NA	NA	NA	0	NA	NA	0	NA	NA	0	0	NA	NA	NA	NA	NA	2	NA	0	0	NA	NA	NA	0	0
I1038439	I	NA	NA	NA	NA	NA	NA	2	NA	NA	NA	NA	0	NA	2	NA	NA	0	NA	NA	NA	NA	NA	NA	NA	NA	NA	0	0	0	0	NA	2	0	0	2	2	NA	0	NA	NA	NA	0	0	NA	NA	2	0	0
I1038914	I	0	2	2	0	2	2	2	2	NA	NA	NA	0	NA	2	NA	2	0	NA	2	0	2	2	0	2	2	0	0	0	0	0	0	2	0	0	2	2	2	0	0	2	2	0	0	2	0	2	0	0
I1038996	I	NA	NA	NA	NA	NA	NA	NA	NA	NA	NA	NA	NA	NA	2	NA	NA	0	NA	NA	NA	2	NA	0	NA	NA	0	NA	0	0	NA	0	2	0	0	2	NA	NA	0	0	2	2	NA	0	2	0	NA	0	NA
I1039036	I	0	2	NA	0	NA	NA	NA	NA	NA	NA	0	NA	NA	NA	NA	NA	0	NA	NA	NA	2	NA	NA	NA	NA	0	0	0	0	0	NA	NA	0	0	NA	2	NA	0	NA	2	2	NA	0	2	0	NA	0	NA
I1039371	I	0	NA	2	NA	NA	NA	2	2	NA	NA	NA	0	2	2	0	2	0	0	NA	NA	2	NA	NA	2	NA	0	0	0	0	0	0	2	0	0	2	2	2	0	0	NA	2	0	0	2	0	2	0	0
I1039475	I	0	2	2	0	NA	NA	2	2	NA	NA	0	0	2	NA	NA	2	0	NA	2	0	2	NA	NA	2	2	0	0	NA	0	0	0	2	0	0	2	2	2	0	0	NA	2	NA	0	2	0	2	0	0
I1039620	I	0	NA	NA	0	NA	NA	NA	NA	NA	NA	0	NA	2	2	NA	2	0	NA	NA	NA	2	NA	NA	NA	NA	NA	NA	NA	NA	0	NA	2	0	0	2	2	NA	0	NA	2	NA	NA	0	2	NA	2	0	0
I1039932	I	0	NA	2	NA	NA	NA	NA	2	NA	NA	NA	0	NA	NA	NA	NA	NA	0	2	NA	NA	NA	0	NA	NA	0	0	0	0	NA	0	2	0	0	2	2	NA	NA	0	2	2	0	0	2	0	2	0	0
I1040199	I	0	2	NA	0	2	NA	NA	NA	NA	NA	NA	0	NA	NA	NA	NA	0	NA	NA	NA	2	NA	NA	NA	NA	0	0	0	0	0	0	2	0	NA	2	2	NA	0	0	2	2	0	NA	NA	0	2	0	0
I1040527	I	NA	2	NA	0	NA	NA	NA	NA	NA	NA	0	0	NA	NA	NA	2	0	NA	NA	0	2	NA	NA	2	2	0	0	0	0	0	0	2	0	0	2	2	2	0	0	2	2	0	0	NA	0	2	0	0
I1040528	I	NA	2	NA	0	NA	NA	NA	NA	NA	NA	0	0	NA	NA	NA	2	0	NA	NA	0	2	NA	NA	2	2	0	0	0	0	0	0	2	0	0	2	2	2	0	0	2	2	0	0	NA	0	2	0	0
I1040956	I	NA	NA	NA	0	2	NA	NA	NA	NA	NA	NA	NA	NA	2	NA	NA	0	NA	NA	0	NA	NA	NA	NA	NA	NA	0	0	NA	NA	NA	2	0	NA	2	NA	NA	NA	0	2	NA	0	0	NA	0	NA	0	NA
I1041275	I	0	NA	NA	0	NA	NA	NA	NA	NA	NA	0	NA	NA	NA	NA	NA	NA	NA	NA	0	NA	2	NA	NA	NA	NA	NA	NA	0	0	NA	2	0	0	NA	NA	2	NA	0	2	NA	NA	NA	NA	0	NA	0	NA
I1041733	I	NA	NA	NA	0	NA	NA	NA	NA	NA	NA	0	0	NA	NA	0	NA	NA	0	NA	NA	NA	NA	NA	NA	NA	0	NA	NA	0	0	NA	NA	0	0	2	2	NA	NA	0	2	NA	NA	NA	2	0	NA	0	0
I1042168	I	0	NA	NA	0	NA	NA	NA	NA	NA	NA	NA	NA	NA	NA	NA	NA	NA	0	2	NA	2	NA	0	NA	NA	NA	NA	NA	NA	0	0	NA	NA	NA	2	NA	NA	NA	NA	NA	NA	0	NA	NA	0	NA	NA	NA
I1042512	I	0	2	2	0	NA	2	NA	2	NA	NA	NA	NA	2	NA	NA	2	0	NA	2	0	2	NA	NA	NA	2	0	0	0	0	0	0	2	0	0	2	2	NA	0	0	NA	NA	0	0	2	0	2	0	0
I1042933	I	0	NA	0	0	NA	NA	2	2	2	NA	0	0	NA	NA	NA	NA	0	NA	NA	NA	NA	2	NA	NA	NA	0	0	NA	0	0	0	NA	NA	0	2	NA	NA	0	NA	2	NA	0	0	2	0	2	0	0
I1042939	I	0	NA	0	0	NA	NA	2	2	2	NA	0	0	NA	NA	NA	NA	0	NA	NA	NA	NA	2	NA	NA	NA	0	0	NA	0	0	0	NA	NA	0	2	NA	NA	0	NA	2	NA	0	0	2	0	2	0	0
I1042940	I	0	NA	0	0	NA	NA	2	2	2	NA	0	0	NA	NA	NA	NA	0	NA	NA	NA	NA	2	NA	NA	NA	0	0	NA	0	0	0	NA	NA	0	2	NA	NA	0	NA	2	NA	0	0	2	0	2	0	0
I1042951	I	NA	NA	0	0	NA	NA	NA	2	NA	NA	0	0	NA	NA	NA	NA	NA	NA	NA	0	NA	2	NA	NA	NA	0	0	NA	0	0	0	NA	NA	0	NA	NA	NA	0	NA	2	NA	0	0	NA	0	2	0	0
I1042974	I	NA	NA	NA	0	NA	NA	NA	2	NA	NA	0	0	NA	2	NA	NA	0	NA	2	0	NA	NA	NA	NA	NA	0	NA	NA	0	0	NA	NA	0	0	NA	NA	NA	0	NA	NA	NA	0	0	2	0	2	0	0
I1042986	I	NA	NA	NA	0	NA	NA	NA	2	NA	NA	0	0	NA	2	NA	NA	0	NA	2	0	NA	NA	NA	2	NA	0	NA	NA	NA	0	NA	NA	0	0	NA	2	2	0	NA	NA	NA	0	0	2	0	NA	0	0
I1042994	I	NA	NA	NA	NA	NA	NA	NA	2	NA	NA	0	0	NA	2	NA	NA	0	NA	2	0	NA	NA	NA	2	NA	0	NA	NA	0	0	NA	NA	0	0	NA	2	2	0	NA	NA	NA	0	0	2	0	NA	0	0
I1043010	I	0	NA	NA	NA	NA	NA	NA	2	NA	NA	0	0	NA	1	NA	NA	0	NA	2	0	NA	2	NA	2	NA	0	NA	NA	0	0	0	NA	0	0	2	2	2	0	NA	NA	2	0	NA	2	0	NA	0	0
I1043334	I	NA	NA	NA	NA	NA	NA	NA	NA	NA	NA	0	0	NA	2	NA	2	0	NA	2	NA	NA	2	NA	2	2	NA	0	0	0	0	0	NA	NA	0	NA	2	NA	NA	0	2	2	0	0	2	0	2	0	0
I1044106	I	0	NA	NA	0	NA	NA	2	NA	NA	NA	NA	NA	NA	NA	NA	NA	0	NA	NA	0	NA	NA	NA	NA	NA	0	0	NA	0	NA	NA	NA	0	NA	2	NA	NA	0	0	NA	NA	0	0	2	0	NA	0	NA
I1044168	I	NA	NA	NA	NA	NA	NA	NA	NA	NA	NA	NA	NA	NA	NA	NA	NA	NA	NA	NA	0	NA	NA	NA	NA	NA	NA	0	0	0	NA	NA	NA	NA	NA	NA	NA	NA	NA	0	NA	NA	NA	NA	NA	NA	NA	NA	0
I1044175	I	NA	NA	NA	NA	NA	NA	NA	NA	NA	NA	NA	NA	NA	NA	NA	NA	NA	NA	NA	0	NA	NA	NA	NA	NA	0	0	0	NA	NA	NA	NA	NA	NA	NA	NA	NA	NA	0	NA	NA	NA	NA	NA	NA	NA	NA	0
I1044183	I	NA	NA	NA	0	NA	NA	NA	NA	NA	NA	NA	NA	NA	NA	NA	NA	NA	NA	NA	0	NA	NA	NA	NA	NA	0	0	0	NA	NA	NA	NA	NA	NA	NA	NA	NA	NA	0	NA	NA	NA	NA	NA	NA	NA	NA	0
I1044200	I	NA	NA	NA	0	NA	NA	NA	NA	NA	NA	NA	NA	NA	NA	NA	NA	NA	NA	NA	0	NA	NA	NA	NA	NA	0	0	0	NA	NA	NA	NA	NA	NA	NA	NA	NA	NA	NA	NA	NA	NA	NA	NA	NA	NA	NA	NA
I1044382	I	NA	NA	NA	NA	NA	NA	NA	NA	NA	NA	NA	NA	NA	NA	NA	NA	0	0	NA	NA	NA	NA	NA	NA	2	NA	NA	NA	NA	0	NA	NA	NA	0	NA	2	2	0	0	NA	NA	0	0	NA	NA	NA	NA	0
I1044477	I	NA	NA	NA	NA	NA	NA	NA	2	NA	NA	0	0	2	NA	NA	NA	0	NA	NA	NA	NA	NA	NA	NA	2	NA	0	NA	NA	0	0	2	0	0	NA	NA	NA	NA	NA	NA	NA	NA	NA	NA	NA	NA	NA	0
I1044478	I	NA	NA	NA	NA	NA	NA	NA	2	NA	NA	0	0	2	NA	NA	NA	0	NA	NA	NA	NA	NA	NA	NA	2	NA	0	NA	NA	0	0	2	0	0	NA	NA	NA	NA	NA	NA	NA	NA	NA	NA	NA	NA	NA	0
I1044812	I	NA	NA	NA	NA	NA	NA	NA	NA	NA	NA	0	NA	NA	NA	NA	NA	NA	NA	NA	NA	NA	NA	NA	NA	NA	NA	NA	0	0	NA	0	NA	0	0	2	NA	2	0	NA	NA	NA	NA	0	NA	0	NA	NA	0
I1045316	I	0	NA	NA	NA	NA	NA	NA	NA	NA	NA	NA	NA	NA	NA	NA	NA	NA	0	NA	0	NA	NA	0	NA	NA	0	NA	NA	0	NA	0	NA	0	NA	NA	NA	NA	NA	0	2	NA	0	NA	NA	0	NA	NA	0
I1045989	I	0	NA	2	0	NA	2	2	2	2	NA	0	0	NA	NA	NA	NA	0	NA	NA	NA	2	NA	NA	NA	2	0	0	0	0	0	0	NA	0	0	NA	2	2	0	0	NA	NA	0	0	NA	0	2	0	0
I1046027	I	0	2	2	0	2	2	2	2	2	NA	0	0	NA	NA	0	NA	0	NA	NA	NA	2	NA	NA	2	2	0	0	0	0	0	0	NA	0	NA	NA	2	2	0	0	NA	2	0	0	NA	0	2	0	0
I1046124	I	NA	NA	NA	NA	NA	NA	NA	NA	NA	NA	NA	NA	NA	NA	NA	NA	NA	NA	NA	NA	NA	NA	NA	NA	NA	NA	NA	NA	NA	NA	0	NA	NA	NA	NA	NA	NA	0	0	NA	NA	NA	0	NA	NA	NA	0	NA
I1046334	I	0	NA	NA	0	NA	2	2	NA	NA	NA	NA	0	NA	NA	NA	NA	NA	NA	NA	NA	NA	NA	NA	2	2	NA	0	NA	0	0	0	NA	0	NA	NA	2	2	0	NA	2	2	NA	0	2	NA	2	0	0
I1046338	I	0	NA	NA	0	NA	2	2	NA	NA	NA	NA	0	NA	NA	NA	NA	NA	NA	NA	NA	NA	NA	NA	NA	NA	NA	0	NA	0	0	0	NA	0	NA	NA	2	2	0	NA	2	2	NA	0	2	NA	2	0	0
I1046872	I	NA	NA	2	NA	NA	NA	NA	NA	NA	NA	NA	NA	NA	NA	0	NA	NA	0	NA	NA	NA	NA	NA	NA	NA	0	NA	NA	0	0	0	NA	NA	0	NA	2	NA	NA	0	NA	NA	0	NA	2	0	NA	0	0
I1047207	I	NA	NA	NA	0	NA	NA	NA	NA	NA	NA	0	0	NA	NA	NA	NA	0	0	NA	NA	NA	NA	NA	NA	NA	NA	NA	NA	NA	NA	0	NA	NA	0	NA	NA	NA	NA	0	NA	NA	NA	NA	2	NA	NA	0	NA
I1047775	I	0	NA	NA	NA	NA	NA	2	NA	NA	NA	0	NA	NA	NA	NA	NA	0	0	NA	NA	NA	NA	0	NA	NA	NA	NA	NA	0	0	0	2	NA	NA	2	2	NA	0	NA	NA	NA	0	NA	NA	NA	2	NA	NA
I1047808	I	0	NA	NA	NA	NA	NA	NA	NA	NA	NA	0	NA	NA	NA	NA	NA	0	0	NA	NA	NA	2	0	NA	NA	NA	0	NA	0	0	0	2	0	NA	NA	2	NA	0	NA	NA	NA	0	NA	2	NA	NA	NA	NA
I1048129	I	NA	2	2	0	2	NA	2	2	NA	NA	0	0	2	2	NA	2	0	NA	2	NA	2	2	0	2	2	0	0	0	0	0	0	2	0	0	2	2	2	0	0	2	2	0	0	2	0	2	0	0
I1048316	I	0	2	2	0	NA	NA	NA	NA	NA	NA	0	NA	NA	NA	0	NA	NA	NA	2	NA	NA	NA	NA	NA	NA	NA	NA	0	0	0	0	2	0	0	2	2	NA	0	0	2	2	0	0	NA	0	NA	0	NA
I1048697	I	NA	NA	NA	0	NA	NA	NA	2	NA	NA	NA	NA	NA	NA	0	NA	NA	0	NA	NA	2	NA	0	NA	NA	NA	0	0	0	NA	0	NA	0	NA	NA	2	2	0	0	2	2	0	NA	NA	0	NA	0	NA
I1048782	I	0	NA	NA	0	NA	NA	NA	2	NA	NA	0	0	2	NA	0	NA	0	0	NA	NA	2	2	0	0	NA	0	0	0	0	0	NA	2	0	NA	NA	2	2	0	0	NA	2	0	NA	2	NA	2	0	0
I1049053	I	0	2	2	NA	NA	NA	NA	2	NA	NA	0	0	NA	NA	0	2	NA	0	NA	0	NA	2	0	2	2	0	0	NA	NA	0	0	NA	0	0	2	NA	2	0	NA	2	2	0	0	2	0	2	0	0
I1049122	I	0	2	2	NA	NA	2	2	2	NA	2	0	0	NA	2	0	2	0	NA	2	0	NA	2	0	2	2	0	0	0	0	0	0	2	0	0	2	NA	2	0	0	2	2	0	0	2	0	2	0	0
I1051166	I	0	2	2	0	2	2	2	2	NA	NA	0	0	2	2	NA	2	0	0	2	0	NA	2	0	2	2	0	0	0	0	0	0	NA	0	0	2	2	2	0	0	2	2	0	0	2	0	2	0	0
I1052364	I	0	NA	2	0	2	2	2	2	2	NA	0	0	2	2	0	2	0	0	2	0	2	2	0	2	2	0	0	0	0	0	0	2	0	0	2	2	2	0	0	2	2	0	0	2	0	2	0	0
I1052967	I	0	2	2	0	NA	2	2	2	3	NA	0	0	2	2	0	2	0	0	2	0	2	2	0	2	2	0	NA	0	0	0	0	2	0	0	2	2	2	0	0	2	2	0	0	2	0	2	0	0
I1053549	I	0	2	2	0	NA	2	2	2	2	NA	NA	0	2	2	0	2	0	0	2	0	NA	NA	0	NA	2	0	0	0	0	0	0	2	0	0	2	2	2	0	0	2	2	0	0	2	0	2	0	0
I1053955	I	0	2	2	0	2	2	2	NA	2	2	0	0	2	2	0	2	0	0	NA	0	2	2	0	2	NA	0	NA	0	0	0	0	2	0	0	2	2	2	0	0	2	NA	0	0	2	0	2	0	0
I1054323	I	0	2	2	0	2	2	2	2	2	NA	0	0	2	2	NA	2	0	0	2	NA	2	2	0	2	2	0	0	0	0	0	0	2	0	0	2	2	2	0	0	2	2	0	0	2	0	2	0	0
I1054851	I	NA	2	2	NA	NA	NA	0	NA	NA	NA	NA	NA	NA	NA	NA	NA	NA	NA	NA	NA	NA	NA	NA	NA	NA	0	NA	NA	NA	NA	0	NA	NA	NA	NA	NA	NA	NA	0	NA	NA	NA	NA	NA	NA	NA	NA	0
I1056247	I	0	2	NA	0	2	NA	NA	2	2	NA	0	0	NA	NA	0	NA	0	0	2	0	2	2	0	2	2	0	0	0	0	0	0	2	0	NA	2	2	2	NA	0	2	2	0	0	2	0	2	0	0
I1056262	I	0	2	NA	NA	2	NA	NA	2	2	NA	0	NA	NA	NA	0	NA	0	NA	2	0	2	NA	NA	2	2	0	NA	0	0	NA	0	2	NA	NA	2	2	2	NA	0	NA	NA	0	0	2	0	2	0	NA
I1056363	I	NA	NA	NA	NA	NA	NA	NA	NA	NA	NA	NA	0	NA	NA	NA	NA	NA	NA	NA	0	2	NA	0	NA	NA	NA	NA	NA	NA	NA	NA	NA	NA	NA	NA	NA	NA	NA	0	NA	NA	0	0	2	0	NA	0	NA
I1056650	I	0	2	NA	0	2	NA	2	2	2	NA	0	0	2	2	NA	2	0	0	2	NA	NA	2	0	2	NA	0	0	0	0	0	0	2	0	0	2	2	2	0	0	2	2	0	0	2	0	NA	0	0
I1056722	I	NA	NA	NA	0	NA	2	2	2	2	NA	0	NA	2	2	NA	NA	0	0	2	0	2	2	NA	2	NA	0	0	NA	0	0	0	2	0	0	2	2	2	0	0	2	2	0	0	2	0	2	0	0
I1056773	I	0	2	NA	0	2	NA	2	NA	2	2	0	0	2	2	NA	2	NA	0	2	0	NA	2	0	2	2	NA	0	0	0	0	0	2	0	0	2	2	2	0	NA	NA	2	0	0	2	0	2	0	0
I1057127	I	0	2	NA	NA	NA	NA	NA	NA	NA	NA	0	0	NA	NA	0	NA	0	NA	2	NA	NA	NA	NA	NA	NA	0	NA	NA	NA	NA	0	2	0	NA	2	NA	NA	0	0	NA	2	0	0	2	0	2	0	0
I1057132	I	0	2	NA	NA	NA	NA	NA	NA	NA	NA	0	0	NA	NA	0	NA	0	NA	2	NA	NA	NA	NA	NA	NA	NA	NA	NA	NA	NA	0	2	0	NA	2	NA	NA	0	0	NA	2	0	0	2	0	2	0	0
I1057136	I	0	2	NA	NA	NA	NA	NA	NA	NA	NA	0	NA	NA	NA	0	NA	NA	NA	2	NA	NA	NA	NA	NA	NA	NA	NA	NA	NA	NA	NA	2	0	NA	2	NA	NA	0	0	NA	2	0	NA	2	0	2	0	0
I1057250	I	0	NA	NA	0	NA	NA	NA	2	NA	NA	NA	NA	NA	NA	NA	NA	NA	0	NA	0	NA	NA	NA	2	NA	NA	NA	NA	NA	NA	0	NA	0	NA	2	2	NA	NA	NA	2	NA	NA	0	NA	0	NA	0	0
I1057397	I	0	NA	2	NA	NA	NA	NA	NA	NA	NA	NA	NA	NA	NA	0	NA	NA	NA	NA	NA	NA	NA	NA	NA	NA	NA	0	NA	0	NA	0	NA	0	0	NA	NA	NA	NA	0	2	NA	NA	0	NA	NA	NA	NA	0
I1057627	I	NA	NA	2	NA	NA	NA	2	NA	NA	NA	0	NA	NA	NA	NA	NA	NA	NA	NA	0	2	2	NA	NA	NA	NA	0	0	0	0	0	2	0	0	2	NA	2	0	0	NA	NA	0	0	2	NA	2	0	0
I1058903	I	0	2	2	0	2	2	2	2	2	NA	0	0	2	2	NA	2	0	NA	2	0	2	2	0	NA	2	0	0	0	0	0	0	2	0	0	2	2	2	0	0	2	2	0	0	2	0	2	0	0
I1059261	I	0	2	2	0	2	2	2	2	2	2	0	0	2	NA	0	NA	0	0	2	0	2	2	NA	NA	2	0	0	0	0	NA	0	2	0	0	2	2	2	0	0	2	2	0	0	2	0	2	0	0
I1060358	I	0	2	NA	NA	NA	2	2	NA	2	NA	0	NA	2	NA	NA	NA	NA	0	NA	NA	NA	NA	NA	NA	2	0	0	0	0	NA	0	2	0	0	2	NA	NA	NA	0	NA	NA	0	0	NA	0	NA	0	NA
I1060359	I	0	2	NA	NA	NA	2	2	NA	2	NA	0	NA	2	NA	NA	NA	NA	0	NA	NA	NA	NA	NA	NA	2	0	0	0	0	NA	0	2	0	0	2	NA	NA	NA	0	NA	NA	0	0	NA	0	NA	0	NA
I1060829	I	0	NA	NA	0	NA	NA	NA	NA	NA	NA	0	NA	NA	NA	NA	NA	0	NA	NA	NA	NA	NA	NA	NA	NA	0	NA	NA	NA	NA	0	NA	NA	NA	2	2	2	NA	NA	NA	NA	NA	NA	NA	0	2	0	NA
I1060933	I	NA	2	2	NA	NA	NA	NA	2	NA	NA	NA	0	NA	NA	NA	NA	NA	NA	NA	NA	NA	NA	NA	NA	NA	NA	0	0	0	0	NA	NA	0	NA	2	NA	NA	NA	NA	NA	2	0	NA	NA	0	NA	0	0
I1061575	I	NA	2	2	NA	NA	NA	NA	NA	NA	NA	NA	0	NA	NA	NA	NA	0	0	NA	NA	2	NA	NA	NA	NA	NA	0	NA	NA	NA	0	NA	0	0	2	2	2	0	0	2	NA	0	NA	NA	0	NA	0	NA
I1062114	I	0	NA	2	0	2	2	2	2	2	NA	0	0	2	2	0	2	0	0	NA	0	2	2	0	2	2	0	0	0	0	0	0	2	0	0	2	2	2	0	0	2	2	0	0	2	0	2	0	0
I1064645	I	0	2	2	0	2	2	2	2	2	NA	0	0	2	2	0	2	0	0	2	0	2	2	0	2	2	0	0	0	0	0	0	2	0	0	2	2	2	0	0	2	2	0	0	2	0	2	0	0
I1066617	I	0	NA	NA	0	2	NA	NA	NA	NA	NA	0	0	2	2	NA	2	NA	0	NA	0	2	2	NA	2	2	0	NA	0	0	0	0	2	0	0	2	2	2	0	NA	2	2	0	NA	2	0	2	0	0
I1067444	I	0	2	NA	0	2	2	NA	2	2	NA	0	0	NA	2	NA	2	0	0	2	0	2	2	0	2	2	0	0	NA	0	0	0	2	0	0	2	2	2	0	0	2	2	0	0	2	0	2	0	0
I1068221	I	0	2	2	0	2	2	2	2	2	NA	0	0	2	2	0	2	0	0	2	0	2	2	0	2	2	0	0	0	0	0	0	2	0	0	2	2	2	0	0	2	2	0	0	2	0	2	0	0
I1068433	I	0	2	2	0	2	2	2	2	2	NA	0	0	2	2	NA	2	0	0	2	0	2	2	0	2	2	0	0	0	0	0	0	2	0	0	2	2	2	0	0	2	2	0	0	2	0	2	0	0
I1068575	I	0	2	2	0	2	2	2	2	2	NA	0	0	2	2	NA	2	0	NA	2	NA	2	2	NA	2	2	0	0	0	0	0	0	2	0	0	2	2	2	0	0	2	2	0	0	2	0	2	0	0
I1072100	I	0	2	NA	0	NA	2	2	2	2	2	0	0	2	2	0	2	0	0	2	0	2	2	0	2	2	NA	0	0	0	0	0	2	0	0	2	2	2	0	0	2	2	0	0	2	0	2	0	0
I1073792	I	0	2	2	0	2	2	2	2	2	2	0	0	2	2	0	2	0	0	2	0	2	2	0	2	2	0	0	0	0	0	0	2	0	0	2	2	2	0	0	2	2	0	0	2	0	2	0	0
I1073801	I	0	2	2	0	2	2	2	2	2	2	0	0	2	2	0	2	0	0	2	0	2	2	0	2	2	0	0	0	0	0	0	2	0	0	2	2	2	0	0	2	2	0	0	2	0	2	0	0
I1075065	I	NA	NA	2	NA	2	NA	2	NA	NA	NA	0	0	NA	NA	NA	NA	0	0	NA	NA	2	NA	NA	2	NA	0	0	NA	0	0	0	2	0	0	2	NA	NA	0	0	2	NA	0	0	2	0	2	0	0
I1075871	I	NA	NA	NA	0	NA	NA	2	NA	NA	NA	NA	0	NA	NA	NA	2	0	NA	NA	NA	NA	NA	NA	NA	NA	0	0	0	0	0	0	NA	0	0	NA	2	NA	NA	NA	NA	2	NA	NA	2	0	NA	NA	NA
I1076568	I	0	2	2	0	2	NA	NA	2	2	NA	0	NA	NA	NA	0	2	0	0	2	NA	NA	NA	0	NA	2	0	0	NA	0	0	0	2	0	0	2	2	2	0	0	2	2	0	0	NA	0	2	0	0
I1076582	I	0	2	2	0	2	NA	2	2	2	NA	0	0	NA	NA	0	2	0	0	2	NA	NA	NA	0	NA	2	0	0	NA	0	0	0	2	0	0	2	2	2	0	0	2	2	0	0	NA	NA	2	0	0
I1079736	I	0	NA	2	0	NA	NA	2	2	NA	NA	0	0	NA	2	NA	2	0	0	NA	0	2	2	0	2	NA	0	0	0	0	0	0	2	0	0	2	2	2	0	0	2	2	0	0	2	0	2	0	0
I1080449	I	0	2	2	0	NA	2	2	2	2	2	0	0	2	2	0	2	0	0	2	0	2	2	NA	2	2	0	0	0	0	0	0	2	0	0	2	2	2	0	0	2	2	0	0	NA	0	2	0	0
I1082774	I	0	2	NA	0	NA	NA	2	2	NA	NA	0	NA	NA	2	NA	2	0	NA	NA	0	NA	2	NA	2	NA	NA	0	NA	0	0	0	2	0	0	2	2	NA	0	0	NA	2	0	0	2	0	2	0	0
I1083765	I	0	NA	2	0	2	2	2	2	NA	NA	0	NA	2	2	NA	NA	0	0	NA	0	NA	NA	0	NA	NA	0	0	0	0	0	0	NA	0	0	2	NA	NA	0	0	NA	2	0	0	2	0	2	0	0
I1083868	I	0	NA	NA	0	NA	NA	NA	2	NA	NA	0	0	NA	NA	NA	NA	0	0	NA	NA	2	NA	NA	2	NA	0	0	0	0	0	0	NA	0	0	NA	2	2	NA	0	2	NA	0	0	NA	0	NA	0	0
I1083869	I	0	NA	NA	0	NA	NA	NA	2	NA	NA	0	0	NA	NA	NA	NA	0	0	NA	NA	2	NA	NA	2	NA	0	0	0	0	0	0	NA	0	0	NA	2	2	NA	0	2	NA	0	0	NA	0	NA	0	0
I1084112	I	0	NA	2	NA	NA	NA	2	2	2	NA	0	0	2	NA	0	2	0	0	2	0	2	2	0	NA	2	0	0	0	0	0	0	2	0	0	2	2	2	0	0	2	2	NA	0	2	0	2	0	0
I1084255	I	0	2	2	0	2	2	2	2	2	2	0	0	2	2	NA	2	0	0	2	NA	2	2	NA	NA	2	0	0	0	0	0	0	2	0	0	2	2	2	0	0	2	2	0	0	2	0	2	0	0
I1084764	I	NA	NA	NA	NA	NA	NA	NA	NA	NA	NA	NA	0	2	NA	NA	NA	0	0	NA	NA	NA	NA	0	NA	NA	0	NA	NA	0	0	0	NA	NA	0	2	2	NA	0	0	NA	NA	0	NA	NA	0	2	0	0
I1084913	I	0	2	NA	0	2	2	2	2	NA	NA	0	0	NA	NA	NA	2	0	NA	NA	NA	2	2	0	NA	2	0	0	0	0	0	0	2	0	0	2	2	NA	0	0	2	2	0	0	NA	0	2	0	0
I1085558	I	0	2	NA	NA	2	NA	2	NA	2	NA	0	0	NA	NA	0	NA	0	NA	NA	NA	NA	NA	NA	2	NA	0	0	0	0	0	0	NA	0	0	2	NA	2	0	0	NA	2	0	0	2	0	NA	0	0
I1085595	I	0	2	2	0	2	NA	2	2	2	NA	0	0	NA	2	NA	NA	0	NA	NA	0	NA	2	0	2	0	0	0	0	0	0	0	2	0	0	2	NA	2	0	0	2	2	0	0	2	0	2	0	0
I1085852	I	0	NA	2	0	NA	2	2	NA	2	2	0	0	2	2	0	2	0	0	2	0	NA	2	0	2	2	0	0	0	0	0	0	2	0	0	2	NA	2	0	0	2	2	0	0	2	0	2	0	0
I1086758	I	0	2	2	0	NA	2	2	NA	NA	NA	0	0	2	2	NA	2	0	0	2	NA	2	2	0	2	2	0	0	0	0	0	0	2	0	NA	2	2	2	0	0	2	2	0	0	2	0	2	0	0
I1086904	I	0	2	2	0	NA	2	2	2	2	NA	0	0	2	2	NA	NA	0	0	NA	0	2	2	NA	2	2	0	0	0	0	0	0	2	0	0	2	2	2	0	0	2	2	0	0	2	0	2	0	0
I1087416	I	NA	NA	2	NA	NA	NA	2	2	NA	NA	0	0	2	NA	0	2	0	NA	2	0	2	NA	0	2	2	0	0	0	0	0	0	2	0	0	2	2	2	0	0	2	2	0	0	NA	0	2	0	0
I1087796	I	0	NA	NA	0	NA	NA	NA	NA	NA	NA	NA	NA	NA	NA	NA	NA	0	NA	NA	NA	NA	NA	NA	NA	NA	NA	NA	NA	NA	NA	NA	2	NA	0	2	2	NA	NA	NA	NA	NA	NA	0	NA	NA	NA	NA	0
I1088136	I	0	2	NA	NA	NA	NA	NA	NA	NA	NA	0	NA	2	NA	NA	NA	0	NA	NA	NA	NA	NA	0	NA	2	NA	0	0	NA	NA	0	2	0	0	2	2	2	0	NA	NA	NA	NA	0	NA	0	2	0	0
I1088143	I	0	2	NA	NA	NA	NA	NA	NA	NA	NA	0	NA	2	NA	NA	NA	0	NA	NA	NA	NA	NA	0	NA	2	NA	NA	0	NA	NA	0	2	0	0	2	2	2	0	NA	NA	NA	NA	NA	NA	0	2	0	0
I1089619	I	0	2	2	0	2	2	2	2	NA	NA	NA	0	2	2	0	NA	0	0	NA	NA	2	2	NA	2	2	0	0	0	0	0	0	2	0	0	2	2	2	0	0	2	2	0	0	2	0	2	0	0
I1090255	I	0	2	2	0	2	2	2	2	2	NA	0	0	2	2	0	2	0	0	2	0	2	2	0	2	2	0	0	0	0	0	0	2	0	0	2	2	2	NA	NA	2	2	0	0	2	0	2	0	0
I1090745	I	0	2	2	0	2	2	2	2	2	NA	0	0	2	2	0	2	0	0	2	0	2	2	0	2	2	0	0	0	0	0	0	2	0	0	2	2	2	0	0	2	2	0	0	2	0	2	0	0
I1090959	I	0	2	2	0	NA	2	2	2	2	NA	0	0	2	2	0	2	0	0	2	0	2	2	0	2	2	0	0	0	0	0	0	2	0	0	2	2	2	0	0	2	2	0	0	2	0	2	0	0
I1091252	I	0	2	2	0	NA	2	NA	2	2	NA	0	0	2	2	0	2	0	0	2	0	2	2	NA	2	2	0	0	0	0	0	0	2	0	0	2	2	2	0	0	NA	2	0	0	2	0	2	0	NA
I1091254	I	0	2	2	0	NA	2	NA	2	2	NA	0	0	2	2	0	2	0	0	2	0	2	2	NA	2	2	0	0	0	0	0	0	2	0	0	2	2	2	0	0	NA	2	0	0	2	0	2	0	NA
I1091260	I	0	2	2	0	NA	2	NA	2	2	NA	0	0	2	2	0	2	0	0	2	0	2	2	NA	2	2	0	0	0	0	0	0	2	0	0	2	2	2	0	0	NA	2	0	0	2	0	2	0	0
I1091262	I	0	2	2	0	NA	2	NA	2	2	NA	0	0	2	2	0	2	0	0	2	0	2	2	NA	2	2	0	0	0	0	0	0	2	0	0	2	2	2	0	0	NA	2	0	0	2	0	2	0	NA
I1092221	I	0	NA	NA	NA	NA	NA	NA	NA	NA	NA	0	0	NA	NA	NA	NA	0	0	NA	0	NA	NA	NA	NA	NA	0	0	0	0	0	0	2	0	0	NA	NA	NA	0	0	NA	NA	0	0	NA	0	NA	0	0
I1092281	I	NA	NA	NA	0	NA	NA	NA	2	NA	NA	0	NA	NA	NA	NA	NA	0	NA	NA	NA	NA	NA	0	NA	NA	0	NA	0	0	0	0	NA	NA	0	NA	NA	NA	0	0	NA	NA	0	0	NA	0	2	0	0
I1094891	I	NA	NA	NA	0	NA	NA	NA	NA	NA	NA	0	0	NA	NA	NA	NA	NA	0	NA	NA	NA	NA	NA	2	NA	NA	NA	0	0	0	0	NA	0	0	NA	NA	NA	NA	0	NA	NA	NA	0	NA	0	2	NA	0
I1095538	I	NA	NA	2	0	NA	NA	NA	2	NA	NA	NA	NA	NA	NA	0	NA	NA	NA	NA	0	NA	NA	NA	2	NA	0	NA	0	0	NA	NA	NA	NA	NA	NA	NA	2	0	0	NA	NA	0	NA	2	NA	NA	NA	NA
I1099904	I	0	NA	2	NA	NA	2	2	2	NA	NA	NA	NA	2	2	NA	NA	0	0	2	0	NA	NA	NA	2	NA	0	0	0	0	0	0	2	0	0	2	2	2	0	0	NA	2	0	NA	NA	0	NA	0	0
I1100864	I	NA	NA	NA	0	NA	2	NA	NA	2	NA	0	NA	NA	NA	NA	2	0	NA	NA	NA	NA	NA	NA	2	2	0	NA	NA	NA	0	0	NA	0	NA	NA	2	NA	0	0	NA	NA	NA	NA	NA	0	2	0	0
I1101930	I	0	2	2	0	NA	2	2	2	2	NA	0	0	2	2	NA	NA	0	0	2	0	2	NA	0	2	2	0	0	0	0	0	0	2	0	0	2	2	NA	0	0	NA	2	0	NA	2	0	2	0	0
I1104467	I	0	2	2	0	NA	2	NA	2	NA	NA	0	0	1	NA	0	NA	0	NA	NA	0	2	2	NA	2	2	0	0	0	0	0	0	2	0	0	2	2	NA	0	0	2	2	0	NA	2	0	2	0	0
I1104899	I	0	2	2	0	NA	2	2	2	2	NA	0	0	2	2	0	2	0	0	2	0	2	2	0	2	2	0	0	0	0	0	0	2	0	0	2	2	2	0	0	2	2	0	0	2	0	2	0	0
I1104932	I	0	2	NA	0	2	2	2	2	2	NA	0	0	2	2	0	2	0	NA	2	0	NA	2	0	2	2	0	0	0	0	0	0	2	0	0	2	2	2	0	0	2	2	0	0	2	0	2	0	0
I1105880	I	0	2	2	NA	2	2	2	2	2	NA	0	0	2	2	NA	2	0	0	2	NA	2	2	0	2	NA	0	0	0	0	0	0	2	0	0	2	2	2	0	0	NA	2	0	0	2	0	2	0	0
I1105918	I	0	2	2	0	2	2	2	2	2	NA	0	0	NA	NA	NA	NA	0	0	2	NA	2	2	0	2	2	0	0	0	0	0	0	2	0	0	2	2	NA	0	0	NA	2	0	0	2	0	2	0	0
I1105935	I	0	2	2	0	2	2	2	2	2	NA	0	0	NA	NA	NA	NA	0	0	2	0	2	2	0	2	2	0	0	0	0	0	0	2	0	0	2	2	NA	0	0	2	2	0	0	2	0	2	0	0
I1106872	I	0	2	NA	0	NA	NA	NA	2	NA	NA	0	NA	2	2	NA	NA	0	NA	2	NA	NA	2	0	2	NA	0	NA	0	0	0	0	2	0	0	NA	NA	NA	0	NA	2	NA	0	0	NA	0	NA	0	0
I1107254	I	0	NA	2	0	2	2	NA	2	NA	NA	0	0	2	2	NA	2	0	NA	2	0	2	NA	0	2	2	0	0	0	0	0	0	2	0	0	2	2	2	0	0	2	2	0	0	2	0	2	0	0
I1110891	I	0	2	2	0	2	2	2	2	2	NA	0	0	2	2	0	2	0	0	2	0	2	2	0	2	2	0	0	0	0	0	0	2	0	0	2	2	2	0	0	2	2	0	0	2	0	2	0	0
I1111329	I	0	NA	NA	0	NA	NA	NA	NA	NA	NA	0	NA	NA	NA	NA	NA	0	NA	NA	NA	NA	NA	NA	NA	NA	NA	0	0	0	0	0	NA	NA	0	2	2	2	NA	NA	2	NA	0	0	2	0	2	NA	NA
I1112709	I	0	2	2	0	2	2	2	2	2	2	0	0	2	2	0	2	0	0	2	0	2	2	0	2	2	0	0	0	0	0	0	2	0	0	2	2	2	0	0	2	2	0	0	2	0	2	0	0
I1113056	I	0	2	2	0	2	2	2	2	2	NA	0	0	NA	2	0	2	0	0	2	0	2	2	0	2	2	0	0	0	0	0	0	2	0	0	2	2	2	0	0	2	2	0	0	2	0	2	0	0
I1113450	I	0	2	2	0	NA	2	2	NA	NA	NA	0	0	2	NA	NA	NA	0	NA	2	NA	2	NA	NA	NA	NA	0	NA	0	0	NA	0	2	0	0	NA	2	NA	0	0	2	2	0	0	NA	0	NA	0	0
I1113667	I	0	2	2	0	2	2	NA	2	NA	NA	0	0	2	2	0	NA	0	0	2	NA	2	2	0	2	2	0	0	0	0	0	0	2	0	0	2	2	2	0	0	2	2	0	0	2	0	2	0	0
I1113830	I	0	2	2	NA	2	NA	NA	NA	NA	2	NA	0	2	NA	NA	2	0	NA	2	0	2	2	0	2	2	0	0	0	0	0	0	2	0	0	2	2	NA	0	0	2	2	0	0	NA	0	2	0	0
I1113954	I	0	2	2	0	2	2	2	2	2	2	0	0	2	2	NA	2	0	0	2	0	NA	2	0	2	2	0	0	0	0	0	0	2	0	0	2	2	2	0	0	2	2	NA	0	NA	0	2	0	0
I1114666	I	0	2	2	0	2	2	2	2	2	NA	0	0	2	2	0	2	0	0	2	0	2	2	NA	2	2	0	0	NA	0	0	0	2	0	0	2	2	2	0	0	2	2	0	0	2	0	2	0	0
I1114865	I	0	2	NA	0	NA	2	2	2	NA	NA	0	NA	NA	NA	NA	2	0	NA	NA	0	NA	NA	0	2	NA	0	NA	0	0	0	0	2	0	0	2	2	2	0	0	2	2	0	0	2	0	2	0	0
I1115177	I	0	NA	2	NA	NA	2	2	2	2	NA	0	0	2	2	NA	2	0	0	NA	0	2	2	NA	2	2	0	0	0	0	0	0	2	0	0	2	2	2	0	0	2	2	0	0	2	0	2	0	0
I1115519	I	0	NA	2	0	2	2	2	2	NA	NA	NA	0	2	2	0	2	0	NA	2	0	2	2	0	NA	2	0	0	0	0	0	0	2	0	0	2	2	2	0	0	2	2	0	0	2	0	2	0	0
I1116044	I	0	2	2	0	2	2	2	2	2	NA	0	0	2	2	0	2	0	0	2	0	2	2	NA	2	2	0	0	0	0	0	0	2	0	0	2	2	2	0	0	2	2	0	0	2	0	2	0	0
I1116075	I	0	2	2	0	2	2	2	2	2	NA	0	0	2	2	0	2	0	0	2	0	2	2	0	2	2	0	0	0	0	0	0	2	0	0	2	2	2	0	0	2	2	0	0	2	0	2	0	0
I1116476	I	0	2	2	0	2	2	NA	NA	2	NA	0	0	2	2	0	2	0	0	2	0	2	NA	0	2	NA	0	0	0	0	0	0	NA	0	0	2	2	2	0	0	2	2	0	0	NA	0	2	0	0
I1119700	I	0	NA	NA	0	NA	NA	NA	NA	NA	NA	0	0	NA	NA	NA	NA	0	0	NA	0	NA	NA	NA	NA	NA	0	NA	0	0	0	0	NA	0	0	NA	NA	NA	0	0	NA	NA	0	0	NA	0	NA	0	0
I1119717	I	0	NA	NA	0	NA	NA	NA	NA	NA	NA	0	0	NA	NA	NA	NA	0	0	NA	0	NA	NA	0	NA	NA	0	0	0	0	0	0	NA	0	0	NA	NA	NA	0	0	NA	NA	0	0	NA	0	2	0	0
I1119729	I	NA	NA	2	0	NA	2	NA	2	2	NA	0	NA	NA	NA	NA	2	0	0	NA	0	NA	NA	0	NA	2	0	0	0	0	0	0	2	0	0	NA	2	NA	0	0	2	2	0	0	2	0	2	0	0
I1119768	I	0	NA	2	0	NA	2	2	2	2	NA	0	NA	2	2	NA	2	0	0	NA	0	NA	NA	0	2	2	0	0	0	0	0	0	2	0	0	2	2	2	0	0	2	2	0	0	2	0	2	0	0
I1124512	I	0	2	NA	0	NA	NA	2	2	NA	2	0	0	2	2	0	2	0	0	2	0	2	2	NA	2	2	0	0	0	0	0	0	2	0	0	2	2	2	0	0	2	2	0	0	2	0	2	0	0
I1124563	I	0	2	NA	0	NA	NA	2	2	NA	NA	0	0	2	2	0	NA	0	0	2	0	NA	2	0	2	NA	0	0	0	0	0	0	2	0	0	2	2	2	0	0	NA	NA	0	0	2	0	NA	0	0
I1124999	I	0	NA	NA	0	NA	2	NA	2	NA	NA	0	0	NA	NA	0	NA	0	0	NA	NA	NA	NA	NA	NA	2	0	0	0	0	0	0	NA	0	0	NA	NA	2	0	0	NA	NA	0	0	NA	0	2	0	0
I1125594	I	0	NA	NA	0	NA	NA	NA	NA	NA	NA	0	NA	NA	NA	0	NA	NA	NA	NA	NA	NA	NA	0	NA	NA	0	0	NA	NA	0	0	2	NA	0	2	NA	NA	NA	0	NA	NA	0	0	2	0	NA	0	NA
I1125686	I	NA	NA	NA	0	NA	NA	2	2	NA	NA	NA	0	2	NA	NA	NA	0	NA	2	NA	NA	2	NA	NA	2	0	0	0	0	0	0	2	0	0	2	2	2	NA	0	NA	NA	0	0	2	0	2	0	0
I1125918	I	0	2	2	0	2	2	2	2	2	2	0	0	2	2	0	2	0	0	2	NA	2	2	0	2	2	0	0	0	0	0	0	2	0	0	2	2	2	0	0	2	2	0	0	2	0	2	0	0
I1126162	I	0	NA	2	0	NA	NA	2	2	2	NA	0	NA	2	2	NA	NA	0	0	NA	0	2	2	NA	2	2	0	0	0	0	0	0	2	NA	NA	2	2	NA	0	0	2	2	0	0	NA	0	NA	0	0
I1126560	I	0	2	2	0	2	2	2	2	2	2	0	0	2	2	0	2	0	0	2	0	2	2	0	2	2	0	0	0	0	0	0	2	0	0	2	2	2	0	0	2	2	0	0	2	0	2	0	0
I1128650	I	0	2	2	NA	NA	2	NA	2	NA	NA	0	NA	2	2	NA	2	0	NA	NA	0	2	2	0	2	NA	NA	0	0	0	0	0	NA	0	0	2	2	2	NA	0	2	2	0	0	NA	0	2	0	0
I1128841	I	0	2	2	0	NA	NA	NA	2	NA	NA	0	NA	2	NA	NA	NA	0	NA	NA	0	2	NA	NA	2	NA	0	0	0	0	0	0	2	0	0	2	2	NA	NA	0	NA	NA	0	0	NA	0	2	0	0
I1128850	I	0	NA	NA	0	NA	NA	NA	NA	NA	NA	0	0	NA	NA	NA	NA	0	NA	NA	0	2	NA	NA	2	NA	0	0	0	0	0	0	NA	0	0	2	2	NA	0	0	NA	NA	0	0	NA	0	NA	0	0
I1128854	I	0	NA	NA	0	NA	NA	NA	NA	NA	NA	0	0	NA	NA	NA	NA	0	NA	NA	0	NA	NA	NA	NA	NA	0	0	0	0	0	0	NA	0	0	NA	NA	NA	0	0	NA	NA	0	0	NA	0	NA	0	0
I1128870	I	0	NA	NA	0	NA	NA	NA	NA	NA	NA	0	0	NA	NA	NA	NA	0	NA	NA	0	2	NA	NA	2	NA	0	0	0	0	0	0	NA	0	0	2	2	NA	0	0	NA	NA	0	0	NA	0	NA	0	0
I1128937	I	0	2	2	0	NA	2	2	2	NA	2	0	0	2	2	NA	2	0	0	2	NA	2	2	0	2	2	0	0	0	0	0	0	2	0	0	2	2	2	0	0	2	2	0	0	2	0	2	0	0
I1129065	I	0	2	2	0	2	NA	NA	2	2	2	NA	0	2	2	NA	2	NA	0	2	NA	2	2	0	2	2	0	NA	0	0	0	0	2	0	0	2	2	2	0	0	2	2	NA	0	NA	0	2	0	0
I1129096	I	0	2	2	0	NA	2	NA	NA	2	NA	0	NA	2	2	0	NA	0	0	2	0	2	2	NA	2	2	0	0	0	0	0	0	2	0	0	2	2	2	0	0	2	2	0	0	NA	0	2	0	0
I1129185	I	0	2	2	0	2	2	2	NA	2	NA	0	0	2	2	NA	2	0	0	2	0	2	2	NA	2	2	0	0	0	0	0	0	2	0	0	2	2	2	0	0	2	2	0	0	2	0	2	0	0
I1129355	I	0	2	2	0	2	2	2	2	2	NA	0	0	2	2	NA	2	0	NA	2	0	2	2	0	2	2	0	0	0	0	0	0	2	0	0	2	2	2	0	0	2	2	0	0	2	0	2	0	0
I1129455	I	0	2	2	0	NA	2	2	2	NA	NA	0	0	2	2	NA	2	0	0	2	0	2	2	0	2	2	0	0	0	0	0	0	2	0	0	2	2	2	0	0	2	2	0	0	2	0	2	0	0
I1129486	I	0	2	2	0	2	2	2	2	NA	NA	0	0	2	2	NA	2	0	0	2	0	2	2	NA	NA	2	0	0	0	0	0	0	2	0	0	2	2	2	0	0	2	2	0	0	2	0	2	0	0
I1129487	I	0	2	2	0	2	2	2	2	NA	NA	0	0	2	2	NA	2	0	0	2	0	2	2	NA	NA	2	0	0	0	0	0	0	2	0	0	2	2	2	0	0	2	2	0	0	2	0	2	0	0
I1129609	I	0	2	2	0	2	2	2	2	2	NA	0	0	2	2	0	2	0	NA	2	0	2	2	NA	2	2	0	0	0	0	0	0	2	0	0	2	2	2	0	0	2	2	0	0	2	0	2	0	0
I1130312	I	NA	0	0	0	NA	NA	NA	0	NA	0	0	0	0	NA	NA	NA	0	NA	1	0	0	NA	NA	NA	0	0	0	0	0	0	NA	0	0	0	NA	0	0	NA	0	NA	NA	NA	0	NA	0	NA	0	0
I1130939	I	0	NA	2	0	NA	2	2	2	2	NA	0	0	2	2	0	2	0	0	2	0	2	2	NA	2	NA	0	0	0	0	0	0	2	0	0	2	2	2	0	0	2	2	0	0	2	0	NA	0	0
I1131412	I	0	2	2	0	NA	2	2	2	2	NA	0	0	2	2	0	2	0	0	2	0	2	2	NA	2	2	0	0	0	0	0	0	2	0	0	2	2	NA	0	0	2	2	0	0	2	0	2	0	0
I1132150	I	0	2	2	0	2	2	2	2	2	NA	0	0	2	2	0	2	0	0	2	0	2	2	NA	2	2	0	0	0	0	0	0	2	0	0	2	2	0	0	0	2	2	0	0	2	0	2	0	0
I1132498	I	0	2	2	0	2	2	2	2	NA	2	0	0	2	2	NA	2	0	0	2	NA	2	2	0	2	2	0	0	0	0	0	0	2	0	0	2	2	0	0	0	2	2	0	0	2	0	2	0	0
I1132728	I	0	2	2	0	NA	2	2	2	2	NA	0	0	2	2	NA	2	NA	NA	2	0	2	2	0	2	2	0	0	0	0	0	0	2	0	0	2	2	0	0	0	2	2	0	0	2	0	2	0	0
I1132965	I	0	2	2	0	2	2	2	2	2	NA	0	0	2	2	0	NA	0	NA	2	0	2	2	0	2	2	0	0	0	0	0	0	2	0	0	2	2	0	0	0	2	2	0	0	2	0	2	0	0
I1133701	I	0	2	2	0	2	2	2	2	2	2	0	0	2	2	0	2	0	NA	2	0	2	2	0	2	2	0	NA	0	0	0	0	2	0	0	2	2	0	0	0	2	2	0	0	2	0	2	0	0
I1133779	I	0	2	2	0	NA	2	2	2	2	NA	0	0	2	2	0	2	0	NA	2	0	2	2	0	2	2	0	0	0	0	0	0	2	0	0	2	2	0	0	0	2	2	0	0	2	0	2	0	0
I1133838	I	0	2	2	0	NA	2	2	2	NA	NA	0	0	2	2	NA	2	0	0	2	0	2	2	0	2	2	0	0	0	0	0	0	2	0	0	2	2	0	0	0	2	2	0	0	2	0	2	0	0
I1135171	I	NA	NA	NA	NA	NA	NA	NA	NA	NA	NA	NA	NA	NA	NA	NA	NA	NA	0	NA	NA	NA	NA	NA	NA	NA	NA	NA	NA	NA	NA	NA	NA	NA	0	NA	NA	NA	0	NA	NA	2	NA	0	NA	0	NA	NA	NA
I1135500	I	0	2	2	0	2	2	2	2	NA	2	0	0	2	2	0	NA	0	0	NA	0	2	2	0	2	NA	0	0	0	0	0	0	2	0	0	2	2	0	0	0	2	2	0	0	2	0	2	0	0
I1135606	I	0	2	2	0	2	2	2	2	2	NA	0	0	2	2	0	2	0	0	2	0	2	2	0	2	2	0	0	0	0	0	0	2	0	0	2	2	0	0	0	2	2	0	0	NA	0	2	0	0
I1135780	I	0	2	2	NA	2	2	2	2	NA	2	0	0	2	2	NA	NA	0	0	NA	0	2	2	NA	NA	NA	0	0	0	0	0	0	2	0	0	2	2	0	0	0	2	2	0	0	2	0	2	0	0
I1135882	I	0	2	NA	0	NA	NA	2	NA	2	NA	0	0	2	2	NA	2	0	0	NA	0	2	2	NA	2	2	0	0	0	0	0	0	2	0	0	2	2	0	0	0	2	2	0	0	2	0	2	0	0
I1136222	I	NA	NA	2	NA	NA	NA	NA	NA	NA	NA	0	NA	NA	NA	0	NA	NA	0	NA	NA	NA	NA	NA	NA	NA	0	0	NA	0	0	NA	NA	NA	NA	NA	NA	0	NA	NA	NA	NA	0	NA	NA	0	2	0	0
I1136335	I	NA	NA	NA	NA	NA	NA	NA	NA	NA	NA	0	0	NA	NA	0	NA	NA	NA	2	0	NA	NA	NA	NA	NA	NA	NA	0	0	0	NA	NA	0	NA	2	NA	0	NA	0	NA	2	NA	NA	NA	0	NA	NA	NA
I1136367	I	NA	NA	NA	0	NA	NA	NA	NA	NA	NA	0	0	0	NA	0	NA	NA	NA	2	0	NA	NA	NA	NA	NA	NA	NA	NA	0	0	NA	2	0	NA	2	NA	0	NA	0	NA	2	NA	NA	NA	0	2	0	NA
I1137150	I	0	NA	NA	NA	2	NA	NA	NA	NA	NA	NA	0	NA	NA	NA	NA	NA	0	NA	NA	NA	2	NA	NA	NA	0	NA	NA	0	NA	0	NA	0	NA	2	NA	0	0	NA	2	NA	0	0	NA	0	2	0	0
I1137258	I	NA	NA	2	0	NA	2	NA	NA	NA	NA	NA	0	NA	2	NA	NA	NA	NA	NA	NA	NA	NA	NA	NA	NA	0	0	NA	0	0	NA	NA	0	NA	NA	NA	0	NA	NA	2	NA	NA	NA	NA	0	2	0	NA
I1137268	I	NA	NA	2	0	NA	NA	NA	NA	NA	NA	NA	NA	NA	2	NA	NA	NA	NA	NA	NA	NA	NA	NA	NA	NA	0	0	NA	0	0	NA	NA	0	NA	NA	NA	0	NA	NA	2	NA	NA	NA	NA	NA	2	0	NA
I1137525	I	0	NA	2	NA	2	2	2	2	NA	NA	0	0	2	NA	0	NA	0	NA	2	0	2	2	NA	NA	2	0	0	0	0	NA	NA	2	0	0	2	2	0	NA	0	2	NA	0	0	2	0	2	0	NA
I1137923	I	0	NA	2	0	NA	2	2	2	NA	NA	0	0	2	2	0	2	0	0	2	0	2	2	0	2	2	0	0	0	0	0	0	2	0	0	2	2	0	0	0	2	2	0	0	2	0	2	0	0
I1138021	I	0	2	2	0	NA	2	2	2	2	NA	0	NA	2	2	NA	2	0	0	2	0	2	2	0	2	2	0	0	NA	0	0	0	2	0	0	2	2	0	0	0	2	2	0	0	2	0	2	0	0
I1138158	I	NA	2	2	0	NA	NA	2	2	NA	NA	NA	0	NA	NA	NA	NA	0	NA	NA	0	2	NA	NA	NA	NA	0	NA	0	0	0	0	2	0	NA	2	2	0	NA	0	2	2	0	0	2	0	NA	0	0
I1138659	I	NA	2	2	NA	2	NA	NA	2	NA	NA	0	0	NA	NA	NA	NA	NA	0	NA	0	NA	2	0	2	NA	0	NA	0	0	0	NA	NA	0	0	2	NA	NA	0	0	NA	2	0	0	NA	0	NA	0	0
I1138870	I	0	2	2	0	2	NA	NA	NA	NA	NA	0	0	NA	NA	0	NA	0	NA	2	0	NA	2	NA	NA	2	0	0	NA	0	0	0	2	0	NA	2	2	0	0	NA	2	NA	0	NA	2	NA	2	0	NA
I1139370	I	0	2	2	0	2	2	2	2	2	NA	NA	0	2	2	0	2	0	NA	NA	0	2	2	NA	NA	2	0	0	0	0	0	0	2	0	0	2	NA	0	0	0	2	NA	0	0	2	0	2	0	0
I1139424	I	0	NA	NA	0	1	2	NA	2	2	NA	0	0	2	NA	0	2	0	0	NA	0	1	2	NA	2	NA	0	0	0	0	0	0	NA	0	0	2	2	0	0	0	2	NA	0	0	2	0	2	0	0
I1139705	I	0	2	2	0	2	2	2	2	NA	NA	0	0	NA	NA	0	NA	0	0	2	0	2	2	NA	2	NA	0	0	0	0	0	0	2	0	0	2	2	0	0	0	2	NA	0	0	NA	0	2	0	0
I1140129	I	0	2	NA	0	NA	NA	2	2	NA	NA	0	0	NA	2	NA	2	0	0	2	0	1	2	0	2	2	0	0	0	0	0	0	2	0	0	NA	2	0	0	0	2	2	0	0	NA	0	2	0	0
I1140402	I	0	2	NA	NA	NA	2	2	2	2	NA	0	0	2	2	NA	2	0	NA	2	0	2	2	0	2	2	0	0	0	0	0	0	2	0	0	2	2	0	0	0	2	2	0	0	2	0	2	0	0
I1140554	I	0	2	2	0	2	2	2	2	2	2	0	0	2	2	0	2	0	0	2	0	2	2	0	2	2	0	0	0	0	0	0	2	0	0	2	2	0	0	0	2	2	0	0	2	0	2	0	0
I1140715	I	0	2	2	0	NA	2	2	2	2	2	0	0	2	2	0	2	0	NA	2	0	2	2	0	2	2	0	0	0	0	0	0	2	0	0	2	2	0	0	0	2	2	0	0	2	0	2	0	0
I1140727	I	0	2	2	0	NA	2	2	2	NA	2	0	0	2	2	0	2	0	NA	2	0	2	2	0	2	2	0	0	0	0	0	0	2	0	0	2	2	0	0	0	2	2	0	0	2	0	2	0	0
I1140822	I	0	2	2	0	2	2	2	2	2	NA	0	0	2	2	0	2	0	0	2	0	2	2	0	2	2	0	0	0	0	0	0	2	0	0	2	2	0	0	0	2	2	0	0	2	0	2	0	0
I1141161	I	0	2	2	0	2	2	2	2	2	2	0	0	2	2	0	2	0	0	2	0	2	2	0	2	2	0	0	0	0	0	0	2	0	0	2	2	0	0	0	2	2	0	0	2	0	2	0	0
I1141290	I	0	2	2	0	NA	2	2	2	NA	NA	0	0	2	2	NA	NA	0	0	2	0	2	0	NA	2	2	0	0	0	0	0	0	2	0	0	2	2	0	0	0	2	2	0	0	2	0	2	0	0
I1141564	I	0	2	2	0	2	2	2	2	2	NA	0	0	2	2	0	2	0	0	2	NA	2	0	NA	2	2	0	0	0	0	0	0	NA	0	0	2	2	0	0	0	2	2	0	0	2	0	2	0	0
I1141565	I	0	2	2	0	2	2	2	2	2	NA	0	0	2	2	0	2	0	0	2	NA	2	0	NA	2	2	0	0	0	0	0	0	NA	0	0	2	2	0	0	0	2	2	0	0	2	0	2	0	0
I1141591	I	0	2	2	0	NA	2	2	2	NA	NA	0	0	2	2	NA	2	0	0	2	0	2	0	NA	NA	2	0	0	NA	0	0	0	NA	0	0	2	2	0	0	0	2	2	0	0	2	0	2	0	0
I1141788	I	0	2	NA	0	2	2	NA	2	2	NA	0	0	2	2	0	2	0	0	2	0	2	0	0	2	2	0	0	0	0	0	0	2	0	0	2	2	0	0	0	2	2	0	0	2	0	2	0	0
I1142012	I	0	NA	NA	0	NA	NA	2	NA	NA	NA	0	0	NA	NA	0	NA	0	0	NA	0	NA	0	0	NA	NA	0	0	0	0	0	0	NA	0	0	2	2	0	0	0	2	NA	0	0	NA	0	NA	0	0
I1142015	I	0	NA	NA	0	NA	NA	2	NA	NA	NA	0	0	NA	NA	0	NA	0	0	NA	0	NA	0	0	NA	NA	0	0	0	0	0	0	NA	0	0	2	2	0	0	0	2	NA	0	0	NA	0	NA	0	0
I1142132	I	0	2	2	0	2	2	2	2	2	NA	0	0	2	2	0	2	0	NA	2	0	2	0	0	2	NA	0	0	0	0	0	0	2	0	0	NA	2	0	0	0	2	2	0	0	2	0	2	0	0
I1142509	I	0	NA	2	0	NA	NA	2	NA	NA	NA	NA	0	NA	NA	NA	NA	0	0	NA	0	2	0	0	NA	NA	0	0	0	NA	0	0	NA	0	0	2	2	0	NA	0	2	NA	0	0	2	0	2	0	0
I1142538	I	NA	NA	2	NA	NA	NA	2	2	NA	NA	NA	0	NA	NA	NA	NA	0	0	NA	0	2	0	0	NA	NA	0	0	0	0	0	0	NA	0	0	NA	2	0	0	0	2	NA	0	0	2	0	2	0	0
I1143513	I	0	2	2	0	2	2	2	2	2	NA	0	0	2	2	NA	2	0	0	2	0	2	0	0	2	2	0	0	0	0	0	0	2	0	0	2	2	0	0	0	2	2	0	0	2	0	2	0	0
I1143561	I	0	2	2	0	2	2	2	2	2	2	0	0	2	2	0	1	0	0	2	0	2	0	0	2	2	0	0	0	0	0	0	2	0	0	2	2	0	0	0	2	2	0	0	2	0	2	0	0
I1143851	I	0	NA	NA	0	NA	NA	NA	NA	2	NA	0	0	NA	NA	0	NA	0	0	NA	0	NA	0	0	NA	NA	0	0	0	0	0	0	NA	0	0	NA	NA	0	0	0	NA	NA	0	0	2	0	NA	0	0
I1144490	I	NA	NA	NA	0	NA	NA	NA	NA	NA	NA	0	0	NA	NA	0	NA	0	0	NA	0	NA	0	0	NA	NA	0	0	0	0	0	0	NA	0	0	NA	NA	0	0	0	NA	2	0	0	NA	0	NA	0	0
I1144492	I	NA	NA	NA	0	NA	NA	NA	NA	NA	NA	0	0	NA	NA	0	NA	0	0	NA	0	NA	0	0	NA	NA	0	0	0	0	0	0	NA	0	0	NA	NA	0	0	0	NA	2	0	0	NA	0	NA	0	0
I1144660	I	0	NA	NA	0	NA	NA	NA	2	NA	2	0	0	NA	NA	0	NA	0	0	NA	0	NA	0	0	NA	NA	0	0	0	0	0	0	NA	0	0	NA	NA	0	0	0	NA	NA	0	NA	NA	0	NA	0	0
I1144892	I	0	2	NA	0	NA	2	2	2	2	NA	0	0	2	NA	NA	NA	0	0	2	0	2	0	NA	2	NA	0	0	0	0	0	0	2	0	0	2	2	0	0	0	2	NA	0	0	2	0	2	0	0
I1144942	I	0	2	NA	0	NA	2	2	2	2	NA	0	0	2	2	0	2	0	NA	2	0	2	0	0	2	2	0	0	0	0	0	0	2	0	0	2	2	0	0	0	2	2	0	0	2	0	2	0	0
I1145063	I	0	NA	NA	NA	NA	NA	2	NA	NA	NA	0	0	NA	2	0	NA	0	0	2	0	NA	0	0	NA	NA	0	0	0	0	0	0	NA	0	0	2	2	0	0	0	2	NA	NA	0	NA	0	NA	0	0
I1145081	I	0	NA	NA	0	NA	NA	2	NA	NA	NA	0	0	2	2	0	NA	0	0	2	0	NA	0	0	NA	NA	0	0	0	0	0	0	NA	0	0	2	2	0	0	0	2	2	0	0	NA	0	2	0	0
I1145261	I	0	NA	NA	0	NA	NA	NA	NA	NA	NA	NA	0	NA	NA	NA	NA	0	0	NA	NA	NA	0	0	NA	NA	NA	0	0	0	0	0	NA	0	0	2	NA	0	0	0	2	NA	0	0	NA	0	NA	0	0
I1145929	I	NA	NA	NA	NA	NA	NA	NA	NA	NA	NA	0	0	2	NA	NA	NA	NA	NA	2	NA	NA	NA	NA	NA	NA	NA	NA	NA	0	0	0	NA	0	0	NA	NA	NA	NA	NA	2	NA	0	0	NA	0	NA	NA	NA
I1145944	I	NA	NA	NA	NA	NA	NA	NA	NA	NA	NA	0	0	NA	NA	NA	NA	NA	NA	2	NA	NA	NA	NA	NA	NA	NA	NA	NA	0	0	0	NA	0	0	NA	NA	NA	NA	NA	2	NA	0	0	NA	0	NA	0	NA
I1146290	I	NA	NA	NA	0	NA	NA	NA	NA	NA	NA	0	0	NA	2	NA	NA	0	0	2	0	2	0	NA	NA	NA	0	0	0	0	NA	0	NA	NA	0	NA	NA	0	0	0	NA	2	NA	NA	NA	0	NA	0	0
I1146383	I	0	NA	2	NA	NA	NA	NA	NA	NA	NA	0	0	NA	NA	0	NA	0	0	NA	NA	NA	0	0	NA	NA	0	0	0	0	0	0	2	0	NA	2	2	0	0	0	2	2	NA	NA	2	0	NA	0	0
I1146484	I	NA	NA	NA	0	NA	NA	NA	2	NA	NA	0	0	NA	2	NA	2	NA	0	2	0	2	0	0	NA	NA	0	0	NA	0	0	0	2	0	0	2	2	0	0	0	NA	2	0	NA	NA	0	2	0	NA
I1146634	I	0	2	NA	0	NA	NA	NA	2	NA	NA	0	0	NA	NA	0	NA	0	0	NA	0	NA	0	NA	NA	NA	0	0	0	0	0	0	NA	0	0	NA	NA	0	0	0	NA	2	0	0	2	0	NA	0	0
[truncated: 92,325 more rows]
[truncated: 70 more columns]
