# Supplementary material for: Phenotypic tolerance for rDNA copy number variation within the natural range of C. elegans
Source: PLoS Genet. 2025 Jul 2;21(7):e1011759. doi: 10.1371/journal.pgen.1011759 (PMC12221044; doi:10.1371/journal.pgen.1011759)
Supplement: S3 File — (TXT) [file pgen.1011759.s019.txt]

##fileformat=VCFv4.2
##ALT=<ID=NON_REF,Description="Represents any possible alternative allele at this location">
##FILTER=<ID=LowQual,Description="Low quality">
##FORMAT=<ID=AD,Number=R,Type=Integer,Description="Allelic depths for the ref and alt alleles in the order listed">
##FORMAT=<ID=DP,Number=1,Type=Integer,Description="Approximate read depth (reads with MQ=255 or with bad mates are filtered)">
##FORMAT=<ID=GQ,Number=1,Type=Integer,Description="Genotype Quality">
##FORMAT=<ID=GT,Number=1,Type=String,Description="Genotype">
##FORMAT=<ID=MIN_DP,Number=1,Type=Integer,Description="Minimum DP observed within the GVCF block">
##FORMAT=<ID=PGT,Number=1,Type=String,Description="Physical phasing haplotype information, describing how the alternate alleles are phased in relation to one another">
##FORMAT=<ID=PID,Number=1,Type=String,Description="Physical phasing ID information, where each unique ID within a given sample (but not across samples) connects records within a phasing group">
##FORMAT=<ID=PL,Number=G,Type=Integer,Description="Normalized, Phred-scaled likelihoods for genotypes as defined in the VCF specification">
##FORMAT=<ID=SB,Number=4,Type=Integer,Description="Per-sample component statistics which comprise the Fisher's Exact Test to detect strand bias.">
##GATKCommandLine.HaplotypeCaller=<ID=HaplotypeCaller,Version=3.7-0-gcfedb67,Date="Sat Jul 24 17:38:48 PDT 2021",Epoch=1627173528483,CommandLineOptions="analysis_type=HaplotypeCaller input_file=[SEA300_duprm_RG.bam] showFullBamList=false read_buffer_size=null read_filter=[] disable_read_filter=[] intervals=[Combined_MY1_WS230_GATKgeno_BLRm_HOM.LIST] excludeIntervals=null interval_set_rule=UNION interval_merging=ALL interval_padding=0 reference_sequence=/net/queitsch/vol1/Users/Ashley/Worm_Genomes/WS230/Caenorhabditis_elegans.WBcel215.67.dna.toplevel.fa nonDeterministicRandomSeed=false disableDithering=false maxRuntime=-1 maxRuntimeUnits=MINUTES downsampling_type=BY_SAMPLE downsample_to_fraction=null downsample_to_coverage=500 baq=OFF baqGapOpenPenalty=40.0 refactor_NDN_cigar_string=false fix_misencoded_quality_scores=false allow_potentially_misencoded_quality_scores=false useOriginalQualities=false defaultBaseQualities=-1 performanceLog=null BQSR=null quantize_quals=0 static_quantized_quals=null round_down_quantized=false disable_indel_quals=false emit_original_quals=false preserve_qscores_less_than=6 globalQScorePrior=-1.0 secondsBetweenProgressUpdates=10 validation_strictness=SILENT remove_program_records=false keep_program_records=false sample_rename_mapping_file=null unsafe=null disable_auto_index_creation_and_locking_when_reading_rods=false no_cmdline_in_header=false sites_only=false never_trim_vcf_format_field=false bcf=false bam_compression=null simplifyBAM=false disable_bam_indexing=false generate_md5=false num_threads=1 num_cpu_threads_per_data_thread=1 num_io_threads=0 monitorThreadEfficiency=false num_bam_file_handles=null read_group_black_list=null pedigree=[] pedigreeString=[] pedigreeValidationType=STRICT allow_intervals_with_unindexed_bam=false generateShadowBCF=false variant_index_type=LINEAR variant_index_parameter=128000 reference_window_stop=0 phone_home= gatk_key=null tag=NA logging_level=INFO log_to_file=null help=false version=false likelihoodCalculationEngine=PairHMM heterogeneousKmerSizeResolution=COMBO_MIN dbsnp=(RodBinding name= source=UNBOUND) dontTrimActiveRegions=true maxDiscARExtension=25 maxGGAARExtension=300 paddingAroundIndels=150 paddingAroundSNPs=20 comp=[] annotation=[StrandBiasBySample] excludeAnnotation=[ChromosomeCounts, FisherStrand, StrandOddsRatio, QualByDepth] group=[StandardAnnotation, StandardHCAnnotation] debug=false useFilteredReadsForAnnotations=false emitRefConfidence=GVCF bamOutput=null bamWriterType=CALLED_HAPLOTYPES emitDroppedReads=false disableOptimizations=true annotateNDA=false useNewAFCalculator=false heterozygosity=0.001 indel_heterozygosity=1.25E-4 heterozygosity_stdev=0.01 standard_min_confidence_threshold_for_calling=-0.0 standard_min_confidence_threshold_for_emitting=30.0 max_alternate_alleles=6 max_genotype_count=1024 max_num_PL_values=100 input_prior=[] sample_ploidy=2 genotyping_mode=DISCOVERY alleles=(RodBinding name= source=UNBOUND) contamination_fraction_to_filter=0.0 contamination_fraction_per_sample_file=null p_nonref_model=null exactcallslog=null output_mode=EMIT_VARIANTS_ONLY allSitePLs=true gcpHMM=10 pair_hmm_implementation=VECTOR_LOGLESS_CACHING pair_hmm_sub_implementation=ENABLE_ALL always_load_vector_logless_PairHMM_lib=false phredScaledGlobalReadMismappingRate=45 noFpga=false sample_name=null kmerSize=[10, 25] dontIncreaseKmerSizesForCycles=false allowNonUniqueKmersInRef=false numPruningSamples=1 recoverDanglingHeads=false doNotRecoverDanglingBranches=false minDanglingBranchLength=4 consensus=false maxNumHaplotypesInPopulation=128 errorCorrectKmers=false minPruning=2 debugGraphTransformations=false allowCyclesInKmerGraphToGeneratePaths=false graphOutput=null kmerLengthForReadErrorCorrection=25 minObservationsForKmerToBeSolid=20 GVCFGQBands=[1, 2, 3, 4, 5, 6, 7, 8, 9, 10, 11, 12, 13, 14, 15, 16, 17, 18, 19, 20, 21, 22, 23, 24, 25, 26, 27, 28, 29, 30, 31, 32, 33, 34, 35, 36, 37, 38, 39, 40, 41, 42, 43, 44, 45, 46, 47, 48, 49, 50, 51, 52, 53, 54, 55, 56, 57, 58, 59, 60, 70, 80, 90, 99] indelSizeToEliminateInRefModel=10 min_base_quality_score=10 includeUmappedReads=false useAllelesTrigger=false doNotRunPhysicalPhasing=false keepRG=null justDetermineActiveRegions=false dontGenotype=false dontUseSoftClippedBases=false captureAssemblyFailureBAM=false errorCorrectReads=false pcr_indel_model=CONSERVATIVE maxReadsInRegionPerSample=10000 minReadsPerAlignmentStart=10 mergeVariantsViaLD=false activityProfileOut=null activeRegionOut=null activeRegionIn=null activeRegionExtension=null forceActive=true activeRegionMaxSize=null bandPassSigma=null maxReadsInMemoryPerSample=30000 maxTotalReadsInMemory=10000000 maxProbPropagationDistance=50 activeProbabilityThreshold=0.002 min_mapping_quality_score=20 filter_reads_with_N_cigar=false filter_mismatching_base_and_quals=false filter_bases_not_stored=false">
##GVCFBlock0-1=minGQ=0(inclusive),maxGQ=1(exclusive)
##GVCFBlock1-2=minGQ=1(inclusive),maxGQ=2(exclusive)
##GVCFBlock10-11=minGQ=10(inclusive),maxGQ=11(exclusive)
##GVCFBlock11-12=minGQ=11(inclusive),maxGQ=12(exclusive)
##GVCFBlock12-13=minGQ=12(inclusive),maxGQ=13(exclusive)
##GVCFBlock13-14=minGQ=13(inclusive),maxGQ=14(exclusive)
##GVCFBlock14-15=minGQ=14(inclusive),maxGQ=15(exclusive)
##GVCFBlock15-16=minGQ=15(inclusive),maxGQ=16(exclusive)
##GVCFBlock16-17=minGQ=16(inclusive),maxGQ=17(exclusive)
##GVCFBlock17-18=minGQ=17(inclusive),maxGQ=18(exclusive)
##GVCFBlock18-19=minGQ=18(inclusive),maxGQ=19(exclusive)
##GVCFBlock19-20=minGQ=19(inclusive),maxGQ=20(exclusive)
##GVCFBlock2-3=minGQ=2(inclusive),maxGQ=3(exclusive)
##GVCFBlock20-21=minGQ=20(inclusive),maxGQ=21(exclusive)
##GVCFBlock21-22=minGQ=21(inclusive),maxGQ=22(exclusive)
##GVCFBlock22-23=minGQ=22(inclusive),maxGQ=23(exclusive)
##GVCFBlock23-24=minGQ=23(inclusive),maxGQ=24(exclusive)
##GVCFBlock24-25=minGQ=24(inclusive),maxGQ=25(exclusive)
##GVCFBlock25-26=minGQ=25(inclusive),maxGQ=26(exclusive)
##GVCFBlock26-27=minGQ=26(inclusive),maxGQ=27(exclusive)
##GVCFBlock27-28=minGQ=27(inclusive),maxGQ=28(exclusive)
##GVCFBlock28-29=minGQ=28(inclusive),maxGQ=29(exclusive)
##GVCFBlock29-30=minGQ=29(inclusive),maxGQ=30(exclusive)
##GVCFBlock3-4=minGQ=3(inclusive),maxGQ=4(exclusive)
##GVCFBlock30-31=minGQ=30(inclusive),maxGQ=31(exclusive)
##GVCFBlock31-32=minGQ=31(inclusive),maxGQ=32(exclusive)
##GVCFBlock32-33=minGQ=32(inclusive),maxGQ=33(exclusive)
##GVCFBlock33-34=minGQ=33(inclusive),maxGQ=34(exclusive)
##GVCFBlock34-35=minGQ=34(inclusive),maxGQ=35(exclusive)
##GVCFBlock35-36=minGQ=35(inclusive),maxGQ=36(exclusive)
##GVCFBlock36-37=minGQ=36(inclusive),maxGQ=37(exclusive)
##GVCFBlock37-38=minGQ=37(inclusive),maxGQ=38(exclusive)
##GVCFBlock38-39=minGQ=38(inclusive),maxGQ=39(exclusive)
##GVCFBlock39-40=minGQ=39(inclusive),maxGQ=40(exclusive)
##GVCFBlock4-5=minGQ=4(inclusive),maxGQ=5(exclusive)
##GVCFBlock40-41=minGQ=40(inclusive),maxGQ=41(exclusive)
##GVCFBlock41-42=minGQ=41(inclusive),maxGQ=42(exclusive)
##GVCFBlock42-43=minGQ=42(inclusive),maxGQ=43(exclusive)
##GVCFBlock43-44=minGQ=43(inclusive),maxGQ=44(exclusive)
##GVCFBlock44-45=minGQ=44(inclusive),maxGQ=45(exclusive)
##GVCFBlock45-46=minGQ=45(inclusive),maxGQ=46(exclusive)
##GVCFBlock46-47=minGQ=46(inclusive),maxGQ=47(exclusive)
##GVCFBlock47-48=minGQ=47(inclusive),maxGQ=48(exclusive)
##GVCFBlock48-49=minGQ=48(inclusive),maxGQ=49(exclusive)
##GVCFBlock49-50=minGQ=49(inclusive),maxGQ=50(exclusive)
##GVCFBlock5-6=minGQ=5(inclusive),maxGQ=6(exclusive)
##GVCFBlock50-51=minGQ=50(inclusive),maxGQ=51(exclusive)
##GVCFBlock51-52=minGQ=51(inclusive),maxGQ=52(exclusive)
##GVCFBlock52-53=minGQ=52(inclusive),maxGQ=53(exclusive)
##GVCFBlock53-54=minGQ=53(inclusive),maxGQ=54(exclusive)
##GVCFBlock54-55=minGQ=54(inclusive),maxGQ=55(exclusive)
##GVCFBlock55-56=minGQ=55(inclusive),maxGQ=56(exclusive)
##GVCFBlock56-57=minGQ=56(inclusive),maxGQ=57(exclusive)
##GVCFBlock57-58=minGQ=57(inclusive),maxGQ=58(exclusive)
##GVCFBlock58-59=minGQ=58(inclusive),maxGQ=59(exclusive)
##GVCFBlock59-60=minGQ=59(inclusive),maxGQ=60(exclusive)
##GVCFBlock6-7=minGQ=6(inclusive),maxGQ=7(exclusive)
##GVCFBlock60-70=minGQ=60(inclusive),maxGQ=70(exclusive)
##GVCFBlock7-8=minGQ=7(inclusive),maxGQ=8(exclusive)
##GVCFBlock70-80=minGQ=70(inclusive),maxGQ=80(exclusive)
##GVCFBlock8-9=minGQ=8(inclusive),maxGQ=9(exclusive)
##GVCFBlock80-90=minGQ=80(inclusive),maxGQ=90(exclusive)
##GVCFBlock9-10=minGQ=9(inclusive),maxGQ=10(exclusive)
##GVCFBlock90-99=minGQ=90(inclusive),maxGQ=99(exclusive)
##GVCFBlock99-100=minGQ=99(inclusive),maxGQ=100(exclusive)
##INFO=<ID=BaseQRankSum,Number=1,Type=Float,Description="Z-score from Wilcoxon rank sum test of Alt Vs. Ref base qualities">
##INFO=<ID=ClippingRankSum,Number=1,Type=Float,Description="Z-score From Wilcoxon rank sum test of Alt vs. Ref number of hard clipped bases">
##INFO=<ID=DP,Number=1,Type=Integer,Description="Approximate read depth; some reads may have been filtered">
##INFO=<ID=DS,Number=0,Type=Flag,Description="Were any of the samples downsampled?">
##INFO=<ID=END,Number=1,Type=Integer,Description="Stop position of the interval">
##INFO=<ID=ExcessHet,Number=1,Type=Float,Description="Phred-scaled p-value for exact test of excess heterozygosity">
##INFO=<ID=HaplotypeScore,Number=1,Type=Float,Description="Consistency of the site with at most two segregating haplotypes">
##INFO=<ID=InbreedingCoeff,Number=1,Type=Float,Description="Inbreeding coefficient as estimated from the genotype likelihoods per-sample when compared against the Hardy-Weinberg expectation">
##INFO=<ID=MLEAC,Number=A,Type=Integer,Description="Maximum likelihood expectation (MLE) for the allele counts (not necessarily the same as the AC), for each ALT allele, in the same order as listed">
##INFO=<ID=MLEAF,Number=A,Type=Float,Description="Maximum likelihood expectation (MLE) for the allele frequency (not necessarily the same as the AF), for each ALT allele, in the same order as listed">
##INFO=<ID=MQ,Number=1,Type=Float,Description="RMS Mapping Quality">
##INFO=<ID=MQRankSum,Number=1,Type=Float,Description="Z-score From Wilcoxon rank sum test of Alt vs. Ref read mapping qualities">
##INFO=<ID=RAW_MQ,Number=1,Type=Float,Description="Raw data for RMS Mapping Quality">
##INFO=<ID=ReadPosRankSum,Number=1,Type=Float,Description="Z-score from Wilcoxon rank sum test of Alt vs. Ref read position bias">
##contig=<ID=I,length=15072423>
##contig=<ID=II,length=15279345>
##contig=<ID=III,length=13783700>
##contig=<ID=IV,length=17493793>
##contig=<ID=MtDNA,length=13794>
##contig=<ID=V,length=20924149>
##contig=<ID=X,length=17718866>
##reference=file:///net/queitsch/vol1/Users/Ashley/Worm_Genomes/WS230/Caenorhabditis_elegans.WBcel215.67.dna.toplevel.fa
#CHROM	POS	ID	REF	ALT	QUAL	FILTER	INFO	FORMAT	SEA300
I	3476	.	G	<NON_REF>	.	.	END=3476	GT:DP:GQ:MIN_DP:PL	0/0:0:0:0:0,0,0
I	3535	.	C	<NON_REF>	.	.	END=3535	GT:DP:GQ:MIN_DP:PL	0/0:1:3:1:0,3,41
I	3659	.	C	<NON_REF>	.	.	END=3659	GT:DP:GQ:MIN_DP:PL	0/0:2:6:2:0,6,49
I	3736	.	T	<NON_REF>	.	.	END=3736	GT:DP:GQ:MIN_DP:PL	0/0:6:18:6:0,18,204
I	3979	.	G	<NON_REF>	.	.	END=3979	GT:DP:GQ:MIN_DP:PL	0/0:5:15:5:0,15,158
I	4998	.	C	<NON_REF>	.	.	END=4998	GT:DP:GQ:MIN_DP:PL	0/0:0:0:0:0,0,0
I	6313	.	G	<NON_REF>	.	.	END=6314	GT:DP:GQ:MIN_DP:PL	0/0:2:6:2:0,6,82
I	6415	.	C	<NON_REF>	.	.	END=6415	GT:DP:GQ:MIN_DP:PL	0/0:2:6:2:0,6,73
I	6468	.	A	<NON_REF>	.	.	END=6468	GT:DP:GQ:MIN_DP:PL	0/0:1:3:1:0,3,32
I	6580	.	T	<NON_REF>	.	.	END=6581	GT:DP:GQ:MIN_DP:PL	0/0:4:12:4:0,12,131
I	6689	.	A	<NON_REF>	.	.	END=6689	GT:DP:GQ:MIN_DP:PL	0/0:1:3:1:0,3,41
I	7565	.	C	<NON_REF>	.	.	END=7565	GT:DP:GQ:MIN_DP:PL	0/0:1:3:1:0,3,41
I	8267	.	A	<NON_REF>	.	.	END=8267	GT:DP:GQ:MIN_DP:PL	0/0:2:6:2:0,6,49
I	8540	.	C	<NON_REF>	.	.	END=8540	GT:DP:GQ:MIN_DP:PL	0/0:1:0:1:0,0,0
I	8636	.	G	<NON_REF>	.	.	END=8636	GT:DP:GQ:MIN_DP:PL	0/0:1:0:1:0,0,0
I	8966	.	C	<NON_REF>	.	.	END=8966	GT:DP:GQ:MIN_DP:PL	0/0:0:0:0:0,0,0
I	8969	.	T	<NON_REF>	.	.	END=8969	GT:DP:GQ:MIN_DP:PL	0/0:0:0:0:0,0,0
I	9007	.	A	<NON_REF>	.	.	END=9007	GT:DP:GQ:MIN_DP:PL	0/0:1:3:1:0,3,41
I	9491	.	G	<NON_REF>	.	.	END=9491	GT:DP:GQ:MIN_DP:PL	0/0:0:0:0:0,0,0
I	9577	.	A	<NON_REF>	.	.	END=9577	GT:DP:GQ:MIN_DP:PL	0/0:0:0:0:0,0,0
I	10291	.	C	<NON_REF>	.	.	END=10291	GT:DP:GQ:MIN_DP:PL	0/0:1:3:1:0,3,41
I	11350	.	T	<NON_REF>	.	.	END=11350	GT:DP:GQ:MIN_DP:PL	0/0:2:6:2:0,6,49
I	12129	.	T	<NON_REF>	.	.	END=12129	GT:DP:GQ:MIN_DP:PL	0/0:0:0:0:0,0,0
I	12921	.	G	<NON_REF>	.	.	END=12921	GT:DP:GQ:MIN_DP:PL	0/0:3:9:3:0,9,90
I	13117	.	C	<NON_REF>	.	.	END=13117	GT:DP:GQ:MIN_DP:PL	0/0:1:3:1:0,3,41
I	14359	.	A	<NON_REF>	.	.	END=14359	GT:DP:GQ:MIN_DP:PL	0/0:1:3:1:0,3,41
I	14821	.	G	<NON_REF>	.	.	END=14821	GT:DP:GQ:MIN_DP:PL	0/0:2:6:2:0,6,49
I	15024	.	A	<NON_REF>	.	.	END=15024	GT:DP:GQ:MIN_DP:PL	0/0:5:15:5:0,15,134
I	15371	.	C	<NON_REF>	.	.	END=15371	GT:DP:GQ:MIN_DP:PL	0/0:4:12:4:0,12,131
I	15399	.	C	<NON_REF>	.	.	END=15399	GT:DP:GQ:MIN_DP:PL	0/0:4:9:4:0,9,135
I	15629	.	G	<NON_REF>	.	.	END=15629	GT:DP:GQ:MIN_DP:PL	0/0:4:12:4:0,12,93
I	17159	.	C	<NON_REF>	.	.	END=17159	GT:DP:GQ:MIN_DP:PL	0/0:2:6:2:0,6,43
I	17224	.	G	<NON_REF>	.	.	END=17224	GT:DP:GQ:MIN_DP:PL	0/0:3:9:3:0,9,90
I	17885	.	A	<NON_REF>	.	.	END=17885	GT:DP:GQ:MIN_DP:PL	0/0:0:0:0:0,0,0
I	17948	.	G	<NON_REF>	.	.	END=17948	GT:DP:GQ:MIN_DP:PL	0/0:0:0:0:0,0,0
I	18032	.	T	<NON_REF>	.	.	END=18032	GT:DP:GQ:MIN_DP:PL	0/0:2:6:2:0,6,49
I	18297	.	T	<NON_REF>	.	.	END=18297	GT:DP:GQ:MIN_DP:PL	0/0:0:0:0:0,0,0
I	18345	.	G	<NON_REF>	.	.	END=18345	GT:DP:GQ:MIN_DP:PL	0/0:0:0:0:0,0,0
I	18466	.	T	<NON_REF>	.	.	END=18466	GT:DP:GQ:MIN_DP:PL	0/0:1:3:1:0,3,41
I	18679	.	G	<NON_REF>	.	.	END=18679	GT:DP:GQ:MIN_DP:PL	0/0:2:6:2:0,6,82
I	18800	.	G	<NON_REF>	.	.	END=18800	GT:DP:GQ:MIN_DP:PL	0/0:1:3:1:0,3,41
I	18983	.	G	<NON_REF>	.	.	END=18983	GT:DP:GQ:MIN_DP:PL	0/0:2:6:2:0,6,49
I	19737	.	C	<NON_REF>	.	.	END=19737	GT:DP:GQ:MIN_DP:PL	0/0:2:6:2:0,6,82
I	19827	.	T	<NON_REF>	.	.	END=19827	GT:DP:GQ:MIN_DP:PL	0/0:2:6:2:0,6,78
I	20107	.	A	<NON_REF>	.	.	END=20107	GT:DP:GQ:MIN_DP:PL	0/0:2:3:2:0,3,45
I	20217	.	A	<NON_REF>	.	.	END=20217	GT:DP:GQ:MIN_DP:PL	0/0:6:18:6:0,18,165
I	21156	.	T	<NON_REF>	.	.	END=21156	GT:DP:GQ:MIN_DP:PL	0/0:0:0:0:0,0,0
I	21304	.	C	<NON_REF>	.	.	END=21304	GT:DP:GQ:MIN_DP:PL	0/0:2:6:2:0,6,59
I	21431	.	A	<NON_REF>	.	.	END=21431	GT:DP:GQ:MIN_DP:PL	0/0:4:12:4:0,12,131
I	22134	.	A	<NON_REF>	.	.	END=22134	GT:DP:GQ:MIN_DP:PL	0/0:3:9:3:0,9,90
I	22257	.	A	<NON_REF>	.	.	END=22257	GT:DP:GQ:MIN_DP:PL	0/0:1:3:1:0,3,32
I	23395	.	C	<NON_REF>	.	.	END=23395	GT:DP:GQ:MIN_DP:PL	0/0:0:0:0:0,0,0
I	23398	.	A	<NON_REF>	.	.	END=23398	GT:DP:GQ:MIN_DP:PL	0/0:0:0:0:0,0,0
I	23942	.	A	<NON_REF>	.	.	END=23942	GT:DP:GQ:MIN_DP:PL	0/0:1:0:1:0,0,0
I	24356	.	T	<NON_REF>	.	.	END=24356	GT:DP:GQ:MIN_DP:PL	0/0:0:0:0:0,0,0
I	24495	.	C	<NON_REF>	.	.	END=24495	GT:DP:GQ:MIN_DP:PL	0/0:0:0:0:0,0,0
I	25996	.	G	<NON_REF>	.	.	END=25996	GT:DP:GQ:MIN_DP:PL	0/0:1:3:1:0,3,19
I	26449	.	A	<NON_REF>	.	.	END=26449	GT:DP:GQ:MIN_DP:PL	0/0:0:0:0:0,0,0
I	26827	.	G	<NON_REF>	.	.	END=26827	GT:DP:GQ:MIN_DP:PL	0/0:0:0:0:0,0,0
I	27555	.	A	<NON_REF>	.	.	END=27555	GT:DP:GQ:MIN_DP:PL	0/0:0:0:0:0,0,0
I	28512	.	T	<NON_REF>	.	.	END=28512	GT:DP:GQ:MIN_DP:PL	0/0:0:0:0:0,0,0
I	28534	.	T	<NON_REF>	.	.	END=28534	GT:DP:GQ:MIN_DP:PL	0/0:0:0:0:0,0,0
I	28778	.	T	<NON_REF>	.	.	END=28778	GT:DP:GQ:MIN_DP:PL	0/0:0:0:0:0,0,0
I	28792	.	T	<NON_REF>	.	.	END=28792	GT:DP:GQ:MIN_DP:PL	0/0:0:0:0:0,0,0
I	30671	.	T	<NON_REF>	.	.	END=30671	GT:DP:GQ:MIN_DP:PL	0/0:1:3:1:0,3,41
I	31281	.	T	<NON_REF>	.	.	END=31281	GT:DP:GQ:MIN_DP:PL	0/0:3:9:3:0,9,62
I	32402	.	A	<NON_REF>	.	.	END=32402	GT:DP:GQ:MIN_DP:PL	0/0:0:0:0:0,0,0
I	32839	.	A	<NON_REF>	.	.	END=32839	GT:DP:GQ:MIN_DP:PL	0/0:3:9:3:0,9,90
I	32927	.	G	<NON_REF>	.	.	END=32927	GT:DP:GQ:MIN_DP:PL	0/0:0:0:0:0,0,0
I	33128	.	C	<NON_REF>	.	.	END=33128	GT:DP:GQ:MIN_DP:PL	0/0:6:18:6:0,18,209
I	33673	.	A	<NON_REF>	.	.	END=33673	GT:DP:GQ:MIN_DP:PL	0/0:2:6:2:0,6,49
I	34046	.	G	<NON_REF>	.	.	END=34046	GT:DP:GQ:MIN_DP:PL	0/0:3:9:3:0,9,90
I	34127	.	A	<NON_REF>	.	.	END=34127	GT:DP:GQ:MIN_DP:PL	0/0:3:6:3:0,6,90
I	34231	.	A	<NON_REF>	.	.	END=34231	GT:DP:GQ:MIN_DP:PL	0/0:1:3:1:0,3,41
I	34541	.	A	<NON_REF>	.	.	END=34541	GT:DP:GQ:MIN_DP:PL	0/0:0:0:0:0,0,0
I	34842	.	G	<NON_REF>	.	.	END=34842	GT:DP:GQ:MIN_DP:PL	0/0:1:3:1:0,3,41
I	34968	.	C	<NON_REF>	.	.	END=34968	GT:DP:GQ:MIN_DP:PL	0/0:2:6:2:0,6,49
I	35908	.	C	<NON_REF>	.	.	END=35908	GT:DP:GQ:MIN_DP:PL	0/0:0:0:0:0,0,0
I	36007	.	C	<NON_REF>	.	.	END=36007	GT:DP:GQ:MIN_DP:PL	0/0:0:0:0:0,0,0
I	36170	.	G	<NON_REF>	.	.	END=36170	GT:DP:GQ:MIN_DP:PL	0/0:0:0:0:0,0,0
I	36179	.	T	<NON_REF>	.	.	END=36179	GT:DP:GQ:MIN_DP:PL	0/0:0:0:0:0,0,0
I	36410	.	C	<NON_REF>	.	.	END=36410	GT:DP:GQ:MIN_DP:PL	0/0:1:3:1:0,3,41
I	36666	.	C	<NON_REF>	.	.	END=36666	GT:DP:GQ:MIN_DP:PL	0/0:1:3:1:0,3,19
I	36907	.	A	<NON_REF>	.	.	END=36907	GT:DP:GQ:MIN_DP:PL	0/0:1:3:1:0,3,41
I	37151	.	C	<NON_REF>	.	.	END=37151	GT:DP:GQ:MIN_DP:PL	0/0:1:3:1:0,3,37
I	37564	.	A	<NON_REF>	.	.	END=37564	GT:DP:GQ:MIN_DP:PL	0/0:0:0:0:0,0,0
I	37716	.	A	<NON_REF>	.	.	END=37716	GT:DP:GQ:MIN_DP:PL	0/0:4:0:4:0,0,68
I	38161	.	T	<NON_REF>	.	.	END=38161	GT:DP:GQ:MIN_DP:PL	0/0:0:0:0:0,0,0
I	38465	.	G	<NON_REF>	.	.	END=38465	GT:DP:GQ:MIN_DP:PL	0/0:0:0:0:0,0,0
I	39386	.	G	<NON_REF>	.	.	END=39386	GT:DP:GQ:MIN_DP:PL	0/0:2:3:2:0,3,45
I	40079	.	A	<NON_REF>	.	.	END=40079	GT:DP:GQ:MIN_DP:PL	0/0:0:0:0:0,0,0
I	41151	.	C	<NON_REF>	.	.	END=41151	GT:DP:GQ:MIN_DP:PL	0/0:1:3:1:0,3,41
I	41181	.	A	<NON_REF>	.	.	END=41181	GT:DP:GQ:MIN_DP:PL	0/0:2:6:2:0,6,49
I	41980	.	G	<NON_REF>	.	.	END=41980	GT:DP:GQ:MIN_DP:PL	0/0:4:12:4:0,12,131
I	43123	.	G	<NON_REF>	.	.	END=43123	GT:DP:GQ:MIN_DP:PL	0/0:2:3:2:0,3,45
I	43212	.	T	<NON_REF>	.	.	END=43212	GT:DP:GQ:MIN_DP:PL	0/0:3:9:3:0,9,68
I	43445	.	C	<NON_REF>	.	.	END=43445	GT:DP:GQ:MIN_DP:PL	0/0:2:3:2:0,3,45
I	44163	.	A	<NON_REF>	.	.	END=44163	GT:DP:GQ:MIN_DP:PL	0/0:4:12:4:0,12,131
I	44309	.	A	<NON_REF>	.	.	END=44309	GT:DP:GQ:MIN_DP:PL	0/0:3:3:3:0,3,45
I	44393	.	A	<NON_REF>	.	.	END=44393	GT:DP:GQ:MIN_DP:PL	0/0:0:0:0:0,0,0
I	44769	.	G	<NON_REF>	.	.	END=44769	GT:DP:GQ:MIN_DP:PL	0/0:0:0:0:0,0,0
I	45215	.	T	<NON_REF>	.	.	END=45215	GT:DP:GQ:MIN_DP:PL	0/0:0:0:0:0,0,0
I	45222	.	A	<NON_REF>	.	.	END=45222	GT:DP:GQ:MIN_DP:PL	0/0:0:0:0:0,0,0
I	45224	.	T	<NON_REF>	.	.	END=45224	GT:DP:GQ:MIN_DP:PL	0/0:0:0:0:0,0,0
I	45227	.	T	<NON_REF>	.	.	END=45227	GT:DP:GQ:MIN_DP:PL	0/0:0:0:0:0,0,0
I	46395	.	T	<NON_REF>	.	.	END=46395	GT:DP:GQ:MIN_DP:PL	0/0:3:9:3:0,9,122
I	46655	.	A	<NON_REF>	.	.	END=46655	GT:DP:GQ:MIN_DP:PL	0/0:3:9:3:0,9,100
I	46738	.	G	<NON_REF>	.	.	END=46738	GT:DP:GQ:MIN_DP:PL	0/0:1:3:1:0,3,41
I	47662	.	T	<NON_REF>	.	.	END=47662	GT:DP:GQ:MIN_DP:PL	0/0:2:6:2:0,6,49
I	48630	.	T	<NON_REF>	.	.	END=48630	GT:DP:GQ:MIN_DP:PL	0/0:0:0:0:0,0,0
I	48825	.	G	<NON_REF>	.	.	END=48825	GT:DP:GQ:MIN_DP:PL	0/0:0:0:0:0,0,0
I	48904	.	A	<NON_REF>	.	.	END=48904	GT:DP:GQ:MIN_DP:PL	0/0:0:0:0:0,0,0
I	49843	.	A	<NON_REF>	.	.	END=49843	GT:DP:GQ:MIN_DP:PL	0/0:3:9:3:0,9,68
I	50306	.	G	<NON_REF>	.	.	END=50306	GT:DP:GQ:MIN_DP:PL	0/0:0:0:0:0,0,0
I	52726	.	T	<NON_REF>	.	.	END=52726	GT:DP:GQ:MIN_DP:PL	0/0:2:6:2:0,6,49
I	52894	.	G	<NON_REF>	.	.	END=52894	GT:DP:GQ:MIN_DP:PL	0/0:0:0:0:0,0,0
I	53186	.	G	<NON_REF>	.	.	END=53186	GT:DP:GQ:MIN_DP:PL	0/0:0:0:0:0,0,0
I	54156	.	C	<NON_REF>	.	.	END=54156	GT:DP:GQ:MIN_DP:PL	0/0:2:6:2:0,6,49
I	55927	.	G	<NON_REF>	.	.	END=55927	GT:DP:GQ:MIN_DP:PL	0/0:0:0:0:0,0,0
I	56338	.	A	<NON_REF>	.	.	END=56338	GT:DP:GQ:MIN_DP:PL	0/0:4:0:4:0,0,72
I	56846	.	C	<NON_REF>	.	.	END=56846	GT:DP:GQ:MIN_DP:PL	0/0:2:6:2:0,6,49
I	57344	.	C	<NON_REF>	.	.	END=57344	GT:DP:GQ:MIN_DP:PL	0/0:3:9:3:0,9,75
I	57482	.	A	<NON_REF>	.	.	END=57482	GT:DP:GQ:MIN_DP:PL	0/0:5:15:5:0,15,159
I	58946	.	G	<NON_REF>	.	.	END=58946	GT:DP:GQ:MIN_DP:PL	0/0:1:3:1:0,3,41
I	59116	.	G	<NON_REF>	.	.	END=59116	GT:DP:GQ:MIN_DP:PL	0/0:2:6:2:0,6,37
I	59600	.	T	<NON_REF>	.	.	END=59600	GT:DP:GQ:MIN_DP:PL	0/0:0:0:0:0,0,0
I	60201	.	C	<NON_REF>	.	.	END=60201	GT:DP:GQ:MIN_DP:PL	0/0:0:0:0:0,0,0
I	60398	.	G	<NON_REF>	.	.	END=60398	GT:DP:GQ:MIN_DP:PL	0/0:1:3:1:0,3,19
I	60467	.	A	<NON_REF>	.	.	END=60467	GT:DP:GQ:MIN_DP:PL	0/0:1:3:1:0,3,26
I	61160	.	G	<NON_REF>	.	.	END=61160	GT:DP:GQ:MIN_DP:PL	0/0:0:0:0:0,0,0
I	61766	.	T	<NON_REF>	.	.	END=61766	GT:DP:GQ:MIN_DP:PL	0/0:0:0:0:0,0,0
I	62249	.	G	<NON_REF>	.	.	END=62249	GT:DP:GQ:MIN_DP:PL	0/0:3:9:3:0,9,91
I	62642	.	T	<NON_REF>	.	.	END=62642	GT:DP:GQ:MIN_DP:PL	0/0:1:3:1:0,3,41
I	63114	.	C	<NON_REF>	.	.	END=63114	GT:DP:GQ:MIN_DP:PL	0/0:2:0:2:0,0,7
I	63684	.	T	<NON_REF>	.	.	END=63684	GT:DP:GQ:MIN_DP:PL	0/0:1:3:1:0,3,19
I	64044	.	C	<NON_REF>	.	.	END=64044	GT:DP:GQ:MIN_DP:PL	0/0:4:9:4:0,9,135
I	65110	.	A	<NON_REF>	.	.	END=65110	GT:DP:GQ:MIN_DP:PL	0/0:2:6:2:0,6,78
I	65206	.	A	<NON_REF>	.	.	END=65206	GT:DP:GQ:MIN_DP:PL	0/0:0:0:0:0,0,0
I	66015	.	G	<NON_REF>	.	.	END=66015	GT:DP:GQ:MIN_DP:PL	0/0:2:6:2:0,6,82
I	66407	.	G	<NON_REF>	.	.	END=66407	GT:DP:GQ:MIN_DP:PL	0/0:3:0:3:0,0,54
I	66673	.	T	<NON_REF>	.	.	END=66673	GT:DP:GQ:MIN_DP:PL	0/0:4:12:4:0,12,99
I	66938	.	A	<NON_REF>	.	.	END=66938	GT:DP:GQ:MIN_DP:PL	0/0:0:0:0:0,0,0
I	67537	.	A	<NON_REF>	.	.	END=67537	GT:DP:GQ:MIN_DP:PL	0/0:0:0:0:0,0,0
I	67962	.	A	<NON_REF>	.	.	END=67962	GT:DP:GQ:MIN_DP:PL	0/0:3:9:3:0,9,90
I	68277	.	G	<NON_REF>	.	.	END=68277	GT:DP:GQ:MIN_DP:PL	0/0:0:0:0:0,0,0
I	68640	.	G	<NON_REF>	.	.	END=68640	GT:DP:GQ:MIN_DP:PL	0/0:0:0:0:0,0,0
I	69833	.	G	<NON_REF>	.	.	END=69833	GT:DP:GQ:MIN_DP:PL	0/0:3:9:3:0,9,113
I	70360	.	T	<NON_REF>	.	.	END=70360	GT:DP:GQ:MIN_DP:PL	0/0:2:3:2:0,3,45
I	70902	.	T	<NON_REF>	.	.	END=70902	GT:DP:GQ:MIN_DP:PL	0/0:3:9:3:0,9,100
I	70989	.	G	<NON_REF>	.	.	END=70989	GT:DP:GQ:MIN_DP:PL	0/0:1:3:1:0,3,37
I	71106	.	A	<NON_REF>	.	.	END=71106	GT:DP:GQ:MIN_DP:PL	0/0:1:3:1:0,3,41
I	71201	.	A	<NON_REF>	.	.	END=71201	GT:DP:GQ:MIN_DP:PL	0/0:2:3:2:0,3,45
I	72302	.	C	<NON_REF>	.	.	END=72302	GT:DP:GQ:MIN_DP:PL	0/0:0:0:0:0,0,0
I	72374	.	G	<NON_REF>	.	.	END=72374	GT:DP:GQ:MIN_DP:PL	0/0:0:0:0:0,0,0
I	72606	.	T	<NON_REF>	.	.	END=72606	GT:DP:GQ:MIN_DP:PL	0/0:0:0:0:0,0,0
I	72660	.	G	<NON_REF>	.	.	END=72660	GT:DP:GQ:MIN_DP:PL	0/0:0:0:0:0,0,0
I	73198	.	G	<NON_REF>	.	.	END=73198	GT:DP:GQ:MIN_DP:PL	0/0:2:6:2:0,6,74
I	73506	.	G	<NON_REF>	.	.	END=73506	GT:DP:GQ:MIN_DP:PL	0/0:1:3:1:0,3,41
I	75723	.	A	<NON_REF>	.	.	END=75723	GT:DP:GQ:MIN_DP:PL	0/0:1:3:1:0,3,37
I	76465	.	T	<NON_REF>	.	.	END=76465	GT:DP:GQ:MIN_DP:PL	0/0:0:0:0:0,0,0
I	76506	.	A	<NON_REF>	.	.	END=76506	GT:DP:GQ:MIN_DP:PL	0/0:0:0:0:0,0,0
I	76755	.	C	<NON_REF>	.	.	END=76755	GT:DP:GQ:MIN_DP:PL	0/0:2:6:2:0,6,49
I	77570	.	A	<NON_REF>	.	.	END=77570	GT:DP:GQ:MIN_DP:PL	0/0:1:3:1:0,3,41
I	77817	.	A	<NON_REF>	.	.	END=77817	GT:DP:GQ:MIN_DP:PL	0/0:0:0:0:0,0,0
I	77905	.	T	<NON_REF>	.	.	END=77905	GT:DP:GQ:MIN_DP:PL	0/0:0:0:0:0,0,0
I	77939	.	G	<NON_REF>	.	.	END=77939	GT:DP:GQ:MIN_DP:PL	0/0:1:3:1:0,3,19
I	78088	.	G	<NON_REF>	.	.	END=78088	GT:DP:GQ:MIN_DP:PL	0/0:3:9:3:0,9,84
I	78781	.	A	<NON_REF>	.	.	END=78781	GT:DP:GQ:MIN_DP:PL	0/0:2:6:2:0,6,82
I	78820	.	C	<NON_REF>	.	.	END=78820	GT:DP:GQ:MIN_DP:PL	0/0:3:9:3:0,9,90
I	79076	.	G	<NON_REF>	.	.	END=79076	GT:DP:GQ:MIN_DP:PL	0/0:1:3:1:0,3,41
I	79484	.	A	<NON_REF>	.	.	END=79484	GT:DP:GQ:MIN_DP:PL	0/0:0:0:0:0,0,0
I	80133	.	T	<NON_REF>	.	.	END=80133	GT:DP:GQ:MIN_DP:PL	0/0:1:3:1:0,3,41
I	80219	.	G	<NON_REF>	.	.	END=80219	GT:DP:GQ:MIN_DP:PL	0/0:1:3:1:0,3,37
I	80595	.	A	<NON_REF>	.	.	END=80595	GT:DP:GQ:MIN_DP:PL	0/0:0:0:0:0,0,0
I	81189	.	A	<NON_REF>	.	.	END=81189	GT:DP:GQ:MIN_DP:PL	0/0:2:6:2:0,6,43
I	81583	.	G	<NON_REF>	.	.	END=81583	GT:DP:GQ:MIN_DP:PL	0/0:0:0:0:0,0,0
I	82089	.	T	<NON_REF>	.	.	END=82089	GT:DP:GQ:MIN_DP:PL	0/0:0:0:0:0,0,0
I	82248	.	C	<NON_REF>	.	.	END=82248	GT:DP:GQ:MIN_DP:PL	0/0:2:6:2:0,6,78
I	82313	.	T	<NON_REF>	.	.	END=82313	GT:DP:GQ:MIN_DP:PL	0/0:3:9:3:0,9,118
I	82378	.	T	<NON_REF>	.	.	END=82378	GT:DP:GQ:MIN_DP:PL	0/0:2:3:2:0,3,45
I	82404	.	C	<NON_REF>	.	.	END=82404	GT:DP:GQ:MIN_DP:PL	0/0:2:6:2:0,6,59
I	82816	.	C	<NON_REF>	.	.	END=82816	GT:DP:GQ:MIN_DP:PL	0/0:0:0:0:0,0,0
I	83075	.	A	<NON_REF>	.	.	END=83075	GT:DP:GQ:MIN_DP:PL	0/0:2:6:2:0,6,43
I	83173	.	T	<NON_REF>	.	.	END=83173	GT:DP:GQ:MIN_DP:PL	0/0:1:3:1:0,3,41
I	83287	.	T	<NON_REF>	.	.	END=83287	GT:DP:GQ:MIN_DP:PL	0/0:0:0:0:0,0,0
I	84180	.	C	<NON_REF>	.	.	END=84180	GT:DP:GQ:MIN_DP:PL	0/0:0:0:0:0,0,0
I	85913	.	C	<NON_REF>	.	.	END=85913	GT:DP:GQ:MIN_DP:PL	0/0:0:0:0:0,0,0
I	85991	.	G	<NON_REF>	.	.	END=85991	GT:DP:GQ:MIN_DP:PL	0/0:0:0:0:0,0,0
I	86468	.	G	<NON_REF>	.	.	END=86468	GT:DP:GQ:MIN_DP:PL	0/0:1:3:1:0,3,41
I	88085	.	G	<NON_REF>	.	.	END=88085	GT:DP:GQ:MIN_DP:PL	0/0:0:0:0:0,0,0
I	88323	.	G	<NON_REF>	.	.	END=88323	GT:DP:GQ:MIN_DP:PL	0/0:0:0:0:0,0,0
I	88857	.	G	<NON_REF>	.	.	END=88857	GT:DP:GQ:MIN_DP:PL	0/0:1:3:1:0,3,41
I	89734	.	A	<NON_REF>	.	.	END=89734	GT:DP:GQ:MIN_DP:PL	0/0:1:3:1:0,3,19
I	89897	.	C	<NON_REF>	.	.	END=89897	GT:DP:GQ:MIN_DP:PL	0/0:0:0:0:0,0,0
I	90474	.	C	<NON_REF>	.	.	END=90474	GT:DP:GQ:MIN_DP:PL	0/0:0:0:0:0,0,0
I	91001	.	G	<NON_REF>	.	.	END=91001	GT:DP:GQ:MIN_DP:PL	0/0:1:3:1:0,3,41
I	91040	.	A	<NON_REF>	.	.	END=91040	GT:DP:GQ:MIN_DP:PL	0/0:0:0:0:0,0,0
I	91288	.	A	<NON_REF>	.	.	END=91288	GT:DP:GQ:MIN_DP:PL	0/0:0:0:0:0,0,0
I	91632	.	G	<NON_REF>	.	.	END=91632	GT:DP:GQ:MIN_DP:PL	0/0:0:0:0:0,0,0
I	91925	.	A	<NON_REF>	.	.	END=91925	GT:DP:GQ:MIN_DP:PL	0/0:1:0:1:0,0,0
I	92188	.	A	<NON_REF>	.	.	END=92188	GT:DP:GQ:MIN_DP:PL	0/0:0:0:0:0,0,0
I	92250	.	C	<NON_REF>	.	.	END=92250	GT:DP:GQ:MIN_DP:PL	0/0:0:0:0:0,0,0
I	92616	.	G	<NON_REF>	.	.	END=92616	GT:DP:GQ:MIN_DP:PL	0/0:1:3:1:0,3,41
I	93212	.	C	<NON_REF>	.	.	END=93212	GT:DP:GQ:MIN_DP:PL	0/0:4:12:4:0,12,99
I	94720	.	C	<NON_REF>	.	.	END=94720	GT:DP:GQ:MIN_DP:PL	0/0:0:0:0:0,0,0
I	95641	.	G	<NON_REF>	.	.	END=95641	GT:DP:GQ:MIN_DP:PL	0/0:2:6:2:0,6,49
I	95769	.	T	<NON_REF>	.	.	END=95769	GT:DP:GQ:MIN_DP:PL	0/0:5:12:5:0,12,180
I	95773	.	C	<NON_REF>	.	.	END=95773	GT:DP:GQ:MIN_DP:PL	0/0:6:15:6:0,15,225
I	96144	.	C	<NON_REF>	.	.	END=96144	GT:DP:GQ:MIN_DP:PL	0/0:3:9:3:0,9,122
I	96942	.	G	<NON_REF>	.	.	END=96942	GT:DP:GQ:MIN_DP:PL	0/0:2:6:2:0,6,49
I	97468	.	A	<NON_REF>	.	.	END=97468	GT:DP:GQ:MIN_DP:PL	0/0:0:0:0:0,0,0
I	98064	.	T	<NON_REF>	.	.	END=98064	GT:DP:GQ:MIN_DP:PL	0/0:0:0:0:0,0,0
I	98212	.	T	<NON_REF>	.	.	END=98212	GT:DP:GQ:MIN_DP:PL	0/0:5:15:5:0,15,140
I	99548	.	C	<NON_REF>	.	.	END=99548	GT:DP:GQ:MIN_DP:PL	0/0:0:0:0:0,0,0
I	100042	.	G	<NON_REF>	.	.	END=100042	GT:DP:GQ:MIN_DP:PL	0/0:1:3:1:0,3,41
I	101122	.	A	<NON_REF>	.	.	END=101122	GT:DP:GQ:MIN_DP:PL	0/0:2:6:2:0,6,43
I	103372	.	C	<NON_REF>	.	.	END=103372	GT:DP:GQ:MIN_DP:PL	0/0:2:6:2:0,6,73
I	103875	.	G	<NON_REF>	.	.	END=103875	GT:DP:GQ:MIN_DP:PL	0/0:1:3:1:0,3,32
I	104086	.	A	<NON_REF>	.	.	END=104086	GT:DP:GQ:MIN_DP:PL	0/0:1:0:1:0,0,0
I	104216	.	T	<NON_REF>	.	.	END=104216	GT:DP:GQ:MIN_DP:PL	0/0:0:0:0:0,0,0
I	104891	.	T	<NON_REF>	.	.	END=104891	GT:DP:GQ:MIN_DP:PL	0/0:2:6:2:0,6,43
I	105242	.	A	<NON_REF>	.	.	END=105242	GT:DP:GQ:MIN_DP:PL	0/0:1:3:1:0,3,37
I	105395	.	C	<NON_REF>	.	.	END=105395	GT:DP:GQ:MIN_DP:PL	0/0:2:6:2:0,6,82
I	105408	.	G	<NON_REF>	.	.	END=105408	GT:DP:GQ:MIN_DP:PL	0/0:2:6:2:0,6,59
I	105891	.	T	<NON_REF>	.	.	END=105891	GT:DP:GQ:MIN_DP:PL	0/0:0:0:0:0,0,0
I	105958	.	A	<NON_REF>	.	.	END=105958	GT:DP:GQ:MIN_DP:PL	0/0:2:6:2:0,6,49
I	106360	.	G	GT,<NON_REF>	20.56	.	DP=2;ExcessHet=3.0103;MLEAC=2,0;MLEAF=1.00,0.00;RAW_MQ=1058.00	GT:AD:DP:GQ:PL:SB	1/1:0,2,0:2:6:56,6,0,56,6,56:0,0,1,1
I	106526	.	T	<NON_REF>	.	.	END=106526	GT:DP:GQ:MIN_DP:PL	0/0:0:0:0:0,0,0
I	107175	.	T	<NON_REF>	.	.	END=107175	GT:DP:GQ:MIN_DP:PL	0/0:3:9:3:0,9,84
I	107197	.	G	<NON_REF>	.	.	END=107197	GT:DP:GQ:MIN_DP:PL	0/0:1:3:1:0,3,19
I	108121	.	T	<NON_REF>	.	.	END=108121	GT:DP:GQ:MIN_DP:PL	0/0:0:0:0:0,0,0
I	108300	.	T	<NON_REF>	.	.	END=108300	GT:DP:GQ:MIN_DP:PL	0/0:4:12:4:0,12,93
I	108362	.	A	<NON_REF>	.	.	END=108362	GT:DP:GQ:MIN_DP:PL	0/0:2:6:2:0,6,67
I	108438	.	A	<NON_REF>	.	.	END=108438	GT:DP:GQ:MIN_DP:PL	0/0:0:0:0:0,0,0
I	108785	.	G	<NON_REF>	.	.	END=108785	GT:DP:GQ:MIN_DP:PL	0/0:1:3:1:0,3,37
I	108803	.	C	<NON_REF>	.	.	END=108803	GT:DP:GQ:MIN_DP:PL	0/0:1:3:1:0,3,32
I	108812	.	C	<NON_REF>	.	.	END=108812	GT:DP:GQ:MIN_DP:PL	0/0:1:3:1:0,3,32
I	109242	.	G	<NON_REF>	.	.	END=109242	GT:DP:GQ:MIN_DP:PL	0/0:2:0:2:0,0,6
I	109460	.	A	<NON_REF>	.	.	END=109460	GT:DP:GQ:MIN_DP:PL	0/0:2:6:2:0,6,65
I	109787	.	C	<NON_REF>	.	.	END=109787	GT:DP:GQ:MIN_DP:PL	0/0:1:3:1:0,3,41
I	109830	.	C	<NON_REF>	.	.	END=109830	GT:DP:GQ:MIN_DP:PL	0/0:1:3:1:0,3,41
I	111265	.	G	<NON_REF>	.	.	END=111265	GT:DP:GQ:MIN_DP:PL	0/0:0:0:0:0,0,0
I	113772	.	A	<NON_REF>	.	.	END=113772	GT:DP:GQ:MIN_DP:PL	0/0:1:3:1:0,3,41
I	113894	.	C	<NON_REF>	.	.	END=113894	GT:DP:GQ:MIN_DP:PL	0/0:3:9:3:0,9,109
I	114263	.	A	<NON_REF>	.	.	END=114263	GT:DP:GQ:MIN_DP:PL	0/0:0:0:0:0,0,0
I	115058	.	C	<NON_REF>	.	.	END=115058	GT:DP:GQ:MIN_DP:PL	0/0:2:3:2:0,3,45
I	115737	.	A	<NON_REF>	.	.	END=115737	GT:DP:GQ:MIN_DP:PL	0/0:0:0:0:0,0,0
I	115926	.	T	<NON_REF>	.	.	END=115926	GT:DP:GQ:MIN_DP:PL	0/0:2:6:2:0,6,43
I	115963	.	T	<NON_REF>	.	.	END=115963	GT:DP:GQ:MIN_DP:PL	0/0:2:6:2:0,6,43
I	116070	.	T	<NON_REF>	.	.	END=116070	GT:DP:GQ:MIN_DP:PL	0/0:0:0:0:0,0,0
I	116338	.	A	<NON_REF>	.	.	END=116338	GT:DP:GQ:MIN_DP:PL	0/0:2:6:2:0,6,43
I	116346	.	A	<NON_REF>	.	.	END=116346	GT:DP:GQ:MIN_DP:PL	0/0:2:6:2:0,6,49
I	116374	.	G	<NON_REF>	.	.	END=116374	GT:DP:GQ:MIN_DP:PL	0/0:2:6:2:0,6,43
I	116398	.	T	<NON_REF>	.	.	END=116398	GT:DP:GQ:MIN_DP:PL	0/0:2:6:2:0,6,49
I	116705	.	G	<NON_REF>	.	.	END=116705	GT:DP:GQ:MIN_DP:PL	0/0:0:0:0:0,0,0
I	116708	.	T	<NON_REF>	.	.	END=116708	GT:DP:GQ:MIN_DP:PL	0/0:0:0:0:0,0,0
I	116720	.	C	<NON_REF>	.	.	END=116720	GT:DP:GQ:MIN_DP:PL	0/0:0:0:0:0,0,0
I	117089	.	T	<NON_REF>	.	.	END=117089	GT:DP:GQ:MIN_DP:PL	0/0:1:3:1:0,3,41
I	119198	.	T	<NON_REF>	.	.	END=119198	GT:DP:GQ:MIN_DP:PL	0/0:2:6:2:0,6,63
I	119308	.	G	<NON_REF>	.	.	END=119308	GT:DP:GQ:MIN_DP:PL	0/0:1:3:1:0,3,41
I	119816	.	G	<NON_REF>	.	.	END=119816	GT:DP:GQ:MIN_DP:PL	0/0:0:0:0:0,0,0
I	120615	.	C	<NON_REF>	.	.	END=120615	GT:DP:GQ:MIN_DP:PL	0/0:3:9:3:0,9,90
I	120653	.	G	<NON_REF>	.	.	END=120653	GT:DP:GQ:MIN_DP:PL	0/0:3:9:3:0,9,122
I	121024	.	T	<NON_REF>	.	.	END=121024	GT:DP:GQ:MIN_DP:PL	0/0:3:9:3:0,9,109
I	121425	.	G	<NON_REF>	.	.	END=121425	GT:DP:GQ:MIN_DP:PL	0/0:0:0:0:0,0,0
I	121504	.	A	<NON_REF>	.	.	END=121504	GT:DP:GQ:MIN_DP:PL	0/0:2:6:2:0,6,49
I	122430	.	G	<NON_REF>	.	.	END=122430	GT:DP:GQ:MIN_DP:PL	0/0:1:3:1:0,3,41
I	122715	.	C	<NON_REF>	.	.	END=122715	GT:DP:GQ:MIN_DP:PL	0/0:3:9:3:0,9,85
I	123411	.	G	<NON_REF>	.	.	END=123411	GT:DP:GQ:MIN_DP:PL	0/0:3:6:3:0,6,90
I	124344	.	G	<NON_REF>	.	.	END=124344	GT:DP:GQ:MIN_DP:PL	0/0:2:6:2:0,6,49
I	124546	.	A	<NON_REF>	.	.	END=124546	GT:DP:GQ:MIN_DP:PL	0/0:0:0:0:0,0,0
I	124782	.	T	<NON_REF>	.	.	END=124782	GT:DP:GQ:MIN_DP:PL	0/0:1:3:1:0,3,41
I	125236	.	G	<NON_REF>	.	.	END=125236	GT:DP:GQ:MIN_DP:PL	0/0:2:6:2:0,6,82
I	126111	.	A	<NON_REF>	.	.	END=126111	GT:DP:GQ:MIN_DP:PL	0/0:1:3:1:0,3,41
I	126307	.	G	<NON_REF>	.	.	END=126307	GT:DP:GQ:MIN_DP:PL	0/0:0:0:0:0,0,0
I	126520	.	C	<NON_REF>	.	.	END=126520	GT:DP:GQ:MIN_DP:PL	0/0:1:3:1:0,3,41
I	126950	.	C	<NON_REF>	.	.	END=126950	GT:DP:GQ:MIN_DP:PL	0/0:1:3:1:0,3,41
I	128043	.	G	<NON_REF>	.	.	END=128043	GT:DP:GQ:MIN_DP:PL	0/0:0:0:0:0,0,0
I	128077	.	T	<NON_REF>	.	.	END=128077	GT:DP:GQ:MIN_DP:PL	0/0:0:0:0:0,0,0
I	128215	.	C	<NON_REF>	.	.	END=128215	GT:DP:GQ:MIN_DP:PL	0/0:0:0:0:0,0,0
I	128435	.	T	<NON_REF>	.	.	END=128435	GT:DP:GQ:MIN_DP:PL	0/0:0:0:0:0,0,0
I	130380	.	T	<NON_REF>	.	.	END=130381	GT:DP:GQ:MIN_DP:PL	0/0:2:0:2:0,0,4
I	130518	.	C	<NON_REF>	.	.	END=130518	GT:DP:GQ:MIN_DP:PL	0/0:0:0:0:0,0,0
I	130555	.	A	<NON_REF>	.	.	END=130555	GT:DP:GQ:MIN_DP:PL	0/0:0:0:0:0,0,0
I	130809	.	C	<NON_REF>	.	.	END=130809	GT:DP:GQ:MIN_DP:PL	0/0:4:12:4:0,12,125
I	131808	.	A	<NON_REF>	.	.	END=131808	GT:DP:GQ:MIN_DP:PL	0/0:1:3:1:0,3,41
I	132320	.	C	<NON_REF>	.	.	END=132320	GT:DP:GQ:MIN_DP:PL	0/0:2:3:2:0,3,45
I	132805	.	T	<NON_REF>	.	.	END=132805	GT:DP:GQ:MIN_DP:PL	0/0:0:0:0:0,0,0
I	133809	.	C	<NON_REF>	.	.	END=133809	GT:DP:GQ:MIN_DP:PL	0/0:2:6:2:0,6,49
I	135309	.	A	<NON_REF>	.	.	END=135309	GT:DP:GQ:MIN_DP:PL	0/0:1:3:1:0,3,41
I	135382	.	T	<NON_REF>	.	.	END=135382	GT:DP:GQ:MIN_DP:PL	0/0:2:6:2:0,6,82
I	135739	.	C	<NON_REF>	.	.	END=135739	GT:DP:GQ:MIN_DP:PL	0/0:4:12:4:0,12,131
I	136145	.	A	<NON_REF>	.	.	END=136145	GT:DP:GQ:MIN_DP:PL	0/0:1:3:1:0,3,41
I	136310	.	G	<NON_REF>	.	.	END=136310	GT:DP:GQ:MIN_DP:PL	0/0:1:3:1:0,3,41
I	136684	.	G	<NON_REF>	.	.	END=136684	GT:DP:GQ:MIN_DP:PL	0/0:0:0:0:0,0,0
I	136834	.	C	<NON_REF>	.	.	END=136834	GT:DP:GQ:MIN_DP:PL	0/0:0:0:0:0,0,0
I	136995	.	T	<NON_REF>	.	.	END=136995	GT:DP:GQ:MIN_DP:PL	0/0:0:0:0:0,0,0
I	137139	.	T	<NON_REF>	.	.	END=137139	GT:DP:GQ:MIN_DP:PL	0/0:2:6:2:0,6,49
I	137179	.	C	<NON_REF>	.	.	END=137179	GT:DP:GQ:MIN_DP:PL	0/0:2:6:2:0,6,37
I	137640	.	C	<NON_REF>	.	.	END=137640	GT:DP:GQ:MIN_DP:PL	0/0:1:3:1:0,3,37
I	137689	.	C	<NON_REF>	.	.	END=137689	GT:DP:GQ:MIN_DP:PL	0/0:1:3:1:0,3,37
I	137767	.	T	<NON_REF>	.	.	END=137767	GT:DP:GQ:MIN_DP:PL	0/0:1:3:1:0,3,37
I	140299	.	C	<NON_REF>	.	.	END=140299	GT:DP:GQ:MIN_DP:PL	0/0:2:6:2:0,6,55
I	141329	.	G	<NON_REF>	.	.	END=141329	GT:DP:GQ:MIN_DP:PL	0/0:2:6:2:0,6,49
I	141375	.	C	<NON_REF>	.	.	END=141375	GT:DP:GQ:MIN_DP:PL	0/0:2:6:2:0,6,49
I	142816	.	C	<NON_REF>	.	.	END=142816	GT:DP:GQ:MIN_DP:PL	0/0:0:0:0:0,0,0
I	143789	.	G	<NON_REF>	.	.	END=143789	GT:DP:GQ:MIN_DP:PL	0/0:2:6:2:0,6,49
I	143999	.	T	<NON_REF>	.	.	END=143999	GT:DP:GQ:MIN_DP:PL	0/0:3:0:3:0,0,3
I	144778	.	A	<NON_REF>	.	.	END=144778	GT:DP:GQ:MIN_DP:PL	0/0:1:3:1:0,3,37
I	145935	.	G	<NON_REF>	.	.	END=145935	GT:DP:GQ:MIN_DP:PL	0/0:2:6:2:0,6,82
I	148424	.	T	<NON_REF>	.	.	END=148424	GT:DP:GQ:MIN_DP:PL	0/0:3:6:3:0,6,90
I	148495	.	A	<NON_REF>	.	.	END=148495	GT:DP:GQ:MIN_DP:PL	0/0:2:3:2:0,3,45
I	148734	.	T	<NON_REF>	.	.	END=148734	GT:DP:GQ:MIN_DP:PL	0/0:6:18:6:0,18,228
I	150760	.	C	<NON_REF>	.	.	END=150760	GT:DP:GQ:MIN_DP:PL	0/0:0:0:0:0,0,0
I	150985	.	C	<NON_REF>	.	.	END=150985	GT:DP:GQ:MIN_DP:PL	0/0:0:0:0:0,0,0
I	154036	.	A	<NON_REF>	.	.	END=154036	GT:DP:GQ:MIN_DP:PL	0/0:1:3:1:0,3,41
I	154292	.	A	<NON_REF>	.	.	END=154292	GT:DP:GQ:MIN_DP:PL	0/0:1:3:1:0,3,41
I	155058	.	A	<NON_REF>	.	.	END=155058	GT:DP:GQ:MIN_DP:PL	0/0:0:0:0:0,0,0
I	155294	.	C	<NON_REF>	.	.	END=155294	GT:DP:GQ:MIN_DP:PL	0/0:1:3:1:0,3,37
I	155496	.	C	<NON_REF>	.	.	END=155496	GT:DP:GQ:MIN_DP:PL	0/0:0:0:0:0,0,0
I	155753	.	G	<NON_REF>	.	.	END=155753	GT:DP:GQ:MIN_DP:PL	0/0:0:0:0:0,0,0
I	155895	.	A	<NON_REF>	.	.	END=155895	GT:DP:GQ:MIN_DP:PL	0/0:0:0:0:0,0,0
I	156666	.	A	<NON_REF>	.	.	END=156666	GT:DP:GQ:MIN_DP:PL	0/0:2:6:2:0,6,43
I	157398	.	C	<NON_REF>	.	.	END=157398	GT:DP:GQ:MIN_DP:PL	0/0:2:6:2:0,6,82
I	157433	.	C	<NON_REF>	.	.	END=157433	GT:DP:GQ:MIN_DP:PL	0/0:2:6:2:0,6,82
I	157685	.	A	<NON_REF>	.	.	END=157685	GT:DP:GQ:MIN_DP:PL	0/0:0:0:0:0,0,0
I	157875	.	A	<NON_REF>	.	.	END=157875	GT:DP:GQ:MIN_DP:PL	0/0:1:3:1:0,3,37
I	158527	.	C	<NON_REF>	.	.	END=158527	GT:DP:GQ:MIN_DP:PL	0/0:4:12:4:0,12,121
I	159475	.	A	<NON_REF>	.	.	END=159475	GT:DP:GQ:MIN_DP:PL	0/0:4:12:4:0,12,99
I	160560	.	A	<NON_REF>	.	.	END=160560	GT:DP:GQ:MIN_DP:PL	0/0:1:3:1:0,3,41
I	161129	.	G	<NON_REF>	.	.	END=161129	GT:DP:GQ:MIN_DP:PL	0/0:1:3:1:0,3,41
I	161913	.	A	<NON_REF>	.	.	END=161913	GT:DP:GQ:MIN_DP:PL	0/0:3:9:3:0,9,90
I	162037	.	A	<NON_REF>	.	.	END=162037	GT:DP:GQ:MIN_DP:PL	0/0:2:6:2:0,6,82
I	162061	.	C	<NON_REF>	.	.	END=162062	GT:DP:GQ:MIN_DP:PL	0/0:1:3:1:0,3,41
I	163347	.	G	<NON_REF>	.	.	END=163347	GT:DP:GQ:MIN_DP:PL	0/0:1:3:1:0,3,41
I	164048	.	C	<NON_REF>	.	.	END=164048	GT:DP:GQ:MIN_DP:PL	0/0:3:3:3:0,3,45
I	164282	.	A	<NON_REF>	.	.	END=164282	GT:DP:GQ:MIN_DP:PL	0/0:0:0:0:0,0,0
I	164420	.	A	<NON_REF>	.	.	END=164420	GT:DP:GQ:MIN_DP:PL	0/0:2:6:2:0,6,82
I	164565	.	C	<NON_REF>	.	.	END=164565	GT:DP:GQ:MIN_DP:PL	0/0:8:24:8:0,24,253
I	164789	.	C	<NON_REF>	.	.	END=164789	GT:DP:GQ:MIN_DP:PL	0/0:1:3:1:0,3,41
I	165070	.	T	<NON_REF>	.	.	END=165070	GT:DP:GQ:MIN_DP:PL	0/0:2:3:2:0,3,45
I	165508	.	G	<NON_REF>	.	.	END=165508	GT:DP:GQ:MIN_DP:PL	0/0:0:0:0:0,0,0
I	166340	.	G	<NON_REF>	.	.	END=166340	GT:DP:GQ:MIN_DP:PL	0/0:0:0:0:0,0,0
I	168048	.	T	<NON_REF>	.	.	END=168048	GT:DP:GQ:MIN_DP:PL	0/0:1:3:1:0,3,41
I	168289	.	G	<NON_REF>	.	.	END=168289	GT:DP:GQ:MIN_DP:PL	0/0:1:3:1:0,3,41
I	169381	.	G	<NON_REF>	.	.	END=169381	GT:DP:GQ:MIN_DP:PL	0/0:0:0:0:0,0,0
I	171171	.	G	<NON_REF>	.	.	END=171171	GT:DP:GQ:MIN_DP:PL	0/0:1:3:1:0,3,19
I	171343	.	C	<NON_REF>	.	.	END=171343	GT:DP:GQ:MIN_DP:PL	0/0:1:3:1:0,3,41
I	171464	.	C	<NON_REF>	.	.	END=171464	GT:DP:GQ:MIN_DP:PL	0/0:1:3:1:0,3,41
I	171656	.	A	<NON_REF>	.	.	END=171656	GT:DP:GQ:MIN_DP:PL	0/0:1:3:1:0,3,19
I	171972	.	G	<NON_REF>	.	.	END=171972	GT:DP:GQ:MIN_DP:PL	0/0:0:0:0:0,0,0
I	172262	.	C	<NON_REF>	.	.	END=172262	GT:DP:GQ:MIN_DP:PL	0/0:0:0:0:0,0,0
I	172510	.	C	<NON_REF>	.	.	END=172510	GT:DP:GQ:MIN_DP:PL	0/0:1:3:1:0,3,37
I	175036	.	A	<NON_REF>	.	.	END=175036	GT:DP:GQ:MIN_DP:PL	0/0:4:12:4:0,12,93
I	175779	.	G	<NON_REF>	.	.	END=175779	GT:DP:GQ:MIN_DP:PL	0/0:1:3:1:0,3,41
I	175782	.	T	<NON_REF>	.	.	END=175782	GT:DP:GQ:MIN_DP:PL	0/0:1:3:1:0,3,41
I	176643	.	G	<NON_REF>	.	.	END=176643	GT:DP:GQ:MIN_DP:PL	0/0:3:6:3:0,6,90
I	176983	.	T	<NON_REF>	.	.	END=176983	GT:DP:GQ:MIN_DP:PL	0/0:3:6:3:0,6,90
I	177333	.	C	<NON_REF>	.	.	END=177333	GT:DP:GQ:MIN_DP:PL	0/0:2:6:2:0,6,43
I	178713	.	C	<NON_REF>	.	.	END=178713	GT:DP:GQ:MIN_DP:PL	0/0:4:12:4:0,12,93
I	179651	.	G	<NON_REF>	.	.	END=179651	GT:DP:GQ:MIN_DP:PL	0/0:3:9:3:0,9,90
I	179783	.	G	<NON_REF>	.	.	END=179783	GT:DP:GQ:MIN_DP:PL	0/0:1:3:1:0,3,19
I	180124	.	T	<NON_REF>	.	.	END=180124	GT:DP:GQ:MIN_DP:PL	0/0:0:0:0:0,0,0
I	181210	.	A	<NON_REF>	.	.	END=181210	GT:DP:GQ:MIN_DP:PL	0/0:3:9:3:0,9,118
I	181442	.	T	<NON_REF>	.	.	END=181442	GT:DP:GQ:MIN_DP:PL	0/0:1:3:1:0,3,41
I	181538	.	T	<NON_REF>	.	.	END=181538	GT:DP:GQ:MIN_DP:PL	0/0:1:3:1:0,3,37
I	181622	.	A	<NON_REF>	.	.	END=181622	GT:DP:GQ:MIN_DP:PL	0/0:2:3:2:0,3,45
I	184470	.	G	<NON_REF>	.	.	END=184470	GT:DP:GQ:MIN_DP:PL	0/0:0:0:0:0,0,0
I	184637	.	A	<NON_REF>	.	.	END=184637	GT:DP:GQ:MIN_DP:PL	0/0:2:6:2:0,6,67
I	184659	.	A	<NON_REF>	.	.	END=184659	GT:DP:GQ:MIN_DP:PL	0/0:2:6:2:0,6,55
I	184719	.	A	<NON_REF>	.	.	END=184719	GT:DP:GQ:MIN_DP:PL	0/0:2:6:2:0,6,82
I	184993	.	C	<NON_REF>	.	.	END=184993	GT:DP:GQ:MIN_DP:PL	0/0:3:9:3:0,9,86
I	185308	.	C	<NON_REF>	.	.	END=185308	GT:DP:GQ:MIN_DP:PL	0/0:2:3:2:0,3,45
I	188324	.	G	<NON_REF>	.	.	END=188324	GT:DP:GQ:MIN_DP:PL	0/0:0:0:0:0,0,0
I	188458	.	A	<NON_REF>	.	.	END=188458	GT:DP:GQ:MIN_DP:PL	0/0:1:3:1:0,3,41
I	188682	.	T	<NON_REF>	.	.	END=188682	GT:DP:GQ:MIN_DP:PL	0/0:1:3:1:0,3,41
I	188908	.	G	<NON_REF>	.	.	END=188908	GT:DP:GQ:MIN_DP:PL	0/0:1:0:1:0,0,0
I	189359	.	A	<NON_REF>	.	.	END=189359	GT:DP:GQ:MIN_DP:PL	0/0:0:0:0:0,0,0
I	189636	.	C	<NON_REF>	.	.	END=189636	GT:DP:GQ:MIN_DP:PL	0/0:0:0:0:0,0,0
I	189916	.	T	<NON_REF>	.	.	END=189916	GT:DP:GQ:MIN_DP:PL	0/0:2:6:2:0,6,49
I	190115	.	C	<NON_REF>	.	.	END=190115	GT:DP:GQ:MIN_DP:PL	0/0:2:0:2:0,0,7
I	190158	.	C	<NON_REF>	.	.	END=190158	GT:DP:GQ:MIN_DP:PL	0/0:2:6:2:0,6,82
I	190160	.	A	<NON_REF>	.	.	END=190160	GT:DP:GQ:MIN_DP:PL	0/0:2:6:2:0,6,59
I	190634	.	C	<NON_REF>	.	.	END=190634	GT:DP:GQ:MIN_DP:PL	0/0:4:12:4:0,12,99
I	191528	.	T	<NON_REF>	.	.	END=191528	GT:DP:GQ:MIN_DP:PL	0/0:0:0:0:0,0,0
I	191892	.	A	<NON_REF>	.	.	END=191892	GT:DP:GQ:MIN_DP:PL	0/0:2:3:2:0,3,45
I	192262	.	C	<NON_REF>	.	.	END=192262	GT:DP:GQ:MIN_DP:PL	0/0:1:3:1:0,3,41
I	192950	.	C	<NON_REF>	.	.	END=192950	GT:DP:GQ:MIN_DP:PL	0/0:2:6:2:0,6,82
I	193960	.	G	<NON_REF>	.	.	END=193960	GT:DP:GQ:MIN_DP:PL	0/0:0:0:0:0,0,0
I	194042	.	A	<NON_REF>	.	.	END=194042	GT:DP:GQ:MIN_DP:PL	0/0:0:0:0:0,0,0
I	194482	.	A	<NON_REF>	.	.	END=194482	GT:DP:GQ:MIN_DP:PL	0/0:0:0:0:0,0,0
I	194583	.	G	<NON_REF>	.	.	END=194583	GT:DP:GQ:MIN_DP:PL	0/0:0:0:0:0,0,0
I	194993	.	C	<NON_REF>	.	.	END=194993	GT:DP:GQ:MIN_DP:PL	0/0:1:3:1:0,3,41
I	195647	.	C	<NON_REF>	.	.	END=195647	GT:DP:GQ:MIN_DP:PL	0/0:3:9:3:0,9,80
I	195788	.	G	<NON_REF>	.	.	END=195788	GT:DP:GQ:MIN_DP:PL	0/0:0:0:0:0,0,0
I	195832	.	C	<NON_REF>	.	.	END=195832	GT:DP:GQ:MIN_DP:PL	0/0:0:0:0:0,0,0
I	196610	.	T	<NON_REF>	.	.	END=196610	GT:DP:GQ:MIN_DP:PL	0/0:0:0:0:0,0,0
I	196620	.	A	<NON_REF>	.	.	END=196620	GT:DP:GQ:MIN_DP:PL	0/0:0:0:0:0,0,0
I	196760	.	T	<NON_REF>	.	.	END=196760	GT:DP:GQ:MIN_DP:PL	0/0:0:0:0:0,0,0
I	196881	.	G	<NON_REF>	.	.	END=196881	GT:DP:GQ:MIN_DP:PL	0/0:0:0:0:0,0,0
I	197897	.	A	<NON_REF>	.	.	END=197897	GT:DP:GQ:MIN_DP:PL	0/0:0:0:0:0,0,0
I	198428	.	G	<NON_REF>	.	.	END=198428	GT:DP:GQ:MIN_DP:PL	0/0:0:0:0:0,0,0
I	198805	.	T	<NON_REF>	.	.	END=198805	GT:DP:GQ:MIN_DP:PL	0/0:1:3:1:0,3,37
I	198933	.	T	<NON_REF>	.	.	END=198933	GT:DP:GQ:MIN_DP:PL	0/0:1:3:1:0,3,19
I	199306	.	C	<NON_REF>	.	.	END=199306	GT:DP:GQ:MIN_DP:PL	0/0:3:9:3:0,9,90
I	199407	.	G	<NON_REF>	.	.	END=199407	GT:DP:GQ:MIN_DP:PL	0/0:3:0:3:0,0,63
I	199640	.	A	<NON_REF>	.	.	END=199640	GT:DP:GQ:MIN_DP:PL	0/0:1:3:1:0,3,41
I	200075	.	C	<NON_REF>	.	.	END=200075	GT:DP:GQ:MIN_DP:PL	0/0:2:6:2:0,6,49
I	200576	.	A	<NON_REF>	.	.	END=200576	GT:DP:GQ:MIN_DP:PL	0/0:0:0:0:0,0,0
I	200933	.	T	<NON_REF>	.	.	END=200933	GT:DP:GQ:MIN_DP:PL	0/0:0:0:0:0,0,0
I	201738	.	C	<NON_REF>	.	.	END=201738	GT:DP:GQ:MIN_DP:PL	0/0:3:9:3:0,9,90
I	202871	.	C	<NON_REF>	.	.	END=202871	GT:DP:GQ:MIN_DP:PL	0/0:2:6:2:0,6,49
I	202942	.	T	<NON_REF>	.	.	END=202942	GT:DP:GQ:MIN_DP:PL	0/0:2:6:2:0,6,49
I	203395	.	A	<NON_REF>	.	.	END=203395	GT:DP:GQ:MIN_DP:PL	0/0:0:0:0:0,0,0
I	203651	.	G	<NON_REF>	.	.	END=203651	GT:DP:GQ:MIN_DP:PL	0/0:3:9:3:0,9,68
I	203714	.	G	<NON_REF>	.	.	END=203714	GT:DP:GQ:MIN_DP:PL	0/0:3:6:3:0,6,90
I	203958	.	C	<NON_REF>	.	.	END=203958	GT:DP:GQ:MIN_DP:PL	0/0:3:9:3:0,9,90
I	204244	.	T	<NON_REF>	.	.	END=204244	GT:DP:GQ:MIN_DP:PL	0/0:1:3:1:0,3,37
I	205269	.	C	<NON_REF>	.	.	END=205269	GT:DP:GQ:MIN_DP:PL	0/0:2:6:2:0,6,49
I	205602	.	G	<NON_REF>	.	.	END=205602	GT:DP:GQ:MIN_DP:PL	0/0:5:15:5:0,15,140
I	205814	.	G	<NON_REF>	.	.	END=205814	GT:DP:GQ:MIN_DP:PL	0/0:3:6:3:0,6,90
I	205981	.	G	<NON_REF>	.	.	END=205981	GT:DP:GQ:MIN_DP:PL	0/0:1:3:1:0,3,19
I	206616	.	G	<NON_REF>	.	.	END=206616	GT:DP:GQ:MIN_DP:PL	0/0:5:15:5:0,15,136
I	206753	.	C	<NON_REF>	.	.	END=206753	GT:DP:GQ:MIN_DP:PL	0/0:2:6:2:0,6,59
I	206940	.	A	<NON_REF>	.	.	END=206941	GT:DP:GQ:MIN_DP:PL	0/0:1:3:1:0,3,41
I	206954	.	T	<NON_REF>	.	.	END=206954	GT:DP:GQ:MIN_DP:PL	0/0:1:3:1:0,3,41
I	206967	.	T	<NON_REF>	.	.	END=206967	GT:DP:GQ:MIN_DP:PL	0/0:2:6:2:0,6,78
I	207482	.	C	<NON_REF>	.	.	END=207482	GT:DP:GQ:MIN_DP:PL	0/0:0:0:0:0,0,0
I	207685	.	C	<NON_REF>	.	.	END=207685	GT:DP:GQ:MIN_DP:PL	0/0:2:6:2:0,6,49
I	208153	.	T	<NON_REF>	.	.	END=208153	GT:DP:GQ:MIN_DP:PL	0/0:1:3:1:0,3,41
I	208852	.	C	<NON_REF>	.	.	END=208852	GT:DP:GQ:MIN_DP:PL	0/0:0:0:0:0,0,0
I	208969	.	T	<NON_REF>	.	.	END=208969	GT:DP:GQ:MIN_DP:PL	0/0:0:0:0:0,0,0
I	208981	.	C	<NON_REF>	.	.	END=208981	GT:DP:GQ:MIN_DP:PL	0/0:0:0:0:0,0,0
I	210602	.	T	<NON_REF>	.	.	END=210602	GT:DP:GQ:MIN_DP:PL	0/0:1:0:1:0,0,0
I	211940	.	G	<NON_REF>	.	.	END=211940	GT:DP:GQ:MIN_DP:PL	0/0:2:6:2:0,6,49
I	213244	.	G	<NON_REF>	.	.	END=213244	GT:DP:GQ:MIN_DP:PL	0/0:0:0:0:0,0,0
I	213332	.	G	<NON_REF>	.	.	END=213332	GT:DP:GQ:MIN_DP:PL	0/0:0:0:0:0,0,0
I	213527	.	G	<NON_REF>	.	.	END=213527	GT:DP:GQ:MIN_DP:PL	0/0:0:0:0:0,0,0
I	214376	.	T	<NON_REF>	.	.	END=214376	GT:DP:GQ:MIN_DP:PL	0/0:0:0:0:0,0,0
I	216947	.	G	<NON_REF>	.	.	END=216947	GT:DP:GQ:MIN_DP:PL	0/0:0:0:0:0,0,0
I	217141	.	A	<NON_REF>	.	.	END=217141	GT:DP:GQ:MIN_DP:PL	0/0:2:6:2:0,6,78
I	220560	.	T	<NON_REF>	.	.	END=220560	GT:DP:GQ:MIN_DP:PL	0/0:1:0:1:0,0,0
I	221785	.	A	<NON_REF>	.	.	END=221785	GT:DP:GQ:MIN_DP:PL	0/0:0:0:0:0,0,0
I	221811	.	T	<NON_REF>	.	.	END=221811	GT:DP:GQ:MIN_DP:PL	0/0:0:0:0:0,0,0
I	221965	.	A	<NON_REF>	.	.	END=221965	GT:DP:GQ:MIN_DP:PL	0/0:0:0:0:0,0,0
I	222097	.	T	<NON_REF>	.	.	END=222097	GT:DP:GQ:MIN_DP:PL	0/0:4:12:4:0,12,99
I	223223	.	C	<NON_REF>	.	.	END=223223	GT:DP:GQ:MIN_DP:PL	0/0:3:9:3:0,9,68
I	223453	.	G	<NON_REF>	.	.	END=223453	GT:DP:GQ:MIN_DP:PL	0/0:2:6:2:0,6,59
I	226457	.	G	<NON_REF>	.	.	END=226457	GT:DP:GQ:MIN_DP:PL	0/0:1:3:1:0,3,41
I	226461	.	G	<NON_REF>	.	.	END=226461	GT:DP:GQ:MIN_DP:PL	0/0:1:3:1:0,3,41
I	227144	.	C	<NON_REF>	.	.	END=227144	GT:DP:GQ:MIN_DP:PL	0/0:0:0:0:0,0,0
I	227526	.	T	<NON_REF>	.	.	END=227526	GT:DP:GQ:MIN_DP:PL	0/0:1:3:1:0,3,41
I	227787	.	G	<NON_REF>	.	.	END=227787	GT:DP:GQ:MIN_DP:PL	0/0:1:3:1:0,3,41
I	227854	.	G	<NON_REF>	.	.	END=227854	GT:DP:GQ:MIN_DP:PL	0/0:3:9:3:0,9,98
I	228384	.	C	<NON_REF>	.	.	END=228384	GT:DP:GQ:MIN_DP:PL	0/0:4:12:4:0,12,127
I	228386	.	C	<NON_REF>	.	.	END=228386	GT:DP:GQ:MIN_DP:PL	0/0:4:12:4:0,12,127
I	230899	.	C	<NON_REF>	.	.	END=230899	GT:DP:GQ:MIN_DP:PL	0/0:0:0:0:0,0,0
I	231030	.	C	<NON_REF>	.	.	END=231030	GT:DP:GQ:MIN_DP:PL	0/0:2:6:2:0,6,43
I	231077	.	A	<NON_REF>	.	.	END=231077	GT:DP:GQ:MIN_DP:PL	0/0:2:6:2:0,6,49
I	231084	.	C	<NON_REF>	.	.	END=231084	GT:DP:GQ:MIN_DP:PL	0/0:2:6:2:0,6,49
I	231141	.	G	<NON_REF>	.	.	END=231141	GT:DP:GQ:MIN_DP:PL	0/0:1:3:1:0,3,41
I	231513	.	T	<NON_REF>	.	.	END=231513	GT:DP:GQ:MIN_DP:PL	0/0:5:9:5:0,9,135
I	232605	.	G	<NON_REF>	.	.	END=232605	GT:DP:GQ:MIN_DP:PL	0/0:1:3:1:0,3,41
I	233031	.	C	<NON_REF>	.	.	END=233031	GT:DP:GQ:MIN_DP:PL	0/0:0:0:0:0,0,0
I	233940	.	G	<NON_REF>	.	.	END=233940	GT:DP:GQ:MIN_DP:PL	0/0:0:0:0:0,0,0
I	237446	.	C	<NON_REF>	.	.	END=237446	GT:DP:GQ:MIN_DP:PL	0/0:0:0:0:0,0,0
I	237478	.	T	<NON_REF>	.	.	END=237478	GT:DP:GQ:MIN_DP:PL	0/0:0:0:0:0,0,0
I	237556	.	G	<NON_REF>	.	.	END=237556	GT:DP:GQ:MIN_DP:PL	0/0:0:0:0:0,0,0
I	238696	.	A	<NON_REF>	.	.	END=238696	GT:DP:GQ:MIN_DP:PL	0/0:2:6:2:0,6,49
I	239018	.	T	<NON_REF>	.	.	END=239018	GT:DP:GQ:MIN_DP:PL	0/0:0:0:0:0,0,0
I	239689	.	G	<NON_REF>	.	.	END=239689	GT:DP:GQ:MIN_DP:PL	0/0:2:6:2:0,6,82
I	241725	.	T	<NON_REF>	.	.	END=241725	GT:DP:GQ:MIN_DP:PL	0/0:0:0:0:0,0,0
I	241984	.	A	<NON_REF>	.	.	END=241984	GT:DP:GQ:MIN_DP:PL	0/0:3:9:3:0,9,90
I	242067	.	G	<NON_REF>	.	.	END=242067	GT:DP:GQ:MIN_DP:PL	0/0:2:6:2:0,6,78
I	242133	.	A	<NON_REF>	.	.	END=242133	GT:DP:GQ:MIN_DP:PL	0/0:1:3:1:0,3,41
I	242203	.	A	<NON_REF>	.	.	END=242203	GT:DP:GQ:MIN_DP:PL	0/0:0:0:0:0,0,0
I	242399	.	A	<NON_REF>	.	.	END=242399	GT:DP:GQ:MIN_DP:PL	0/0:0:0:0:0,0,0
I	242749	.	T	<NON_REF>	.	.	END=242749	GT:DP:GQ:MIN_DP:PL	0/0:2:6:2:0,6,82
I	246113	.	G	<NON_REF>	.	.	END=246113	GT:DP:GQ:MIN_DP:PL	0/0:3:9:3:0,9,86
I	246114	.	A	<NON_REF>	.	.	END=246114	GT:DP:GQ:MIN_DP:PL	0/0:5:12:5:0,12,180
I	246533	.	T	<NON_REF>	.	.	END=246533	GT:DP:GQ:MIN_DP:PL	0/0:0:0:0:0,0,0
I	246927	.	T	<NON_REF>	.	.	END=246927	GT:DP:GQ:MIN_DP:PL	0/0:4:0:4:0,0,27
I	247468	.	A	<NON_REF>	.	.	END=247468	GT:DP:GQ:MIN_DP:PL	0/0:0:0:0:0,0,0
I	247985	.	T	<NON_REF>	.	.	END=247985	GT:DP:GQ:MIN_DP:PL	0/0:1:3:1:0,3,37
I	248956	.	G	<NON_REF>	.	.	END=248956	GT:DP:GQ:MIN_DP:PL	0/0:0:0:0:0,0,0
I	249472	.	G	<NON_REF>	.	.	END=249472	GT:DP:GQ:MIN_DP:PL	0/0:0:0:0:0,0,0
I	249864	.	G	<NON_REF>	.	.	END=249864	GT:DP:GQ:MIN_DP:PL	0/0:0:0:0:0,0,0
I	250801	.	C	<NON_REF>	.	.	END=250801	GT:DP:GQ:MIN_DP:PL	0/0:2:3:2:0,3,45
I	250871	.	G	<NON_REF>	.	.	END=250871	GT:DP:GQ:MIN_DP:PL	0/0:1:3:1:0,3,41
I	250891	.	T	<NON_REF>	.	.	END=250891	GT:DP:GQ:MIN_DP:PL	0/0:1:3:1:0,3,41
I	250930	.	G	<NON_REF>	.	.	END=250930	GT:DP:GQ:MIN_DP:PL	0/0:1:3:1:0,3,41
I	251588	.	G	<NON_REF>	.	.	END=251588	GT:DP:GQ:MIN_DP:PL	0/0:0:0:0:0,0,0
I	251794	.	A	<NON_REF>	.	.	END=251794	GT:DP:GQ:MIN_DP:PL	0/0:0:0:0:0,0,0
I	251821	.	T	<NON_REF>	.	.	END=251821	GT:DP:GQ:MIN_DP:PL	0/0:0:0:0:0,0,0
I	251850	.	G	<NON_REF>	.	.	END=251850	GT:DP:GQ:MIN_DP:PL	0/0:0:0:0:0,0,0
I	252040	.	T	<NON_REF>	.	.	END=252040	GT:DP:GQ:MIN_DP:PL	0/0:2:6:2:0,6,49
I	253109	.	A	<NON_REF>	.	.	END=253109	GT:DP:GQ:MIN_DP:PL	0/0:0:0:0:0,0,0
I	253329	.	C	<NON_REF>	.	.	END=253329	GT:DP:GQ:MIN_DP:PL	0/0:0:0:0:0,0,0
I	254257	.	A	<NON_REF>	.	.	END=254257	GT:DP:GQ:MIN_DP:PL	0/0:1:3:1:0,3,41
I	255782	.	A	<NON_REF>	.	.	END=255783	GT:DP:GQ:MIN_DP:PL	0/0:2:6:2:0,6,82
I	257676	.	A	<NON_REF>	.	.	END=257676	GT:DP:GQ:MIN_DP:PL	0/0:0:0:0:0,0,0
I	257704	.	G	<NON_REF>	.	.	END=257704	GT:DP:GQ:MIN_DP:PL	0/0:0:0:0:0,0,0
I	258406	.	C	<NON_REF>	.	.	END=258406	GT:DP:GQ:MIN_DP:PL	0/0:0:0:0:0,0,0
I	259432	.	C	<NON_REF>	.	.	END=259432	GT:DP:GQ:MIN_DP:PL	0/0:0:0:0:0,0,0
I	259756	.	G	<NON_REF>	.	.	END=259756	GT:DP:GQ:MIN_DP:PL	0/0:2:6:2:0,6,43
I	260086	.	A	<NON_REF>	.	.	END=260086	GT:DP:GQ:MIN_DP:PL	0/0:0:0:0:0,0,0
I	260562	.	G	<NON_REF>	.	.	END=260562	GT:DP:GQ:MIN_DP:PL	0/0:1:3:1:0,3,41
I	261028	.	A	<NON_REF>	.	.	END=261028	GT:DP:GQ:MIN_DP:PL	0/0:1:0:1:0,0,0
I	261130	.	A	<NON_REF>	.	.	END=261130	GT:DP:GQ:MIN_DP:PL	0/0:0:0:0:0,0,0
I	262029	.	A	<NON_REF>	.	.	END=262029	GT:DP:GQ:MIN_DP:PL	0/0:0:0:0:0,0,0
I	262038	.	C	<NON_REF>	.	.	END=262038	GT:DP:GQ:MIN_DP:PL	0/0:0:0:0:0,0,0
I	262360	.	G	<NON_REF>	.	.	END=262360	GT:DP:GQ:MIN_DP:PL	0/0:0:0:0:0,0,0
I	262560	.	A	<NON_REF>	.	.	END=262560	GT:DP:GQ:MIN_DP:PL	0/0:2:6:2:0,6,49
I	262703	.	A	<NON_REF>	.	.	END=262703	GT:DP:GQ:MIN_DP:PL	0/0:3:9:3:0,9,114
I	264746	.	T	<NON_REF>	.	.	END=264746	GT:DP:GQ:MIN_DP:PL	0/0:2:6:2:0,6,82
I	264954	.	A	<NON_REF>	.	.	END=264954	GT:DP:GQ:MIN_DP:PL	0/0:1:3:1:0,3,37
I	265285	.	A	<NON_REF>	.	.	END=265285	GT:DP:GQ:MIN_DP:PL	0/0:6:18:6:0,18,136
I	266098	.	A	<NON_REF>	.	.	END=266098	GT:DP:GQ:MIN_DP:PL	0/0:5:15:5:0,15,168
I	266130	.	C	<NON_REF>	.	.	END=266130	GT:DP:GQ:MIN_DP:PL	0/0:5:15:5:0,15,172
I	267098	.	T	<NON_REF>	.	.	END=267098	GT:DP:GQ:MIN_DP:PL	0/0:3:6:3:0,6,90
I	267109	.	T	<NON_REF>	.	.	END=267109	GT:DP:GQ:MIN_DP:PL	0/0:2:3:2:0,3,45
I	267306	.	C	<NON_REF>	.	.	END=267306	GT:DP:GQ:MIN_DP:PL	0/0:0:0:0:0,0,0
I	267653	.	G	<NON_REF>	.	.	END=267653	GT:DP:GQ:MIN_DP:PL	0/0:2:6:2:0,6,49
I	267874	.	C	<NON_REF>	.	.	END=267874	GT:DP:GQ:MIN_DP:PL	0/0:2:6:2:0,6,49
I	268057	.	A	<NON_REF>	.	.	END=268057	GT:DP:GQ:MIN_DP:PL	0/0:2:6:2:0,6,59
I	268332	.	T	<NON_REF>	.	.	END=268332	GT:DP:GQ:MIN_DP:PL	0/0:6:12:6:0,12,180
I	268454	.	G	<NON_REF>	.	.	END=268454	GT:DP:GQ:MIN_DP:PL	0/0:4:9:4:0,9,135
I	268661	.	C	<NON_REF>	.	.	END=268661	GT:DP:GQ:MIN_DP:PL	0/0:5:15:5:0,15,172
I	269094	.	A	<NON_REF>	.	.	END=269094	GT:DP:GQ:MIN_DP:PL	0/0:0:0:0:0,0,0
I	269212	.	A	<NON_REF>	.	.	END=269212	GT:DP:GQ:MIN_DP:PL	0/0:0:0:0:0,0,0
I	269347	.	G	<NON_REF>	.	.	END=269347	GT:DP:GQ:MIN_DP:PL	0/0:2:6:2:0,6,49
I	269403	.	A	<NON_REF>	.	.	END=269403	GT:DP:GQ:MIN_DP:PL	0/0:0:0:0:0,0,0
I	270908	.	G	<NON_REF>	.	.	END=270908	GT:DP:GQ:MIN_DP:PL	0/0:2:6:2:0,6,49
I	271127	.	A	<NON_REF>	.	.	END=271127	GT:DP:GQ:MIN_DP:PL	0/0:0:0:0:0,0,0
I	271486	.	G	<NON_REF>	.	.	END=271486	GT:DP:GQ:MIN_DP:PL	0/0:0:0:0:0,0,0
I	271605	.	C	<NON_REF>	.	.	END=271605	GT:DP:GQ:MIN_DP:PL	0/0:0:0:0:0,0,0
I	271785	.	A	<NON_REF>	.	.	END=271785	GT:DP:GQ:MIN_DP:PL	0/0:1:3:1:0,3,32
I	272552	.	G	<NON_REF>	.	.	END=272552	GT:DP:GQ:MIN_DP:PL	0/0:0:0:0:0,0,0
I	272886	.	T	<NON_REF>	.	.	END=272886	GT:DP:GQ:MIN_DP:PL	0/0:6:15:6:0,15,225
I	273168	.	A	<NON_REF>	.	.	END=273168	GT:DP:GQ:MIN_DP:PL	0/0:0:0:0:0,0,0
I	274629	.	T	<NON_REF>	.	.	END=274629	GT:DP:GQ:MIN_DP:PL	0/0:0:0:0:0,0,0
I	274805	.	A	<NON_REF>	.	.	END=274805	GT:DP:GQ:MIN_DP:PL	0/0:0:0:0:0,0,0
I	275243	.	T	<NON_REF>	.	.	END=275243	GT:DP:GQ:MIN_DP:PL	0/0:2:3:2:0,3,45
I	275446	.	A	<NON_REF>	.	.	END=275446	GT:DP:GQ:MIN_DP:PL	0/0:1:3:1:0,3,41
I	276146	.	T	<NON_REF>	.	.	END=276146	GT:DP:GQ:MIN_DP:PL	0/0:0:0:0:0,0,0
I	276315	.	C	<NON_REF>	.	.	END=276315	GT:DP:GQ:MIN_DP:PL	0/0:2:6:2:0,6,82
I	276609	.	C	<NON_REF>	.	.	END=276609	GT:DP:GQ:MIN_DP:PL	0/0:5:15:5:0,15,200
I	276638	.	T	<NON_REF>	.	.	END=276638	GT:DP:GQ:MIN_DP:PL	0/0:5:6:5:0,6,90
I	276696	.	G	<NON_REF>	.	.	END=276696	GT:DP:GQ:MIN_DP:PL	0/0:1:3:1:0,3,37
I	277324	.	A	<NON_REF>	.	.	END=277324	GT:DP:GQ:MIN_DP:PL	0/0:1:3:1:0,3,41
I	277551	.	G	<NON_REF>	.	.	END=277551	GT:DP:GQ:MIN_DP:PL	0/0:1:0:1:0,0,0
I	278001	.	C	<NON_REF>	.	.	END=278001	GT:DP:GQ:MIN_DP:PL	0/0:0:0:0:0,0,0
I	278655	.	T	<NON_REF>	.	.	END=278655	GT:DP:GQ:MIN_DP:PL	0/0:0:0:0:0,0,0
I	278810	.	G	<NON_REF>	.	.	END=278811	GT:DP:GQ:MIN_DP:PL	0/0:0:0:0:0,0,0
I	278857	.	G	<NON_REF>	.	.	END=278857	GT:DP:GQ:MIN_DP:PL	0/0:0:0:0:0,0,0
I	278919	.	A	<NON_REF>	.	.	END=278919	GT:DP:GQ:MIN_DP:PL	0/0:0:0:0:0,0,0
I	279097	.	T	<NON_REF>	.	.	END=279097	GT:DP:GQ:MIN_DP:PL	0/0:1:3:1:0,3,19
I	279495	.	A	<NON_REF>	.	.	END=279495	GT:DP:GQ:MIN_DP:PL	0/0:0:0:0:0,0,0
I	280420	.	A	<NON_REF>	.	.	END=280420	GT:DP:GQ:MIN_DP:PL	0/0:0:0:0:0,0,0
I	282412	.	G	<NON_REF>	.	.	END=282412	GT:DP:GQ:MIN_DP:PL	0/0:1:3:1:0,3,41
I	282511	.	A	<NON_REF>	.	.	END=282511	GT:DP:GQ:MIN_DP:PL	0/0:0:0:0:0,0,0
I	282775	.	G	<NON_REF>	.	.	END=282775	GT:DP:GQ:MIN_DP:PL	0/0:3:9:3:0,9,90
I	283454	.	C	<NON_REF>	.	.	END=283454	GT:DP:GQ:MIN_DP:PL	0/0:5:15:5:0,15,129
I	283489	.	C	<NON_REF>	.	.	END=283489	GT:DP:GQ:MIN_DP:PL	0/0:5:15:5:0,15,150
I	283694	.	T	<NON_REF>	.	.	END=283694	GT:DP:GQ:MIN_DP:PL	0/0:0:0:0:0,0,0
I	283857	.	T	<NON_REF>	.	.	END=283857	GT:DP:GQ:MIN_DP:PL	0/0:2:6:2:0,6,43
I	284186	.	C	<NON_REF>	.	.	END=284186	GT:DP:GQ:MIN_DP:PL	0/0:0:0:0:0,0,0
I	284473	.	A	<NON_REF>	.	.	END=284473	GT:DP:GQ:MIN_DP:PL	0/0:1:3:1:0,3,19
I	284480	.	A	<NON_REF>	.	.	END=284480	GT:DP:GQ:MIN_DP:PL	0/0:1:3:1:0,3,41
I	285806	.	C	<NON_REF>	.	.	END=285806	GT:DP:GQ:MIN_DP:PL	0/0:0:0:0:0,0,0
I	285919	.	C	<NON_REF>	.	.	END=285919	GT:DP:GQ:MIN_DP:PL	0/0:1:3:1:0,3,41
I	286426	.	A	<NON_REF>	.	.	END=286426	GT:DP:GQ:MIN_DP:PL	0/0:3:6:3:0,6,90
I	286492	.	T	<NON_REF>	.	.	END=286492	GT:DP:GQ:MIN_DP:PL	0/0:6:15:6:0,15,225
I	286783	.	C	<NON_REF>	.	.	END=286783	GT:DP:GQ:MIN_DP:PL	0/0:1:3:1:0,3,41
I	287401	.	T	<NON_REF>	.	.	END=287401	GT:DP:GQ:MIN_DP:PL	0/0:0:0:0:0,0,0
I	288376	.	T	<NON_REF>	.	.	END=288376	GT:DP:GQ:MIN_DP:PL	0/0:0:0:0:0,0,0
I	288429	.	T	<NON_REF>	.	.	END=288429	GT:DP:GQ:MIN_DP:PL	0/0:0:0:0:0,0,0
I	288722	.	T	<NON_REF>	.	.	END=288722	GT:DP:GQ:MIN_DP:PL	0/0:0:0:0:0,0,0
I	288736	.	T	<NON_REF>	.	.	END=288736	GT:DP:GQ:MIN_DP:PL	0/0:0:0:0:0,0,0
I	288743	.	C	<NON_REF>	.	.	END=288743	GT:DP:GQ:MIN_DP:PL	0/0:0:0:0:0,0,0
I	289661	.	C	<NON_REF>	.	.	END=289661	GT:DP:GQ:MIN_DP:PL	0/0:1:3:1:0,3,37
I	289772	.	T	<NON_REF>	.	.	END=289772	GT:DP:GQ:MIN_DP:PL	0/0:1:0:1:0,0,0
I	291808	.	T	<NON_REF>	.	.	END=291808	GT:DP:GQ:MIN_DP:PL	0/0:1:3:1:0,3,41
I	291927	.	A	<NON_REF>	.	.	END=291927	GT:DP:GQ:MIN_DP:PL	0/0:1:0:1:0,0,0
I	292104	.	A	<NON_REF>	.	.	END=292104	GT:DP:GQ:MIN_DP:PL	0/0:2:3:2:0,3,45
I	292439	.	A	<NON_REF>	.	.	END=292439	GT:DP:GQ:MIN_DP:PL	0/0:1:3:1:0,3,19
I	293097	.	T	<NON_REF>	.	.	END=293097	GT:DP:GQ:MIN_DP:PL	0/0:2:6:2:0,6,43
I	293100	.	A	<NON_REF>	.	.	END=293100	GT:DP:GQ:MIN_DP:PL	0/0:2:6:2:0,6,49
I	293127	.	A	<NON_REF>	.	.	END=293127	GT:DP:GQ:MIN_DP:PL	0/0:2:6:2:0,6,49
I	293333	.	T	<NON_REF>	.	.	END=293333	GT:DP:GQ:MIN_DP:PL	0/0:1:3:1:0,3,41
I	293419	.	C	<NON_REF>	.	.	END=293419	GT:DP:GQ:MIN_DP:PL	0/0:1:3:1:0,3,19
I	293634	.	T	<NON_REF>	.	.	END=293634	GT:DP:GQ:MIN_DP:PL	0/0:1:3:1:0,3,37
I	293879	.	G	<NON_REF>	.	.	END=293879	GT:DP:GQ:MIN_DP:PL	0/0:0:0:0:0,0,0
I	295132	.	G	<NON_REF>	.	.	END=295132	GT:DP:GQ:MIN_DP:PL	0/0:4:9:4:0,9,135
I	295305	.	G	<NON_REF>	.	.	END=295305	GT:DP:GQ:MIN_DP:PL	0/0:4:12:4:0,12,99
I	298012	.	C	<NON_REF>	.	.	END=298012	GT:DP:GQ:MIN_DP:PL	0/0:0:0:0:0,0,0
I	298720	.	C	<NON_REF>	.	.	END=298720	GT:DP:GQ:MIN_DP:PL	0/0:3:9:3:0,9,90
I	299522	.	T	<NON_REF>	.	.	END=299522	GT:DP:GQ:MIN_DP:PL	0/0:1:3:1:0,3,41
I	299689	.	T	<NON_REF>	.	.	END=299689	GT:DP:GQ:MIN_DP:PL	0/0:0:0:0:0,0,0
I	300698	.	A	<NON_REF>	.	.	END=300698	GT:DP:GQ:MIN_DP:PL	0/0:3:9:3:0,9,100
I	300916	.	C	<NON_REF>	.	.	END=300916	GT:DP:GQ:MIN_DP:PL	0/0:2:6:2:0,6,43
I	301652	.	C	<NON_REF>	.	.	END=301652	GT:DP:GQ:MIN_DP:PL	0/0:1:0:1:0,0,0
I	302046	.	C	<NON_REF>	.	.	END=302046	GT:DP:GQ:MIN_DP:PL	0/0:0:0:0:0,0,0
I	302903	.	T	<NON_REF>	.	.	END=302903	GT:DP:GQ:MIN_DP:PL	0/0:3:9:3:0,9,122
I	303036	.	C	<NON_REF>	.	.	END=303036	GT:DP:GQ:MIN_DP:PL	0/0:2:6:2:0,6,69
I	303756	.	T	<NON_REF>	.	.	END=303756	GT:DP:GQ:MIN_DP:PL	0/0:1:3:1:0,3,41
I	304059	.	C	<NON_REF>	.	.	END=304059	GT:DP:GQ:MIN_DP:PL	0/0:1:3:1:0,3,41
I	304265	.	G	<NON_REF>	.	.	END=304265	GT:DP:GQ:MIN_DP:PL	0/0:1:3:1:0,3,41
I	304498	.	C	<NON_REF>	.	.	END=304498	GT:DP:GQ:MIN_DP:PL	0/0:0:0:0:0,0,0
I	305103	.	C	<NON_REF>	.	.	END=305103	GT:DP:GQ:MIN_DP:PL	0/0:1:3:1:0,3,41
I	305469	.	T	<NON_REF>	.	.	END=305469	GT:DP:GQ:MIN_DP:PL	0/0:1:3:1:0,3,41
I	306255	.	C	<NON_REF>	.	.	END=306255	GT:DP:GQ:MIN_DP:PL	0/0:1:3:1:0,3,32
I	307097	.	G	<NON_REF>	.	.	END=307097	GT:DP:GQ:MIN_DP:PL	0/0:2:6:2:0,6,59
I	308190	.	T	<NON_REF>	.	.	END=308190	GT:DP:GQ:MIN_DP:PL	0/0:0:0:0:0,0,0
I	308233	.	A	<NON_REF>	.	.	END=308233	GT:DP:GQ:MIN_DP:PL	0/0:0:0:0:0,0,0
I	308383	.	G	<NON_REF>	.	.	END=308383	GT:DP:GQ:MIN_DP:PL	0/0:0:0:0:0,0,0
I	308462	.	C	<NON_REF>	.	.	END=308462	GT:DP:GQ:MIN_DP:PL	0/0:5:15:5:0,15,140
I	308817	.	A	<NON_REF>	.	.	END=308817	GT:DP:GQ:MIN_DP:PL	0/0:1:3:1:0,3,41
I	308986	.	G	<NON_REF>	.	.	END=308986	GT:DP:GQ:MIN_DP:PL	0/0:0:0:0:0,0,0
I	310004	.	T	<NON_REF>	.	.	END=310004	GT:DP:GQ:MIN_DP:PL	0/0:4:12:4:0,12,87
I	310060	.	T	<NON_REF>	.	.	END=310060	GT:DP:GQ:MIN_DP:PL	0/0:2:6:2:0,6,82
I	310192	.	C	<NON_REF>	.	.	END=310192	GT:DP:GQ:MIN_DP:PL	0/0:1:3:1:0,3,41
I	310426	.	A	<NON_REF>	.	.	END=310426	GT:DP:GQ:MIN_DP:PL	0/0:0:0:0:0,0,0
I	310451	.	T	<NON_REF>	.	.	END=310451	GT:DP:GQ:MIN_DP:PL	0/0:0:0:0:0,0,0
I	310958	.	C	<NON_REF>	.	.	END=310958	GT:DP:GQ:MIN_DP:PL	0/0:0:0:0:0,0,0
I	311373	.	C	<NON_REF>	.	.	END=311373	GT:DP:GQ:MIN_DP:PL	0/0:2:6:2:0,6,78
I	311803	.	C	<NON_REF>	.	.	END=311803	GT:DP:GQ:MIN_DP:PL	0/0:4:12:4:0,12,131
I	312011	.	G	<NON_REF>	.	.	END=312011	GT:DP:GQ:MIN_DP:PL	0/0:0:0:0:0,0,0
I	314356	.	G	<NON_REF>	.	.	END=314356	GT:DP:GQ:MIN_DP:PL	0/0:1:3:1:0,3,19
I	316027	.	C	<NON_REF>	.	.	END=316027	GT:DP:GQ:MIN_DP:PL	0/0:0:0:0:0,0,0
I	316698	.	T	<NON_REF>	.	.	END=316698	GT:DP:GQ:MIN_DP:PL	0/0:0:0:0:0,0,0
I	316722	.	A	<NON_REF>	.	.	END=316722	GT:DP:GQ:MIN_DP:PL	0/0:0:0:0:0,0,0
I	316941	.	G	<NON_REF>	.	.	END=316942	GT:DP:GQ:MIN_DP:PL	0/0:3:9:3:0,9,90
I	316976	.	G	<NON_REF>	.	.	END=316976	GT:DP:GQ:MIN_DP:PL	0/0:3:9:3:0,9,118
I	316981	.	A	<NON_REF>	.	.	END=316981	GT:DP:GQ:MIN_DP:PL	0/0:5:15:5:0,15,168
I	318735	.	A	<NON_REF>	.	.	END=318735	GT:DP:GQ:MIN_DP:PL	0/0:4:12:4:0,12,127
I	318778	.	G	<NON_REF>	.	.	END=318778	GT:DP:GQ:MIN_DP:PL	0/0:4:12:4:0,12,122
I	319180	.	A	<NON_REF>	.	.	END=319180	GT:DP:GQ:MIN_DP:PL	0/0:1:3:1:0,3,41
I	319200	.	T	<NON_REF>	.	.	END=319200	GT:DP:GQ:MIN_DP:PL	0/0:1:0:1:0,0,0
I	319209	.	G	<NON_REF>	.	.	END=319209	GT:DP:GQ:MIN_DP:PL	0/0:0:0:0:0,0,0
I	319434	.	A	<NON_REF>	.	.	END=319434	GT:DP:GQ:MIN_DP:PL	0/0:1:3:1:0,3,32
I	321008	.	G	<NON_REF>	.	.	END=321008	GT:DP:GQ:MIN_DP:PL	0/0:0:0:0:0,0,0
I	321874	.	G	<NON_REF>	.	.	END=321874	GT:DP:GQ:MIN_DP:PL	0/0:2:6:2:0,6,49
I	322634	.	C	<NON_REF>	.	.	END=322634	GT:DP:GQ:MIN_DP:PL	0/0:1:3:1:0,3,41
I	323386	.	T	<NON_REF>	.	.	END=323386	GT:DP:GQ:MIN_DP:PL	0/0:0:0:0:0,0,0
I	323611	.	T	<NON_REF>	.	.	END=323611	GT:DP:GQ:MIN_DP:PL	0/0:0:0:0:0,0,0
I	323809	.	A	<NON_REF>	.	.	END=323809	GT:DP:GQ:MIN_DP:PL	0/0:1:3:1:0,3,37
I	323867	.	G	<NON_REF>	.	.	END=323867	GT:DP:GQ:MIN_DP:PL	0/0:1:3:1:0,3,41
I	324390	.	A	<NON_REF>	.	.	END=324390	GT:DP:GQ:MIN_DP:PL	0/0:1:3:1:0,3,41
I	324786	.	T	<NON_REF>	.	.	END=324786	GT:DP:GQ:MIN_DP:PL	0/0:3:9:3:0,9,90
I	326098	.	A	<NON_REF>	.	.	END=326098	GT:DP:GQ:MIN_DP:PL	0/0:0:0:0:0,0,0
I	327328	.	G	<NON_REF>	.	.	END=327328	GT:DP:GQ:MIN_DP:PL	0/0:0:0:0:0,0,0
I	328019	.	G	<NON_REF>	.	.	END=328019	GT:DP:GQ:MIN_DP:PL	0/0:0:0:0:0,0,0
I	328031	.	G	<NON_REF>	.	.	END=328031	GT:DP:GQ:MIN_DP:PL	0/0:0:0:0:0,0,0
I	328070	.	A	<NON_REF>	.	.	END=328070	GT:DP:GQ:MIN_DP:PL	0/0:0:0:0:0,0,0
I	328171	.	A	<NON_REF>	.	.	END=328171	GT:DP:GQ:MIN_DP:PL	0/0:0:0:0:0,0,0
I	328415	.	C	<NON_REF>	.	.	END=328415	GT:DP:GQ:MIN_DP:PL	0/0:0:0:0:0,0,0
I	328494	.	A	<NON_REF>	.	.	END=328494	GT:DP:GQ:MIN_DP:PL	0/0:0:0:0:0,0,0
I	329658	.	A	<NON_REF>	.	.	END=329658	GT:DP:GQ:MIN_DP:PL	0/0:0:0:0:0,0,0
I	329939	.	A	<NON_REF>	.	.	END=329939	GT:DP:GQ:MIN_DP:PL	0/0:0:0:0:0,0,0
I	329969	.	A	<NON_REF>	.	.	END=329969	GT:DP:GQ:MIN_DP:PL	0/0:0:0:0:0,0,0
I	330853	.	T	<NON_REF>	.	.	END=330853	GT:DP:GQ:MIN_DP:PL	0/0:0:0:0:0,0,0
I	330908	.	A	<NON_REF>	.	.	END=330908	GT:DP:GQ:MIN_DP:PL	0/0:0:0:0:0,0,0
I	331714	.	A	<NON_REF>	.	.	END=331714	GT:DP:GQ:MIN_DP:PL	0/0:2:6:2:0,6,49
I	332409	.	A	<NON_REF>	.	.	END=332409	GT:DP:GQ:MIN_DP:PL	0/0:0:0:0:0,0,0
I	332997	.	C	<NON_REF>	.	.	END=332997	GT:DP:GQ:MIN_DP:PL	0/0:3:9:3:0,9,74
I	333287	.	G	<NON_REF>	.	.	END=333287	GT:DP:GQ:MIN_DP:PL	0/0:2:6:2:0,6,82
I	333689	.	A	<NON_REF>	.	.	END=333690	GT:DP:GQ:MIN_DP:PL	0/0:2:6:2:0,6,82
I	336747	.	T	<NON_REF>	.	.	END=336747	GT:DP:GQ:MIN_DP:PL	0/0:0:0:0:0,0,0
I	336760	.	T	<NON_REF>	.	.	END=336760	GT:DP:GQ:MIN_DP:PL	0/0:0:0:0:0,0,0
I	337001	.	A	<NON_REF>	.	.	END=337001	GT:DP:GQ:MIN_DP:PL	0/0:2:6:2:0,6,49
I	337026	.	C	<NON_REF>	.	.	END=337026	GT:DP:GQ:MIN_DP:PL	0/0:2:6:2:0,6,49
I	337100	.	C	<NON_REF>	.	.	END=337100	GT:DP:GQ:MIN_DP:PL	0/0:1:3:1:0,3,41
I	337229	.	C	<NON_REF>	.	.	END=337229	GT:DP:GQ:MIN_DP:PL	0/0:0:0:0:0,0,0
I	337244	.	A	<NON_REF>	.	.	END=337244	GT:DP:GQ:MIN_DP:PL	0/0:0:0:0:0,0,0
I	337431	.	G	<NON_REF>	.	.	END=337431	GT:DP:GQ:MIN_DP:PL	0/0:1:0:1:0,0,0
I	337950	.	G	<NON_REF>	.	.	END=337950	GT:DP:GQ:MIN_DP:PL	0/0:0:0:0:0,0,0
I	338308	.	G	<NON_REF>	.	.	END=338308	GT:DP:GQ:MIN_DP:PL	0/0:0:0:0:0,0,0
I	338563	.	G	<NON_REF>	.	.	END=338563	GT:DP:GQ:MIN_DP:PL	0/0:0:0:0:0,0,0
I	341467	.	C	<NON_REF>	.	.	END=341467	GT:DP:GQ:MIN_DP:PL	0/0:1:3:1:0,3,41
I	341472	.	A	<NON_REF>	.	.	END=341472	GT:DP:GQ:MIN_DP:PL	0/0:1:3:1:0,3,41
I	341633	.	G	<NON_REF>	.	.	END=341633	GT:DP:GQ:MIN_DP:PL	0/0:3:9:3:0,9,90
I	341725	.	A	<NON_REF>	.	.	END=341725	GT:DP:GQ:MIN_DP:PL	0/0:3:9:3:0,9,100
I	341739	.	T	<NON_REF>	.	.	END=341739	GT:DP:GQ:MIN_DP:PL	0/0:4:12:4:0,12,109
I	342554	.	C	<NON_REF>	.	.	END=342554	GT:DP:GQ:MIN_DP:PL	0/0:0:0:0:0,0,0
I	342673	.	G	<NON_REF>	.	.	END=342673	GT:DP:GQ:MIN_DP:PL	0/0:2:6:2:0,6,49
I	343134	.	A	<NON_REF>	.	.	END=343134	GT:DP:GQ:MIN_DP:PL	0/0:0:0:0:0,0,0
I	343438	.	A	<NON_REF>	.	.	END=343438	GT:DP:GQ:MIN_DP:PL	0/0:3:9:3:0,9,86
I	343863	.	G	<NON_REF>	.	.	END=343863	GT:DP:GQ:MIN_DP:PL	0/0:0:0:0:0,0,0
I	344064	.	A	<NON_REF>	.	.	END=344064	GT:DP:GQ:MIN_DP:PL	0/0:0:0:0:0,0,0
I	344098	.	G	<NON_REF>	.	.	END=344098	GT:DP:GQ:MIN_DP:PL	0/0:0:0:0:0,0,0
I	344204	.	C	<NON_REF>	.	.	END=344204	GT:DP:GQ:MIN_DP:PL	0/0:0:0:0:0,0,0
I	344444	.	G	<NON_REF>	.	.	END=344444	GT:DP:GQ:MIN_DP:PL	0/0:0:0:0:0,0,0
I	344926	.	G	<NON_REF>	.	.	END=344926	GT:DP:GQ:MIN_DP:PL	0/0:0:0:0:0,0,0
I	345869	.	G	<NON_REF>	.	.	END=345869	GT:DP:GQ:MIN_DP:PL	0/0:0:0:0:0,0,0
I	345872	.	G	<NON_REF>	.	.	END=345872	GT:DP:GQ:MIN_DP:PL	0/0:0:0:0:0,0,0
I	346043	.	G	<NON_REF>	.	.	END=346043	GT:DP:GQ:MIN_DP:PL	0/0:0:0:0:0,0,0
I	346112	.	C	<NON_REF>	.	.	END=346112	GT:DP:GQ:MIN_DP:PL	0/0:0:0:0:0,0,0
I	346149	.	T	<NON_REF>	.	.	END=346149	GT:DP:GQ:MIN_DP:PL	0/0:0:0:0:0,0,0
I	346403	.	G	<NON_REF>	.	.	END=346403	GT:DP:GQ:MIN_DP:PL	0/0:0:0:0:0,0,0
I	347225	.	A	<NON_REF>	.	.	END=347225	GT:DP:GQ:MIN_DP:PL	0/0:0:0:0:0,0,0
I	348229	.	C	<NON_REF>	.	.	END=348229	GT:DP:GQ:MIN_DP:PL	0/0:1:0:1:0,0,0
I	348612	.	C	<NON_REF>	.	.	END=348612	GT:DP:GQ:MIN_DP:PL	0/0:0:0:0:0,0,0
I	349473	.	C	<NON_REF>	.	.	END=349473	GT:DP:GQ:MIN_DP:PL	0/0:2:6:2:0,6,82
I	349711	.	G	<NON_REF>	.	.	END=349711	GT:DP:GQ:MIN_DP:PL	0/0:2:3:2:0,3,45
I	350210	.	C	<NON_REF>	.	.	END=350210	GT:DP:GQ:MIN_DP:PL	0/0:1:3:1:0,3,19
I	350442	.	T	<NON_REF>	.	.	END=350442	GT:DP:GQ:MIN_DP:PL	0/0:1:3:1:0,3,41
I	351231	.	A	<NON_REF>	.	.	END=351231	GT:DP:GQ:MIN_DP:PL	0/0:0:0:0:0,0,0
I	351878	.	G	<NON_REF>	.	.	END=351878	GT:DP:GQ:MIN_DP:PL	0/0:2:3:2:0,3,45
I	352140	.	T	<NON_REF>	.	.	END=352140	GT:DP:GQ:MIN_DP:PL	0/0:0:0:0:0,0,0
I	352746	.	G	<NON_REF>	.	.	END=352746	GT:DP:GQ:MIN_DP:PL	0/0:1:3:1:0,3,19
I	352807	.	G	<NON_REF>	.	.	END=352807	GT:DP:GQ:MIN_DP:PL	0/0:1:3:1:0,3,37
I	353656	.	A	<NON_REF>	.	.	END=353656	GT:DP:GQ:MIN_DP:PL	0/0:0:0:0:0,0,0
I	353897	.	C	<NON_REF>	.	.	END=353897	GT:DP:GQ:MIN_DP:PL	0/0:2:6:2:0,6,43
I	354188	.	A	<NON_REF>	.	.	END=354188	GT:DP:GQ:MIN_DP:PL	0/0:4:12:4:0,12,99
I	354377	.	C	<NON_REF>	.	.	END=354377	GT:DP:GQ:MIN_DP:PL	0/0:0:0:0:0,0,0
I	355606	.	C	<NON_REF>	.	.	END=355606	GT:DP:GQ:MIN_DP:PL	0/0:0:0:0:0,0,0
I	357095	.	A	<NON_REF>	.	.	END=357095	GT:DP:GQ:MIN_DP:PL	0/0:0:0:0:0,0,0
I	357139	.	T	<NON_REF>	.	.	END=357139	GT:DP:GQ:MIN_DP:PL	0/0:0:0:0:0,0,0
I	357584	.	C	<NON_REF>	.	.	END=357584	GT:DP:GQ:MIN_DP:PL	0/0:0:0:0:0,0,0
I	358141	.	T	<NON_REF>	.	.	END=358143	GT:DP:GQ:MIN_DP:PL	0/0:0:0:0:0,0,0
I	360613	.	T	<NON_REF>	.	.	END=360613	GT:DP:GQ:MIN_DP:PL	0/0:5:15:5:0,15,172
I	360847	.	C	<NON_REF>	.	.	END=360847	GT:DP:GQ:MIN_DP:PL	0/0:2:6:2:0,6,59
I	361957	.	C	<NON_REF>	.	.	END=361957	GT:DP:GQ:MIN_DP:PL	0/0:2:3:2:0,3,45
I	362303	.	A	<NON_REF>	.	.	END=362303	GT:DP:GQ:MIN_DP:PL	0/0:1:3:1:0,3,41
I	362398	.	G	<NON_REF>	.	.	END=362398	GT:DP:GQ:MIN_DP:PL	0/0:3:9:3:0,9,90
I	362839	.	T	<NON_REF>	.	.	END=362839	GT:DP:GQ:MIN_DP:PL	0/0:0:0:0:0,0,0
I	364027	.	G	<NON_REF>	.	.	END=364027	GT:DP:GQ:MIN_DP:PL	0/0:1:3:1:0,3,19
I	366563	.	T	<NON_REF>	.	.	END=366563	GT:DP:GQ:MIN_DP:PL	0/0:3:6:3:0,6,90
I	366577	.	G	<NON_REF>	.	.	END=366577	GT:DP:GQ:MIN_DP:PL	0/0:2:6:2:0,6,59
I	368011	.	T	<NON_REF>	.	.	END=368011	GT:DP:GQ:MIN_DP:PL	0/0:3:6:3:0,6,90
I	368299	.	T	<NON_REF>	.	.	END=368299	GT:DP:GQ:MIN_DP:PL	0/0:0:0:0:0,0,0
I	368322	.	C	<NON_REF>	.	.	END=368322	GT:DP:GQ:MIN_DP:PL	0/0:0:0:0:0,0,0
I	368506	.	C	<NON_REF>	.	.	END=368506	GT:DP:GQ:MIN_DP:PL	0/0:1:3:1:0,3,37
I	368508	.	A	<NON_REF>	.	.	END=368508	GT:DP:GQ:MIN_DP:PL	0/0:1:3:1:0,3,41
I	368709	.	A	<NON_REF>	.	.	END=368709	GT:DP:GQ:MIN_DP:PL	0/0:0:0:0:0,0,0
I	369756	.	T	<NON_REF>	.	.	END=369756	GT:DP:GQ:MIN_DP:PL	0/0:1:3:1:0,3,41
I	370342	.	C	<NON_REF>	.	.	END=370342	GT:DP:GQ:MIN_DP:PL	0/0:0:0:0:0,0,0
I	370380	.	A	<NON_REF>	.	.	END=370380	GT:DP:GQ:MIN_DP:PL	0/0:0:0:0:0,0,0
I	370470	.	C	<NON_REF>	.	.	END=370470	GT:DP:GQ:MIN_DP:PL	0/0:1:3:1:0,3,41
I	370754	.	C	<NON_REF>	.	.	END=370754	GT:DP:GQ:MIN_DP:PL	0/0:0:0:0:0,0,0
I	370911	.	T	<NON_REF>	.	.	END=370911	GT:DP:GQ:MIN_DP:PL	0/0:0:0:0:0,0,0
I	371514	.	T	<NON_REF>	.	.	END=371514	GT:DP:GQ:MIN_DP:PL	0/0:3:9:3:0,9,90
I	371805	.	C	<NON_REF>	.	.	END=371805	GT:DP:GQ:MIN_DP:PL	0/0:1:3:1:0,3,41
I	373278	.	T	<NON_REF>	.	.	END=373278	GT:DP:GQ:MIN_DP:PL	0/0:0:0:0:0,0,0
I	373443	.	G	<NON_REF>	.	.	END=373443	GT:DP:GQ:MIN_DP:PL	0/0:0:0:0:0,0,0
I	373681	.	C	<NON_REF>	.	.	END=373681	GT:DP:GQ:MIN_DP:PL	0/0:0:0:0:0,0,0
I	373949	.	T	<NON_REF>	.	.	END=373949	GT:DP:GQ:MIN_DP:PL	0/0:1:3:1:0,3,41
I	374089	.	T	<NON_REF>	.	.	END=374089	GT:DP:GQ:MIN_DP:PL	0/0:0:0:0:0,0,0
I	374247	.	G	<NON_REF>	.	.	END=374247	GT:DP:GQ:MIN_DP:PL	0/0:1:3:1:0,3,41
I	374848	.	T	<NON_REF>	.	.	END=374848	GT:DP:GQ:MIN_DP:PL	0/0:0:0:0:0,0,0
I	375102	.	A	<NON_REF>	.	.	END=375102	GT:DP:GQ:MIN_DP:PL	0/0:0:0:0:0,0,0
I	375247	.	T	<NON_REF>	.	.	END=375247	GT:DP:GQ:MIN_DP:PL	0/0:0:0:0:0,0,0
I	375474	.	T	<NON_REF>	.	.	END=375474	GT:DP:GQ:MIN_DP:PL	0/0:1:3:1:0,3,37
I	375875	.	C	<NON_REF>	.	.	END=375875	GT:DP:GQ:MIN_DP:PL	0/0:0:0:0:0,0,0
I	375935	.	A	<NON_REF>	.	.	END=375935	GT:DP:GQ:MIN_DP:PL	0/0:0:0:0:0,0,0
I	376146	.	G	<NON_REF>	.	.	END=376146	GT:DP:GQ:MIN_DP:PL	0/0:1:3:1:0,3,32
I	376290	.	T	<NON_REF>	.	.	END=376290	GT:DP:GQ:MIN_DP:PL	0/0:0:0:0:0,0,0
I	376521	.	C	<NON_REF>	.	.	END=376521	GT:DP:GQ:MIN_DP:PL	0/0:1:3:1:0,3,41
I	377568	.	G	<NON_REF>	.	.	END=377568	GT:DP:GQ:MIN_DP:PL	0/0:1:0:1:0,0,0
I	377824	.	C	<NON_REF>	.	.	END=377824	GT:DP:GQ:MIN_DP:PL	0/0:0:0:0:0,0,0
I	377869	.	T	<NON_REF>	.	.	END=377869	GT:DP:GQ:MIN_DP:PL	0/0:0:0:0:0,0,0
I	378185	.	A	<NON_REF>	.	.	END=378186	GT:DP:GQ:MIN_DP:PL	0/0:0:0:0:0,0,0
I	378502	.	G	<NON_REF>	.	.	END=378502	GT:DP:GQ:MIN_DP:PL	0/0:1:3:1:0,3,41
I	379451	.	A	<NON_REF>	.	.	END=379451	GT:DP:GQ:MIN_DP:PL	0/0:1:3:1:0,3,41
I	379478	.	C	<NON_REF>	.	.	END=379478	GT:DP:GQ:MIN_DP:PL	0/0:1:0:1:0,0,0
I	380408	.	T	<NON_REF>	.	.	END=380408	GT:DP:GQ:MIN_DP:PL	0/0:2:6:2:0,6,82
I	380927	.	G	<NON_REF>	.	.	END=380927	GT:DP:GQ:MIN_DP:PL	0/0:2:6:2:0,6,49
I	382736	.	C	<NON_REF>	.	.	END=382736	GT:DP:GQ:MIN_DP:PL	0/0:3:9:3:0,9,90
I	383601	.	C	<NON_REF>	.	.	END=383601	GT:DP:GQ:MIN_DP:PL	0/0:0:0:0:0,0,0
I	383743	.	T	<NON_REF>	.	.	END=383743	GT:DP:GQ:MIN_DP:PL	0/0:0:0:0:0,0,0
I	383749	.	A	<NON_REF>	.	.	END=383749	GT:DP:GQ:MIN_DP:PL	0/0:0:0:0:0,0,0
I	384189	.	A	<NON_REF>	.	.	END=384189	GT:DP:GQ:MIN_DP:PL	0/0:0:0:0:0,0,0
I	385529	.	C	<NON_REF>	.	.	END=385529	GT:DP:GQ:MIN_DP:PL	0/0:0:0:0:0,0,0
I	385653	.	G	<NON_REF>	.	.	END=385653	GT:DP:GQ:MIN_DP:PL	0/0:0:0:0:0,0,0
I	385960	.	T	<NON_REF>	.	.	END=385960	GT:DP:GQ:MIN_DP:PL	0/0:1:3:1:0,3,41
I	386715	.	G	<NON_REF>	.	.	END=386715	GT:DP:GQ:MIN_DP:PL	0/0:0:0:0:0,0,0
I	387165	.	C	<NON_REF>	.	.	END=387165	GT:DP:GQ:MIN_DP:PL	0/0:0:0:0:0,0,0
I	387440	.	A	<NON_REF>	.	.	END=387440	GT:DP:GQ:MIN_DP:PL	0/0:1:3:1:0,3,41
I	387558	.	A	<NON_REF>	.	.	END=387558	GT:DP:GQ:MIN_DP:PL	0/0:0:0:0:0,0,0
I	387623	.	T	<NON_REF>	.	.	END=387623	GT:DP:GQ:MIN_DP:PL	0/0:1:3:1:0,3,41
I	387633	.	G	<NON_REF>	.	.	END=387633	GT:DP:GQ:MIN_DP:PL	0/0:1:3:1:0,3,37
I	387704	.	A	<NON_REF>	.	.	END=387704	GT:DP:GQ:MIN_DP:PL	0/0:1:3:1:0,3,41
I	388687	.	T	<NON_REF>	.	.	END=388687	GT:DP:GQ:MIN_DP:PL	0/0:0:0:0:0,0,0
I	388927	.	A	<NON_REF>	.	.	END=388927	GT:DP:GQ:MIN_DP:PL	0/0:0:0:0:0,0,0
I	388955	.	T	<NON_REF>	.	.	END=388955	GT:DP:GQ:MIN_DP:PL	0/0:0:0:0:0,0,0
I	389826	.	G	<NON_REF>	.	.	END=389826	GT:DP:GQ:MIN_DP:PL	0/0:2:6:2:0,6,49
I	389987	.	T	<NON_REF>	.	.	END=389987	GT:DP:GQ:MIN_DP:PL	0/0:0:0:0:0,0,0
I	390024	.	A	<NON_REF>	.	.	END=390024	GT:DP:GQ:MIN_DP:PL	0/0:0:0:0:0,0,0
I	390335	.	C	<NON_REF>	.	.	END=390335	GT:DP:GQ:MIN_DP:PL	0/0:0:0:0:0,0,0
I	391505	.	C	<NON_REF>	.	.	END=391505	GT:DP:GQ:MIN_DP:PL	0/0:0:0:0:0,0,0
I	391888	.	T	<NON_REF>	.	.	END=391888	GT:DP:GQ:MIN_DP:PL	0/0:1:3:1:0,3,37
I	392245	.	T	<NON_REF>	.	.	END=392245	GT:DP:GQ:MIN_DP:PL	0/0:2:6:2:0,6,49
I	393400	.	A	<NON_REF>	.	.	END=393400	GT:DP:GQ:MIN_DP:PL	0/0:2:6:2:0,6,82
I	393769	.	A	<NON_REF>	.	.	END=393769	GT:DP:GQ:MIN_DP:PL	0/0:0:0:0:0,0,0
I	393776	.	A	<NON_REF>	.	.	END=393776	GT:DP:GQ:MIN_DP:PL	0/0:0:0:0:0,0,0
I	393785	.	C	<NON_REF>	.	.	END=393785	GT:DP:GQ:MIN_DP:PL	0/0:0:0:0:0,0,0
I	394729	.	A	<NON_REF>	.	.	END=394729	GT:DP:GQ:MIN_DP:PL	0/0:0:0:0:0,0,0
I	395420	.	T	<NON_REF>	.	.	END=395420	GT:DP:GQ:MIN_DP:PL	0/0:3:9:3:0,9,84
I	395973	.	T	<NON_REF>	.	.	END=395973	GT:DP:GQ:MIN_DP:PL	0/0:2:6:2:0,6,44
I	396032	.	G	<NON_REF>	.	.	END=396032	GT:DP:GQ:MIN_DP:PL	0/0:1:3:1:0,3,41
I	396037	.	C	<NON_REF>	.	.	END=396037	GT:DP:GQ:MIN_DP:PL	0/0:1:3:1:0,3,41
I	396346	.	G	<NON_REF>	.	.	END=396346	GT:DP:GQ:MIN_DP:PL	0/0:1:0:1:0,0,0
I	396575	.	G	<NON_REF>	.	.	END=396575	GT:DP:GQ:MIN_DP:PL	0/0:0:0:0:0,0,0
I	397538	.	C	<NON_REF>	.	.	END=397538	GT:DP:GQ:MIN_DP:PL	0/0:0:0:0:0,0,0
I	397554	.	A	<NON_REF>	.	.	END=397554	GT:DP:GQ:MIN_DP:PL	0/0:0:0:0:0,0,0
I	398030	.	A	<NON_REF>	.	.	END=398030	GT:DP:GQ:MIN_DP:PL	0/0:1:3:1:0,3,26
I	398879	.	C	<NON_REF>	.	.	END=398879	GT:DP:GQ:MIN_DP:PL	0/0:5:15:5:0,15,127
I	399075	.	G	<NON_REF>	.	.	END=399075	GT:DP:GQ:MIN_DP:PL	0/0:2:0:2:0,0,13
I	399361	.	G	<NON_REF>	.	.	END=399361	GT:DP:GQ:MIN_DP:PL	0/0:0:0:0:0,0,0
I	399385	.	G	<NON_REF>	.	.	END=399385	GT:DP:GQ:MIN_DP:PL	0/0:0:0:0:0,0,0
I	399858	.	C	<NON_REF>	.	.	END=399858	GT:DP:GQ:MIN_DP:PL	0/0:1:3:1:0,3,41
I	400729	.	T	<NON_REF>	.	.	END=400729	GT:DP:GQ:MIN_DP:PL	0/0:0:0:0:0,0,0
I	400852	.	A	<NON_REF>	.	.	END=400852	GT:DP:GQ:MIN_DP:PL	0/0:0:0:0:0,0,0
I	401135	.	A	<NON_REF>	.	.	END=401135	GT:DP:GQ:MIN_DP:PL	0/0:1:3:1:0,3,32
I	401868	.	G	<NON_REF>	.	.	END=401868	GT:DP:GQ:MIN_DP:PL	0/0:0:0:0:0,0,0
I	401945	.	C	<NON_REF>	.	.	END=401945	GT:DP:GQ:MIN_DP:PL	0/0:0:0:0:0,0,0
I	403503	.	T	<NON_REF>	.	.	END=403503	GT:DP:GQ:MIN_DP:PL	0/0:0:0:0:0,0,0
I	404040	.	G	<NON_REF>	.	.	END=404040	GT:DP:GQ:MIN_DP:PL	0/0:0:0:0:0,0,0
I	404082	.	A	<NON_REF>	.	.	END=404082	GT:DP:GQ:MIN_DP:PL	0/0:1:3:1:0,3,41
I	405474	.	G	<NON_REF>	.	.	END=405474	GT:DP:GQ:MIN_DP:PL	0/0:0:0:0:0,0,0
I	405817	.	A	<NON_REF>	.	.	END=405817	GT:DP:GQ:MIN_DP:PL	0/0:0:0:0:0,0,0
I	405998	.	G	<NON_REF>	.	.	END=405998	GT:DP:GQ:MIN_DP:PL	0/0:0:0:0:0,0,0
I	406264	.	T	<NON_REF>	.	.	END=406264	GT:DP:GQ:MIN_DP:PL	0/0:0:0:0:0,0,0
I	406598	.	G	<NON_REF>	.	.	END=406598	GT:DP:GQ:MIN_DP:PL	0/0:0:0:0:0,0,0
I	407245	.	C	<NON_REF>	.	.	END=407245	GT:DP:GQ:MIN_DP:PL	0/0:1:3:1:0,3,41
I	407785	.	A	<NON_REF>	.	.	END=407785	GT:DP:GQ:MIN_DP:PL	0/0:0:0:0:0,0,0
I	407793	.	G	<NON_REF>	.	.	END=407793	GT:DP:GQ:MIN_DP:PL	0/0:0:0:0:0,0,0
I	408117	.	T	<NON_REF>	.	.	END=408117	GT:DP:GQ:MIN_DP:PL	0/0:0:0:0:0,0,0
I	408468	.	T	<NON_REF>	.	.	END=408468	GT:DP:GQ:MIN_DP:PL	0/0:1:3:1:0,3,19
I	408863	.	A	<NON_REF>	.	.	END=408864	GT:DP:GQ:MIN_DP:PL	0/0:1:3:1:0,3,41
I	408994	.	A	<NON_REF>	.	.	END=408994	GT:DP:GQ:MIN_DP:PL	0/0:1:0:1:0,0,0
I	409312	.	G	<NON_REF>	.	.	END=409312	GT:DP:GQ:MIN_DP:PL	0/0:2:3:2:0,3,45
I	409376	.	T	<NON_REF>	.	.	END=409376	GT:DP:GQ:MIN_DP:PL	0/0:0:0:0:0,0,0
I	411007	.	A	<NON_REF>	.	.	END=411007	GT:DP:GQ:MIN_DP:PL	0/0:0:0:0:0,0,0
I	411128	.	A	<NON_REF>	.	.	END=411128	GT:DP:GQ:MIN_DP:PL	0/0:0:0:0:0,0,0
I	411180	.	A	<NON_REF>	.	.	END=411180	GT:DP:GQ:MIN_DP:PL	0/0:0:0:0:0,0,0
I	412018	.	T	<NON_REF>	.	.	END=412018	GT:DP:GQ:MIN_DP:PL	0/0:0:0:0:0,0,0
I	412112	.	G	<NON_REF>	.	.	END=412112	GT:DP:GQ:MIN_DP:PL	0/0:0:0:0:0,0,0
I	412422	.	C	<NON_REF>	.	.	END=412422	GT:DP:GQ:MIN_DP:PL	0/0:1:3:1:0,3,32
I	412814	.	A	<NON_REF>	.	.	END=412814	GT:DP:GQ:MIN_DP:PL	0/0:0:0:0:0,0,0
I	413704	.	A	<NON_REF>	.	.	END=413704	GT:DP:GQ:MIN_DP:PL	0/0:0:0:0:0,0,0
I	413940	.	G	<NON_REF>	.	.	END=413940	GT:DP:GQ:MIN_DP:PL	0/0:1:3:1:0,3,41
I	414023	.	A	<NON_REF>	.	.	END=414023	GT:DP:GQ:MIN_DP:PL	0/0:6:18:6:0,18,130
I	416586	.	A	<NON_REF>	.	.	END=416586	GT:DP:GQ:MIN_DP:PL	0/0:2:6:2:0,6,49
I	416680	.	G	<NON_REF>	.	.	END=416680	GT:DP:GQ:MIN_DP:PL	0/0:1:3:1:0,3,41
I	416706	.	A	<NON_REF>	.	.	END=416706	GT:DP:GQ:MIN_DP:PL	0/0:1:3:1:0,3,26
I	416944	.	C	<NON_REF>	.	.	END=416944	GT:DP:GQ:MIN_DP:PL	0/0:0:0:0:0,0,0
I	417079	.	T	<NON_REF>	.	.	END=417079	GT:DP:GQ:MIN_DP:PL	0/0:0:0:0:0,0,0
I	417790	.	A	<NON_REF>	.	.	END=417790	GT:DP:GQ:MIN_DP:PL	0/0:0:0:0:0,0,0
I	418194	.	A	<NON_REF>	.	.	END=418194	GT:DP:GQ:MIN_DP:PL	0/0:1:3:1:0,3,19
I	418228	.	C	<NON_REF>	.	.	END=418228	GT:DP:GQ:MIN_DP:PL	0/0:1:3:1:0,3,41
I	418614	.	A	<NON_REF>	.	.	END=418615	GT:DP:GQ:MIN_DP:PL	0/0:2:6:2:0,6,59
I	418819	.	A	<NON_REF>	.	.	END=418820	GT:DP:GQ:MIN_DP:PL	0/0:3:6:3:0,6,90
I	418821	.	A	<NON_REF>	.	.	END=418821	GT:DP:GQ:MIN_DP:PL	0/0:3:0:3:0,0,31
I	418907	.	A	<NON_REF>	.	.	END=418907	GT:DP:GQ:MIN_DP:PL	0/0:3:9:3:0,9,103
I	418977	.	C	<NON_REF>	.	.	END=418977	GT:DP:GQ:MIN_DP:PL	0/0:1:3:1:0,3,41
I	419145	.	G	<NON_REF>	.	.	END=419145	GT:DP:GQ:MIN_DP:PL	0/0:3:3:3:0,3,45
I	420818	.	A	<NON_REF>	.	.	END=420818	GT:DP:GQ:MIN_DP:PL	0/0:1:3:1:0,3,19
I	421233	.	T	<NON_REF>	.	.	END=421233	GT:DP:GQ:MIN_DP:PL	0/0:0:0:0:0,0,0
I	421319	.	A	<NON_REF>	.	.	END=421319	GT:DP:GQ:MIN_DP:PL	0/0:0:0:0:0,0,0
I	421370	.	A	<NON_REF>	.	.	END=421370	GT:DP:GQ:MIN_DP:PL	0/0:0:0:0:0,0,0
I	422076	.	A	<NON_REF>	.	.	END=422076	GT:DP:GQ:MIN_DP:PL	0/0:3:6:3:0,6,90
I	422910	.	G	<NON_REF>	.	.	END=422910	GT:DP:GQ:MIN_DP:PL	0/0:3:6:3:0,6,90
I	423261	.	G	<NON_REF>	.	.	END=423261	GT:DP:GQ:MIN_DP:PL	0/0:1:3:1:0,3,41
I	423333	.	A	<NON_REF>	.	.	END=423333	GT:DP:GQ:MIN_DP:PL	0/0:4:12:4:0,12,87
I	424222	.	T	<NON_REF>	.	.	END=424222	GT:DP:GQ:MIN_DP:PL	0/0:0:0:0:0,0,0
I	424787	.	T	<NON_REF>	.	.	END=424787	GT:DP:GQ:MIN_DP:PL	0/0:1:3:1:0,3,37
I	425007	.	T	<NON_REF>	.	.	END=425007	GT:DP:GQ:MIN_DP:PL	0/0:0:0:0:0,0,0
I	425274	.	T	<NON_REF>	.	.	END=425274	GT:DP:GQ:MIN_DP:PL	0/0:3:6:3:0,6,90
I	425629	.	C	<NON_REF>	.	.	END=425629	GT:DP:GQ:MIN_DP:PL	0/0:3:6:3:0,6,90
I	425964	.	T	<NON_REF>	.	.	END=425964	GT:DP:GQ:MIN_DP:PL	0/0:1:3:1:0,3,41
I	426448	.	C	<NON_REF>	.	.	END=426448	GT:DP:GQ:MIN_DP:PL	0/0:1:3:1:0,3,19
I	426507	.	T	<NON_REF>	.	.	END=426507	GT:DP:GQ:MIN_DP:PL	0/0:2:6:2:0,6,49
I	427624	.	G	<NON_REF>	.	.	END=427624	GT:DP:GQ:MIN_DP:PL	0/0:4:12:4:0,12,127
I	427651	.	G	<NON_REF>	.	.	END=427651	GT:DP:GQ:MIN_DP:PL	0/0:6:18:6:0,18,174
I	428407	.	A	<NON_REF>	.	.	END=428407	GT:DP:GQ:MIN_DP:PL	0/0:2:6:2:0,6,82
I	428506	.	T	<NON_REF>	.	.	END=428506	GT:DP:GQ:MIN_DP:PL	0/0:0:0:0:0,0,0
I	428741	.	C	<NON_REF>	.	.	END=428741	GT:DP:GQ:MIN_DP:PL	0/0:1:3:1:0,3,19
I	429169	.	A	<NON_REF>	.	.	END=429169	GT:DP:GQ:MIN_DP:PL	0/0:4:9:4:0,9,135
I	429528	.	G	<NON_REF>	.	.	END=429528	GT:DP:GQ:MIN_DP:PL	0/0:1:3:1:0,3,37
I	431998	.	G	<NON_REF>	.	.	END=431998	GT:DP:GQ:MIN_DP:PL	0/0:5:15:5:0,15,136
I	432213	.	A	<NON_REF>	.	.	END=432213	GT:DP:GQ:MIN_DP:PL	0/0:3:9:3:0,9,90
I	432429	.	A	<NON_REF>	.	.	END=432429	GT:DP:GQ:MIN_DP:PL	0/0:4:9:4:0,9,135
I	432760	.	G	<NON_REF>	.	.	END=432760	GT:DP:GQ:MIN_DP:PL	0/0:1:3:1:0,3,41
I	433164	.	T	<NON_REF>	.	.	END=433164	GT:DP:GQ:MIN_DP:PL	0/0:0:0:0:0,0,0
I	433204	.	G	<NON_REF>	.	.	END=433204	GT:DP:GQ:MIN_DP:PL	0/0:0:0:0:0,0,0
I	433736	.	A	<NON_REF>	.	.	END=433736	GT:DP:GQ:MIN_DP:PL	0/0:2:6:2:0,6,49
I	433868	.	C	<NON_REF>	.	.	END=433868	GT:DP:GQ:MIN_DP:PL	0/0:2:6:2:0,6,49
I	433887	.	C	<NON_REF>	.	.	END=433887	GT:DP:GQ:MIN_DP:PL	0/0:2:3:2:0,3,45
I	434172	.	T	<NON_REF>	.	.	END=434172	GT:DP:GQ:MIN_DP:PL	0/0:0:0:0:0,0,0
I	434212	.	C	<NON_REF>	.	.	END=434212	GT:DP:GQ:MIN_DP:PL	0/0:0:0:0:0,0,0
I	434794	.	C	<NON_REF>	.	.	END=434794	GT:DP:GQ:MIN_DP:PL	0/0:0:0:0:0,0,0
I	434946	.	G	<NON_REF>	.	.	END=434946	GT:DP:GQ:MIN_DP:PL	0/0:2:6:2:0,6,78
I	435178	.	C	<NON_REF>	.	.	END=435178	GT:DP:GQ:MIN_DP:PL	0/0:3:6:3:0,6,90
I	435384	.	T	<NON_REF>	.	.	END=435384	GT:DP:GQ:MIN_DP:PL	0/0:2:6:2:0,6,49
I	435731	.	A	<NON_REF>	.	.	END=435731	GT:DP:GQ:MIN_DP:PL	0/0:1:3:1:0,3,32
I	435733	.	A	<NON_REF>	.	.	END=435733	GT:DP:GQ:MIN_DP:PL	0/0:1:3:1:0,3,41
I	435853	.	G	<NON_REF>	.	.	END=435853	GT:DP:GQ:MIN_DP:PL	0/0:0:0:0:0,0,0
I	436455	.	C	<NON_REF>	.	.	END=436455	GT:DP:GQ:MIN_DP:PL	0/0:5:0:5:0,0,103
I	437198	.	G	<NON_REF>	.	.	END=437198	GT:DP:GQ:MIN_DP:PL	0/0:1:3:1:0,3,41
I	437278	.	G	<NON_REF>	.	.	END=437278	GT:DP:GQ:MIN_DP:PL	0/0:2:3:2:0,3,45
I	437415	.	G	<NON_REF>	.	.	END=437415	GT:DP:GQ:MIN_DP:PL	0/0:0:0:0:0,0,0
I	437854	.	G	<NON_REF>	.	.	END=437854	GT:DP:GQ:MIN_DP:PL	0/0:0:0:0:0,0,0
I	438180	.	C	<NON_REF>	.	.	END=438180	GT:DP:GQ:MIN_DP:PL	0/0:0:0:0:0,0,0
I	438207	.	A	<NON_REF>	.	.	END=438207	GT:DP:GQ:MIN_DP:PL	0/0:0:0:0:0,0,0
I	438527	.	A	<NON_REF>	.	.	END=438527	GT:DP:GQ:MIN_DP:PL	0/0:1:3:1:0,3,37
I	438950	.	G	<NON_REF>	.	.	END=438950	GT:DP:GQ:MIN_DP:PL	0/0:7:21:7:0,21,189
I	439704	.	C	<NON_REF>	.	.	END=439704	GT:DP:GQ:MIN_DP:PL	0/0:2:3:2:0,3,45
I	440073	.	G	<NON_REF>	.	.	END=440073	GT:DP:GQ:MIN_DP:PL	0/0:3:9:3:0,9,86
I	440301	.	A	<NON_REF>	.	.	END=440301	GT:DP:GQ:MIN_DP:PL	0/0:0:0:0:0,0,0
I	440379	.	G	<NON_REF>	.	.	END=440379	GT:DP:GQ:MIN_DP:PL	0/0:0:0:0:0,0,0
I	440761	.	G	<NON_REF>	.	.	END=440761	GT:DP:GQ:MIN_DP:PL	0/0:4:12:4:0,12,74
I	441770	.	A	<NON_REF>	.	.	END=441770	GT:DP:GQ:MIN_DP:PL	0/0:0:0:0:0,0,0
I	441792	.	G	<NON_REF>	.	.	END=441792	GT:DP:GQ:MIN_DP:PL	0/0:0:0:0:0,0,0
I	441812	.	G	<NON_REF>	.	.	END=441812	GT:DP:GQ:MIN_DP:PL	0/0:0:0:0:0,0,0
I	442343	.	C	<NON_REF>	.	.	END=442343	GT:DP:GQ:MIN_DP:PL	0/0:4:12:4:0,12,99
I	442764	.	C	<NON_REF>	.	.	END=442764	GT:DP:GQ:MIN_DP:PL	0/0:2:6:2:0,6,82
I	443096	.	A	<NON_REF>	.	.	END=443096	GT:DP:GQ:MIN_DP:PL	0/0:2:6:2:0,6,49
I	443150	.	A	<NON_REF>	.	.	END=443150	GT:DP:GQ:MIN_DP:PL	0/0:2:3:2:0,3,45
I	443155	.	T	<NON_REF>	.	.	END=443155	GT:DP:GQ:MIN_DP:PL	0/0:1:3:1:0,3,41
I	444195	.	T	<NON_REF>	.	.	END=444195	GT:DP:GQ:MIN_DP:PL	0/0:1:3:1:0,3,41
I	444575	.	T	<NON_REF>	.	.	END=444575	GT:DP:GQ:MIN_DP:PL	0/0:1:3:1:0,3,37
I	444760	.	C	<NON_REF>	.	.	END=444760	GT:DP:GQ:MIN_DP:PL	0/0:3:9:3:0,9,114
I	445150	.	A	<NON_REF>	.	.	END=445150	GT:DP:GQ:MIN_DP:PL	0/0:0:0:0:0,0,0
I	445436	.	T	<NON_REF>	.	.	END=445436	GT:DP:GQ:MIN_DP:PL	0/0:0:0:0:0,0,0
I	446285	.	A	<NON_REF>	.	.	END=446285	GT:DP:GQ:MIN_DP:PL	0/0:5:12:5:0,12,180
I	446903	.	A	<NON_REF>	.	.	END=446903	GT:DP:GQ:MIN_DP:PL	0/0:0:0:0:0,0,0
I	447033	.	G	<NON_REF>	.	.	END=447033	GT:DP:GQ:MIN_DP:PL	0/0:1:3:1:0,3,19
I	448207	.	G	<NON_REF>	.	.	END=448207	GT:DP:GQ:MIN_DP:PL	0/0:0:0:0:0,0,0
I	448468	.	C	<NON_REF>	.	.	END=448468	GT:DP:GQ:MIN_DP:PL	0/0:2:6:2:0,6,49
I	448554	.	T	<NON_REF>	.	.	END=448554	GT:DP:GQ:MIN_DP:PL	0/0:2:6:2:0,6,49
I	449216	.	T	<NON_REF>	.	.	END=449216	GT:DP:GQ:MIN_DP:PL	0/0:1:3:1:0,3,41
I	449396	.	C	<NON_REF>	.	.	END=449396	GT:DP:GQ:MIN_DP:PL	0/0:5:12:5:0,12,180
I	449400	.	T	<NON_REF>	.	.	END=449400	GT:DP:GQ:MIN_DP:PL	0/0:5:12:5:0,12,180
I	450418	.	T	<NON_REF>	.	.	END=450418	GT:DP:GQ:MIN_DP:PL	0/0:1:3:1:0,3,41
I	450869	.	T	<NON_REF>	.	.	END=450869	GT:DP:GQ:MIN_DP:PL	0/0:1:3:1:0,3,41
I	451055	.	G	<NON_REF>	.	.	END=451055	GT:DP:GQ:MIN_DP:PL	0/0:0:0:0:0,0,0
I	451123	.	C	<NON_REF>	.	.	END=451123	GT:DP:GQ:MIN_DP:PL	0/0:2:0:2:0,0,0
I	451275	.	T	<NON_REF>	.	.	END=451275	GT:DP:GQ:MIN_DP:PL	0/0:0:0:0:0,0,0
I	453295	.	A	<NON_REF>	.	.	END=453295	GT:DP:GQ:MIN_DP:PL	0/0:2:6:2:0,6,64
I	455121	.	T	<NON_REF>	.	.	END=455121	GT:DP:GQ:MIN_DP:PL	0/0:2:6:2:0,6,82
I	455162	.	C	<NON_REF>	.	.	END=455162	GT:DP:GQ:MIN_DP:PL	0/0:0:0:0:0,0,0
I	455766	.	C	<NON_REF>	.	.	END=455766	GT:DP:GQ:MIN_DP:PL	0/0:3:9:3:0,9,78
I	455969	.	A	<NON_REF>	.	.	END=455969	GT:DP:GQ:MIN_DP:PL	0/0:0:0:0:0,0,0
I	456098	.	T	<NON_REF>	.	.	END=456098	GT:DP:GQ:MIN_DP:PL	0/0:1:3:1:0,3,37
I	456145	.	A	<NON_REF>	.	.	END=456145	GT:DP:GQ:MIN_DP:PL	0/0:0:0:0:0,0,0
I	456323	.	G	<NON_REF>	.	.	END=456323	GT:DP:GQ:MIN_DP:PL	0/0:0:0:0:0,0,0
I	456802	.	A	<NON_REF>	.	.	END=456802	GT:DP:GQ:MIN_DP:PL	0/0:0:0:0:0,0,0
I	459355	.	C	<NON_REF>	.	.	END=459355	GT:DP:GQ:MIN_DP:PL	0/0:2:6:2:0,6,49
I	460344	.	G	<NON_REF>	.	.	END=460344	GT:DP:GQ:MIN_DP:PL	0/0:1:3:1:0,3,41
I	460657	.	C	<NON_REF>	.	.	END=460657	GT:DP:GQ:MIN_DP:PL	0/0:0:0:0:0,0,0
I	461567	.	C	<NON_REF>	.	.	END=461567	GT:DP:GQ:MIN_DP:PL	0/0:0:0:0:0,0,0
I	461687	.	T	<NON_REF>	.	.	END=461687	GT:DP:GQ:MIN_DP:PL	0/0:2:6:2:0,6,49
I	462219	.	A	<NON_REF>	.	.	END=462219	GT:DP:GQ:MIN_DP:PL	0/0:2:6:2:0,6,74
I	462550	.	T	<NON_REF>	.	.	END=462550	GT:DP:GQ:MIN_DP:PL	0/0:0:0:0:0,0,0
I	462687	.	A	<NON_REF>	.	.	END=462687	GT:DP:GQ:MIN_DP:PL	0/0:0:0:0:0,0,0
I	463475	.	T	<NON_REF>	.	.	END=463475	GT:DP:GQ:MIN_DP:PL	0/0:1:3:1:0,3,41
I	463653	.	G	<NON_REF>	.	.	END=463653	GT:DP:GQ:MIN_DP:PL	0/0:0:0:0:0,0,0
I	463912	.	C	<NON_REF>	.	.	END=463912	GT:DP:GQ:MIN_DP:PL	0/0:0:0:0:0,0,0
I	463930	.	T	<NON_REF>	.	.	END=463930	GT:DP:GQ:MIN_DP:PL	0/0:0:0:0:0,0,0
I	464832	.	G	<NON_REF>	.	.	END=464832	GT:DP:GQ:MIN_DP:PL	0/0:2:3:2:0,3,45
I	465024	.	T	<NON_REF>	.	.	END=465024	GT:DP:GQ:MIN_DP:PL	0/0:2:6:2:0,6,82
I	465076	.	T	<NON_REF>	.	.	END=465076	GT:DP:GQ:MIN_DP:PL	0/0:0:0:0:0,0,0
I	465302	.	A	<NON_REF>	.	.	END=465302	GT:DP:GQ:MIN_DP:PL	0/0:1:3:1:0,3,32
I	465496	.	T	<NON_REF>	.	.	END=465496	GT:DP:GQ:MIN_DP:PL	0/0:0:0:0:0,0,0
I	466070	.	C	<NON_REF>	.	.	END=466070	GT:DP:GQ:MIN_DP:PL	0/0:1:3:1:0,3,41
I	466210	.	T	<NON_REF>	.	.	END=466210	GT:DP:GQ:MIN_DP:PL	0/0:0:0:0:0,0,0
I	466433	.	A	<NON_REF>	.	.	END=466433	GT:DP:GQ:MIN_DP:PL	0/0:1:3:1:0,3,19
I	467142	.	T	<NON_REF>	.	.	END=467142	GT:DP:GQ:MIN_DP:PL	0/0:0:0:0:0,0,0
I	467225	.	A	<NON_REF>	.	.	END=467225	GT:DP:GQ:MIN_DP:PL	0/0:0:0:0:0,0,0
I	467876	.	T	<NON_REF>	.	.	END=467876	GT:DP:GQ:MIN_DP:PL	0/0:0:0:0:0,0,0
I	468547	.	C	<NON_REF>	.	.	END=468547	GT:DP:GQ:MIN_DP:PL	0/0:0:0:0:0,0,0
I	468783	.	T	<NON_REF>	.	.	END=468783	GT:DP:GQ:MIN_DP:PL	0/0:4:12:4:0,12,99
I	469050	.	A	<NON_REF>	.	.	END=469050	GT:DP:GQ:MIN_DP:PL	0/0:0:0:0:0,0,0
I	469187	.	T	<NON_REF>	.	.	END=469187	GT:DP:GQ:MIN_DP:PL	0/0:0:0:0:0,0,0
I	469334	.	A	<NON_REF>	.	.	END=469334	GT:DP:GQ:MIN_DP:PL	0/0:0:0:0:0,0,0
I	469692	.	A	<NON_REF>	.	.	END=469692	GT:DP:GQ:MIN_DP:PL	0/0:0:0:0:0,0,0
I	469828	.	A	<NON_REF>	.	.	END=469828	GT:DP:GQ:MIN_DP:PL	0/0:0:0:0:0,0,0
I	470029	.	G	<NON_REF>	.	.	END=470029	GT:DP:GQ:MIN_DP:PL	0/0:0:0:0:0,0,0
I	470146	.	C	<NON_REF>	.	.	END=470146	GT:DP:GQ:MIN_DP:PL	0/0:0:0:0:0,0,0
I	470699	.	T	<NON_REF>	.	.	END=470699	GT:DP:GQ:MIN_DP:PL	0/0:2:6:2:0,6,78
I	471327	.	G	<NON_REF>	.	.	END=471327	GT:DP:GQ:MIN_DP:PL	0/0:5:0:5:0,0,80
I	471352	.	T	<NON_REF>	.	.	END=471352	GT:DP:GQ:MIN_DP:PL	0/0:4:9:4:0,9,135
I	471495	.	T	<NON_REF>	.	.	END=471495	GT:DP:GQ:MIN_DP:PL	0/0:4:9:4:0,9,135
I	471798	.	C	<NON_REF>	.	.	END=471798	GT:DP:GQ:MIN_DP:PL	0/0:0:0:0:0,0,0
I	471885	.	C	<NON_REF>	.	.	END=471885	GT:DP:GQ:MIN_DP:PL	0/0:1:3:1:0,3,37
I	471925	.	A	<NON_REF>	.	.	END=471925	GT:DP:GQ:MIN_DP:PL	0/0:1:0:1:0,0,0
I	471931	.	A	<NON_REF>	.	.	END=471931	GT:DP:GQ:MIN_DP:PL	0/0:1:3:1:0,3,19
I	472775	.	C	<NON_REF>	.	.	END=472775	GT:DP:GQ:MIN_DP:PL	0/0:0:0:0:0,0,0
I	473133	.	G	<NON_REF>	.	.	END=473133	GT:DP:GQ:MIN_DP:PL	0/0:0:0:0:0,0,0
I	473337	.	A	<NON_REF>	.	.	END=473337	GT:DP:GQ:MIN_DP:PL	0/0:0:0:0:0,0,0
I	473348	.	A	<NON_REF>	.	.	END=473348	GT:DP:GQ:MIN_DP:PL	0/0:0:0:0:0,0,0
I	473482	.	G	<NON_REF>	.	.	END=473482	GT:DP:GQ:MIN_DP:PL	0/0:0:0:0:0,0,0
I	473818	.	A	<NON_REF>	.	.	END=473818	GT:DP:GQ:MIN_DP:PL	0/0:5:12:5:0,12,180
I	473994	.	A	<NON_REF>	.	.	END=473994	GT:DP:GQ:MIN_DP:PL	0/0:0:0:0:0,0,0
I	474309	.	T	<NON_REF>	.	.	END=474309	GT:DP:GQ:MIN_DP:PL	0/0:2:6:2:0,6,49
I	474656	.	A	<NON_REF>	.	.	END=474656	GT:DP:GQ:MIN_DP:PL	0/0:3:9:3:0,9,114
I	474792	.	C	<NON_REF>	.	.	END=474792	GT:DP:GQ:MIN_DP:PL	0/0:2:6:2:0,6,74
I	474861	.	A	<NON_REF>	.	.	END=474861	GT:DP:GQ:MIN_DP:PL	0/0:1:3:1:0,3,41
I	475506	.	G	<NON_REF>	.	.	END=475506	GT:DP:GQ:MIN_DP:PL	0/0:0:0:0:0,0,0
I	475570	.	T	<NON_REF>	.	.	END=475570	GT:DP:GQ:MIN_DP:PL	0/0:0:0:0:0,0,0
I	476010	.	A	<NON_REF>	.	.	END=476010	GT:DP:GQ:MIN_DP:PL	0/0:3:9:3:0,9,90
I	476116	.	T	<NON_REF>	.	.	END=476116	GT:DP:GQ:MIN_DP:PL	0/0:3:9:3:0,9,68
I	476134	.	A	<NON_REF>	.	.	END=476134	GT:DP:GQ:MIN_DP:PL	0/0:3:3:3:0,3,45
I	476186	.	T	<NON_REF>	.	.	END=476186	GT:DP:GQ:MIN_DP:PL	0/0:0:0:0:0,0,0
I	476717	.	G	<NON_REF>	.	.	END=476717	GT:DP:GQ:MIN_DP:PL	0/0:0:0:0:0,0,0
I	476777	.	G	<NON_REF>	.	.	END=476777	GT:DP:GQ:MIN_DP:PL	0/0:1:3:1:0,3,19
I	476922	.	A	<NON_REF>	.	.	END=476922	GT:DP:GQ:MIN_DP:PL	0/0:0:0:0:0,0,0
I	479534	.	G	<NON_REF>	.	.	END=479534	GT:DP:GQ:MIN_DP:PL	0/0:0:0:0:0,0,0
I	480457	.	A	<NON_REF>	.	.	END=480457	GT:DP:GQ:MIN_DP:PL	0/0:1:0:1:0,0,0
I	480595	.	A	<NON_REF>	.	.	END=480595	GT:DP:GQ:MIN_DP:PL	0/0:6:18:6:0,18,174
I	480679	.	A	<NON_REF>	.	.	END=480679	GT:DP:GQ:MIN_DP:PL	0/0:4:6:4:0,6,90
I	481854	.	G	<NON_REF>	.	.	END=481854	GT:DP:GQ:MIN_DP:PL	0/0:0:0:0:0,0,0
I	481970	.	T	<NON_REF>	.	.	END=481970	GT:DP:GQ:MIN_DP:PL	0/0:0:0:0:0,0,0
I	482487	.	T	<NON_REF>	.	.	END=482487	GT:DP:GQ:MIN_DP:PL	0/0:2:6:2:0,6,49
I	483059	.	C	<NON_REF>	.	.	END=483059	GT:DP:GQ:MIN_DP:PL	0/0:2:6:2:0,6,43
I	483061	.	T	<NON_REF>	.	.	END=483061	GT:DP:GQ:MIN_DP:PL	0/0:2:6:2:0,6,49
I	483336	.	C	<NON_REF>	.	.	END=483336	GT:DP:GQ:MIN_DP:PL	0/0:2:6:2:0,6,43
I	483395	.	C	<NON_REF>	.	.	END=483395	GT:DP:GQ:MIN_DP:PL	0/0:2:6:2:0,6,43
I	483407	.	C	<NON_REF>	.	.	END=483407	GT:DP:GQ:MIN_DP:PL	0/0:2:6:2:0,6,49
I	483770	.	G	<NON_REF>	.	.	END=483770	GT:DP:GQ:MIN_DP:PL	0/0:0:0:0:0,0,0
I	483860	.	T	<NON_REF>	.	.	END=483860	GT:DP:GQ:MIN_DP:PL	0/0:0:0:0:0,0,0
I	483916	.	A	<NON_REF>	.	.	END=483916	GT:DP:GQ:MIN_DP:PL	0/0:2:0:2:0,0,22
I	484533	.	T	<NON_REF>	.	.	END=484533	GT:DP:GQ:MIN_DP:PL	0/0:1:3:1:0,3,19
I	484764	.	G	<NON_REF>	.	.	END=484764	GT:DP:GQ:MIN_DP:PL	0/0:0:0:0:0,0,0
I	484774	.	A	<NON_REF>	.	.	END=484774	GT:DP:GQ:MIN_DP:PL	0/0:0:0:0:0,0,0
I	485655	.	T	<NON_REF>	.	.	END=485655	GT:DP:GQ:MIN_DP:PL	0/0:0:0:0:0,0,0
I	485874	.	T	<NON_REF>	.	.	END=485874	GT:DP:GQ:MIN_DP:PL	0/0:0:0:0:0,0,0
I	486153	.	A	<NON_REF>	.	.	END=486153	GT:DP:GQ:MIN_DP:PL	0/0:0:0:0:0,0,0
I	486156	.	T	<NON_REF>	.	.	END=486156	GT:DP:GQ:MIN_DP:PL	0/0:0:0:0:0,0,0
I	486349	.	G	<NON_REF>	.	.	END=486349	GT:DP:GQ:MIN_DP:PL	0/0:0:0:0:0,0,0
I	486477	.	C	<NON_REF>	.	.	END=486478	GT:DP:GQ:MIN_DP:PL	0/0:3:9:3:0,9,86
I	486928	.	A	<NON_REF>	.	.	END=486928	GT:DP:GQ:MIN_DP:PL	0/0:1:0:1:0,0,0
I	487484	.	T	<NON_REF>	.	.	END=487484	GT:DP:GQ:MIN_DP:PL	0/0:0:0:0:0,0,0
I	488235	.	A	<NON_REF>	.	.	END=488235	GT:DP:GQ:MIN_DP:PL	0/0:0:0:0:0,0,0
I	488247	.	C	<NON_REF>	.	.	END=488247	GT:DP:GQ:MIN_DP:PL	0/0:0:0:0:0,0,0
I	489393	.	T	<NON_REF>	.	.	END=489393	GT:DP:GQ:MIN_DP:PL	0/0:2:6:2:0,6,49
I	489411	.	A	<NON_REF>	.	.	END=489411	GT:DP:GQ:MIN_DP:PL	0/0:2:0:2:0,0,0
I	489497	.	T	<NON_REF>	.	.	END=489497	GT:DP:GQ:MIN_DP:PL	0/0:0:0:0:0,0,0
I	489579	.	A	<NON_REF>	.	.	END=489579	GT:DP:GQ:MIN_DP:PL	0/0:2:6:2:0,6,49
I	491037	.	T	<NON_REF>	.	.	END=491037	GT:DP:GQ:MIN_DP:PL	0/0:0:0:0:0,0,0
I	491136	.	T	<NON_REF>	.	.	END=491136	GT:DP:GQ:MIN_DP:PL	0/0:0:0:0:0,0,0
I	493728	.	T	<NON_REF>	.	.	END=493728	GT:DP:GQ:MIN_DP:PL	0/0:2:3:2:0,3,45
I	496520	.	C	<NON_REF>	.	.	END=496520	GT:DP:GQ:MIN_DP:PL	0/0:2:6:2:0,6,43
I	496604	.	A	<NON_REF>	.	.	END=496604	GT:DP:GQ:MIN_DP:PL	0/0:3:6:3:0,6,90
I	497561	.	A	<NON_REF>	.	.	END=497561	GT:DP:GQ:MIN_DP:PL	0/0:1:3:1:0,3,41
I	498199	.	C	<NON_REF>	.	.	END=498199	GT:DP:GQ:MIN_DP:PL	0/0:1:3:1:0,3,41
I	498366	.	T	<NON_REF>	.	.	END=498366	GT:DP:GQ:MIN_DP:PL	0/0:0:0:0:0,0,0
I	498919	.	A	<NON_REF>	.	.	END=498919	GT:DP:GQ:MIN_DP:PL	0/0:0:0:0:0,0,0
I	499086	.	A	<NON_REF>	.	.	END=499086	GT:DP:GQ:MIN_DP:PL	0/0:0:0:0:0,0,0
I	499276	.	G	<NON_REF>	.	.	END=499276	GT:DP:GQ:MIN_DP:PL	0/0:0:0:0:0,0,0
I	499767	.	G	<NON_REF>	.	.	END=499767	GT:DP:GQ:MIN_DP:PL	0/0:2:6:2:0,6,49
I	500366	.	G	<NON_REF>	.	.	END=500366	GT:DP:GQ:MIN_DP:PL	0/0:2:6:2:0,6,49
I	500424	.	G	<NON_REF>	.	.	END=500424	GT:DP:GQ:MIN_DP:PL	0/0:2:3:2:0,3,45
I	500609	.	C	<NON_REF>	.	.	END=500609	GT:DP:GQ:MIN_DP:PL	0/0:1:3:1:0,3,41
I	500944	.	C	<NON_REF>	.	.	END=500944	GT:DP:GQ:MIN_DP:PL	0/0:1:3:1:0,3,41
I	500961	.	C	<NON_REF>	.	.	END=500961	GT:DP:GQ:MIN_DP:PL	0/0:1:3:1:0,3,41
I	501533	.	T	<NON_REF>	.	.	END=501533	GT:DP:GQ:MIN_DP:PL	0/0:2:6:2:0,6,82
I	502112	.	A	<NON_REF>	.	.	END=502112	GT:DP:GQ:MIN_DP:PL	0/0:0:0:0:0,0,0
I	502352	.	T	<NON_REF>	.	.	END=502352	GT:DP:GQ:MIN_DP:PL	0/0:1:3:1:0,3,41
I	502755	.	A	<NON_REF>	.	.	END=502755	GT:DP:GQ:MIN_DP:PL	0/0:1:3:1:0,3,41
I	502893	.	G	<NON_REF>	.	.	END=502893	GT:DP:GQ:MIN_DP:PL	0/0:1:3:1:0,3,41
I	503289	.	A	<NON_REF>	.	.	END=503289	GT:DP:GQ:MIN_DP:PL	0/0:2:6:2:0,6,82
I	503558	.	A	<NON_REF>	.	.	END=503558	GT:DP:GQ:MIN_DP:PL	0/0:0:0:0:0,0,0
I	503863	.	A	<NON_REF>	.	.	END=503863	GT:DP:GQ:MIN_DP:PL	0/0:0:0:0:0,0,0
I	504216	.	A	<NON_REF>	.	.	END=504216	GT:DP:GQ:MIN_DP:PL	0/0:2:6:2:0,6,59
I	505011	.	C	<NON_REF>	.	.	END=505011	GT:DP:GQ:MIN_DP:PL	0/0:4:12:4:0,12,131
I	505154	.	A	<NON_REF>	.	.	END=505154	GT:DP:GQ:MIN_DP:PL	0/0:1:3:1:0,3,41
I	510084	.	G	<NON_REF>	.	.	END=510084	GT:DP:GQ:MIN_DP:PL	0/0:2:6:2:0,6,82
I	510613	.	G	<NON_REF>	.	.	END=510613	GT:DP:GQ:MIN_DP:PL	0/0:0:0:0:0,0,0
I	511462	.	G	<NON_REF>	.	.	END=511462	GT:DP:GQ:MIN_DP:PL	0/0:0:0:0:0,0,0
I	511638	.	C	<NON_REF>	.	.	END=511638	GT:DP:GQ:MIN_DP:PL	0/0:0:0:0:0,0,0
I	512385	.	G	<NON_REF>	.	.	END=512385	GT:DP:GQ:MIN_DP:PL	0/0:5:15:5:0,15,172
I	512442	.	A	<NON_REF>	.	.	END=512442	GT:DP:GQ:MIN_DP:PL	0/0:7:21:7:0,21,211
I	513137	.	A	<NON_REF>	.	.	END=513137	GT:DP:GQ:MIN_DP:PL	0/0:3:9:3:0,9,81
I	514249	.	A	<NON_REF>	.	.	END=514249	GT:DP:GQ:MIN_DP:PL	0/0:0:0:0:0,0,0
I	514708	.	C	<NON_REF>	.	.	END=514708	GT:DP:GQ:MIN_DP:PL	0/0:0:0:0:0,0,0
I	514980	.	T	<NON_REF>	.	.	END=514980	GT:DP:GQ:MIN_DP:PL	0/0:1:3:1:0,3,41
I	515466	.	G	<NON_REF>	.	.	END=515466	GT:DP:GQ:MIN_DP:PL	0/0:2:6:2:0,6,43
I	515513	.	G	<NON_REF>	.	.	END=515513	GT:DP:GQ:MIN_DP:PL	0/0:2:6:2:0,6,49
I	515712	.	G	<NON_REF>	.	.	END=515712	GT:DP:GQ:MIN_DP:PL	0/0:2:6:2:0,6,43
I	516528	.	G	<NON_REF>	.	.	END=516528	GT:DP:GQ:MIN_DP:PL	0/0:0:0:0:0,0,0
I	516770	.	C	<NON_REF>	.	.	END=516770	GT:DP:GQ:MIN_DP:PL	0/0:0:0:0:0,0,0
I	516804	.	G	<NON_REF>	.	.	END=516804	GT:DP:GQ:MIN_DP:PL	0/0:0:0:0:0,0,0
I	516876	.	C	<NON_REF>	.	.	END=516876	GT:DP:GQ:MIN_DP:PL	0/0:0:0:0:0,0,0
I	517676	.	C	<NON_REF>	.	.	END=517676	GT:DP:GQ:MIN_DP:PL	0/0:1:3:1:0,3,19
I	517710	.	G	<NON_REF>	.	.	END=517710	GT:DP:GQ:MIN_DP:PL	0/0:2:6:2:0,6,82
I	519496	.	C	<NON_REF>	.	.	END=519496	GT:DP:GQ:MIN_DP:PL	0/0:0:0:0:0,0,0
I	520181	.	C	<NON_REF>	.	.	END=520181	GT:DP:GQ:MIN_DP:PL	0/0:0:0:0:0,0,0
I	520866	.	C	<NON_REF>	.	.	END=520866	GT:DP:GQ:MIN_DP:PL	0/0:2:6:2:0,6,49
I	520984	.	A	<NON_REF>	.	.	END=520984	GT:DP:GQ:MIN_DP:PL	0/0:2:6:2:0,6,49
I	521053	.	T	<NON_REF>	.	.	END=521053	GT:DP:GQ:MIN_DP:PL	0/0:1:3:1:0,3,41
I	521308	.	G	<NON_REF>	.	.	END=521308	GT:DP:GQ:MIN_DP:PL	0/0:0:0:0:0,0,0
I	524443	.	A	<NON_REF>	.	.	END=524443	GT:DP:GQ:MIN_DP:PL	0/0:3:9:3:0,9,86
I	524666	.	A	<NON_REF>	.	.	END=524666	GT:DP:GQ:MIN_DP:PL	0/0:3:9:3:0,9,103
I	525315	.	C	<NON_REF>	.	.	END=525315	GT:DP:GQ:MIN_DP:PL	0/0:3:9:3:0,9,113
I	525519	.	C	<NON_REF>	.	.	END=525519	GT:DP:GQ:MIN_DP:PL	0/0:0:0:0:0,0,0
I	526076	.	T	<NON_REF>	.	.	END=526076	GT:DP:GQ:MIN_DP:PL	0/0:3:6:3:0,6,90
I	528018	.	A	<NON_REF>	.	.	END=528018	GT:DP:GQ:MIN_DP:PL	0/0:0:0:0:0,0,0
I	529892	.	G	<NON_REF>	.	.	END=529892	GT:DP:GQ:MIN_DP:PL	0/0:3:6:3:0,6,90
I	529929	.	A	<NON_REF>	.	.	END=529929	GT:DP:GQ:MIN_DP:PL	0/0:2:3:2:0,3,45
I	530142	.	G	<NON_REF>	.	.	END=530142	GT:DP:GQ:MIN_DP:PL	0/0:1:3:1:0,3,41
I	530265	.	A	<NON_REF>	.	.	END=530265	GT:DP:GQ:MIN_DP:PL	0/0:1:3:1:0,3,37
I	530981	.	T	<NON_REF>	.	.	END=530981	GT:DP:GQ:MIN_DP:PL	0/0:1:3:1:0,3,41
I	531533	.	A	<NON_REF>	.	.	END=531533	GT:DP:GQ:MIN_DP:PL	0/0:3:9:3:0,9,90
I	531901	.	G	<NON_REF>	.	.	END=531901	GT:DP:GQ:MIN_DP:PL	0/0:5:9:5:0,9,135
I	533665	.	T	<NON_REF>	.	.	END=533665	GT:DP:GQ:MIN_DP:PL	0/0:0:0:0:0,0,0
I	533864	.	A	<NON_REF>	.	.	END=533864	GT:DP:GQ:MIN_DP:PL	0/0:1:3:1:0,3,37
I	537083	.	C	<NON_REF>	.	.	END=537083	GT:DP:GQ:MIN_DP:PL	0/0:0:0:0:0,0,0
I	539096	.	G	<NON_REF>	.	.	END=539096	GT:DP:GQ:MIN_DP:PL	0/0:3:9:3:0,9,122
I	539277	.	T	<NON_REF>	.	.	END=539277	GT:DP:GQ:MIN_DP:PL	0/0:0:0:0:0,0,0
I	539378	.	G	<NON_REF>	.	.	END=539378	GT:DP:GQ:MIN_DP:PL	0/0:0:0:0:0,0,0
I	540277	.	C	<NON_REF>	.	.	END=540277	GT:DP:GQ:MIN_DP:PL	0/0:3:9:3:0,9,90
I	540394	.	G	<NON_REF>	.	.	END=540394	GT:DP:GQ:MIN_DP:PL	0/0:2:6:2:0,6,78
I	540519	.	C	<NON_REF>	.	.	END=540519	GT:DP:GQ:MIN_DP:PL	0/0:0:0:0:0,0,0
I	540682	.	C	<NON_REF>	.	.	END=540682	GT:DP:GQ:MIN_DP:PL	0/0:2:6:2:0,6,82
I	541325	.	T	<NON_REF>	.	.	END=541325	GT:DP:GQ:MIN_DP:PL	0/0:1:3:1:0,3,37
I	541404	.	C	<NON_REF>	.	.	END=541404	GT:DP:GQ:MIN_DP:PL	0/0:1:3:1:0,3,41
I	542155	.	C	<NON_REF>	.	.	END=542155	GT:DP:GQ:MIN_DP:PL	0/0:1:3:1:0,3,41
I	542196	.	A	<NON_REF>	.	.	END=542196	GT:DP:GQ:MIN_DP:PL	0/0:3:9:3:0,9,90
I	542555	.	A	<NON_REF>	.	.	END=542555	GT:DP:GQ:MIN_DP:PL	0/0:1:3:1:0,3,41
I	542719	.	T	<NON_REF>	.	.	END=542719	GT:DP:GQ:MIN_DP:PL	0/0:0:0:0:0,0,0
I	542741	.	C	<NON_REF>	.	.	END=542741	GT:DP:GQ:MIN_DP:PL	0/0:0:0:0:0,0,0
I	543014	.	A	<NON_REF>	.	.	END=543014	GT:DP:GQ:MIN_DP:PL	0/0:1:3:1:0,3,37
I	543024	.	G	<NON_REF>	.	.	END=543024	GT:DP:GQ:MIN_DP:PL	0/0:1:3:1:0,3,41
I	543073	.	T	<NON_REF>	.	.	END=543073	GT:DP:GQ:MIN_DP:PL	0/0:2:6:2:0,6,49
I	543083	.	C	<NON_REF>	.	.	END=543083	GT:DP:GQ:MIN_DP:PL	0/0:4:12:4:0,12,105
I	543757	.	C	<NON_REF>	.	.	END=543757	GT:DP:GQ:MIN_DP:PL	0/0:1:0:1:0,0,0
I	544239	.	A	<NON_REF>	.	.	END=544239	GT:DP:GQ:MIN_DP:PL	0/0:0:0:0:0,0,0
I	545221	.	A	<NON_REF>	.	.	END=545221	GT:DP:GQ:MIN_DP:PL	0/0:3:9:3:0,9,91
I	545258	.	G	<NON_REF>	.	.	END=545258	GT:DP:GQ:MIN_DP:PL	0/0:2:6:2:0,6,82
I	545471	.	C	<NON_REF>	.	.	END=545471	GT:DP:GQ:MIN_DP:PL	0/0:0:0:0:0,0,0
I	546207	.	A	<NON_REF>	.	.	END=546207	GT:DP:GQ:MIN_DP:PL	0/0:0:0:0:0,0,0
I	546889	.	A	<NON_REF>	.	.	END=546889	GT:DP:GQ:MIN_DP:PL	0/0:2:6:2:0,6,57
I	547367	.	G	<NON_REF>	.	.	END=547367	GT:DP:GQ:MIN_DP:PL	0/0:0:0:0:0,0,0
I	547508	.	G	<NON_REF>	.	.	END=547508	GT:DP:GQ:MIN_DP:PL	0/0:1:3:1:0,3,41
I	548408	.	A	<NON_REF>	.	.	END=548408	GT:DP:GQ:MIN_DP:PL	0/0:0:0:0:0,0,0
I	548945	.	T	<NON_REF>	.	.	END=548945	GT:DP:GQ:MIN_DP:PL	0/0:0:0:0:0,0,0
I	549325	.	T	<NON_REF>	.	.	END=549325	GT:DP:GQ:MIN_DP:PL	0/0:2:6:2:0,6,74
I	549966	.	C	<NON_REF>	.	.	END=549966	GT:DP:GQ:MIN_DP:PL	0/0:0:0:0:0,0,0
I	550260	.	C	<NON_REF>	.	.	END=550260	GT:DP:GQ:MIN_DP:PL	0/0:0:0:0:0,0,0
I	550440	.	T	<NON_REF>	.	.	END=550440	GT:DP:GQ:MIN_DP:PL	0/0:4:12:4:0,12,99
I	550978	.	G	<NON_REF>	.	.	END=550978	GT:DP:GQ:MIN_DP:PL	0/0:2:6:2:0,6,43
I	551353	.	T	<NON_REF>	.	.	END=551353	GT:DP:GQ:MIN_DP:PL	0/0:0:0:0:0,0,0
I	552939	.	A	<NON_REF>	.	.	END=552939	GT:DP:GQ:MIN_DP:PL	0/0:3:9:3:0,9,122
I	554581	.	T	<NON_REF>	.	.	END=554581	GT:DP:GQ:MIN_DP:PL	0/0:1:3:1:0,3,41
I	555839	.	T	<NON_REF>	.	.	END=555839	GT:DP:GQ:MIN_DP:PL	0/0:1:3:1:0,3,41
I	555912	.	G	<NON_REF>	.	.	END=555912	GT:DP:GQ:MIN_DP:PL	0/0:4:12:4:0,12,116
I	556463	.	T	<NON_REF>	.	.	END=556463	GT:DP:GQ:MIN_DP:PL	0/0:0:0:0:0,0,0
I	558773	.	T	<NON_REF>	.	.	END=558773	GT:DP:GQ:MIN_DP:PL	0/0:1:0:1:0,0,0
I	559325	.	G	<NON_REF>	.	.	END=559325	GT:DP:GQ:MIN_DP:PL	0/0:2:6:2:0,6,49
I	559496	.	T	<NON_REF>	.	.	END=559496	GT:DP:GQ:MIN_DP:PL	0/0:0:0:0:0,0,0
I	560538	.	T	<NON_REF>	.	.	END=560538	GT:DP:GQ:MIN_DP:PL	0/0:0:0:0:0,0,0
I	560540	.	T	<NON_REF>	.	.	END=560540	GT:DP:GQ:MIN_DP:PL	0/0:0:0:0:0,0,0
I	560546	.	C	<NON_REF>	.	.	END=560546	GT:DP:GQ:MIN_DP:PL	0/0:0:0:0:0,0,0
I	561038	.	C	<NON_REF>	.	.	END=561038	GT:DP:GQ:MIN_DP:PL	0/0:0:0:0:0,0,0
I	562199	.	A	<NON_REF>	.	.	END=562199	GT:DP:GQ:MIN_DP:PL	0/0:2:6:2:0,6,78
I	562361	.	A	<NON_REF>	.	.	END=562361	GT:DP:GQ:MIN_DP:PL	0/0:5:15:5:0,15,105
I	562469	.	T	<NON_REF>	.	.	END=562469	GT:DP:GQ:MIN_DP:PL	0/0:5:15:5:0,15,140
I	562963	.	A	<NON_REF>	.	.	END=562963	GT:DP:GQ:MIN_DP:PL	0/0:1:3:1:0,3,41
I	563730	.	G	<NON_REF>	.	.	END=563730	GT:DP:GQ:MIN_DP:PL	0/0:2:6:2:0,6,49
I	563831	.	T	<NON_REF>	.	.	END=563831	GT:DP:GQ:MIN_DP:PL	0/0:0:0:0:0,0,0
I	565562	.	A	<NON_REF>	.	.	END=565562	GT:DP:GQ:MIN_DP:PL	0/0:0:0:0:0,0,0
I	565571	.	A	<NON_REF>	.	.	END=565571	GT:DP:GQ:MIN_DP:PL	0/0:0:0:0:0,0,0
I	565842	.	A	<NON_REF>	.	.	END=565842	GT:DP:GQ:MIN_DP:PL	0/0:0:0:0:0,0,0
I	566033	.	C	<NON_REF>	.	.	END=566033	GT:DP:GQ:MIN_DP:PL	0/0:1:3:1:0,3,41
I	567063	.	G	<NON_REF>	.	.	END=567063	GT:DP:GQ:MIN_DP:PL	0/0:1:3:1:0,3,41
I	567121	.	C	<NON_REF>	.	.	END=567121	GT:DP:GQ:MIN_DP:PL	0/0:1:3:1:0,3,26
I	567144	.	G	<NON_REF>	.	.	END=567144	GT:DP:GQ:MIN_DP:PL	0/0:2:6:2:0,6,61
I	567627	.	C	<NON_REF>	.	.	END=567627	GT:DP:GQ:MIN_DP:PL	0/0:0:0:0:0,0,0
I	568007	.	A	<NON_REF>	.	.	END=568007	GT:DP:GQ:MIN_DP:PL	0/0:0:0:0:0,0,0
I	568265	.	G	<NON_REF>	.	.	END=568265	GT:DP:GQ:MIN_DP:PL	0/0:0:0:0:0,0,0
I	568348	.	A	<NON_REF>	.	.	END=568348	GT:DP:GQ:MIN_DP:PL	0/0:0:0:0:0,0,0
I	568469	.	A	<NON_REF>	.	.	END=568469	GT:DP:GQ:MIN_DP:PL	0/0:0:0:0:0,0,0
I	568514	.	A	<NON_REF>	.	.	END=568514	GT:DP:GQ:MIN_DP:PL	0/0:0:0:0:0,0,0
I	570183	.	A	<NON_REF>	.	.	END=570183	GT:DP:GQ:MIN_DP:PL	0/0:0:0:0:0,0,0
I	571182	.	T	<NON_REF>	.	.	END=571182	GT:DP:GQ:MIN_DP:PL	0/0:1:3:1:0,3,37
I	571538	.	T	<NON_REF>	.	.	END=571538	GT:DP:GQ:MIN_DP:PL	0/0:4:12:4:0,12,141
I	571989	.	G	<NON_REF>	.	.	END=571989	GT:DP:GQ:MIN_DP:PL	0/0:1:3:1:0,3,41
I	573008	.	G	<NON_REF>	.	.	END=573008	GT:DP:GQ:MIN_DP:PL	0/0:0:0:0:0,0,0
I	573042	.	T	<NON_REF>	.	.	END=573042	GT:DP:GQ:MIN_DP:PL	0/0:0:0:0:0,0,0
I	574364	.	T	<NON_REF>	.	.	END=574364	GT:DP:GQ:MIN_DP:PL	0/0:1:3:1:0,3,19
I	574433	.	G	<NON_REF>	.	.	END=574433	GT:DP:GQ:MIN_DP:PL	0/0:0:0:0:0,0,0
I	574722	.	T	<NON_REF>	.	.	END=574722	GT:DP:GQ:MIN_DP:PL	0/0:3:9:3:0,9,84
I	575193	.	A	<NON_REF>	.	.	END=575193	GT:DP:GQ:MIN_DP:PL	0/0:6:18:6:0,18,158
I	575317	.	C	<NON_REF>	.	.	END=575317	GT:DP:GQ:MIN_DP:PL	0/0:7:18:7:0,18,270
I	576179	.	T	<NON_REF>	.	.	END=576179	GT:DP:GQ:MIN_DP:PL	0/0:0:0:0:0,0,0
I	576953	.	G	<NON_REF>	.	.	END=576953	GT:DP:GQ:MIN_DP:PL	0/0:0:0:0:0,0,0
I	577006	.	G	<NON_REF>	.	.	END=577006	GT:DP:GQ:MIN_DP:PL	0/0:1:3:1:0,3,41
I	577988	.	A	<NON_REF>	.	.	END=577988	GT:DP:GQ:MIN_DP:PL	0/0:0:0:0:0,0,0
I	578837	.	G	<NON_REF>	.	.	END=578837	GT:DP:GQ:MIN_DP:PL	0/0:0:0:0:0,0,0
I	580293	.	A	<NON_REF>	.	.	END=580293	GT:DP:GQ:MIN_DP:PL	0/0:1:3:1:0,3,19
I	581276	.	A	<NON_REF>	.	.	END=581276	GT:DP:GQ:MIN_DP:PL	0/0:0:0:0:0,0,0
I	581298	.	T	<NON_REF>	.	.	END=581298	GT:DP:GQ:MIN_DP:PL	0/0:0:0:0:0,0,0
I	581861	.	T	<NON_REF>	.	.	END=581861	GT:DP:GQ:MIN_DP:PL	0/0:3:9:3:0,9,84
I	582193	.	G	<NON_REF>	.	.	END=582193	GT:DP:GQ:MIN_DP:PL	0/0:2:6:2:0,6,49
I	582549	.	A	<NON_REF>	.	.	END=582549	GT:DP:GQ:MIN_DP:PL	0/0:1:3:1:0,3,41
I	582552	.	A	<NON_REF>	.	.	END=582552	GT:DP:GQ:MIN_DP:PL	0/0:1:3:1:0,3,41
I	583084	.	C	<NON_REF>	.	.	END=583084	GT:DP:GQ:MIN_DP:PL	0/0:1:3:1:0,3,41
I	583213	.	A	<NON_REF>	.	.	END=583213	GT:DP:GQ:MIN_DP:PL	0/0:4:12:4:0,12,99
I	583438	.	G	<NON_REF>	.	.	END=583438	GT:DP:GQ:MIN_DP:PL	0/0:0:0:0:0,0,0
I	583443	.	T	<NON_REF>	.	.	END=583443	GT:DP:GQ:MIN_DP:PL	0/0:0:0:0:0,0,0
I	583724	.	T	<NON_REF>	.	.	END=583724	GT:DP:GQ:MIN_DP:PL	0/0:0:0:0:0,0,0
I	584191	.	A	<NON_REF>	.	.	END=584191	GT:DP:GQ:MIN_DP:PL	0/0:1:3:1:0,3,37
I	584200	.	A	<NON_REF>	.	.	END=584200	GT:DP:GQ:MIN_DP:PL	0/0:1:3:1:0,3,41
I	584609	.	G	<NON_REF>	.	.	END=584609	GT:DP:GQ:MIN_DP:PL	0/0:0:0:0:0,0,0
I	584627	.	T	<NON_REF>	.	.	END=584627	GT:DP:GQ:MIN_DP:PL	0/0:0:0:0:0,0,0
I	585621	.	G	<NON_REF>	.	.	END=585621	GT:DP:GQ:MIN_DP:PL	0/0:0:0:0:0,0,0
I	585750	.	A	<NON_REF>	.	.	END=585750	GT:DP:GQ:MIN_DP:PL	0/0:1:3:1:0,3,19
I	586390	.	A	<NON_REF>	.	.	END=586390	GT:DP:GQ:MIN_DP:PL	0/0:4:12:4:0,12,159
I	586883	.	T	<NON_REF>	.	.	END=586883	GT:DP:GQ:MIN_DP:PL	0/0:1:3:1:0,3,37
I	586908	.	G	<NON_REF>	.	.	END=586908	GT:DP:GQ:MIN_DP:PL	0/0:1:3:1:0,3,41
I	588295	.	A	<NON_REF>	.	.	END=588295	GT:DP:GQ:MIN_DP:PL	0/0:0:0:0:0,0,0
I	588610	.	T	<NON_REF>	.	.	END=588610	GT:DP:GQ:MIN_DP:PL	0/0:0:0:0:0,0,0
I	588778	.	A	<NON_REF>	.	.	END=588778	GT:DP:GQ:MIN_DP:PL	0/0:0:0:0:0,0,0
I	589351	.	A	<NON_REF>	.	.	END=589351	GT:DP:GQ:MIN_DP:PL	0/0:1:3:1:0,3,41
I	589517	.	G	<NON_REF>	.	.	END=589517	GT:DP:GQ:MIN_DP:PL	0/0:0:0:0:0,0,0
I	589616	.	G	<NON_REF>	.	.	END=589616	GT:DP:GQ:MIN_DP:PL	0/0:0:0:0:0,0,0
I	589632	.	A	<NON_REF>	.	.	END=589632	GT:DP:GQ:MIN_DP:PL	0/0:0:0:0:0,0,0
I	590601	.	T	<NON_REF>	.	.	END=590601	GT:DP:GQ:MIN_DP:PL	0/0:0:0:0:0,0,0
I	590988	.	C	<NON_REF>	.	.	END=590988	GT:DP:GQ:MIN_DP:PL	0/0:1:3:1:0,3,41
I	591115	.	T	<NON_REF>	.	.	END=591115	GT:DP:GQ:MIN_DP:PL	0/0:4:12:4:0,12,105
I	591219	.	A	<NON_REF>	.	.	END=591219	GT:DP:GQ:MIN_DP:PL	0/0:4:12:4:0,12,131
I	591461	.	A	<NON_REF>	.	.	END=591461	GT:DP:GQ:MIN_DP:PL	0/0:0:0:0:0,0,0
I	592333	.	G	<NON_REF>	.	.	END=592333	GT:DP:GQ:MIN_DP:PL	0/0:1:3:1:0,3,37
I	592828	.	C	<NON_REF>	.	.	END=592828	GT:DP:GQ:MIN_DP:PL	0/0:2:6:2:0,6,78
I	593184	.	A	<NON_REF>	.	.	END=593184	GT:DP:GQ:MIN_DP:PL	0/0:3:6:3:0,6,90
I	593223	.	A	<NON_REF>	.	.	END=593223	GT:DP:GQ:MIN_DP:PL	0/0:4:12:4:0,12,109
I	593225	.	A	<NON_REF>	.	.	END=593225	GT:DP:GQ:MIN_DP:PL	0/0:4:12:4:0,12,109
I	593404	.	G	<NON_REF>	.	.	END=593404	GT:DP:GQ:MIN_DP:PL	0/0:2:6:2:0,6,49
I	597595	.	G	<NON_REF>	.	.	END=597595	GT:DP:GQ:MIN_DP:PL	0/0:1:3:1:0,3,41
I	597626	.	T	<NON_REF>	.	.	END=597626	GT:DP:GQ:MIN_DP:PL	0/0:1:3:1:0,3,41
I	598511	.	A	<NON_REF>	.	.	END=598511	GT:DP:GQ:MIN_DP:PL	0/0:2:6:2:0,6,82
I	601588	.	G	<NON_REF>	.	.	END=601588	GT:DP:GQ:MIN_DP:PL	0/0:6:15:6:0,15,225
I	602315	.	T	<NON_REF>	.	.	END=602315	GT:DP:GQ:MIN_DP:PL	0/0:0:0:0:0,0,0
I	602664	.	C	<NON_REF>	.	.	END=602664	GT:DP:GQ:MIN_DP:PL	0/0:1:3:1:0,3,41
I	603694	.	T	<NON_REF>	.	.	END=603694	GT:DP:GQ:MIN_DP:PL	0/0:1:3:1:0,3,41
I	604034	.	C	<NON_REF>	.	.	END=604034	GT:DP:GQ:MIN_DP:PL	0/0:0:0:0:0,0,0
I	604175	.	T	<NON_REF>	.	.	END=604175	GT:DP:GQ:MIN_DP:PL	0/0:2:6:2:0,6,49
I	604616	.	A	<NON_REF>	.	.	END=604617	GT:DP:GQ:MIN_DP:PL	0/0:1:3:1:0,3,41
I	604751	.	A	<NON_REF>	.	.	END=604752	GT:DP:GQ:MIN_DP:PL	0/0:0:0:0:0,0,0
I	605219	.	T	<NON_REF>	.	.	END=605219	GT:DP:GQ:MIN_DP:PL	0/0:1:3:1:0,3,37
I	605352	.	A	<NON_REF>	.	.	END=605352	GT:DP:GQ:MIN_DP:PL	0/0:1:3:1:0,3,41
I	605509	.	A	<NON_REF>	.	.	END=605509	GT:DP:GQ:MIN_DP:PL	0/0:0:0:0:0,0,0
I	605532	.	A	<NON_REF>	.	.	END=605532	GT:DP:GQ:MIN_DP:PL	0/0:0:0:0:0,0,0
I	605824	.	T	<NON_REF>	.	.	END=605824	GT:DP:GQ:MIN_DP:PL	0/0:0:0:0:0,0,0
I	606335	.	C	<NON_REF>	.	.	END=606335	GT:DP:GQ:MIN_DP:PL	0/0:0:0:0:0,0,0
I	606542	.	C	<NON_REF>	.	.	END=606542	GT:DP:GQ:MIN_DP:PL	0/0:1:3:1:0,3,41
I	607665	.	A	<NON_REF>	.	.	END=607665	GT:DP:GQ:MIN_DP:PL	0/0:2:6:2:0,6,78
I	607748	.	T	<NON_REF>	.	.	END=607748	GT:DP:GQ:MIN_DP:PL	0/0:1:3:1:0,3,19
I	609404	.	T	<NON_REF>	.	.	END=609404	GT:DP:GQ:MIN_DP:PL	0/0:0:0:0:0,0,0
I	609439	.	A	<NON_REF>	.	.	END=609439	GT:DP:GQ:MIN_DP:PL	0/0:0:0:0:0,0,0
I	609570	.	A	<NON_REF>	.	.	END=609570	GT:DP:GQ:MIN_DP:PL	0/0:1:3:1:0,3,41
I	609602	.	T	<NON_REF>	.	.	END=609602	GT:DP:GQ:MIN_DP:PL	0/0:1:3:1:0,3,32
I	611445	.	A	<NON_REF>	.	.	END=611445	GT:DP:GQ:MIN_DP:PL	0/0:0:0:0:0,0,0
I	611526	.	T	<NON_REF>	.	.	END=611526	GT:DP:GQ:MIN_DP:PL	0/0:0:0:0:0,0,0
I	611592	.	T	<NON_REF>	.	.	END=611592	GT:DP:GQ:MIN_DP:PL	0/0:0:0:0:0,0,0
I	611680	.	C	<NON_REF>	.	.	END=611680	GT:DP:GQ:MIN_DP:PL	0/0:0:0:0:0,0,0
I	611844	.	G	<NON_REF>	.	.	END=611844	GT:DP:GQ:MIN_DP:PL	0/0:0:0:0:0,0,0
I	611989	.	A	<NON_REF>	.	.	END=611989	GT:DP:GQ:MIN_DP:PL	0/0:1:3:1:0,3,37
I	612024	.	A	<NON_REF>	.	.	END=612024	GT:DP:GQ:MIN_DP:PL	0/0:1:3:1:0,3,41
I	612462	.	G	<NON_REF>	.	.	END=612462	GT:DP:GQ:MIN_DP:PL	0/0:0:0:0:0,0,0
I	612662	.	A	<NON_REF>	.	.	END=612662	GT:DP:GQ:MIN_DP:PL	0/0:0:0:0:0,0,0
I	612746	.	A	<NON_REF>	.	.	END=612747	GT:DP:GQ:MIN_DP:PL	0/0:1:3:1:0,3,26
I	612764	.	C	<NON_REF>	.	.	END=612764	GT:DP:GQ:MIN_DP:PL	0/0:1:3:1:0,3,41
I	612958	.	A	<NON_REF>	.	.	END=612958	GT:DP:GQ:MIN_DP:PL	0/0:1:3:1:0,3,41
I	613612	.	T	<NON_REF>	.	.	END=613612	GT:DP:GQ:MIN_DP:PL	0/0:4:12:4:0,12,99
I	614235	.	C	<NON_REF>	.	.	END=614235	GT:DP:GQ:MIN_DP:PL	0/0:2:6:2:0,6,55
I	614240	.	A	<NON_REF>	.	.	END=614240	GT:DP:GQ:MIN_DP:PL	0/0:2:3:2:0,3,45
I	614245	.	G	<NON_REF>	.	.	END=614245	GT:DP:GQ:MIN_DP:PL	0/0:2:3:2:0,3,45
I	614623	.	G	<NON_REF>	.	.	END=614623	GT:DP:GQ:MIN_DP:PL	0/0:1:3:1:0,3,41
I	614697	.	A	<NON_REF>	.	.	END=614697	GT:DP:GQ:MIN_DP:PL	0/0:1:0:1:0,0,0
I	615008	.	G	<NON_REF>	.	.	END=615008	GT:DP:GQ:MIN_DP:PL	0/0:3:9:3:0,9,84
I	615182	.	A	<NON_REF>	.	.	END=615182	GT:DP:GQ:MIN_DP:PL	0/0:1:3:1:0,3,41
I	615243	.	T	<NON_REF>	.	.	END=615243	GT:DP:GQ:MIN_DP:PL	0/0:2:6:2:0,6,49
I	615249	.	A	<NON_REF>	.	.	END=615249	GT:DP:GQ:MIN_DP:PL	0/0:3:9:3:0,9,75
I	615253	.	G	<NON_REF>	.	.	END=615253	GT:DP:GQ:MIN_DP:PL	0/0:3:9:3:0,9,86
I	615658	.	A	<NON_REF>	.	.	END=615658	GT:DP:GQ:MIN_DP:PL	0/0:1:3:1:0,3,19
I	615714	.	T	<NON_REF>	.	.	END=615714	GT:DP:GQ:MIN_DP:PL	0/0:2:3:2:0,3,45
I	615766	.	A	<NON_REF>	.	.	END=615766	GT:DP:GQ:MIN_DP:PL	0/0:1:3:1:0,3,37
I	615918	.	T	<NON_REF>	.	.	END=615918	GT:DP:GQ:MIN_DP:PL	0/0:0:0:0:0,0,0
I	616412	.	G	<NON_REF>	.	.	END=616412	GT:DP:GQ:MIN_DP:PL	0/0:1:3:1:0,3,41
I	616551	.	T	<NON_REF>	.	.	END=616551	GT:DP:GQ:MIN_DP:PL	0/0:1:3:1:0,3,37
I	616693	.	C	<NON_REF>	.	.	END=616693	GT:DP:GQ:MIN_DP:PL	0/0:2:6:2:0,6,49
I	616921	.	T	<NON_REF>	.	.	END=616921	GT:DP:GQ:MIN_DP:PL	0/0:0:0:0:0,0,0
I	617446	.	C	<NON_REF>	.	.	END=617446	GT:DP:GQ:MIN_DP:PL	0/0:0:0:0:0,0,0
I	617759	.	A	<NON_REF>	.	.	END=617759	GT:DP:GQ:MIN_DP:PL	0/0:0:0:0:0,0,0
I	622410	.	T	<NON_REF>	.	.	END=622410	GT:DP:GQ:MIN_DP:PL	0/0:4:12:4:0,12,93
I	622455	.	T	<NON_REF>	.	.	END=622455	GT:DP:GQ:MIN_DP:PL	0/0:2:6:2:0,6,82
I	623188	.	C	<NON_REF>	.	.	END=623188	GT:DP:GQ:MIN_DP:PL	0/0:0:0:0:0,0,0
I	623428	.	G	<NON_REF>	.	.	END=623430	GT:DP:GQ:MIN_DP:PL	0/0:0:0:0:0,0,0
I	623480	.	C	<NON_REF>	.	.	END=623480	GT:DP:GQ:MIN_DP:PL	0/0:0:0:0:0,0,0
I	623490	.	A	<NON_REF>	.	.	END=623490	GT:DP:GQ:MIN_DP:PL	0/0:0:0:0:0,0,0
I	623539	.	A	<NON_REF>	.	.	END=623539	GT:DP:GQ:MIN_DP:PL	0/0:0:0:0:0,0,0
I	623677	.	A	<NON_REF>	.	.	END=623677	GT:DP:GQ:MIN_DP:PL	0/0:0:0:0:0,0,0
I	624358	.	T	<NON_REF>	.	.	END=624358	GT:DP:GQ:MIN_DP:PL	0/0:0:0:0:0,0,0
I	624394	.	T	<NON_REF>	.	.	END=624394	GT:DP:GQ:MIN_DP:PL	0/0:1:3:1:0,3,41
I	624533	.	A	<NON_REF>	.	.	END=624533	GT:DP:GQ:MIN_DP:PL	0/0:1:3:1:0,3,41
I	624536	.	C	<NON_REF>	.	.	END=624536	GT:DP:GQ:MIN_DP:PL	0/0:1:3:1:0,3,37
I	624633	.	T	<NON_REF>	.	.	END=624633	GT:DP:GQ:MIN_DP:PL	0/0:1:3:1:0,3,41
I	624992	.	A	<NON_REF>	.	.	END=624992	GT:DP:GQ:MIN_DP:PL	0/0:0:0:0:0,0,0
I	625009	.	A	<NON_REF>	.	.	END=625009	GT:DP:GQ:MIN_DP:PL	0/0:0:0:0:0,0,0
I	625048	.	A	<NON_REF>	.	.	END=625048	GT:DP:GQ:MIN_DP:PL	0/0:0:0:0:0,0,0
I	625079	.	G	<NON_REF>	.	.	END=625079	GT:DP:GQ:MIN_DP:PL	0/0:1:3:1:0,3,41
I	625244	.	A	<NON_REF>	.	.	END=625244	GT:DP:GQ:MIN_DP:PL	0/0:1:0:1:0,0,0
I	625912	.	A	<NON_REF>	.	.	END=625912	GT:DP:GQ:MIN_DP:PL	0/0:0:0:0:0,0,0
I	626055	.	T	<NON_REF>	.	.	END=626055	GT:DP:GQ:MIN_DP:PL	0/0:0:0:0:0,0,0
I	626064	.	A	<NON_REF>	.	.	END=626064	GT:DP:GQ:MIN_DP:PL	0/0:0:0:0:0,0,0
I	626617	.	T	<NON_REF>	.	.	END=626617	GT:DP:GQ:MIN_DP:PL	0/0:0:0:0:0,0,0
I	626689	.	C	<NON_REF>	.	.	END=626689	GT:DP:GQ:MIN_DP:PL	0/0:0:0:0:0,0,0
I	627308	.	C	<NON_REF>	.	.	END=627308	GT:DP:GQ:MIN_DP:PL	0/0:2:6:2:0,6,49
I	627531	.	T	<NON_REF>	.	.	END=627531	GT:DP:GQ:MIN_DP:PL	0/0:0:0:0:0,0,0
I	627533	.	T	<NON_REF>	.	.	END=627533	GT:DP:GQ:MIN_DP:PL	0/0:0:0:0:0,0,0
I	628246	.	T	<NON_REF>	.	.	END=628246	GT:DP:GQ:MIN_DP:PL	0/0:0:0:0:0,0,0
I	628387	.	A	<NON_REF>	.	.	END=628387	GT:DP:GQ:MIN_DP:PL	0/0:0:0:0:0,0,0
I	628438	.	T	<NON_REF>	.	.	END=628438	GT:DP:GQ:MIN_DP:PL	0/0:0:0:0:0,0,0
I	628442	.	G	<NON_REF>	.	.	END=628442	GT:DP:GQ:MIN_DP:PL	0/0:0:0:0:0,0,0
I	628927	.	G	<NON_REF>	.	.	END=628927	GT:DP:GQ:MIN_DP:PL	0/0:1:0:1:0,0,0
I	628981	.	A	<NON_REF>	.	.	END=628981	GT:DP:GQ:MIN_DP:PL	0/0:1:3:1:0,3,19
I	629265	.	C	<NON_REF>	.	.	END=629265	GT:DP:GQ:MIN_DP:PL	0/0:0:0:0:0,0,0
I	629469	.	A	<NON_REF>	.	.	END=629469	GT:DP:GQ:MIN_DP:PL	0/0:0:0:0:0,0,0
I	630100	.	A	<NON_REF>	.	.	END=630100	GT:DP:GQ:MIN_DP:PL	0/0:0:0:0:0,0,0
I	630406	.	G	<NON_REF>	.	.	END=630406	GT:DP:GQ:MIN_DP:PL	0/0:5:12:5:0,12,180
I	630432	.	C	<NON_REF>	.	.	END=630432	GT:DP:GQ:MIN_DP:PL	0/0:4:9:4:0,9,135
I	630514	.	A	<NON_REF>	.	.	END=630514	GT:DP:GQ:MIN_DP:PL	0/0:0:0:0:0,0,0
I	630599	.	T	<NON_REF>	.	.	END=630599	GT:DP:GQ:MIN_DP:PL	0/0:0:0:0:0,0,0
I	630708	.	T	<NON_REF>	.	.	END=630708	GT:DP:GQ:MIN_DP:PL	0/0:0:0:0:0,0,0
I	630803	.	G	<NON_REF>	.	.	END=630803	GT:DP:GQ:MIN_DP:PL	0/0:0:0:0:0,0,0
I	630823	.	G	<NON_REF>	.	.	END=630823	GT:DP:GQ:MIN_DP:PL	0/0:0:0:0:0,0,0
I	630895	.	A	<NON_REF>	.	.	END=630895	GT:DP:GQ:MIN_DP:PL	0/0:2:6:2:0,6,49
I	630980	.	A	<NON_REF>	.	.	END=630980	GT:DP:GQ:MIN_DP:PL	0/0:2:6:2:0,6,43
I	631060	.	G	<NON_REF>	.	.	END=631060	GT:DP:GQ:MIN_DP:PL	0/0:0:0:0:0,0,0
I	631343	.	C	<NON_REF>	.	.	END=631343	GT:DP:GQ:MIN_DP:PL	0/0:3:9:3:0,9,84
I	631356	.	G	<NON_REF>	.	.	END=631356	GT:DP:GQ:MIN_DP:PL	0/0:3:9:3:0,9,68
I	631486	.	C	<NON_REF>	.	.	END=631486	GT:DP:GQ:MIN_DP:PL	0/0:0:0:0:0,0,0
I	632207	.	G	<NON_REF>	.	.	END=632207	GT:DP:GQ:MIN_DP:PL	0/0:1:3:1:0,3,41
I	632362	.	T	<NON_REF>	.	.	END=632362	GT:DP:GQ:MIN_DP:PL	0/0:0:0:0:0,0,0
I	632533	.	G	<NON_REF>	.	.	END=632533	GT:DP:GQ:MIN_DP:PL	0/0:1:3:1:0,3,26
I	632766	.	A	<NON_REF>	.	.	END=632766	GT:DP:GQ:MIN_DP:PL	0/0:1:3:1:0,3,37
I	632915	.	T	<NON_REF>	.	.	END=632915	GT:DP:GQ:MIN_DP:PL	0/0:1:3:1:0,3,19
I	633261	.	T	<NON_REF>	.	.	END=633261	GT:DP:GQ:MIN_DP:PL	0/0:0:0:0:0,0,0
I	633305	.	G	<NON_REF>	.	.	END=633305	GT:DP:GQ:MIN_DP:PL	0/0:0:0:0:0,0,0
I	633311	.	T	<NON_REF>	.	.	END=633311	GT:DP:GQ:MIN_DP:PL	0/0:0:0:0:0,0,0
I	633314	.	A	<NON_REF>	.	.	END=633314	GT:DP:GQ:MIN_DP:PL	0/0:0:0:0:0,0,0
I	633342	.	G	<NON_REF>	.	.	END=633342	GT:DP:GQ:MIN_DP:PL	0/0:0:0:0:0,0,0
I	633345	.	A	<NON_REF>	.	.	END=633345	GT:DP:GQ:MIN_DP:PL	0/0:0:0:0:0,0,0
I	634419	.	A	<NON_REF>	.	.	END=634419	GT:DP:GQ:MIN_DP:PL	0/0:1:3:1:0,3,19
I	634919	.	T	<NON_REF>	.	.	END=634919	GT:DP:GQ:MIN_DP:PL	0/0:1:3:1:0,3,41
I	635258	.	C	<NON_REF>	.	.	END=635258	GT:DP:GQ:MIN_DP:PL	0/0:0:0:0:0,0,0
I	635378	.	T	<NON_REF>	.	.	END=635378	GT:DP:GQ:MIN_DP:PL	0/0:0:0:0:0,0,0
I	635646	.	T	<NON_REF>	.	.	END=635646	GT:DP:GQ:MIN_DP:PL	0/0:0:0:0:0,0,0
I	635667	.	C	<NON_REF>	.	.	END=635667	GT:DP:GQ:MIN_DP:PL	0/0:0:0:0:0,0,0
I	636120	.	A	<NON_REF>	.	.	END=636120	GT:DP:GQ:MIN_DP:PL	0/0:0:0:0:0,0,0
I	636483	.	T	<NON_REF>	.	.	END=636483	GT:DP:GQ:MIN_DP:PL	0/0:1:0:1:0,0,0
I	636499	.	A	<NON_REF>	.	.	END=636499	GT:DP:GQ:MIN_DP:PL	0/0:0:0:0:0,0,0
I	636576	.	C	<NON_REF>	.	.	END=636576	GT:DP:GQ:MIN_DP:PL	0/0:0:0:0:0,0,0
I	637211	.	T	<NON_REF>	.	.	END=637211	GT:DP:GQ:MIN_DP:PL	0/0:4:12:4:0,12,93
I	637220	.	A	<NON_REF>	.	.	END=637220	GT:DP:GQ:MIN_DP:PL	0/0:4:12:4:0,12,93
I	637222	.	A	<NON_REF>	.	.	END=637222	GT:DP:GQ:MIN_DP:PL	0/0:4:12:4:0,12,99
I	637289	.	A	<NON_REF>	.	.	END=637289	GT:DP:GQ:MIN_DP:PL	0/0:3:9:3:0,9,90
I	637322	.	T	<NON_REF>	.	.	END=637322	GT:DP:GQ:MIN_DP:PL	0/0:1:3:1:0,3,41
I	637366	.	A	<NON_REF>	.	.	END=637366	GT:DP:GQ:MIN_DP:PL	0/0:0:0:0:0,0,0
I	637477	.	G	<NON_REF>	.	.	END=637477	GT:DP:GQ:MIN_DP:PL	0/0:0:0:0:0,0,0
I	637715	.	G	<NON_REF>	.	.	END=637715	GT:DP:GQ:MIN_DP:PL	0/0:3:9:3:0,9,90
I	637719	.	T	<NON_REF>	.	.	END=637719	GT:DP:GQ:MIN_DP:PL	0/0:3:9:3:0,9,90
I	637755	.	A	<NON_REF>	.	.	END=637755	GT:DP:GQ:MIN_DP:PL	0/0:2:6:2:0,6,82
I	637978	.	G	<NON_REF>	.	.	END=637978	GT:DP:GQ:MIN_DP:PL	0/0:0:0:0:0,0,0
I	638017	.	C	<NON_REF>	.	.	END=638017	GT:DP:GQ:MIN_DP:PL	0/0:0:0:0:0,0,0
I	638025	.	C	<NON_REF>	.	.	END=638025	GT:DP:GQ:MIN_DP:PL	0/0:0:0:0:0,0,0
I	638268	.	G	<NON_REF>	.	.	END=638268	GT:DP:GQ:MIN_DP:PL	0/0:4:12:4:0,12,93
I	638497	.	T	<NON_REF>	.	.	END=638497	GT:DP:GQ:MIN_DP:PL	0/0:0:0:0:0,0,0
I	638572	.	C	<NON_REF>	.	.	END=638572	GT:DP:GQ:MIN_DP:PL	0/0:0:0:0:0,0,0
I	638875	.	A	<NON_REF>	.	.	END=638876	GT:DP:GQ:MIN_DP:PL	0/0:0:0:0:0,0,0
I	639031	.	T	<NON_REF>	.	.	END=639031	GT:DP:GQ:MIN_DP:PL	0/0:0:0:0:0,0,0
I	639047	.	T	<NON_REF>	.	.	END=639047	GT:DP:GQ:MIN_DP:PL	0/0:0:0:0:0,0,0
I	639210	.	T	<NON_REF>	.	.	END=639210	GT:DP:GQ:MIN_DP:PL	0/0:0:0:0:0,0,0
I	639242	.	G	<NON_REF>	.	.	END=639242	GT:DP:GQ:MIN_DP:PL	0/0:0:0:0:0,0,0
I	639341	.	A	<NON_REF>	.	.	END=639341	GT:DP:GQ:MIN_DP:PL	0/0:1:3:1:0,3,41
I	639476	.	C	<NON_REF>	.	.	END=639476	GT:DP:GQ:MIN_DP:PL	0/0:1:3:1:0,3,41
I	639489	.	G	<NON_REF>	.	.	END=639489	GT:DP:GQ:MIN_DP:PL	0/0:1:3:1:0,3,41
I	639826	.	G	<NON_REF>	.	.	END=639826	GT:DP:GQ:MIN_DP:PL	0/0:1:3:1:0,3,41
I	640378	.	G	<NON_REF>	.	.	END=640378	GT:DP:GQ:MIN_DP:PL	0/0:0:0:0:0,0,0
I	640761	.	G	<NON_REF>	.	.	END=640761	GT:DP:GQ:MIN_DP:PL	0/0:2:3:2:0,3,45
I	640833	.	A	<NON_REF>	.	.	END=640833	GT:DP:GQ:MIN_DP:PL	0/0:2:6:2:0,6,82
I	641013	.	A	<NON_REF>	.	.	END=641013	GT:DP:GQ:MIN_DP:PL	0/0:0:0:0:0,0,0
I	641127	.	G	<NON_REF>	.	.	END=641127	GT:DP:GQ:MIN_DP:PL	0/0:0:0:0:0,0,0
I	641835	.	C	<NON_REF>	.	.	END=641835	GT:DP:GQ:MIN_DP:PL	0/0:2:6:2:0,6,82
I	642093	.	G	<NON_REF>	.	.	END=642093	GT:DP:GQ:MIN_DP:PL	0/0:1:3:1:0,3,41
I	642290	.	T	<NON_REF>	.	.	END=642290	GT:DP:GQ:MIN_DP:PL	0/0:0:0:0:0,0,0
I	642305	.	T	<NON_REF>	.	.	END=642305	GT:DP:GQ:MIN_DP:PL	0/0:1:3:1:0,3,41
I	642571	.	T	<NON_REF>	.	.	END=642571	GT:DP:GQ:MIN_DP:PL	0/0:1:3:1:0,3,26
I	643000	.	G	<NON_REF>	.	.	END=643000	GT:DP:GQ:MIN_DP:PL	0/0:0:0:0:0,0,0
I	643095	.	A	<NON_REF>	.	.	END=643095	GT:DP:GQ:MIN_DP:PL	0/0:0:0:0:0,0,0
I	643240	.	G	<NON_REF>	.	.	END=643240	GT:DP:GQ:MIN_DP:PL	0/0:0:0:0:0,0,0
I	643593	.	A	<NON_REF>	.	.	END=643593	GT:DP:GQ:MIN_DP:PL	0/0:0:0:0:0,0,0
I	643982	.	T	<NON_REF>	.	.	END=643982	GT:DP:GQ:MIN_DP:PL	0/0:2:6:2:0,6,82
I	644086	.	C	<NON_REF>	.	.	END=644086	GT:DP:GQ:MIN_DP:PL	0/0:3:9:3:0,9,81
I	644212	.	C	<NON_REF>	.	.	END=644212	GT:DP:GQ:MIN_DP:PL	0/0:3:9:3:0,9,118
I	644290	.	T	<NON_REF>	.	.	END=644290	GT:DP:GQ:MIN_DP:PL	0/0:1:3:1:0,3,41
I	644347	.	T	<NON_REF>	.	.	END=644347	GT:DP:GQ:MIN_DP:PL	0/0:1:0:1:0,0,0
I	644520	.	C	<NON_REF>	.	.	END=644520	GT:DP:GQ:MIN_DP:PL	0/0:4:12:4:0,12,131
I	644794	.	A	<NON_REF>	.	.	END=644794	GT:DP:GQ:MIN_DP:PL	0/0:0:0:0:0,0,0
I	645309	.	T	<NON_REF>	.	.	END=645309	GT:DP:GQ:MIN_DP:PL	0/0:4:12:4:0,12,99
I	645503	.	A	<NON_REF>	.	.	END=645503	GT:DP:GQ:MIN_DP:PL	0/0:1:3:1:0,3,41
I	645702	.	A	<NON_REF>	.	.	END=645702	GT:DP:GQ:MIN_DP:PL	0/0:2:6:2:0,6,73
I	646012	.	A	<NON_REF>	.	.	END=646012	GT:DP:GQ:MIN_DP:PL	0/0:2:6:2:0,6,49
I	646057	.	C	<NON_REF>	.	.	END=646057	GT:DP:GQ:MIN_DP:PL	0/0:1:3:1:0,3,41
I	646113	.	C	<NON_REF>	.	.	END=646113	GT:DP:GQ:MIN_DP:PL	0/0:0:0:0:0,0,0
I	646407	.	A	<NON_REF>	.	.	END=646407	GT:DP:GQ:MIN_DP:PL	0/0:0:0:0:0,0,0
I	646464	.	T	<NON_REF>	.	.	END=646464	GT:DP:GQ:MIN_DP:PL	0/0:0:0:0:0,0,0
I	646587	.	T	<NON_REF>	.	.	END=646587	GT:DP:GQ:MIN_DP:PL	0/0:0:0:0:0,0,0
I	646650	.	A	<NON_REF>	.	.	END=646650	GT:DP:GQ:MIN_DP:PL	0/0:1:3:1:0,3,41
I	646758	.	T	<NON_REF>	.	.	END=646758	GT:DP:GQ:MIN_DP:PL	0/0:1:3:1:0,3,32
I	647175	.	A	<NON_REF>	.	.	END=647175	GT:DP:GQ:MIN_DP:PL	0/0:2:6:2:0,6,78
I	647248	.	A	<NON_REF>	.	.	END=647248	GT:DP:GQ:MIN_DP:PL	0/0:5:15:5:0,15,134
I	647252	.	A	<NON_REF>	.	.	END=647252	GT:DP:GQ:MIN_DP:PL	0/0:5:15:5:0,15,140
I	647256	.	A	<NON_REF>	.	.	END=647256	GT:DP:GQ:MIN_DP:PL	0/0:5:15:5:0,15,140
I	647366	.	C	<NON_REF>	.	.	END=647366	GT:DP:GQ:MIN_DP:PL	0/0:0:0:0:0,0,0
I	647427	.	T	<NON_REF>	.	.	END=647427	GT:DP:GQ:MIN_DP:PL	0/0:1:3:1:0,3,41
I	647433	.	C	<NON_REF>	.	.	END=647433	GT:DP:GQ:MIN_DP:PL	0/0:1:3:1:0,3,41
I	647489	.	T	<NON_REF>	.	.	END=647489	GT:DP:GQ:MIN_DP:PL	0/0:1:3:1:0,3,19
I	647578	.	C	<NON_REF>	.	.	END=647578	GT:DP:GQ:MIN_DP:PL	0/0:0:0:0:0,0,0
I	647583	.	T	<NON_REF>	.	.	END=647583	GT:DP:GQ:MIN_DP:PL	0/0:1:3:1:0,3,37
I	647688	.	T	<NON_REF>	.	.	END=647688	GT:DP:GQ:MIN_DP:PL	0/0:2:6:2:0,6,49
I	648145	.	G	<NON_REF>	.	.	END=648145	GT:DP:GQ:MIN_DP:PL	0/0:0:0:0:0,0,0
I	648421	.	T	<NON_REF>	.	.	END=648421	GT:DP:GQ:MIN_DP:PL	0/0:1:3:1:0,3,41
I	648586	.	T	<NON_REF>	.	.	END=648586	GT:DP:GQ:MIN_DP:PL	0/0:2:6:2:0,6,63
I	649395	.	T	<NON_REF>	.	.	END=649395	GT:DP:GQ:MIN_DP:PL	0/0:0:0:0:0,0,0
I	649478	.	T	<NON_REF>	.	.	END=649478	GT:DP:GQ:MIN_DP:PL	0/0:1:3:1:0,3,41
I	649879	.	A	<NON_REF>	.	.	END=649879	GT:DP:GQ:MIN_DP:PL	0/0:0:0:0:0,0,0
I	649886	.	C	<NON_REF>	.	.	END=649886	GT:DP:GQ:MIN_DP:PL	0/0:0:0:0:0,0,0
I	649908	.	A	<NON_REF>	.	.	END=649908	GT:DP:GQ:MIN_DP:PL	0/0:0:0:0:0,0,0
I	651830	.	G	<NON_REF>	.	.	END=651830	GT:DP:GQ:MIN_DP:PL	0/0:1:3:1:0,3,37
I	651843	.	T	<NON_REF>	.	.	END=651843	GT:DP:GQ:MIN_DP:PL	0/0:1:3:1:0,3,26
I	652398	.	G	<NON_REF>	.	.	END=652398	GT:DP:GQ:MIN_DP:PL	0/0:2:6:2:0,6,43
I	652709	.	A	<NON_REF>	.	.	END=652709	GT:DP:GQ:MIN_DP:PL	0/0:2:6:2:0,6,78
I	652715	.	C	<NON_REF>	.	.	END=652715	GT:DP:GQ:MIN_DP:PL	0/0:2:0:2:0,0,22
I	653034	.	G	<NON_REF>	.	.	END=653034	GT:DP:GQ:MIN_DP:PL	0/0:0:0:0:0,0,0
I	653484	.	G	<NON_REF>	.	.	END=653484	GT:DP:GQ:MIN_DP:PL	0/0:3:9:3:0,9,113
I	653545	.	A	<NON_REF>	.	.	END=653545	GT:DP:GQ:MIN_DP:PL	0/0:7:21:7:0,21,161
I	653906	.	T	<NON_REF>	.	.	END=653906	GT:DP:GQ:MIN_DP:PL	0/0:1:3:1:0,3,37
I	653979	.	A	<NON_REF>	.	.	END=653979	GT:DP:GQ:MIN_DP:PL	0/0:0:0:0:0,0,0
I	655125	.	G	<NON_REF>	.	.	END=655125	GT:DP:GQ:MIN_DP:PL	0/0:0:0:0:0,0,0
I	655189	.	A	<NON_REF>	.	.	END=655189	GT:DP:GQ:MIN_DP:PL	0/0:0:0:0:0,0,0
I	655200	.	T	<NON_REF>	.	.	END=655200	GT:DP:GQ:MIN_DP:PL	0/0:0:0:0:0,0,0
I	655535	.	T	<NON_REF>	.	.	END=655535	GT:DP:GQ:MIN_DP:PL	0/0:0:0:0:0,0,0
I	655908	.	A	<NON_REF>	.	.	END=655908	GT:DP:GQ:MIN_DP:PL	0/0:3:9:3:0,9,68
I	656180	.	G	<NON_REF>	.	.	END=656180	GT:DP:GQ:MIN_DP:PL	0/0:0:0:0:0,0,0
I	656217	.	A	<NON_REF>	.	.	END=656217	GT:DP:GQ:MIN_DP:PL	0/0:0:0:0:0,0,0
I	656287	.	C	<NON_REF>	.	.	END=656287	GT:DP:GQ:MIN_DP:PL	0/0:0:0:0:0,0,0
I	656313	.	C	<NON_REF>	.	.	END=656313	GT:DP:GQ:MIN_DP:PL	0/0:0:0:0:0,0,0
I	656359	.	T	<NON_REF>	.	.	END=656359	GT:DP:GQ:MIN_DP:PL	0/0:0:0:0:0,0,0
I	656396	.	G	<NON_REF>	.	.	END=656396	GT:DP:GQ:MIN_DP:PL	0/0:0:0:0:0,0,0
I	656493	.	T	<NON_REF>	.	.	END=656493	GT:DP:GQ:MIN_DP:PL	0/0:2:6:2:0,6,43
I	656505	.	G	<NON_REF>	.	.	END=656505	GT:DP:GQ:MIN_DP:PL	0/0:2:6:2:0,6,49
I	656818	.	A	<NON_REF>	.	.	END=656818	GT:DP:GQ:MIN_DP:PL	0/0:0:0:0:0,0,0
I	656832	.	T	<NON_REF>	.	.	END=656832	GT:DP:GQ:MIN_DP:PL	0/0:0:0:0:0,0,0
I	656892	.	T	<NON_REF>	.	.	END=656893	GT:DP:GQ:MIN_DP:PL	0/0:0:0:0:0,0,0
I	656987	.	G	<NON_REF>	.	.	END=656987	GT:DP:GQ:MIN_DP:PL	0/0:0:0:0:0,0,0
I	657351	.	T	<NON_REF>	.	.	END=657351	GT:DP:GQ:MIN_DP:PL	0/0:0:0:0:0,0,0
I	657475	.	A	<NON_REF>	.	.	END=657475	GT:DP:GQ:MIN_DP:PL	0/0:0:0:0:0,0,0
I	657643	.	G	<NON_REF>	.	.	END=657643	GT:DP:GQ:MIN_DP:PL	0/0:0:0:0:0,0,0
I	657747	.	T	<NON_REF>	.	.	END=657747	GT:DP:GQ:MIN_DP:PL	0/0:0:0:0:0,0,0
I	657756	.	A	<NON_REF>	.	.	END=657756	GT:DP:GQ:MIN_DP:PL	0/0:0:0:0:0,0,0
I	657810	.	A	<NON_REF>	.	.	END=657810	GT:DP:GQ:MIN_DP:PL	0/0:0:0:0:0,0,0
I	657886	.	A	<NON_REF>	.	.	END=657886	GT:DP:GQ:MIN_DP:PL	0/0:0:0:0:0,0,0
I	657926	.	C	<NON_REF>	.	.	END=657926	GT:DP:GQ:MIN_DP:PL	0/0:0:0:0:0,0,0
I	658041	.	G	<NON_REF>	.	.	END=658041	GT:DP:GQ:MIN_DP:PL	0/0:0:0:0:0,0,0
I	658101	.	T	<NON_REF>	.	.	END=658101	GT:DP:GQ:MIN_DP:PL	0/0:0:0:0:0,0,0
I	658141	.	T	<NON_REF>	.	.	END=658141	GT:DP:GQ:MIN_DP:PL	0/0:0:0:0:0,0,0
I	658216	.	C	<NON_REF>	.	.	END=658216	GT:DP:GQ:MIN_DP:PL	0/0:0:0:0:0,0,0
I	658282	.	T	<NON_REF>	.	.	END=658282	GT:DP:GQ:MIN_DP:PL	0/0:0:0:0:0,0,0
I	658294	.	A	<NON_REF>	.	.	END=658294	GT:DP:GQ:MIN_DP:PL	0/0:0:0:0:0,0,0
I	658416	.	T	<NON_REF>	.	.	END=658416	GT:DP:GQ:MIN_DP:PL	0/0:0:0:0:0,0,0
I	658884	.	C	<NON_REF>	.	.	END=658884	GT:DP:GQ:MIN_DP:PL	0/0:1:0:1:0,0,0
I	659054	.	A	<NON_REF>	.	.	END=659054	GT:DP:GQ:MIN_DP:PL	0/0:0:0:0:0,0,0
I	659226	.	C	<NON_REF>	.	.	END=659226	GT:DP:GQ:MIN_DP:PL	0/0:0:0:0:0,0,0
I	659270	.	C	<NON_REF>	.	.	END=659270	GT:DP:GQ:MIN_DP:PL	0/0:0:0:0:0,0,0
I	659333	.	A	<NON_REF>	.	.	END=659333	GT:DP:GQ:MIN_DP:PL	0/0:0:0:0:0,0,0
I	659428	.	G	<NON_REF>	.	.	END=659428	GT:DP:GQ:MIN_DP:PL	0/0:0:0:0:0,0,0
I	659978	.	A	<NON_REF>	.	.	END=659978	GT:DP:GQ:MIN_DP:PL	0/0:2:6:2:0,6,55
I	660182	.	G	<NON_REF>	.	.	END=660182	GT:DP:GQ:MIN_DP:PL	0/0:1:3:1:0,3,37
I	660288	.	A	<NON_REF>	.	.	END=660288	GT:DP:GQ:MIN_DP:PL	0/0:0:0:0:0,0,0
I	660539	.	C	<NON_REF>	.	.	END=660539	GT:DP:GQ:MIN_DP:PL	0/0:0:0:0:0,0,0
I	660613	.	T	<NON_REF>	.	.	END=660613	GT:DP:GQ:MIN_DP:PL	0/0:0:0:0:0,0,0
I	660639	.	G	<NON_REF>	.	.	END=660639	GT:DP:GQ:MIN_DP:PL	0/0:0:0:0:0,0,0
I	660888	.	C	<NON_REF>	.	.	END=660888	GT:DP:GQ:MIN_DP:PL	0/0:2:6:2:0,6,49
I	660926	.	C	<NON_REF>	.	.	END=660926	GT:DP:GQ:MIN_DP:PL	0/0:2:6:2:0,6,43
I	661295	.	T	<NON_REF>	.	.	END=661295	GT:DP:GQ:MIN_DP:PL	0/0:0:0:0:0,0,0
I	661428	.	T	<NON_REF>	.	.	END=661428	GT:DP:GQ:MIN_DP:PL	0/0:1:3:1:0,3,41
I	662124	.	T	<NON_REF>	.	.	END=662124	GT:DP:GQ:MIN_DP:PL	0/0:0:0:0:0,0,0
I	662157	.	G	<NON_REF>	.	.	END=662157	GT:DP:GQ:MIN_DP:PL	0/0:2:6:2:0,6,49
I	662414	.	G	<NON_REF>	.	.	END=662414	GT:DP:GQ:MIN_DP:PL	0/0:0:0:0:0,0,0
I	662544	.	G	<NON_REF>	.	.	END=662544	GT:DP:GQ:MIN_DP:PL	0/0:0:0:0:0,0,0
I	662569	.	T	<NON_REF>	.	.	END=662569	GT:DP:GQ:MIN_DP:PL	0/0:0:0:0:0,0,0
I	662679	.	A	<NON_REF>	.	.	END=662679	GT:DP:GQ:MIN_DP:PL	0/0:0:0:0:0,0,0
I	662692	.	A	<NON_REF>	.	.	END=662692	GT:DP:GQ:MIN_DP:PL	0/0:0:0:0:0,0,0
I	662794	.	G	<NON_REF>	.	.	END=662794	GT:DP:GQ:MIN_DP:PL	0/0:0:0:0:0,0,0
I	662846	.	A	<NON_REF>	.	.	END=662846	GT:DP:GQ:MIN_DP:PL	0/0:0:0:0:0,0,0
I	663134	.	T	<NON_REF>	.	.	END=663134	GT:DP:GQ:MIN_DP:PL	0/0:0:0:0:0,0,0
I	663626	.	C	<NON_REF>	.	.	END=663626	GT:DP:GQ:MIN_DP:PL	0/0:0:0:0:0,0,0
I	663697	.	G	<NON_REF>	.	.	END=663697	GT:DP:GQ:MIN_DP:PL	0/0:0:0:0:0,0,0
I	663882	.	G	<NON_REF>	.	.	END=663882	GT:DP:GQ:MIN_DP:PL	0/0:3:9:3:0,9,113
I	663905	.	G	<NON_REF>	.	.	END=663905	GT:DP:GQ:MIN_DP:PL	0/0:3:6:3:0,6,90
I	663933	.	C	<NON_REF>	.	.	END=663933	GT:DP:GQ:MIN_DP:PL	0/0:2:6:2:0,6,82
I	664681	.	A	<NON_REF>	.	.	END=664681	GT:DP:GQ:MIN_DP:PL	0/0:2:6:2:0,6,59
I	665047	.	G	<NON_REF>	.	.	END=665047	GT:DP:GQ:MIN_DP:PL	0/0:1:3:1:0,3,19
I	665505	.	T	<NON_REF>	.	.	END=665505	GT:DP:GQ:MIN_DP:PL	0/0:0:0:0:0,0,0
I	665669	.	G	<NON_REF>	.	.	END=665669	GT:DP:GQ:MIN_DP:PL	0/0:0:0:0:0,0,0
I	665776	.	C	<NON_REF>	.	.	END=665776	GT:DP:GQ:MIN_DP:PL	0/0:0:0:0:0,0,0
I	666422	.	A	<NON_REF>	.	.	END=666423	GT:DP:GQ:MIN_DP:PL	0/0:0:0:0:0,0,0
I	666671	.	A	<NON_REF>	.	.	END=666671	GT:DP:GQ:MIN_DP:PL	0/0:3:9:3:0,9,68
I	666681	.	A	<NON_REF>	.	.	END=666681	GT:DP:GQ:MIN_DP:PL	0/0:3:9:3:0,9,68
I	666697	.	A	<NON_REF>	.	.	END=666697	GT:DP:GQ:MIN_DP:PL	0/0:3:9:3:0,9,86
I	667067	.	C	<NON_REF>	.	.	END=667067	GT:DP:GQ:MIN_DP:PL	0/0:2:6:2:0,6,49
I	667116	.	G	<NON_REF>	.	.	END=667116	GT:DP:GQ:MIN_DP:PL	0/0:1:3:1:0,3,41
I	667236	.	G	<NON_REF>	.	.	END=667236	GT:DP:GQ:MIN_DP:PL	0/0:2:6:2:0,6,82
I	667364	.	C	<NON_REF>	.	.	END=667364	GT:DP:GQ:MIN_DP:PL	0/0:2:3:2:0,3,45
I	667423	.	A	<NON_REF>	.	.	END=667423	GT:DP:GQ:MIN_DP:PL	0/0:1:3:1:0,3,37
I	667903	.	T	<NON_REF>	.	.	END=667903	GT:DP:GQ:MIN_DP:PL	0/0:2:6:2:0,6,74
I	667925	.	G	<NON_REF>	.	.	END=667925	GT:DP:GQ:MIN_DP:PL	0/0:3:9:3:0,9,86
I	668461	.	G	<NON_REF>	.	.	END=668461	GT:DP:GQ:MIN_DP:PL	0/0:4:9:4:0,9,135
I	668543	.	C	<NON_REF>	.	.	END=668543	GT:DP:GQ:MIN_DP:PL	0/0:2:6:2:0,6,82
I	668616	.	G	<NON_REF>	.	.	END=668616	GT:DP:GQ:MIN_DP:PL	0/0:1:3:1:0,3,41
I	669240	.	T	<NON_REF>	.	.	END=669240	GT:DP:GQ:MIN_DP:PL	0/0:3:0:3:0,0,31
I	669275	.	T	<NON_REF>	.	.	END=669275	GT:DP:GQ:MIN_DP:PL	0/0:2:6:2:0,6,59
I	669283	.	T	<NON_REF>	.	.	END=669283	GT:DP:GQ:MIN_DP:PL	0/0:2:6:2:0,6,73
I	669291	.	T	<NON_REF>	.	.	END=669291	GT:DP:GQ:MIN_DP:PL	0/0:2:6:2:0,6,59
I	669427	.	G	<NON_REF>	.	.	END=669427	GT:DP:GQ:MIN_DP:PL	0/0:0:0:0:0,0,0
I	671800	.	G	<NON_REF>	.	.	END=671800	GT:DP:GQ:MIN_DP:PL	0/0:1:0:1:0,0,0
I	671952	.	G	<NON_REF>	.	.	END=671952	GT:DP:GQ:MIN_DP:PL	0/0:1:3:1:0,3,37
I	672057	.	A	<NON_REF>	.	.	END=672057	GT:DP:GQ:MIN_DP:PL	0/0:2:6:2:0,6,49
I	672210	.	C	<NON_REF>	.	.	END=672210	GT:DP:GQ:MIN_DP:PL	0/0:0:0:0:0,0,0
I	672307	.	G	<NON_REF>	.	.	END=672307	GT:DP:GQ:MIN_DP:PL	0/0:2:6:2:0,6,49
I	672681	.	T	<NON_REF>	.	.	END=672681	GT:DP:GQ:MIN_DP:PL	0/0:1:3:1:0,3,41
I	672745	.	G	<NON_REF>	.	.	END=672745	GT:DP:GQ:MIN_DP:PL	0/0:1:3:1:0,3,41
I	672863	.	G	<NON_REF>	.	.	END=672863	GT:DP:GQ:MIN_DP:PL	0/0:1:3:1:0,3,19
I	672932	.	G	<NON_REF>	.	.	END=672932	GT:DP:GQ:MIN_DP:PL	0/0:1:3:1:0,3,19
I	673089	.	T	<NON_REF>	.	.	END=673089	GT:DP:GQ:MIN_DP:PL	0/0:2:6:2:0,6,49
I	673273	.	C	<NON_REF>	.	.	END=673273	GT:DP:GQ:MIN_DP:PL	0/0:3:6:3:0,6,90
I	673310	.	T	<NON_REF>	.	.	END=673310	GT:DP:GQ:MIN_DP:PL	0/0:1:3:1:0,3,41
I	673341	.	T	<NON_REF>	.	.	END=673341	GT:DP:GQ:MIN_DP:PL	0/0:1:3:1:0,3,41
I	673343	.	G	<NON_REF>	.	.	END=673343	GT:DP:GQ:MIN_DP:PL	0/0:1:3:1:0,3,41
I	673445	.	A	<NON_REF>	.	.	END=673445	GT:DP:GQ:MIN_DP:PL	0/0:1:3:1:0,3,41
I	673570	.	C	<NON_REF>	.	.	END=673570	GT:DP:GQ:MIN_DP:PL	0/0:2:6:2:0,6,59
I	673659	.	T	<NON_REF>	.	.	END=673659	GT:DP:GQ:MIN_DP:PL	0/0:5:15:5:0,15,136
I	673737	.	A	<NON_REF>	.	.	END=673737	GT:DP:GQ:MIN_DP:PL	0/0:2:6:2:0,6,59
I	674058	.	A	<NON_REF>	.	.	END=674058	GT:DP:GQ:MIN_DP:PL	0/0:1:3:1:0,3,37
I	674779	.	T	<NON_REF>	.	.	END=674779	GT:DP:GQ:MIN_DP:PL	0/0:1:3:1:0,3,41
I	674935	.	C	<NON_REF>	.	.	END=674935	GT:DP:GQ:MIN_DP:PL	0/0:0:0:0:0,0,0
I	674990	.	T	<NON_REF>	.	.	END=674990	GT:DP:GQ:MIN_DP:PL	0/0:1:3:1:0,3,41
I	675009	.	A	<NON_REF>	.	.	END=675009	GT:DP:GQ:MIN_DP:PL	0/0:1:3:1:0,3,37
I	675012	.	C	<NON_REF>	.	.	END=675012	GT:DP:GQ:MIN_DP:PL	0/0:1:3:1:0,3,32
I	675242	.	T	<NON_REF>	.	.	END=675242	GT:DP:GQ:MIN_DP:PL	0/0:1:3:1:0,3,19
I	675616	.	A	<NON_REF>	.	.	END=675616	GT:DP:GQ:MIN_DP:PL	0/0:0:0:0:0,0,0
I	675749	.	C	<NON_REF>	.	.	END=675749	GT:DP:GQ:MIN_DP:PL	0/0:0:0:0:0,0,0
I	675791	.	C	<NON_REF>	.	.	END=675791	GT:DP:GQ:MIN_DP:PL	0/0:1:3:1:0,3,41
I	676019	.	C	<NON_REF>	.	.	END=676019	GT:DP:GQ:MIN_DP:PL	0/0:1:3:1:0,3,41
I	676182	.	T	<NON_REF>	.	.	END=676182	GT:DP:GQ:MIN_DP:PL	0/0:5:15:5:0,15,131
I	676224	.	T	<NON_REF>	.	.	END=676224	GT:DP:GQ:MIN_DP:PL	0/0:3:9:3:0,9,122
I	676261	.	G	<NON_REF>	.	.	END=676261	GT:DP:GQ:MIN_DP:PL	0/0:2:3:2:0,3,45
I	676338	.	C	<NON_REF>	.	.	END=676338	GT:DP:GQ:MIN_DP:PL	0/0:0:0:0:0,0,0
I	676847	.	A	<NON_REF>	.	.	END=676847	GT:DP:GQ:MIN_DP:PL	0/0:0:0:0:0,0,0
I	676990	.	C	<NON_REF>	.	.	END=676990	GT:DP:GQ:MIN_DP:PL	0/0:0:0:0:0,0,0
I	677068	.	C	<NON_REF>	.	.	END=677068	GT:DP:GQ:MIN_DP:PL	0/0:0:0:0:0,0,0
I	679289	.	G	<NON_REF>	.	.	END=679289	GT:DP:GQ:MIN_DP:PL	0/0:0:0:0:0,0,0
I	679397	.	G	<NON_REF>	.	.	END=679397	GT:DP:GQ:MIN_DP:PL	0/0:0:0:0:0,0,0
I	679441	.	A	<NON_REF>	.	.	END=679441	GT:DP:GQ:MIN_DP:PL	0/0:0:0:0:0,0,0
I	679948	.	T	<NON_REF>	.	.	END=679948	GT:DP:GQ:MIN_DP:PL	0/0:1:3:1:0,3,41
I	679954	.	C	<NON_REF>	.	.	END=679954	GT:DP:GQ:MIN_DP:PL	0/0:1:3:1:0,3,19
I	680060	.	C	<NON_REF>	.	.	END=680060	GT:DP:GQ:MIN_DP:PL	0/0:0:0:0:0,0,0
I	680185	.	C	<NON_REF>	.	.	END=680185	GT:DP:GQ:MIN_DP:PL	0/0:2:6:2:0,6,82
I	680202	.	T	<NON_REF>	.	.	END=680202	GT:DP:GQ:MIN_DP:PL	0/0:2:6:2:0,6,78
I	680280	.	G	<NON_REF>	.	.	END=680280	GT:DP:GQ:MIN_DP:PL	0/0:2:6:2:0,6,50
I	680385	.	A	<NON_REF>	.	.	END=680385	GT:DP:GQ:MIN_DP:PL	0/0:2:6:2:0,6,82
I	680594	.	A	<NON_REF>	.	.	END=680594	GT:DP:GQ:MIN_DP:PL	0/0:0:0:0:0,0,0
I	680598	.	A	<NON_REF>	.	.	END=680598	GT:DP:GQ:MIN_DP:PL	0/0:0:0:0:0,0,0
I	680794	.	T	<NON_REF>	.	.	END=680794	GT:DP:GQ:MIN_DP:PL	0/0:0:0:0:0,0,0
I	680799	.	A	<NON_REF>	.	.	END=680799	GT:DP:GQ:MIN_DP:PL	0/0:0:0:0:0,0,0
I	680805	.	A	<NON_REF>	.	.	END=680805	GT:DP:GQ:MIN_DP:PL	0/0:0:0:0:0,0,0
I	680868	.	G	<NON_REF>	.	.	END=680868	GT:DP:GQ:MIN_DP:PL	0/0:1:3:1:0,3,41
I	680992	.	A	<NON_REF>	.	.	END=680993	GT:DP:GQ:MIN_DP:PL	0/0:1:3:1:0,3,41
I	680995	.	A	<NON_REF>	.	.	END=680995	GT:DP:GQ:MIN_DP:PL	0/0:1:3:1:0,3,41
I	680998	.	A	<NON_REF>	.	.	END=680998	GT:DP:GQ:MIN_DP:PL	0/0:1:3:1:0,3,37
I	681460	.	T	<NON_REF>	.	.	END=681460	GT:DP:GQ:MIN_DP:PL	0/0:3:9:3:0,9,68
I	681787	.	T	<NON_REF>	.	.	END=681787	GT:DP:GQ:MIN_DP:PL	0/0:0:0:0:0,0,0
I	681795	.	T	<NON_REF>	.	.	END=681795	GT:DP:GQ:MIN_DP:PL	0/0:0:0:0:0,0,0
I	681829	.	C	<NON_REF>	.	.	END=681829	GT:DP:GQ:MIN_DP:PL	0/0:0:0:0:0,0,0
I	682157	.	G	<NON_REF>	.	.	END=682157	GT:DP:GQ:MIN_DP:PL	0/0:3:9:3:0,9,100
I	682433	.	G	<NON_REF>	.	.	END=682433	GT:DP:GQ:MIN_DP:PL	0/0:6:18:6:0,18,174
I	682716	.	G	<NON_REF>	.	.	END=682716	GT:DP:GQ:MIN_DP:PL	0/0:2:6:2:0,6,82
I	682814	.	A	<NON_REF>	.	.	END=682814	GT:DP:GQ:MIN_DP:PL	0/0:3:9:3:0,9,84
I	683147	.	C	<NON_REF>	.	.	END=683147	GT:DP:GQ:MIN_DP:PL	0/0:0:0:0:0,0,0
I	683250	.	A	<NON_REF>	.	.	END=683250	GT:DP:GQ:MIN_DP:PL	0/0:0:0:0:0,0,0
I	684362	.	T	<NON_REF>	.	.	END=684362	GT:DP:GQ:MIN_DP:PL	0/0:0:0:0:0,0,0
I	684387	.	G	<NON_REF>	.	.	END=684387	GT:DP:GQ:MIN_DP:PL	0/0:1:3:1:0,3,41
I	684616	.	A	<NON_REF>	.	.	END=684616	GT:DP:GQ:MIN_DP:PL	0/0:0:0:0:0,0,0
I	684662	.	G	<NON_REF>	.	.	END=684662	GT:DP:GQ:MIN_DP:PL	0/0:0:0:0:0,0,0
I	685476	.	T	<NON_REF>	.	.	END=685476	GT:DP:GQ:MIN_DP:PL	0/0:1:3:1:0,3,41
I	686801	.	C	<NON_REF>	.	.	END=686801	GT:DP:GQ:MIN_DP:PL	0/0:0:0:0:0,0,0
I	688221	.	A	<NON_REF>	.	.	END=688221	GT:DP:GQ:MIN_DP:PL	0/0:1:3:1:0,3,37
I	688239	.	T	<NON_REF>	.	.	END=688239	GT:DP:GQ:MIN_DP:PL	0/0:1:3:1:0,3,41
I	688909	.	G	<NON_REF>	.	.	END=688909	GT:DP:GQ:MIN_DP:PL	0/0:2:6:2:0,6,49
I	689123	.	G	<NON_REF>	.	.	END=689123	GT:DP:GQ:MIN_DP:PL	0/0:0:0:0:0,0,0
I	689159	.	A	<NON_REF>	.	.	END=689159	GT:DP:GQ:MIN_DP:PL	0/0:0:0:0:0,0,0
I	689251	.	C	<NON_REF>	.	.	END=689251	GT:DP:GQ:MIN_DP:PL	0/0:0:0:0:0,0,0
I	689334	.	C	<NON_REF>	.	.	END=689334	GT:DP:GQ:MIN_DP:PL	0/0:0:0:0:0,0,0
I	689675	.	T	<NON_REF>	.	.	END=689675	GT:DP:GQ:MIN_DP:PL	0/0:0:0:0:0,0,0
I	689850	.	A	<NON_REF>	.	.	END=689850	GT:DP:GQ:MIN_DP:PL	0/0:0:0:0:0,0,0
I	690503	.	G	<NON_REF>	.	.	END=690503	GT:DP:GQ:MIN_DP:PL	0/0:2:6:2:0,6,82
I	690573	.	T	<NON_REF>	.	.	END=690573	GT:DP:GQ:MIN_DP:PL	0/0:2:6:2:0,6,59
I	691148	.	A	<NON_REF>	.	.	END=691148	GT:DP:GQ:MIN_DP:PL	0/0:0:0:0:0,0,0
I	691236	.	C	<NON_REF>	.	.	END=691236	GT:DP:GQ:MIN_DP:PL	0/0:2:6:2:0,6,49
I	691325	.	T	<NON_REF>	.	.	END=691325	GT:DP:GQ:MIN_DP:PL	0/0:1:3:1:0,3,19
I	691330	.	C	<NON_REF>	.	.	END=691330	GT:DP:GQ:MIN_DP:PL	0/0:1:3:1:0,3,41
I	691334	.	G	<NON_REF>	.	.	END=691334	GT:DP:GQ:MIN_DP:PL	0/0:1:3:1:0,3,41
I	691629	.	C	<NON_REF>	.	.	END=691629	GT:DP:GQ:MIN_DP:PL	0/0:0:0:0:0,0,0
I	691642	.	A	<NON_REF>	.	.	END=691642	GT:DP:GQ:MIN_DP:PL	0/0:0:0:0:0,0,0
I	691923	.	G	<NON_REF>	.	.	END=691923	GT:DP:GQ:MIN_DP:PL	0/0:0:0:0:0,0,0
I	692204	.	C	<NON_REF>	.	.	END=692204	GT:DP:GQ:MIN_DP:PL	0/0:0:0:0:0,0,0
I	692261	.	C	<NON_REF>	.	.	END=692261	GT:DP:GQ:MIN_DP:PL	0/0:0:0:0:0,0,0
I	692483	.	T	<NON_REF>	.	.	END=692483	GT:DP:GQ:MIN_DP:PL	0/0:0:0:0:0,0,0
I	692690	.	G	<NON_REF>	.	.	END=692690	GT:DP:GQ:MIN_DP:PL	0/0:2:6:2:0,6,49
I	693302	.	T	<NON_REF>	.	.	END=693302	GT:DP:GQ:MIN_DP:PL	0/0:0:0:0:0,0,0
I	693397	.	C	<NON_REF>	.	.	END=693397	GT:DP:GQ:MIN_DP:PL	0/0:0:0:0:0,0,0
I	693456	.	G	<NON_REF>	.	.	END=693456	GT:DP:GQ:MIN_DP:PL	0/0:0:0:0:0,0,0
I	693887	.	C	<NON_REF>	.	.	END=693887	GT:DP:GQ:MIN_DP:PL	0/0:0:0:0:0,0,0
I	693889	.	T	<NON_REF>	.	.	END=693889	GT:DP:GQ:MIN_DP:PL	0/0:0:0:0:0,0,0
I	694247	.	T	<NON_REF>	.	.	END=694247	GT:DP:GQ:MIN_DP:PL	0/0:2:6:2:0,6,49
I	694530	.	A	<NON_REF>	.	.	END=694530	GT:DP:GQ:MIN_DP:PL	0/0:0:0:0:0,0,0
I	694557	.	A	<NON_REF>	.	.	END=694557	GT:DP:GQ:MIN_DP:PL	0/0:0:0:0:0,0,0
I	694570	.	A	<NON_REF>	.	.	END=694570	GT:DP:GQ:MIN_DP:PL	0/0:0:0:0:0,0,0
I	694656	.	G	<NON_REF>	.	.	END=694656	GT:DP:GQ:MIN_DP:PL	0/0:0:0:0:0,0,0
I	694658	.	A	<NON_REF>	.	.	END=694658	GT:DP:GQ:MIN_DP:PL	0/0:0:0:0:0,0,0
I	694832	.	G	<NON_REF>	.	.	END=694833	GT:DP:GQ:MIN_DP:PL	0/0:0:0:0:0,0,0
I	694850	.	T	<NON_REF>	.	.	END=694850	GT:DP:GQ:MIN_DP:PL	0/0:0:0:0:0,0,0
I	694940	.	T	<NON_REF>	.	.	END=694940	GT:DP:GQ:MIN_DP:PL	0/0:0:0:0:0,0,0
I	695135	.	G	<NON_REF>	.	.	END=695135	GT:DP:GQ:MIN_DP:PL	0/0:0:0:0:0,0,0
I	695389	.	C	<NON_REF>	.	.	END=695389	GT:DP:GQ:MIN_DP:PL	0/0:0:0:0:0,0,0
I	695455	.	T	<NON_REF>	.	.	END=695455	GT:DP:GQ:MIN_DP:PL	0/0:1:3:1:0,3,41
I	695601	.	C	<NON_REF>	.	.	END=695601	GT:DP:GQ:MIN_DP:PL	0/0:1:3:1:0,3,41
I	695811	.	A	<NON_REF>	.	.	END=695811	GT:DP:GQ:MIN_DP:PL	0/0:0:0:0:0,0,0
I	695822	.	T	<NON_REF>	.	.	END=695822	GT:DP:GQ:MIN_DP:PL	0/0:0:0:0:0,0,0
I	695959	.	G	<NON_REF>	.	.	END=695959	GT:DP:GQ:MIN_DP:PL	0/0:2:6:2:0,6,49
I	696098	.	C	<NON_REF>	.	.	END=696098	GT:DP:GQ:MIN_DP:PL	0/0:0:0:0:0,0,0
I	697050	.	T	<NON_REF>	.	.	END=697050	GT:DP:GQ:MIN_DP:PL	0/0:0:0:0:0,0,0
I	697217	.	G	<NON_REF>	.	.	END=697217	GT:DP:GQ:MIN_DP:PL	0/0:0:0:0:0,0,0
I	697318	.	A	<NON_REF>	.	.	END=697318	GT:DP:GQ:MIN_DP:PL	0/0:0:0:0:0,0,0
I	697324	.	A	<NON_REF>	.	.	END=697324	GT:DP:GQ:MIN_DP:PL	0/0:0:0:0:0,0,0
I	697327	.	G	<NON_REF>	.	.	END=697327	GT:DP:GQ:MIN_DP:PL	0/0:0:0:0:0,0,0
I	697340	.	A	<NON_REF>	.	.	END=697340	GT:DP:GQ:MIN_DP:PL	0/0:0:0:0:0,0,0
I	697497	.	A	<NON_REF>	.	.	END=697497	GT:DP:GQ:MIN_DP:PL	0/0:1:3:1:0,3,41
I	697572	.	G	<NON_REF>	.	.	END=697572	GT:DP:GQ:MIN_DP:PL	0/0:1:3:1:0,3,41
I	697679	.	G	<NON_REF>	.	.	END=697679	GT:DP:GQ:MIN_DP:PL	0/0:1:0:1:0,0,0
I	697767	.	G	<NON_REF>	.	.	END=697767	GT:DP:GQ:MIN_DP:PL	0/0:2:6:2:0,6,78
I	697989	.	A	<NON_REF>	.	.	END=697989	GT:DP:GQ:MIN_DP:PL	0/0:0:0:0:0,0,0
I	698230	.	C	<NON_REF>	.	.	END=698230	GT:DP:GQ:MIN_DP:PL	0/0:0:0:0:0,0,0
I	698354	.	T	<NON_REF>	.	.	END=698354	GT:DP:GQ:MIN_DP:PL	0/0:1:3:1:0,3,41
I	698391	.	C	<NON_REF>	.	.	END=698391	GT:DP:GQ:MIN_DP:PL	0/0:1:3:1:0,3,37
I	698411	.	C	<NON_REF>	.	.	END=698411	GT:DP:GQ:MIN_DP:PL	0/0:1:3:1:0,3,41
I	698421	.	A	<NON_REF>	.	.	END=698421	GT:DP:GQ:MIN_DP:PL	0/0:1:3:1:0,3,32
I	698440	.	A	<NON_REF>	.	.	END=698440	GT:DP:GQ:MIN_DP:PL	0/0:1:3:1:0,3,41
I	698594	.	T	<NON_REF>	.	.	END=698594	GT:DP:GQ:MIN_DP:PL	0/0:0:0:0:0,0,0
I	698624	.	C	<NON_REF>	.	.	END=698624	GT:DP:GQ:MIN_DP:PL	0/0:0:0:0:0,0,0
I	699634	.	A	<NON_REF>	.	.	END=699634	GT:DP:GQ:MIN_DP:PL	0/0:0:0:0:0,0,0
I	699653	.	T	<NON_REF>	.	.	END=699653	GT:DP:GQ:MIN_DP:PL	0/0:0:0:0:0,0,0
I	699675	.	C	<NON_REF>	.	.	END=699675	GT:DP:GQ:MIN_DP:PL	0/0:0:0:0:0,0,0
I	699743	.	T	<NON_REF>	.	.	END=699743	GT:DP:GQ:MIN_DP:PL	0/0:0:0:0:0,0,0
I	699807	.	G	<NON_REF>	.	.	END=699807	GT:DP:GQ:MIN_DP:PL	0/0:0:0:0:0,0,0
I	699911	.	T	<NON_REF>	.	.	END=699911	GT:DP:GQ:MIN_DP:PL	0/0:0:0:0:0,0,0
I	699984	.	G	<NON_REF>	.	.	END=699984	GT:DP:GQ:MIN_DP:PL	0/0:0:0:0:0,0,0
I	700052	.	G	<NON_REF>	.	.	END=700052	GT:DP:GQ:MIN_DP:PL	0/0:0:0:0:0,0,0
I	700178	.	T	<NON_REF>	.	.	END=700178	GT:DP:GQ:MIN_DP:PL	0/0:0:0:0:0,0,0
I	700195	.	G	<NON_REF>	.	.	END=700195	GT:DP:GQ:MIN_DP:PL	0/0:0:0:0:0,0,0
I	700367	.	A	<NON_REF>	.	.	END=700367	GT:DP:GQ:MIN_DP:PL	0/0:0:0:0:0,0,0
I	700569	.	A	<NON_REF>	.	.	END=700569	GT:DP:GQ:MIN_DP:PL	0/0:0:0:0:0,0,0
I	700877	.	T	<NON_REF>	.	.	END=700878	GT:DP:GQ:MIN_DP:PL	0/0:0:0:0:0,0,0
I	700929	.	C	<NON_REF>	.	.	END=700929	GT:DP:GQ:MIN_DP:PL	0/0:0:0:0:0,0,0
I	700943	.	T	<NON_REF>	.	.	END=700943	GT:DP:GQ:MIN_DP:PL	0/0:0:0:0:0,0,0
I	700953	.	A	<NON_REF>	.	.	END=700953	GT:DP:GQ:MIN_DP:PL	0/0:0:0:0:0,0,0
I	700988	.	C	<NON_REF>	.	.	END=700988	GT:DP:GQ:MIN_DP:PL	0/0:1:3:1:0,3,41
I	701075	.	C	<NON_REF>	.	.	END=701075	GT:DP:GQ:MIN_DP:PL	0/0:1:3:1:0,3,19
I	701138	.	T	<NON_REF>	.	.	END=701138	GT:DP:GQ:MIN_DP:PL	0/0:1:3:1:0,3,19
I	701405	.	A	<NON_REF>	.	.	END=701405	GT:DP:GQ:MIN_DP:PL	0/0:0:0:0:0,0,0
I	702234	.	C	<NON_REF>	.	.	END=702234	GT:DP:GQ:MIN_DP:PL	0/0:0:0:0:0,0,0
I	703319	.	G	<NON_REF>	.	.	END=703319	GT:DP:GQ:MIN_DP:PL	0/0:1:3:1:0,3,41
I	703920	.	G	<NON_REF>	.	.	END=703920	GT:DP:GQ:MIN_DP:PL	0/0:1:3:1:0,3,19
I	704344	.	C	<NON_REF>	.	.	END=704344	GT:DP:GQ:MIN_DP:PL	0/0:1:3:1:0,3,41
I	704870	.	T	<NON_REF>	.	.	END=704870	GT:DP:GQ:MIN_DP:PL	0/0:0:0:0:0,0,0
I	704890	.	A	<NON_REF>	.	.	END=704890	GT:DP:GQ:MIN_DP:PL	0/0:0:0:0:0,0,0
I	705078	.	T	<NON_REF>	.	.	END=705078	GT:DP:GQ:MIN_DP:PL	0/0:0:0:0:0,0,0
I	705265	.	A	<NON_REF>	.	.	END=705265	GT:DP:GQ:MIN_DP:PL	0/0:1:3:1:0,3,41
I	705304	.	T	<NON_REF>	.	.	END=705304	GT:DP:GQ:MIN_DP:PL	0/0:2:6:2:0,6,49
I	705372	.	G	<NON_REF>	.	.	END=705372	GT:DP:GQ:MIN_DP:PL	0/0:3:9:3:0,9,90
I	705384	.	A	<NON_REF>	.	.	END=705384	GT:DP:GQ:MIN_DP:PL	0/0:3:9:3:0,9,84
I	705457	.	C	<NON_REF>	.	.	END=705457	GT:DP:GQ:MIN_DP:PL	0/0:2:6:2:0,6,49
I	705617	.	G	<NON_REF>	.	.	END=705617	GT:DP:GQ:MIN_DP:PL	0/0:0:0:0:0,0,0
I	705690	.	A	<NON_REF>	.	.	END=705690	GT:DP:GQ:MIN_DP:PL	0/0:0:0:0:0,0,0
I	705768	.	C	<NON_REF>	.	.	END=705768	GT:DP:GQ:MIN_DP:PL	0/0:1:3:1:0,3,41
I	705812	.	A	<NON_REF>	.	.	END=705812	GT:DP:GQ:MIN_DP:PL	0/0:1:3:1:0,3,26
I	706092	.	A	<NON_REF>	.	.	END=706092	GT:DP:GQ:MIN_DP:PL	0/0:1:3:1:0,3,32
I	706186	.	G	<NON_REF>	.	.	END=706186	GT:DP:GQ:MIN_DP:PL	0/0:2:6:2:0,6,82
I	706198	.	A	<NON_REF>	.	.	END=706198	GT:DP:GQ:MIN_DP:PL	0/0:2:6:2:0,6,78
I	706324	.	A	<NON_REF>	.	.	END=706324	GT:DP:GQ:MIN_DP:PL	0/0:2:6:2:0,6,82
I	706326	.	G	<NON_REF>	.	.	END=706326	GT:DP:GQ:MIN_DP:PL	0/0:2:6:2:0,6,82
I	706393	.	A	<NON_REF>	.	.	END=706393	GT:DP:GQ:MIN_DP:PL	0/0:2:6:2:0,6,43
I	706794	.	T	<NON_REF>	.	.	END=706794	GT:DP:GQ:MIN_DP:PL	0/0:6:15:6:0,15,225
I	706920	.	C	<NON_REF>	.	.	END=706920	GT:DP:GQ:MIN_DP:PL	0/0:4:9:4:0,9,135
I	706981	.	T	<NON_REF>	.	.	END=706981	GT:DP:GQ:MIN_DP:PL	0/0:2:6:2:0,6,82
I	707294	.	C	<NON_REF>	.	.	END=707294	GT:DP:GQ:MIN_DP:PL	0/0:0:0:0:0,0,0
I	707340	.	G	<NON_REF>	.	.	END=707341	GT:DP:GQ:MIN_DP:PL	0/0:0:0:0:0,0,0
I	707416	.	A	<NON_REF>	.	.	END=707416	GT:DP:GQ:MIN_DP:PL	0/0:1:3:1:0,3,41
I	707430	.	G	<NON_REF>	.	.	END=707430	GT:DP:GQ:MIN_DP:PL	0/0:1:3:1:0,3,19
I	707860	.	G	<NON_REF>	.	.	END=707860	GT:DP:GQ:MIN_DP:PL	0/0:0:0:0:0,0,0
I	708284	.	A	<NON_REF>	.	.	END=708284	GT:DP:GQ:MIN_DP:PL	0/0:1:3:1:0,3,41
I	709175	.	T	<NON_REF>	.	.	END=709175	GT:DP:GQ:MIN_DP:PL	0/0:0:0:0:0,0,0
I	709179	.	G	<NON_REF>	.	.	END=709179	GT:DP:GQ:MIN_DP:PL	0/0:0:0:0:0,0,0
I	709374	.	C	<NON_REF>	.	.	END=709374	GT:DP:GQ:MIN_DP:PL	0/0:0:0:0:0,0,0
I	709430	.	A	<NON_REF>	.	.	END=709430	GT:DP:GQ:MIN_DP:PL	0/0:1:3:1:0,3,41
I	709531	.	G	<NON_REF>	.	.	END=709531	GT:DP:GQ:MIN_DP:PL	0/0:1:3:1:0,3,19
I	709941	.	A	<NON_REF>	.	.	END=709942	GT:DP:GQ:MIN_DP:PL	0/0:0:0:0:0,0,0
I	709990	.	A	<NON_REF>	.	.	END=709990	GT:DP:GQ:MIN_DP:PL	0/0:0:0:0:0,0,0
I	710298	.	T	<NON_REF>	.	.	END=710298	GT:DP:GQ:MIN_DP:PL	0/0:1:3:1:0,3,32
I	710493	.	T	<NON_REF>	.	.	END=710493	GT:DP:GQ:MIN_DP:PL	0/0:0:0:0:0,0,0
I	710620	.	A	<NON_REF>	.	.	END=710620	GT:DP:GQ:MIN_DP:PL	0/0:0:0:0:0,0,0
I	710640	.	C	<NON_REF>	.	.	END=710640	GT:DP:GQ:MIN_DP:PL	0/0:0:0:0:0,0,0
I	710686	.	A	<NON_REF>	.	.	END=710686	GT:DP:GQ:MIN_DP:PL	0/0:0:0:0:0,0,0
I	710704	.	C	<NON_REF>	.	.	END=710704	GT:DP:GQ:MIN_DP:PL	0/0:1:3:1:0,3,37
I	710828	.	G	<NON_REF>	.	.	END=710828	GT:DP:GQ:MIN_DP:PL	0/0:2:6:2:0,6,49
I	710887	.	A	<NON_REF>	.	.	END=710887	GT:DP:GQ:MIN_DP:PL	0/0:1:3:1:0,3,41
I	710893	.	T	<NON_REF>	.	.	END=710893	GT:DP:GQ:MIN_DP:PL	0/0:1:3:1:0,3,19
I	710919	.	C	<NON_REF>	.	.	END=710919	GT:DP:GQ:MIN_DP:PL	0/0:1:3:1:0,3,19
I	710945	.	A	<NON_REF>	.	.	END=710945	GT:DP:GQ:MIN_DP:PL	0/0:0:0:0:0,0,0
I	710977	.	A	<NON_REF>	.	.	END=710977	GT:DP:GQ:MIN_DP:PL	0/0:0:0:0:0,0,0
I	710981	.	A	<NON_REF>	.	.	END=710981	GT:DP:GQ:MIN_DP:PL	0/0:0:0:0:0,0,0
I	711148	.	C	<NON_REF>	.	.	END=711148	GT:DP:GQ:MIN_DP:PL	0/0:1:3:1:0,3,25
I	711326	.	T	<NON_REF>	.	.	END=711326	GT:DP:GQ:MIN_DP:PL	0/0:0:0:0:0,0,0
I	711344	.	T	<NON_REF>	.	.	END=711344	GT:DP:GQ:MIN_DP:PL	0/0:0:0:0:0,0,0
I	711376	.	C	<NON_REF>	.	.	END=711376	GT:DP:GQ:MIN_DP:PL	0/0:0:0:0:0,0,0
I	711455	.	A	<NON_REF>	.	.	END=711455	GT:DP:GQ:MIN_DP:PL	0/0:0:0:0:0,0,0
I	711520	.	T	<NON_REF>	.	.	END=711520	GT:DP:GQ:MIN_DP:PL	0/0:0:0:0:0,0,0
I	711557	.	G	<NON_REF>	.	.	END=711557	GT:DP:GQ:MIN_DP:PL	0/0:0:0:0:0,0,0
I	711602	.	A	<NON_REF>	.	.	END=711602	GT:DP:GQ:MIN_DP:PL	0/0:0:0:0:0,0,0
I	711859	.	G	<NON_REF>	.	.	END=711859	GT:DP:GQ:MIN_DP:PL	0/0:0:0:0:0,0,0
I	712044	.	A	<NON_REF>	.	.	END=712044	GT:DP:GQ:MIN_DP:PL	0/0:0:0:0:0,0,0
I	712048	.	T	<NON_REF>	.	.	END=712048	GT:DP:GQ:MIN_DP:PL	0/0:0:0:0:0,0,0
I	712222	.	A	<NON_REF>	.	.	END=712222	GT:DP:GQ:MIN_DP:PL	0/0:0:0:0:0,0,0
I	712986	.	T	<NON_REF>	.	.	END=712986	GT:DP:GQ:MIN_DP:PL	0/0:1:3:1:0,3,41
I	713006	.	T	<NON_REF>	.	.	END=713006	GT:DP:GQ:MIN_DP:PL	0/0:1:3:1:0,3,41
I	713010	.	A	<NON_REF>	.	.	END=713010	GT:DP:GQ:MIN_DP:PL	0/0:1:3:1:0,3,41
I	713075	.	T	<NON_REF>	.	.	END=713075	GT:DP:GQ:MIN_DP:PL	0/0:2:6:2:0,6,49
I	713706	.	T	<NON_REF>	.	.	END=713706	GT:DP:GQ:MIN_DP:PL	0/0:0:0:0:0,0,0
I	713868	.	T	<NON_REF>	.	.	END=713868	GT:DP:GQ:MIN_DP:PL	0/0:0:0:0:0,0,0
I	713968	.	C	<NON_REF>	.	.	END=713968	GT:DP:GQ:MIN_DP:PL	0/0:0:0:0:0,0,0
I	714005	.	T	<NON_REF>	.	.	END=714005	GT:DP:GQ:MIN_DP:PL	0/0:0:0:0:0,0,0
I	714039	.	T	<NON_REF>	.	.	END=714039	GT:DP:GQ:MIN_DP:PL	0/0:0:0:0:0,0,0
I	714087	.	C	<NON_REF>	.	.	END=714087	GT:DP:GQ:MIN_DP:PL	0/0:1:3:1:0,3,41
I	714139	.	A	<NON_REF>	.	.	END=714139	GT:DP:GQ:MIN_DP:PL	0/0:1:3:1:0,3,41
I	714214	.	T	<NON_REF>	.	.	END=714214	GT:DP:GQ:MIN_DP:PL	0/0:0:0:0:0,0,0
I	714225	.	A	<NON_REF>	.	.	END=714225	GT:DP:GQ:MIN_DP:PL	0/0:0:0:0:0,0,0
I	714258	.	T	<NON_REF>	.	.	END=714258	GT:DP:GQ:MIN_DP:PL	0/0:1:3:1:0,3,37
I	714261	.	G	<NON_REF>	.	.	END=714261	GT:DP:GQ:MIN_DP:PL	0/0:1:3:1:0,3,37
I	714264	.	G	<NON_REF>	.	.	END=714264	GT:DP:GQ:MIN_DP:PL	0/0:1:3:1:0,3,37
I	714443	.	G	<NON_REF>	.	.	END=714443	GT:DP:GQ:MIN_DP:PL	0/0:0:0:0:0,0,0
I	714607	.	C	<NON_REF>	.	.	END=714607	GT:DP:GQ:MIN_DP:PL	0/0:0:0:0:0,0,0
I	714861	.	T	<NON_REF>	.	.	END=714861	GT:DP:GQ:MIN_DP:PL	0/0:0:0:0:0,0,0
I	714880	.	C	<NON_REF>	.	.	END=714881	GT:DP:GQ:MIN_DP:PL	0/0:0:0:0:0,0,0
I	714903	.	A	<NON_REF>	.	.	END=714903	GT:DP:GQ:MIN_DP:PL	0/0:0:0:0:0,0,0
I	715047	.	G	<NON_REF>	.	.	END=715047	GT:DP:GQ:MIN_DP:PL	0/0:0:0:0:0,0,0
I	715114	.	C	<NON_REF>	.	.	END=715114	GT:DP:GQ:MIN_DP:PL	0/0:0:0:0:0,0,0
I	715148	.	T	<NON_REF>	.	.	END=715148	GT:DP:GQ:MIN_DP:PL	0/0:1:3:1:0,3,37
I	715184	.	A	<NON_REF>	.	.	END=715184	GT:DP:GQ:MIN_DP:PL	0/0:1:3:1:0,3,37
I	715311	.	G	<NON_REF>	.	.	END=715311	GT:DP:GQ:MIN_DP:PL	0/0:1:3:1:0,3,41
I	715368	.	G	<NON_REF>	.	.	END=715368	GT:DP:GQ:MIN_DP:PL	0/0:0:0:0:0,0,0
I	715403	.	A	<NON_REF>	.	.	END=715403	GT:DP:GQ:MIN_DP:PL	0/0:0:0:0:0,0,0
I	715538	.	A	<NON_REF>	.	.	END=715538	GT:DP:GQ:MIN_DP:PL	0/0:2:6:2:0,6,49
I	716020	.	T	<NON_REF>	.	.	END=716020	GT:DP:GQ:MIN_DP:PL	0/0:1:3:1:0,3,41
I	716064	.	A	<NON_REF>	.	.	END=716064	GT:DP:GQ:MIN_DP:PL	0/0:0:0:0:0,0,0
I	716211	.	T	<NON_REF>	.	.	END=716211	GT:DP:GQ:MIN_DP:PL	0/0:0:0:0:0,0,0
I	716225	.	G	<NON_REF>	.	.	END=716225	GT:DP:GQ:MIN_DP:PL	0/0:0:0:0:0,0,0
I	716436	.	G	<NON_REF>	.	.	END=716436	GT:DP:GQ:MIN_DP:PL	0/0:2:6:2:0,6,82
I	717006	.	A	<NON_REF>	.	.	END=717007	GT:DP:GQ:MIN_DP:PL	0/0:0:0:0:0,0,0
I	717190	.	G	<NON_REF>	.	.	END=717190	GT:DP:GQ:MIN_DP:PL	0/0:0:0:0:0,0,0
I	717366	.	A	<NON_REF>	.	.	END=717366	GT:DP:GQ:MIN_DP:PL	0/0:1:3:1:0,3,41
I	718370	.	G	<NON_REF>	.	.	END=718370	GT:DP:GQ:MIN_DP:PL	0/0:1:3:1:0,3,41
I	718933	.	T	<NON_REF>	.	.	END=718933	GT:DP:GQ:MIN_DP:PL	0/0:0:0:0:0,0,0
I	719325	.	G	<NON_REF>	.	.	END=719325	GT:DP:GQ:MIN_DP:PL	0/0:1:0:1:0,0,0
I	719452	.	G	<NON_REF>	.	.	END=719452	GT:DP:GQ:MIN_DP:PL	0/0:1:0:1:0,0,0
I	719869	.	G	<NON_REF>	.	.	END=719869	GT:DP:GQ:MIN_DP:PL	0/0:2:6:2:0,6,49
I	720449	.	G	<NON_REF>	.	.	END=720449	GT:DP:GQ:MIN_DP:PL	0/0:0:0:0:0,0,0
I	720809	.	A	<NON_REF>	.	.	END=720809	GT:DP:GQ:MIN_DP:PL	0/0:1:3:1:0,3,19
I	720983	.	G	<NON_REF>	.	.	END=720983	GT:DP:GQ:MIN_DP:PL	0/0:0:0:0:0,0,0
I	721217	.	T	<NON_REF>	.	.	END=721217	GT:DP:GQ:MIN_DP:PL	0/0:0:0:0:0,0,0
I	721623	.	A	<NON_REF>	.	.	END=721623	GT:DP:GQ:MIN_DP:PL	0/0:2:6:2:0,6,59
I	721630	.	C	<NON_REF>	.	.	END=721630	GT:DP:GQ:MIN_DP:PL	0/0:2:6:2:0,6,73
I	721726	.	G	<NON_REF>	.	.	END=721726	GT:DP:GQ:MIN_DP:PL	0/0:2:6:2:0,6,67
I	722088	.	G	<NON_REF>	.	.	END=722088	GT:DP:GQ:MIN_DP:PL	0/0:0:0:0:0,0,0
I	722222	.	A	<NON_REF>	.	.	END=722222	GT:DP:GQ:MIN_DP:PL	0/0:0:0:0:0,0,0
I	722253	.	A	<NON_REF>	.	.	END=722253	GT:DP:GQ:MIN_DP:PL	0/0:0:0:0:0,0,0
I	722640	.	T	<NON_REF>	.	.	END=722640	GT:DP:GQ:MIN_DP:PL	0/0:0:0:0:0,0,0
I	724073	.	A	<NON_REF>	.	.	END=724073	GT:DP:GQ:MIN_DP:PL	0/0:0:0:0:0,0,0
I	724301	.	C	<NON_REF>	.	.	END=724301	GT:DP:GQ:MIN_DP:PL	0/0:0:0:0:0,0,0
I	725889	.	C	<NON_REF>	.	.	END=725890	GT:DP:GQ:MIN_DP:PL	0/0:0:0:0:0,0,0
I	726237	.	C	<NON_REF>	.	.	END=726237	GT:DP:GQ:MIN_DP:PL	0/0:0:0:0:0,0,0
I	727095	.	G	<NON_REF>	.	.	END=727095	GT:DP:GQ:MIN_DP:PL	0/0:1:3:1:0,3,41
I	727131	.	G	<NON_REF>	.	.	END=727131	GT:DP:GQ:MIN_DP:PL	0/0:2:6:2:0,6,49
I	727190	.	T	<NON_REF>	.	.	END=727190	GT:DP:GQ:MIN_DP:PL	0/0:2:3:2:0,3,45
I	727380	.	G	<NON_REF>	.	.	END=727380	GT:DP:GQ:MIN_DP:PL	0/0:4:12:4:0,12,127
I	730122	.	T	<NON_REF>	.	.	END=730122	GT:DP:GQ:MIN_DP:PL	0/0:1:3:1:0,3,19
I	730760	.	C	<NON_REF>	.	.	END=730760	GT:DP:GQ:MIN_DP:PL	0/0:0:0:0:0,0,0
I	730951	.	T	<NON_REF>	.	.	END=730951	GT:DP:GQ:MIN_DP:PL	0/0:0:0:0:0,0,0
I	731092	.	A	<NON_REF>	.	.	END=731092	GT:DP:GQ:MIN_DP:PL	0/0:1:3:1:0,3,37
I	731211	.	G	<NON_REF>	.	.	END=731211	GT:DP:GQ:MIN_DP:PL	0/0:2:3:2:0,3,45
I	733622	.	A	<NON_REF>	.	.	END=733622	GT:DP:GQ:MIN_DP:PL	0/0:1:3:1:0,3,41
I	734076	.	T	<NON_REF>	.	.	END=734076	GT:DP:GQ:MIN_DP:PL	0/0:4:12:4:0,12,125
I	734078	.	G	<NON_REF>	.	.	END=734078	GT:DP:GQ:MIN_DP:PL	0/0:4:12:4:0,12,131
I	735169	.	A	<NON_REF>	.	.	END=735169	GT:DP:GQ:MIN_DP:PL	0/0:0:0:0:0,0,0
I	735434	.	T	<NON_REF>	.	.	END=735434	GT:DP:GQ:MIN_DP:PL	0/0:2:6:2:0,6,49
I	736946	.	G	<NON_REF>	.	.	END=736946	GT:DP:GQ:MIN_DP:PL	0/0:0:0:0:0,0,0
I	736965	.	C	<NON_REF>	.	.	END=736965	GT:DP:GQ:MIN_DP:PL	0/0:0:0:0:0,0,0
I	736968	.	G	<NON_REF>	.	.	END=736968	GT:DP:GQ:MIN_DP:PL	0/0:0:0:0:0,0,0
I	737695	.	T	<NON_REF>	.	.	END=737695	GT:DP:GQ:MIN_DP:PL	0/0:1:3:1:0,3,41
I	738143	.	A	<NON_REF>	.	.	END=738143	GT:DP:GQ:MIN_DP:PL	0/0:1:3:1:0,3,41
I	738172	.	C	<NON_REF>	.	.	END=738172	GT:DP:GQ:MIN_DP:PL	0/0:0:0:0:0,0,0
I	738548	.	C	<NON_REF>	.	.	END=738548	GT:DP:GQ:MIN_DP:PL	0/0:0:0:0:0,0,0
I	738686	.	G	<NON_REF>	.	.	END=738686	GT:DP:GQ:MIN_DP:PL	0/0:4:12:4:0,12,99
I	739048	.	T	<NON_REF>	.	.	END=739048	GT:DP:GQ:MIN_DP:PL	0/0:1:3:1:0,3,37
I	739208	.	C	<NON_REF>	.	.	END=739208	GT:DP:GQ:MIN_DP:PL	0/0:1:3:1:0,3,41
I	739360	.	C	<NON_REF>	.	.	END=739360	GT:DP:GQ:MIN_DP:PL	0/0:2:6:2:0,6,49
I	739408	.	T	<NON_REF>	.	.	END=739408	GT:DP:GQ:MIN_DP:PL	0/0:1:3:1:0,3,41
I	740164	.	G	<NON_REF>	.	.	END=740164	GT:DP:GQ:MIN_DP:PL	0/0:2:6:2:0,6,49
I	740464	.	C	<NON_REF>	.	.	END=740464	GT:DP:GQ:MIN_DP:PL	0/0:1:3:1:0,3,41
I	740471	.	T	<NON_REF>	.	.	END=740471	GT:DP:GQ:MIN_DP:PL	0/0:1:3:1:0,3,41
I	740620	.	T	<NON_REF>	.	.	END=740620	GT:DP:GQ:MIN_DP:PL	0/0:3:9:3:0,9,114
I	740876	.	T	<NON_REF>	.	.	END=740876	GT:DP:GQ:MIN_DP:PL	0/0:2:6:2:0,6,59
I	741466	.	G	<NON_REF>	.	.	END=741466	GT:DP:GQ:MIN_DP:PL	0/0:2:6:2:0,6,49
I	741544	.	A	<NON_REF>	.	.	END=741544	GT:DP:GQ:MIN_DP:PL	0/0:1:3:1:0,3,41
I	741617	.	G	<NON_REF>	.	.	END=741617	GT:DP:GQ:MIN_DP:PL	0/0:1:3:1:0,3,41
I	741805	.	T	<NON_REF>	.	.	END=741805	GT:DP:GQ:MIN_DP:PL	0/0:3:9:3:0,9,68
I	743441	.	G	<NON_REF>	.	.	END=743441	GT:DP:GQ:MIN_DP:PL	0/0:0:0:0:0,0,0
I	743742	.	C	<NON_REF>	.	.	END=743742	GT:DP:GQ:MIN_DP:PL	0/0:0:0:0:0,0,0
I	744562	.	A	<NON_REF>	.	.	END=744562	GT:DP:GQ:MIN_DP:PL	0/0:0:0:0:0,0,0
I	744581	.	A	<NON_REF>	.	.	END=744581	GT:DP:GQ:MIN_DP:PL	0/0:3:9:3:0,9,80
I	744819	.	T	<NON_REF>	.	.	END=744819	GT:DP:GQ:MIN_DP:PL	0/0:1:3:1:0,3,41
I	744942	.	A	<NON_REF>	.	.	END=744942	GT:DP:GQ:MIN_DP:PL	0/0:3:9:3:0,9,90
I	745128	.	A	<NON_REF>	.	.	END=745128	GT:DP:GQ:MIN_DP:PL	0/0:6:15:6:0,15,225
I	745527	.	T	<NON_REF>	.	.	END=745527	GT:DP:GQ:MIN_DP:PL	0/0:4:12:4:0,12,122
I	746477	.	G	<NON_REF>	.	.	END=746477	GT:DP:GQ:MIN_DP:PL	0/0:0:0:0:0,0,0
I	746695	.	C	<NON_REF>	.	.	END=746695	GT:DP:GQ:MIN_DP:PL	0/0:0:0:0:0,0,0
I	747351	.	C	<NON_REF>	.	.	END=747351	GT:DP:GQ:MIN_DP:PL	0/0:2:6:2:0,6,49
I	747947	.	A	<NON_REF>	.	.	END=747947	GT:DP:GQ:MIN_DP:PL	0/0:0:0:0:0,0,0
I	751471	.	C	<NON_REF>	.	.	END=751471	GT:DP:GQ:MIN_DP:PL	0/0:1:3:1:0,3,41
I	751780	.	A	<NON_REF>	.	.	END=751780	GT:DP:GQ:MIN_DP:PL	0/0:3:9:3:0,9,86
I	752959	.	C	<NON_REF>	.	.	END=752959	GT:DP:GQ:MIN_DP:PL	0/0:1:3:1:0,3,41
I	753065	.	G	<NON_REF>	.	.	END=753065	GT:DP:GQ:MIN_DP:PL	0/0:1:3:1:0,3,41
I	753235	.	C	<NON_REF>	.	.	END=753235	GT:DP:GQ:MIN_DP:PL	0/0:0:0:0:0,0,0
I	755766	.	C	<NON_REF>	.	.	END=755766	GT:DP:GQ:MIN_DP:PL	0/0:1:3:1:0,3,41
I	757641	.	A	<NON_REF>	.	.	END=757641	GT:DP:GQ:MIN_DP:PL	0/0:1:3:1:0,3,19
I	757757	.	G	<NON_REF>	.	.	END=757757	GT:DP:GQ:MIN_DP:PL	0/0:0:0:0:0,0,0
I	758096	.	C	<NON_REF>	.	.	END=758096	GT:DP:GQ:MIN_DP:PL	0/0:0:0:0:0,0,0
I	758195	.	T	<NON_REF>	.	.	END=758195	GT:DP:GQ:MIN_DP:PL	0/0:0:0:0:0,0,0
I	759664	.	G	<NON_REF>	.	.	END=759664	GT:DP:GQ:MIN_DP:PL	0/0:0:0:0:0,0,0
I	759677	.	A	<NON_REF>	.	.	END=759677	GT:DP:GQ:MIN_DP:PL	0/0:0:0:0:0,0,0
I	759722	.	T	<NON_REF>	.	.	END=759722	GT:DP:GQ:MIN_DP:PL	0/0:0:0:0:0,0,0
I	760076	.	T	<NON_REF>	.	.	END=760076	GT:DP:GQ:MIN_DP:PL	0/0:1:3:1:0,3,19
I	760176	.	G	<NON_REF>	.	.	END=760176	GT:DP:GQ:MIN_DP:PL	0/0:1:0:1:0,0,0
I	761008	.	G	<NON_REF>	.	.	END=761008	GT:DP:GQ:MIN_DP:PL	0/0:3:9:3:0,9,75
I	761508	.	T	<NON_REF>	.	.	END=761508	GT:DP:GQ:MIN_DP:PL	0/0:0:0:0:0,0,0
I	762359	.	G	<NON_REF>	.	.	END=762359	GT:DP:GQ:MIN_DP:PL	0/0:0:0:0:0,0,0
I	763799	.	G	<NON_REF>	.	.	END=763799	GT:DP:GQ:MIN_DP:PL	0/0:3:6:3:0,6,90
I	763858	.	T	<NON_REF>	.	.	END=763858	GT:DP:GQ:MIN_DP:PL	0/0:2:6:2:0,6,82
I	764146	.	A	<NON_REF>	.	.	END=764146	GT:DP:GQ:MIN_DP:PL	0/0:0:0:0:0,0,0
I	767114	.	C	<NON_REF>	.	.	END=767114	GT:DP:GQ:MIN_DP:PL	0/0:0:0:0:0,0,0
I	767163	.	C	<NON_REF>	.	.	END=767163	GT:DP:GQ:MIN_DP:PL	0/0:0:0:0:0,0,0
I	767837	.	T	<NON_REF>	.	.	END=767837	GT:DP:GQ:MIN_DP:PL	0/0:4:12:4:0,12,99
I	769248	.	C	<NON_REF>	.	.	END=769248	GT:DP:GQ:MIN_DP:PL	0/0:0:0:0:0,0,0
I	769447	.	T	<NON_REF>	.	.	END=769447	GT:DP:GQ:MIN_DP:PL	0/0:0:0:0:0,0,0
I	771087	.	C	<NON_REF>	.	.	END=771087	GT:DP:GQ:MIN_DP:PL	0/0:1:3:1:0,3,41
I	771776	.	C	<NON_REF>	.	.	END=771776	GT:DP:GQ:MIN_DP:PL	0/0:0:0:0:0,0,0
I	774096	.	T	<NON_REF>	.	.	END=774096	GT:DP:GQ:MIN_DP:PL	0/0:0:0:0:0,0,0
I	774621	.	C	<NON_REF>	.	.	END=774621	GT:DP:GQ:MIN_DP:PL	0/0:0:0:0:0,0,0
I	774776	.	T	<NON_REF>	.	.	END=774776	GT:DP:GQ:MIN_DP:PL	0/0:0:0:0:0,0,0
I	774906	.	G	GT,<NON_REF>	45.52	.	DP=2;ExcessHet=3.0103;MLEAC=2,0;MLEAF=1.00,0.00;RAW_MQ=3528.00	GT:AD:DP:GQ:PL:SB	1/1:0,2,0:2:6:81,6,0,81,6,81:0,0,1,1
I	775752	.	C	<NON_REF>	.	.	END=775752	GT:DP:GQ:MIN_DP:PL	0/0:4:12:4:0,12,99
I	778486	.	A	<NON_REF>	.	.	END=778486	GT:DP:GQ:MIN_DP:PL	0/0:0:0:0:0,0,0
I	779600	.	A	<NON_REF>	.	.	END=779600	GT:DP:GQ:MIN_DP:PL	0/0:1:3:1:0,3,41
I	780484	.	G	<NON_REF>	.	.	END=780484	GT:DP:GQ:MIN_DP:PL	0/0:3:9:3:0,9,84
I	780616	.	G	<NON_REF>	.	.	END=780616	GT:DP:GQ:MIN_DP:PL	0/0:4:9:4:0,9,135
I	781294	.	G	<NON_REF>	.	.	END=781294	GT:DP:GQ:MIN_DP:PL	0/0:0:0:0:0,0,0
I	781748	.	C	<NON_REF>	.	.	END=781748	GT:DP:GQ:MIN_DP:PL	0/0:0:0:0:0,0,0
I	784043	.	C	<NON_REF>	.	.	END=784043	GT:DP:GQ:MIN_DP:PL	0/0:1:3:1:0,3,19
I	784144	.	G	<NON_REF>	.	.	END=784144	GT:DP:GQ:MIN_DP:PL	0/0:0:0:0:0,0,0
I	784364	.	G	<NON_REF>	.	.	END=784364	GT:DP:GQ:MIN_DP:PL	0/0:1:3:1:0,3,41
I	785763	.	C	<NON_REF>	.	.	END=785763	GT:DP:GQ:MIN_DP:PL	0/0:0:0:0:0,0,0
I	786276	.	T	<NON_REF>	.	.	END=786276	GT:DP:GQ:MIN_DP:PL	0/0:1:3:1:0,3,32
I	787472	.	A	<NON_REF>	.	.	END=787472	GT:DP:GQ:MIN_DP:PL	0/0:0:0:0:0,0,0
I	788162	.	C	<NON_REF>	.	.	END=788162	GT:DP:GQ:MIN_DP:PL	0/0:1:3:1:0,3,41
I	788204	.	T	<NON_REF>	.	.	END=788204	GT:DP:GQ:MIN_DP:PL	0/0:1:3:1:0,3,41
I	788344	.	A	<NON_REF>	.	.	END=788344	GT:DP:GQ:MIN_DP:PL	0/0:1:3:1:0,3,19
I	788640	.	T	<NON_REF>	.	.	END=788640	GT:DP:GQ:MIN_DP:PL	0/0:0:0:0:0,0,0
I	788666	.	G	<NON_REF>	.	.	END=788666	GT:DP:GQ:MIN_DP:PL	0/0:0:0:0:0,0,0
I	789642	.	G	<NON_REF>	.	.	END=789642	GT:DP:GQ:MIN_DP:PL	0/0:0:0:0:0,0,0
I	790375	.	C	<NON_REF>	.	.	END=790375	GT:DP:GQ:MIN_DP:PL	0/0:0:0:0:0,0,0
I	790411	.	T	<NON_REF>	.	.	END=790411	GT:DP:GQ:MIN_DP:PL	0/0:0:0:0:0,0,0
I	792018	.	G	<NON_REF>	.	.	END=792018	GT:DP:GQ:MIN_DP:PL	0/0:1:3:1:0,3,41
I	792042	.	A	<NON_REF>	.	.	END=792042	GT:DP:GQ:MIN_DP:PL	0/0:2:6:2:0,6,59
I	792069	.	T	<NON_REF>	.	.	END=792069	GT:DP:GQ:MIN_DP:PL	0/0:3:9:3:0,9,68
I	792245	.	A	<NON_REF>	.	.	END=792245	GT:DP:GQ:MIN_DP:PL	0/0:1:3:1:0,3,37
I	792311	.	T	<NON_REF>	.	.	END=792311	GT:DP:GQ:MIN_DP:PL	0/0:1:3:1:0,3,19
I	794152	.	T	<NON_REF>	.	.	END=794152	GT:DP:GQ:MIN_DP:PL	0/0:2:6:2:0,6,49
I	794948	.	A	<NON_REF>	.	.	END=794948	GT:DP:GQ:MIN_DP:PL	0/0:0:0:0:0,0,0
I	794995	.	G	<NON_REF>	.	.	END=794995	GT:DP:GQ:MIN_DP:PL	0/0:0:0:0:0,0,0
I	795151	.	C	<NON_REF>	.	.	END=795151	GT:DP:GQ:MIN_DP:PL	0/0:0:0:0:0,0,0
I	795860	.	G	<NON_REF>	.	.	END=795860	GT:DP:GQ:MIN_DP:PL	0/0:1:0:1:0,0,0
I	795923	.	T	<NON_REF>	.	.	END=795923	GT:DP:GQ:MIN_DP:PL	0/0:1:3:1:0,3,37
I	796558	.	C	<NON_REF>	.	.	END=796558	GT:DP:GQ:MIN_DP:PL	0/0:0:0:0:0,0,0
I	796695	.	T	<NON_REF>	.	.	END=796695	GT:DP:GQ:MIN_DP:PL	0/0:1:3:1:0,3,41
I	796797	.	T	<NON_REF>	.	.	END=796797	GT:DP:GQ:MIN_DP:PL	0/0:1:3:1:0,3,41
I	797251	.	G	<NON_REF>	.	.	END=797251	GT:DP:GQ:MIN_DP:PL	0/0:2:6:2:0,6,50
I	798308	.	A	<NON_REF>	.	.	END=798308	GT:DP:GQ:MIN_DP:PL	0/0:0:0:0:0,0,0
I	800509	.	T	<NON_REF>	.	.	END=800509	GT:DP:GQ:MIN_DP:PL	0/0:0:0:0:0,0,0
I	800596	.	A	<NON_REF>	.	.	END=800596	GT:DP:GQ:MIN_DP:PL	0/0:0:0:0:0,0,0
I	802915	.	G	<NON_REF>	.	.	END=802915	GT:DP:GQ:MIN_DP:PL	0/0:1:0:1:0,0,0
I	803520	.	C	<NON_REF>	.	.	END=803520	GT:DP:GQ:MIN_DP:PL	0/0:0:0:0:0,0,0
I	803571	.	T	<NON_REF>	.	.	END=803571	GT:DP:GQ:MIN_DP:PL	0/0:1:3:1:0,3,41
I	803984	.	T	<NON_REF>	.	.	END=803984	GT:DP:GQ:MIN_DP:PL	0/0:1:3:1:0,3,19
I	804065	.	C	<NON_REF>	.	.	END=804065	GT:DP:GQ:MIN_DP:PL	0/0:2:6:2:0,6,73
I	804313	.	C	<NON_REF>	.	.	END=804313	GT:DP:GQ:MIN_DP:PL	0/0:2:3:2:0,3,45
I	805391	.	T	<NON_REF>	.	.	END=805391	GT:DP:GQ:MIN_DP:PL	0/0:4:12:4:0,12,131
I	805401	.	G	<NON_REF>	.	.	END=805401	GT:DP:GQ:MIN_DP:PL	0/0:4:12:4:0,12,127
I	805591	.	T	<NON_REF>	.	.	END=805591	GT:DP:GQ:MIN_DP:PL	0/0:0:0:0:0,0,0
I	806026	.	C	<NON_REF>	.	.	END=806026	GT:DP:GQ:MIN_DP:PL	0/0:0:0:0:0,0,0
I	806578	.	C	<NON_REF>	.	.	END=806578	GT:DP:GQ:MIN_DP:PL	0/0:0:0:0:0,0,0
I	806922	.	C	<NON_REF>	.	.	END=806922	GT:DP:GQ:MIN_DP:PL	0/0:0:0:0:0,0,0
I	807462	.	C	<NON_REF>	.	.	END=807462	GT:DP:GQ:MIN_DP:PL	0/0:0:0:0:0,0,0
I	807507	.	A	<NON_REF>	.	.	END=807508	GT:DP:GQ:MIN_DP:PL	0/0:0:0:0:0,0,0
I	807974	.	A	<NON_REF>	.	.	END=807974	GT:DP:GQ:MIN_DP:PL	0/0:0:0:0:0,0,0
I	808151	.	G	<NON_REF>	.	.	END=808151	GT:DP:GQ:MIN_DP:PL	0/0:0:0:0:0,0,0
I	808691	.	G	<NON_REF>	.	.	END=808691	GT:DP:GQ:MIN_DP:PL	0/0:2:6:2:0,6,49
I	808735	.	T	<NON_REF>	.	.	END=808735	GT:DP:GQ:MIN_DP:PL	0/0:0:0:0:0,0,0
I	808951	.	T	<NON_REF>	.	.	END=808951	GT:DP:GQ:MIN_DP:PL	0/0:0:0:0:0,0,0
I	809966	.	A	<NON_REF>	.	.	END=809966	GT:DP:GQ:MIN_DP:PL	0/0:4:12:4:0,12,87
I	810220	.	C	<NON_REF>	.	.	END=810220	GT:DP:GQ:MIN_DP:PL	0/0:1:3:1:0,3,41
I	811437	.	C	<NON_REF>	.	.	END=811437	GT:DP:GQ:MIN_DP:PL	0/0:2:6:2:0,6,78
I	813573	.	T	<NON_REF>	.	.	END=813573	GT:DP:GQ:MIN_DP:PL	0/0:0:0:0:0,0,0
I	813607	.	T	<NON_REF>	.	.	END=813607	GT:DP:GQ:MIN_DP:PL	0/0:0:0:0:0,0,0
I	814181	.	C	<NON_REF>	.	.	END=814181	GT:DP:GQ:MIN_DP:PL	0/0:2:3:2:0,3,45
I	814234	.	A	<NON_REF>	.	.	END=814234	GT:DP:GQ:MIN_DP:PL	0/0:2:6:2:0,6,82
I	814364	.	G	<NON_REF>	.	.	END=814364	GT:DP:GQ:MIN_DP:PL	0/0:2:3:2:0,3,45
I	815946	.	G	<NON_REF>	.	.	END=815946	GT:DP:GQ:MIN_DP:PL	0/0:2:0:2:0,0,0
I	815991	.	T	<NON_REF>	.	.	END=815991	GT:DP:GQ:MIN_DP:PL	0/0:1:3:1:0,3,41
I	816992	.	T	<NON_REF>	.	.	END=816992	GT:DP:GQ:MIN_DP:PL	0/0:5:12:5:0,12,180
I	817481	.	T	<NON_REF>	.	.	END=817481	GT:DP:GQ:MIN_DP:PL	0/0:0:0:0:0,0,0
I	818089	.	A	<NON_REF>	.	.	END=818089	GT:DP:GQ:MIN_DP:PL	0/0:4:12:4:0,12,131
I	818532	.	G	<NON_REF>	.	.	END=818532	GT:DP:GQ:MIN_DP:PL	0/0:0:0:0:0,0,0
I	818682	.	A	<NON_REF>	.	.	END=818682	GT:DP:GQ:MIN_DP:PL	0/0:0:0:0:0,0,0
I	818816	.	A	<NON_REF>	.	.	END=818816	GT:DP:GQ:MIN_DP:PL	0/0:0:0:0:0,0,0
I	818829	.	A	<NON_REF>	.	.	END=818829	GT:DP:GQ:MIN_DP:PL	0/0:0:0:0:0,0,0
I	819160	.	A	<NON_REF>	.	.	END=819160	GT:DP:GQ:MIN_DP:PL	0/0:0:0:0:0,0,0
I	819179	.	T	<NON_REF>	.	.	END=819179	GT:DP:GQ:MIN_DP:PL	0/0:0:0:0:0,0,0
I	819430	.	G	<NON_REF>	.	.	END=819430	GT:DP:GQ:MIN_DP:PL	0/0:0:0:0:0,0,0
I	819513	.	A	<NON_REF>	.	.	END=819513	GT:DP:GQ:MIN_DP:PL	0/0:0:0:0:0,0,0
I	820406	.	G	<NON_REF>	.	.	END=820406	GT:DP:GQ:MIN_DP:PL	0/0:1:3:1:0,3,37
I	820454	.	G	<NON_REF>	.	.	END=820454	GT:DP:GQ:MIN_DP:PL	0/0:2:6:2:0,6,82
I	820527	.	T	<NON_REF>	.	.	END=820527	GT:DP:GQ:MIN_DP:PL	0/0:4:12:4:0,12,137
I	820628	.	T	<NON_REF>	.	.	END=820628	GT:DP:GQ:MIN_DP:PL	0/0:4:9:4:0,9,135
I	821598	.	C	<NON_REF>	.	.	END=821598	GT:DP:GQ:MIN_DP:PL	0/0:3:9:3:0,9,81
I	821852	.	C	<NON_REF>	.	.	END=821852	GT:DP:GQ:MIN_DP:PL	0/0:0:0:0:0,0,0
I	823349	.	G	<NON_REF>	.	.	END=823349	GT:DP:GQ:MIN_DP:PL	0/0:0:0:0:0,0,0
I	823863	.	A	<NON_REF>	.	.	END=823863	GT:DP:GQ:MIN_DP:PL	0/0:0:0:0:0,0,0
I	824182	.	A	<NON_REF>	.	.	END=824183	GT:DP:GQ:MIN_DP:PL	0/0:1:0:1:0,0,0
I	824600	.	G	<NON_REF>	.	.	END=824600	GT:DP:GQ:MIN_DP:PL	0/0:0:0:0:0,0,0
I	824622	.	T	<NON_REF>	.	.	END=824622	GT:DP:GQ:MIN_DP:PL	0/0:2:6:2:0,6,78
I	825013	.	A	<NON_REF>	.	.	END=825013	GT:DP:GQ:MIN_DP:PL	0/0:4:12:4:0,12,154
I	825022	.	T	<NON_REF>	.	.	END=825022	GT:DP:GQ:MIN_DP:PL	0/0:4:12:4:0,12,163
I	825029	.	A	<NON_REF>	.	.	END=825029	GT:DP:GQ:MIN_DP:PL	0/0:4:12:4:0,12,137
I	825362	.	T	<NON_REF>	.	.	END=825362	GT:DP:GQ:MIN_DP:PL	0/0:5:15:5:0,15,134
I	825501	.	G	<NON_REF>	.	.	END=825501	GT:DP:GQ:MIN_DP:PL	0/0:3:9:3:0,9,122
I	825742	.	G	<NON_REF>	.	.	END=825742	GT:DP:GQ:MIN_DP:PL	0/0:1:3:1:0,3,37
I	826828	.	T	<NON_REF>	.	.	END=826828	GT:DP:GQ:MIN_DP:PL	0/0:2:6:2:0,6,49
I	826850	.	T	<NON_REF>	.	.	END=826850	GT:DP:GQ:MIN_DP:PL	0/0:0:0:0:0,0,0
I	827495	.	A	<NON_REF>	.	.	END=827495	GT:DP:GQ:MIN_DP:PL	0/0:0:0:0:0,0,0
I	830802	.	A	<NON_REF>	.	.	END=830802	GT:DP:GQ:MIN_DP:PL	0/0:1:3:1:0,3,19
I	830870	.	A	<NON_REF>	.	.	END=830870	GT:DP:GQ:MIN_DP:PL	0/0:0:0:0:0,0,0
I	831043	.	G	<NON_REF>	.	.	END=831043	GT:DP:GQ:MIN_DP:PL	0/0:1:3:1:0,3,37
I	832674	.	A	<NON_REF>	.	.	END=832674	GT:DP:GQ:MIN_DP:PL	0/0:4:12:4:0,12,123
I	833144	.	T	<NON_REF>	.	.	END=833144	GT:DP:GQ:MIN_DP:PL	0/0:0:0:0:0,0,0
I	833363	.	G	<NON_REF>	.	.	END=833363	GT:DP:GQ:MIN_DP:PL	0/0:2:6:2:0,6,82
I	833539	.	C	<NON_REF>	.	.	END=833539	GT:DP:GQ:MIN_DP:PL	0/0:1:3:1:0,3,41
I	834095	.	G	<NON_REF>	.	.	END=834095	GT:DP:GQ:MIN_DP:PL	0/0:0:0:0:0,0,0
I	834426	.	A	<NON_REF>	.	.	END=834426	GT:DP:GQ:MIN_DP:PL	0/0:0:0:0:0,0,0
I	834517	.	C	<NON_REF>	.	.	END=834517	GT:DP:GQ:MIN_DP:PL	0/0:0:0:0:0,0,0
I	834927	.	T	<NON_REF>	.	.	END=834927	GT:DP:GQ:MIN_DP:PL	0/0:0:0:0:0,0,0
I	835116	.	A	<NON_REF>	.	.	END=835116	GT:DP:GQ:MIN_DP:PL	0/0:0:0:0:0,0,0
I	835380	.	A	<NON_REF>	.	.	END=835380	GT:DP:GQ:MIN_DP:PL	0/0:3:9:3:0,9,90
I	835426	.	T	<NON_REF>	.	.	END=835426	GT:DP:GQ:MIN_DP:PL	0/0:2:6:2:0,6,49
I	835510	.	T	<NON_REF>	.	.	END=835510	GT:DP:GQ:MIN_DP:PL	0/0:0:0:0:0,0,0
I	835616	.	A	<NON_REF>	.	.	END=835616	GT:DP:GQ:MIN_DP:PL	0/0:0:0:0:0,0,0
I	835619	.	A	<NON_REF>	.	.	END=835619	GT:DP:GQ:MIN_DP:PL	0/0:0:0:0:0,0,0
I	835846	.	G	<NON_REF>	.	.	END=835846	GT:DP:GQ:MIN_DP:PL	0/0:0:0:0:0,0,0
I	836052	.	G	<NON_REF>	.	.	END=836052	GT:DP:GQ:MIN_DP:PL	0/0:0:0:0:0,0,0
I	836103	.	G	<NON_REF>	.	.	END=836103	GT:DP:GQ:MIN_DP:PL	0/0:0:0:0:0,0,0
I	836424	.	C	<NON_REF>	.	.	END=836424	GT:DP:GQ:MIN_DP:PL	0/0:0:0:0:0,0,0
I	836462	.	C	<NON_REF>	.	.	END=836462	GT:DP:GQ:MIN_DP:PL	0/0:0:0:0:0,0,0
I	836680	.	C	<NON_REF>	.	.	END=836680	GT:DP:GQ:MIN_DP:PL	0/0:1:3:1:0,3,19
I	836759	.	G	<NON_REF>	.	.	END=836759	GT:DP:GQ:MIN_DP:PL	0/0:1:0:1:0,0,0
I	836922	.	G	<NON_REF>	.	.	END=836922	GT:DP:GQ:MIN_DP:PL	0/0:0:0:0:0,0,0
I	837035	.	C	<NON_REF>	.	.	END=837035	GT:DP:GQ:MIN_DP:PL	0/0:0:0:0:0,0,0
I	837101	.	A	<NON_REF>	.	.	END=837101	GT:DP:GQ:MIN_DP:PL	0/0:0:0:0:0,0,0
I	837134	.	G	<NON_REF>	.	.	END=837134	GT:DP:GQ:MIN_DP:PL	0/0:0:0:0:0,0,0
I	837280	.	T	<NON_REF>	.	.	END=837280	GT:DP:GQ:MIN_DP:PL	0/0:2:6:2:0,6,49
I	837662	.	T	<NON_REF>	.	.	END=837662	GT:DP:GQ:MIN_DP:PL	0/0:1:3:1:0,3,32
I	837829	.	C	<NON_REF>	.	.	END=837829	GT:DP:GQ:MIN_DP:PL	0/0:1:3:1:0,3,41
I	837983	.	T	<NON_REF>	.	.	END=837983	GT:DP:GQ:MIN_DP:PL	0/0:0:0:0:0,0,0
I	838368	.	C	<NON_REF>	.	.	END=838368	GT:DP:GQ:MIN_DP:PL	0/0:1:0:1:0,0,0
I	841620	.	T	<NON_REF>	.	.	END=841620	GT:DP:GQ:MIN_DP:PL	0/0:2:3:2:0,3,45
I	841822	.	T	<NON_REF>	.	.	END=841822	GT:DP:GQ:MIN_DP:PL	0/0:3:9:3:0,9,90
I	843269	.	G	<NON_REF>	.	.	END=843269	GT:DP:GQ:MIN_DP:PL	0/0:0:0:0:0,0,0
I	843690	.	C	<NON_REF>	.	.	END=843690	GT:DP:GQ:MIN_DP:PL	0/0:2:6:2:0,6,59
I	849077	.	A	<NON_REF>	.	.	END=849077	GT:DP:GQ:MIN_DP:PL	0/0:1:3:1:0,3,41
I	850042	.	C	<NON_REF>	.	.	END=850042	GT:DP:GQ:MIN_DP:PL	0/0:0:0:0:0,0,0
I	850502	.	A	<NON_REF>	.	.	END=850502	GT:DP:GQ:MIN_DP:PL	0/0:2:0:2:0,0,22
I	850599	.	G	<NON_REF>	.	.	END=850599	GT:DP:GQ:MIN_DP:PL	0/0:3:9:3:0,9,90
I	850995	.	G	<NON_REF>	.	.	END=850995	GT:DP:GQ:MIN_DP:PL	0/0:2:6:2:0,6,43
I	851295	.	A	<NON_REF>	.	.	END=851295	GT:DP:GQ:MIN_DP:PL	0/0:0:0:0:0,0,0
I	851610	.	G	<NON_REF>	.	.	END=851610	GT:DP:GQ:MIN_DP:PL	0/0:0:0:0:0,0,0
I	851845	.	G	<NON_REF>	.	.	END=851845	GT:DP:GQ:MIN_DP:PL	0/0:0:0:0:0,0,0
I	852127	.	C	<NON_REF>	.	.	END=852127	GT:DP:GQ:MIN_DP:PL	0/0:1:3:1:0,3,41
I	852457	.	A	<NON_REF>	.	.	END=852457	GT:DP:GQ:MIN_DP:PL	0/0:0:0:0:0,0,0
I	852473	.	A	<NON_REF>	.	.	END=852473	GT:DP:GQ:MIN_DP:PL	0/0:0:0:0:0,0,0
I	852577	.	A	<NON_REF>	.	.	END=852577	GT:DP:GQ:MIN_DP:PL	0/0:2:6:2:0,6,55
I	852781	.	G	<NON_REF>	.	.	END=852781	GT:DP:GQ:MIN_DP:PL	0/0:2:6:2:0,6,78
I	852788	.	T	<NON_REF>	.	.	END=852788	GT:DP:GQ:MIN_DP:PL	0/0:2:6:2:0,6,55
I	853072	.	C	<NON_REF>	.	.	END=853072	GT:DP:GQ:MIN_DP:PL	0/0:5:9:5:0,9,135
I	853403	.	C	<NON_REF>	.	.	END=853403	GT:DP:GQ:MIN_DP:PL	0/0:2:6:2:0,6,49
I	854229	.	G	<NON_REF>	.	.	END=854229	GT:DP:GQ:MIN_DP:PL	0/0:1:3:1:0,3,41
I	854674	.	A	<NON_REF>	.	.	END=854674	GT:DP:GQ:MIN_DP:PL	0/0:0:0:0:0,0,0
I	855101	.	G	<NON_REF>	.	.	END=855101	GT:DP:GQ:MIN_DP:PL	0/0:0:0:0:0,0,0
I	855154	.	C	<NON_REF>	.	.	END=855154	GT:DP:GQ:MIN_DP:PL	0/0:0:0:0:0,0,0
I	855287	.	A	<NON_REF>	.	.	END=855288	GT:DP:GQ:MIN_DP:PL	0/0:0:0:0:0,0,0
I	855293	.	A	<NON_REF>	.	.	END=855293	GT:DP:GQ:MIN_DP:PL	0/0:0:0:0:0,0,0
I	855339	.	C	<NON_REF>	.	.	END=855339	GT:DP:GQ:MIN_DP:PL	0/0:0:0:0:0,0,0
I	855395	.	A	<NON_REF>	.	.	END=855395	GT:DP:GQ:MIN_DP:PL	0/0:0:0:0:0,0,0
I	855743	.	C	<NON_REF>	.	.	END=855743	GT:DP:GQ:MIN_DP:PL	0/0:4:12:4:0,12,99
I	856054	.	T	<NON_REF>	.	.	END=856054	GT:DP:GQ:MIN_DP:PL	0/0:0:0:0:0,0,0
I	856190	.	G	<NON_REF>	.	.	END=856190	GT:DP:GQ:MIN_DP:PL	0/0:0:0:0:0,0,0
I	856447	.	A	<NON_REF>	.	.	END=856447	GT:DP:GQ:MIN_DP:PL	0/0:0:0:0:0,0,0
I	856453	.	C	<NON_REF>	.	.	END=856453	GT:DP:GQ:MIN_DP:PL	0/0:0:0:0:0,0,0
I	856613	.	G	<NON_REF>	.	.	END=856613	GT:DP:GQ:MIN_DP:PL	0/0:0:0:0:0,0,0
I	857011	.	T	<NON_REF>	.	.	END=857011	GT:DP:GQ:MIN_DP:PL	0/0:0:0:0:0,0,0
I	858074	.	T	<NON_REF>	.	.	END=858074	GT:DP:GQ:MIN_DP:PL	0/0:0:0:0:0,0,0
I	858357	.	T	<NON_REF>	.	.	END=858357	GT:DP:GQ:MIN_DP:PL	0/0:1:3:1:0,3,41
I	858524	.	A	<NON_REF>	.	.	END=858524	GT:DP:GQ:MIN_DP:PL	0/0:3:9:3:0,9,90
I	858946	.	G	<NON_REF>	.	.	END=858946	GT:DP:GQ:MIN_DP:PL	0/0:0:0:0:0,0,0
I	859000	.	A	<NON_REF>	.	.	END=859000	GT:DP:GQ:MIN_DP:PL	0/0:0:0:0:0,0,0
I	859162	.	T	<NON_REF>	.	.	END=859162	GT:DP:GQ:MIN_DP:PL	0/0:0:0:0:0,0,0
I	859168	.	A	<NON_REF>	.	.	END=859168	GT:DP:GQ:MIN_DP:PL	0/0:0:0:0:0,0,0
I	859280	.	G	<NON_REF>	.	.	END=859280	GT:DP:GQ:MIN_DP:PL	0/0:0:0:0:0,0,0
I	859400	.	T	<NON_REF>	.	.	END=859400	GT:DP:GQ:MIN_DP:PL	0/0:0:0:0:0,0,0
I	859540	.	G	<NON_REF>	.	.	END=859540	GT:DP:GQ:MIN_DP:PL	0/0:0:0:0:0,0,0
I	859643	.	A	<NON_REF>	.	.	END=859643	GT:DP:GQ:MIN_DP:PL	0/0:0:0:0:0,0,0
I	859646	.	T	<NON_REF>	.	.	END=859646	GT:DP:GQ:MIN_DP:PL	0/0:0:0:0:0,0,0
I	859686	.	G	<NON_REF>	.	.	END=859686	GT:DP:GQ:MIN_DP:PL	0/0:0:0:0:0,0,0
I	859758	.	A	<NON_REF>	.	.	END=859758	GT:DP:GQ:MIN_DP:PL	0/0:0:0:0:0,0,0
I	860002	.	C	<NON_REF>	.	.	END=860002	GT:DP:GQ:MIN_DP:PL	0/0:0:0:0:0,0,0
I	860017	.	C	<NON_REF>	.	.	END=860017	GT:DP:GQ:MIN_DP:PL	0/0:1:3:1:0,3,41
I	860020	.	T	<NON_REF>	.	.	END=860020	GT:DP:GQ:MIN_DP:PL	0/0:1:3:1:0,3,41
I	860190	.	C	<NON_REF>	.	.	END=860190	GT:DP:GQ:MIN_DP:PL	0/0:3:9:3:0,9,122
I	860295	.	A	<NON_REF>	.	.	END=860295	GT:DP:GQ:MIN_DP:PL	0/0:5:15:5:0,15,172
I	860476	.	C	<NON_REF>	.	.	END=860476	GT:DP:GQ:MIN_DP:PL	0/0:2:6:2:0,6,49
I	860791	.	A	<NON_REF>	.	.	END=860791	GT:DP:GQ:MIN_DP:PL	0/0:0:0:0:0,0,0
I	860915	.	C	<NON_REF>	.	.	END=860915	GT:DP:GQ:MIN_DP:PL	0/0:0:0:0:0,0,0
I	860924	.	A	<NON_REF>	.	.	END=860925	GT:DP:GQ:MIN_DP:PL	0/0:0:0:0:0,0,0
I	860984	.	A	<NON_REF>	.	.	END=860984	GT:DP:GQ:MIN_DP:PL	0/0:0:0:0:0,0,0
I	861325	.	C	<NON_REF>	.	.	END=861325	GT:DP:GQ:MIN_DP:PL	0/0:0:0:0:0,0,0
I	861395	.	T	<NON_REF>	.	.	END=861395	GT:DP:GQ:MIN_DP:PL	0/0:0:0:0:0,0,0
I	861549	.	A	<NON_REF>	.	.	END=861549	GT:DP:GQ:MIN_DP:PL	0/0:2:6:2:0,6,78
I	862135	.	G	<NON_REF>	.	.	END=862135	GT:DP:GQ:MIN_DP:PL	0/0:1:3:1:0,3,41
I	862472	.	G	<NON_REF>	.	.	END=862472	GT:DP:GQ:MIN_DP:PL	0/0:0:0:0:0,0,0
I	862912	.	C	<NON_REF>	.	.	END=862912	GT:DP:GQ:MIN_DP:PL	0/0:0:0:0:0,0,0
I	862941	.	G	<NON_REF>	.	.	END=862941	GT:DP:GQ:MIN_DP:PL	0/0:0:0:0:0,0,0
I	862986	.	T	<NON_REF>	.	.	END=862986	GT:DP:GQ:MIN_DP:PL	0/0:0:0:0:0,0,0
I	863012	.	A	<NON_REF>	.	.	END=863012	GT:DP:GQ:MIN_DP:PL	0/0:0:0:0:0,0,0
I	863018	.	G	<NON_REF>	.	.	END=863018	GT:DP:GQ:MIN_DP:PL	0/0:0:0:0:0,0,0
I	863086	.	G	<NON_REF>	.	.	END=863086	GT:DP:GQ:MIN_DP:PL	0/0:0:0:0:0,0,0
I	863914	.	A	<NON_REF>	.	.	END=863914	GT:DP:GQ:MIN_DP:PL	0/0:1:3:1:0,3,41
I	865224	.	T	<NON_REF>	.	.	END=865224	GT:DP:GQ:MIN_DP:PL	0/0:0:0:0:0,0,0
I	865621	.	A	<NON_REF>	.	.	END=865621	GT:DP:GQ:MIN_DP:PL	0/0:0:0:0:0,0,0
I	865700	.	G	<NON_REF>	.	.	END=865700	GT:DP:GQ:MIN_DP:PL	0/0:0:0:0:0,0,0
I	865714	.	C	<NON_REF>	.	.	END=865714	GT:DP:GQ:MIN_DP:PL	0/0:0:0:0:0,0,0
I	866132	.	A	<NON_REF>	.	.	END=866132	GT:DP:GQ:MIN_DP:PL	0/0:1:0:1:0,0,0
I	866142	.	A	<NON_REF>	.	.	END=866142	GT:DP:GQ:MIN_DP:PL	0/0:1:0:1:0,0,0
I	866145	.	A	<NON_REF>	.	.	END=866145	GT:DP:GQ:MIN_DP:PL	0/0:0:0:0:0,0,0
I	866364	.	T	<NON_REF>	.	.	END=866364	GT:DP:GQ:MIN_DP:PL	0/0:1:3:1:0,3,41
I	866482	.	A	<NON_REF>	.	.	END=866482	GT:DP:GQ:MIN_DP:PL	0/0:0:0:0:0,0,0
I	866565	.	G	<NON_REF>	.	.	END=866565	GT:DP:GQ:MIN_DP:PL	0/0:0:0:0:0,0,0
I	866625	.	C	<NON_REF>	.	.	END=866625	GT:DP:GQ:MIN_DP:PL	0/0:0:0:0:0,0,0
I	866683	.	C	<NON_REF>	.	.	END=866683	GT:DP:GQ:MIN_DP:PL	0/0:0:0:0:0,0,0
I	866686	.	A	<NON_REF>	.	.	END=866686	GT:DP:GQ:MIN_DP:PL	0/0:0:0:0:0,0,0
I	866899	.	T	<NON_REF>	.	.	END=866899	GT:DP:GQ:MIN_DP:PL	0/0:2:6:2:0,6,49
I	867090	.	A	<NON_REF>	.	.	END=867090	GT:DP:GQ:MIN_DP:PL	0/0:1:3:1:0,3,37
I	867441	.	A	<NON_REF>	.	.	END=867441	GT:DP:GQ:MIN_DP:PL	0/0:1:0:1:0,0,0
I	867483	.	T	<NON_REF>	.	.	END=867483	GT:DP:GQ:MIN_DP:PL	0/0:1:0:1:0,0,0
I	867808	.	T	<NON_REF>	.	.	END=867808	GT:DP:GQ:MIN_DP:PL	0/0:0:0:0:0,0,0
I	867815	.	C	<NON_REF>	.	.	END=867815	GT:DP:GQ:MIN_DP:PL	0/0:0:0:0:0,0,0
I	867827	.	C	<NON_REF>	.	.	END=867827	GT:DP:GQ:MIN_DP:PL	0/0:0:0:0:0,0,0
I	867830	.	G	<NON_REF>	.	.	END=867831	GT:DP:GQ:MIN_DP:PL	0/0:0:0:0:0,0,0
I	868085	.	T	<NON_REF>	.	.	END=868085	GT:DP:GQ:MIN_DP:PL	0/0:1:3:1:0,3,41
I	868198	.	G	<NON_REF>	.	.	END=868198	GT:DP:GQ:MIN_DP:PL	0/0:1:3:1:0,3,41
I	868696	.	A	<NON_REF>	.	.	END=868696	GT:DP:GQ:MIN_DP:PL	0/0:0:0:0:0,0,0
I	868726	.	T	<NON_REF>	.	.	END=868727	GT:DP:GQ:MIN_DP:PL	0/0:0:0:0:0,0,0
I	868814	.	A	<NON_REF>	.	.	END=868814	GT:DP:GQ:MIN_DP:PL	0/0:0:0:0:0,0,0
I	868816	.	T	<NON_REF>	.	.	END=868816	GT:DP:GQ:MIN_DP:PL	0/0:0:0:0:0,0,0
I	868883	.	T	<NON_REF>	.	.	END=868883	GT:DP:GQ:MIN_DP:PL	0/0:0:0:0:0,0,0
I	868904	.	A	<NON_REF>	.	.	END=868904	GT:DP:GQ:MIN_DP:PL	0/0:0:0:0:0,0,0
I	868999	.	T	<NON_REF>	.	.	END=868999	GT:DP:GQ:MIN_DP:PL	0/0:0:0:0:0,0,0
I	869100	.	A	<NON_REF>	.	.	END=869100	GT:DP:GQ:MIN_DP:PL	0/0:1:3:1:0,3,41
I	869180	.	A	<NON_REF>	.	.	END=869180	GT:DP:GQ:MIN_DP:PL	0/0:1:3:1:0,3,41
I	869236	.	T	<NON_REF>	.	.	END=869236	GT:DP:GQ:MIN_DP:PL	0/0:2:6:2:0,6,49
I	869301	.	T	<NON_REF>	.	.	END=869301	GT:DP:GQ:MIN_DP:PL	0/0:1:3:1:0,3,41
I	869358	.	A	<NON_REF>	.	.	END=869358	GT:DP:GQ:MIN_DP:PL	0/0:2:6:2:0,6,78
I	869515	.	C	<NON_REF>	.	.	END=869515	GT:DP:GQ:MIN_DP:PL	0/0:0:0:0:0,0,0
I	869607	.	A	<NON_REF>	.	.	END=869607	GT:DP:GQ:MIN_DP:PL	0/0:0:0:0:0,0,0
I	869676	.	A	<NON_REF>	.	.	END=869676	GT:DP:GQ:MIN_DP:PL	0/0:0:0:0:0,0,0
I	869738	.	G	<NON_REF>	.	.	END=869738	GT:DP:GQ:MIN_DP:PL	0/0:0:0:0:0,0,0
I	869854	.	T	<NON_REF>	.	.	END=869854	GT:DP:GQ:MIN_DP:PL	0/0:0:0:0:0,0,0
I	869926	.	C	<NON_REF>	.	.	END=869926	GT:DP:GQ:MIN_DP:PL	0/0:0:0:0:0,0,0
I	869962	.	A	<NON_REF>	.	.	END=869962	GT:DP:GQ:MIN_DP:PL	0/0:0:0:0:0,0,0
I	869964	.	A	<NON_REF>	.	.	END=869964	GT:DP:GQ:MIN_DP:PL	0/0:0:0:0:0,0,0
I	870117	.	T	<NON_REF>	.	.	END=870118	GT:DP:GQ:MIN_DP:PL	0/0:0:0:0:0,0,0
I	870375	.	G	<NON_REF>	.	.	END=870375	GT:DP:GQ:MIN_DP:PL	0/0:0:0:0:0,0,0
I	870395	.	A	<NON_REF>	.	.	END=870395	GT:DP:GQ:MIN_DP:PL	0/0:0:0:0:0,0,0
I	870418	.	A	<NON_REF>	.	.	END=870418	GT:DP:GQ:MIN_DP:PL	0/0:0:0:0:0,0,0
I	870600	.	T	<NON_REF>	.	.	END=870600	GT:DP:GQ:MIN_DP:PL	0/0:0:0:0:0,0,0
I	870610	.	T	<NON_REF>	.	.	END=870610	GT:DP:GQ:MIN_DP:PL	0/0:0:0:0:0,0,0
I	870641	.	T	<NON_REF>	.	.	END=870641	GT:DP:GQ:MIN_DP:PL	0/0:0:0:0:0,0,0
I	870705	.	G	<NON_REF>	.	.	END=870705	GT:DP:GQ:MIN_DP:PL	0/0:0:0:0:0,0,0
I	870768	.	C	<NON_REF>	.	.	END=870768	GT:DP:GQ:MIN_DP:PL	0/0:0:0:0:0,0,0
I	870870	.	T	<NON_REF>	.	.	END=870870	GT:DP:GQ:MIN_DP:PL	0/0:0:0:0:0,0,0
I	870923	.	T	<NON_REF>	.	.	END=870923	GT:DP:GQ:MIN_DP:PL	0/0:0:0:0:0,0,0
I	871058	.	G	<NON_REF>	.	.	END=871058	GT:DP:GQ:MIN_DP:PL	0/0:0:0:0:0,0,0
I	871104	.	C	<NON_REF>	.	.	END=871104	GT:DP:GQ:MIN_DP:PL	0/0:0:0:0:0,0,0
I	871261	.	G	<NON_REF>	.	.	END=871261	GT:DP:GQ:MIN_DP:PL	0/0:0:0:0:0,0,0
I	871278	.	T	<NON_REF>	.	.	END=871278	GT:DP:GQ:MIN_DP:PL	0/0:0:0:0:0,0,0
I	871550	.	T	<NON_REF>	.	.	END=871551	GT:DP:GQ:MIN_DP:PL	0/0:1:3:1:0,3,41
I	871565	.	T	<NON_REF>	.	.	END=871565	GT:DP:GQ:MIN_DP:PL	0/0:1:3:1:0,3,41
I	871820	.	G	<NON_REF>	.	.	END=871820	GT:DP:GQ:MIN_DP:PL	0/0:0:0:0:0,0,0
I	872153	.	G	<NON_REF>	.	.	END=872153	GT:DP:GQ:MIN_DP:PL	0/0:0:0:0:0,0,0
I	872237	.	A	<NON_REF>	.	.	END=872237	GT:DP:GQ:MIN_DP:PL	0/0:0:0:0:0,0,0
I	872242	.	T	<NON_REF>	.	.	END=872242	GT:DP:GQ:MIN_DP:PL	0/0:0:0:0:0,0,0
I	872279	.	G	<NON_REF>	.	.	END=872279	GT:DP:GQ:MIN_DP:PL	0/0:0:0:0:0,0,0
I	872287	.	T	<NON_REF>	.	.	END=872287	GT:DP:GQ:MIN_DP:PL	0/0:0:0:0:0,0,0
I	872291	.	A	<NON_REF>	.	.	END=872291	GT:DP:GQ:MIN_DP:PL	0/0:0:0:0:0,0,0
I	872294	.	G	<NON_REF>	.	.	END=872294	GT:DP:GQ:MIN_DP:PL	0/0:0:0:0:0,0,0
I	872352	.	C	<NON_REF>	.	.	END=872352	GT:DP:GQ:MIN_DP:PL	0/0:0:0:0:0,0,0
I	872493	.	C	<NON_REF>	.	.	END=872493	GT:DP:GQ:MIN_DP:PL	0/0:0:0:0:0,0,0
I	872495	.	G	<NON_REF>	.	.	END=872495	GT:DP:GQ:MIN_DP:PL	0/0:0:0:0:0,0,0
I	872568	.	T	<NON_REF>	.	.	END=872568	GT:DP:GQ:MIN_DP:PL	0/0:0:0:0:0,0,0
I	873276	.	C	<NON_REF>	.	.	END=873276	GT:DP:GQ:MIN_DP:PL	0/0:0:0:0:0,0,0
I	873420	.	G	<NON_REF>	.	.	END=873420	GT:DP:GQ:MIN_DP:PL	0/0:0:0:0:0,0,0
I	873436	.	C	<NON_REF>	.	.	END=873436	GT:DP:GQ:MIN_DP:PL	0/0:0:0:0:0,0,0
I	874309	.	A	<NON_REF>	.	.	END=874309	GT:DP:GQ:MIN_DP:PL	0/0:0:0:0:0,0,0
I	875024	.	G	<NON_REF>	.	.	END=875024	GT:DP:GQ:MIN_DP:PL	0/0:1:3:1:0,3,41
I	875413	.	A	<NON_REF>	.	.	END=875413	GT:DP:GQ:MIN_DP:PL	0/0:0:0:0:0,0,0
I	877257	.	A	<NON_REF>	.	.	END=877257	GT:DP:GQ:MIN_DP:PL	0/0:0:0:0:0,0,0
I	877294	.	C	<NON_REF>	.	.	END=877294	GT:DP:GQ:MIN_DP:PL	0/0:0:0:0:0,0,0
I	877867	.	A	<NON_REF>	.	.	END=877867	GT:DP:GQ:MIN_DP:PL	0/0:1:3:1:0,3,41
I	877965	.	T	<NON_REF>	.	.	END=877965	GT:DP:GQ:MIN_DP:PL	0/0:4:12:4:0,12,93
I	878603	.	C	<NON_REF>	.	.	END=878603	GT:DP:GQ:MIN_DP:PL	0/0:0:0:0:0,0,0
I	878753	.	G	<NON_REF>	.	.	END=878753	GT:DP:GQ:MIN_DP:PL	0/0:0:0:0:0,0,0
I	879005	.	T	<NON_REF>	.	.	END=879005	GT:DP:GQ:MIN_DP:PL	0/0:1:3:1:0,3,19
I	879099	.	G	<NON_REF>	.	.	END=879099	GT:DP:GQ:MIN_DP:PL	0/0:1:3:1:0,3,41
I	880117	.	C	<NON_REF>	.	.	END=880117	GT:DP:GQ:MIN_DP:PL	0/0:2:3:2:0,3,45
I	880237	.	A	<NON_REF>	.	.	END=880237	GT:DP:GQ:MIN_DP:PL	0/0:2:6:2:0,6,49
I	880545	.	T	<NON_REF>	.	.	END=880545	GT:DP:GQ:MIN_DP:PL	0/0:6:18:6:0,18,190
I	880718	.	C	<NON_REF>	.	.	END=880719	GT:DP:GQ:MIN_DP:PL	0/0:4:12:4:0,12,126
I	881137	.	A	<NON_REF>	.	.	END=881137	GT:DP:GQ:MIN_DP:PL	0/0:1:3:1:0,3,41
I	881160	.	G	<NON_REF>	.	.	END=881160	GT:DP:GQ:MIN_DP:PL	0/0:1:3:1:0,3,41
I	882372	.	G	<NON_REF>	.	.	END=882372	GT:DP:GQ:MIN_DP:PL	0/0:1:3:1:0,3,41
I	883771	.	T	<NON_REF>	.	.	END=883771	GT:DP:GQ:MIN_DP:PL	0/0:0:0:0:0,0,0
I	884041	.	C	<NON_REF>	.	.	END=884041	GT:DP:GQ:MIN_DP:PL	0/0:0:0:0:0,0,0
I	884392	.	T	<NON_REF>	.	.	END=884392	GT:DP:GQ:MIN_DP:PL	0/0:1:3:1:0,3,32
I	884650	.	C	<NON_REF>	.	.	END=884650	GT:DP:GQ:MIN_DP:PL	0/0:0:0:0:0,0,0
I	884706	.	T	<NON_REF>	.	.	END=884706	GT:DP:GQ:MIN_DP:PL	0/0:0:0:0:0,0,0
I	885620	.	T	<NON_REF>	.	.	END=885620	GT:DP:GQ:MIN_DP:PL	0/0:2:6:2:0,6,78
I	885669	.	T	<NON_REF>	.	.	END=885669	GT:DP:GQ:MIN_DP:PL	0/0:2:6:2:0,6,82
I	885940	.	C	<NON_REF>	.	.	END=885940	GT:DP:GQ:MIN_DP:PL	0/0:0:0:0:0,0,0
I	886681	.	G	<NON_REF>	.	.	END=886681	GT:DP:GQ:MIN_DP:PL	0/0:3:9:3:0,9,74
I	886804	.	C	<NON_REF>	.	.	END=886804	GT:DP:GQ:MIN_DP:PL	0/0:0:0:0:0,0,0
I	886858	.	G	<NON_REF>	.	.	END=886858	GT:DP:GQ:MIN_DP:PL	0/0:0:0:0:0,0,0
I	887096	.	T	<NON_REF>	.	.	END=887096	GT:DP:GQ:MIN_DP:PL	0/0:0:0:0:0,0,0
I	887376	.	T	<NON_REF>	.	.	END=887377	GT:DP:GQ:MIN_DP:PL	0/0:0:0:0:0,0,0
I	887667	.	C	<NON_REF>	.	.	END=887667	GT:DP:GQ:MIN_DP:PL	0/0:0:0:0:0,0,0
I	887680	.	C	<NON_REF>	.	.	END=887680	GT:DP:GQ:MIN_DP:PL	0/0:0:0:0:0,0,0
I	888491	.	A	<NON_REF>	.	.	END=888491	GT:DP:GQ:MIN_DP:PL	0/0:3:6:3:0,6,90
I	888637	.	T	<NON_REF>	.	.	END=888637	GT:DP:GQ:MIN_DP:PL	0/0:1:3:1:0,3,41
I	889004	.	T	<NON_REF>	.	.	END=889004	GT:DP:GQ:MIN_DP:PL	0/0:3:9:3:0,9,100
I	889032	.	T	<NON_REF>	.	.	END=889032	GT:DP:GQ:MIN_DP:PL	0/0:5:15:5:0,15,140
I	889121	.	T	<NON_REF>	.	.	END=889121	GT:DP:GQ:MIN_DP:PL	0/0:2:6:2:0,6,82
I	889160	.	T	<NON_REF>	.	.	END=889160	GT:DP:GQ:MIN_DP:PL	0/0:1:3:1:0,3,41
I	889246	.	A	<NON_REF>	.	.	END=889246	GT:DP:GQ:MIN_DP:PL	0/0:2:6:2:0,6,49
I	889665	.	A	<NON_REF>	.	.	END=889665	GT:DP:GQ:MIN_DP:PL	0/0:3:9:3:0,9,86
I	889840	.	C	<NON_REF>	.	.	END=889840	GT:DP:GQ:MIN_DP:PL	0/0:0:0:0:0,0,0
I	889876	.	C	<NON_REF>	.	.	END=889876	GT:DP:GQ:MIN_DP:PL	0/0:0:0:0:0,0,0
I	890313	.	C	<NON_REF>	.	.	END=890313	GT:DP:GQ:MIN_DP:PL	0/0:2:6:2:0,6,82
I	890586	.	T	<NON_REF>	.	.	END=890588	GT:DP:GQ:MIN_DP:PL	0/0:0:0:0:0,0,0
I	890852	.	C	<NON_REF>	.	.	END=890852	GT:DP:GQ:MIN_DP:PL	0/0:2:6:2:0,6,49
I	891091	.	C	<NON_REF>	.	.	END=891091	GT:DP:GQ:MIN_DP:PL	0/0:1:0:1:0,0,0
I	891339	.	G	<NON_REF>	.	.	END=891339	GT:DP:GQ:MIN_DP:PL	0/0:2:6:2:0,6,82
I	892360	.	A	<NON_REF>	.	.	END=892360	GT:DP:GQ:MIN_DP:PL	0/0:1:3:1:0,3,41
I	895281	.	A	<NON_REF>	.	.	END=895281	GT:DP:GQ:MIN_DP:PL	0/0:2:3:2:0,3,45
I	895479	.	T	<NON_REF>	.	.	END=895479	GT:DP:GQ:MIN_DP:PL	0/0:1:3:1:0,3,19
I	895511	.	A	<NON_REF>	.	.	END=895511	GT:DP:GQ:MIN_DP:PL	0/0:0:0:0:0,0,0
I	895898	.	T	<NON_REF>	.	.	END=895898	GT:DP:GQ:MIN_DP:PL	0/0:0:0:0:0,0,0
I	896326	.	C	<NON_REF>	.	.	END=896326	GT:DP:GQ:MIN_DP:PL	0/0:0:0:0:0,0,0
I	896881	.	C	<NON_REF>	.	.	END=896881	GT:DP:GQ:MIN_DP:PL	0/0:0:0:0:0,0,0
I	897044	.	C	<NON_REF>	.	.	END=897044	GT:DP:GQ:MIN_DP:PL	0/0:0:0:0:0,0,0
I	897707	.	A	<NON_REF>	.	.	END=897707	GT:DP:GQ:MIN_DP:PL	0/0:0:0:0:0,0,0
I	897965	.	G	<NON_REF>	.	.	END=897965	GT:DP:GQ:MIN_DP:PL	0/0:1:0:1:0,0,0
I	898133	.	G	<NON_REF>	.	.	END=898133	GT:DP:GQ:MIN_DP:PL	0/0:0:0:0:0,0,0
I	898196	.	C	<NON_REF>	.	.	END=898196	GT:DP:GQ:MIN_DP:PL	0/0:0:0:0:0,0,0
I	899390	.	C	<NON_REF>	.	.	END=899390	GT:DP:GQ:MIN_DP:PL	0/0:0:0:0:0,0,0
I	899477	.	T	<NON_REF>	.	.	END=899477	GT:DP:GQ:MIN_DP:PL	0/0:0:0:0:0,0,0
I	899488	.	C	<NON_REF>	.	.	END=899488	GT:DP:GQ:MIN_DP:PL	0/0:0:0:0:0,0,0
I	899503	.	G	<NON_REF>	.	.	END=899503	GT:DP:GQ:MIN_DP:PL	0/0:0:0:0:0,0,0
I	899723	.	C	<NON_REF>	.	.	END=899723	GT:DP:GQ:MIN_DP:PL	0/0:0:0:0:0,0,0
I	899853	.	C	<NON_REF>	.	.	END=899853	GT:DP:GQ:MIN_DP:PL	0/0:0:0:0:0,0,0
I	900995	.	A	<NON_REF>	.	.	END=900995	GT:DP:GQ:MIN_DP:PL	0/0:1:3:1:0,3,19
I	901084	.	C	<NON_REF>	.	.	END=901084	GT:DP:GQ:MIN_DP:PL	0/0:0:0:0:0,0,0
I	901899	.	A	<NON_REF>	.	.	END=901899	GT:DP:GQ:MIN_DP:PL	0/0:0:0:0:0,0,0
I	901957	.	T	<NON_REF>	.	.	END=901957	GT:DP:GQ:MIN_DP:PL	0/0:0:0:0:0,0,0
I	901962	.	C	<NON_REF>	.	.	END=901962	GT:DP:GQ:MIN_DP:PL	0/0:0:0:0:0,0,0
I	901967	.	A	<NON_REF>	.	.	END=901967	GT:DP:GQ:MIN_DP:PL	0/0:0:0:0:0,0,0
I	902282	.	T	<NON_REF>	.	.	END=902282	GT:DP:GQ:MIN_DP:PL	0/0:0:0:0:0,0,0
I	902338	.	C	<NON_REF>	.	.	END=902338	GT:DP:GQ:MIN_DP:PL	0/0:1:3:1:0,3,41
I	902762	.	G	<NON_REF>	.	.	END=902762	GT:DP:GQ:MIN_DP:PL	0/0:1:0:1:0,0,0
I	902989	.	A	<NON_REF>	.	.	END=902989	GT:DP:GQ:MIN_DP:PL	0/0:1:3:1:0,3,37
I	903016	.	T	<NON_REF>	.	.	END=903016	GT:DP:GQ:MIN_DP:PL	0/0:1:3:1:0,3,19
I	903175	.	T	<NON_REF>	.	.	END=903175	GT:DP:GQ:MIN_DP:PL	0/0:0:0:0:0,0,0
I	903599	.	A	<NON_REF>	.	.	END=903599	GT:DP:GQ:MIN_DP:PL	0/0:1:3:1:0,3,37
I	903604	.	G	<NON_REF>	.	.	END=903604	GT:DP:GQ:MIN_DP:PL	0/0:1:3:1:0,3,37
I	903639	.	A	<NON_REF>	.	.	END=903639	GT:DP:GQ:MIN_DP:PL	0/0:0:0:0:0,0,0
I	903775	.	G	<NON_REF>	.	.	END=903775	GT:DP:GQ:MIN_DP:PL	0/0:3:9:3:0,9,68
I	904037	.	T	<NON_REF>	.	.	END=904037	GT:DP:GQ:MIN_DP:PL	0/0:0:0:0:0,0,0
I	904095	.	G	<NON_REF>	.	.	END=904095	GT:DP:GQ:MIN_DP:PL	0/0:0:0:0:0,0,0
I	904192	.	C	<NON_REF>	.	.	END=904192	GT:DP:GQ:MIN_DP:PL	0/0:0:0:0:0,0,0
I	904318	.	G	<NON_REF>	.	.	END=904318	GT:DP:GQ:MIN_DP:PL	0/0:0:0:0:0,0,0
I	904422	.	A	<NON_REF>	.	.	END=904422	GT:DP:GQ:MIN_DP:PL	0/0:0:0:0:0,0,0
I	904560	.	G	<NON_REF>	.	.	END=904560	GT:DP:GQ:MIN_DP:PL	0/0:0:0:0:0,0,0
I	904883	.	C	<NON_REF>	.	.	END=904883	GT:DP:GQ:MIN_DP:PL	0/0:1:3:1:0,3,41
I	904948	.	A	<NON_REF>	.	.	END=904948	GT:DP:GQ:MIN_DP:PL	0/0:1:3:1:0,3,41
I	905233	.	C	<NON_REF>	.	.	END=905233	GT:DP:GQ:MIN_DP:PL	0/0:2:6:2:0,6,43
I	905236	.	C	<NON_REF>	.	.	END=905236	GT:DP:GQ:MIN_DP:PL	0/0:2:6:2:0,6,49
I	905524	.	A	<NON_REF>	.	.	END=905524	GT:DP:GQ:MIN_DP:PL	0/0:1:3:1:0,3,41
I	905598	.	C	<NON_REF>	.	.	END=905598	GT:DP:GQ:MIN_DP:PL	0/0:1:3:1:0,3,41
I	906085	.	A	<NON_REF>	.	.	END=906085	GT:DP:GQ:MIN_DP:PL	0/0:0:0:0:0,0,0
I	906216	.	G	<NON_REF>	.	.	END=906216	GT:DP:GQ:MIN_DP:PL	0/0:0:0:0:0,0,0
I	906434	.	G	<NON_REF>	.	.	END=906434	GT:DP:GQ:MIN_DP:PL	0/0:0:0:0:0,0,0
I	906597	.	T	<NON_REF>	.	.	END=906597	GT:DP:GQ:MIN_DP:PL	0/0:0:0:0:0,0,0
I	906734	.	T	<NON_REF>	.	.	END=906734	GT:DP:GQ:MIN_DP:PL	0/0:0:0:0:0,0,0
I	906739	.	A	<NON_REF>	.	.	END=906739	GT:DP:GQ:MIN_DP:PL	0/0:0:0:0:0,0,0
I	906898	.	T	<NON_REF>	.	.	END=906898	GT:DP:GQ:MIN_DP:PL	0/0:0:0:0:0,0,0
I	907117	.	C	<NON_REF>	.	.	END=907117	GT:DP:GQ:MIN_DP:PL	0/0:2:6:2:0,6,49
I	907364	.	C	<NON_REF>	.	.	END=907364	GT:DP:GQ:MIN_DP:PL	0/0:0:0:0:0,0,0
I	907395	.	T	<NON_REF>	.	.	END=907395	GT:DP:GQ:MIN_DP:PL	0/0:0:0:0:0,0,0
I	907717	.	C	<NON_REF>	.	.	END=907717	GT:DP:GQ:MIN_DP:PL	0/0:2:6:2:0,6,49
I	908631	.	A	<NON_REF>	.	.	END=908631	GT:DP:GQ:MIN_DP:PL	0/0:1:0:1:0,0,0
I	908829	.	T	<NON_REF>	.	.	END=908829	GT:DP:GQ:MIN_DP:PL	0/0:3:9:3:0,9,90
I	908934	.	T	<NON_REF>	.	.	END=908934	GT:DP:GQ:MIN_DP:PL	0/0:3:6:3:0,6,90
I	909438	.	A	<NON_REF>	.	.	END=909438	GT:DP:GQ:MIN_DP:PL	0/0:0:0:0:0,0,0
I	909451	.	C	<NON_REF>	.	.	END=909451	GT:DP:GQ:MIN_DP:PL	0/0:0:0:0:0,0,0
I	909530	.	G	<NON_REF>	.	.	END=909530	GT:DP:GQ:MIN_DP:PL	0/0:0:0:0:0,0,0
I	911584	.	T	<NON_REF>	.	.	END=911584	GT:DP:GQ:MIN_DP:PL	0/0:2:3:2:0,3,45
I	912427	.	T	<NON_REF>	.	.	END=912427	GT:DP:GQ:MIN_DP:PL	0/0:0:0:0:0,0,0
I	912579	.	G	<NON_REF>	.	.	END=912579	GT:DP:GQ:MIN_DP:PL	0/0:2:6:2:0,6,49
I	913513	.	G	<NON_REF>	.	.	END=913513	GT:DP:GQ:MIN_DP:PL	0/0:1:3:1:0,3,19
I	913697	.	C	<NON_REF>	.	.	END=913697	GT:DP:GQ:MIN_DP:PL	0/0:3:0:3:0,0,25
I	913831	.	G	<NON_REF>	.	.	END=913831	GT:DP:GQ:MIN_DP:PL	0/0:0:0:0:0,0,0
I	913840	.	A	<NON_REF>	.	.	END=913840	GT:DP:GQ:MIN_DP:PL	0/0:0:0:0:0,0,0
I	913931	.	G	<NON_REF>	.	.	END=913931	GT:DP:GQ:MIN_DP:PL	0/0:0:0:0:0,0,0
I	914695	.	G	<NON_REF>	.	.	END=914695	GT:DP:GQ:MIN_DP:PL	0/0:4:9:4:0,9,135
I	915907	.	C	<NON_REF>	.	.	END=915907	GT:DP:GQ:MIN_DP:PL	0/0:3:9:3:0,9,75
I	916097	.	A	<NON_REF>	.	.	END=916097	GT:DP:GQ:MIN_DP:PL	0/0:1:3:1:0,3,41
I	916142	.	G	<NON_REF>	.	.	END=916142	GT:DP:GQ:MIN_DP:PL	0/0:1:3:1:0,3,19
I	917149	.	T	<NON_REF>	.	.	END=917149	GT:DP:GQ:MIN_DP:PL	0/0:2:6:2:0,6,78
I	918242	.	C	<NON_REF>	.	.	END=918242	GT:DP:GQ:MIN_DP:PL	0/0:1:3:1:0,3,41
I	919556	.	A	<NON_REF>	.	.	END=919556	GT:DP:GQ:MIN_DP:PL	0/0:1:3:1:0,3,37
I	920347	.	T	<NON_REF>	.	.	END=920347	GT:DP:GQ:MIN_DP:PL	0/0:0:0:0:0,0,0
I	920805	.	A	<NON_REF>	.	.	END=920805	GT:DP:GQ:MIN_DP:PL	0/0:4:12:4:0,12,87
I	922019	.	G	<NON_REF>	.	.	END=922019	GT:DP:GQ:MIN_DP:PL	0/0:1:0:1:0,0,0
I	922298	.	A	<NON_REF>	.	.	END=922299	GT:DP:GQ:MIN_DP:PL	0/0:0:0:0:0,0,0
I	922752	.	C	<NON_REF>	.	.	END=922752	GT:DP:GQ:MIN_DP:PL	0/0:1:3:1:0,3,41
I	923289	.	A	<NON_REF>	.	.	END=923289	GT:DP:GQ:MIN_DP:PL	0/0:1:3:1:0,3,41
I	925707	.	C	<NON_REF>	.	.	END=925707	GT:DP:GQ:MIN_DP:PL	0/0:3:9:3:0,9,90
I	926898	.	G	<NON_REF>	.	.	END=926898	GT:DP:GQ:MIN_DP:PL	0/0:0:0:0:0,0,0
I	927182	.	G	<NON_REF>	.	.	END=927182	GT:DP:GQ:MIN_DP:PL	0/0:0:0:0:0,0,0
I	927899	.	C	<NON_REF>	.	.	END=927899	GT:DP:GQ:MIN_DP:PL	0/0:0:0:0:0,0,0
I	928123	.	A	<NON_REF>	.	.	END=928123	GT:DP:GQ:MIN_DP:PL	0/0:0:0:0:0,0,0
I	928534	.	C	<NON_REF>	.	.	END=928534	GT:DP:GQ:MIN_DP:PL	0/0:5:15:5:0,15,131
I	928722	.	T	<NON_REF>	.	.	END=928722	GT:DP:GQ:MIN_DP:PL	0/0:2:6:2:0,6,37
I	928890	.	A	<NON_REF>	.	.	END=928890	GT:DP:GQ:MIN_DP:PL	0/0:2:6:2:0,6,59
I	928983	.	C	<NON_REF>	.	.	END=928983	GT:DP:GQ:MIN_DP:PL	0/0:1:3:1:0,3,37
I	929097	.	T	<NON_REF>	.	.	END=929097	GT:DP:GQ:MIN_DP:PL	0/0:2:6:2:0,6,43
I	929432	.	A	<NON_REF>	.	.	END=929432	GT:DP:GQ:MIN_DP:PL	0/0:1:3:1:0,3,41
I	929914	.	A	<NON_REF>	.	.	END=929914	GT:DP:GQ:MIN_DP:PL	0/0:2:6:2:0,6,49
I	930189	.	T	<NON_REF>	.	.	END=930189	GT:DP:GQ:MIN_DP:PL	0/0:1:3:1:0,3,41
I	930383	.	G	<NON_REF>	.	.	END=930383	GT:DP:GQ:MIN_DP:PL	0/0:0:0:0:0,0,0
I	931654	.	G	<NON_REF>	.	.	END=931654	GT:DP:GQ:MIN_DP:PL	0/0:0:0:0:0,0,0
I	931694	.	T	<NON_REF>	.	.	END=931694	GT:DP:GQ:MIN_DP:PL	0/0:0:0:0:0,0,0
I	931717	.	T	<NON_REF>	.	.	END=931717	GT:DP:GQ:MIN_DP:PL	0/0:0:0:0:0,0,0
I	934820	.	A	<NON_REF>	.	.	END=934820	GT:DP:GQ:MIN_DP:PL	0/0:0:0:0:0,0,0
I	934979	.	C	<NON_REF>	.	.	END=934979	GT:DP:GQ:MIN_DP:PL	0/0:0:0:0:0,0,0
I	935032	.	C	<NON_REF>	.	.	END=935032	GT:DP:GQ:MIN_DP:PL	0/0:0:0:0:0,0,0
I	935446	.	A	<NON_REF>	.	.	END=935446	GT:DP:GQ:MIN_DP:PL	0/0:3:9:3:0,9,68
I	935671	.	G	<NON_REF>	.	.	END=935671	GT:DP:GQ:MIN_DP:PL	0/0:2:6:2:0,6,82
I	935845	.	C	<NON_REF>	.	.	END=935845	GT:DP:GQ:MIN_DP:PL	0/0:0:0:0:0,0,0
I	935986	.	C	<NON_REF>	.	.	END=935986	GT:DP:GQ:MIN_DP:PL	0/0:1:3:1:0,3,32
I	936033	.	A	<NON_REF>	.	.	END=936033	GT:DP:GQ:MIN_DP:PL	0/0:1:3:1:0,3,37
I	936201	.	T	<NON_REF>	.	.	END=936201	GT:DP:GQ:MIN_DP:PL	0/0:0:0:0:0,0,0
I	937385	.	G	<NON_REF>	.	.	END=937385	GT:DP:GQ:MIN_DP:PL	0/0:0:0:0:0,0,0
I	937544	.	A	<NON_REF>	.	.	END=937544	GT:DP:GQ:MIN_DP:PL	0/0:0:0:0:0,0,0
I	938365	.	A	<NON_REF>	.	.	END=938366	GT:DP:GQ:MIN_DP:PL	0/0:1:3:1:0,3,41
I	938398	.	T	<NON_REF>	.	.	END=938398	GT:DP:GQ:MIN_DP:PL	0/0:1:3:1:0,3,41
I	938921	.	A	<NON_REF>	.	.	END=938921	GT:DP:GQ:MIN_DP:PL	0/0:3:9:3:0,9,122
I	938923	.	T	<NON_REF>	.	.	END=938923	GT:DP:GQ:MIN_DP:PL	0/0:3:9:3:0,9,122
I	940330	.	A	<NON_REF>	.	.	END=940330	GT:DP:GQ:MIN_DP:PL	0/0:1:3:1:0,3,32
I	940425	.	T	<NON_REF>	.	.	END=940425	GT:DP:GQ:MIN_DP:PL	0/0:2:3:2:0,3,45
I	940597	.	C	<NON_REF>	.	.	END=940597	GT:DP:GQ:MIN_DP:PL	0/0:1:3:1:0,3,41
I	940903	.	T	<NON_REF>	.	.	END=940903	GT:DP:GQ:MIN_DP:PL	0/0:2:6:2:0,6,49
I	941744	.	A	<NON_REF>	.	.	END=941744	GT:DP:GQ:MIN_DP:PL	0/0:1:3:1:0,3,26
I	941999	.	C	<NON_REF>	.	.	END=941999	GT:DP:GQ:MIN_DP:PL	0/0:0:0:0:0,0,0
I	942244	.	C	<NON_REF>	.	.	END=942244	GT:DP:GQ:MIN_DP:PL	0/0:1:3:1:0,3,32
I	942474	.	T	<NON_REF>	.	.	END=942474	GT:DP:GQ:MIN_DP:PL	0/0:0:0:0:0,0,0
I	943587	.	A	<NON_REF>	.	.	END=943587	GT:DP:GQ:MIN_DP:PL	0/0:3:9:3:0,9,86
I	944133	.	G	<NON_REF>	.	.	END=944133	GT:DP:GQ:MIN_DP:PL	0/0:2:3:2:0,3,45
I	946674	.	C	<NON_REF>	.	.	END=946674	GT:DP:GQ:MIN_DP:PL	0/0:0:0:0:0,0,0
I	946701	.	A	<NON_REF>	.	.	END=946701	GT:DP:GQ:MIN_DP:PL	0/0:0:0:0:0,0,0
I	946891	.	T	<NON_REF>	.	.	END=946891	GT:DP:GQ:MIN_DP:PL	0/0:2:6:2:0,6,43
I	947116	.	T	<NON_REF>	.	.	END=947116	GT:DP:GQ:MIN_DP:PL	0/0:2:6:2:0,6,49
I	947149	.	C	<NON_REF>	.	.	END=947149	GT:DP:GQ:MIN_DP:PL	0/0:2:3:2:0,3,45
I	947567	.	C	<NON_REF>	.	.	END=947567	GT:DP:GQ:MIN_DP:PL	0/0:1:3:1:0,3,41
I	951161	.	G	<NON_REF>	.	.	END=951161	GT:DP:GQ:MIN_DP:PL	0/0:1:3:1:0,3,26
I	951193	.	T	<NON_REF>	.	.	END=951193	GT:DP:GQ:MIN_DP:PL	0/0:1:3:1:0,3,41
I	951208	.	A	<NON_REF>	.	.	END=951208	GT:DP:GQ:MIN_DP:PL	0/0:2:3:2:0,3,45
I	951359	.	T	<NON_REF>	.	.	END=951359	GT:DP:GQ:MIN_DP:PL	0/0:1:3:1:0,3,41
I	951740	.	G	<NON_REF>	.	.	END=951740	GT:DP:GQ:MIN_DP:PL	0/0:2:6:2:0,6,49
I	951994	.	T	<NON_REF>	.	.	END=951995	GT:DP:GQ:MIN_DP:PL	0/0:3:6:3:0,6,90
I	952092	.	C	<NON_REF>	.	.	END=952092	GT:DP:GQ:MIN_DP:PL	0/0:5:15:5:0,15,168
I	952452	.	C	<NON_REF>	.	.	END=952452	GT:DP:GQ:MIN_DP:PL	0/0:1:3:1:0,3,41
I	952464	.	T	<NON_REF>	.	.	END=952464	GT:DP:GQ:MIN_DP:PL	0/0:1:3:1:0,3,19
I	952547	.	A	<NON_REF>	.	.	END=952547	GT:DP:GQ:MIN_DP:PL	0/0:0:0:0:0,0,0
I	953231	.	A	<NON_REF>	.	.	END=953231	GT:DP:GQ:MIN_DP:PL	0/0:1:3:1:0,3,41
I	953707	.	T	<NON_REF>	.	.	END=953707	GT:DP:GQ:MIN_DP:PL	0/0:1:3:1:0,3,37
I	953890	.	T	<NON_REF>	.	.	END=953890	GT:DP:GQ:MIN_DP:PL	0/0:0:0:0:0,0,0
I	954183	.	G	<NON_REF>	.	.	END=954183	GT:DP:GQ:MIN_DP:PL	0/0:0:0:0:0,0,0
I	954810	.	T	<NON_REF>	.	.	END=954810	GT:DP:GQ:MIN_DP:PL	0/0:1:3:1:0,3,37
I	955250	.	T	<NON_REF>	.	.	END=955250	GT:DP:GQ:MIN_DP:PL	0/0:0:0:0:0,0,0
I	955727	.	G	<NON_REF>	.	.	END=955727	GT:DP:GQ:MIN_DP:PL	0/0:2:6:2:0,6,78
I	956196	.	A	<NON_REF>	.	.	END=956196	GT:DP:GQ:MIN_DP:PL	0/0:1:3:1:0,3,41
I	956205	.	T	<NON_REF>	.	.	END=956206	GT:DP:GQ:MIN_DP:PL	0/0:1:3:1:0,3,37
I	956448	.	G	<NON_REF>	.	.	END=956448	GT:DP:GQ:MIN_DP:PL	0/0:3:9:3:0,9,122
I	956639	.	G	<NON_REF>	.	.	END=956639	GT:DP:GQ:MIN_DP:PL	0/0:2:3:2:0,3,45
I	957033	.	T	<NON_REF>	.	.	END=957033	GT:DP:GQ:MIN_DP:PL	0/0:2:6:2:0,6,49
I	957761	.	G	<NON_REF>	.	.	END=957761	GT:DP:GQ:MIN_DP:PL	0/0:1:3:1:0,3,41
I	959669	.	A	<NON_REF>	.	.	END=959669	GT:DP:GQ:MIN_DP:PL	0/0:0:0:0:0,0,0
I	959672	.	G	<NON_REF>	.	.	END=959672	GT:DP:GQ:MIN_DP:PL	0/0:0:0:0:0,0,0
I	959756	.	A	<NON_REF>	.	.	END=959756	GT:DP:GQ:MIN_DP:PL	0/0:0:0:0:0,0,0
I	959770	.	G	<NON_REF>	.	.	END=959770	GT:DP:GQ:MIN_DP:PL	0/0:0:0:0:0,0,0
I	960043	.	A	<NON_REF>	.	.	END=960043	GT:DP:GQ:MIN_DP:PL	0/0:0:0:0:0,0,0
I	960293	.	C	<NON_REF>	.	.	END=960293	GT:DP:GQ:MIN_DP:PL	0/0:1:3:1:0,3,19
I	960327	.	A	<NON_REF>	.	.	END=960327	GT:DP:GQ:MIN_DP:PL	0/0:1:3:1:0,3,37
I	960558	.	C	<NON_REF>	.	.	END=960558	GT:DP:GQ:MIN_DP:PL	0/0:1:3:1:0,3,41
I	961362	.	C	<NON_REF>	.	.	END=961362	GT:DP:GQ:MIN_DP:PL	0/0:0:0:0:0,0,0
I	961499	.	T	<NON_REF>	.	.	END=961499	GT:DP:GQ:MIN_DP:PL	0/0:2:6:2:0,6,82
I	961510	.	T	<NON_REF>	.	.	END=961510	GT:DP:GQ:MIN_DP:PL	0/0:4:12:4:0,12,99
I	962683	.	A	<NON_REF>	.	.	END=962683	GT:DP:GQ:MIN_DP:PL	0/0:0:0:0:0,0,0
I	962900	.	A	<NON_REF>	.	.	END=962900	GT:DP:GQ:MIN_DP:PL	0/0:2:6:2:0,6,78
I	963126	.	T	<NON_REF>	.	.	END=963126	GT:DP:GQ:MIN_DP:PL	0/0:6:18:6:0,18,174
I	963129	.	T	<NON_REF>	.	.	END=963129	GT:DP:GQ:MIN_DP:PL	0/0:6:18:6:0,18,174
I	963313	.	C	<NON_REF>	.	.	END=963313	GT:DP:GQ:MIN_DP:PL	0/0:0:0:0:0,0,0
I	963346	.	G	<NON_REF>	.	.	END=963346	GT:DP:GQ:MIN_DP:PL	0/0:0:0:0:0,0,0
I	964448	.	A	<NON_REF>	.	.	END=964448	GT:DP:GQ:MIN_DP:PL	0/0:2:6:2:0,6,49
I	964706	.	A	<NON_REF>	.	.	END=964706	GT:DP:GQ:MIN_DP:PL	0/0:0:0:0:0,0,0
I	964970	.	C	<NON_REF>	.	.	END=964970	GT:DP:GQ:MIN_DP:PL	0/0:3:9:3:0,9,62
I	965267	.	G	<NON_REF>	.	.	END=965267	GT:DP:GQ:MIN_DP:PL	0/0:1:3:1:0,3,37
I	965349	.	T	<NON_REF>	.	.	END=965349	GT:DP:GQ:MIN_DP:PL	0/0:1:3:1:0,3,37
I	965373	.	A	<NON_REF>	.	.	END=965373	GT:DP:GQ:MIN_DP:PL	0/0:1:3:1:0,3,41
I	965785	.	C	<NON_REF>	.	.	END=965785	GT:DP:GQ:MIN_DP:PL	0/0:1:0:1:0,0,0
I	965921	.	A	<NON_REF>	.	.	END=965921	GT:DP:GQ:MIN_DP:PL	0/0:0:0:0:0,0,0
I	965959	.	C	<NON_REF>	.	.	END=965959	GT:DP:GQ:MIN_DP:PL	0/0:0:0:0:0,0,0
I	966007	.	T	<NON_REF>	.	.	END=966007	GT:DP:GQ:MIN_DP:PL	0/0:0:0:0:0,0,0
I	966187	.	G	<NON_REF>	.	.	END=966187	GT:DP:GQ:MIN_DP:PL	0/0:1:3:1:0,3,41
I	966200	.	C	<NON_REF>	.	.	END=966200	GT:DP:GQ:MIN_DP:PL	0/0:1:3:1:0,3,19
I	966671	.	C	<NON_REF>	.	.	END=966671	GT:DP:GQ:MIN_DP:PL	0/0:2:6:2:0,6,49
I	966929	.	T	<NON_REF>	.	.	END=966929	GT:DP:GQ:MIN_DP:PL	0/0:4:12:4:0,12,93
I	967006	.	T	<NON_REF>	.	.	END=967006	GT:DP:GQ:MIN_DP:PL	0/0:3:6:3:0,6,90
I	967085	.	T	<NON_REF>	.	.	END=967085	GT:DP:GQ:MIN_DP:PL	0/0:0:0:0:0,0,0
I	968009	.	C	<NON_REF>	.	.	END=968009	GT:DP:GQ:MIN_DP:PL	0/0:0:0:0:0,0,0
I	968588	.	T	<NON_REF>	.	.	END=968588	GT:DP:GQ:MIN_DP:PL	0/0:0:0:0:0,0,0
I	969785	.	A	<NON_REF>	.	.	END=969785	GT:DP:GQ:MIN_DP:PL	0/0:0:0:0:0,0,0
I	970108	.	G	<NON_REF>	.	.	END=970108	GT:DP:GQ:MIN_DP:PL	0/0:0:0:0:0,0,0
I	970844	.	A	<NON_REF>	.	.	END=970844	GT:DP:GQ:MIN_DP:PL	0/0:0:0:0:0,0,0
I	970858	.	A	<NON_REF>	.	.	END=970858	GT:DP:GQ:MIN_DP:PL	0/0:0:0:0:0,0,0
I	971349	.	A	<NON_REF>	.	.	END=971349	GT:DP:GQ:MIN_DP:PL	0/0:0:0:0:0,0,0
I	972347	.	A	<NON_REF>	.	.	END=972347	GT:DP:GQ:MIN_DP:PL	0/0:1:3:1:0,3,41
I	972452	.	T	<NON_REF>	.	.	END=972452	GT:DP:GQ:MIN_DP:PL	0/0:0:0:0:0,0,0
I	972457	.	T	<NON_REF>	.	.	END=972457	GT:DP:GQ:MIN_DP:PL	0/0:0:0:0:0,0,0
I	972460	.	T	<NON_REF>	.	.	END=972460	GT:DP:GQ:MIN_DP:PL	0/0:0:0:0:0,0,0
I	972636	.	C	<NON_REF>	.	.	END=972636	GT:DP:GQ:MIN_DP:PL	0/0:0:0:0:0,0,0
I	973426	.	A	<NON_REF>	.	.	END=973426	GT:DP:GQ:MIN_DP:PL	0/0:0:0:0:0,0,0
I	975148	.	G	<NON_REF>	.	.	END=975148	GT:DP:GQ:MIN_DP:PL	0/0:0:0:0:0,0,0
I	975278	.	A	<NON_REF>	.	.	END=975278	GT:DP:GQ:MIN_DP:PL	0/0:0:0:0:0,0,0
I	976697	.	G	<NON_REF>	.	.	END=976697	GT:DP:GQ:MIN_DP:PL	0/0:2:0:2:0,0,0
I	976782	.	G	<NON_REF>	.	.	END=976782	GT:DP:GQ:MIN_DP:PL	0/0:2:6:2:0,6,49
I	976938	.	A	<NON_REF>	.	.	END=976938	GT:DP:GQ:MIN_DP:PL	0/0:2:6:2:0,6,49
I	977243	.	G	<NON_REF>	.	.	END=977243	GT:DP:GQ:MIN_DP:PL	0/0:0:0:0:0,0,0
I	977453	.	G	<NON_REF>	.	.	END=977453	GT:DP:GQ:MIN_DP:PL	0/0:1:3:1:0,3,37
I	977473	.	A	<NON_REF>	.	.	END=977473	GT:DP:GQ:MIN_DP:PL	0/0:1:3:1:0,3,41
I	978056	.	G	<NON_REF>	.	.	END=978056	GT:DP:GQ:MIN_DP:PL	0/0:2:6:2:0,6,82
I	978168	.	T	<NON_REF>	.	.	END=978168	GT:DP:GQ:MIN_DP:PL	0/0:4:12:4:0,12,99
I	979023	.	C	<NON_REF>	.	.	END=979023	GT:DP:GQ:MIN_DP:PL	0/0:0:0:0:0,0,0
I	979075	.	G	<NON_REF>	.	.	END=979075	GT:DP:GQ:MIN_DP:PL	0/0:0:0:0:0,0,0
I	979152	.	A	<NON_REF>	.	.	END=979152	GT:DP:GQ:MIN_DP:PL	0/0:0:0:0:0,0,0
I	979199	.	A	<NON_REF>	.	.	END=979199	GT:DP:GQ:MIN_DP:PL	0/0:0:0:0:0,0,0
I	979709	.	G	<NON_REF>	.	.	END=979709	GT:DP:GQ:MIN_DP:PL	0/0:0:0:0:0,0,0
I	980048	.	G	<NON_REF>	.	.	END=980048	GT:DP:GQ:MIN_DP:PL	0/0:1:3:1:0,3,41
I	980246	.	A	<NON_REF>	.	.	END=980246	GT:DP:GQ:MIN_DP:PL	0/0:3:9:3:0,9,114
I	980258	.	C	<NON_REF>	.	.	END=980258	GT:DP:GQ:MIN_DP:PL	0/0:3:6:3:0,6,90
I	981886	.	A	<NON_REF>	.	.	END=981886	GT:DP:GQ:MIN_DP:PL	0/0:3:6:3:0,6,90
I	982414	.	C	<NON_REF>	.	.	END=982414	GT:DP:GQ:MIN_DP:PL	0/0:0:0:0:0,0,0
I	982416	.	A	<NON_REF>	.	.	END=982416	GT:DP:GQ:MIN_DP:PL	0/0:0:0:0:0,0,0
I	982611	.	T	<NON_REF>	.	.	END=982611	GT:DP:GQ:MIN_DP:PL	0/0:0:0:0:0,0,0
I	982634	.	T	<NON_REF>	.	.	END=982634	GT:DP:GQ:MIN_DP:PL	0/0:0:0:0:0,0,0
I	984807	.	A	<NON_REF>	.	.	END=984807	GT:DP:GQ:MIN_DP:PL	0/0:0:0:0:0,0,0
I	984926	.	A	<NON_REF>	.	.	END=984926	GT:DP:GQ:MIN_DP:PL	0/0:2:6:2:0,6,43
I	985074	.	G	<NON_REF>	.	.	END=985074	GT:DP:GQ:MIN_DP:PL	0/0:0:0:0:0,0,0
I	985705	.	T	<NON_REF>	.	.	END=985705	GT:DP:GQ:MIN_DP:PL	0/0:1:3:1:0,3,19
I	985930	.	A	<NON_REF>	.	.	END=985930	GT:DP:GQ:MIN_DP:PL	0/0:1:3:1:0,3,41
I	986208	.	A	<NON_REF>	.	.	END=986208	GT:DP:GQ:MIN_DP:PL	0/0:0:0:0:0,0,0
I	986282	.	G	<NON_REF>	.	.	END=986282	GT:DP:GQ:MIN_DP:PL	0/0:0:0:0:0,0,0
I	986342	.	C	<NON_REF>	.	.	END=986342	GT:DP:GQ:MIN_DP:PL	0/0:1:3:1:0,3,41
I	986640	.	G	<NON_REF>	.	.	END=986640	GT:DP:GQ:MIN_DP:PL	0/0:0:0:0:0,0,0
I	986655	.	A	<NON_REF>	.	.	END=986655	GT:DP:GQ:MIN_DP:PL	0/0:0:0:0:0,0,0
I	987337	.	T	<NON_REF>	.	.	END=987337	GT:DP:GQ:MIN_DP:PL	0/0:3:9:3:0,9,122
I	987434	.	T	<NON_REF>	.	.	END=987434	GT:DP:GQ:MIN_DP:PL	0/0:2:6:2:0,6,82
I	987482	.	G	<NON_REF>	.	.	END=987482	GT:DP:GQ:MIN_DP:PL	0/0:2:6:2:0,6,78
I	987805	.	A	<NON_REF>	.	.	END=987805	GT:DP:GQ:MIN_DP:PL	0/0:3:9:3:0,9,90
I	988414	.	C	<NON_REF>	.	.	END=988414	GT:DP:GQ:MIN_DP:PL	0/0:0:0:0:0,0,0
I	988469	.	A	<NON_REF>	.	.	END=988469	GT:DP:GQ:MIN_DP:PL	0/0:0:0:0:0,0,0
I	988740	.	A	<NON_REF>	.	.	END=988740	GT:DP:GQ:MIN_DP:PL	0/0:0:0:0:0,0,0
I	988748	.	G	<NON_REF>	.	.	END=988748	GT:DP:GQ:MIN_DP:PL	0/0:0:0:0:0,0,0
I	989208	.	G	<NON_REF>	.	.	END=989208	GT:DP:GQ:MIN_DP:PL	0/0:2:6:2:0,6,43
I	989353	.	A	<NON_REF>	.	.	END=989353	GT:DP:GQ:MIN_DP:PL	0/0:0:0:0:0,0,0
I	989524	.	C	<NON_REF>	.	.	END=989524	GT:DP:GQ:MIN_DP:PL	0/0:1:0:1:0,0,0
I	989659	.	A	<NON_REF>	.	.	END=989659	GT:DP:GQ:MIN_DP:PL	0/0:3:9:3:0,9,90
I	990152	.	T	<NON_REF>	.	.	END=990152	GT:DP:GQ:MIN_DP:PL	0/0:2:6:2:0,6,49
I	990175	.	G	<NON_REF>	.	.	END=990175	GT:DP:GQ:MIN_DP:PL	0/0:1:3:1:0,3,41
I	991582	.	C	<NON_REF>	.	.	END=991582	GT:DP:GQ:MIN_DP:PL	0/0:3:6:3:0,6,90
I	991897	.	A	<NON_REF>	.	.	END=991897	GT:DP:GQ:MIN_DP:PL	0/0:0:0:0:0,0,0
I	992270	.	T	<NON_REF>	.	.	END=992270	GT:DP:GQ:MIN_DP:PL	0/0:0:0:0:0,0,0
I	992528	.	A	<NON_REF>	.	.	END=992528	GT:DP:GQ:MIN_DP:PL	0/0:1:3:1:0,3,41
I	992767	.	C	<NON_REF>	.	.	END=992767	GT:DP:GQ:MIN_DP:PL	0/0:2:6:2:0,6,82
I	992815	.	G	<NON_REF>	.	.	END=992815	GT:DP:GQ:MIN_DP:PL	0/0:2:6:2:0,6,82
I	992874	.	A	<NON_REF>	.	.	END=992874	GT:DP:GQ:MIN_DP:PL	0/0:2:3:2:0,3,45
I	993216	.	C	<NON_REF>	.	.	END=993218	GT:DP:GQ:MIN_DP:PL	0/0:0:0:0:0,0,0
I	993220	.	C	<NON_REF>	.	.	END=993220	GT:DP:GQ:MIN_DP:PL	0/0:0:0:0:0,0,0
I	993432	.	A	<NON_REF>	.	.	END=993432	GT:DP:GQ:MIN_DP:PL	0/0:2:6:2:0,6,82
I	993665	.	C	<NON_REF>	.	.	END=993665	GT:DP:GQ:MIN_DP:PL	0/0:1:3:1:0,3,41
I	993804	.	T	<NON_REF>	.	.	END=993804	GT:DP:GQ:MIN_DP:PL	0/0:0:0:0:0,0,0
I	993950	.	G	<NON_REF>	.	.	END=993950	GT:DP:GQ:MIN_DP:PL	0/0:0:0:0:0,0,0
I	994025	.	A	<NON_REF>	.	.	END=994025	GT:DP:GQ:MIN_DP:PL	0/0:0:0:0:0,0,0
I	994299	.	G	<NON_REF>	.	.	END=994299	GT:DP:GQ:MIN_DP:PL	0/0:0:0:0:0,0,0
I	994397	.	T	<NON_REF>	.	.	END=994397	GT:DP:GQ:MIN_DP:PL	0/0:0:0:0:0,0,0
I	994429	.	G	<NON_REF>	.	.	END=994429	GT:DP:GQ:MIN_DP:PL	0/0:0:0:0:0,0,0
I	994558	.	C	<NON_REF>	.	.	END=994558	GT:DP:GQ:MIN_DP:PL	0/0:0:0:0:0,0,0
I	996548	.	C	<NON_REF>	.	.	END=996548	GT:DP:GQ:MIN_DP:PL	0/0:2:6:2:0,6,65
I	996659	.	G	<NON_REF>	.	.	END=996659	GT:DP:GQ:MIN_DP:PL	0/0:2:6:2:0,6,49
I	996793	.	A	<NON_REF>	.	.	END=996793	GT:DP:GQ:MIN_DP:PL	0/0:0:0:0:0,0,0
I	997291	.	A	<NON_REF>	.	.	END=997291	GT:DP:GQ:MIN_DP:PL	0/0:1:3:1:0,3,41
I	997363	.	G	<NON_REF>	.	.	END=997363	GT:DP:GQ:MIN_DP:PL	0/0:0:0:0:0,0,0
I	997589	.	T	<NON_REF>	.	.	END=997589	GT:DP:GQ:MIN_DP:PL	0/0:0:0:0:0,0,0
I	997605	.	T	<NON_REF>	.	.	END=997605	GT:DP:GQ:MIN_DP:PL	0/0:0:0:0:0,0,0
I	997639	.	G	<NON_REF>	.	.	END=997639	GT:DP:GQ:MIN_DP:PL	0/0:0:0:0:0,0,0
I	997740	.	A	<NON_REF>	.	.	END=997740	GT:DP:GQ:MIN_DP:PL	0/0:0:0:0:0,0,0
I	997763	.	T	<NON_REF>	.	.	END=997763	GT:DP:GQ:MIN_DP:PL	0/0:0:0:0:0,0,0
I	998186	.	A	<NON_REF>	.	.	END=998186	GT:DP:GQ:MIN_DP:PL	0/0:1:3:1:0,3,41
I	998263	.	C	<NON_REF>	.	.	END=998263	GT:DP:GQ:MIN_DP:PL	0/0:0:0:0:0,0,0
I	998424	.	T	<NON_REF>	.	.	END=998424	GT:DP:GQ:MIN_DP:PL	0/0:2:6:2:0,6,49
I	998477	.	C	<NON_REF>	.	.	END=998477	GT:DP:GQ:MIN_DP:PL	0/0:2:6:2:0,6,49
I	998522	.	A	<NON_REF>	.	.	END=998522	GT:DP:GQ:MIN_DP:PL	0/0:3:3:3:0,3,45
I	998587	.	C	<NON_REF>	.	.	END=998587	GT:DP:GQ:MIN_DP:PL	0/0:2:6:2:0,6,49
I	998969	.	C	<NON_REF>	.	.	END=998969	GT:DP:GQ:MIN_DP:PL	0/0:1:3:1:0,3,41
I	999165	.	G	<NON_REF>	.	.	END=999165	GT:DP:GQ:MIN_DP:PL	0/0:1:0:1:0,0,0
I	999389	.	T	<NON_REF>	.	.	END=999389	GT:DP:GQ:MIN_DP:PL	0/0:1:0:1:0,0,0
I	999712	.	T	<NON_REF>	.	.	END=999712	GT:DP:GQ:MIN_DP:PL	0/0:1:3:1:0,3,19
I	999984	.	T	<NON_REF>	.	.	END=999984	GT:DP:GQ:MIN_DP:PL	0/0:3:9:3:0,9,96
I	1001478	.	T	<NON_REF>	.	.	END=1001478	GT:DP:GQ:MIN_DP:PL	0/0:2:6:2:0,6,49
I	1001501	.	A	<NON_REF>	.	.	END=1001501	GT:DP:GQ:MIN_DP:PL	0/0:2:6:2:0,6,49
I	1001503	.	C	<NON_REF>	.	.	END=1001503	GT:DP:GQ:MIN_DP:PL	0/0:2:6:2:0,6,49
I	1001526	.	A	<NON_REF>	.	.	END=1001526	GT:DP:GQ:MIN_DP:PL	0/0:3:9:3:0,9,86
I	1001846	.	G	<NON_REF>	.	.	END=1001846	GT:DP:GQ:MIN_DP:PL	0/0:1:3:1:0,3,19
I	1002951	.	A	<NON_REF>	.	.	END=1002951	GT:DP:GQ:MIN_DP:PL	0/0:1:3:1:0,3,41
I	1003021	.	C	<NON_REF>	.	.	END=1003021	GT:DP:GQ:MIN_DP:PL	0/0:0:0:0:0,0,0
I	1003517	.	C	<NON_REF>	.	.	END=1003517	GT:DP:GQ:MIN_DP:PL	0/0:0:0:0:0,0,0
I	1003651	.	A	<NON_REF>	.	.	END=1003651	GT:DP:GQ:MIN_DP:PL	0/0:1:3:1:0,3,37
I	1004751	.	T	<NON_REF>	.	.	END=1004751	GT:DP:GQ:MIN_DP:PL	0/0:1:0:1:0,0,0
I	1006147	.	G	<NON_REF>	.	.	END=1006147	GT:DP:GQ:MIN_DP:PL	0/0:2:6:2:0,6,49
I	1006937	.	T	<NON_REF>	.	.	END=1006937	GT:DP:GQ:MIN_DP:PL	0/0:0:0:0:0,0,0
I	1007901	.	G	<NON_REF>	.	.	END=1007901	GT:DP:GQ:MIN_DP:PL	0/0:2:6:2:0,6,49
I	1008637	.	G	<NON_REF>	.	.	END=1008637	GT:DP:GQ:MIN_DP:PL	0/0:0:0:0:0,0,0
I	1008804	.	G	<NON_REF>	.	.	END=1008804	GT:DP:GQ:MIN_DP:PL	0/0:0:0:0:0,0,0
I	1009389	.	T	<NON_REF>	.	.	END=1009389	GT:DP:GQ:MIN_DP:PL	0/0:0:0:0:0,0,0
I	1009453	.	T	<NON_REF>	.	.	END=1009453	GT:DP:GQ:MIN_DP:PL	0/0:0:0:0:0,0,0
I	1009460	.	G	<NON_REF>	.	.	END=1009460	GT:DP:GQ:MIN_DP:PL	0/0:0:0:0:0,0,0
I	1009753	.	C	<NON_REF>	.	.	END=1009753	GT:DP:GQ:MIN_DP:PL	0/0:0:0:0:0,0,0
I	1009865	.	C	<NON_REF>	.	.	END=1009865	GT:DP:GQ:MIN_DP:PL	0/0:0:0:0:0,0,0
I	1010089	.	A	<NON_REF>	.	.	END=1010089	GT:DP:GQ:MIN_DP:PL	0/0:1:3:1:0,3,19
I	1010785	.	C	<NON_REF>	.	.	END=1010785	GT:DP:GQ:MIN_DP:PL	0/0:2:6:2:0,6,43
I	1010888	.	T	<NON_REF>	.	.	END=1010888	GT:DP:GQ:MIN_DP:PL	0/0:0:0:0:0,0,0
I	1011101	.	C	<NON_REF>	.	.	END=1011101	GT:DP:GQ:MIN_DP:PL	0/0:2:6:2:0,6,82
I	1011358	.	C	<NON_REF>	.	.	END=1011358	GT:DP:GQ:MIN_DP:PL	0/0:1:3:1:0,3,32
I	1011411	.	T	<NON_REF>	.	.	END=1011411	GT:DP:GQ:MIN_DP:PL	0/0:0:0:0:0,0,0
I	1013735	.	G	<NON_REF>	.	.	END=1013735	GT:DP:GQ:MIN_DP:PL	0/0:0:0:0:0,0,0
I	1014153	.	A	<NON_REF>	.	.	END=1014153	GT:DP:GQ:MIN_DP:PL	0/0:3:9:3:0,9,90
I	1014446	.	A	<NON_REF>	.	.	END=1014446	GT:DP:GQ:MIN_DP:PL	0/0:0:0:0:0,0,0
I	1014486	.	G	<NON_REF>	.	.	END=1014486	GT:DP:GQ:MIN_DP:PL	0/0:0:0:0:0,0,0
I	1014791	.	C	<NON_REF>	.	.	END=1014791	GT:DP:GQ:MIN_DP:PL	0/0:0:0:0:0,0,0
I	1015203	.	A	<NON_REF>	.	.	END=1015203	GT:DP:GQ:MIN_DP:PL	0/0:2:6:2:0,6,49
I	1015446	.	T	<NON_REF>	.	.	END=1015446	GT:DP:GQ:MIN_DP:PL	0/0:2:6:2:0,6,78
I	1016615	.	A	<NON_REF>	.	.	END=1016615	GT:DP:GQ:MIN_DP:PL	0/0:1:3:1:0,3,41
I	1017816	.	C	<NON_REF>	.	.	END=1017816	GT:DP:GQ:MIN_DP:PL	0/0:1:3:1:0,3,41
I	1018346	.	A	<NON_REF>	.	.	END=1018347	GT:DP:GQ:MIN_DP:PL	0/0:1:3:1:0,3,26
I	1018750	.	G	<NON_REF>	.	.	END=1018750	GT:DP:GQ:MIN_DP:PL	0/0:0:0:0:0,0,0
I	1019319	.	T	<NON_REF>	.	.	END=1019319	GT:DP:GQ:MIN_DP:PL	0/0:0:0:0:0,0,0
I	1019415	.	A	<NON_REF>	.	.	END=1019416	GT:DP:GQ:MIN_DP:PL	0/0:0:0:0:0,0,0
I	1019690	.	G	<NON_REF>	.	.	END=1019690	GT:DP:GQ:MIN_DP:PL	0/0:0:0:0:0,0,0
I	1019776	.	T	<NON_REF>	.	.	END=1019776	GT:DP:GQ:MIN_DP:PL	0/0:0:0:0:0,0,0
I	1019795	.	T	<NON_REF>	.	.	END=1019795	GT:DP:GQ:MIN_DP:PL	0/0:0:0:0:0,0,0
I	1020070	.	T	<NON_REF>	.	.	END=1020070	GT:DP:GQ:MIN_DP:PL	0/0:0:0:0:0,0,0
I	1020837	.	C	<NON_REF>	.	.	END=1020837	GT:DP:GQ:MIN_DP:PL	0/0:0:0:0:0,0,0
I	1021190	.	A	<NON_REF>	.	.	END=1021190	GT:DP:GQ:MIN_DP:PL	0/0:0:0:0:0,0,0
I	1021332	.	A	<NON_REF>	.	.	END=1021333	GT:DP:GQ:MIN_DP:PL	0/0:1:3:1:0,3,41
I	1021695	.	A	<NON_REF>	.	.	END=1021695	GT:DP:GQ:MIN_DP:PL	0/0:2:6:2:0,6,49
I	1021979	.	G	<NON_REF>	.	.	END=1021979	GT:DP:GQ:MIN_DP:PL	0/0:0:0:0:0,0,0
I	1022659	.	A	<NON_REF>	.	.	END=1022659	GT:DP:GQ:MIN_DP:PL	0/0:0:0:0:0,0,0
I	1022684	.	C	<NON_REF>	.	.	END=1022684	GT:DP:GQ:MIN_DP:PL	0/0:0:0:0:0,0,0
I	1022820	.	A	<NON_REF>	.	.	END=1022820	GT:DP:GQ:MIN_DP:PL	0/0:0:0:0:0,0,0
I	1022847	.	T	<NON_REF>	.	.	END=1022847	GT:DP:GQ:MIN_DP:PL	0/0:0:0:0:0,0,0
I	1022885	.	A	<NON_REF>	.	.	END=1022885	GT:DP:GQ:MIN_DP:PL	0/0:0:0:0:0,0,0
I	1023068	.	T	<NON_REF>	.	.	END=1023068	GT:DP:GQ:MIN_DP:PL	0/0:2:6:2:0,6,82
I	1023136	.	T	<NON_REF>	.	.	END=1023136	GT:DP:GQ:MIN_DP:PL	0/0:2:6:2:0,6,59
I	1023152	.	G	<NON_REF>	.	.	END=1023152	GT:DP:GQ:MIN_DP:PL	0/0:2:3:2:0,3,45
I	1023259	.	T	<NON_REF>	.	.	END=1023259	GT:DP:GQ:MIN_DP:PL	0/0:1:3:1:0,3,41
I	1023321	.	T	<NON_REF>	.	.	END=1023321	GT:DP:GQ:MIN_DP:PL	0/0:0:0:0:0,0,0
I	1023605	.	G	<NON_REF>	.	.	END=1023605	GT:DP:GQ:MIN_DP:PL	0/0:0:0:0:0,0,0
I	1024450	.	G	<NON_REF>	.	.	END=1024450	GT:DP:GQ:MIN_DP:PL	0/0:1:3:1:0,3,41
I	1024660	.	A	<NON_REF>	.	.	END=1024660	GT:DP:GQ:MIN_DP:PL	0/0:0:0:0:0,0,0
I	1024690	.	G	<NON_REF>	.	.	END=1024690	GT:DP:GQ:MIN_DP:PL	0/0:0:0:0:0,0,0
I	1024699	.	G	<NON_REF>	.	.	END=1024699	GT:DP:GQ:MIN_DP:PL	0/0:0:0:0:0,0,0
I	1024988	.	T	<NON_REF>	.	.	END=1024988	GT:DP:GQ:MIN_DP:PL	0/0:3:9:3:0,9,81
I	1025100	.	T	<NON_REF>	.	.	END=1025101	GT:DP:GQ:MIN_DP:PL	0/0:2:6:2:0,6,82
I	1025774	.	C	<NON_REF>	.	.	END=1025774	GT:DP:GQ:MIN_DP:PL	0/0:0:0:0:0,0,0
I	1025881	.	T	<NON_REF>	.	.	END=1025881	GT:DP:GQ:MIN_DP:PL	0/0:0:0:0:0,0,0
I	1026037	.	G	<NON_REF>	.	.	END=1026037	GT:DP:GQ:MIN_DP:PL	0/0:2:6:2:0,6,49
I	1026088	.	C	<NON_REF>	.	.	END=1026088	GT:DP:GQ:MIN_DP:PL	0/0:1:3:1:0,3,41
I	1028996	.	T	<NON_REF>	.	.	END=1028996	GT:DP:GQ:MIN_DP:PL	0/0:0:0:0:0,0,0
I	1029271	.	A	<NON_REF>	.	.	END=1029271	GT:DP:GQ:MIN_DP:PL	0/0:1:3:1:0,3,41
I	1029279	.	C	<NON_REF>	.	.	END=1029279	GT:DP:GQ:MIN_DP:PL	0/0:1:3:1:0,3,41
I	1029529	.	T	<NON_REF>	.	.	END=1029529	GT:DP:GQ:MIN_DP:PL	0/0:2:6:2:0,6,82
I	1029661	.	T	<NON_REF>	.	.	END=1029662	GT:DP:GQ:MIN_DP:PL	0/0:3:9:3:0,9,75
I	1030004	.	T	<NON_REF>	.	.	END=1030004	GT:DP:GQ:MIN_DP:PL	0/0:0:0:0:0,0,0
I	1030022	.	T	<NON_REF>	.	.	END=1030022	GT:DP:GQ:MIN_DP:PL	0/0:0:0:0:0,0,0
I	1030234	.	T	<NON_REF>	.	.	END=1030234	GT:DP:GQ:MIN_DP:PL	0/0:0:0:0:0,0,0
I	1030377	.	T	<NON_REF>	.	.	END=1030377	GT:DP:GQ:MIN_DP:PL	0/0:0:0:0:0,0,0
I	1030598	.	G	<NON_REF>	.	.	END=1030598	GT:DP:GQ:MIN_DP:PL	0/0:0:0:0:0,0,0
I	1030612	.	C	<NON_REF>	.	.	END=1030612	GT:DP:GQ:MIN_DP:PL	0/0:0:0:0:0,0,0
I	1031084	.	C	<NON_REF>	.	.	END=1031084	GT:DP:GQ:MIN_DP:PL	0/0:2:6:2:0,6,49
I	1031390	.	T	<NON_REF>	.	.	END=1031390	GT:DP:GQ:MIN_DP:PL	0/0:0:0:0:0,0,0
I	1031591	.	C	<NON_REF>	.	.	END=1031591	GT:DP:GQ:MIN_DP:PL	0/0:0:0:0:0,0,0
I	1031809	.	A	<NON_REF>	.	.	END=1031809	GT:DP:GQ:MIN_DP:PL	0/0:0:0:0:0,0,0
I	1032799	.	G	<NON_REF>	.	.	END=1032799	GT:DP:GQ:MIN_DP:PL	0/0:1:3:1:0,3,41
I	1033039	.	C	<NON_REF>	.	.	END=1033039	GT:DP:GQ:MIN_DP:PL	0/0:0:0:0:0,0,0
I	1033760	.	C	<NON_REF>	.	.	END=1033760	GT:DP:GQ:MIN_DP:PL	0/0:0:0:0:0,0,0
I	1034043	.	C	<NON_REF>	.	.	END=1034043	GT:DP:GQ:MIN_DP:PL	0/0:1:3:1:0,3,32
I	1034726	.	G	<NON_REF>	.	.	END=1034726	GT:DP:GQ:MIN_DP:PL	0/0:1:3:1:0,3,41
I	1034772	.	C	<NON_REF>	.	.	END=1034772	GT:DP:GQ:MIN_DP:PL	0/0:1:3:1:0,3,19
I	1035113	.	A	<NON_REF>	.	.	END=1035113	GT:DP:GQ:MIN_DP:PL	0/0:1:3:1:0,3,41
I	1035548	.	G	<NON_REF>	.	.	END=1035548	GT:DP:GQ:MIN_DP:PL	0/0:0:0:0:0,0,0
I	1035732	.	T	<NON_REF>	.	.	END=1035732	GT:DP:GQ:MIN_DP:PL	0/0:0:0:0:0,0,0
I	1035744	.	T	<NON_REF>	.	.	END=1035744	GT:DP:GQ:MIN_DP:PL	0/0:0:0:0:0,0,0
I	1035797	.	T	<NON_REF>	.	.	END=1035797	GT:DP:GQ:MIN_DP:PL	0/0:0:0:0:0,0,0
I	1036453	.	A	<NON_REF>	.	.	END=1036453	GT:DP:GQ:MIN_DP:PL	0/0:0:0:0:0,0,0
I	1036456	.	C	<NON_REF>	.	.	END=1036456	GT:DP:GQ:MIN_DP:PL	0/0:0:0:0:0,0,0
I	1036869	.	T	<NON_REF>	.	.	END=1036869	GT:DP:GQ:MIN_DP:PL	0/0:1:3:1:0,3,41
I	1036911	.	A	<NON_REF>	.	.	END=1036911	GT:DP:GQ:MIN_DP:PL	0/0:0:0:0:0,0,0
I	1036963	.	T	<NON_REF>	.	.	END=1036963	GT:DP:GQ:MIN_DP:PL	0/0:0:0:0:0,0,0
I	1037065	.	G	<NON_REF>	.	.	END=1037065	GT:DP:GQ:MIN_DP:PL	0/0:1:3:1:0,3,19
I	1037259	.	A	<NON_REF>	.	.	END=1037259	GT:DP:GQ:MIN_DP:PL	0/0:0:0:0:0,0,0
I	1038031	.	T	<NON_REF>	.	.	END=1038031	GT:DP:GQ:MIN_DP:PL	0/0:0:0:0:0,0,0
I	1038067	.	G	<NON_REF>	.	.	END=1038067	GT:DP:GQ:MIN_DP:PL	0/0:1:3:1:0,3,26
I	1038394	.	A	<NON_REF>	.	.	END=1038394	GT:DP:GQ:MIN_DP:PL	0/0:1:3:1:0,3,41
I	1038439	.	C	<NON_REF>	.	.	END=1038439	GT:DP:GQ:MIN_DP:PL	0/0:1:3:1:0,3,41
I	1038914	.	G	<NON_REF>	.	.	END=1038914	GT:DP:GQ:MIN_DP:PL	0/0:0:0:0:0,0,0
I	1038968	.	G	<NON_REF>	.	.	END=1038968	GT:DP:GQ:MIN_DP:PL	0/0:0:0:0:0,0,0
I	1038996	.	A	<NON_REF>	.	.	END=1038996	GT:DP:GQ:MIN_DP:PL	0/0:0:0:0:0,0,0
I	1039036	.	A	<NON_REF>	.	.	END=1039036	GT:DP:GQ:MIN_DP:PL	0/0:0:0:0:0,0,0
I	1039371	.	A	<NON_REF>	.	.	END=1039371	GT:DP:GQ:MIN_DP:PL	0/0:0:0:0:0,0,0
I	1039475	.	T	<NON_REF>	.	.	END=1039475	GT:DP:GQ:MIN_DP:PL	0/0:0:0:0:0,0,0
I	1039620	.	G	<NON_REF>	.	.	END=1039620	GT:DP:GQ:MIN_DP:PL	0/0:1:3:1:0,3,26
I	1039932	.	A	<NON_REF>	.	.	END=1039932	GT:DP:GQ:MIN_DP:PL	0/0:1:3:1:0,3,41
I	1040092	.	C	<NON_REF>	.	.	END=1040092	GT:DP:GQ:MIN_DP:PL	0/0:1:3:1:0,3,41
I	1040096	.	T	<NON_REF>	.	.	END=1040096	GT:DP:GQ:MIN_DP:PL	0/0:1:0:1:0,0,0
I	1040199	.	T	<NON_REF>	.	.	END=1040199	GT:DP:GQ:MIN_DP:PL	0/0:1:3:1:0,3,41
I	1040527	.	G	<NON_REF>	.	.	END=1040528	GT:DP:GQ:MIN_DP:PL	0/0:0:0:0:0,0,0
I	1040668	.	T	<NON_REF>	.	.	END=1040668	GT:DP:GQ:MIN_DP:PL	0/0:2:6:2:0,6,49
I	1040956	.	T	<NON_REF>	.	.	END=1040956	GT:DP:GQ:MIN_DP:PL	0/0:2:3:2:0,3,45
I	1041151	.	C	<NON_REF>	.	.	END=1041151	GT:DP:GQ:MIN_DP:PL	0/0:0:0:0:0,0,0
I	1041154	.	T	<NON_REF>	.	.	END=1041154	GT:DP:GQ:MIN_DP:PL	0/0:0:0:0:0,0,0
I	1041275	.	T	<NON_REF>	.	.	END=1041275	GT:DP:GQ:MIN_DP:PL	0/0:4:12:4:0,12,99
I	1041733	.	A	<NON_REF>	.	.	END=1041733	GT:DP:GQ:MIN_DP:PL	0/0:0:0:0:0,0,0
I	1042032	.	T	<NON_REF>	.	.	END=1042032	GT:DP:GQ:MIN_DP:PL	0/0:0:0:0:0,0,0
I	1042139	.	A	<NON_REF>	.	.	END=1042140	GT:DP:GQ:MIN_DP:PL	0/0:2:6:2:0,6,49
I	1042168	.	A	<NON_REF>	.	.	END=1042168	GT:DP:GQ:MIN_DP:PL	0/0:2:6:2:0,6,43
I	1042247	.	C	<NON_REF>	.	.	END=1042247	GT:DP:GQ:MIN_DP:PL	0/0:3:3:3:0,3,45
I	1042340	.	G	<NON_REF>	.	.	END=1042340	GT:DP:GQ:MIN_DP:PL	0/0:1:3:1:0,3,19
I	1042512	.	T	<NON_REF>	.	.	END=1042512	GT:DP:GQ:MIN_DP:PL	0/0:1:3:1:0,3,41
I	1042933	.	C	<NON_REF>	.	.	END=1042933	GT:DP:GQ:MIN_DP:PL	0/0:0:0:0:0,0,0
I	1042939	.	G	<NON_REF>	.	.	END=1042940	GT:DP:GQ:MIN_DP:PL	0/0:0:0:0:0,0,0
I	1042951	.	G	<NON_REF>	.	.	END=1042951	GT:DP:GQ:MIN_DP:PL	0/0:0:0:0:0,0,0
I	1042960	.	T	<NON_REF>	.	.	END=1042961	GT:DP:GQ:MIN_DP:PL	0/0:0:0:0:0,0,0
I	1042964	.	A	<NON_REF>	.	.	END=1042964	GT:DP:GQ:MIN_DP:PL	0/0:0:0:0:0,0,0
I	1042974	.	C	<NON_REF>	.	.	END=1042974	GT:DP:GQ:MIN_DP:PL	0/0:0:0:0:0,0,0
I	1042986	.	G	<NON_REF>	.	.	END=1042986	GT:DP:GQ:MIN_DP:PL	0/0:0:0:0:0,0,0
I	1042994	.	A	<NON_REF>	.	.	END=1042994	GT:DP:GQ:MIN_DP:PL	0/0:0:0:0:0,0,0
I	1043010	.	C	<NON_REF>	.	.	END=1043010	GT:DP:GQ:MIN_DP:PL	0/0:0:0:0:0,0,0
I	1043334	.	C	<NON_REF>	.	.	END=1043334	GT:DP:GQ:MIN_DP:PL	0/0:0:0:0:0,0,0
I	1044026	.	A	<NON_REF>	.	.	END=1044026	GT:DP:GQ:MIN_DP:PL	0/0:0:0:0:0,0,0
I	1044057	.	T	<NON_REF>	.	.	END=1044057	GT:DP:GQ:MIN_DP:PL	0/0:0:0:0:0,0,0
I	1044106	.	T	<NON_REF>	.	.	END=1044106	GT:DP:GQ:MIN_DP:PL	0/0:0:0:0:0,0,0
I	1044112	.	G	<NON_REF>	.	.	END=1044112	GT:DP:GQ:MIN_DP:PL	0/0:0:0:0:0,0,0
I	1044168	.	T	<NON_REF>	.	.	END=1044168	GT:DP:GQ:MIN_DP:PL	0/0:0:0:0:0,0,0
I	1044175	.	T	<NON_REF>	.	.	END=1044175	GT:DP:GQ:MIN_DP:PL	0/0:0:0:0:0,0,0
I	1044183	.	A	<NON_REF>	.	.	END=1044183	GT:DP:GQ:MIN_DP:PL	0/0:0:0:0:0,0,0
I	1044200	.	T	<NON_REF>	.	.	END=1044200	GT:DP:GQ:MIN_DP:PL	0/0:0:0:0:0,0,0
I	1044301	.	T	<NON_REF>	.	.	END=1044301	GT:DP:GQ:MIN_DP:PL	0/0:0:0:0:0,0,0
I	1044382	.	A	<NON_REF>	.	.	END=1044382	GT:DP:GQ:MIN_DP:PL	0/0:0:0:0:0,0,0
I	1044477	.	A	<NON_REF>	.	.	END=1044478	GT:DP:GQ:MIN_DP:PL	0/0:0:0:0:0,0,0
I	1044646	.	A	<NON_REF>	.	.	END=1044646	GT:DP:GQ:MIN_DP:PL	0/0:0:0:0:0,0,0
I	1044812	.	A	<NON_REF>	.	.	END=1044812	GT:DP:GQ:MIN_DP:PL	0/0:0:0:0:0,0,0
I	1044876	.	G	<NON_REF>	.	.	END=1044876	GT:DP:GQ:MIN_DP:PL	0/0:0:0:0:0,0,0
I	1044896	.	A	<NON_REF>	.	.	END=1044896	GT:DP:GQ:MIN_DP:PL	0/0:0:0:0:0,0,0
I	1045037	.	A	<NON_REF>	.	.	END=1045037	GT:DP:GQ:MIN_DP:PL	0/0:0:0:0:0,0,0
I	1045039	.	A	<NON_REF>	.	.	END=1045039	GT:DP:GQ:MIN_DP:PL	0/0:0:0:0:0,0,0
I	1045057	.	T	<NON_REF>	.	.	END=1045057	GT:DP:GQ:MIN_DP:PL	0/0:0:0:0:0,0,0
I	1045111	.	T	<NON_REF>	.	.	END=1045111	GT:DP:GQ:MIN_DP:PL	0/0:0:0:0:0,0,0
I	1045172	.	C	<NON_REF>	.	.	END=1045172	GT:DP:GQ:MIN_DP:PL	0/0:0:0:0:0,0,0
I	1045316	.	C	<NON_REF>	.	.	END=1045316	GT:DP:GQ:MIN_DP:PL	0/0:0:0:0:0,0,0
I	1045354	.	G	<NON_REF>	.	.	END=1045354	GT:DP:GQ:MIN_DP:PL	0/0:0:0:0:0,0,0
I	1045679	.	T	<NON_REF>	.	.	END=1045679	GT:DP:GQ:MIN_DP:PL	0/0:0:0:0:0,0,0
I	1045974	.	C	<NON_REF>	.	.	END=1045974	GT:DP:GQ:MIN_DP:PL	0/0:0:0:0:0,0,0
I	1045978	.	C	<NON_REF>	.	.	END=1045978	GT:DP:GQ:MIN_DP:PL	0/0:0:0:0:0,0,0
I	1045989	.	C	<NON_REF>	.	.	END=1045989	GT:DP:GQ:MIN_DP:PL	0/0:0:0:0:0,0,0
I	1046027	.	G	<NON_REF>	.	.	END=1046027	GT:DP:GQ:MIN_DP:PL	0/0:1:3:1:0,3,41
I	1046124	.	T	<NON_REF>	.	.	END=1046124	GT:DP:GQ:MIN_DP:PL	0/0:1:3:1:0,3,37
I	1046292	.	C	<NON_REF>	.	.	END=1046292	GT:DP:GQ:MIN_DP:PL	0/0:1:3:1:0,3,41
I	1046334	.	T	<NON_REF>	.	.	END=1046334	GT:DP:GQ:MIN_DP:PL	0/0:1:3:1:0,3,41
I	1046338	.	A	<NON_REF>	.	.	END=1046338	GT:DP:GQ:MIN_DP:PL	0/0:1:3:1:0,3,41
I	1046765	.	A	<NON_REF>	.	.	END=1046765	GT:DP:GQ:MIN_DP:PL	0/0:0:0:0:0,0,0
I	1046788	.	C	<NON_REF>	.	.	END=1046788	GT:DP:GQ:MIN_DP:PL	0/0:0:0:0:0,0,0
I	1046872	.	A	<NON_REF>	.	.	END=1046872	GT:DP:GQ:MIN_DP:PL	0/0:1:3:1:0,3,41
I	1046919	.	T	<NON_REF>	.	.	END=1046920	GT:DP:GQ:MIN_DP:PL	0/0:1:3:1:0,3,41
I	1047009	.	A	<NON_REF>	.	.	END=1047009	GT:DP:GQ:MIN_DP:PL	0/0:1:3:1:0,3,41
I	1047056	.	A	<NON_REF>	.	.	END=1047056	GT:DP:GQ:MIN_DP:PL	0/0:1:3:1:0,3,41
I	1047158	.	T	<NON_REF>	.	.	END=1047160	GT:DP:GQ:MIN_DP:PL	0/0:0:0:0:0,0,0
I	1047177	.	T	<NON_REF>	.	.	END=1047177	GT:DP:GQ:MIN_DP:PL	0/0:0:0:0:0,0,0
I	1047207	.	A	<NON_REF>	.	.	END=1047207	GT:DP:GQ:MIN_DP:PL	0/0:0:0:0:0,0,0
I	1047326	.	A	<NON_REF>	.	.	END=1047326	GT:DP:GQ:MIN_DP:PL	0/0:0:0:0:0,0,0
I	1047331	.	T	<NON_REF>	.	.	END=1047331	GT:DP:GQ:MIN_DP:PL	0/0:0:0:0:0,0,0
I	1047333	.	G	<NON_REF>	.	.	END=1047334	GT:DP:GQ:MIN_DP:PL	0/0:0:0:0:0,0,0
I	1047540	.	C	<NON_REF>	.	.	END=1047540	GT:DP:GQ:MIN_DP:PL	0/0:0:0:0:0,0,0
I	1047609	.	A	<NON_REF>	.	.	END=1047609	GT:DP:GQ:MIN_DP:PL	0/0:0:0:0:0,0,0
I	1047751	.	C	<NON_REF>	.	.	END=1047751	GT:DP:GQ:MIN_DP:PL	0/0:1:3:1:0,3,19
I	1047775	.	A	<NON_REF>	.	.	END=1047775	GT:DP:GQ:MIN_DP:PL	0/0:1:3:1:0,3,41
I	1047808	.	A	<NON_REF>	.	.	END=1047808	GT:DP:GQ:MIN_DP:PL	0/0:2:6:2:0,6,59
I	1048129	.	T	<NON_REF>	.	.	END=1048129	GT:DP:GQ:MIN_DP:PL	0/0:0:0:0:0,0,0
I	1048316	.	T	<NON_REF>	.	.	END=1048316	GT:DP:GQ:MIN_DP:PL	0/0:0:0:0:0,0,0
I	1048697	.	G	<NON_REF>	.	.	END=1048697	GT:DP:GQ:MIN_DP:PL	0/0:0:0:0:0,0,0
I	1048782	.	A	<NON_REF>	.	.	END=1048782	GT:DP:GQ:MIN_DP:PL	0/0:0:0:0:0,0,0
I	1049053	.	A	<NON_REF>	.	.	END=1049053	GT:DP:GQ:MIN_DP:PL	0/0:1:3:1:0,3,41
I	1049122	.	T	<NON_REF>	.	.	END=1049122	GT:DP:GQ:MIN_DP:PL	0/0:2:6:2:0,6,49
I	1051166	.	A	<NON_REF>	.	.	END=1051166	GT:DP:GQ:MIN_DP:PL	0/0:0:0:0:0,0,0
I	1052364	.	A	<NON_REF>	.	.	END=1052364	GT:DP:GQ:MIN_DP:PL	0/0:1:3:1:0,3,41
I	1052967	.	A	<NON_REF>	.	.	END=1052967	GT:DP:GQ:MIN_DP:PL	0/0:4:12:4:0,12,122
I	1053549	.	A	<NON_REF>	.	.	END=1053549	GT:DP:GQ:MIN_DP:PL	0/0:1:3:1:0,3,41
I	1053955	.	T	<NON_REF>	.	.	END=1053955	GT:DP:GQ:MIN_DP:PL	0/0:0:0:0:0,0,0
I	1054323	.	A	<NON_REF>	.	.	END=1054323	GT:DP:GQ:MIN_DP:PL	0/0:0:0:0:0,0,0
I	1055170	.	A	<NON_REF>	.	.	END=1055170	GT:DP:GQ:MIN_DP:PL	0/0:2:6:2:0,6,49
I	1055256	.	T	<NON_REF>	.	.	END=1055256	GT:DP:GQ:MIN_DP:PL	0/0:1:3:1:0,3,41
I	1055353	.	C	<NON_REF>	.	.	END=1055353	GT:DP:GQ:MIN_DP:PL	0/0:0:0:0:0,0,0
I	1055537	.	C	<NON_REF>	.	.	END=1055537	GT:DP:GQ:MIN_DP:PL	0/0:0:0:0:0,0,0
I	1055803	.	A	<NON_REF>	.	.	END=1055803	GT:DP:GQ:MIN_DP:PL	0/0:1:3:1:0,3,41
I	1055976	.	G	<NON_REF>	.	.	END=1055976	GT:DP:GQ:MIN_DP:PL	0/0:0:0:0:0,0,0
I	1055980	.	A	<NON_REF>	.	.	END=1055980	GT:DP:GQ:MIN_DP:PL	0/0:0:0:0:0,0,0
I	1056247	.	T	<NON_REF>	.	.	END=1056247	GT:DP:GQ:MIN_DP:PL	0/0:1:3:1:0,3,41
I	1056262	.	G	<NON_REF>	.	.	END=1056262	GT:DP:GQ:MIN_DP:PL	0/0:1:3:1:0,3,41
I	1056363	.	T	<NON_REF>	.	.	END=1056363	GT:DP:GQ:MIN_DP:PL	0/0:0:0:0:0,0,0
I	1056650	.	A	<NON_REF>	.	.	END=1056650	GT:DP:GQ:MIN_DP:PL	0/0:0:0:0:0,0,0
I	1056722	.	A	<NON_REF>	.	.	END=1056722	GT:DP:GQ:MIN_DP:PL	0/0:0:0:0:0,0,0
I	1056773	.	T	<NON_REF>	.	.	END=1056773	GT:DP:GQ:MIN_DP:PL	0/0:0:0:0:0,0,0
I	1057081	.	T	<NON_REF>	.	.	END=1057081	GT:DP:GQ:MIN_DP:PL	0/0:0:0:0:0,0,0
I	1057127	.	T	<NON_REF>	.	.	END=1057127	GT:DP:GQ:MIN_DP:PL	0/0:0:0:0:0,0,0
I	1057132	.	A	<NON_REF>	.	.	END=1057132	GT:DP:GQ:MIN_DP:PL	0/0:0:0:0:0,0,0
I	1057136	.	A	<NON_REF>	.	.	END=1057136	GT:DP:GQ:MIN_DP:PL	0/0:0:0:0:0,0,0
I	1057175	.	A	<NON_REF>	.	.	END=1057175	GT:DP:GQ:MIN_DP:PL	0/0:0:0:0:0,0,0
I	1057250	.	A	<NON_REF>	.	.	END=1057250	GT:DP:GQ:MIN_DP:PL	0/0:0:0:0:0,0,0
I	1057397	.	T	<NON_REF>	.	.	END=1057397	GT:DP:GQ:MIN_DP:PL	0/0:0:0:0:0,0,0
I	1057627	.	T	<NON_REF>	.	.	END=1057627	GT:DP:GQ:MIN_DP:PL	0/0:1:3:1:0,3,19
I	1058495	.	T	<NON_REF>	.	.	END=1058495	GT:DP:GQ:MIN_DP:PL	0/0:0:0:0:0,0,0
I	1058903	.	T	<NON_REF>	.	.	END=1058903	GT:DP:GQ:MIN_DP:PL	0/0:0:0:0:0,0,0
I	1059261	.	T	<NON_REF>	.	.	END=1059261	GT:DP:GQ:MIN_DP:PL	0/0:0:0:0:0,0,0
I	1060203	.	T	<NON_REF>	.	.	END=1060203	GT:DP:GQ:MIN_DP:PL	0/0:1:3:1:0,3,37
I	1060358	.	A	<NON_REF>	.	.	END=1060359	GT:DP:GQ:MIN_DP:PL	0/0:0:0:0:0,0,0
I	1061575	.	A	<NON_REF>	.	.	END=1061575	GT:DP:GQ:MIN_DP:PL	0/0:0:0:0:0,0,0
I	1061837	.	G	<NON_REF>	.	.	END=1061837	GT:DP:GQ:MIN_DP:PL	0/0:2:6:2:0,6,49
I	1061917	.	G	<NON_REF>	.	.	END=1061917	GT:DP:GQ:MIN_DP:PL	0/0:0:0:0:0,0,0
I	1061933	.	C	<NON_REF>	.	.	END=1061933	GT:DP:GQ:MIN_DP:PL	0/0:0:0:0:0,0,0
I	1061952	.	G	<NON_REF>	.	.	END=1061952	GT:DP:GQ:MIN_DP:PL	0/0:0:0:0:0,0,0
I	1062114	.	G	<NON_REF>	.	.	END=1062114	GT:DP:GQ:MIN_DP:PL	0/0:0:0:0:0,0,0
I	1064080	.	T	<NON_REF>	.	.	END=1064080	GT:DP:GQ:MIN_DP:PL	0/0:0:0:0:0,0,0
I	1064645	.	T	<NON_REF>	.	.	END=1064645	GT:DP:GQ:MIN_DP:PL	0/0:0:0:0:0,0,0
I	1066617	.	G	<NON_REF>	.	.	END=1066617	GT:DP:GQ:MIN_DP:PL	0/0:2:0:2:0,0,0
I	1067444	.	G	<NON_REF>	.	.	END=1067444	GT:DP:GQ:MIN_DP:PL	0/0:0:0:0:0,0,0
I	1068175	.	T	<NON_REF>	.	.	END=1068175	GT:DP:GQ:MIN_DP:PL	0/0:2:6:2:0,6,49
I	1068221	.	C	<NON_REF>	.	.	END=1068221	GT:DP:GQ:MIN_DP:PL	0/0:0:0:0:0,0,0
I	1068433	.	T	<NON_REF>	.	.	END=1068433	GT:DP:GQ:MIN_DP:PL	0/0:1:3:1:0,3,41
I	1068575	.	T	<NON_REF>	.	.	END=1068575	GT:DP:GQ:MIN_DP:PL	0/0:2:6:2:0,6,55
I	1070859	.	A	<NON_REF>	.	.	END=1070859	GT:DP:GQ:MIN_DP:PL	0/0:2:6:2:0,6,49
I	1072100	.	T	<NON_REF>	.	.	END=1072100	GT:DP:GQ:MIN_DP:PL	0/0:1:3:1:0,3,41
I	1072538	.	A	<NON_REF>	.	.	END=1072538	GT:DP:GQ:MIN_DP:PL	0/0:1:3:1:0,3,41
I	1073792	.	C	<NON_REF>	.	.	END=1073792	GT:DP:GQ:MIN_DP:PL	0/0:2:6:2:0,6,73
I	1073801	.	A	<NON_REF>	.	.	END=1073801	GT:DP:GQ:MIN_DP:PL	0/0:2:6:2:0,6,78
I	1074483	.	C	<NON_REF>	.	.	END=1074483	GT:DP:GQ:MIN_DP:PL	0/0:1:3:1:0,3,41
I	1075065	.	T	<NON_REF>	.	.	END=1075065	GT:DP:GQ:MIN_DP:PL	0/0:1:3:1:0,3,32
I	1075335	.	A	<NON_REF>	.	.	END=1075335	GT:DP:GQ:MIN_DP:PL	0/0:1:3:1:0,3,41
I	1075871	.	T	<NON_REF>	.	.	END=1075871	GT:DP:GQ:MIN_DP:PL	0/0:0:0:0:0,0,0
I	1076568	.	A	<NON_REF>	.	.	END=1076568	GT:DP:GQ:MIN_DP:PL	0/0:0:0:0:0,0,0
I	1076582	.	T	<NON_REF>	.	.	END=1076582	GT:DP:GQ:MIN_DP:PL	0/0:0:0:0:0,0,0
I	1076808	.	T	<NON_REF>	.	.	END=1076808	GT:DP:GQ:MIN_DP:PL	0/0:3:9:3:0,9,90
I	1079736	.	G	<NON_REF>	.	.	END=1079736	GT:DP:GQ:MIN_DP:PL	0/0:0:0:0:0,0,0
I	1080449	.	A	<NON_REF>	.	.	END=1080449	GT:DP:GQ:MIN_DP:PL	0/0:6:18:6:0,18,148
I	1082774	.	C	<NON_REF>	.	.	END=1082774	GT:DP:GQ:MIN_DP:PL	0/0:0:0:0:0,0,0
I	1083765	.	G	<NON_REF>	.	.	END=1083765	GT:DP:GQ:MIN_DP:PL	0/0:1:3:1:0,3,41
I	1083842	.	A	<NON_REF>	.	.	END=1083842	GT:DP:GQ:MIN_DP:PL	0/0:3:9:3:0,9,118
I	1083868	.	T	<NON_REF>	.	.	END=1083869	GT:DP:GQ:MIN_DP:PL	0/0:3:6:3:0,6,90
I	1084112	.	C	<NON_REF>	.	.	END=1084112	GT:DP:GQ:MIN_DP:PL	0/0:2:3:2:0,3,45
I	1084255	.	T	<NON_REF>	.	.	END=1084255	GT:DP:GQ:MIN_DP:PL	0/0:1:3:1:0,3,41
I	1084569	.	G	<NON_REF>	.	.	END=1084569	GT:DP:GQ:MIN_DP:PL	0/0:2:3:2:0,3,45
I	1084764	.	A	<NON_REF>	.	.	END=1084764	GT:DP:GQ:MIN_DP:PL	0/0:1:3:1:0,3,41
I	1084913	.	C	<NON_REF>	.	.	END=1084913	GT:DP:GQ:MIN_DP:PL	0/0:1:0:1:0,0,0
I	1085558	.	T	<NON_REF>	.	.	END=1085558	GT:DP:GQ:MIN_DP:PL	0/0:3:9:3:0,9,75
I	1085595	.	T	<NON_REF>	.	.	END=1085595	GT:DP:GQ:MIN_DP:PL	0/0:3:9:3:0,9,84
I	1085852	.	C	<NON_REF>	.	.	END=1085852	GT:DP:GQ:MIN_DP:PL	0/0:2:3:2:0,3,45
I	1086758	.	A	<NON_REF>	.	.	END=1086758	GT:DP:GQ:MIN_DP:PL	0/0:3:9:3:0,9,68
I	1086837	.	G	<NON_REF>	.	.	END=1086837	GT:DP:GQ:MIN_DP:PL	0/0:4:12:4:0,12,127
I	1086904	.	G	<NON_REF>	.	.	END=1086904	GT:DP:GQ:MIN_DP:PL	0/0:2:6:2:0,6,50
I	1087416	.	T	<NON_REF>	.	.	END=1087416	GT:DP:GQ:MIN_DP:PL	0/0:2:6:2:0,6,49
I	1087796	.	G	<NON_REF>	.	.	END=1087796	GT:DP:GQ:MIN_DP:PL	0/0:0:0:0:0,0,0
I	1087832	.	C	<NON_REF>	.	.	END=1087832	GT:DP:GQ:MIN_DP:PL	0/0:0:0:0:0,0,0
I	1087930	.	C	<NON_REF>	.	.	END=1087930	GT:DP:GQ:MIN_DP:PL	0/0:0:0:0:0,0,0
I	1088136	.	T	<NON_REF>	.	.	END=1088136	GT:DP:GQ:MIN_DP:PL	0/0:0:0:0:0,0,0
I	1088143	.	C	<NON_REF>	.	.	END=1088143	GT:DP:GQ:MIN_DP:PL	0/0:0:0:0:0,0,0
I	1088374	.	A	<NON_REF>	.	.	END=1088374	GT:DP:GQ:MIN_DP:PL	0/0:0:0:0:0,0,0
I	1088618	.	A	<NON_REF>	.	.	END=1088618	GT:DP:GQ:MIN_DP:PL	0/0:1:3:1:0,3,41
I	1089567	.	C	<NON_REF>	.	.	END=1089567	GT:DP:GQ:MIN_DP:PL	0/0:1:3:1:0,3,41
I	1089619	.	G	<NON_REF>	.	.	END=1089619	GT:DP:GQ:MIN_DP:PL	0/0:1:3:1:0,3,41
I	1089774	.	G	<NON_REF>	.	.	END=1089774	GT:DP:GQ:MIN_DP:PL	0/0:0:0:0:0,0,0
I	1090219	.	G	<NON_REF>	.	.	END=1090219	GT:DP:GQ:MIN_DP:PL	0/0:1:3:1:0,3,19
I	1090255	.	C	<NON_REF>	.	.	END=1090255	GT:DP:GQ:MIN_DP:PL	0/0:1:3:1:0,3,41
I	1090745	.	G	<NON_REF>	.	.	END=1090745	GT:DP:GQ:MIN_DP:PL	0/0:0:0:0:0,0,0
I	1090959	.	A	<NON_REF>	.	.	END=1090959	GT:DP:GQ:MIN_DP:PL	0/0:0:0:0:0,0,0
I	1091130	.	T	<NON_REF>	.	.	END=1091130	GT:DP:GQ:MIN_DP:PL	0/0:0:0:0:0,0,0
I	1091252	.	C	<NON_REF>	.	.	END=1091252	GT:DP:GQ:MIN_DP:PL	0/0:0:0:0:0,0,0
I	1091254	.	T	<NON_REF>	.	.	END=1091254	GT:DP:GQ:MIN_DP:PL	0/0:0:0:0:0,0,0
I	1091260	.	T	<NON_REF>	.	.	END=1091260	GT:DP:GQ:MIN_DP:PL	0/0:0:0:0:0,0,0
I	1091262	.	T	<NON_REF>	.	.	END=1091262	GT:DP:GQ:MIN_DP:PL	0/0:0:0:0:0,0,0
I	1091476	.	A	<NON_REF>	.	.	END=1091476	GT:DP:GQ:MIN_DP:PL	0/0:6:18:6:0,18,174
I	1092221	.	T	<NON_REF>	.	.	END=1092221	GT:DP:GQ:MIN_DP:PL	0/0:0:0:0:0,0,0
I	1094891	.	A	<NON_REF>	.	.	END=1094891	GT:DP:GQ:MIN_DP:PL	0/0:0:0:0:0,0,0
I	1095538	.	A	<NON_REF>	.	.	END=1095538	GT:DP:GQ:MIN_DP:PL	0/0:1:3:1:0,3,41
I	1096426	.	C	<NON_REF>	.	.	END=1096426	GT:DP:GQ:MIN_DP:PL	0/0:3:9:3:0,9,86
I	1098492	.	A	<NON_REF>	.	.	END=1098492	GT:DP:GQ:MIN_DP:PL	0/0:1:3:1:0,3,41
I	1099262	.	G	<NON_REF>	.	.	END=1099262	GT:DP:GQ:MIN_DP:PL	0/0:4:12:4:0,12,131
I	1099904	.	C	<NON_REF>	.	.	END=1099904	GT:DP:GQ:MIN_DP:PL	0/0:1:3:1:0,3,37
I	1100660	.	T	<NON_REF>	.	.	END=1100660	GT:DP:GQ:MIN_DP:PL	0/0:0:0:0:0,0,0
I	1100726	.	T	<NON_REF>	.	.	END=1100726	GT:DP:GQ:MIN_DP:PL	0/0:0:0:0:0,0,0
I	1101930	.	C	<NON_REF>	.	.	END=1101930	GT:DP:GQ:MIN_DP:PL	0/0:0:0:0:0,0,0
I	1102098	.	G	<NON_REF>	.	.	END=1102098	GT:DP:GQ:MIN_DP:PL	0/0:1:3:1:0,3,19
I	1102552	.	A	<NON_REF>	.	.	END=1102552	GT:DP:GQ:MIN_DP:PL	0/0:0:0:0:0,0,0
I	1102924	.	C	<NON_REF>	.	.	END=1102924	GT:DP:GQ:MIN_DP:PL	0/0:0:0:0:0,0,0
I	1104467	.	G	<NON_REF>	.	.	END=1104467	GT:DP:GQ:MIN_DP:PL	0/0:0:0:0:0,0,0
I	1104899	.	T	<NON_REF>	.	.	END=1104899	GT:DP:GQ:MIN_DP:PL	0/0:1:3:1:0,3,41
I	1104932	.	A	<NON_REF>	.	.	END=1104932	GT:DP:GQ:MIN_DP:PL	0/0:1:3:1:0,3,37
I	1105175	.	A	<NON_REF>	.	.	END=1105175	GT:DP:GQ:MIN_DP:PL	0/0:1:3:1:0,3,41
I	1105880	.	A	<NON_REF>	.	.	END=1105880	GT:DP:GQ:MIN_DP:PL	0/0:2:3:2:0,3,45
I	1105918	.	C	<NON_REF>	.	.	END=1105918	GT:DP:GQ:MIN_DP:PL	0/0:1:3:1:0,3,32
I	1105935	.	G	<NON_REF>	.	.	END=1105935	GT:DP:GQ:MIN_DP:PL	0/0:1:3:1:0,3,41
I	1106872	.	T	<NON_REF>	.	.	END=1106872	GT:DP:GQ:MIN_DP:PL	0/0:0:0:0:0,0,0
I	1107254	.	G	<NON_REF>	.	.	END=1107254	GT:DP:GQ:MIN_DP:PL	0/0:0:0:0:0,0,0
I	1108038	.	G	<NON_REF>	.	.	END=1108038	GT:DP:GQ:MIN_DP:PL	0/0:2:6:2:0,6,49
I	1108973	.	T	<NON_REF>	.	.	END=1108973	GT:DP:GQ:MIN_DP:PL	0/0:2:6:2:0,6,82
I	1108975	.	T	<NON_REF>	.	.	END=1108975	GT:DP:GQ:MIN_DP:PL	0/0:2:6:2:0,6,78
I	1110891	.	T	<NON_REF>	.	.	END=1110891	GT:DP:GQ:MIN_DP:PL	0/0:3:0:3:0,0,23
I	1111329	.	G	<NON_REF>	.	.	END=1111329	GT:DP:GQ:MIN_DP:PL	0/0:3:6:3:0,6,90
I	1112331	.	C	<NON_REF>	.	.	END=1112331	GT:DP:GQ:MIN_DP:PL	0/0:7:2:7:0,2,190
I	1112574	.	G	<NON_REF>	.	.	END=1112574	GT:DP:GQ:MIN_DP:PL	0/0:2:6:2:0,6,67
I	1112709	.	T	<NON_REF>	.	.	END=1112709	GT:DP:GQ:MIN_DP:PL	0/0:7:18:7:0,18,270
I	1113056	.	G	<NON_REF>	.	.	END=1113056	GT:DP:GQ:MIN_DP:PL	0/0:0:0:0:0,0,0
I	1113450	.	T	<NON_REF>	.	.	END=1113450	GT:DP:GQ:MIN_DP:PL	0/0:2:6:2:0,6,49
I	1113667	.	C	<NON_REF>	.	.	END=1113667	GT:DP:GQ:MIN_DP:PL	0/0:1:3:1:0,3,41
I	1113830	.	A	<NON_REF>	.	.	END=1113830	GT:DP:GQ:MIN_DP:PL	0/0:1:3:1:0,3,37
I	1113954	.	C	<NON_REF>	.	.	END=1113954	GT:DP:GQ:MIN_DP:PL	0/0:3:6:3:0,6,90
I	1114193	.	A	<NON_REF>	.	.	END=1114193	GT:DP:GQ:MIN_DP:PL	0/0:0:0:0:0,0,0
I	1114253	.	A	<NON_REF>	.	.	END=1114253	GT:DP:GQ:MIN_DP:PL	0/0:0:0:0:0,0,0
I	1114256	.	G	<NON_REF>	.	.	END=1114256	GT:DP:GQ:MIN_DP:PL	0/0:0:0:0:0,0,0
I	1114666	.	C	<NON_REF>	.	.	END=1114666	GT:DP:GQ:MIN_DP:PL	0/0:1:3:1:0,3,37
I	1114835	.	G	<NON_REF>	.	.	END=1114835	GT:DP:GQ:MIN_DP:PL	0/0:2:6:2:0,6,49
I	1114865	.	T	<NON_REF>	.	.	END=1114865	GT:DP:GQ:MIN_DP:PL	0/0:2:6:2:0,6,49
I	1115177	.	T	<NON_REF>	.	.	END=1115177	GT:DP:GQ:MIN_DP:PL	0/0:2:3:2:0,3,45
I	1115519	.	C	<NON_REF>	.	.	END=1115519	GT:DP:GQ:MIN_DP:PL	0/0:0:0:0:0,0,0
I	1116044	.	G	<NON_REF>	.	.	END=1116044	GT:DP:GQ:MIN_DP:PL	0/0:1:3:1:0,3,41
I	1116075	.	A	<NON_REF>	.	.	END=1116075	GT:DP:GQ:MIN_DP:PL	0/0:2:6:2:0,6,59
I	1116147	.	T	<NON_REF>	.	.	END=1116147	GT:DP:GQ:MIN_DP:PL	0/0:3:9:3:0,9,68
I	1116476	.	G	<NON_REF>	.	.	END=1116476	GT:DP:GQ:MIN_DP:PL	0/0:1:3:1:0,3,41
I	1119651	.	G	<NON_REF>	.	.	END=1119651	GT:DP:GQ:MIN_DP:PL	0/0:1:3:1:0,3,41
I	1119700	.	T	<NON_REF>	.	.	END=1119700	GT:DP:GQ:MIN_DP:PL	0/0:3:9:3:0,9,84
I	1119717	.	A	<NON_REF>	.	.	END=1119717	GT:DP:GQ:MIN_DP:PL	0/0:3:9:3:0,9,90
I	1119729	.	A	<NON_REF>	.	.	END=1119729	GT:DP:GQ:MIN_DP:PL	0/0:3:6:3:0,6,90
I	1119768	.	G	<NON_REF>	.	.	END=1119768	GT:DP:GQ:MIN_DP:PL	0/0:3:9:3:0,9,90
I	1119890	.	T	<NON_REF>	.	.	END=1119890	GT:DP:GQ:MIN_DP:PL	0/0:1:0:1:0,0,0
I	1119987	.	T	<NON_REF>	.	.	END=1119987	GT:DP:GQ:MIN_DP:PL	0/0:0:0:0:0,0,0
I	1125245	.	G	<NON_REF>	.	.	END=1125245	GT:DP:GQ:MIN_DP:PL	0/0:0:0:0:0,0,0
I	1125594	.	A	<NON_REF>	.	.	END=1125594	GT:DP:GQ:MIN_DP:PL	0/0:0:0:0:0,0,0
I	1125686	.	G	<NON_REF>	.	.	END=1125686	GT:DP:GQ:MIN_DP:PL	0/0:0:0:0:0,0,0
I	1125918	.	T	<NON_REF>	.	.	END=1125918	GT:DP:GQ:MIN_DP:PL	0/0:0:0:0:0,0,0
I	1125997	.	C	<NON_REF>	.	.	END=1125997	GT:DP:GQ:MIN_DP:PL	0/0:0:0:0:0,0,0
I	1126114	.	G	<NON_REF>	.	.	END=1126114	GT:DP:GQ:MIN_DP:PL	0/0:0:0:0:0,0,0
I	1126146	.	C	<NON_REF>	.	.	END=1126146	GT:DP:GQ:MIN_DP:PL	0/0:0:0:0:0,0,0
I	1126162	.	C	<NON_REF>	.	.	END=1126162	GT:DP:GQ:MIN_DP:PL	0/0:0:0:0:0,0,0
I	1126560	.	C	<NON_REF>	.	.	END=1126560	GT:DP:GQ:MIN_DP:PL	0/0:3:9:3:0,9,118
I	1126776	.	C	<NON_REF>	.	.	END=1126776	GT:DP:GQ:MIN_DP:PL	0/0:1:3:1:0,3,37
I	1128438	.	C	<NON_REF>	.	.	END=1128438	GT:DP:GQ:MIN_DP:PL	0/0:0:0:0:0,0,0
I	1128650	.	C	<NON_REF>	.	.	END=1128650	GT:DP:GQ:MIN_DP:PL	0/0:0:0:0:0,0,0
I	1128673	.	T	<NON_REF>	.	.	END=1128673	GT:DP:GQ:MIN_DP:PL	0/0:0:0:0:0,0,0
I	1128841	.	T	<NON_REF>	.	.	END=1128841	GT:DP:GQ:MIN_DP:PL	0/0:1:3:1:0,3,37
I	1128850	.	G	<NON_REF>	.	.	END=1128850	GT:DP:GQ:MIN_DP:PL	0/0:1:3:1:0,3,19
I	1128852	.	T	<NON_REF>	.	.	END=1128852	GT:DP:GQ:MIN_DP:PL	0/0:1:3:1:0,3,19
I	1128855	.	T	<NON_REF>	.	.	END=1128855	GT:DP:GQ:MIN_DP:PL	0/0:1:3:1:0,3,19
I	1128870	.	T	<NON_REF>	.	.	END=1128870	GT:DP:GQ:MIN_DP:PL	0/0:1:3:1:0,3,19
I	1128937	.	C	<NON_REF>	.	.	END=1128937	GT:DP:GQ:MIN_DP:PL	0/0:1:3:1:0,3,41
I	1129065	.	G	<NON_REF>	.	.	END=1129065	GT:DP:GQ:MIN_DP:PL	0/0:1:3:1:0,3,32
I	1129096	.	A	<NON_REF>	.	.	END=1129096	GT:DP:GQ:MIN_DP:PL	0/0:2:6:2:0,6,74
I	1129185	.	A	<NON_REF>	.	.	END=1129185	GT:DP:GQ:MIN_DP:PL	0/0:1:3:1:0,3,37
I	1129355	.	G	<NON_REF>	.	.	END=1129355	GT:DP:GQ:MIN_DP:PL	0/0:2:6:2:0,6,78
I	1129455	.	A	<NON_REF>	.	.	END=1129455	GT:DP:GQ:MIN_DP:PL	0/0:2:6:2:0,6,59
I	1129486	.	T	<NON_REF>	.	.	END=1129487	GT:DP:GQ:MIN_DP:PL	0/0:3:9:3:0,9,84
I	1129609	.	T	<NON_REF>	.	.	END=1129609	GT:DP:GQ:MIN_DP:PL	0/0:5:12:5:0,12,180
I	1129637	.	C	<NON_REF>	.	.	END=1129637	GT:DP:GQ:MIN_DP:PL	0/0:4:12:4:0,12,123
I	1130266	.	T	<NON_REF>	.	.	END=1130266	GT:DP:GQ:MIN_DP:PL	0/0:0:0:0:0,0,0
I	1130719	.	C	<NON_REF>	.	.	END=1130719	GT:DP:GQ:MIN_DP:PL	0/0:3:9:3:0,9,90
I	1130939	.	G	<NON_REF>	.	.	END=1130939	GT:DP:GQ:MIN_DP:PL	0/0:3:9:3:0,9,90
I	1131412	.	C	<NON_REF>	.	.	END=1131412	GT:DP:GQ:MIN_DP:PL	0/0:0:0:0:0,0,0
I	1131442	.	A	<NON_REF>	.	.	END=1131442	GT:DP:GQ:MIN_DP:PL	0/0:0:0:0:0,0,0
I	1132150	.	A	<NON_REF>	.	.	END=1132150	GT:DP:GQ:MIN_DP:PL	0/0:4:12:4:0,12,137
I	1132448	.	C	<NON_REF>	.	.	END=1132448	GT:DP:GQ:MIN_DP:PL	0/0:2:6:2:0,6,78
I	1132498	.	T	<NON_REF>	.	.	END=1132498	GT:DP:GQ:MIN_DP:PL	0/0:4:12:4:0,12,122
I	1132728	.	T	<NON_REF>	.	.	END=1132728	GT:DP:GQ:MIN_DP:PL	0/0:2:6:2:0,6,43
I	1132965	.	G	<NON_REF>	.	.	END=1132965	GT:DP:GQ:MIN_DP:PL	0/0:6:18:6:0,18,174
I	1133168	.	T	<NON_REF>	.	.	END=1133168	GT:DP:GQ:MIN_DP:PL	0/0:2:6:2:0,6,73
I	1133576	.	A	<NON_REF>	.	.	END=1133576	GT:DP:GQ:MIN_DP:PL	0/0:4:12:4:0,12,122
I	1133701	.	G	<NON_REF>	.	.	END=1133701	GT:DP:GQ:MIN_DP:PL	0/0:2:6:2:0,6,59
I	1133779	.	A	<NON_REF>	.	.	END=1133779	GT:DP:GQ:MIN_DP:PL	0/0:3:9:3:0,9,90
I	1133838	.	A	<NON_REF>	.	.	END=1133838	GT:DP:GQ:MIN_DP:PL	0/0:3:6:3:0,6,90
I	1133941	.	G	<NON_REF>	.	.	END=1133941	GT:DP:GQ:MIN_DP:PL	0/0:1:3:1:0,3,41
I	1135033	.	G	<NON_REF>	.	.	END=1135033	GT:DP:GQ:MIN_DP:PL	0/0:0:0:0:0,0,0
I	1135500	.	A	<NON_REF>	.	.	END=1135500	GT:DP:GQ:MIN_DP:PL	0/0:4:9:4:0,9,135
I	1135606	.	C	<NON_REF>	.	.	END=1135606	GT:DP:GQ:MIN_DP:PL	0/0:1:0:1:0,0,0
I	1135780	.	C	<NON_REF>	.	.	END=1135780	GT:DP:GQ:MIN_DP:PL	0/0:3:9:3:0,9,68
I	1135882	.	A	<NON_REF>	.	.	END=1135882	GT:DP:GQ:MIN_DP:PL	0/0:2:6:2:0,6,59
I	1136222	.	A	<NON_REF>	.	.	END=1136222	GT:DP:GQ:MIN_DP:PL	0/0:0:0:0:0,0,0
I	1136335	.	A	<NON_REF>	.	.	END=1136335	GT:DP:GQ:MIN_DP:PL	0/0:0:0:0:0,0,0
I	1136367	.	T	<NON_REF>	.	.	END=1136367	GT:DP:GQ:MIN_DP:PL	0/0:0:0:0:0,0,0
I	1136489	.	T	<NON_REF>	.	.	END=1136489	GT:DP:GQ:MIN_DP:PL	0/0:2:6:2:0,6,49
I	1137019	.	G	<NON_REF>	.	.	END=1137019	GT:DP:GQ:MIN_DP:PL	0/0:1:3:1:0,3,41
I	1137150	.	T	<NON_REF>	.	.	END=1137150	GT:DP:GQ:MIN_DP:PL	0/0:0:0:0:0,0,0
I	1137258	.	T	<NON_REF>	.	.	END=1137258	GT:DP:GQ:MIN_DP:PL	0/0:1:3:1:0,3,41
I	1137268	.	C	<NON_REF>	.	.	END=1137268	GT:DP:GQ:MIN_DP:PL	0/0:1:3:1:0,3,19
I	1137319	.	A	<NON_REF>	.	.	END=1137319	GT:DP:GQ:MIN_DP:PL	0/0:1:3:1:0,3,37
I	1137525	.	A	<NON_REF>	.	.	END=1137525	GT:DP:GQ:MIN_DP:PL	0/0:0:0:0:0,0,0
I	1137597	.	T	<NON_REF>	.	.	END=1137598	GT:DP:GQ:MIN_DP:PL	0/0:0:0:0:0,0,0
I	1137923	.	A	<NON_REF>	.	.	END=1137923	GT:DP:GQ:MIN_DP:PL	0/0:0:0:0:0,0,0
I	1138021	.	G	<NON_REF>	.	.	END=1138021	GT:DP:GQ:MIN_DP:PL	0/0:0:0:0:0,0,0
I	1138158	.	A	<NON_REF>	.	.	END=1138158	GT:DP:GQ:MIN_DP:PL	0/0:0:0:0:0,0,0
I	1138659	.	C	<NON_REF>	.	.	END=1138659	GT:DP:GQ:MIN_DP:PL	0/0:0:0:0:0,0,0
I	1138870	.	C	<NON_REF>	.	.	END=1138870	GT:DP:GQ:MIN_DP:PL	0/0:2:6:2:0,6,49
I	1139325	.	C	<NON_REF>	.	.	END=1139325	GT:DP:GQ:MIN_DP:PL	0/0:0:0:0:0,0,0
I	1139370	.	A	<NON_REF>	.	.	END=1139370	GT:DP:GQ:MIN_DP:PL	0/0:0:0:0:0,0,0
I	1139424	.	A	<NON_REF>	.	.	END=1139424	GT:DP:GQ:MIN_DP:PL	0/0:0:0:0:0,0,0
I	1139705	.	A	<NON_REF>	.	.	END=1139705	GT:DP:GQ:MIN_DP:PL	0/0:0:0:0:0,0,0
I	1140129	.	A	<NON_REF>	.	.	END=1140129	GT:DP:GQ:MIN_DP:PL	0/0:3:9:3:0,9,90
I	1140402	.	A	<NON_REF>	.	.	END=1140402	GT:DP:GQ:MIN_DP:PL	0/0:1:3:1:0,3,41
I	1140554	.	C	<NON_REF>	.	.	END=1140554	GT:DP:GQ:MIN_DP:PL	0/0:1:0:1:0,0,0
I	1140715	.	T	<NON_REF>	.	.	END=1140715	GT:DP:GQ:MIN_DP:PL	0/0:2:6:2:0,6,49
I	1140727	.	A	<NON_REF>	.	.	END=1140727	GT:DP:GQ:MIN_DP:PL	0/0:2:6:2:0,6,49
I	1140822	.	C	<NON_REF>	.	.	END=1140822	GT:DP:GQ:MIN_DP:PL	0/0:0:0:0:0,0,0
I	1141161	.	A	<NON_REF>	.	.	END=1141161	GT:DP:GQ:MIN_DP:PL	0/0:0:0:0:0,0,0
I	1141290	.	G	<NON_REF>	.	.	END=1141290	GT:DP:GQ:MIN_DP:PL	0/0:3:9:3:0,9,90
I	1141564	.	G	<NON_REF>	.	.	END=1141565	GT:DP:GQ:MIN_DP:PL	0/0:0:0:0:0,0,0
I	1141591	.	T	<NON_REF>	.	.	END=1141591	GT:DP:GQ:MIN_DP:PL	0/0:1:3:1:0,3,37
I	1141788	.	C	<NON_REF>	.	.	END=1141788	GT:DP:GQ:MIN_DP:PL	0/0:3:9:3:0,9,81
I	1141984	.	T	<NON_REF>	.	.	END=1141984	GT:DP:GQ:MIN_DP:PL	0/0:1:3:1:0,3,41
I	1142012	.	C	<NON_REF>	.	.	END=1142012	GT:DP:GQ:MIN_DP:PL	0/0:1:3:1:0,3,41
I	1142015	.	C	<NON_REF>	.	.	END=1142015	GT:DP:GQ:MIN_DP:PL	0/0:1:3:1:0,3,41
I	1142132	.	A	<NON_REF>	.	.	END=1142132	GT:DP:GQ:MIN_DP:PL	0/0:1:3:1:0,3,41
I	1142397	.	C	<NON_REF>	.	.	END=1142397	GT:DP:GQ:MIN_DP:PL	0/0:0:0:0:0,0,0
I	1142460	.	A	<NON_REF>	.	.	END=1142460	GT:DP:GQ:MIN_DP:PL	0/0:0:0:0:0,0,0
I	1142509	.	T	<NON_REF>	.	.	END=1142509	GT:DP:GQ:MIN_DP:PL	0/0:0:0:0:0,0,0
I	1142538	.	A	<NON_REF>	.	.	END=1142538	GT:DP:GQ:MIN_DP:PL	0/0:0:0:0:0,0,0
I	1142576	.	G	<NON_REF>	.	.	END=1142576	GT:DP:GQ:MIN_DP:PL	0/0:0:0:0:0,0,0
I	1142714	.	T	<NON_REF>	.	.	END=1142714	GT:DP:GQ:MIN_DP:PL	0/0:0:0:0:0,0,0
I	1142886	.	A	<NON_REF>	.	.	END=1142886	GT:DP:GQ:MIN_DP:PL	0/0:1:3:1:0,3,41
I	1143021	.	T	<NON_REF>	.	.	END=1143021	GT:DP:GQ:MIN_DP:PL	0/0:0:0:0:0,0,0
I	1143252	.	T	<NON_REF>	.	.	END=1143252	GT:DP:GQ:MIN_DP:PL	0/0:1:3:1:0,3,41
I	1143513	.	A	<NON_REF>	.	.	END=1143513	GT:DP:GQ:MIN_DP:PL	0/0:3:6:3:0,6,90
I	1143561	.	T	<NON_REF>	.	.	END=1143561	GT:DP:GQ:MIN_DP:PL	0/0:1:0:1:0,0,0
I	1143851	.	C	<NON_REF>	.	.	END=1143851	GT:DP:GQ:MIN_DP:PL	0/0:2:6:2:0,6,82
I	1143886	.	A	<NON_REF>	.	.	END=1143886	GT:DP:GQ:MIN_DP:PL	0/0:2:6:2:0,6,82
I	1144490	.	A	<NON_REF>	.	.	END=1144490	GT:DP:GQ:MIN_DP:PL	0/0:1:3:1:0,3,37
I	1144492	.	C	<NON_REF>	.	.	END=1144492	GT:DP:GQ:MIN_DP:PL	0/0:1:3:1:0,3,41
I	1144660	.	G	<NON_REF>	.	.	END=1144660	GT:DP:GQ:MIN_DP:PL	0/0:0:0:0:0,0,0
I	1144892	.	G	<NON_REF>	.	.	END=1144892	GT:DP:GQ:MIN_DP:PL	0/0:1:3:1:0,3,41
I	1144942	.	T	<NON_REF>	.	.	END=1144942	GT:DP:GQ:MIN_DP:PL	0/0:1:3:1:0,3,41
I	1145063	.	A	<NON_REF>	.	.	END=1145063	GT:DP:GQ:MIN_DP:PL	0/0:1:3:1:0,3,41
I	1145081	.	A	<NON_REF>	.	.	END=1145081	GT:DP:GQ:MIN_DP:PL	0/0:1:3:1:0,3,41
I	1145261	.	C	<NON_REF>	.	.	END=1145261	GT:DP:GQ:MIN_DP:PL	0/0:0:0:0:0,0,0
I	1145929	.	T	<NON_REF>	.	.	END=1145929	GT:DP:GQ:MIN_DP:PL	0/0:0:0:0:0,0,0
I	1145937	.	A	<NON_REF>	.	.	END=1145937	GT:DP:GQ:MIN_DP:PL	0/0:0:0:0:0,0,0
I	1145944	.	A	<NON_REF>	.	.	END=1145944	GT:DP:GQ:MIN_DP:PL	0/0:0:0:0:0,0,0
I	1146039	.	G	<NON_REF>	.	.	END=1146039	GT:DP:GQ:MIN_DP:PL	0/0:0:0:0:0,0,0
I	1146290	.	A	<NON_REF>	.	.	END=1146290	GT:DP:GQ:MIN_DP:PL	0/0:0:0:0:0,0,0
I	1146317	.	C	<NON_REF>	.	.	END=1146317	GT:DP:GQ:MIN_DP:PL	0/0:0:0:0:0,0,0
I	1146362	.	C	<NON_REF>	.	.	END=1146362	GT:DP:GQ:MIN_DP:PL	0/0:1:3:1:0,3,37
I	1146383	.	A	<NON_REF>	.	.	END=1146383	GT:DP:GQ:MIN_DP:PL	0/0:1:3:1:0,3,41
I	1146440	.	T	<NON_REF>	.	.	END=1146440	GT:DP:GQ:MIN_DP:PL	0/0:1:3:1:0,3,37
I	1146484	.	G	<NON_REF>	.	.	END=1146484	GT:DP:GQ:MIN_DP:PL	0/0:2:6:2:0,6,49
I	1146584	.	C	<NON_REF>	.	.	END=1146584	GT:DP:GQ:MIN_DP:PL	0/0:2:6:2:0,6,78
I	1146634	.	C	<NON_REF>	.	.	END=1146634	GT:DP:GQ:MIN_DP:PL	0/0:2:6:2:0,6,43
I	1146677	.	G	<NON_REF>	.	.	END=1146677	GT:DP:GQ:MIN_DP:PL	0/0:2:0:2:0,0,0
I	1146701	.	C	<NON_REF>	.	.	END=1146701	GT:DP:GQ:MIN_DP:PL	0/0:2:6:2:0,6,43
I	1146710	.	A	<NON_REF>	.	.	END=1146710	GT:DP:GQ:MIN_DP:PL	0/0:2:6:2:0,6,49
I	1146715	.	T	<NON_REF>	.	.	END=1146715	GT:DP:GQ:MIN_DP:PL	0/0:2:6:2:0,6,43
I	1146717	.	C	<NON_REF>	.	.	END=1146717	GT:DP:GQ:MIN_DP:PL	0/0:2:6:2:0,6,49
I	1146720	.	C	<NON_REF>	.	.	END=1146720	GT:DP:GQ:MIN_DP:PL	0/0:2:3:2:0,3,45
I	1146841	.	A	<NON_REF>	.	.	END=1146841	GT:DP:GQ:MIN_DP:PL	0/0:1:3:1:0,3,19
I	1146876	.	G	<NON_REF>	.	.	END=1146876	GT:DP:GQ:MIN_DP:PL	0/0:1:3:1:0,3,37
I	1146936	.	G	<NON_REF>	.	.	END=1146936	GT:DP:GQ:MIN_DP:PL	0/0:2:3:2:0,3,45
I	1146944	.	C	<NON_REF>	.	.	END=1146944	GT:DP:GQ:MIN_DP:PL	0/0:2:3:2:0,3,45
I	1146951	.	A	<NON_REF>	.	.	END=1146951	GT:DP:GQ:MIN_DP:PL	0/0:2:3:2:0,3,45
I	1146996	.	A	<NON_REF>	.	.	END=1146996	GT:DP:GQ:MIN_DP:PL	0/0:1:3:1:0,3,41
I	1147073	.	C	<NON_REF>	.	.	END=1147073	GT:DP:GQ:MIN_DP:PL	0/0:1:0:1:0,0,0
I	1147302	.	T	<NON_REF>	.	.	END=1147302	GT:DP:GQ:MIN_DP:PL	0/0:0:0:0:0,0,0
I	1147434	.	G	<NON_REF>	.	.	END=1147434	GT:DP:GQ:MIN_DP:PL	0/0:5:15:5:0,15,134
I	1147461	.	A	<NON_REF>	.	.	END=1147461	GT:DP:GQ:MIN_DP:PL	0/0:5:0:5:0,0,58
I	1147551	.	G	<NON_REF>	.	.	END=1147551	GT:DP:GQ:MIN_DP:PL	0/0:3:3:3:0,3,45
I	1147786	.	A	<NON_REF>	.	.	END=1147786	GT:DP:GQ:MIN_DP:PL	0/0:0:0:0:0,0,0
I	1148025	.	T	<NON_REF>	.	.	END=1148025	GT:DP:GQ:MIN_DP:PL	0/0:0:0:0:0,0,0
I	1148181	.	C	<NON_REF>	.	.	END=1148181	GT:DP:GQ:MIN_DP:PL	0/0:0:0:0:0,0,0
I	1148196	.	C	<NON_REF>	.	.	END=1148196	GT:DP:GQ:MIN_DP:PL	0/0:0:0:0:0,0,0
I	1148201	.	A	<NON_REF>	.	.	END=1148201	GT:DP:GQ:MIN_DP:PL	0/0:0:0:0:0,0,0
I	1148458	.	T	<NON_REF>	.	.	END=1148458	GT:DP:GQ:MIN_DP:PL	0/0:1:0:1:0,0,0
I	1148777	.	T	<NON_REF>	.	.	END=1148777	GT:DP:GQ:MIN_DP:PL	0/0:2:6:2:0,6,55
I	1148779	.	G	<NON_REF>	.	.	END=1148779	GT:DP:GQ:MIN_DP:PL	0/0:2:6:2:0,6,78
I	1148781	.	G	<NON_REF>	.	.	END=1148781	GT:DP:GQ:MIN_DP:PL	0/0:2:6:2:0,6,55
I	1148947	.	A	<NON_REF>	.	.	END=1148947	GT:DP:GQ:MIN_DP:PL	0/0:0:0:0:0,0,0
I	1149072	.	G	<NON_REF>	.	.	END=1149073	GT:DP:GQ:MIN_DP:PL	0/0:1:3:1:0,3,19
I	1149077	.	A	<NON_REF>	.	.	END=1149078	GT:DP:GQ:MIN_DP:PL	0/0:1:3:1:0,3,41
I	1149101	.	T	<NON_REF>	.	.	END=1149101	GT:DP:GQ:MIN_DP:PL	0/0:0:0:0:0,0,0
I	1149564	.	A	<NON_REF>	.	.	END=1149564	GT:DP:GQ:MIN_DP:PL	0/0:0:0:0:0,0,0
I	1149574	.	C	<NON_REF>	.	.	END=1149574	GT:DP:GQ:MIN_DP:PL	0/0:0:0:0:0,0,0
I	1149717	.	C	<NON_REF>	.	.	END=1149717	GT:DP:GQ:MIN_DP:PL	0/0:2:6:2:0,6,59
I	1149748	.	A	<NON_REF>	.	.	END=1149748	GT:DP:GQ:MIN_DP:PL	0/0:2:6:2:0,6,73
I	1149750	.	T	<NON_REF>	.	.	END=1149750	GT:DP:GQ:MIN_DP:PL	0/0:2:6:2:0,6,78
I	1149758	.	A	<NON_REF>	.	.	END=1149758	GT:DP:GQ:MIN_DP:PL	0/0:2:3:2:0,3,45
I	1149766	.	T	<NON_REF>	.	.	END=1149766	GT:DP:GQ:MIN_DP:PL	0/0:1:3:1:0,3,19
I	1149838	.	A	<NON_REF>	.	.	END=1149838	GT:DP:GQ:MIN_DP:PL	0/0:2:3:2:0,3,45
I	1150738	.	T	<NON_REF>	.	.	END=1150738	GT:DP:GQ:MIN_DP:PL	0/0:0:0:0:0,0,0
I	1150810	.	A	<NON_REF>	.	.	END=1150810	GT:DP:GQ:MIN_DP:PL	0/0:0:0:0:0,0,0
I	1150842	.	A	<NON_REF>	.	.	END=1150842	GT:DP:GQ:MIN_DP:PL	0/0:0:0:0:0,0,0
I	1150853	.	T	<NON_REF>	.	.	END=1150853	GT:DP:GQ:MIN_DP:PL	0/0:0:0:0:0,0,0
I	1150862	.	T	<NON_REF>	.	.	END=1150862	GT:DP:GQ:MIN_DP:PL	0/0:0:0:0:0,0,0
I	1150986	.	C	<NON_REF>	.	.	END=1150986	GT:DP:GQ:MIN_DP:PL	0/0:0:0:0:0,0,0
I	1151012	.	A	<NON_REF>	.	.	END=1151012	GT:DP:GQ:MIN_DP:PL	0/0:0:0:0:0,0,0
I	1151025	.	T	<NON_REF>	.	.	END=1151025	GT:DP:GQ:MIN_DP:PL	0/0:0:0:0:0,0,0
I	1151059	.	A	<NON_REF>	.	.	END=1151059	GT:DP:GQ:MIN_DP:PL	0/0:0:0:0:0,0,0
I	1151150	.	G	<NON_REF>	.	.	END=1151150	GT:DP:GQ:MIN_DP:PL	0/0:0:0:0:0,0,0
I	1151181	.	C	<NON_REF>	.	.	END=1151181	GT:DP:GQ:MIN_DP:PL	0/0:0:0:0:0,0,0
I	1151283	.	G	<NON_REF>	.	.	END=1151283	GT:DP:GQ:MIN_DP:PL	0/0:0:0:0:0,0,0
I	1151465	.	G	<NON_REF>	.	.	END=1151465	GT:DP:GQ:MIN_DP:PL	0/0:0:0:0:0,0,0
I	1151487	.	T	<NON_REF>	.	.	END=1151487	GT:DP:GQ:MIN_DP:PL	0/0:1:3:1:0,3,41
I	1151493	.	C	<NON_REF>	.	.	END=1151493	GT:DP:GQ:MIN_DP:PL	0/0:1:3:1:0,3,41
I	1151496	.	T	<NON_REF>	.	.	END=1151496	GT:DP:GQ:MIN_DP:PL	0/0:1:3:1:0,3,41
I	1152066	.	A	<NON_REF>	.	.	END=1152066	GT:DP:GQ:MIN_DP:PL	0/0:0:0:0:0,0,0
I	1152358	.	G	<NON_REF>	.	.	END=1152358	GT:DP:GQ:MIN_DP:PL	0/0:0:0:0:0,0,0
I	1152420	.	A	<NON_REF>	.	.	END=1152421	GT:DP:GQ:MIN_DP:PL	0/0:0:0:0:0,0,0
I	1152600	.	A	<NON_REF>	.	.	END=1152600	GT:DP:GQ:MIN_DP:PL	0/0:0:0:0:0,0,0
I	1152836	.	G	<NON_REF>	.	.	END=1152836	GT:DP:GQ:MIN_DP:PL	0/0:2:6:2:0,6,43
I	1152898	.	A	<NON_REF>	.	.	END=1152898	GT:DP:GQ:MIN_DP:PL	0/0:2:6:2:0,6,49
I	1153104	.	T	<NON_REF>	.	.	END=1153104	GT:DP:GQ:MIN_DP:PL	0/0:0:0:0:0,0,0
I	1153176	.	C	<NON_REF>	.	.	END=1153176	GT:DP:GQ:MIN_DP:PL	0/0:0:0:0:0,0,0
I	1153179	.	T	<NON_REF>	.	.	END=1153179	GT:DP:GQ:MIN_DP:PL	0/0:0:0:0:0,0,0
I	1153322	.	G	<NON_REF>	.	.	END=1153322	GT:DP:GQ:MIN_DP:PL	0/0:0:0:0:0,0,0
I	1153531	.	T	<NON_REF>	.	.	END=1153531	GT:DP:GQ:MIN_DP:PL	0/0:1:3:1:0,3,41
I	1153568	.	G	<NON_REF>	.	.	END=1153568	GT:DP:GQ:MIN_DP:PL	0/0:1:3:1:0,3,32
I	1154278	.	C	<NON_REF>	.	.	END=1154278	GT:DP:GQ:MIN_DP:PL	0/0:2:6:2:0,6,55
I	1154445	.	A	<NON_REF>	.	.	END=1154445	GT:DP:GQ:MIN_DP:PL	0/0:1:3:1:0,3,19
I	1154559	.	C	<NON_REF>	.	.	END=1154559	GT:DP:GQ:MIN_DP:PL	0/0:4:12:4:0,12,131
I	1154618	.	T	<NON_REF>	.	.	END=1154618	GT:DP:GQ:MIN_DP:PL	0/0:4:12:4:0,12,131
I	1154806	.	T	<NON_REF>	.	.	END=1154806	GT:DP:GQ:MIN_DP:PL	0/0:2:0:2:0,0,7
I	1154921	.	A	<NON_REF>	.	.	END=1154921	GT:DP:GQ:MIN_DP:PL	0/0:0:0:0:0,0,0
I	1154955	.	G	<NON_REF>	.	.	END=1154955	GT:DP:GQ:MIN_DP:PL	0/0:0:0:0:0,0,0
I	1154974	.	A	<NON_REF>	.	.	END=1154974	GT:DP:GQ:MIN_DP:PL	0/0:0:0:0:0,0,0
I	1155052	.	G	<NON_REF>	.	.	END=1155052	GT:DP:GQ:MIN_DP:PL	0/0:0:0:0:0,0,0
I	1155211	.	G	<NON_REF>	.	.	END=1155211	GT:DP:GQ:MIN_DP:PL	0/0:0:0:0:0,0,0
I	1155238	.	G	<NON_REF>	.	.	END=1155238	GT:DP:GQ:MIN_DP:PL	0/0:1:3:1:0,3,41
I	1155280	.	T	<NON_REF>	.	.	END=1155281	GT:DP:GQ:MIN_DP:PL	0/0:0:0:0:0,0,0
I	1155295	.	A	<NON_REF>	.	.	END=1155295	GT:DP:GQ:MIN_DP:PL	0/0:0:0:0:0,0,0
I	1155323	.	C	<NON_REF>	.	.	END=1155323	GT:DP:GQ:MIN_DP:PL	0/0:1:3:1:0,3,32
I	1155325	.	T	<NON_REF>	.	.	END=1155325	GT:DP:GQ:MIN_DP:PL	0/0:1:3:1:0,3,19
I	1155328	.	T	<NON_REF>	.	.	END=1155328	GT:DP:GQ:MIN_DP:PL	0/0:1:3:1:0,3,19
I	1155340	.	G	<NON_REF>	.	.	END=1155340	GT:DP:GQ:MIN_DP:PL	0/0:1:3:1:0,3,41
I	1155342	.	G	<NON_REF>	.	.	END=1155343	GT:DP:GQ:MIN_DP:PL	0/0:1:3:1:0,3,41
I	1155449	.	G	<NON_REF>	.	.	END=1155449	GT:DP:GQ:MIN_DP:PL	0/0:1:3:1:0,3,41
I	1156804	.	A	<NON_REF>	.	.	END=1156804	GT:DP:GQ:MIN_DP:PL	0/0:0:0:0:0,0,0
I	1156848	.	G	<NON_REF>	.	.	END=1156848	GT:DP:GQ:MIN_DP:PL	0/0:1:3:1:0,3,41
I	1158460	.	T	<NON_REF>	.	.	END=1158460	GT:DP:GQ:MIN_DP:PL	0/0:0:0:0:0,0,0
I	1158535	.	A	<NON_REF>	.	.	END=1158535	GT:DP:GQ:MIN_DP:PL	0/0:0:0:0:0,0,0
I	1159045	.	A	<NON_REF>	.	.	END=1159045	GT:DP:GQ:MIN_DP:PL	0/0:0:0:0:0,0,0
I	1159250	.	C	<NON_REF>	.	.	END=1159250	GT:DP:GQ:MIN_DP:PL	0/0:0:0:0:0,0,0
I	1159567	.	T	<NON_REF>	.	.	END=1159567	GT:DP:GQ:MIN_DP:PL	0/0:3:9:3:0,9,96
I	1159975	.	G	<NON_REF>	.	.	END=1159975	GT:DP:GQ:MIN_DP:PL	0/0:0:0:0:0,0,0
I	1160361	.	C	<NON_REF>	.	.	END=1160361	GT:DP:GQ:MIN_DP:PL	0/0:0:0:0:0,0,0
I	1160802	.	G	<NON_REF>	.	.	END=1160802	GT:DP:GQ:MIN_DP:PL	0/0:0:0:0:0,0,0
I	1161096	.	C	<NON_REF>	.	.	END=1161096	GT:DP:GQ:MIN_DP:PL	0/0:3:9:3:0,9,90
I	1161135	.	T	<NON_REF>	.	.	END=1161135	GT:DP:GQ:MIN_DP:PL	0/0:3:9:3:0,9,90
I	1161149	.	C	<NON_REF>	.	.	END=1161150	GT:DP:GQ:MIN_DP:PL	0/0:3:6:3:0,6,90
I	1161155	.	G	<NON_REF>	.	.	END=1161155	GT:DP:GQ:MIN_DP:PL	0/0:2:0:2:0,0,0
I	1161553	.	T	<NON_REF>	.	.	END=1161554	GT:DP:GQ:MIN_DP:PL	0/0:1:3:1:0,3,41
I	1161561	.	T	<NON_REF>	.	.	END=1161561	GT:DP:GQ:MIN_DP:PL	0/0:1:3:1:0,3,41
I	1161572	.	C	<NON_REF>	.	.	END=1161572	GT:DP:GQ:MIN_DP:PL	0/0:1:3:1:0,3,41
I	1161578	.	G	<NON_REF>	.	.	END=1161579	GT:DP:GQ:MIN_DP:PL	0/0:1:3:1:0,3,37
I	1161668	.	C	<NON_REF>	.	.	END=1161668	GT:DP:GQ:MIN_DP:PL	0/0:1:0:1:0,0,0
I	1161701	.	A	<NON_REF>	.	.	END=1161701	GT:DP:GQ:MIN_DP:PL	0/0:0:0:0:0,0,0
I	1161819	.	T	<NON_REF>	.	.	END=1161819	GT:DP:GQ:MIN_DP:PL	0/0:1:3:1:0,3,19
I	1161841	.	A	<NON_REF>	.	.	END=1161841	GT:DP:GQ:MIN_DP:PL	0/0:1:3:1:0,3,41
I	1161982	.	T	<NON_REF>	.	.	END=1161982	GT:DP:GQ:MIN_DP:PL	0/0:2:6:2:0,6,49
I	1162219	.	G	<NON_REF>	.	.	END=1162219	GT:DP:GQ:MIN_DP:PL	0/0:0:0:0:0,0,0
I	1162284	.	A	<NON_REF>	.	.	END=1162284	GT:DP:GQ:MIN_DP:PL	0/0:1:3:1:0,3,41
I	1162492	.	T	<NON_REF>	.	.	END=1162492	GT:DP:GQ:MIN_DP:PL	0/0:2:6:2:0,6,82
I	1162564	.	T	<NON_REF>	.	.	END=1162564	GT:DP:GQ:MIN_DP:PL	0/0:2:6:2:0,6,74
I	1162905	.	A	<NON_REF>	.	.	END=1162905	GT:DP:GQ:MIN_DP:PL	0/0:0:0:0:0,0,0
I	1162925	.	C	<NON_REF>	.	.	END=1162925	GT:DP:GQ:MIN_DP:PL	0/0:0:0:0:0,0,0
I	1163459	.	C	<NON_REF>	.	.	END=1163459	GT:DP:GQ:MIN_DP:PL	0/0:3:9:3:0,9,90
I	1163461	.	T	<NON_REF>	.	.	END=1163461	GT:DP:GQ:MIN_DP:PL	0/0:3:9:3:0,9,90
I	1163981	.	C	<NON_REF>	.	.	END=1163981	GT:DP:GQ:MIN_DP:PL	0/0:1:3:1:0,3,37
I	1164016	.	G	<NON_REF>	.	.	END=1164016	GT:DP:GQ:MIN_DP:PL	0/0:1:3:1:0,3,41
I	1164024	.	A	<NON_REF>	.	.	END=1164024	GT:DP:GQ:MIN_DP:PL	0/0:1:3:1:0,3,41
I	1164138	.	T	<NON_REF>	.	.	END=1164138	GT:DP:GQ:MIN_DP:PL	0/0:2:6:2:0,6,82
I	1164150	.	A	<NON_REF>	.	.	END=1164150	GT:DP:GQ:MIN_DP:PL	0/0:2:6:2:0,6,82
I	1164236	.	A	<NON_REF>	.	.	END=1164236	GT:DP:GQ:MIN_DP:PL	0/0:1:3:1:0,3,41
I	1164239	.	A	<NON_REF>	.	.	END=1164239	GT:DP:GQ:MIN_DP:PL	0/0:1:3:1:0,3,41
I	1164249	.	G	<NON_REF>	.	.	END=1164249	GT:DP:GQ:MIN_DP:PL	0/0:1:3:1:0,3,41
I	1165038	.	T	<NON_REF>	.	.	END=1165038	GT:DP:GQ:MIN_DP:PL	0/0:0:0:0:0,0,0
I	1165073	.	G	<NON_REF>	.	.	END=1165073	GT:DP:GQ:MIN_DP:PL	0/0:0:0:0:0,0,0
I	1165108	.	T	<NON_REF>	.	.	END=1165108	GT:DP:GQ:MIN_DP:PL	0/0:0:0:0:0,0,0
I	1165178	.	C	<NON_REF>	.	.	END=1165178	GT:DP:GQ:MIN_DP:PL	0/0:0:0:0:0,0,0
I	1165245	.	G	<NON_REF>	.	.	END=1165245	GT:DP:GQ:MIN_DP:PL	0/0:0:0:0:0,0,0
I	1165350	.	C	<NON_REF>	.	.	END=1165350	GT:DP:GQ:MIN_DP:PL	0/0:0:0:0:0,0,0
I	1165533	.	G	<NON_REF>	.	.	END=1165533	GT:DP:GQ:MIN_DP:PL	0/0:0:0:0:0,0,0
I	1165597	.	G	<NON_REF>	.	.	END=1165597	GT:DP:GQ:MIN_DP:PL	0/0:0:0:0:0,0,0
I	1165765	.	G	<NON_REF>	.	.	END=1165765	GT:DP:GQ:MIN_DP:PL	0/0:1:3:1:0,3,19
I	1165791	.	T	<NON_REF>	.	.	END=1165791	GT:DP:GQ:MIN_DP:PL	0/0:1:3:1:0,3,37
I	1165834	.	C	<NON_REF>	.	.	END=1165834	GT:DP:GQ:MIN_DP:PL	0/0:3:9:3:0,9,80
I	1166054	.	A	<NON_REF>	.	.	END=1166054	GT:DP:GQ:MIN_DP:PL	0/0:1:3:1:0,3,41
I	1166360	.	A	<NON_REF>	.	.	END=1166360	GT:DP:GQ:MIN_DP:PL	0/0:0:0:0:0,0,0
I	1166368	.	G	<NON_REF>	.	.	END=1166368	GT:DP:GQ:MIN_DP:PL	0/0:0:0:0:0,0,0
I	1166625	.	A	<NON_REF>	.	.	END=1166625	GT:DP:GQ:MIN_DP:PL	0/0:0:0:0:0,0,0
I	1166632	.	A	<NON_REF>	.	.	END=1166632	GT:DP:GQ:MIN_DP:PL	0/0:0:0:0:0,0,0
I	1166683	.	T	<NON_REF>	.	.	END=1166683	GT:DP:GQ:MIN_DP:PL	0/0:0:0:0:0,0,0
I	1166850	.	G	<NON_REF>	.	.	END=1166850	GT:DP:GQ:MIN_DP:PL	0/0:0:0:0:0,0,0
I	1166889	.	T	<NON_REF>	.	.	END=1166889	GT:DP:GQ:MIN_DP:PL	0/0:0:0:0:0,0,0
I	1166950	.	A	<NON_REF>	.	.	END=1166950	GT:DP:GQ:MIN_DP:PL	0/0:0:0:0:0,0,0
I	1167027	.	G	<NON_REF>	.	.	END=1167027	GT:DP:GQ:MIN_DP:PL	0/0:0:0:0:0,0,0
I	1167045	.	G	<NON_REF>	.	.	END=1167045	GT:DP:GQ:MIN_DP:PL	0/0:0:0:0:0,0,0
I	1167056	.	A	<NON_REF>	.	.	END=1167056	GT:DP:GQ:MIN_DP:PL	0/0:0:0:0:0,0,0
I	1167295	.	A	<NON_REF>	.	.	END=1167295	GT:DP:GQ:MIN_DP:PL	0/0:0:0:0:0,0,0
I	1167372	.	G	<NON_REF>	.	.	END=1167372	GT:DP:GQ:MIN_DP:PL	0/0:0:0:0:0,0,0
I	1167460	.	C	<NON_REF>	.	.	END=1167460	GT:DP:GQ:MIN_DP:PL	0/0:2:6:2:0,6,49
I	1167522	.	T	<NON_REF>	.	.	END=1167522	GT:DP:GQ:MIN_DP:PL	0/0:2:6:2:0,6,49
I	1168495	.	G	<NON_REF>	.	.	END=1168495	GT:DP:GQ:MIN_DP:PL	0/0:3:9:3:0,9,86
I	1168664	.	C	<NON_REF>	.	.	END=1168664	GT:DP:GQ:MIN_DP:PL	0/0:2:6:2:0,6,59
I	1168696	.	G	<NON_REF>	.	.	END=1168696	GT:DP:GQ:MIN_DP:PL	0/0:2:6:2:0,6,73
I	1168720	.	T	<NON_REF>	.	.	END=1168720	GT:DP:GQ:MIN_DP:PL	0/0:3:9:3:0,9,75
I	1168756	.	G	<NON_REF>	.	.	END=1168756	GT:DP:GQ:MIN_DP:PL	0/0:2:6:2:0,6,49
I	1168764	.	A	<NON_REF>	.	.	END=1168764	GT:DP:GQ:MIN_DP:PL	0/0:2:3:2:0,3,45
I	1168968	.	A	<NON_REF>	.	.	END=1168968	GT:DP:GQ:MIN_DP:PL	0/0:0:0:0:0,0,0
I	1168978	.	T	<NON_REF>	.	.	END=1168978	GT:DP:GQ:MIN_DP:PL	0/0:0:0:0:0,0,0
I	1169005	.	T	<NON_REF>	.	.	END=1169005	GT:DP:GQ:MIN_DP:PL	0/0:0:0:0:0,0,0
I	1169012	.	T	<NON_REF>	.	.	END=1169012	GT:DP:GQ:MIN_DP:PL	0/0:0:0:0:0,0,0
I	1169095	.	T	<NON_REF>	.	.	END=1169095	GT:DP:GQ:MIN_DP:PL	0/0:0:0:0:0,0,0
I	1169120	.	C	<NON_REF>	.	.	END=1169120	GT:DP:GQ:MIN_DP:PL	0/0:0:0:0:0,0,0
I	1169810	.	T	<NON_REF>	.	.	END=1169810	GT:DP:GQ:MIN_DP:PL	0/0:2:6:2:0,6,49
I	1169897	.	T	<NON_REF>	.	.	END=1169897	GT:DP:GQ:MIN_DP:PL	0/0:1:3:1:0,3,41
I	1169920	.	C	<NON_REF>	.	.	END=1169920	GT:DP:GQ:MIN_DP:PL	0/0:1:3:1:0,3,41
I	1169922	.	G	<NON_REF>	.	.	END=1169922	GT:DP:GQ:MIN_DP:PL	0/0:1:3:1:0,3,41
I	1169948	.	A	<NON_REF>	.	.	END=1169950	GT:DP:GQ:MIN_DP:PL	0/0:1:0:1:0,0,0
I	1170201	.	A	<NON_REF>	.	.	END=1170201	GT:DP:GQ:MIN_DP:PL	0/0:3:9:3:0,9,90
I	1170203	.	C	<NON_REF>	.	.	END=1170204	GT:DP:GQ:MIN_DP:PL	0/0:3:9:3:0,9,86
I	1170226	.	A	<NON_REF>	.	.	END=1170226	GT:DP:GQ:MIN_DP:PL	0/0:3:6:3:0,6,90
I	1170242	.	G	<NON_REF>	.	.	END=1170242	GT:DP:GQ:MIN_DP:PL	0/0:1:3:1:0,3,41
I	1170251	.	A	<NON_REF>	.	.	END=1170251	GT:DP:GQ:MIN_DP:PL	0/0:1:3:1:0,3,41
I	1170337	.	G	<NON_REF>	.	.	END=1170337	GT:DP:GQ:MIN_DP:PL	0/0:1:3:1:0,3,37
I	1170361	.	T	<NON_REF>	.	.	END=1170361	GT:DP:GQ:MIN_DP:PL	0/0:1:3:1:0,3,41
I	1170420	.	A	<NON_REF>	.	.	END=1170420	GT:DP:GQ:MIN_DP:PL	0/0:1:3:1:0,3,41
I	1170458	.	G	<NON_REF>	.	.	END=1170458	GT:DP:GQ:MIN_DP:PL	0/0:0:0:0:0,0,0
I	1170480	.	A	<NON_REF>	.	.	END=1170480	GT:DP:GQ:MIN_DP:PL	0/0:0:0:0:0,0,0
I	1170562	.	G	<NON_REF>	.	.	END=1170562	GT:DP:GQ:MIN_DP:PL	0/0:0:0:0:0,0,0
I	1170576	.	A	<NON_REF>	.	.	END=1170576	GT:DP:GQ:MIN_DP:PL	0/0:0:0:0:0,0,0
I	1170584	.	C	<NON_REF>	.	.	END=1170584	GT:DP:GQ:MIN_DP:PL	0/0:0:0:0:0,0,0
I	1170625	.	A	<NON_REF>	.	.	END=1170627	GT:DP:GQ:MIN_DP:PL	0/0:0:0:0:0,0,0
I	1170639	.	A	<NON_REF>	.	.	END=1170639	GT:DP:GQ:MIN_DP:PL	0/0:0:0:0:0,0,0
I	1170642	.	G	<NON_REF>	.	.	END=1170642	GT:DP:GQ:MIN_DP:PL	0/0:0:0:0:0,0,0
I	1170660	.	T	<NON_REF>	.	.	END=1170660	GT:DP:GQ:MIN_DP:PL	0/0:0:0:0:0,0,0
I	1171017	.	A	<NON_REF>	.	.	END=1171017	GT:DP:GQ:MIN_DP:PL	0/0:1:0:1:0,0,0
I	1171024	.	A	<NON_REF>	.	.	END=1171024	GT:DP:GQ:MIN_DP:PL	0/0:1:3:1:0,3,41
I	1171070	.	A	<NON_REF>	.	.	END=1171070	GT:DP:GQ:MIN_DP:PL	0/0:1:3:1:0,3,37
I	1171115	.	C	<NON_REF>	.	.	END=1171115	GT:DP:GQ:MIN_DP:PL	0/0:1:3:1:0,3,41
I	1171264	.	T	<NON_REF>	.	.	END=1171264	GT:DP:GQ:MIN_DP:PL	0/0:3:9:3:0,9,86
I	1171266	.	G	<NON_REF>	.	.	END=1171266	GT:DP:GQ:MIN_DP:PL	0/0:3:9:3:0,9,86
I	1171568	.	T	<NON_REF>	.	.	END=1171568	GT:DP:GQ:MIN_DP:PL	0/0:2:3:2:0,3,45
I	1171668	.	T	<NON_REF>	.	.	END=1171668	GT:DP:GQ:MIN_DP:PL	0/0:2:3:2:0,3,45
I	1171673	.	G	<NON_REF>	.	.	END=1171673	GT:DP:GQ:MIN_DP:PL	0/0:2:3:2:0,3,45
I	1171705	.	A	<NON_REF>	.	.	END=1171705	GT:DP:GQ:MIN_DP:PL	0/0:1:3:1:0,3,41
I	1171726	.	G	<NON_REF>	.	.	END=1171726	GT:DP:GQ:MIN_DP:PL	0/0:1:3:1:0,3,41
I	1171753	.	A	<NON_REF>	.	.	END=1171753	GT:DP:GQ:MIN_DP:PL	0/0:1:3:1:0,3,41
I	1171820	.	C	<NON_REF>	.	.	END=1171820	GT:DP:GQ:MIN_DP:PL	0/0:0:0:0:0,0,0
I	1171951	.	A	<NON_REF>	.	.	END=1171951	GT:DP:GQ:MIN_DP:PL	0/0:0:0:0:0,0,0
I	1172223	.	T	<NON_REF>	.	.	END=1172223	GT:DP:GQ:MIN_DP:PL	0/0:2:6:2:0,6,78
I	1172229	.	T	<NON_REF>	.	.	END=1172229	GT:DP:GQ:MIN_DP:PL	0/0:2:6:2:0,6,82
I	1172231	.	G	<NON_REF>	.	.	END=1172231	GT:DP:GQ:MIN_DP:PL	0/0:2:6:2:0,6,82
I	1172233	.	A	<NON_REF>	.	.	END=1172233	GT:DP:GQ:MIN_DP:PL	0/0:2:6:2:0,6,82
I	1172240	.	A	<NON_REF>	.	.	END=1172240	GT:DP:GQ:MIN_DP:PL	0/0:2:6:2:0,6,82
I	1172246	.	T	<NON_REF>	.	.	END=1172247	GT:DP:GQ:MIN_DP:PL	0/0:2:6:2:0,6,82
I	1172250	.	T	<NON_REF>	.	.	END=1172250	GT:DP:GQ:MIN_DP:PL	0/0:2:6:2:0,6,78
I	1172392	.	C	<NON_REF>	.	.	END=1172392	GT:DP:GQ:MIN_DP:PL	0/0:0:0:0:0,0,0
I	1172479	.	G	<NON_REF>	.	.	END=1172479	GT:DP:GQ:MIN_DP:PL	0/0:2:6:2:0,6,78
I	1172685	.	T	<NON_REF>	.	.	END=1172685	GT:DP:GQ:MIN_DP:PL	0/0:0:0:0:0,0,0
I	1172691	.	T	<NON_REF>	.	.	END=1172691	GT:DP:GQ:MIN_DP:PL	0/0:0:0:0:0,0,0
I	1172712	.	T	<NON_REF>	.	.	END=1172712	GT:DP:GQ:MIN_DP:PL	0/0:0:0:0:0,0,0
I	1172721	.	A	<NON_REF>	.	.	END=1172721	GT:DP:GQ:MIN_DP:PL	0/0:0:0:0:0,0,0
I	1172726	.	G	<NON_REF>	.	.	END=1172727	GT:DP:GQ:MIN_DP:PL	0/0:0:0:0:0,0,0
I	1172745	.	A	<NON_REF>	.	.	END=1172746	GT:DP:GQ:MIN_DP:PL	0/0:1:3:1:0,3,37
I	1172851	.	T	<NON_REF>	.	.	END=1172852	GT:DP:GQ:MIN_DP:PL	0/0:2:6:2:0,6,55
I	1172960	.	G	<NON_REF>	.	.	END=1172960	GT:DP:GQ:MIN_DP:PL	0/0:0:0:0:0,0,0
I	1173153	.	C	<NON_REF>	.	.	END=1173153	GT:DP:GQ:MIN_DP:PL	0/0:1:3:1:0,3,41
I	1173302	.	T	<NON_REF>	.	.	END=1173302	GT:DP:GQ:MIN_DP:PL	0/0:1:3:1:0,3,41
I	1173339	.	C	<NON_REF>	.	.	END=1173339	GT:DP:GQ:MIN_DP:PL	0/0:1:0:1:0,0,0
I	1173342	.	G	<NON_REF>	.	.	END=1173342	GT:DP:GQ:MIN_DP:PL	0/0:1:0:1:0,0,0
I	1173506	.	C	<NON_REF>	.	.	END=1173506	GT:DP:GQ:MIN_DP:PL	0/0:0:0:0:0,0,0
I	1173628	.	A	<NON_REF>	.	.	END=1173628	GT:DP:GQ:MIN_DP:PL	0/0:1:3:1:0,3,19
I	1173658	.	C	<NON_REF>	.	.	END=1173658	GT:DP:GQ:MIN_DP:PL	0/0:1:3:1:0,3,41
I	1173683	.	T	<NON_REF>	.	.	END=1173683	GT:DP:GQ:MIN_DP:PL	0/0:2:6:2:0,6,43
I	1173775	.	C	<NON_REF>	.	.	END=1173775	GT:DP:GQ:MIN_DP:PL	0/0:1:3:1:0,3,41
I	1174026	.	T	<NON_REF>	.	.	END=1174026	GT:DP:GQ:MIN_DP:PL	0/0:0:0:0:0,0,0
I	1174127	.	A	<NON_REF>	.	.	END=1174127	GT:DP:GQ:MIN_DP:PL	0/0:1:3:1:0,3,41
I	1174289	.	A	<NON_REF>	.	.	END=1174289	GT:DP:GQ:MIN_DP:PL	0/0:1:3:1:0,3,32
I	1174548	.	A	<NON_REF>	.	.	END=1174548	GT:DP:GQ:MIN_DP:PL	0/0:0:0:0:0,0,0
I	1174614	.	T	<NON_REF>	.	.	END=1174614	GT:DP:GQ:MIN_DP:PL	0/0:0:0:0:0,0,0
I	1174692	.	T	<NON_REF>	.	.	END=1174692	GT:DP:GQ:MIN_DP:PL	0/0:0:0:0:0,0,0
I	1174771	.	G	<NON_REF>	.	.	END=1174771	GT:DP:GQ:MIN_DP:PL	0/0:0:0:0:0,0,0
I	1174936	.	C	<NON_REF>	.	.	END=1174936	GT:DP:GQ:MIN_DP:PL	0/0:0:0:0:0,0,0
I	1174970	.	T	<NON_REF>	.	.	END=1174970	GT:DP:GQ:MIN_DP:PL	0/0:0:0:0:0,0,0
I	1175039	.	G	<NON_REF>	.	.	END=1175039	GT:DP:GQ:MIN_DP:PL	0/0:0:0:0:0,0,0
I	1175043	.	A	<NON_REF>	.	.	END=1175043	GT:DP:GQ:MIN_DP:PL	0/0:0:0:0:0,0,0
I	1175080	.	A	<NON_REF>	.	.	END=1175080	GT:DP:GQ:MIN_DP:PL	0/0:1:3:1:0,3,41
I	1175229	.	A	<NON_REF>	.	.	END=1175229	GT:DP:GQ:MIN_DP:PL	0/0:1:3:1:0,3,41
I	1175284	.	A	<NON_REF>	.	.	END=1175284	GT:DP:GQ:MIN_DP:PL	0/0:1:3:1:0,3,41
I	1175325	.	A	<NON_REF>	.	.	END=1175325	GT:DP:GQ:MIN_DP:PL	0/0:1:0:1:0,0,0
I	1176585	.	C	<NON_REF>	.	.	END=1176585	GT:DP:GQ:MIN_DP:PL	0/0:0:0:0:0,0,0
I	1176757	.	G	<NON_REF>	.	.	END=1176757	GT:DP:GQ:MIN_DP:PL	0/0:1:3:1:0,3,41
I	1176778	.	G	<NON_REF>	.	.	END=1176778	GT:DP:GQ:MIN_DP:PL	0/0:1:3:1:0,3,41
I	1176898	.	C	<NON_REF>	.	.	END=1176898	GT:DP:GQ:MIN_DP:PL	0/0:0:0:0:0,0,0
I	1177174	.	A	<NON_REF>	.	.	END=1177175	GT:DP:GQ:MIN_DP:PL	0/0:0:0:0:0,0,0
I	1177316	.	C	<NON_REF>	.	.	END=1177316	GT:DP:GQ:MIN_DP:PL	0/0:0:0:0:0,0,0
I	1177414	.	C	<NON_REF>	.	.	END=1177414	GT:DP:GQ:MIN_DP:PL	0/0:0:0:0:0,0,0
I	1177550	.	A	<NON_REF>	.	.	END=1177550	GT:DP:GQ:MIN_DP:PL	0/0:0:0:0:0,0,0
I	1177577	.	C	<NON_REF>	.	.	END=1177577	GT:DP:GQ:MIN_DP:PL	0/0:0:0:0:0,0,0
I	1177632	.	A	<NON_REF>	.	.	END=1177632	GT:DP:GQ:MIN_DP:PL	0/0:0:0:0:0,0,0
I	1178135	.	G	<NON_REF>	.	.	END=1178135	GT:DP:GQ:MIN_DP:PL	0/0:1:3:1:0,3,41
I	1178361	.	C	<NON_REF>	.	.	END=1178361	GT:DP:GQ:MIN_DP:PL	0/0:0:0:0:0,0,0
I	1178457	.	T	<NON_REF>	.	.	END=1178458	GT:DP:GQ:MIN_DP:PL	0/0:2:6:2:0,6,43
I	1178601	.	T	<NON_REF>	.	.	END=1178601	GT:DP:GQ:MIN_DP:PL	0/0:1:3:1:0,3,41
I	1178613	.	G	<NON_REF>	.	.	END=1178613	GT:DP:GQ:MIN_DP:PL	0/0:1:3:1:0,3,32
I	1178617	.	G	<NON_REF>	.	.	END=1178617	GT:DP:GQ:MIN_DP:PL	0/0:1:3:1:0,3,41
I	1178620	.	A	<NON_REF>	.	.	END=1178621	GT:DP:GQ:MIN_DP:PL	0/0:1:3:1:0,3,19
I	1178765	.	A	<NON_REF>	.	.	END=1178765	GT:DP:GQ:MIN_DP:PL	0/0:1:3:1:0,3,41
I	1178963	.	C	<NON_REF>	.	.	END=1178963	GT:DP:GQ:MIN_DP:PL	0/0:1:3:1:0,3,37
I	1179715	.	A	<NON_REF>	.	.	END=1179715	GT:DP:GQ:MIN_DP:PL	0/0:0:0:0:0,0,0
I	1179931	.	C	<NON_REF>	.	.	END=1179931	GT:DP:GQ:MIN_DP:PL	0/0:0:0:0:0,0,0
I	1180002	.	A	<NON_REF>	.	.	END=1180002	GT:DP:GQ:MIN_DP:PL	0/0:0:0:0:0,0,0
I	1180494	.	T	<NON_REF>	.	.	END=1180494	GT:DP:GQ:MIN_DP:PL	0/0:0:0:0:0,0,0
I	1181207	.	G	<NON_REF>	.	.	END=1181207	GT:DP:GQ:MIN_DP:PL	0/0:1:3:1:0,3,41
I	1181223	.	T	<NON_REF>	.	.	END=1181223	GT:DP:GQ:MIN_DP:PL	0/0:1:3:1:0,3,41
I	1181945	.	C	<NON_REF>	.	.	END=1181945	GT:DP:GQ:MIN_DP:PL	0/0:0:0:0:0,0,0
I	1183376	.	G	<NON_REF>	.	.	END=1183376	GT:DP:GQ:MIN_DP:PL	0/0:0:0:0:0,0,0
I	1183612	.	C	<NON_REF>	.	.	END=1183612	GT:DP:GQ:MIN_DP:PL	0/0:0:0:0:0,0,0
I	1184297	.	A	<NON_REF>	.	.	END=1184297	GT:DP:GQ:MIN_DP:PL	0/0:0:0:0:0,0,0
I	1184596	.	G	<NON_REF>	.	.	END=1184596	GT:DP:GQ:MIN_DP:PL	0/0:1:3:1:0,3,37
I	1184600	.	C	<NON_REF>	.	.	END=1184600	GT:DP:GQ:MIN_DP:PL	0/0:1:3:1:0,3,41
I	1184604	.	G	<NON_REF>	.	.	END=1184604	GT:DP:GQ:MIN_DP:PL	0/0:1:0:1:0,0,0
I	1184610	.	G	<NON_REF>	.	.	END=1184610	GT:DP:GQ:MIN_DP:PL	0/0:1:3:1:0,3,32
I	1184619	.	A	<NON_REF>	.	.	END=1184619	GT:DP:GQ:MIN_DP:PL	0/0:1:3:1:0,3,41
I	1184645	.	T	<NON_REF>	.	.	END=1184645	GT:DP:GQ:MIN_DP:PL	0/0:1:3:1:0,3,41
I	1184718	.	C	<NON_REF>	.	.	END=1184718	GT:DP:GQ:MIN_DP:PL	0/0:1:3:1:0,3,41
I	1184834	.	T	<NON_REF>	.	.	END=1184834	GT:DP:GQ:MIN_DP:PL	0/0:0:0:0:0,0,0
I	1184937	.	T	<NON_REF>	.	.	END=1184937	GT:DP:GQ:MIN_DP:PL	0/0:0:0:0:0,0,0
I	1185266	.	C	<NON_REF>	.	.	END=1185266	GT:DP:GQ:MIN_DP:PL	0/0:0:0:0:0,0,0
I	1185405	.	A	<NON_REF>	.	.	END=1185405	GT:DP:GQ:MIN_DP:PL	0/0:0:0:0:0,0,0
I	1185524	.	C	<NON_REF>	.	.	END=1185524	GT:DP:GQ:MIN_DP:PL	0/0:1:3:1:0,3,41
I	1185563	.	A	<NON_REF>	.	.	END=1185563	GT:DP:GQ:MIN_DP:PL	0/0:1:3:1:0,3,19
I	1185584	.	C	<NON_REF>	.	.	END=1185584	GT:DP:GQ:MIN_DP:PL	0/0:1:3:1:0,3,32
I	1185605	.	A	<NON_REF>	.	.	END=1185605	GT:DP:GQ:MIN_DP:PL	0/0:1:3:1:0,3,41
I	1185624	.	C	<NON_REF>	.	.	END=1185624	GT:DP:GQ:MIN_DP:PL	0/0:1:3:1:0,3,19
I	1185628	.	A	<NON_REF>	.	.	END=1185628	GT:DP:GQ:MIN_DP:PL	0/0:1:3:1:0,3,19
I	1185649	.	G	<NON_REF>	.	.	END=1185649	GT:DP:GQ:MIN_DP:PL	0/0:1:0:1:0,0,0
I	1185868	.	G	<NON_REF>	.	.	END=1185868	GT:DP:GQ:MIN_DP:PL	0/0:0:0:0:0,0,0
I	1185912	.	C	<NON_REF>	.	.	END=1185912	GT:DP:GQ:MIN_DP:PL	0/0:0:0:0:0,0,0
I	1186267	.	G	<NON_REF>	.	.	END=1186267	GT:DP:GQ:MIN_DP:PL	0/0:0:0:0:0,0,0
I	1186271	.	G	<NON_REF>	.	.	END=1186271	GT:DP:GQ:MIN_DP:PL	0/0:0:0:0:0,0,0
I	1186298	.	A	<NON_REF>	.	.	END=1186298	GT:DP:GQ:MIN_DP:PL	0/0:1:3:1:0,3,41
I	1186302	.	T	<NON_REF>	.	.	END=1186302	GT:DP:GQ:MIN_DP:PL	0/0:1:3:1:0,3,41
I	1186304	.	C	<NON_REF>	.	.	END=1186304	GT:DP:GQ:MIN_DP:PL	0/0:1:3:1:0,3,41
I	1186307	.	A	<NON_REF>	.	.	END=1186307	GT:DP:GQ:MIN_DP:PL	0/0:1:3:1:0,3,41
I	1186418	.	A	<NON_REF>	.	.	END=1186418	GT:DP:GQ:MIN_DP:PL	0/0:1:3:1:0,3,41
I	1186592	.	G	<NON_REF>	.	.	END=1186592	GT:DP:GQ:MIN_DP:PL	0/0:1:3:1:0,3,19
I	1187804	.	A	<NON_REF>	.	.	END=1187804	GT:DP:GQ:MIN_DP:PL	0/0:0:0:0:0,0,0
I	1187815	.	T	<NON_REF>	.	.	END=1187815	GT:DP:GQ:MIN_DP:PL	0/0:0:0:0:0,0,0
I	1187840	.	C	<NON_REF>	.	.	END=1187840	GT:DP:GQ:MIN_DP:PL	0/0:0:0:0:0,0,0
I	1188005	.	T	<NON_REF>	.	.	END=1188005	GT:DP:GQ:MIN_DP:PL	0/0:3:9:3:0,9,84
I	1188013	.	T	<NON_REF>	.	.	END=1188013	GT:DP:GQ:MIN_DP:PL	0/0:3:9:3:0,9,90
I	1188080	.	C	<NON_REF>	.	.	END=1188080	GT:DP:GQ:MIN_DP:PL	0/0:4:12:4:0,12,99
I	1188153	.	T	<NON_REF>	.	.	END=1188153	GT:DP:GQ:MIN_DP:PL	0/0:1:3:1:0,3,41
I	1188212	.	A	<NON_REF>	.	.	END=1188212	GT:DP:GQ:MIN_DP:PL	0/0:0:0:0:0,0,0
I	1188348	.	G	<NON_REF>	.	.	END=1188348	GT:DP:GQ:MIN_DP:PL	0/0:1:3:1:0,3,41
I	1188474	.	C	<NON_REF>	.	.	END=1188474	GT:DP:GQ:MIN_DP:PL	0/0:2:3:2:0,3,45
I	1188640	.	C	<NON_REF>	.	.	END=1188640	GT:DP:GQ:MIN_DP:PL	0/0:0:0:0:0,0,0
I	1188671	.	C	<NON_REF>	.	.	END=1188671	GT:DP:GQ:MIN_DP:PL	0/0:0:0:0:0,0,0
I	1188747	.	C	<NON_REF>	.	.	END=1188747	GT:DP:GQ:MIN_DP:PL	0/0:1:3:1:0,3,41
I	1188749	.	G	<NON_REF>	.	.	END=1188749	GT:DP:GQ:MIN_DP:PL	0/0:1:3:1:0,3,41
I	1188840	.	A	<NON_REF>	.	.	END=1188840	GT:DP:GQ:MIN_DP:PL	0/0:1:3:1:0,3,19
I	1188855	.	A	<NON_REF>	.	.	END=1188855	GT:DP:GQ:MIN_DP:PL	0/0:1:0:1:0,0,0
I	1188883	.	G	<NON_REF>	.	.	END=1188883	GT:DP:GQ:MIN_DP:PL	0/0:1:0:1:0,0,0
I	1188948	.	A	<NON_REF>	.	.	END=1188948	GT:DP:GQ:MIN_DP:PL	0/0:2:6:2:0,6,82
I	1188961	.	G	<NON_REF>	.	.	END=1188961	GT:DP:GQ:MIN_DP:PL	0/0:2:6:2:0,6,59
I	1189551	.	C	<NON_REF>	.	.	END=1189551	GT:DP:GQ:MIN_DP:PL	0/0:0:0:0:0,0,0
I	1189585	.	T	<NON_REF>	.	.	END=1189585	GT:DP:GQ:MIN_DP:PL	0/0:0:0:0:0,0,0
I	1189623	.	C	<NON_REF>	.	.	END=1189623	GT:DP:GQ:MIN_DP:PL	0/0:0:0:0:0,0,0
I	1189654	.	C	<NON_REF>	.	.	END=1189654	GT:DP:GQ:MIN_DP:PL	0/0:0:0:0:0,0,0
I	1189784	.	C	<NON_REF>	.	.	END=1189784	GT:DP:GQ:MIN_DP:PL	0/0:0:0:0:0,0,0
I	1189845	.	G	<NON_REF>	.	.	END=1189845	GT:DP:GQ:MIN_DP:PL	0/0:0:0:0:0,0,0
I	1190119	.	C	<NON_REF>	.	.	END=1190119	GT:DP:GQ:MIN_DP:PL	0/0:0:0:0:0,0,0
I	1190177	.	G	<NON_REF>	.	.	END=1190177	GT:DP:GQ:MIN_DP:PL	0/0:0:0:0:0,0,0
I	1190265	.	T	<NON_REF>	.	.	END=1190265	GT:DP:GQ:MIN_DP:PL	0/0:0:0:0:0,0,0
I	1190284	.	C	<NON_REF>	.	.	END=1190284	GT:DP:GQ:MIN_DP:PL	0/0:0:0:0:0,0,0
I	1190311	.	A	<NON_REF>	.	.	END=1190311	GT:DP:GQ:MIN_DP:PL	0/0:0:0:0:0,0,0
I	1190644	.	T	<NON_REF>	.	.	END=1190646	GT:DP:GQ:MIN_DP:PL	0/0:0:0:0:0,0,0
I	1191079	.	A	<NON_REF>	.	.	END=1191079	GT:DP:GQ:MIN_DP:PL	0/0:0:0:0:0,0,0
I	1191092	.	A	<NON_REF>	.	.	END=1191092	GT:DP:GQ:MIN_DP:PL	0/0:0:0:0:0,0,0
I	1191097	.	G	<NON_REF>	.	.	END=1191097	GT:DP:GQ:MIN_DP:PL	0/0:0:0:0:0,0,0
I	1191398	.	T	<NON_REF>	.	.	END=1191398	GT:DP:GQ:MIN_DP:PL	0/0:0:0:0:0,0,0
I	1191674	.	C	<NON_REF>	.	.	END=1191674	GT:DP:GQ:MIN_DP:PL	0/0:0:0:0:0,0,0
I	1191684	.	C	<NON_REF>	.	.	END=1191684	GT:DP:GQ:MIN_DP:PL	0/0:0:0:0:0,0,0
I	1191688	.	C	<NON_REF>	.	.	END=1191688	GT:DP:GQ:MIN_DP:PL	0/0:0:0:0:0,0,0
I	1191690	.	A	<NON_REF>	.	.	END=1191690	GT:DP:GQ:MIN_DP:PL	0/0:0:0:0:0,0,0
I	1191694	.	T	<NON_REF>	.	.	END=1191694	GT:DP:GQ:MIN_DP:PL	0/0:0:0:0:0,0,0
I	1191799	.	A	<NON_REF>	.	.	END=1191799	GT:DP:GQ:MIN_DP:PL	0/0:0:0:0:0,0,0
I	1191900	.	C	<NON_REF>	.	.	END=1191900	GT:DP:GQ:MIN_DP:PL	0/0:0:0:0:0,0,0
I	1191903	.	A	<NON_REF>	.	.	END=1191903	GT:DP:GQ:MIN_DP:PL	0/0:0:0:0:0,0,0
I	1192062	.	C	<NON_REF>	.	.	END=1192062	GT:DP:GQ:MIN_DP:PL	0/0:0:0:0:0,0,0
I	1192484	.	A	<NON_REF>	.	.	END=1192484	GT:DP:GQ:MIN_DP:PL	0/0:0:0:0:0,0,0
I	1192826	.	T	<NON_REF>	.	.	END=1192826	GT:DP:GQ:MIN_DP:PL	0/0:0:0:0:0,0,0
I	1193012	.	C	<NON_REF>	.	.	END=1193012	GT:DP:GQ:MIN_DP:PL	0/0:0:0:0:0,0,0
I	1193180	.	G	<NON_REF>	.	.	END=1193180	GT:DP:GQ:MIN_DP:PL	0/0:0:0:0:0,0,0
I	1193606	.	G	<NON_REF>	.	.	END=1193606	GT:DP:GQ:MIN_DP:PL	0/0:0:0:0:0,0,0
I	1193788	.	T	<NON_REF>	.	.	END=1193788	GT:DP:GQ:MIN_DP:PL	0/0:0:0:0:0,0,0
I	1193796	.	G	<NON_REF>	.	.	END=1193796	GT:DP:GQ:MIN_DP:PL	0/0:0:0:0:0,0,0
I	1194321	.	G	<NON_REF>	.	.	END=1194321	GT:DP:GQ:MIN_DP:PL	0/0:0:0:0:0,0,0
I	1194407	.	C	<NON_REF>	.	.	END=1194407	GT:DP:GQ:MIN_DP:PL	0/0:0:0:0:0,0,0
I	1194473	.	A	<NON_REF>	.	.	END=1194473	GT:DP:GQ:MIN_DP:PL	0/0:0:0:0:0,0,0
I	1195025	.	C	<NON_REF>	.	.	END=1195025	GT:DP:GQ:MIN_DP:PL	0/0:1:3:1:0,3,19
I	1195111	.	T	<NON_REF>	.	.	END=1195111	GT:DP:GQ:MIN_DP:PL	0/0:1:3:1:0,3,41
I	1195222	.	G	<NON_REF>	.	.	END=1195222	GT:DP:GQ:MIN_DP:PL	0/0:0:0:0:0,0,0
I	1196170	.	T	<NON_REF>	.	.	END=1196170	GT:DP:GQ:MIN_DP:PL	0/0:0:0:0:0,0,0
I	1196374	.	A	<NON_REF>	.	.	END=1196374	GT:DP:GQ:MIN_DP:PL	0/0:0:0:0:0,0,0
I	1196387	.	T	<NON_REF>	.	.	END=1196387	GT:DP:GQ:MIN_DP:PL	0/0:0:0:0:0,0,0
I	1196473	.	A	<NON_REF>	.	.	END=1196473	GT:DP:GQ:MIN_DP:PL	0/0:0:0:0:0,0,0
I	1196516	.	C	<NON_REF>	.	.	END=1196516	GT:DP:GQ:MIN_DP:PL	0/0:0:0:0:0,0,0
I	1196611	.	A	<NON_REF>	.	.	END=1196611	GT:DP:GQ:MIN_DP:PL	0/0:0:0:0:0,0,0
I	1196824	.	C	<NON_REF>	.	.	END=1196824	GT:DP:GQ:MIN_DP:PL	0/0:0:0:0:0,0,0
I	1196893	.	T	<NON_REF>	.	.	END=1196893	GT:DP:GQ:MIN_DP:PL	0/0:0:0:0:0,0,0
I	1197009	.	T	<NON_REF>	.	.	END=1197009	GT:DP:GQ:MIN_DP:PL	0/0:0:0:0:0,0,0
I	1197141	.	G	<NON_REF>	.	.	END=1197141	GT:DP:GQ:MIN_DP:PL	0/0:0:0:0:0,0,0
I	1197551	.	A	<NON_REF>	.	.	END=1197551	GT:DP:GQ:MIN_DP:PL	0/0:0:0:0:0,0,0
I	1197642	.	T	<NON_REF>	.	.	END=1197642	GT:DP:GQ:MIN_DP:PL	0/0:0:0:0:0,0,0
I	1197810	.	C	<NON_REF>	.	.	END=1197811	GT:DP:GQ:MIN_DP:PL	0/0:1:3:1:0,3,41
I	1197977	.	T	<NON_REF>	.	.	END=1197977	GT:DP:GQ:MIN_DP:PL	0/0:1:3:1:0,3,41
I	1197983	.	C	<NON_REF>	.	.	END=1197983	GT:DP:GQ:MIN_DP:PL	0/0:1:0:1:0,0,0
I	1197986	.	T	<NON_REF>	.	.	END=1197986	GT:DP:GQ:MIN_DP:PL	0/0:1:0:1:0,0,0
I	1198192	.	T	<NON_REF>	.	.	END=1198192	GT:DP:GQ:MIN_DP:PL	0/0:0:0:0:0,0,0
I	1198231	.	G	<NON_REF>	.	.	END=1198231	GT:DP:GQ:MIN_DP:PL	0/0:0:0:0:0,0,0
I	1198266	.	A	<NON_REF>	.	.	END=1198266	GT:DP:GQ:MIN_DP:PL	0/0:0:0:0:0,0,0
I	1200010	.	A	<NON_REF>	.	.	END=1200010	GT:DP:GQ:MIN_DP:PL	0/0:0:0:0:0,0,0
I	1200177	.	G	<NON_REF>	.	.	END=1200177	GT:DP:GQ:MIN_DP:PL	0/0:2:6:2:0,6,59
I	1200512	.	T	<NON_REF>	.	.	END=1200512	GT:DP:GQ:MIN_DP:PL	0/0:1:3:1:0,3,19
I	1200515	.	A	<NON_REF>	.	.	END=1200515	GT:DP:GQ:MIN_DP:PL	0/0:1:3:1:0,3,37
I	1200909	.	G	<NON_REF>	.	.	END=1200909	GT:DP:GQ:MIN_DP:PL	0/0:0:0:0:0,0,0
I	1200961	.	A	<NON_REF>	.	.	END=1200961	GT:DP:GQ:MIN_DP:PL	0/0:0:0:0:0,0,0
I	1200973	.	T	<NON_REF>	.	.	END=1200973	GT:DP:GQ:MIN_DP:PL	0/0:0:0:0:0,0,0
I	1201062	.	A	<NON_REF>	.	.	END=1201062	GT:DP:GQ:MIN_DP:PL	0/0:0:0:0:0,0,0
I	1201075	.	T	<NON_REF>	.	.	END=1201075	GT:DP:GQ:MIN_DP:PL	0/0:0:0:0:0,0,0
I	1201189	.	T	<NON_REF>	.	.	END=1201189	GT:DP:GQ:MIN_DP:PL	0/0:0:0:0:0,0,0
I	1201328	.	G	<NON_REF>	.	.	END=1201328	GT:DP:GQ:MIN_DP:PL	0/0:0:0:0:0,0,0
I	1201395	.	G	<NON_REF>	.	.	END=1201395	GT:DP:GQ:MIN_DP:PL	0/0:0:0:0:0,0,0
I	1201401	.	A	<NON_REF>	.	.	END=1201401	GT:DP:GQ:MIN_DP:PL	0/0:0:0:0:0,0,0
I	1201503	.	C	<NON_REF>	.	.	END=1201503	GT:DP:GQ:MIN_DP:PL	0/0:0:0:0:0,0,0
I	1201649	.	A	<NON_REF>	.	.	END=1201649	GT:DP:GQ:MIN_DP:PL	0/0:1:3:1:0,3,41
I	1201861	.	A	<NON_REF>	.	.	END=1201861	GT:DP:GQ:MIN_DP:PL	0/0:1:3:1:0,3,37
I	1202076	.	T	<NON_REF>	.	.	END=1202076	GT:DP:GQ:MIN_DP:PL	0/0:3:9:3:0,9,90
I	1202144	.	C	<NON_REF>	.	.	END=1202144	GT:DP:GQ:MIN_DP:PL	0/0:1:3:1:0,3,32
I	1202148	.	G	<NON_REF>	.	.	END=1202149	GT:DP:GQ:MIN_DP:PL	0/0:1:3:1:0,3,37
I	1202160	.	T	<NON_REF>	.	.	END=1202160	GT:DP:GQ:MIN_DP:PL	0/0:1:3:1:0,3,41
I	1202168	.	G	<NON_REF>	.	.	END=1202168	GT:DP:GQ:MIN_DP:PL	0/0:1:3:1:0,3,41
I	1202177	.	T	<NON_REF>	.	.	END=1202177	GT:DP:GQ:MIN_DP:PL	0/0:1:3:1:0,3,41
I	1202180	.	A	<NON_REF>	.	.	END=1202180	GT:DP:GQ:MIN_DP:PL	0/0:1:0:1:0,0,0
I	1202220	.	G	<NON_REF>	.	.	END=1202220	GT:DP:GQ:MIN_DP:PL	0/0:4:12:4:0,12,117
I	1202231	.	C	<NON_REF>	.	.	END=1202231	GT:DP:GQ:MIN_DP:PL	0/0:4:12:4:0,12,127
I	1202235	.	A	<NON_REF>	.	.	END=1202235	GT:DP:GQ:MIN_DP:PL	0/0:4:12:4:0,12,118
I	1202294	.	C	<NON_REF>	.	.	END=1202294	GT:DP:GQ:MIN_DP:PL	0/0:4:12:4:0,12,131
I	1202298	.	G	<NON_REF>	.	.	END=1202298	GT:DP:GQ:MIN_DP:PL	0/0:4:12:4:0,12,104
I	1202305	.	T	<NON_REF>	.	.	END=1202306	GT:DP:GQ:MIN_DP:PL	0/0:4:12:4:0,12,127
I	1202313	.	T	<NON_REF>	.	.	END=1202313	GT:DP:GQ:MIN_DP:PL	0/0:4:12:4:0,12,131
I	1202323	.	T	<NON_REF>	.	.	END=1202323	GT:DP:GQ:MIN_DP:PL	0/0:4:12:4:0,12,109
I	1202404	.	A	<NON_REF>	.	.	END=1202404	GT:DP:GQ:MIN_DP:PL	0/0:1:3:1:0,3,41
I	1202451	.	T	<NON_REF>	.	.	END=1202451	GT:DP:GQ:MIN_DP:PL	0/0:1:3:1:0,3,37
I	1202474	.	A	<NON_REF>	.	.	END=1202474	GT:DP:GQ:MIN_DP:PL	0/0:1:0:1:0,0,0
I	1202629	.	A	<NON_REF>	.	.	END=1202629	GT:DP:GQ:MIN_DP:PL	0/0:2:6:2:0,6,49
I	1202820	.	C	<NON_REF>	.	.	END=1202820	GT:DP:GQ:MIN_DP:PL	0/0:2:6:2:0,6,82
I	1202851	.	C	<NON_REF>	.	.	END=1202851	GT:DP:GQ:MIN_DP:PL	0/0:3:9:3:0,9,90
I	1202871	.	G	<NON_REF>	.	.	END=1202871	GT:DP:GQ:MIN_DP:PL	0/0:4:12:4:0,12,99
I	1202883	.	C	<NON_REF>	.	.	END=1202883	GT:DP:GQ:MIN_DP:PL	0/0:4:12:4:0,12,99
I	1202924	.	T	<NON_REF>	.	.	END=1202924	GT:DP:GQ:MIN_DP:PL	0/0:3:9:3:0,9,86
I	1203532	.	A	<NON_REF>	.	.	END=1203532	GT:DP:GQ:MIN_DP:PL	0/0:0:0:0:0,0,0
I	1203979	.	A	<NON_REF>	.	.	END=1203979	GT:DP:GQ:MIN_DP:PL	0/0:0:0:0:0,0,0
I	1203984	.	T	<NON_REF>	.	.	END=1203984	GT:DP:GQ:MIN_DP:PL	0/0:0:0:0:0,0,0
I	1203993	.	C	<NON_REF>	.	.	END=1203993	GT:DP:GQ:MIN_DP:PL	0/0:0:0:0:0,0,0
I	1204036	.	A	<NON_REF>	.	.	END=1204036	GT:DP:GQ:MIN_DP:PL	0/0:0:0:0:0,0,0
I	1204055	.	C	<NON_REF>	.	.	END=1204055	GT:DP:GQ:MIN_DP:PL	0/0:0:0:0:0,0,0
I	1204184	.	A	<NON_REF>	.	.	END=1204184	GT:DP:GQ:MIN_DP:PL	0/0:0:0:0:0,0,0
I	1204230	.	T	<NON_REF>	.	.	END=1204230	GT:DP:GQ:MIN_DP:PL	0/0:0:0:0:0,0,0
I	1204324	.	T	<NON_REF>	.	.	END=1204324	GT:DP:GQ:MIN_DP:PL	0/0:0:0:0:0,0,0
I	1204394	.	T	<NON_REF>	.	.	END=1204394	GT:DP:GQ:MIN_DP:PL	0/0:0:0:0:0,0,0
I	1204449	.	T	<NON_REF>	.	.	END=1204449	GT:DP:GQ:MIN_DP:PL	0/0:0:0:0:0,0,0
I	1204971	.	T	<NON_REF>	.	.	END=1204971	GT:DP:GQ:MIN_DP:PL	0/0:0:0:0:0,0,0
I	1205010	.	G	<NON_REF>	.	.	END=1205010	GT:DP:GQ:MIN_DP:PL	0/0:0:0:0:0,0,0
I	1205038	.	T	<NON_REF>	.	.	END=1205038	GT:DP:GQ:MIN_DP:PL	0/0:0:0:0:0,0,0
I	1205308	.	A	<NON_REF>	.	.	END=1205308	GT:DP:GQ:MIN_DP:PL	0/0:0:0:0:0,0,0
I	1205335	.	A	<NON_REF>	.	.	END=1205335	GT:DP:GQ:MIN_DP:PL	0/0:0:0:0:0,0,0
I	1206979	.	T	<NON_REF>	.	.	END=1206979	GT:DP:GQ:MIN_DP:PL	0/0:0:0:0:0,0,0
I	1206981	.	C	<NON_REF>	.	.	END=1206981	GT:DP:GQ:MIN_DP:PL	0/0:0:0:0:0,0,0
I	1206985	.	A	<NON_REF>	.	.	END=1206985	GT:DP:GQ:MIN_DP:PL	0/0:0:0:0:0,0,0
I	1206996	.	C	<NON_REF>	.	.	END=1206996	GT:DP:GQ:MIN_DP:PL	0/0:0:0:0:0,0,0
I	1207016	.	A	<NON_REF>	.	.	END=1207016	GT:DP:GQ:MIN_DP:PL	0/0:0:0:0:0,0,0
I	1207043	.	G	<NON_REF>	.	.	END=1207043	GT:DP:GQ:MIN_DP:PL	0/0:0:0:0:0,0,0
I	1207265	.	C	<NON_REF>	.	.	END=1207265	GT:DP:GQ:MIN_DP:PL	0/0:1:3:1:0,3,41
I	1208313	.	T	<NON_REF>	.	.	END=1208313	GT:DP:GQ:MIN_DP:PL	0/0:0:0:0:0,0,0
I	1208756	.	A	<NON_REF>	.	.	END=1208756	GT:DP:GQ:MIN_DP:PL	0/0:0:0:0:0,0,0
I	1210685	.	G	<NON_REF>	.	.	END=1210685	GT:DP:GQ:MIN_DP:PL	0/0:0:0:0:0,0,0
I	1211203	.	G	<NON_REF>	.	.	END=1211203	GT:DP:GQ:MIN_DP:PL	0/0:4:9:4:0,9,135
I	1211233	.	A	<NON_REF>	.	.	END=1211233	GT:DP:GQ:MIN_DP:PL	0/0:3:9:3:0,9,62
I	1211279	.	T	<NON_REF>	.	.	END=1211279	GT:DP:GQ:MIN_DP:PL	0/0:4:12:4:0,12,109
I	1211281	.	G	<NON_REF>	.	.	END=1211281	GT:DP:GQ:MIN_DP:PL	0/0:4:9:4:0,9,135
I	1211351	.	A	<NON_REF>	.	.	END=1211351	GT:DP:GQ:MIN_DP:PL	0/0:3:9:3:0,9,118
I	1211386	.	A	<NON_REF>	.	.	END=1211386	GT:DP:GQ:MIN_DP:PL	0/0:5:12:5:0,12,180
I	1211726	.	T	<NON_REF>	.	.	END=1211726	GT:DP:GQ:MIN_DP:PL	0/0:0:0:0:0,0,0
I	1212406	.	A	<NON_REF>	.	.	END=1212406	GT:DP:GQ:MIN_DP:PL	0/0:2:6:2:0,6,49
I	1212461	.	G	<NON_REF>	.	.	END=1212461	GT:DP:GQ:MIN_DP:PL	0/0:1:3:1:0,3,19
I	1212516	.	C	<NON_REF>	.	.	END=1212516	GT:DP:GQ:MIN_DP:PL	0/0:1:0:1:0,0,0
I	1212597	.	G	<NON_REF>	.	.	END=1212597	GT:DP:GQ:MIN_DP:PL	0/0:0:0:0:0,0,0
I	1213307	.	A	<NON_REF>	.	.	END=1213307	GT:DP:GQ:MIN_DP:PL	0/0:0:0:0:0,0,0
I	1213628	.	T	<NON_REF>	.	.	END=1213628	GT:DP:GQ:MIN_DP:PL	0/0:0:0:0:0,0,0
I	1213748	.	A	<NON_REF>	.	.	END=1213748	GT:DP:GQ:MIN_DP:PL	0/0:0:0:0:0,0,0
I	1214668	.	G	<NON_REF>	.	.	END=1214668	GT:DP:GQ:MIN_DP:PL	0/0:0:0:0:0,0,0
I	1214785	.	C	<NON_REF>	.	.	END=1214785	GT:DP:GQ:MIN_DP:PL	0/0:0:0:0:0,0,0
I	1214896	.	A	<NON_REF>	.	.	END=1214896	GT:DP:GQ:MIN_DP:PL	0/0:0:0:0:0,0,0
I	1215233	.	C	<NON_REF>	.	.	END=1215233	GT:DP:GQ:MIN_DP:PL	0/0:2:6:2:0,6,49
I	1215657	.	T	<NON_REF>	.	.	END=1215657	GT:DP:GQ:MIN_DP:PL	0/0:1:3:1:0,3,37
I	1215659	.	A	<NON_REF>	.	.	END=1215659	GT:DP:GQ:MIN_DP:PL	0/0:1:3:1:0,3,41
I	1215713	.	T	<NON_REF>	.	.	END=1215713	GT:DP:GQ:MIN_DP:PL	0/0:1:0:1:0,0,0
I	1216567	.	C	<NON_REF>	.	.	END=1216567	GT:DP:GQ:MIN_DP:PL	0/0:0:0:0:0,0,0
I	1216569	.	A	<NON_REF>	.	.	END=1216569	GT:DP:GQ:MIN_DP:PL	0/0:0:0:0:0,0,0
I	1216578	.	G	<NON_REF>	.	.	END=1216578	GT:DP:GQ:MIN_DP:PL	0/0:0:0:0:0,0,0
I	1216944	.	T	<NON_REF>	.	.	END=1216944	GT:DP:GQ:MIN_DP:PL	0/0:2:6:2:0,6,59
I	1216950	.	G	<NON_REF>	.	.	END=1216950	GT:DP:GQ:MIN_DP:PL	0/0:2:6:2:0,6,74
I	1217128	.	T	<NON_REF>	.	.	END=1217128	GT:DP:GQ:MIN_DP:PL	0/0:2:6:2:0,6,55
I	1217302	.	A	<NON_REF>	.	.	END=1217302	GT:DP:GQ:MIN_DP:PL	0/0:1:3:1:0,3,19
I	1217599	.	T	<NON_REF>	.	.	END=1217599	GT:DP:GQ:MIN_DP:PL	0/0:0:0:0:0,0,0
I	1217909	.	G	<NON_REF>	.	.	END=1217909	GT:DP:GQ:MIN_DP:PL	0/0:0:0:0:0,0,0
I	1219402	.	C	<NON_REF>	.	.	END=1219402	GT:DP:GQ:MIN_DP:PL	0/0:2:0:2:0,0,13
I	1219570	.	A	<NON_REF>	.	.	END=1219570	GT:DP:GQ:MIN_DP:PL	0/0:0:0:0:0,0,0
I	1219610	.	C	<NON_REF>	.	.	END=1219610	GT:DP:GQ:MIN_DP:PL	0/0:1:3:1:0,3,19
I	1219938	.	T	<NON_REF>	.	.	END=1219938	GT:DP:GQ:MIN_DP:PL	0/0:1:3:1:0,3,41
I	1219954	.	T	<NON_REF>	.	.	END=1219954	GT:DP:GQ:MIN_DP:PL	0/0:1:3:1:0,3,41
I	1219957	.	G	<NON_REF>	.	.	END=1219957	GT:DP:GQ:MIN_DP:PL	0/0:2:6:2:0,6,49
I	1219970	.	G	<NON_REF>	.	.	END=1219970	GT:DP:GQ:MIN_DP:PL	0/0:3:9:3:0,9,68
I	1219982	.	A	<NON_REF>	.	.	END=1219982	GT:DP:GQ:MIN_DP:PL	0/0:3:9:3:0,9,68
I	1220122	.	C	<NON_REF>	.	.	END=1220122	GT:DP:GQ:MIN_DP:PL	0/0:0:0:0:0,0,0
I	1220414	.	C	<NON_REF>	.	.	END=1220414	GT:DP:GQ:MIN_DP:PL	0/0:0:0:0:0,0,0
I	1220594	.	G	<NON_REF>	.	.	END=1220594	GT:DP:GQ:MIN_DP:PL	0/0:0:0:0:0,0,0
I	1220614	.	G	<NON_REF>	.	.	END=1220614	GT:DP:GQ:MIN_DP:PL	0/0:0:0:0:0,0,0
I	1220618	.	T	<NON_REF>	.	.	END=1220618	GT:DP:GQ:MIN_DP:PL	0/0:0:0:0:0,0,0
I	1220660	.	C	<NON_REF>	.	.	END=1220660	GT:DP:GQ:MIN_DP:PL	0/0:0:0:0:0,0,0
I	1220668	.	C	<NON_REF>	.	.	END=1220668	GT:DP:GQ:MIN_DP:PL	0/0:0:0:0:0,0,0
I	1220722	.	G	<NON_REF>	.	.	END=1220722	GT:DP:GQ:MIN_DP:PL	0/0:2:6:2:0,6,82
I	1220724	.	G	<NON_REF>	.	.	END=1220724	GT:DP:GQ:MIN_DP:PL	0/0:2:6:2:0,6,82
I	1220741	.	G	<NON_REF>	.	.	END=1220741	GT:DP:GQ:MIN_DP:PL	0/0:2:6:2:0,6,59
I	1220765	.	C	<NON_REF>	.	.	END=1220765	GT:DP:GQ:MIN_DP:PL	0/0:3:9:3:0,9,96
I	1220805	.	C	<NON_REF>	.	.	END=1220805	GT:DP:GQ:MIN_DP:PL	0/0:4:12:4:0,12,155
I	1220812	.	C	<NON_REF>	.	.	END=1220812	GT:DP:GQ:MIN_DP:PL	0/0:4:9:4:0,9,135
I	1221281	.	A	<NON_REF>	.	.	END=1221281	GT:DP:GQ:MIN_DP:PL	0/0:3:9:3:0,9,90
I	1221292	.	T	<NON_REF>	.	.	END=1221292	GT:DP:GQ:MIN_DP:PL	0/0:3:6:3:0,6,90
I	1221550	.	C	<NON_REF>	.	.	END=1221550	GT:DP:GQ:MIN_DP:PL	0/0:0:0:0:0,0,0
I	1221851	.	G	<NON_REF>	.	.	END=1221851	GT:DP:GQ:MIN_DP:PL	0/0:0:0:0:0,0,0
I	1223223	.	A	<NON_REF>	.	.	END=1223223	GT:DP:GQ:MIN_DP:PL	0/0:0:0:0:0,0,0
I	1223323	.	T	<NON_REF>	.	.	END=1223323	GT:DP:GQ:MIN_DP:PL	0/0:0:0:0:0,0,0
I	1223350	.	A	<NON_REF>	.	.	END=1223350	GT:DP:GQ:MIN_DP:PL	0/0:0:0:0:0,0,0
I	1224911	.	C	<NON_REF>	.	.	END=1224911	GT:DP:GQ:MIN_DP:PL	0/0:1:3:1:0,3,37
I	1225142	.	T	<NON_REF>	.	.	END=1225142	GT:DP:GQ:MIN_DP:PL	0/0:1:3:1:0,3,41
I	1225685	.	C	<NON_REF>	.	.	END=1225685	GT:DP:GQ:MIN_DP:PL	0/0:0:0:0:0,0,0
I	1225789	.	C	<NON_REF>	.	.	END=1225789	GT:DP:GQ:MIN_DP:PL	0/0:2:6:2:0,6,59
I	1226024	.	C	<NON_REF>	.	.	END=1226024	GT:DP:GQ:MIN_DP:PL	0/0:2:6:2:0,6,49
I	1226109	.	A	<NON_REF>	.	.	END=1226109	GT:DP:GQ:MIN_DP:PL	0/0:1:3:1:0,3,41
I	1226553	.	G	<NON_REF>	.	.	END=1226553	GT:DP:GQ:MIN_DP:PL	0/0:2:6:2:0,6,82
I	1226930	.	T	<NON_REF>	.	.	END=1226930	GT:DP:GQ:MIN_DP:PL	0/0:1:3:1:0,3,26
I	1226961	.	A	<NON_REF>	.	.	END=1226961	GT:DP:GQ:MIN_DP:PL	0/0:1:0:1:0,0,0
I	1227071	.	C	<NON_REF>	.	.	END=1227071	GT:DP:GQ:MIN_DP:PL	0/0:0:0:0:0,0,0
I	1227096	.	A	<NON_REF>	.	.	END=1227096	GT:DP:GQ:MIN_DP:PL	0/0:0:0:0:0,0,0
I	1227151	.	G	<NON_REF>	.	.	END=1227151	GT:DP:GQ:MIN_DP:PL	0/0:0:0:0:0,0,0
I	1227205	.	C	<NON_REF>	.	.	END=1227205	GT:DP:GQ:MIN_DP:PL	0/0:0:0:0:0,0,0
I	1227210	.	G	<NON_REF>	.	.	END=1227210	GT:DP:GQ:MIN_DP:PL	0/0:0:0:0:0,0,0
I	1227296	.	G	<NON_REF>	.	.	END=1227296	GT:DP:GQ:MIN_DP:PL	0/0:0:0:0:0,0,0
I	1227780	.	G	<NON_REF>	.	.	END=1227780	GT:DP:GQ:MIN_DP:PL	0/0:3:9:3:0,9,122
I	1227786	.	C	<NON_REF>	.	.	END=1227786	GT:DP:GQ:MIN_DP:PL	0/0:3:9:3:0,9,78
I	1227830	.	A	<NON_REF>	.	.	END=1227830	GT:DP:GQ:MIN_DP:PL	0/0:5:0:5:0,0,112
I	1227835	.	T	<NON_REF>	.	.	END=1227835	GT:DP:GQ:MIN_DP:PL	0/0:6:18:6:0,18,165
I	1227886	.	C	<NON_REF>	.	.	END=1227887	GT:DP:GQ:MIN_DP:PL	0/0:5:15:5:0,15,162
I	1227902	.	G	<NON_REF>	.	.	END=1227902	GT:DP:GQ:MIN_DP:PL	0/0:3:9:3:0,9,96
I	1227911	.	A	<NON_REF>	.	.	END=1227911	GT:DP:GQ:MIN_DP:PL	0/0:5:12:5:0,12,180
I	1227934	.	A	<NON_REF>	.	.	END=1227934	GT:DP:GQ:MIN_DP:PL	0/0:3:6:3:0,6,90
I	1228015	.	G	<NON_REF>	.	.	END=1228015	GT:DP:GQ:MIN_DP:PL	0/0:1:3:1:0,3,41
I	1228041	.	C	<NON_REF>	.	.	END=1228041	GT:DP:GQ:MIN_DP:PL	0/0:2:6:2:0,6,78
I	1228149	.	G	<NON_REF>	.	.	END=1228149	GT:DP:GQ:MIN_DP:PL	0/0:3:9:3:0,9,114
I	1228176	.	T	<NON_REF>	.	.	END=1228176	GT:DP:GQ:MIN_DP:PL	0/0:4:9:4:0,9,135
I	1228183	.	G	<NON_REF>	.	.	END=1228183	GT:DP:GQ:MIN_DP:PL	0/0:3:9:3:0,9,107
I	1228251	.	G	<NON_REF>	.	.	END=1228251	GT:DP:GQ:MIN_DP:PL	0/0:3:6:3:0,6,90
I	1228482	.	T	<NON_REF>	.	.	END=1228482	GT:DP:GQ:MIN_DP:PL	0/0:0:0:0:0,0,0
I	1228524	.	A	<NON_REF>	.	.	END=1228524	GT:DP:GQ:MIN_DP:PL	0/0:0:0:0:0,0,0
I	1228535	.	C	<NON_REF>	.	.	END=1228535	GT:DP:GQ:MIN_DP:PL	0/0:0:0:0:0,0,0
I	1228571	.	T	<NON_REF>	.	.	END=1228571	GT:DP:GQ:MIN_DP:PL	0/0:0:0:0:0,0,0
I	1228587	.	G	<NON_REF>	.	.	END=1228587	GT:DP:GQ:MIN_DP:PL	0/0:0:0:0:0,0,0
I	1228636	.	C	<NON_REF>	.	.	END=1228636	GT:DP:GQ:MIN_DP:PL	0/0:0:0:0:0,0,0
I	1228663	.	C	<NON_REF>	.	.	END=1228663	GT:DP:GQ:MIN_DP:PL	0/0:0:0:0:0,0,0
I	1228683	.	T	<NON_REF>	.	.	END=1228683	GT:DP:GQ:MIN_DP:PL	0/0:0:0:0:0,0,0
I	1228695	.	T	<NON_REF>	.	.	END=1228695	GT:DP:GQ:MIN_DP:PL	0/0:0:0:0:0,0,0
I	1228774	.	C	<NON_REF>	.	.	END=1228774	GT:DP:GQ:MIN_DP:PL	0/0:0:0:0:0,0,0
I	1228799	.	C	<NON_REF>	.	.	END=1228799	GT:DP:GQ:MIN_DP:PL	0/0:0:0:0:0,0,0
I	1229034	.	C	<NON_REF>	.	.	END=1229034	GT:DP:GQ:MIN_DP:PL	0/0:2:3:2:0,3,45
I	1229101	.	T	<NON_REF>	.	.	END=1229101	GT:DP:GQ:MIN_DP:PL	0/0:0:0:0:0,0,0
I	1229121	.	T	<NON_REF>	.	.	END=1229121	GT:DP:GQ:MIN_DP:PL	0/0:0:0:0:0,0,0
I	1229265	.	G	<NON_REF>	.	.	END=1229265	GT:DP:GQ:MIN_DP:PL	0/0:1:3:1:0,3,37
I	1229307	.	C	<NON_REF>	.	.	END=1229307	GT:DP:GQ:MIN_DP:PL	0/0:3:9:3:0,9,90
I	1229338	.	T	<NON_REF>	.	.	END=1229338	GT:DP:GQ:MIN_DP:PL	0/0:4:12:4:0,12,93
I	1229368	.	T	<NON_REF>	.	.	END=1229368	GT:DP:GQ:MIN_DP:PL	0/0:4:12:4:0,12,131
I	1229648	.	T	<NON_REF>	.	.	END=1229648	GT:DP:GQ:MIN_DP:PL	0/0:1:3:1:0,3,41
I	1229817	.	C	<NON_REF>	.	.	END=1229817	GT:DP:GQ:MIN_DP:PL	0/0:3:9:3:0,9,90
I	1230176	.	A	<NON_REF>	.	.	END=1230176	GT:DP:GQ:MIN_DP:PL	0/0:0:0:0:0,0,0
I	1230673	.	A	<NON_REF>	.	.	END=1230673	GT:DP:GQ:MIN_DP:PL	0/0:0:0:0:0,0,0
I	1230746	.	G	<NON_REF>	.	.	END=1230746	GT:DP:GQ:MIN_DP:PL	0/0:0:0:0:0,0,0
I	1230912	.	T	<NON_REF>	.	.	END=1230912	GT:DP:GQ:MIN_DP:PL	0/0:0:0:0:0,0,0
I	1231070	.	G	<NON_REF>	.	.	END=1231070	GT:DP:GQ:MIN_DP:PL	0/0:1:3:1:0,3,41
I	1231101	.	G	<NON_REF>	.	.	END=1231101	GT:DP:GQ:MIN_DP:PL	0/0:1:3:1:0,3,19
I	1231393	.	G	<NON_REF>	.	.	END=1231393	GT:DP:GQ:MIN_DP:PL	0/0:0:0:0:0,0,0
I	1231533	.	T	<NON_REF>	.	.	END=1231533	GT:DP:GQ:MIN_DP:PL	0/0:2:6:2:0,6,49
I	1231677	.	C	<NON_REF>	.	.	END=1231677	GT:DP:GQ:MIN_DP:PL	0/0:1:0:1:0,0,0
I	1231863	.	A	<NON_REF>	.	.	END=1231863	GT:DP:GQ:MIN_DP:PL	0/0:0:0:0:0,0,0
I	1232070	.	A	<NON_REF>	.	.	END=1232070	GT:DP:GQ:MIN_DP:PL	0/0:0:0:0:0,0,0
I	1232233	.	C	<NON_REF>	.	.	END=1232233	GT:DP:GQ:MIN_DP:PL	0/0:2:6:2:0,6,73
I	1232276	.	C	<NON_REF>	.	.	END=1232276	GT:DP:GQ:MIN_DP:PL	0/0:2:6:2:0,6,74
I	1232378	.	C	<NON_REF>	.	.	END=1232378	GT:DP:GQ:MIN_DP:PL	0/0:1:3:1:0,3,41
I	1232839	.	C	<NON_REF>	.	.	END=1232839	GT:DP:GQ:MIN_DP:PL	0/0:2:6:2:0,6,37
I	1233397	.	C	<NON_REF>	.	.	END=1233397	GT:DP:GQ:MIN_DP:PL	0/0:0:0:0:0,0,0
I	1233494	.	T	<NON_REF>	.	.	END=1233494	GT:DP:GQ:MIN_DP:PL	0/0:0:0:0:0,0,0
I	1233512	.	C	<NON_REF>	.	.	END=1233512	GT:DP:GQ:MIN_DP:PL	0/0:0:0:0:0,0,0
I	1233530	.	C	<NON_REF>	.	.	END=1233530	GT:DP:GQ:MIN_DP:PL	0/0:0:0:0:0,0,0
I	1233544	.	G	<NON_REF>	.	.	END=1233544	GT:DP:GQ:MIN_DP:PL	0/0:0:0:0:0,0,0
I	1233687	.	G	<NON_REF>	.	.	END=1233687	GT:DP:GQ:MIN_DP:PL	0/0:2:6:2:0,6,49
I	1233747	.	C	<NON_REF>	.	.	END=1233747	GT:DP:GQ:MIN_DP:PL	0/0:1:3:1:0,3,41
I	1233900	.	C	<NON_REF>	.	.	END=1233900	GT:DP:GQ:MIN_DP:PL	0/0:0:0:0:0,0,0
I	1233990	.	T	<NON_REF>	.	.	END=1233990	GT:DP:GQ:MIN_DP:PL	0/0:2:6:2:0,6,82
I	1233995	.	T	<NON_REF>	.	.	END=1233995	GT:DP:GQ:MIN_DP:PL	0/0:2:6:2:0,6,82
I	1234429	.	C	<NON_REF>	.	.	END=1234429	GT:DP:GQ:MIN_DP:PL	0/0:0:0:0:0,0,0
I	1234528	.	T	<NON_REF>	.	.	END=1234528	GT:DP:GQ:MIN_DP:PL	0/0:0:0:0:0,0,0
I	1234703	.	C	<NON_REF>	.	.	END=1234703	GT:DP:GQ:MIN_DP:PL	0/0:4:12:4:0,12,112
I	1234924	.	C	<NON_REF>	.	.	END=1234924	GT:DP:GQ:MIN_DP:PL	0/0:3:9:3:0,9,90
I	1235241	.	C	<NON_REF>	.	.	END=1235241	GT:DP:GQ:MIN_DP:PL	0/0:2:6:2:0,6,43
I	1235648	.	A	<NON_REF>	.	.	END=1235648	GT:DP:GQ:MIN_DP:PL	0/0:1:3:1:0,3,19
I	1235880	.	A	<NON_REF>	.	.	END=1235880	GT:DP:GQ:MIN_DP:PL	0/0:0:0:0:0,0,0
I	1236118	.	C	<NON_REF>	.	.	END=1236118	GT:DP:GQ:MIN_DP:PL	0/0:2:6:2:0,6,59
I	1237280	.	G	<NON_REF>	.	.	END=1237280	GT:DP:GQ:MIN_DP:PL	0/0:0:0:0:0,0,0
I	1237528	.	G	<NON_REF>	.	.	END=1237528	GT:DP:GQ:MIN_DP:PL	0/0:0:0:0:0,0,0
I	1237662	.	G	<NON_REF>	.	.	END=1237662	GT:DP:GQ:MIN_DP:PL	0/0:0:0:0:0,0,0
I	1238946	.	A	<NON_REF>	.	.	END=1238946	GT:DP:GQ:MIN_DP:PL	0/0:0:0:0:0,0,0
I	1239130	.	T	<NON_REF>	.	.	END=1239130	GT:DP:GQ:MIN_DP:PL	0/0:0:0:0:0,0,0
I	1239336	.	G	<NON_REF>	.	.	END=1239336	GT:DP:GQ:MIN_DP:PL	0/0:0:0:0:0,0,0
I	1239663	.	A	<NON_REF>	.	.	END=1239663	GT:DP:GQ:MIN_DP:PL	0/0:0:0:0:0,0,0
I	1239795	.	G	<NON_REF>	.	.	END=1239795	GT:DP:GQ:MIN_DP:PL	0/0:0:0:0:0,0,0
I	1239980	.	T	<NON_REF>	.	.	END=1239980	GT:DP:GQ:MIN_DP:PL	0/0:0:0:0:0,0,0
I	1240157	.	G	<NON_REF>	.	.	END=1240157	GT:DP:GQ:MIN_DP:PL	0/0:0:0:0:0,0,0
I	1240285	.	C	<NON_REF>	.	.	END=1240285	GT:DP:GQ:MIN_DP:PL	0/0:1:3:1:0,3,41
I	1240636	.	G	<NON_REF>	.	.	END=1240636	GT:DP:GQ:MIN_DP:PL	0/0:0:0:0:0,0,0
I	1240857	.	C	<NON_REF>	.	.	END=1240857	GT:DP:GQ:MIN_DP:PL	0/0:0:0:0:0,0,0
I	1240955	.	C	<NON_REF>	.	.	END=1240955	GT:DP:GQ:MIN_DP:PL	0/0:0:0:0:0,0,0
I	1240965	.	G	<NON_REF>	.	.	END=1240965	GT:DP:GQ:MIN_DP:PL	0/0:0:0:0:0,0,0
I	1241281	.	C	<NON_REF>	.	.	END=1241281	GT:DP:GQ:MIN_DP:PL	0/0:2:6:2:0,6,82
I	1242027	.	A	<NON_REF>	.	.	END=1242027	GT:DP:GQ:MIN_DP:PL	0/0:2:6:2:0,6,43
I	1242220	.	A	<NON_REF>	.	.	END=1242220	GT:DP:GQ:MIN_DP:PL	0/0:1:3:1:0,3,41
I	1242257	.	A	<NON_REF>	.	.	END=1242257	GT:DP:GQ:MIN_DP:PL	0/0:3:9:3:0,9,90
I	1242364	.	C	<NON_REF>	.	.	END=1242364	GT:DP:GQ:MIN_DP:PL	0/0:2:6:2:0,6,55
I	1242418	.	G	<NON_REF>	.	.	END=1242418	GT:DP:GQ:MIN_DP:PL	0/0:1:0:1:0,0,0
I	1242460	.	T	<NON_REF>	.	.	END=1242460	GT:DP:GQ:MIN_DP:PL	0/0:2:6:2:0,6,59
I	1242492	.	T	<NON_REF>	.	.	END=1242492	GT:DP:GQ:MIN_DP:PL	0/0:3:9:3:0,9,90
I	1242499	.	T	<NON_REF>	.	.	END=1242499	GT:DP:GQ:MIN_DP:PL	0/0:3:9:3:0,9,90
I	1242969	.	T	<NON_REF>	.	.	END=1242969	GT:DP:GQ:MIN_DP:PL	0/0:1:3:1:0,3,41
I	1243027	.	T	<NON_REF>	.	.	END=1243027	GT:DP:GQ:MIN_DP:PL	0/0:1:3:1:0,3,41
I	1243101	.	A	<NON_REF>	.	.	END=1243101	GT:DP:GQ:MIN_DP:PL	0/0:1:3:1:0,3,41
I	1243648	.	A	<NON_REF>	.	.	END=1243648	GT:DP:GQ:MIN_DP:PL	0/0:0:0:0:0,0,0
I	1243870	.	C	<NON_REF>	.	.	END=1243870	GT:DP:GQ:MIN_DP:PL	0/0:1:3:1:0,3,41
I	1244134	.	T	<NON_REF>	.	.	END=1244134	GT:DP:GQ:MIN_DP:PL	0/0:1:3:1:0,3,41
I	1244198	.	A	<NON_REF>	.	.	END=1244198	GT:DP:GQ:MIN_DP:PL	0/0:0:0:0:0,0,0
I	1244202	.	G	<NON_REF>	.	.	END=1244202	GT:DP:GQ:MIN_DP:PL	0/0:0:0:0:0,0,0
I	1244437	.	A	<NON_REF>	.	.	END=1244437	GT:DP:GQ:MIN_DP:PL	0/0:0:0:0:0,0,0
I	1244544	.	T	<NON_REF>	.	.	END=1244544	GT:DP:GQ:MIN_DP:PL	0/0:1:3:1:0,3,41
I	1244575	.	A	<NON_REF>	.	.	END=1244575	GT:DP:GQ:MIN_DP:PL	0/0:1:3:1:0,3,41
I	1244614	.	T	<NON_REF>	.	.	END=1244614	GT:DP:GQ:MIN_DP:PL	0/0:1:3:1:0,3,41
I	1245016	.	T	<NON_REF>	.	.	END=1245016	GT:DP:GQ:MIN_DP:PL	0/0:0:0:0:0,0,0
I	1245028	.	C	<NON_REF>	.	.	END=1245028	GT:DP:GQ:MIN_DP:PL	0/0:0:0:0:0,0,0
I	1245109	.	G	<NON_REF>	.	.	END=1245109	GT:DP:GQ:MIN_DP:PL	0/0:0:0:0:0,0,0
I	1245419	.	C	<NON_REF>	.	.	END=1245419	GT:DP:GQ:MIN_DP:PL	0/0:1:0:1:0,0,0
I	1245442	.	C	<NON_REF>	.	.	END=1245442	GT:DP:GQ:MIN_DP:PL	0/0:1:3:1:0,3,41
I	1245450	.	A	<NON_REF>	.	.	END=1245450	GT:DP:GQ:MIN_DP:PL	0/0:0:0:0:0,0,0
I	1245510	.	A	<NON_REF>	.	.	END=1245510	GT:DP:GQ:MIN_DP:PL	0/0:4:12:4:0,12,93
I	1245539	.	T	<NON_REF>	.	.	END=1245539	GT:DP:GQ:MIN_DP:PL	0/0:3:9:3:0,9,68
I	1245551	.	A	<NON_REF>	.	.	END=1245551	GT:DP:GQ:MIN_DP:PL	0/0:3:9:3:0,9,68
I	1245581	.	A	<NON_REF>	.	.	END=1245582	GT:DP:GQ:MIN_DP:PL	0/0:3:9:3:0,9,68
I	1245589	.	A	<NON_REF>	.	.	END=1245589	GT:DP:GQ:MIN_DP:PL	0/0:3:6:3:0,6,90
I	1245948	.	A	<NON_REF>	.	.	END=1245948	GT:DP:GQ:MIN_DP:PL	0/0:2:6:2:0,6,49
I	1246049	.	T	<NON_REF>	.	.	END=1246049	GT:DP:GQ:MIN_DP:PL	0/0:1:3:1:0,3,41
I	1246062	.	G	<NON_REF>	.	.	END=1246063	GT:DP:GQ:MIN_DP:PL	0/0:1:3:1:0,3,41
I	1246071	.	T	<NON_REF>	.	.	END=1246071	GT:DP:GQ:MIN_DP:PL	0/0:1:0:1:0,0,0
I	1246081	.	A	<NON_REF>	.	.	END=1246081	GT:DP:GQ:MIN_DP:PL	0/0:0:0:0:0,0,0
I	1246241	.	T	<NON_REF>	.	.	END=1246241	GT:DP:GQ:MIN_DP:PL	0/0:0:0:0:0,0,0
I	1246289	.	A	<NON_REF>	.	.	END=1246289	GT:DP:GQ:MIN_DP:PL	0/0:0:0:0:0,0,0
I	1246387	.	G	<NON_REF>	.	.	END=1246387	GT:DP:GQ:MIN_DP:PL	0/0:0:0:0:0,0,0
I	1247216	.	C	<NON_REF>	.	.	END=1247216	GT:DP:GQ:MIN_DP:PL	0/0:0:0:0:0,0,0
I	1247313	.	A	<NON_REF>	.	.	END=1247313	GT:DP:GQ:MIN_DP:PL	0/0:0:0:0:0,0,0
I	1247333	.	T	<NON_REF>	.	.	END=1247333	GT:DP:GQ:MIN_DP:PL	0/0:0:0:0:0,0,0
I	1247610	.	T	<NON_REF>	.	.	END=1247610	GT:DP:GQ:MIN_DP:PL	0/0:0:0:0:0,0,0
I	1247726	.	A	<NON_REF>	.	.	END=1247726	GT:DP:GQ:MIN_DP:PL	0/0:0:0:0:0,0,0
I	1247846	.	C	<NON_REF>	.	.	END=1247846	GT:DP:GQ:MIN_DP:PL	0/0:1:3:1:0,3,41
I	1248066	.	T	<NON_REF>	.	.	END=1248066	GT:DP:GQ:MIN_DP:PL	0/0:2:0:2:0,0,22
I	1248114	.	C	<NON_REF>	.	.	END=1248114	GT:DP:GQ:MIN_DP:PL	0/0:2:3:2:0,3,45
I	1248204	.	G	<NON_REF>	.	.	END=1248204	GT:DP:GQ:MIN_DP:PL	0/0:0:0:0:0,0,0
I	1248251	.	A	<NON_REF>	.	.	END=1248251	GT:DP:GQ:MIN_DP:PL	0/0:0:0:0:0,0,0
I	1248274	.	G	<NON_REF>	.	.	END=1248274	GT:DP:GQ:MIN_DP:PL	0/0:0:0:0:0,0,0
I	1248421	.	G	<NON_REF>	.	.	END=1248421	GT:DP:GQ:MIN_DP:PL	0/0:0:0:0:0,0,0
I	1248433	.	A	<NON_REF>	.	.	END=1248433	GT:DP:GQ:MIN_DP:PL	0/0:0:0:0:0,0,0
I	1248466	.	A	<NON_REF>	.	.	END=1248467	GT:DP:GQ:MIN_DP:PL	0/0:0:0:0:0,0,0
I	1248518	.	C	<NON_REF>	.	.	END=1248518	GT:DP:GQ:MIN_DP:PL	0/0:0:0:0:0,0,0
I	1248611	.	A	<NON_REF>	.	.	END=1248611	GT:DP:GQ:MIN_DP:PL	0/0:0:0:0:0,0,0
I	1248626	.	A	<NON_REF>	.	.	END=1248626	GT:DP:GQ:MIN_DP:PL	0/0:0:0:0:0,0,0
I	1248712	.	A	<NON_REF>	.	.	END=1248712	GT:DP:GQ:MIN_DP:PL	0/0:0:0:0:0,0,0
I	1248851	.	T	<NON_REF>	.	.	END=1248851	GT:DP:GQ:MIN_DP:PL	0/0:1:3:1:0,3,41
I	1249103	.	A	<NON_REF>	.	.	END=1249103	GT:DP:GQ:MIN_DP:PL	0/0:1:3:1:0,3,41
I	1249220	.	G	<NON_REF>	.	.	END=1249220	GT:DP:GQ:MIN_DP:PL	0/0:0:0:0:0,0,0
I	1249366	.	T	<NON_REF>	.	.	END=1249366	GT:DP:GQ:MIN_DP:PL	0/0:0:0:0:0,0,0
I	1249406	.	A	<NON_REF>	.	.	END=1249406	GT:DP:GQ:MIN_DP:PL	0/0:0:0:0:0,0,0
I	1249485	.	T	<NON_REF>	.	.	END=1249485	GT:DP:GQ:MIN_DP:PL	0/0:0:0:0:0,0,0
I	1249637	.	G	<NON_REF>	.	.	END=1249637	GT:DP:GQ:MIN_DP:PL	0/0:0:0:0:0,0,0
I	1249863	.	T	<NON_REF>	.	.	END=1249863	GT:DP:GQ:MIN_DP:PL	0/0:1:3:1:0,3,19
I	1249868	.	G	<NON_REF>	.	.	END=1249868	GT:DP:GQ:MIN_DP:PL	0/0:1:3:1:0,3,41
I	1249871	.	T	<NON_REF>	.	.	END=1249871	GT:DP:GQ:MIN_DP:PL	0/0:1:3:1:0,3,41
I	1249874	.	T	<NON_REF>	.	.	END=1249874	GT:DP:GQ:MIN_DP:PL	0/0:1:3:1:0,3,41
I	1249876	.	T	<NON_REF>	.	.	END=1249876	GT:DP:GQ:MIN_DP:PL	0/0:1:3:1:0,3,41
I	1249893	.	A	<NON_REF>	.	.	END=1249893	GT:DP:GQ:MIN_DP:PL	0/0:1:3:1:0,3,41
I	1249896	.	G	<NON_REF>	.	.	END=1249896	GT:DP:GQ:MIN_DP:PL	0/0:1:3:1:0,3,41
I	1249934	.	A	<NON_REF>	.	.	END=1249935	GT:DP:GQ:MIN_DP:PL	0/0:1:3:1:0,3,41
I	1250015	.	T	<NON_REF>	.	.	END=1250015	GT:DP:GQ:MIN_DP:PL	0/0:2:6:2:0,6,49
I	1250027	.	G	<NON_REF>	.	.	END=1250027	GT:DP:GQ:MIN_DP:PL	0/0:2:6:2:0,6,49
I	1250104	.	G	<NON_REF>	.	.	END=1250104	GT:DP:GQ:MIN_DP:PL	0/0:4:12:4:0,12,131
I	1250187	.	C	<NON_REF>	.	.	END=1250187	GT:DP:GQ:MIN_DP:PL	0/0:2:3:2:0,3,45
I	1250297	.	T	<NON_REF>	.	.	END=1250297	GT:DP:GQ:MIN_DP:PL	0/0:0:0:0:0,0,0
I	1250311	.	A	<NON_REF>	.	.	END=1250311	GT:DP:GQ:MIN_DP:PL	0/0:0:0:0:0,0,0
I	1250409	.	T	<NON_REF>	.	.	END=1250409	GT:DP:GQ:MIN_DP:PL	0/0:0:0:0:0,0,0
I	1250563	.	G	<NON_REF>	.	.	END=1250563	GT:DP:GQ:MIN_DP:PL	0/0:0:0:0:0,0,0
I	1250600	.	T	<NON_REF>	.	.	END=1250600	GT:DP:GQ:MIN_DP:PL	0/0:0:0:0:0,0,0
I	1250602	.	T	<NON_REF>	.	.	END=1250602	GT:DP:GQ:MIN_DP:PL	0/0:0:0:0:0,0,0
I	1250890	.	C	<NON_REF>	.	.	END=1250890	GT:DP:GQ:MIN_DP:PL	0/0:2:6:2:0,6,49
I	1250962	.	G	<NON_REF>	.	.	END=1250962	GT:DP:GQ:MIN_DP:PL	0/0:1:0:1:0,0,0
I	1251134	.	A	<NON_REF>	.	.	END=1251134	GT:DP:GQ:MIN_DP:PL	0/0:2:3:2:0,3,45
I	1251155	.	A	<NON_REF>	.	.	END=1251155	GT:DP:GQ:MIN_DP:PL	0/0:1:3:1:0,3,41
I	1251303	.	A	<NON_REF>	.	.	END=1251303	GT:DP:GQ:MIN_DP:PL	0/0:1:3:1:0,3,41
I	1251630	.	A	<NON_REF>	.	.	END=1251630	GT:DP:GQ:MIN_DP:PL	0/0:3:6:3:0,6,90
I	1251632	.	A	<NON_REF>	.	.	END=1251632	GT:DP:GQ:MIN_DP:PL	0/0:3:6:3:0,6,90
I	1251790	.	C	<NON_REF>	.	.	END=1251790	GT:DP:GQ:MIN_DP:PL	0/0:3:9:3:0,9,90
I	1251887	.	T	<NON_REF>	.	.	END=1251887	GT:DP:GQ:MIN_DP:PL	0/0:0:0:0:0,0,0
I	1252250	.	T	<NON_REF>	.	.	END=1252250	GT:DP:GQ:MIN_DP:PL	0/0:3:9:3:0,9,86
I	1252277	.	G	<NON_REF>	.	.	END=1252277	GT:DP:GQ:MIN_DP:PL	0/0:3:0:3:0,0,25
I	1252384	.	C	<NON_REF>	.	.	END=1252384	GT:DP:GQ:MIN_DP:PL	0/0:2:6:2:0,6,82
I	1252506	.	A	<NON_REF>	.	.	END=1252506	GT:DP:GQ:MIN_DP:PL	0/0:3:6:3:0,6,90
I	1252650	.	T	<NON_REF>	.	.	END=1252650	GT:DP:GQ:MIN_DP:PL	0/0:1:3:1:0,3,41
I	1252656	.	A	<NON_REF>	.	.	END=1252656	GT:DP:GQ:MIN_DP:PL	0/0:1:3:1:0,3,41
I	1252668	.	A	<NON_REF>	.	.	END=1252668	GT:DP:GQ:MIN_DP:PL	0/0:1:3:1:0,3,37
I	1252732	.	G	<NON_REF>	.	.	END=1252732	GT:DP:GQ:MIN_DP:PL	0/0:1:0:1:0,0,0
I	1252959	.	C	<NON_REF>	.	.	END=1252959	GT:DP:GQ:MIN_DP:PL	0/0:3:9:3:0,9,90
I	1253094	.	G	<NON_REF>	.	.	END=1253094	GT:DP:GQ:MIN_DP:PL	0/0:0:0:0:0,0,0
I	1253118	.	T	<NON_REF>	.	.	END=1253118	GT:DP:GQ:MIN_DP:PL	0/0:0:0:0:0,0,0
I	1253743	.	A	<NON_REF>	.	.	END=1253743	GT:DP:GQ:MIN_DP:PL	0/0:0:0:0:0,0,0
I	1254509	.	T	<NON_REF>	.	.	END=1254509	GT:DP:GQ:MIN_DP:PL	0/0:0:0:0:0,0,0
I	1255447	.	G	<NON_REF>	.	.	END=1255447	GT:DP:GQ:MIN_DP:PL	0/0:0:0:0:0,0,0
I	1256306	.	A	<NON_REF>	.	.	END=1256306	GT:DP:GQ:MIN_DP:PL	0/0:1:3:1:0,3,41
I	1256575	.	C	<NON_REF>	.	.	END=1256575	GT:DP:GQ:MIN_DP:PL	0/0:1:3:1:0,3,41
I	1257111	.	A	<NON_REF>	.	.	END=1257111	GT:DP:GQ:MIN_DP:PL	0/0:1:3:1:0,3,41
I	1257580	.	T	<NON_REF>	.	.	END=1257580	GT:DP:GQ:MIN_DP:PL	0/0:0:0:0:0,0,0
I	1257971	.	A	<NON_REF>	.	.	END=1257971	GT:DP:GQ:MIN_DP:PL	0/0:2:6:2:0,6,43
I	1258708	.	G	<NON_REF>	.	.	END=1258708	GT:DP:GQ:MIN_DP:PL	0/0:0:0:0:0,0,0
I	1259083	.	G	<NON_REF>	.	.	END=1259083	GT:DP:GQ:MIN_DP:PL	0/0:1:3:1:0,3,37
I	1259123	.	A	<NON_REF>	.	.	END=1259123	GT:DP:GQ:MIN_DP:PL	0/0:2:6:2:0,6,82
I	1259257	.	C	<NON_REF>	.	.	END=1259257	GT:DP:GQ:MIN_DP:PL	0/0:0:0:0:0,0,0
I	1259286	.	T	<NON_REF>	.	.	END=1259286	GT:DP:GQ:MIN_DP:PL	0/0:0:0:0:0,0,0
I	1259302	.	A	<NON_REF>	.	.	END=1259302	GT:DP:GQ:MIN_DP:PL	0/0:0:0:0:0,0,0
I	1259687	.	G	<NON_REF>	.	.	END=1259687	GT:DP:GQ:MIN_DP:PL	0/0:0:0:0:0,0,0
I	1259790	.	C	<NON_REF>	.	.	END=1259790	GT:DP:GQ:MIN_DP:PL	0/0:0:0:0:0,0,0
I	1259927	.	G	<NON_REF>	.	.	END=1259927	GT:DP:GQ:MIN_DP:PL	0/0:0:0:0:0,0,0
I	1259988	.	T	<NON_REF>	.	.	END=1259988	GT:DP:GQ:MIN_DP:PL	0/0:0:0:0:0,0,0
I	1260255	.	G	<NON_REF>	.	.	END=1260255	GT:DP:GQ:MIN_DP:PL	0/0:1:0:1:0,0,0
I	1260259	.	G	<NON_REF>	.	.	END=1260259	GT:DP:GQ:MIN_DP:PL	0/0:1:0:1:0,0,0
I	1260674	.	C	<NON_REF>	.	.	END=1260674	GT:DP:GQ:MIN_DP:PL	0/0:1:3:1:0,3,41
I	1260679	.	T	<NON_REF>	.	.	END=1260680	GT:DP:GQ:MIN_DP:PL	0/0:1:3:1:0,3,41
I	1260697	.	T	<NON_REF>	.	.	END=1260697	GT:DP:GQ:MIN_DP:PL	0/0:1:3:1:0,3,41
I	1260713	.	C	<NON_REF>	.	.	END=1260713	GT:DP:GQ:MIN_DP:PL	0/0:2:3:2:0,3,45
I	1260720	.	C	<NON_REF>	.	.	END=1260720	GT:DP:GQ:MIN_DP:PL	0/0:3:9:3:0,9,90
I	1260824	.	A	<NON_REF>	.	.	END=1260824	GT:DP:GQ:MIN_DP:PL	0/0:4:12:4:0,12,99
I	1260867	.	A	<NON_REF>	.	.	END=1260867	GT:DP:GQ:MIN_DP:PL	0/0:3:6:3:0,6,90
I	1260944	.	A	<NON_REF>	.	.	END=1260944	GT:DP:GQ:MIN_DP:PL	0/0:3:9:3:0,9,56
I	1261805	.	G	<NON_REF>	.	.	END=1261805	GT:DP:GQ:MIN_DP:PL	0/0:1:3:1:0,3,19
I	1261895	.	G	<NON_REF>	.	.	END=1261895	GT:DP:GQ:MIN_DP:PL	0/0:4:12:4:0,12,131
I	1262200	.	A	<NON_REF>	.	.	END=1262200	GT:DP:GQ:MIN_DP:PL	0/0:1:3:1:0,3,41
I	1262799	.	C	<NON_REF>	.	.	END=1262799	GT:DP:GQ:MIN_DP:PL	0/0:1:3:1:0,3,19
I	1263681	.	T	<NON_REF>	.	.	END=1263681	GT:DP:GQ:MIN_DP:PL	0/0:0:0:0:0,0,0
I	1264430	.	G	<NON_REF>	.	.	END=1264430	GT:DP:GQ:MIN_DP:PL	0/0:0:0:0:0,0,0
I	1265817	.	T	<NON_REF>	.	.	END=1265817	GT:DP:GQ:MIN_DP:PL	0/0:0:0:0:0,0,0
I	1265820	.	G	<NON_REF>	.	.	END=1265820	GT:DP:GQ:MIN_DP:PL	0/0:0:0:0:0,0,0
I	1266254	.	C	<NON_REF>	.	.	END=1266254	GT:DP:GQ:MIN_DP:PL	0/0:2:6:2:0,6,82
I	1266267	.	C	<NON_REF>	.	.	END=1266267	GT:DP:GQ:MIN_DP:PL	0/0:2:6:2:0,6,82
I	1266501	.	T	<NON_REF>	.	.	END=1266501	GT:DP:GQ:MIN_DP:PL	0/0:2:6:2:0,6,82
I	1266769	.	A	<NON_REF>	.	.	END=1266769	GT:DP:GQ:MIN_DP:PL	0/0:0:0:0:0,0,0
I	1267376	.	T	<NON_REF>	.	.	END=1267376	GT:DP:GQ:MIN_DP:PL	0/0:0:0:0:0,0,0
I	1267566	.	C	<NON_REF>	.	.	END=1267566	GT:DP:GQ:MIN_DP:PL	0/0:3:0:3:0,0,31
I	1267576	.	G	<NON_REF>	.	.	END=1267576	GT:DP:GQ:MIN_DP:PL	0/0:1:0:1:0,0,0
I	1268600	.	T	<NON_REF>	.	.	END=1268600	GT:DP:GQ:MIN_DP:PL	0/0:0:0:0:0,0,0
I	1268752	.	G	<NON_REF>	.	.	END=1268752	GT:DP:GQ:MIN_DP:PL	0/0:1:3:1:0,3,41
I	1268785	.	A	<NON_REF>	.	.	END=1268785	GT:DP:GQ:MIN_DP:PL	0/0:1:3:1:0,3,37
I	1268862	.	A	<NON_REF>	.	.	END=1268862	GT:DP:GQ:MIN_DP:PL	0/0:2:6:2:0,6,49
I	1269247	.	T	<NON_REF>	.	.	END=1269247	GT:DP:GQ:MIN_DP:PL	0/0:0:0:0:0,0,0
I	1269255	.	C	<NON_REF>	.	.	END=1269255	GT:DP:GQ:MIN_DP:PL	0/0:0:0:0:0,0,0
I	1269632	.	T	<NON_REF>	.	.	END=1269632	GT:DP:GQ:MIN_DP:PL	0/0:2:6:2:0,6,43
I	1269789	.	C	<NON_REF>	.	.	END=1269789	GT:DP:GQ:MIN_DP:PL	0/0:4:12:4:0,12,99
I	1269923	.	G	<NON_REF>	.	.	END=1269923	GT:DP:GQ:MIN_DP:PL	0/0:3:9:3:0,9,90
I	1270244	.	T	<NON_REF>	.	.	END=1270244	GT:DP:GQ:MIN_DP:PL	0/0:2:6:2:0,6,43
I	1270264	.	T	<NON_REF>	.	.	END=1270264	GT:DP:GQ:MIN_DP:PL	0/0:2:6:2:0,6,49
I	1270555	.	C	<NON_REF>	.	.	END=1270555	GT:DP:GQ:MIN_DP:PL	0/0:1:3:1:0,3,37
I	1271357	.	C	<NON_REF>	.	.	END=1271357	GT:DP:GQ:MIN_DP:PL	0/0:0:0:0:0,0,0
I	1271619	.	A	<NON_REF>	.	.	END=1271619	GT:DP:GQ:MIN_DP:PL	0/0:1:3:1:0,3,41
I	1271832	.	A	<NON_REF>	.	.	END=1271832	GT:DP:GQ:MIN_DP:PL	0/0:2:6:2:0,6,82
I	1271993	.	A	<NON_REF>	.	.	END=1271993	GT:DP:GQ:MIN_DP:PL	0/0:2:6:2:0,6,78
I	1272273	.	C	<NON_REF>	.	.	END=1272273	GT:DP:GQ:MIN_DP:PL	0/0:0:0:0:0,0,0
I	1273856	.	G	<NON_REF>	.	.	END=1273856	GT:DP:GQ:MIN_DP:PL	0/0:0:0:0:0,0,0
I	1273895	.	T	<NON_REF>	.	.	END=1273895	GT:DP:GQ:MIN_DP:PL	0/0:0:0:0:0,0,0
I	1273967	.	G	<NON_REF>	.	.	END=1273967	GT:DP:GQ:MIN_DP:PL	0/0:0:0:0:0,0,0
I	1274305	.	C	<NON_REF>	.	.	END=1274305	GT:DP:GQ:MIN_DP:PL	0/0:0:0:0:0,0,0
I	1274319	.	G	<NON_REF>	.	.	END=1274319	GT:DP:GQ:MIN_DP:PL	0/0:0:0:0:0,0,0
I	1274359	.	T	<NON_REF>	.	.	END=1274359	GT:DP:GQ:MIN_DP:PL	0/0:0:0:0:0,0,0
I	1275303	.	C	<NON_REF>	.	.	END=1275303	GT:DP:GQ:MIN_DP:PL	0/0:0:0:0:0,0,0
I	1275418	.	C	<NON_REF>	.	.	END=1275418	GT:DP:GQ:MIN_DP:PL	0/0:1:3:1:0,3,41
I	1275585	.	C	<NON_REF>	.	.	END=1275586	GT:DP:GQ:MIN_DP:PL	0/0:4:12:4:0,12,103
I	1275901	.	G	<NON_REF>	.	.	END=1275901	GT:DP:GQ:MIN_DP:PL	0/0:1:0:1:0,0,0
I	1275915	.	G	<NON_REF>	.	.	END=1275915	GT:DP:GQ:MIN_DP:PL	0/0:0:0:0:0,0,0
I	1275918	.	A	<NON_REF>	.	.	END=1275918	GT:DP:GQ:MIN_DP:PL	0/0:0:0:0:0,0,0
I	1275944	.	T	<NON_REF>	.	.	END=1275944	GT:DP:GQ:MIN_DP:PL	0/0:0:0:0:0,0,0
I	1276075	.	A	<NON_REF>	.	.	END=1276075	GT:DP:GQ:MIN_DP:PL	0/0:0:0:0:0,0,0
I	1276084	.	A	<NON_REF>	.	.	END=1276084	GT:DP:GQ:MIN_DP:PL	0/0:1:3:1:0,3,41
I	1276311	.	C	<NON_REF>	.	.	END=1276311	GT:DP:GQ:MIN_DP:PL	0/0:0:0:0:0,0,0
I	1276656	.	C	<NON_REF>	.	.	END=1276656	GT:DP:GQ:MIN_DP:PL	0/0:3:9:3:0,9,84
I	1276898	.	G	<NON_REF>	.	.	END=1276898	GT:DP:GQ:MIN_DP:PL	0/0:1:3:1:0,3,37
I	1276938	.	G	<NON_REF>	.	.	END=1276938	GT:DP:GQ:MIN_DP:PL	0/0:2:6:2:0,6,78
I	1277124	.	T	<NON_REF>	.	.	END=1277124	GT:DP:GQ:MIN_DP:PL	0/0:2:6:2:0,6,78
I	1277689	.	T	<NON_REF>	.	.	END=1277689	GT:DP:GQ:MIN_DP:PL	0/0:0:0:0:0,0,0
I	1277756	.	G	<NON_REF>	.	.	END=1277756	GT:DP:GQ:MIN_DP:PL	0/0:0:0:0:0,0,0
I	1278209	.	C	<NON_REF>	.	.	END=1278209	GT:DP:GQ:MIN_DP:PL	0/0:0:0:0:0,0,0
I	1278256	.	C	<NON_REF>	.	.	END=1278256	GT:DP:GQ:MIN_DP:PL	0/0:0:0:0:0,0,0
I	1278499	.	T	<NON_REF>	.	.	END=1278500	GT:DP:GQ:MIN_DP:PL	0/0:0:0:0:0,0,0
I	1279057	.	T	<NON_REF>	.	.	END=1279057	GT:DP:GQ:MIN_DP:PL	0/0:2:6:2:0,6,49
I	1279255	.	C	<NON_REF>	.	.	END=1279255	GT:DP:GQ:MIN_DP:PL	0/0:2:6:2:0,6,43
I	1279537	.	C	<NON_REF>	.	.	END=1279537	GT:DP:GQ:MIN_DP:PL	0/0:0:0:0:0,0,0
I	1279754	.	T	<NON_REF>	.	.	END=1279754	GT:DP:GQ:MIN_DP:PL	0/0:0:0:0:0,0,0
I	1279885	.	T	<NON_REF>	.	.	END=1279885	GT:DP:GQ:MIN_DP:PL	0/0:1:3:1:0,3,41
I	1280288	.	G	<NON_REF>	.	.	END=1280288	GT:DP:GQ:MIN_DP:PL	0/0:0:0:0:0,0,0
I	1280549	.	C	<NON_REF>	.	.	END=1280549	GT:DP:GQ:MIN_DP:PL	0/0:1:3:1:0,3,37
I	1280746	.	A	<NON_REF>	.	.	END=1280746	GT:DP:GQ:MIN_DP:PL	0/0:1:3:1:0,3,41
I	1281111	.	C	<NON_REF>	.	.	END=1281111	GT:DP:GQ:MIN_DP:PL	0/0:1:3:1:0,3,41
I	1281683	.	C	<NON_REF>	.	.	END=1281683	GT:DP:GQ:MIN_DP:PL	0/0:0:0:0:0,0,0
I	1282316	.	A	<NON_REF>	.	.	END=1282316	GT:DP:GQ:MIN_DP:PL	0/0:0:0:0:0,0,0
I	1283341	.	C	<NON_REF>	.	.	END=1283341	GT:DP:GQ:MIN_DP:PL	0/0:1:3:1:0,3,41
I	1285649	.	T	<NON_REF>	.	.	END=1285649	GT:DP:GQ:MIN_DP:PL	0/0:4:12:4:0,12,103
I	1287300	.	A	<NON_REF>	.	.	END=1287300	GT:DP:GQ:MIN_DP:PL	0/0:0:0:0:0,0,0
I	1287633	.	G	<NON_REF>	.	.	END=1287633	GT:DP:GQ:MIN_DP:PL	0/0:0:0:0:0,0,0
I	1287873	.	A	<NON_REF>	.	.	END=1287873	GT:DP:GQ:MIN_DP:PL	0/0:1:3:1:0,3,41
I	1288524	.	A	<NON_REF>	.	.	END=1288524	GT:DP:GQ:MIN_DP:PL	0/0:2:6:2:0,6,49
I	1289394	.	A	<NON_REF>	.	.	END=1289394	GT:DP:GQ:MIN_DP:PL	0/0:3:9:3:0,9,90
I	1289556	.	G	<NON_REF>	.	.	END=1289556	GT:DP:GQ:MIN_DP:PL	0/0:1:3:1:0,3,37
I	1289697	.	A	<NON_REF>	.	.	END=1289697	GT:DP:GQ:MIN_DP:PL	0/0:3:9:3:0,9,86
I	1289767	.	T	<NON_REF>	.	.	END=1289767	GT:DP:GQ:MIN_DP:PL	0/0:2:3:2:0,3,45
I	1290210	.	C	<NON_REF>	.	.	END=1290210	GT:DP:GQ:MIN_DP:PL	0/0:1:3:1:0,3,41
I	1290235	.	T	<NON_REF>	.	.	END=1290235	GT:DP:GQ:MIN_DP:PL	0/0:2:6:2:0,6,82
I	1290237	.	C	<NON_REF>	.	.	END=1290237	GT:DP:GQ:MIN_DP:PL	0/0:2:6:2:0,6,82
I	1290240	.	C	<NON_REF>	.	.	END=1290240	GT:DP:GQ:MIN_DP:PL	0/0:2:6:2:0,6,82
I	1290300	.	T	<NON_REF>	.	.	END=1290300	GT:DP:GQ:MIN_DP:PL	0/0:2:6:2:0,6,49
I	1290344	.	A	<NON_REF>	.	.	END=1290344	GT:DP:GQ:MIN_DP:PL	0/0:2:6:2:0,6,43
I	1290835	.	T	<NON_REF>	.	.	END=1290835	GT:DP:GQ:MIN_DP:PL	0/0:1:3:1:0,3,41
I	1291323	.	A	<NON_REF>	.	.	END=1291324	GT:DP:GQ:MIN_DP:PL	0/0:0:0:0:0,0,0
I	1291911	.	C	<NON_REF>	.	.	END=1291911	GT:DP:GQ:MIN_DP:PL	0/0:1:3:1:0,3,41
I	1292055	.	G	<NON_REF>	.	.	END=1292055	GT:DP:GQ:MIN_DP:PL	0/0:0:0:0:0,0,0
I	1292297	.	G	<NON_REF>	.	.	END=1292297	GT:DP:GQ:MIN_DP:PL	0/0:0:0:0:0,0,0
I	1292519	.	A	<NON_REF>	.	.	END=1292519	GT:DP:GQ:MIN_DP:PL	0/0:1:3:1:0,3,41
I	1292824	.	C	<NON_REF>	.	.	END=1292824	GT:DP:GQ:MIN_DP:PL	0/0:5:15:5:0,15,119
I	1292840	.	G	<NON_REF>	.	.	END=1292840	GT:DP:GQ:MIN_DP:PL	0/0:4:12:4:0,12,125
I	1293030	.	G	<NON_REF>	.	.	END=1293030	GT:DP:GQ:MIN_DP:PL	0/0:0:0:0:0,0,0
I	1293478	.	G	<NON_REF>	.	.	END=1293478	GT:DP:GQ:MIN_DP:PL	0/0:3:9:3:0,9,90
I	1293696	.	T	<NON_REF>	.	.	END=1293696	GT:DP:GQ:MIN_DP:PL	0/0:1:3:1:0,3,41
I	1294612	.	T	<NON_REF>	.	.	END=1294612	GT:DP:GQ:MIN_DP:PL	0/0:0:0:0:0,0,0
I	1294884	.	A	<NON_REF>	.	.	END=1294884	GT:DP:GQ:MIN_DP:PL	0/0:1:3:1:0,3,41
I	1294990	.	G	<NON_REF>	.	.	END=1294990	GT:DP:GQ:MIN_DP:PL	0/0:0:0:0:0,0,0
I	1295834	.	C	<NON_REF>	.	.	END=1295834	GT:DP:GQ:MIN_DP:PL	0/0:2:6:2:0,6,49
I	1296035	.	T	<NON_REF>	.	.	END=1296035	GT:DP:GQ:MIN_DP:PL	0/0:2:6:2:0,6,78
I	1297164	.	G	<NON_REF>	.	.	END=1297164	GT:DP:GQ:MIN_DP:PL	0/0:2:6:2:0,6,49
I	1297337	.	T	<NON_REF>	.	.	END=1297338	GT:DP:GQ:MIN_DP:PL	0/0:0:0:0:0,0,0
I	1297413	.	C	<NON_REF>	.	.	END=1297413	GT:DP:GQ:MIN_DP:PL	0/0:0:0:0:0,0,0
I	1298410	.	A	<NON_REF>	.	.	END=1298410	GT:DP:GQ:MIN_DP:PL	0/0:0:0:0:0,0,0
I	1298738	.	C	<NON_REF>	.	.	END=1298738	GT:DP:GQ:MIN_DP:PL	0/0:0:0:0:0,0,0
I	1299172	.	T	<NON_REF>	.	.	END=1299172	GT:DP:GQ:MIN_DP:PL	0/0:1:3:1:0,3,41
I	1299241	.	G	<NON_REF>	.	.	END=1299241	GT:DP:GQ:MIN_DP:PL	0/0:2:6:2:0,6,49
I	1299245	.	G	<NON_REF>	.	.	END=1299245	GT:DP:GQ:MIN_DP:PL	0/0:2:6:2:0,6,49
I	1300118	.	T	<NON_REF>	.	.	END=1300118	GT:DP:GQ:MIN_DP:PL	0/0:2:3:2:0,3,45
I	1300154	.	C	<NON_REF>	.	.	END=1300154	GT:DP:GQ:MIN_DP:PL	0/0:1:3:1:0,3,41
I	1301128	.	A	<NON_REF>	.	.	END=1301128	GT:DP:GQ:MIN_DP:PL	0/0:2:6:2:0,6,78
I	1302033	.	T	<NON_REF>	.	.	END=1302033	GT:DP:GQ:MIN_DP:PL	0/0:0:0:0:0,0,0
I	1302037	.	A	<NON_REF>	.	.	END=1302037	GT:DP:GQ:MIN_DP:PL	0/0:0:0:0:0,0,0
I	1302045	.	T	<NON_REF>	.	.	END=1302045	GT:DP:GQ:MIN_DP:PL	0/0:0:0:0:0,0,0
I	1302322	.	G	<NON_REF>	.	.	END=1302322	GT:DP:GQ:MIN_DP:PL	0/0:0:0:0:0,0,0
I	1302752	.	G	<NON_REF>	.	.	END=1302752	GT:DP:GQ:MIN_DP:PL	0/0:1:3:1:0,3,37
I	1303069	.	G	<NON_REF>	.	.	END=1303069	GT:DP:GQ:MIN_DP:PL	0/0:0:0:0:0,0,0
I	1303139	.	T	<NON_REF>	.	.	END=1303139	GT:DP:GQ:MIN_DP:PL	0/0:0:0:0:0,0,0
I	1303419	.	T	<NON_REF>	.	.	END=1303419	GT:DP:GQ:MIN_DP:PL	0/0:1:3:1:0,3,32
I	1303482	.	T	<NON_REF>	.	.	END=1303482	GT:DP:GQ:MIN_DP:PL	0/0:1:3:1:0,3,41
I	1304362	.	G	<NON_REF>	.	.	END=1304362	GT:DP:GQ:MIN_DP:PL	0/0:5:15:5:0,15,134
I	1304724	.	A	<NON_REF>	.	.	END=1304724	GT:DP:GQ:MIN_DP:PL	0/0:0:0:0:0,0,0
I	1304765	.	A	<NON_REF>	.	.	END=1304765	GT:DP:GQ:MIN_DP:PL	0/0:1:3:1:0,3,41
I	1304767	.	A	<NON_REF>	.	.	END=1304767	GT:DP:GQ:MIN_DP:PL	0/0:1:3:1:0,3,41
I	1304953	.	T	<NON_REF>	.	.	END=1304953	GT:DP:GQ:MIN_DP:PL	0/0:3:9:3:0,9,118
I	1305218	.	T	<NON_REF>	.	.	END=1305218	GT:DP:GQ:MIN_DP:PL	0/0:3:9:3:0,9,90
I	1305257	.	G	<NON_REF>	.	.	END=1305257	GT:DP:GQ:MIN_DP:PL	0/0:1:0:1:0,0,0
I	1305351	.	T	<NON_REF>	.	.	END=1305351	GT:DP:GQ:MIN_DP:PL	0/0:0:0:0:0,0,0
I	1305439	.	T	<NON_REF>	.	.	END=1305439	GT:DP:GQ:MIN_DP:PL	0/0:1:3:1:0,3,32
I	1305688	.	G	<NON_REF>	.	.	END=1305688	GT:DP:GQ:MIN_DP:PL	0/0:1:3:1:0,3,41
I	1305855	.	A	<NON_REF>	.	.	END=1305855	GT:DP:GQ:MIN_DP:PL	0/0:0:0:0:0,0,0
I	1306369	.	T	<NON_REF>	.	.	END=1306369	GT:DP:GQ:MIN_DP:PL	0/0:0:0:0:0,0,0
I	1306391	.	T	<NON_REF>	.	.	END=1306391	GT:DP:GQ:MIN_DP:PL	0/0:0:0:0:0,0,0
I	1306831	.	A	<NON_REF>	.	.	END=1306831	GT:DP:GQ:MIN_DP:PL	0/0:2:6:2:0,6,59
I	1306872	.	G	<NON_REF>	.	.	END=1306872	GT:DP:GQ:MIN_DP:PL	0/0:3:6:3:0,6,90
I	1306885	.	T	<NON_REF>	.	.	END=1306885	GT:DP:GQ:MIN_DP:PL	0/0:2:6:2:0,6,82
I	1307315	.	C	<NON_REF>	.	.	END=1307315	GT:DP:GQ:MIN_DP:PL	0/0:0:0:0:0,0,0
I	1307441	.	C	<NON_REF>	.	.	END=1307441	GT:DP:GQ:MIN_DP:PL	0/0:2:6:2:0,6,49
I	1307453	.	G	<NON_REF>	.	.	END=1307453	GT:DP:GQ:MIN_DP:PL	0/0:2:6:2:0,6,49
I	1307680	.	C	<NON_REF>	.	.	END=1307680	GT:DP:GQ:MIN_DP:PL	0/0:1:3:1:0,3,41
I	1307760	.	G	<NON_REF>	.	.	END=1307760	GT:DP:GQ:MIN_DP:PL	0/0:1:0:1:0,0,0
I	1307851	.	A	<NON_REF>	.	.	END=1307851	GT:DP:GQ:MIN_DP:PL	0/0:0:0:0:0,0,0
I	1308138	.	C	<NON_REF>	.	.	END=1308138	GT:DP:GQ:MIN_DP:PL	0/0:0:0:0:0,0,0
I	1308382	.	T	<NON_REF>	.	.	END=1308382	GT:DP:GQ:MIN_DP:PL	0/0:1:3:1:0,3,41
I	1308457	.	G	<NON_REF>	.	.	END=1308457	GT:DP:GQ:MIN_DP:PL	0/0:1:3:1:0,3,41
I	1308674	.	C	<NON_REF>	.	.	END=1308674	GT:DP:GQ:MIN_DP:PL	0/0:2:6:2:0,6,50
I	1308781	.	A	<NON_REF>	.	.	END=1308781	GT:DP:GQ:MIN_DP:PL	0/0:2:6:2:0,6,59
I	1308802	.	G	<NON_REF>	.	.	END=1308802	GT:DP:GQ:MIN_DP:PL	0/0:2:6:2:0,6,69
I	1308875	.	C	<NON_REF>	.	.	END=1308875	GT:DP:GQ:MIN_DP:PL	0/0:1:3:1:0,3,41
I	1308989	.	A	<NON_REF>	.	.	END=1308989	GT:DP:GQ:MIN_DP:PL	0/0:2:6:2:0,6,49
I	1309070	.	G	<NON_REF>	.	.	END=1309070	GT:DP:GQ:MIN_DP:PL	0/0:2:6:2:0,6,49
I	1309704	.	T	<NON_REF>	.	.	END=1309704	GT:DP:GQ:MIN_DP:PL	0/0:2:6:2:0,6,82
I	1309758	.	G	<NON_REF>	.	.	END=1309758	GT:DP:GQ:MIN_DP:PL	0/0:1:3:1:0,3,37
I	1309927	.	G	<NON_REF>	.	.	END=1309927	GT:DP:GQ:MIN_DP:PL	0/0:1:3:1:0,3,32
I	1309990	.	A	<NON_REF>	.	.	END=1309990	GT:DP:GQ:MIN_DP:PL	0/0:1:3:1:0,3,41
I	1310898	.	A	<NON_REF>	.	.	END=1310898	GT:DP:GQ:MIN_DP:PL	0/0:3:9:3:0,9,78
I	1311528	.	C	<NON_REF>	.	.	END=1311528	GT:DP:GQ:MIN_DP:PL	0/0:0:0:0:0,0,0
I	1311559	.	T	<NON_REF>	.	.	END=1311559	GT:DP:GQ:MIN_DP:PL	0/0:0:0:0:0,0,0
I	1312073	.	A	<NON_REF>	.	.	END=1312073	GT:DP:GQ:MIN_DP:PL	0/0:0:0:0:0,0,0
I	1312416	.	C	<NON_REF>	.	.	END=1312416	GT:DP:GQ:MIN_DP:PL	0/0:1:3:1:0,3,41
I	1312955	.	A	<NON_REF>	.	.	END=1312955	GT:DP:GQ:MIN_DP:PL	0/0:3:0:3:0,0,9
I	1313315	.	A	<NON_REF>	.	.	END=1313315	GT:DP:GQ:MIN_DP:PL	0/0:0:0:0:0,0,0
I	1313479	.	A	<NON_REF>	.	.	END=1313479	GT:DP:GQ:MIN_DP:PL	0/0:0:0:0:0,0,0
I	1313707	.	G	<NON_REF>	.	.	END=1313707	GT:DP:GQ:MIN_DP:PL	0/0:3:9:3:0,9,90
I	1313765	.	T	<NON_REF>	.	.	END=1313765	GT:DP:GQ:MIN_DP:PL	0/0:2:6:2:0,6,49
I	1313771	.	T	<NON_REF>	.	.	END=1313771	GT:DP:GQ:MIN_DP:PL	0/0:2:6:2:0,6,49
I	1314076	.	G	<NON_REF>	.	.	END=1314076	GT:DP:GQ:MIN_DP:PL	0/0:2:6:2:0,6,82
I	1314157	.	A	<NON_REF>	.	.	END=1314157	GT:DP:GQ:MIN_DP:PL	0/0:0:0:0:0,0,0
I	1314416	.	T	<NON_REF>	.	.	END=1314416	GT:DP:GQ:MIN_DP:PL	0/0:0:0:0:0,0,0
I	1314835	.	G	<NON_REF>	.	.	END=1314835	GT:DP:GQ:MIN_DP:PL	0/0:0:0:0:0,0,0
I	1315668	.	T	<NON_REF>	.	.	END=1315668	GT:DP:GQ:MIN_DP:PL	0/0:1:3:1:0,3,41
I	1316234	.	A	<NON_REF>	.	.	END=1316234	GT:DP:GQ:MIN_DP:PL	0/0:2:6:2:0,6,43
I	1317254	.	T	<NON_REF>	.	.	END=1317254	GT:DP:GQ:MIN_DP:PL	0/0:2:6:2:0,6,49
I	1317341	.	T	<NON_REF>	.	.	END=1317341	GT:DP:GQ:MIN_DP:PL	0/0:2:6:2:0,6,49
I	1317513	.	G	<NON_REF>	.	.	END=1317513	GT:DP:GQ:MIN_DP:PL	0/0:0:0:0:0,0,0
I	1317529	.	G	<NON_REF>	.	.	END=1317529	GT:DP:GQ:MIN_DP:PL	0/0:0:0:0:0,0,0
I	1319437	.	A	<NON_REF>	.	.	END=1319437	GT:DP:GQ:MIN_DP:PL	0/0:0:0:0:0,0,0
I	1319543	.	A	<NON_REF>	.	.	END=1319543	GT:DP:GQ:MIN_DP:PL	0/0:0:0:0:0,0,0
I	1320689	.	C	<NON_REF>	.	.	END=1320689	GT:DP:GQ:MIN_DP:PL	0/0:2:6:2:0,6,49
I	1320858	.	T	<NON_REF>	.	.	END=1320858	GT:DP:GQ:MIN_DP:PL	0/0:0:0:0:0,0,0
I	1323012	.	T	<NON_REF>	.	.	END=1323012	GT:DP:GQ:MIN_DP:PL	0/0:1:3:1:0,3,41
I	1323154	.	G	<NON_REF>	.	.	END=1323154	GT:DP:GQ:MIN_DP:PL	0/0:1:3:1:0,3,41
I	1323354	.	T	<NON_REF>	.	.	END=1323354	GT:DP:GQ:MIN_DP:PL	0/0:0:0:0:0,0,0
I	1323755	.	T	<NON_REF>	.	.	END=1323755	GT:DP:GQ:MIN_DP:PL	0/0:2:6:2:0,6,82
I	1323894	.	A	<NON_REF>	.	.	END=1323894	GT:DP:GQ:MIN_DP:PL	0/0:2:6:2:0,6,73
I	1324165	.	A	<NON_REF>	.	.	END=1324165	GT:DP:GQ:MIN_DP:PL	0/0:2:3:2:0,3,45
I	1324570	.	C	<NON_REF>	.	.	END=1324570	GT:DP:GQ:MIN_DP:PL	0/0:0:0:0:0,0,0
I	1325259	.	G	<NON_REF>	.	.	END=1325259	GT:DP:GQ:MIN_DP:PL	0/0:0:0:0:0,0,0
I	1325398	.	G	<NON_REF>	.	.	END=1325398	GT:DP:GQ:MIN_DP:PL	0/0:1:3:1:0,3,41
I	1325751	.	C	<NON_REF>	.	.	END=1325751	GT:DP:GQ:MIN_DP:PL	0/0:1:3:1:0,3,37
I	1327798	.	G	<NON_REF>	.	.	END=1327798	GT:DP:GQ:MIN_DP:PL	0/0:1:3:1:0,3,37
I	1327856	.	A	<NON_REF>	.	.	END=1327856	GT:DP:GQ:MIN_DP:PL	0/0:1:3:1:0,3,41
I	1330334	.	A	<NON_REF>	.	.	END=1330334	GT:DP:GQ:MIN_DP:PL	0/0:1:3:1:0,3,41
I	1331176	.	C	<NON_REF>	.	.	END=1331176	GT:DP:GQ:MIN_DP:PL	0/0:6:15:6:0,15,225
I	1332602	.	A	<NON_REF>	.	.	END=1332602	GT:DP:GQ:MIN_DP:PL	0/0:3:9:3:0,9,100
I	1334074	.	G	<NON_REF>	.	.	END=1334074	GT:DP:GQ:MIN_DP:PL	0/0:0:0:0:0,0,0
I	1338005	.	T	<NON_REF>	.	.	END=1338005	GT:DP:GQ:MIN_DP:PL	0/0:0:0:0:0,0,0
I	1338959	.	G	<NON_REF>	.	.	END=1338959	GT:DP:GQ:MIN_DP:PL	0/0:2:3:2:0,3,45
I	1338961	.	A	<NON_REF>	.	.	END=1338961	GT:DP:GQ:MIN_DP:PL	0/0:2:3:2:0,3,45
I	1339006	.	T	<NON_REF>	.	.	END=1339006	GT:DP:GQ:MIN_DP:PL	0/0:1:3:1:0,3,41
I	1339115	.	C	<NON_REF>	.	.	END=1339116	GT:DP:GQ:MIN_DP:PL	0/0:2:6:2:0,6,49
I	1339120	.	A	<NON_REF>	.	.	END=1339120	GT:DP:GQ:MIN_DP:PL	0/0:2:6:2:0,6,43
I	1339137	.	T	<NON_REF>	.	.	END=1339137	GT:DP:GQ:MIN_DP:PL	0/0:2:6:2:0,6,43
I	1339306	.	A	<NON_REF>	.	.	END=1339306	GT:DP:GQ:MIN_DP:PL	0/0:0:0:0:0,0,0
I	1339455	.	G	<NON_REF>	.	.	END=1339455	GT:DP:GQ:MIN_DP:PL	0/0:0:0:0:0,0,0
I	1339573	.	T	<NON_REF>	.	.	END=1339573	GT:DP:GQ:MIN_DP:PL	0/0:0:0:0:0,0,0
I	1341606	.	A	<NON_REF>	.	.	END=1341606	GT:DP:GQ:MIN_DP:PL	0/0:0:0:0:0,0,0
I	1341662	.	G	<NON_REF>	.	.	END=1341662	GT:DP:GQ:MIN_DP:PL	0/0:2:6:2:0,6,49
I	1341742	.	A	<NON_REF>	.	.	END=1341742	GT:DP:GQ:MIN_DP:PL	0/0:2:6:2:0,6,49
I	1343085	.	A	<NON_REF>	.	.	END=1343085	GT:DP:GQ:MIN_DP:PL	0/0:0:0:0:0,0,0
I	1343210	.	A	<NON_REF>	.	.	END=1343210	GT:DP:GQ:MIN_DP:PL	0/0:0:0:0:0,0,0
I	1343269	.	A	<NON_REF>	.	.	END=1343269	GT:DP:GQ:MIN_DP:PL	0/0:0:0:0:0,0,0
I	1343332	.	G	<NON_REF>	.	.	END=1343332	GT:DP:GQ:MIN_DP:PL	0/0:0:0:0:0,0,0
I	1343357	.	A	<NON_REF>	.	.	END=1343357	GT:DP:GQ:MIN_DP:PL	0/0:0:0:0:0,0,0
I	1343458	.	C	<NON_REF>	.	.	END=1343458	GT:DP:GQ:MIN_DP:PL	0/0:0:0:0:0,0,0
I	1343830	.	A	<NON_REF>	.	.	END=1343830	GT:DP:GQ:MIN_DP:PL	0/0:0:0:0:0,0,0
I	1344449	.	C	<NON_REF>	.	.	END=1344449	GT:DP:GQ:MIN_DP:PL	0/0:0:0:0:0,0,0
I	1344750	.	C	<NON_REF>	.	.	END=1344750	GT:DP:GQ:MIN_DP:PL	0/0:0:0:0:0,0,0
I	1344763	.	A	<NON_REF>	.	.	END=1344763	GT:DP:GQ:MIN_DP:PL	0/0:0:0:0:0,0,0
I	1345097	.	C	<NON_REF>	.	.	END=1345097	GT:DP:GQ:MIN_DP:PL	0/0:2:6:2:0,6,49
I	1345341	.	G	<NON_REF>	.	.	END=1345341	GT:DP:GQ:MIN_DP:PL	0/0:2:6:2:0,6,78
I	1345406	.	G	<NON_REF>	.	.	END=1345406	GT:DP:GQ:MIN_DP:PL	0/0:0:0:0:0,0,0
I	1345413	.	T	<NON_REF>	.	.	END=1345414	GT:DP:GQ:MIN_DP:PL	0/0:0:0:0:0,0,0
I	1345439	.	A	<NON_REF>	.	.	END=1345439	GT:DP:GQ:MIN_DP:PL	0/0:0:0:0:0,0,0
I	1345549	.	T	<NON_REF>	.	.	END=1345549	GT:DP:GQ:MIN_DP:PL	0/0:0:0:0:0,0,0
I	1345590	.	C	<NON_REF>	.	.	END=1345590	GT:DP:GQ:MIN_DP:PL	0/0:0:0:0:0,0,0
I	1345629	.	T	<NON_REF>	.	.	END=1345629	GT:DP:GQ:MIN_DP:PL	0/0:1:3:1:0,3,37
I	1345746	.	A	<NON_REF>	.	.	END=1345746	GT:DP:GQ:MIN_DP:PL	0/0:2:6:2:0,6,49
I	1345753	.	C	<NON_REF>	.	.	END=1345753	GT:DP:GQ:MIN_DP:PL	0/0:2:6:2:0,6,49
I	1345764	.	T	<NON_REF>	.	.	END=1345764	GT:DP:GQ:MIN_DP:PL	0/0:2:6:2:0,6,49
I	1345770	.	A	<NON_REF>	.	.	END=1345770	GT:DP:GQ:MIN_DP:PL	0/0:2:3:2:0,3,45
I	1345773	.	T	<NON_REF>	.	.	END=1345773	GT:DP:GQ:MIN_DP:PL	0/0:2:3:2:0,3,45
I	1345888	.	A	<NON_REF>	.	.	END=1345888	GT:DP:GQ:MIN_DP:PL	0/0:0:0:0:0,0,0
I	1345981	.	T	<NON_REF>	.	.	END=1345981	GT:DP:GQ:MIN_DP:PL	0/0:0:0:0:0,0,0
I	1346025	.	T	<NON_REF>	.	.	END=1346025	GT:DP:GQ:MIN_DP:PL	0/0:0:0:0:0,0,0
I	1346029	.	C	<NON_REF>	.	.	END=1346029	GT:DP:GQ:MIN_DP:PL	0/0:0:0:0:0,0,0
I	1346092	.	A	<NON_REF>	.	.	END=1346092	GT:DP:GQ:MIN_DP:PL	0/0:0:0:0:0,0,0
I	1346300	.	A	<NON_REF>	.	.	END=1346300	GT:DP:GQ:MIN_DP:PL	0/0:0:0:0:0,0,0
I	1346341	.	C	<NON_REF>	.	.	END=1346341	GT:DP:GQ:MIN_DP:PL	0/0:1:3:1:0,3,19
I	1346359	.	T	<NON_REF>	.	.	END=1346359	GT:DP:GQ:MIN_DP:PL	0/0:1:3:1:0,3,41
I	1346397	.	A	<NON_REF>	.	.	END=1346397	GT:DP:GQ:MIN_DP:PL	0/0:1:3:1:0,3,41
I	1346411	.	C	<NON_REF>	.	.	END=1346411	GT:DP:GQ:MIN_DP:PL	0/0:1:3:1:0,3,26
I	1346444	.	G	<NON_REF>	.	.	END=1346444	GT:DP:GQ:MIN_DP:PL	0/0:1:0:1:0,0,0
I	1346502	.	A	<NON_REF>	.	.	END=1346502	GT:DP:GQ:MIN_DP:PL	0/0:0:0:0:0,0,0
I	1346516	.	A	<NON_REF>	.	.	END=1346516	GT:DP:GQ:MIN_DP:PL	0/0:0:0:0:0,0,0
I	1346572	.	T	<NON_REF>	.	.	END=1346572	GT:DP:GQ:MIN_DP:PL	0/0:0:0:0:0,0,0
I	1346576	.	C	<NON_REF>	.	.	END=1346576	GT:DP:GQ:MIN_DP:PL	0/0:0:0:0:0,0,0
I	1346823	.	T	<NON_REF>	.	.	END=1346823	GT:DP:GQ:MIN_DP:PL	0/0:0:0:0:0,0,0
I	1346840	.	G	<NON_REF>	.	.	END=1346840	GT:DP:GQ:MIN_DP:PL	0/0:0:0:0:0,0,0
I	1346934	.	A	<NON_REF>	.	.	END=1346934	GT:DP:GQ:MIN_DP:PL	0/0:0:0:0:0,0,0
I	1346941	.	T	<NON_REF>	.	.	END=1346941	GT:DP:GQ:MIN_DP:PL	0/0:0:0:0:0,0,0
I	1346954	.	A	<NON_REF>	.	.	END=1346954	GT:DP:GQ:MIN_DP:PL	0/0:0:0:0:0,0,0
I	1346969	.	A	<NON_REF>	.	.	END=1346969	GT:DP:GQ:MIN_DP:PL	0/0:0:0:0:0,0,0
I	1346990	.	T	<NON_REF>	.	.	END=1346990	GT:DP:GQ:MIN_DP:PL	0/0:0:0:0:0,0,0
I	1347013	.	C	<NON_REF>	.	.	END=1347013	GT:DP:GQ:MIN_DP:PL	0/0:0:0:0:0,0,0
I	1347052	.	C	<NON_REF>	.	.	END=1347052	GT:DP:GQ:MIN_DP:PL	0/0:0:0:0:0,0,0
I	1347074	.	C	<NON_REF>	.	.	END=1347074	GT:DP:GQ:MIN_DP:PL	0/0:0:0:0:0,0,0
I	1347083	.	A	<NON_REF>	.	.	END=1347083	GT:DP:GQ:MIN_DP:PL	0/0:0:0:0:0,0,0
I	1347085	.	G	<NON_REF>	.	.	END=1347085	GT:DP:GQ:MIN_DP:PL	0/0:0:0:0:0,0,0
I	1347139	.	A	<NON_REF>	.	.	END=1347139	GT:DP:GQ:MIN_DP:PL	0/0:0:0:0:0,0,0
I	1347150	.	C	<NON_REF>	.	.	END=1347150	GT:DP:GQ:MIN_DP:PL	0/0:0:0:0:0,0,0
I	1347155	.	A	<NON_REF>	.	.	END=1347155	GT:DP:GQ:MIN_DP:PL	0/0:0:0:0:0,0,0
I	1347169	.	A	<NON_REF>	.	.	END=1347169	GT:DP:GQ:MIN_DP:PL	0/0:0:0:0:0,0,0
I	1347339	.	A	<NON_REF>	.	.	END=1347339	GT:DP:GQ:MIN_DP:PL	0/0:3:9:3:0,9,90
I	1347375	.	G	<NON_REF>	.	.	END=1347375	GT:DP:GQ:MIN_DP:PL	0/0:2:6:2:0,6,49
I	1347404	.	T	<NON_REF>	.	.	END=1347404	GT:DP:GQ:MIN_DP:PL	0/0:2:3:2:0,3,45
I	1347464	.	A	<NON_REF>	.	.	END=1347464	GT:DP:GQ:MIN_DP:PL	0/0:0:0:0:0,0,0
I	1347475	.	C	<NON_REF>	.	.	END=1347475	GT:DP:GQ:MIN_DP:PL	0/0:0:0:0:0,0,0
I	1347482	.	G	<NON_REF>	.	.	END=1347482	GT:DP:GQ:MIN_DP:PL	0/0:0:0:0:0,0,0
I	1348134	.	C	<NON_REF>	.	.	END=1348134	GT:DP:GQ:MIN_DP:PL	0/0:1:3:1:0,3,19
I	1348175	.	G	<NON_REF>	.	.	END=1348175	GT:DP:GQ:MIN_DP:PL	0/0:1:3:1:0,3,19
I	1348192	.	A	<NON_REF>	.	.	END=1348192	GT:DP:GQ:MIN_DP:PL	0/0:1:3:1:0,3,41
I	1348195	.	A	<NON_REF>	.	.	END=1348195	GT:DP:GQ:MIN_DP:PL	0/0:2:6:2:0,6,49
I	1348231	.	T	<NON_REF>	.	.	END=1348231	GT:DP:GQ:MIN_DP:PL	0/0:2:6:2:0,6,49
I	1348238	.	T	<NON_REF>	.	.	END=1348238	GT:DP:GQ:MIN_DP:PL	0/0:2:6:2:0,6,43
I	1348251	.	A	<NON_REF>	.	.	END=1348251	GT:DP:GQ:MIN_DP:PL	0/0:2:6:2:0,6,49
I	1348352	.	G	<NON_REF>	.	.	END=1348352	GT:DP:GQ:MIN_DP:PL	0/0:2:6:2:0,6,49
I	1348360	.	A	<NON_REF>	.	.	END=1348360	GT:DP:GQ:MIN_DP:PL	0/0:2:6:2:0,6,49
I	1349188	.	C	<NON_REF>	.	.	END=1349188	GT:DP:GQ:MIN_DP:PL	0/0:0:0:0:0,0,0
I	1349628	.	A	<NON_REF>	.	.	END=1349628	GT:DP:GQ:MIN_DP:PL	0/0:1:3:1:0,3,41
I	1349850	.	A	<NON_REF>	.	.	END=1349850	GT:DP:GQ:MIN_DP:PL	0/0:3:9:3:0,9,80
I	1349859	.	A	<NON_REF>	.	.	END=1349859	GT:DP:GQ:MIN_DP:PL	0/0:3:9:3:0,9,90
I	1349873	.	T	<NON_REF>	.	.	END=1349873	GT:DP:GQ:MIN_DP:PL	0/0:3:9:3:0,9,90
I	1349882	.	T	<NON_REF>	.	.	END=1349882	GT:DP:GQ:MIN_DP:PL	0/0:4:9:4:0,9,135
I	1349949	.	G	<NON_REF>	.	.	END=1349949	GT:DP:GQ:MIN_DP:PL	0/0:3:9:3:0,9,86
I	1350048	.	A	<NON_REF>	.	.	END=1350048	GT:DP:GQ:MIN_DP:PL	0/0:0:0:0:0,0,0
I	1350136	.	A	<NON_REF>	.	.	END=1350136	GT:DP:GQ:MIN_DP:PL	0/0:0:0:0:0,0,0
I	1350312	.	T	<NON_REF>	.	.	END=1350312	GT:DP:GQ:MIN_DP:PL	0/0:0:0:0:0,0,0
I	1350423	.	G	<NON_REF>	.	.	END=1350423	GT:DP:GQ:MIN_DP:PL	0/0:2:6:2:0,6,82
I	1350540	.	C	<NON_REF>	.	.	END=1350540	GT:DP:GQ:MIN_DP:PL	0/0:3:3:3:0,3,45
I	1350542	.	A	<NON_REF>	.	.	END=1350542	GT:DP:GQ:MIN_DP:PL	0/0:3:3:3:0,3,45
I	1350554	.	T	<NON_REF>	.	.	END=1350554	GT:DP:GQ:MIN_DP:PL	0/0:1:3:1:0,3,32
I	1350556	.	G	<NON_REF>	.	.	END=1350556	GT:DP:GQ:MIN_DP:PL	0/0:1:3:1:0,3,37
I	1350561	.	T	<NON_REF>	.	.	END=1350561	GT:DP:GQ:MIN_DP:PL	0/0:1:3:1:0,3,41
I	1350635	.	A	<NON_REF>	.	.	END=1350635	GT:DP:GQ:MIN_DP:PL	0/0:2:6:2:0,6,82
I	1350706	.	G	<NON_REF>	.	.	END=1350706	GT:DP:GQ:MIN_DP:PL	0/0:1:3:1:0,3,19
I	1350716	.	T	<NON_REF>	.	.	END=1350716	GT:DP:GQ:MIN_DP:PL	0/0:1:3:1:0,3,19
I	1350767	.	T	<NON_REF>	.	.	END=1350767	GT:DP:GQ:MIN_DP:PL	0/0:0:0:0:0,0,0
I	1351931	.	T	<NON_REF>	.	.	END=1351931	GT:DP:GQ:MIN_DP:PL	0/0:0:0:0:0,0,0
I	1351957	.	A	<NON_REF>	.	.	END=1351957	GT:DP:GQ:MIN_DP:PL	0/0:0:0:0:0,0,0
I	1352006	.	C	<NON_REF>	.	.	END=1352006	GT:DP:GQ:MIN_DP:PL	0/0:0:0:0:0,0,0
I	1352177	.	C	<NON_REF>	.	.	END=1352177	GT:DP:GQ:MIN_DP:PL	0/0:0:0:0:0,0,0
I	1352183	.	C	<NON_REF>	.	.	END=1352183	GT:DP:GQ:MIN_DP:PL	0/0:0:0:0:0,0,0
I	1352241	.	A	<NON_REF>	.	.	END=1352241	GT:DP:GQ:MIN_DP:PL	0/0:0:0:0:0,0,0
I	1352262	.	A	<NON_REF>	.	.	END=1352262	GT:DP:GQ:MIN_DP:PL	0/0:0:0:0:0,0,0
I	1352304	.	A	<NON_REF>	.	.	END=1352304	GT:DP:GQ:MIN_DP:PL	0/0:0:0:0:0,0,0
I	1352323	.	T	<NON_REF>	.	.	END=1352323	GT:DP:GQ:MIN_DP:PL	0/0:0:0:0:0,0,0
I	1352543	.	A	<NON_REF>	.	.	END=1352543	GT:DP:GQ:MIN_DP:PL	0/0:2:6:2:0,6,82
I	1352551	.	G	<NON_REF>	.	.	END=1352551	GT:DP:GQ:MIN_DP:PL	0/0:2:6:2:0,6,82
I	1352578	.	C	<NON_REF>	.	.	END=1352578	GT:DP:GQ:MIN_DP:PL	0/0:2:6:2:0,6,78
I	1352607	.	C	<NON_REF>	.	.	END=1352607	GT:DP:GQ:MIN_DP:PL	0/0:2:6:2:0,6,73
I	1352627	.	A	<NON_REF>	.	.	END=1352627	GT:DP:GQ:MIN_DP:PL	0/0:2:6:2:0,6,73
I	1352669	.	C	<NON_REF>	.	.	END=1352669	GT:DP:GQ:MIN_DP:PL	0/0:1:0:1:0,0,0
I	1352697	.	C	<NON_REF>	.	.	END=1352697	GT:DP:GQ:MIN_DP:PL	0/0:1:3:1:0,3,19
I	1352802	.	T	<NON_REF>	.	.	END=1352802	GT:DP:GQ:MIN_DP:PL	0/0:1:3:1:0,3,41
I	1352804	.	G	<NON_REF>	.	.	END=1352804	GT:DP:GQ:MIN_DP:PL	0/0:1:3:1:0,3,41
I	1352955	.	A	<NON_REF>	.	.	END=1352955	GT:DP:GQ:MIN_DP:PL	0/0:1:3:1:0,3,41
I	1352959	.	A	<NON_REF>	.	.	END=1352959	GT:DP:GQ:MIN_DP:PL	0/0:1:3:1:0,3,41
I	1353021	.	A	<NON_REF>	.	.	END=1353021	GT:DP:GQ:MIN_DP:PL	0/0:1:0:1:0,0,0
I	1353025	.	G	<NON_REF>	.	.	END=1353025	GT:DP:GQ:MIN_DP:PL	0/0:0:0:0:0,0,0
I	1353082	.	C	<NON_REF>	.	.	END=1353082	GT:DP:GQ:MIN_DP:PL	0/0:0:0:0:0,0,0
I	1353139	.	C	<NON_REF>	.	.	END=1353139	GT:DP:GQ:MIN_DP:PL	0/0:0:0:0:0,0,0
I	1353203	.	A	<NON_REF>	.	.	END=1353203	GT:DP:GQ:MIN_DP:PL	0/0:1:3:1:0,3,41
I	1353247	.	T	<NON_REF>	.	.	END=1353247	GT:DP:GQ:MIN_DP:PL	0/0:1:3:1:0,3,19
I	1353313	.	A	<NON_REF>	.	.	END=1353313	GT:DP:GQ:MIN_DP:PL	0/0:0:0:0:0,0,0
I	1353478	.	G	<NON_REF>	.	.	END=1353478	GT:DP:GQ:MIN_DP:PL	0/0:0:0:0:0,0,0
I	1353482	.	A	<NON_REF>	.	.	END=1353482	GT:DP:GQ:MIN_DP:PL	0/0:0:0:0:0,0,0
I	1353613	.	C	<NON_REF>	.	.	END=1353613	GT:DP:GQ:MIN_DP:PL	0/0:1:3:1:0,3,41
I	1353989	.	T	<NON_REF>	.	.	END=1353989	GT:DP:GQ:MIN_DP:PL	0/0:0:0:0:0,0,0
I	1353998	.	C	<NON_REF>	.	.	END=1353998	GT:DP:GQ:MIN_DP:PL	0/0:0:0:0:0,0,0
I	1354000	.	C	<NON_REF>	.	.	END=1354000	GT:DP:GQ:MIN_DP:PL	0/0:0:0:0:0,0,0
I	1354020	.	C	<NON_REF>	.	.	END=1354020	GT:DP:GQ:MIN_DP:PL	0/0:0:0:0:0,0,0
I	1354339	.	C	<NON_REF>	.	.	END=1354339	GT:DP:GQ:MIN_DP:PL	0/0:0:0:0:0,0,0
I	1354354	.	G	<NON_REF>	.	.	END=1354354	GT:DP:GQ:MIN_DP:PL	0/0:0:0:0:0,0,0
I	1354466	.	G	<NON_REF>	.	.	END=1354466	GT:DP:GQ:MIN_DP:PL	0/0:1:3:1:0,3,41
I	1354498	.	A	<NON_REF>	.	.	END=1354498	GT:DP:GQ:MIN_DP:PL	0/0:1:3:1:0,3,41
I	1354645	.	C	<NON_REF>	.	.	END=1354645	GT:DP:GQ:MIN_DP:PL	0/0:1:3:1:0,3,41
I	1354868	.	T	<NON_REF>	.	.	END=1354868	GT:DP:GQ:MIN_DP:PL	0/0:0:0:0:0,0,0
I	1354950	.	A	<NON_REF>	.	.	END=1354951	GT:DP:GQ:MIN_DP:PL	0/0:0:0:0:0,0,0
I	1355018	.	A	<NON_REF>	.	.	END=1355018	GT:DP:GQ:MIN_DP:PL	0/0:1:3:1:0,3,26
I	1355027	.	T	<NON_REF>	.	.	END=1355027	GT:DP:GQ:MIN_DP:PL	0/0:1:3:1:0,3,41
I	1355295	.	A	<NON_REF>	.	.	END=1355295	GT:DP:GQ:MIN_DP:PL	0/0:1:3:1:0,3,41
I	1355306	.	G	<NON_REF>	.	.	END=1355306	GT:DP:GQ:MIN_DP:PL	0/0:1:3:1:0,3,41
I	1355330	.	T	<NON_REF>	.	.	END=1355330	GT:DP:GQ:MIN_DP:PL	0/0:1:3:1:0,3,41
I	1355364	.	A	<NON_REF>	.	.	END=1355364	GT:DP:GQ:MIN_DP:PL	0/0:2:6:2:0,6,49
I	1355372	.	A	<NON_REF>	.	.	END=1355372	GT:DP:GQ:MIN_DP:PL	0/0:2:6:2:0,6,49
I	1355379	.	T	<NON_REF>	.	.	END=1355380	GT:DP:GQ:MIN_DP:PL	0/0:2:6:2:0,6,49
I	1355578	.	A	<NON_REF>	.	.	END=1355578	GT:DP:GQ:MIN_DP:PL	0/0:0:0:0:0,0,0
I	1355589	.	G	<NON_REF>	.	.	END=1355589	GT:DP:GQ:MIN_DP:PL	0/0:0:0:0:0,0,0
I	1355615	.	G	<NON_REF>	.	.	END=1355615	GT:DP:GQ:MIN_DP:PL	0/0:0:0:0:0,0,0
I	1355636	.	A	<NON_REF>	.	.	END=1355636	GT:DP:GQ:MIN_DP:PL	0/0:0:0:0:0,0,0
I	1355648	.	G	<NON_REF>	.	.	END=1355648	GT:DP:GQ:MIN_DP:PL	0/0:0:0:0:0,0,0
I	1355681	.	G	<NON_REF>	.	.	END=1355681	GT:DP:GQ:MIN_DP:PL	0/0:0:0:0:0,0,0
I	1355798	.	A	<NON_REF>	.	.	END=1355798	GT:DP:GQ:MIN_DP:PL	0/0:0:0:0:0,0,0
I	1355803	.	T	<NON_REF>	.	.	END=1355803	GT:DP:GQ:MIN_DP:PL	0/0:0:0:0:0,0,0
I	1355850	.	T	<NON_REF>	.	.	END=1355850	GT:DP:GQ:MIN_DP:PL	0/0:0:0:0:0,0,0
I	1355904	.	A	<NON_REF>	.	.	END=1355904	GT:DP:GQ:MIN_DP:PL	0/0:0:0:0:0,0,0
I	1355971	.	C	<NON_REF>	.	.	END=1355971	GT:DP:GQ:MIN_DP:PL	0/0:0:0:0:0,0,0
I	1355994	.	G	<NON_REF>	.	.	END=1355994	GT:DP:GQ:MIN_DP:PL	0/0:0:0:0:0,0,0
I	1356001	.	C	<NON_REF>	.	.	END=1356001	GT:DP:GQ:MIN_DP:PL	0/0:0:0:0:0,0,0
I	1356037	.	T	<NON_REF>	.	.	END=1356037	GT:DP:GQ:MIN_DP:PL	0/0:0:0:0:0,0,0
I	1356040	.	T	<NON_REF>	.	.	END=1356040	GT:DP:GQ:MIN_DP:PL	0/0:0:0:0:0,0,0
I	1356066	.	T	<NON_REF>	.	.	END=1356066	GT:DP:GQ:MIN_DP:PL	0/0:2:6:2:0,6,49
I	1356071	.	A	<NON_REF>	.	.	END=1356071	GT:DP:GQ:MIN_DP:PL	0/0:2:6:2:0,6,49
I	1356111	.	C	<NON_REF>	.	.	END=1356111	GT:DP:GQ:MIN_DP:PL	0/0:3:9:3:0,9,90
I	1356327	.	A	<NON_REF>	.	.	END=1356327	GT:DP:GQ:MIN_DP:PL	0/0:1:3:1:0,3,26
I	1356340	.	C	<NON_REF>	.	.	END=1356340	GT:DP:GQ:MIN_DP:PL	0/0:1:3:1:0,3,41
I	1356380	.	G	<NON_REF>	.	.	END=1356380	GT:DP:GQ:MIN_DP:PL	0/0:2:6:2:0,6,59
I	1356439	.	G	<NON_REF>	.	.	END=1356439	GT:DP:GQ:MIN_DP:PL	0/0:3:9:3:0,9,68
I	1356462	.	G	<NON_REF>	.	.	END=1356462	GT:DP:GQ:MIN_DP:PL	0/0:2:6:2:0,6,59
I	1356844	.	T	<NON_REF>	.	.	END=1356844	GT:DP:GQ:MIN_DP:PL	0/0:2:6:2:0,6,59
I	1356863	.	C	<NON_REF>	.	.	END=1356863	GT:DP:GQ:MIN_DP:PL	0/0:2:6:2:0,6,78
I	1357112	.	G	<NON_REF>	.	.	END=1357112	GT:DP:GQ:MIN_DP:PL	0/0:0:0:0:0,0,0
I	1357152	.	T	<NON_REF>	.	.	END=1357152	GT:DP:GQ:MIN_DP:PL	0/0:0:0:0:0,0,0
I	1357154	.	C	<NON_REF>	.	.	END=1357154	GT:DP:GQ:MIN_DP:PL	0/0:0:0:0:0,0,0
I	1357169	.	C	<NON_REF>	.	.	END=1357169	GT:DP:GQ:MIN_DP:PL	0/0:0:0:0:0,0,0
I	1357944	.	G	<NON_REF>	.	.	END=1357944	GT:DP:GQ:MIN_DP:PL	0/0:0:0:0:0,0,0
I	1358016	.	G	<NON_REF>	.	.	END=1358016	GT:DP:GQ:MIN_DP:PL	0/0:1:3:1:0,3,41
I	1358025	.	T	<NON_REF>	.	.	END=1358025	GT:DP:GQ:MIN_DP:PL	0/0:2:6:2:0,6,43
I	1358129	.	A	<NON_REF>	.	.	END=1358129	GT:DP:GQ:MIN_DP:PL	0/0:1:3:1:0,3,41
I	1358193	.	T	<NON_REF>	.	.	END=1358193	GT:DP:GQ:MIN_DP:PL	0/0:0:0:0:0,0,0
I	1358197	.	C	<NON_REF>	.	.	END=1358197	GT:DP:GQ:MIN_DP:PL	0/0:0:0:0:0,0,0
I	1358214	.	A	<NON_REF>	.	.	END=1358214	GT:DP:GQ:MIN_DP:PL	0/0:0:0:0:0,0,0
I	1358241	.	C	<NON_REF>	.	.	END=1358241	GT:DP:GQ:MIN_DP:PL	0/0:0:0:0:0,0,0
I	1358348	.	C	<NON_REF>	.	.	END=1358348	GT:DP:GQ:MIN_DP:PL	0/0:2:6:2:0,6,43
I	1358430	.	G	<NON_REF>	.	.	END=1358430	GT:DP:GQ:MIN_DP:PL	0/0:1:3:1:0,3,32
I	1358441	.	A	<NON_REF>	.	.	END=1358441	GT:DP:GQ:MIN_DP:PL	0/0:1:3:1:0,3,41
I	1358506	.	A	<NON_REF>	.	.	END=1358506	GT:DP:GQ:MIN_DP:PL	0/0:0:0:0:0,0,0
I	1358526	.	C	<NON_REF>	.	.	END=1358526	GT:DP:GQ:MIN_DP:PL	0/0:0:0:0:0,0,0
I	1358541	.	T	<NON_REF>	.	.	END=1358541	GT:DP:GQ:MIN_DP:PL	0/0:0:0:0:0,0,0
I	1358554	.	C	<NON_REF>	.	.	END=1358554	GT:DP:GQ:MIN_DP:PL	0/0:0:0:0:0,0,0
I	1358617	.	C	<NON_REF>	.	.	END=1358617	GT:DP:GQ:MIN_DP:PL	0/0:0:0:0:0,0,0
I	1358634	.	C	<NON_REF>	.	.	END=1358634	GT:DP:GQ:MIN_DP:PL	0/0:0:0:0:0,0,0
I	1358667	.	C	<NON_REF>	.	.	END=1358667	GT:DP:GQ:MIN_DP:PL	0/0:1:3:1:0,3,41
I	1358697	.	T	<NON_REF>	.	.	END=1358697	GT:DP:GQ:MIN_DP:PL	0/0:1:3:1:0,3,41
I	1358726	.	A	<NON_REF>	.	.	END=1358726	GT:DP:GQ:MIN_DP:PL	0/0:1:3:1:0,3,41
I	1358737	.	T	<NON_REF>	.	.	END=1358738	GT:DP:GQ:MIN_DP:PL	0/0:1:3:1:0,3,19
I	1358750	.	A	<NON_REF>	.	.	END=1358750	GT:DP:GQ:MIN_DP:PL	0/0:1:3:1:0,3,41
I	1358753	.	A	<NON_REF>	.	.	END=1358753	GT:DP:GQ:MIN_DP:PL	0/0:1:3:1:0,3,37
I	1358784	.	T	<NON_REF>	.	.	END=1358784	GT:DP:GQ:MIN_DP:PL	0/0:2:6:2:0,6,43
I	1358809	.	C	<NON_REF>	.	.	END=1358809	GT:DP:GQ:MIN_DP:PL	0/0:1:3:1:0,3,37
I	1358840	.	T	<NON_REF>	.	.	END=1358840	GT:DP:GQ:MIN_DP:PL	0/0:1:3:1:0,3,41
I	1358868	.	T	<NON_REF>	.	.	END=1358869	GT:DP:GQ:MIN_DP:PL	0/0:1:3:1:0,3,41
I	1358886	.	T	<NON_REF>	.	.	END=1358886	GT:DP:GQ:MIN_DP:PL	0/0:1:3:1:0,3,41
I	1358928	.	C	<NON_REF>	.	.	END=1358928	GT:DP:GQ:MIN_DP:PL	0/0:1:0:1:0,0,0
I	1359468	.	G	<NON_REF>	.	.	END=1359468	GT:DP:GQ:MIN_DP:PL	0/0:3:9:3:0,9,75
I	1359961	.	A	<NON_REF>	.	.	END=1359961	GT:DP:GQ:MIN_DP:PL	0/0:0:0:0:0,0,0
I	1360194	.	T	<NON_REF>	.	.	END=1360194	GT:DP:GQ:MIN_DP:PL	0/0:0:0:0:0,0,0
I	1360216	.	T	<NON_REF>	.	.	END=1360216	GT:DP:GQ:MIN_DP:PL	0/0:0:0:0:0,0,0
I	1360218	.	C	<NON_REF>	.	.	END=1360218	GT:DP:GQ:MIN_DP:PL	0/0:0:0:0:0,0,0
I	1360400	.	A	<NON_REF>	.	.	END=1360400	GT:DP:GQ:MIN_DP:PL	0/0:0:0:0:0,0,0
I	1360414	.	T	<NON_REF>	.	.	END=1360414	GT:DP:GQ:MIN_DP:PL	0/0:0:0:0:0,0,0
I	1360564	.	T	<NON_REF>	.	.	END=1360564	GT:DP:GQ:MIN_DP:PL	0/0:0:0:0:0,0,0
I	1360647	.	A	<NON_REF>	.	.	END=1360647	GT:DP:GQ:MIN_DP:PL	0/0:0:0:0:0,0,0
I	1360906	.	A	<NON_REF>	.	.	END=1360906	GT:DP:GQ:MIN_DP:PL	0/0:0:0:0:0,0,0
I	1361077	.	T	<NON_REF>	.	.	END=1361077	GT:DP:GQ:MIN_DP:PL	0/0:0:0:0:0,0,0
I	1361108	.	A	<NON_REF>	.	.	END=1361108	GT:DP:GQ:MIN_DP:PL	0/0:0:0:0:0,0,0
I	1361224	.	C	<NON_REF>	.	.	END=1361224	GT:DP:GQ:MIN_DP:PL	0/0:0:0:0:0,0,0
I	1361644	.	A	<NON_REF>	.	.	END=1361644	GT:DP:GQ:MIN_DP:PL	0/0:0:0:0:0,0,0
I	1361839	.	T	<NON_REF>	.	.	END=1361839	GT:DP:GQ:MIN_DP:PL	0/0:2:6:2:0,6,49
I	1361899	.	T	<NON_REF>	.	.	END=1361899	GT:DP:GQ:MIN_DP:PL	0/0:2:6:2:0,6,49
I	1362196	.	C	<NON_REF>	.	.	END=1362196	GT:DP:GQ:MIN_DP:PL	0/0:0:0:0:0,0,0
I	1364053	.	A	<NON_REF>	.	.	END=1364053	GT:DP:GQ:MIN_DP:PL	0/0:1:3:1:0,3,41
I	1364064	.	A	<NON_REF>	.	.	END=1364064	GT:DP:GQ:MIN_DP:PL	0/0:1:3:1:0,3,41
I	1364458	.	G	<NON_REF>	.	.	END=1364458	GT:DP:GQ:MIN_DP:PL	0/0:2:3:2:0,3,45
I	1364657	.	G	<NON_REF>	.	.	END=1364657	GT:DP:GQ:MIN_DP:PL	0/0:0:0:0:0,0,0
I	1364666	.	G	<NON_REF>	.	.	END=1364666	GT:DP:GQ:MIN_DP:PL	0/0:0:0:0:0,0,0
I	1364673	.	G	<NON_REF>	.	.	END=1364673	GT:DP:GQ:MIN_DP:PL	0/0:0:0:0:0,0,0
I	1364723	.	C	<NON_REF>	.	.	END=1364723	GT:DP:GQ:MIN_DP:PL	0/0:0:0:0:0,0,0
I	1364894	.	A	<NON_REF>	.	.	END=1364894	GT:DP:GQ:MIN_DP:PL	0/0:0:0:0:0,0,0
I	1364914	.	A	<NON_REF>	.	.	END=1364914	GT:DP:GQ:MIN_DP:PL	0/0:0:0:0:0,0,0
I	1365015	.	C	<NON_REF>	.	.	END=1365015	GT:DP:GQ:MIN_DP:PL	0/0:0:0:0:0,0,0
I	1365048	.	T	<NON_REF>	.	.	END=1365048	GT:DP:GQ:MIN_DP:PL	0/0:0:0:0:0,0,0
I	1365088	.	C	<NON_REF>	.	.	END=1365088	GT:DP:GQ:MIN_DP:PL	0/0:0:0:0:0,0,0
I	1365094	.	G	<NON_REF>	.	.	END=1365094	GT:DP:GQ:MIN_DP:PL	0/0:0:0:0:0,0,0
I	1365096	.	C	<NON_REF>	.	.	END=1365096	GT:DP:GQ:MIN_DP:PL	0/0:0:0:0:0,0,0
I	1366497	.	G	<NON_REF>	.	.	END=1366497	GT:DP:GQ:MIN_DP:PL	0/0:0:0:0:0,0,0
I	1366500	.	T	<NON_REF>	.	.	END=1366500	GT:DP:GQ:MIN_DP:PL	0/0:0:0:0:0,0,0
I	1366634	.	A	<NON_REF>	.	.	END=1366634	GT:DP:GQ:MIN_DP:PL	0/0:0:0:0:0,0,0
I	1367055	.	T	<NON_REF>	.	.	END=1367055	GT:DP:GQ:MIN_DP:PL	0/0:0:0:0:0,0,0
I	1367088	.	G	<NON_REF>	.	.	END=1367088	GT:DP:GQ:MIN_DP:PL	0/0:0:0:0:0,0,0
I	1367103	.	T	<NON_REF>	.	.	END=1367103	GT:DP:GQ:MIN_DP:PL	0/0:0:0:0:0,0,0
I	1367263	.	A	<NON_REF>	.	.	END=1367263	GT:DP:GQ:MIN_DP:PL	0/0:4:12:4:0,12,93
I	1367617	.	A	<NON_REF>	.	.	END=1367617	GT:DP:GQ:MIN_DP:PL	0/0:1:3:1:0,3,41
I	1367898	.	A	<NON_REF>	.	.	END=1367898	GT:DP:GQ:MIN_DP:PL	0/0:2:6:2:0,6,37
I	1367901	.	A	<NON_REF>	.	.	END=1367901	GT:DP:GQ:MIN_DP:PL	0/0:2:6:2:0,6,43
I	1367923	.	A	<NON_REF>	.	.	END=1367923	GT:DP:GQ:MIN_DP:PL	0/0:3:9:3:0,9,90
I	1368598	.	A	<NON_REF>	.	.	END=1368598	GT:DP:GQ:MIN_DP:PL	0/0:4:12:4:0,12,99
I	1368719	.	T	<NON_REF>	.	.	END=1368719	GT:DP:GQ:MIN_DP:PL	0/0:1:3:1:0,3,41
I	1368749	.	A	<NON_REF>	.	.	END=1368749	GT:DP:GQ:MIN_DP:PL	0/0:1:3:1:0,3,41
I	1369614	.	A	<NON_REF>	.	.	END=1369614	GT:DP:GQ:MIN_DP:PL	0/0:0:0:0:0,0,0
I	1369912	.	C	<NON_REF>	.	.	END=1369913	GT:DP:GQ:MIN_DP:PL	0/0:1:3:1:0,3,41
I	1370452	.	G	<NON_REF>	.	.	END=1370452	GT:DP:GQ:MIN_DP:PL	0/0:0:0:0:0,0,0
I	1370814	.	T	<NON_REF>	.	.	END=1370814	GT:DP:GQ:MIN_DP:PL	0/0:6:12:6:0,12,180
I	1370816	.	T	<NON_REF>	.	.	END=1370816	GT:DP:GQ:MIN_DP:PL	0/0:6:12:6:0,12,180
I	1370842	.	C	<NON_REF>	.	.	END=1370842	GT:DP:GQ:MIN_DP:PL	0/0:4:12:4:0,12,163
I	1371046	.	G	<NON_REF>	.	.	END=1371046	GT:DP:GQ:MIN_DP:PL	0/0:0:0:0:0,0,0
I	1371123	.	T	<NON_REF>	.	.	END=1371123	GT:DP:GQ:MIN_DP:PL	0/0:0:0:0:0,0,0
I	1374124	.	T	<NON_REF>	.	.	END=1374124	GT:DP:GQ:MIN_DP:PL	0/0:0:0:0:0,0,0
I	1374126	.	A	<NON_REF>	.	.	END=1374126	GT:DP:GQ:MIN_DP:PL	0/0:0:0:0:0,0,0
I	1375046	.	G	<NON_REF>	.	.	END=1375046	GT:DP:GQ:MIN_DP:PL	0/0:1:3:1:0,3,41
I	1375433	.	C	<NON_REF>	.	.	END=1375433	GT:DP:GQ:MIN_DP:PL	0/0:0:0:0:0,0,0
I	1375560	.	A	<NON_REF>	.	.	END=1375560	GT:DP:GQ:MIN_DP:PL	0/0:0:0:0:0,0,0
I	1375701	.	C	<NON_REF>	.	.	END=1375701	GT:DP:GQ:MIN_DP:PL	0/0:0:0:0:0,0,0
I	1375735	.	C	<NON_REF>	.	.	END=1375735	GT:DP:GQ:MIN_DP:PL	0/0:0:0:0:0,0,0
I	1376592	.	T	<NON_REF>	.	.	END=1376592	GT:DP:GQ:MIN_DP:PL	0/0:0:0:0:0,0,0
I	1376720	.	T	<NON_REF>	.	.	END=1376720	GT:DP:GQ:MIN_DP:PL	0/0:0:0:0:0,0,0
I	1376744	.	A	<NON_REF>	.	.	END=1376744	GT:DP:GQ:MIN_DP:PL	0/0:0:0:0:0,0,0
I	1376750	.	C	<NON_REF>	.	.	END=1376750	GT:DP:GQ:MIN_DP:PL	0/0:0:0:0:0,0,0
I	1376767	.	T	<NON_REF>	.	.	END=1376767	GT:DP:GQ:MIN_DP:PL	0/0:0:0:0:0,0,0
I	1376789	.	T	<NON_REF>	.	.	END=1376789	GT:DP:GQ:MIN_DP:PL	0/0:0:0:0:0,0,0
I	1376854	.	C	<NON_REF>	.	.	END=1376854	GT:DP:GQ:MIN_DP:PL	0/0:0:0:0:0,0,0
I	1377393	.	T	<NON_REF>	.	.	END=1377393	GT:DP:GQ:MIN_DP:PL	0/0:0:0:0:0,0,0
I	1377455	.	A	<NON_REF>	.	.	END=1377455	GT:DP:GQ:MIN_DP:PL	0/0:0:0:0:0,0,0
I	1377526	.	G	<NON_REF>	.	.	END=1377526	GT:DP:GQ:MIN_DP:PL	0/0:0:0:0:0,0,0
I	1377530	.	A	<NON_REF>	.	.	END=1377530	GT:DP:GQ:MIN_DP:PL	0/0:0:0:0:0,0,0
I	1377550	.	T	<NON_REF>	.	.	END=1377550	GT:DP:GQ:MIN_DP:PL	0/0:1:3:1:0,3,37
I	1377576	.	T	<NON_REF>	.	.	END=1377576	GT:DP:GQ:MIN_DP:PL	0/0:1:3:1:0,3,41
I	1377582	.	T	<NON_REF>	.	.	END=1377582	GT:DP:GQ:MIN_DP:PL	0/0:1:3:1:0,3,41
I	1377604	.	T	<NON_REF>	.	.	END=1377604	GT:DP:GQ:MIN_DP:PL	0/0:2:6:2:0,6,49
I	1377641	.	T	<NON_REF>	.	.	END=1377641	GT:DP:GQ:MIN_DP:PL	0/0:2:6:2:0,6,49
I	1377750	.	G	<NON_REF>	.	.	END=1377750	GT:DP:GQ:MIN_DP:PL	0/0:0:0:0:0,0,0
I	1378285	.	T	<NON_REF>	.	.	END=1378285	GT:DP:GQ:MIN_DP:PL	0/0:3:9:3:0,9,84
I	1378540	.	A	<NON_REF>	.	.	END=1378540	GT:DP:GQ:MIN_DP:PL	0/0:0:0:0:0,0,0
I	1378577	.	C	<NON_REF>	.	.	END=1378577	GT:DP:GQ:MIN_DP:PL	0/0:0:0:0:0,0,0
I	1378646	.	C	<NON_REF>	.	.	END=1378646	GT:DP:GQ:MIN_DP:PL	0/0:0:0:0:0,0,0
I	1378861	.	T	<NON_REF>	.	.	END=1378861	GT:DP:GQ:MIN_DP:PL	0/0:1:3:1:0,3,41
I	1378891	.	A	<NON_REF>	.	.	END=1378891	GT:DP:GQ:MIN_DP:PL	0/0:1:3:1:0,3,37
I	1378948	.	G	<NON_REF>	.	.	END=1378948	GT:DP:GQ:MIN_DP:PL	0/0:1:3:1:0,3,41
I	1379090	.	T	<NON_REF>	.	.	END=1379090	GT:DP:GQ:MIN_DP:PL	0/0:1:3:1:0,3,37
I	1379125	.	G	<NON_REF>	.	.	END=1379125	GT:DP:GQ:MIN_DP:PL	0/0:1:3:1:0,3,26
I	1379145	.	C	<NON_REF>	.	.	END=1379145	GT:DP:GQ:MIN_DP:PL	0/0:1:3:1:0,3,41
I	1379204	.	G	<NON_REF>	.	.	END=1379204	GT:DP:GQ:MIN_DP:PL	0/0:0:0:0:0,0,0
I	1379550	.	T	<NON_REF>	.	.	END=1379550	GT:DP:GQ:MIN_DP:PL	0/0:1:3:1:0,3,41
I	1379564	.	A	<NON_REF>	.	.	END=1379564	GT:DP:GQ:MIN_DP:PL	0/0:1:3:1:0,3,37
I	1379654	.	T	<NON_REF>	.	.	END=1379654	GT:DP:GQ:MIN_DP:PL	0/0:1:0:1:0,0,0
I	1379785	.	A	<NON_REF>	.	.	END=1379785	GT:DP:GQ:MIN_DP:PL	0/0:3:9:3:0,9,90
I	1379792	.	T	<NON_REF>	.	.	END=1379792	GT:DP:GQ:MIN_DP:PL	0/0:3:9:3:0,9,90
I	1379956	.	A	<NON_REF>	.	.	END=1379956	GT:DP:GQ:MIN_DP:PL	0/0:0:0:0:0,0,0
I	1380119	.	G	<NON_REF>	.	.	END=1380119	GT:DP:GQ:MIN_DP:PL	0/0:1:3:1:0,3,41
I	1380160	.	C	<NON_REF>	.	.	END=1380160	GT:DP:GQ:MIN_DP:PL	0/0:1:3:1:0,3,41
I	1380331	.	G	<NON_REF>	.	.	END=1380331	GT:DP:GQ:MIN_DP:PL	0/0:1:3:1:0,3,41
I	1380340	.	A	<NON_REF>	.	.	END=1380340	GT:DP:GQ:MIN_DP:PL	0/0:1:3:1:0,3,41
I	1380503	.	T	<NON_REF>	.	.	END=1380503	GT:DP:GQ:MIN_DP:PL	0/0:1:3:1:0,3,41
I	1380615	.	G	<NON_REF>	.	.	END=1380615	GT:DP:GQ:MIN_DP:PL	0/0:1:3:1:0,3,41
I	1380822	.	C	<NON_REF>	.	.	END=1380822	GT:DP:GQ:MIN_DP:PL	0/0:0:0:0:0,0,0
I	1380882	.	C	<NON_REF>	.	.	END=1380882	GT:DP:GQ:MIN_DP:PL	0/0:0:0:0:0,0,0
I	1380935	.	G	<NON_REF>	.	.	END=1380935	GT:DP:GQ:MIN_DP:PL	0/0:0:0:0:0,0,0
I	1381185	.	A	<NON_REF>	.	.	END=1381185	GT:DP:GQ:MIN_DP:PL	0/0:0:0:0:0,0,0
I	1381196	.	T	<NON_REF>	.	.	END=1381196	GT:DP:GQ:MIN_DP:PL	0/0:0:0:0:0,0,0
I	1381321	.	C	<NON_REF>	.	.	END=1381321	GT:DP:GQ:MIN_DP:PL	0/0:2:6:2:0,6,49
I	1381329	.	T	<NON_REF>	.	.	END=1381329	GT:DP:GQ:MIN_DP:PL	0/0:2:6:2:0,6,49
I	1381553	.	G	<NON_REF>	.	.	END=1381553	GT:DP:GQ:MIN_DP:PL	0/0:0:0:0:0,0,0
I	1381605	.	C	<NON_REF>	.	.	END=1381605	GT:DP:GQ:MIN_DP:PL	0/0:0:0:0:0,0,0
I	1381683	.	A	<NON_REF>	.	.	END=1381683	GT:DP:GQ:MIN_DP:PL	0/0:0:0:0:0,0,0
I	1381692	.	A	<NON_REF>	.	.	END=1381692	GT:DP:GQ:MIN_DP:PL	0/0:0:0:0:0,0,0
I	1382363	.	T	<NON_REF>	.	.	END=1382363	GT:DP:GQ:MIN_DP:PL	0/0:0:0:0:0,0,0
I	1382372	.	T	<NON_REF>	.	.	END=1382372	GT:DP:GQ:MIN_DP:PL	0/0:0:0:0:0,0,0
I	1382514	.	C	<NON_REF>	.	.	END=1382514	GT:DP:GQ:MIN_DP:PL	0/0:0:0:0:0,0,0
I	1382718	.	C	<NON_REF>	.	.	END=1382718	GT:DP:GQ:MIN_DP:PL	0/0:0:0:0:0,0,0
I	1382931	.	T	<NON_REF>	.	.	END=1382931	GT:DP:GQ:MIN_DP:PL	0/0:0:0:0:0,0,0
I	1383094	.	A	<NON_REF>	.	.	END=1383094	GT:DP:GQ:MIN_DP:PL	0/0:0:0:0:0,0,0
I	1383101	.	T	<NON_REF>	.	.	END=1383101	GT:DP:GQ:MIN_DP:PL	0/0:0:0:0:0,0,0
I	1383206	.	C	<NON_REF>	.	.	END=1383206	GT:DP:GQ:MIN_DP:PL	0/0:0:0:0:0,0,0
I	1383294	.	G	<NON_REF>	.	.	END=1383294	GT:DP:GQ:MIN_DP:PL	0/0:0:0:0:0,0,0
I	1383400	.	C	<NON_REF>	.	.	END=1383400	GT:DP:GQ:MIN_DP:PL	0/0:0:0:0:0,0,0
I	1383526	.	T	<NON_REF>	.	.	END=1383526	GT:DP:GQ:MIN_DP:PL	0/0:0:0:0:0,0,0
I	1383726	.	A	<NON_REF>	.	.	END=1383726	GT:DP:GQ:MIN_DP:PL	0/0:0:0:0:0,0,0
I	1383766	.	G	<NON_REF>	.	.	END=1383766	GT:DP:GQ:MIN_DP:PL	0/0:0:0:0:0,0,0
I	1384787	.	T	<NON_REF>	.	.	END=1384787	GT:DP:GQ:MIN_DP:PL	0/0:1:0:1:0,0,0
I	1385240	.	C	<NON_REF>	.	.	END=1385240	GT:DP:GQ:MIN_DP:PL	0/0:0:0:0:0,0,0
I	1385754	.	C	<NON_REF>	.	.	END=1385754	GT:DP:GQ:MIN_DP:PL	0/0:1:0:1:0,0,0
I	1386702	.	G	<NON_REF>	.	.	END=1386702	GT:DP:GQ:MIN_DP:PL	0/0:0:0:0:0,0,0
I	1387301	.	G	<NON_REF>	.	.	END=1387301	GT:DP:GQ:MIN_DP:PL	0/0:0:0:0:0,0,0
I	1387441	.	G	<NON_REF>	.	.	END=1387441	GT:DP:GQ:MIN_DP:PL	0/0:1:3:1:0,3,41
I	1387500	.	A	<NON_REF>	.	.	END=1387500	GT:DP:GQ:MIN_DP:PL	0/0:1:3:1:0,3,19
I	1387553	.	A	<NON_REF>	.	.	END=1387553	GT:DP:GQ:MIN_DP:PL	0/0:1:0:1:0,0,0
I	1387806	.	T	<NON_REF>	.	.	END=1387806	GT:DP:GQ:MIN_DP:PL	0/0:1:3:1:0,3,41
I	1387864	.	A	<NON_REF>	.	.	END=1387864	GT:DP:GQ:MIN_DP:PL	0/0:1:3:1:0,3,41
I	1387971	.	C	<NON_REF>	.	.	END=1387971	GT:DP:GQ:MIN_DP:PL	0/0:0:0:0:0,0,0
I	1387975	.	A	<NON_REF>	.	.	END=1387975	GT:DP:GQ:MIN_DP:PL	0/0:0:0:0:0,0,0
I	1388148	.	A	<NON_REF>	.	.	END=1388148	GT:DP:GQ:MIN_DP:PL	0/0:0:0:0:0,0,0
I	1388173	.	T	<NON_REF>	.	.	END=1388173	GT:DP:GQ:MIN_DP:PL	0/0:0:0:0:0,0,0
I	1388317	.	G	<NON_REF>	.	.	END=1388317	GT:DP:GQ:MIN_DP:PL	0/0:0:0:0:0,0,0
I	1388450	.	G	<NON_REF>	.	.	END=1388450	GT:DP:GQ:MIN_DP:PL	0/0:0:0:0:0,0,0
I	1388454	.	A	<NON_REF>	.	.	END=1388454	GT:DP:GQ:MIN_DP:PL	0/0:0:0:0:0,0,0
I	1388545	.	A	<NON_REF>	.	.	END=1388545	GT:DP:GQ:MIN_DP:PL	0/0:0:0:0:0,0,0
I	1388547	.	C	<NON_REF>	.	.	END=1388547	GT:DP:GQ:MIN_DP:PL	0/0:0:0:0:0,0,0
I	1388553	.	C	<NON_REF>	.	.	END=1388554	GT:DP:GQ:MIN_DP:PL	0/0:0:0:0:0,0,0
I	1388612	.	C	<NON_REF>	.	.	END=1388612	GT:DP:GQ:MIN_DP:PL	0/0:0:0:0:0,0,0
I	1389005	.	T	<NON_REF>	.	.	END=1389005	GT:DP:GQ:MIN_DP:PL	0/0:1:3:1:0,3,41
I	1389014	.	T	<NON_REF>	.	.	END=1389014	GT:DP:GQ:MIN_DP:PL	0/0:1:3:1:0,3,19
I	1389025	.	T	<NON_REF>	.	.	END=1389025	GT:DP:GQ:MIN_DP:PL	0/0:1:3:1:0,3,41
I	1389031	.	A	<NON_REF>	.	.	END=1389031	GT:DP:GQ:MIN_DP:PL	0/0:1:3:1:0,3,19
I	1389045	.	G	<NON_REF>	.	.	END=1389045	GT:DP:GQ:MIN_DP:PL	0/0:1:3:1:0,3,41
I	1389054	.	C	<NON_REF>	.	.	END=1389054	GT:DP:GQ:MIN_DP:PL	0/0:1:3:1:0,3,32
I	1389065	.	T	<NON_REF>	.	.	END=1389065	GT:DP:GQ:MIN_DP:PL	0/0:1:3:1:0,3,37
I	1389124	.	G	<NON_REF>	.	.	END=1389125	GT:DP:GQ:MIN_DP:PL	0/0:0:0:0:0,0,0
I	1389500	.	A	<NON_REF>	.	.	END=1389500	GT:DP:GQ:MIN_DP:PL	0/0:0:0:0:0,0,0
I	1389532	.	G	<NON_REF>	.	.	END=1389532	GT:DP:GQ:MIN_DP:PL	0/0:0:0:0:0,0,0
I	1389575	.	A	<NON_REF>	.	.	END=1389575	GT:DP:GQ:MIN_DP:PL	0/0:0:0:0:0,0,0
I	1389669	.	T	<NON_REF>	.	.	END=1389669	GT:DP:GQ:MIN_DP:PL	0/0:0:0:0:0,0,0
I	1389816	.	T	<NON_REF>	.	.	END=1389816	GT:DP:GQ:MIN_DP:PL	0/0:0:0:0:0,0,0
I	1389847	.	A	<NON_REF>	.	.	END=1389847	GT:DP:GQ:MIN_DP:PL	0/0:0:0:0:0,0,0
I	1389924	.	C	<NON_REF>	.	.	END=1389924	GT:DP:GQ:MIN_DP:PL	0/0:0:0:0:0,0,0
I	1390158	.	C	<NON_REF>	.	.	END=1390159	GT:DP:GQ:MIN_DP:PL	0/0:1:3:1:0,3,41
I	1390188	.	A	<NON_REF>	.	.	END=1390188	GT:DP:GQ:MIN_DP:PL	0/0:1:3:1:0,3,37
I	1390275	.	T	<NON_REF>	.	.	END=1390275	GT:DP:GQ:MIN_DP:PL	0/0:1:3:1:0,3,37
I	1390391	.	G	<NON_REF>	.	.	END=1390391	GT:DP:GQ:MIN_DP:PL	0/0:0:0:0:0,0,0
I	1390414	.	T	<NON_REF>	.	.	END=1390414	GT:DP:GQ:MIN_DP:PL	0/0:0:0:0:0,0,0
I	1390437	.	A	<NON_REF>	.	.	END=1390437	GT:DP:GQ:MIN_DP:PL	0/0:0:0:0:0,0,0
I	1390477	.	A	<NON_REF>	.	.	END=1390477	GT:DP:GQ:MIN_DP:PL	0/0:1:3:1:0,3,41
I	1390680	.	T	<NON_REF>	.	.	END=1390680	GT:DP:GQ:MIN_DP:PL	0/0:0:0:0:0,0,0
I	1390809	.	T	<NON_REF>	.	.	END=1390809	GT:DP:GQ:MIN_DP:PL	0/0:0:0:0:0,0,0
I	1390854	.	A	<NON_REF>	.	.	END=1390854	GT:DP:GQ:MIN_DP:PL	0/0:0:0:0:0,0,0
I	1391425	.	C	<NON_REF>	.	.	END=1391425	GT:DP:GQ:MIN_DP:PL	0/0:0:0:0:0,0,0
I	1391671	.	T	<NON_REF>	.	.	END=1391671	GT:DP:GQ:MIN_DP:PL	0/0:1:3:1:0,3,41
I	1391695	.	A	<NON_REF>	.	.	END=1391695	GT:DP:GQ:MIN_DP:PL	0/0:0:0:0:0,0,0
I	1391895	.	G	<NON_REF>	.	.	END=1391895	GT:DP:GQ:MIN_DP:PL	0/0:0:0:0:0,0,0
I	1392049	.	T	<NON_REF>	.	.	END=1392049	GT:DP:GQ:MIN_DP:PL	0/0:0:0:0:0,0,0
I	1392175	.	T	<NON_REF>	.	.	END=1392175	GT:DP:GQ:MIN_DP:PL	0/0:0:0:0:0,0,0
I	1392196	.	G	<NON_REF>	.	.	END=1392196	GT:DP:GQ:MIN_DP:PL	0/0:0:0:0:0,0,0
I	1392270	.	A	<NON_REF>	.	.	END=1392270	GT:DP:GQ:MIN_DP:PL	0/0:0:0:0:0,0,0
I	1392272	.	T	<NON_REF>	.	.	END=1392272	GT:DP:GQ:MIN_DP:PL	0/0:0:0:0:0,0,0
I	1392320	.	G	<NON_REF>	.	.	END=1392320	GT:DP:GQ:MIN_DP:PL	0/0:0:0:0:0,0,0
I	1392768	.	G	<NON_REF>	.	.	END=1392768	GT:DP:GQ:MIN_DP:PL	0/0:0:0:0:0,0,0
I	1393121	.	T	<NON_REF>	.	.	END=1393121	GT:DP:GQ:MIN_DP:PL	0/0:2:6:2:0,6,78
I	1393215	.	T	<NON_REF>	.	.	END=1393215	GT:DP:GQ:MIN_DP:PL	0/0:3:9:3:0,9,86
I	1393219	.	G	<NON_REF>	.	.	END=1393219	GT:DP:GQ:MIN_DP:PL	0/0:3:9:3:0,9,84
I	1393247	.	A	<NON_REF>	.	.	END=1393247	GT:DP:GQ:MIN_DP:PL	0/0:2:6:2:0,6,49
I	1393327	.	C	<NON_REF>	.	.	END=1393327	GT:DP:GQ:MIN_DP:PL	0/0:2:6:2:0,6,82
I	1393482	.	G	<NON_REF>	.	.	END=1393482	GT:DP:GQ:MIN_DP:PL	0/0:0:0:0:0,0,0
I	1393510	.	C	<NON_REF>	.	.	END=1393510	GT:DP:GQ:MIN_DP:PL	0/0:0:0:0:0,0,0
I	1393579	.	C	<NON_REF>	.	.	END=1393579	GT:DP:GQ:MIN_DP:PL	0/0:0:0:0:0,0,0
I	1393870	.	A	<NON_REF>	.	.	END=1393870	GT:DP:GQ:MIN_DP:PL	0/0:4:12:4:0,12,131
I	1393940	.	A	<NON_REF>	.	.	END=1393940	GT:DP:GQ:MIN_DP:PL	0/0:6:18:6:0,18,148
I	1394151	.	A	<NON_REF>	.	.	END=1394151	GT:DP:GQ:MIN_DP:PL	0/0:0:0:0:0,0,0
I	1394223	.	T	<NON_REF>	.	.	END=1394223	GT:DP:GQ:MIN_DP:PL	0/0:0:0:0:0,0,0
I	1394284	.	G	<NON_REF>	.	.	END=1394284	GT:DP:GQ:MIN_DP:PL	0/0:0:0:0:0,0,0
I	1394347	.	T	<NON_REF>	.	.	END=1394347	GT:DP:GQ:MIN_DP:PL	0/0:0:0:0:0,0,0
I	1394375	.	C	<NON_REF>	.	.	END=1394375	GT:DP:GQ:MIN_DP:PL	0/0:0:0:0:0,0,0
I	1394536	.	A	<NON_REF>	.	.	END=1394536	GT:DP:GQ:MIN_DP:PL	0/0:1:3:1:0,3,41
I	1394544	.	A	<NON_REF>	.	.	END=1394544	GT:DP:GQ:MIN_DP:PL	0/0:3:9:3:0,9,84
I	1395029	.	T	<NON_REF>	.	.	END=1395029	GT:DP:GQ:MIN_DP:PL	0/0:0:0:0:0,0,0
I	1395221	.	A	<NON_REF>	.	.	END=1395221	GT:DP:GQ:MIN_DP:PL	0/0:0:0:0:0,0,0
I	1395295	.	T	<NON_REF>	.	.	END=1395295	GT:DP:GQ:MIN_DP:PL	0/0:0:0:0:0,0,0
I	1395308	.	A	<NON_REF>	.	.	END=1395308	GT:DP:GQ:MIN_DP:PL	0/0:0:0:0:0,0,0
I	1395330	.	A	<NON_REF>	.	.	END=1395330	GT:DP:GQ:MIN_DP:PL	0/0:0:0:0:0,0,0
I	1395377	.	G	<NON_REF>	.	.	END=1395377	GT:DP:GQ:MIN_DP:PL	0/0:0:0:0:0,0,0
I	1395467	.	C	<NON_REF>	.	.	END=1395467	GT:DP:GQ:MIN_DP:PL	0/0:0:0:0:0,0,0
I	1395642	.	T	<NON_REF>	.	.	END=1395642	GT:DP:GQ:MIN_DP:PL	0/0:0:0:0:0,0,0
I	1395706	.	G	<NON_REF>	.	.	END=1395706	GT:DP:GQ:MIN_DP:PL	0/0:0:0:0:0,0,0
I	1395892	.	C	<NON_REF>	.	.	END=1395892	GT:DP:GQ:MIN_DP:PL	0/0:0:0:0:0,0,0
I	1396175	.	G	<NON_REF>	.	.	END=1396175	GT:DP:GQ:MIN_DP:PL	0/0:1:0:1:0,0,0
I	1396464	.	A	<NON_REF>	.	.	END=1396464	GT:DP:GQ:MIN_DP:PL	0/0:0:0:0:0,0,0
I	1396473	.	T	<NON_REF>	.	.	END=1396473	GT:DP:GQ:MIN_DP:PL	0/0:0:0:0:0,0,0
I	1396608	.	A	<NON_REF>	.	.	END=1396608	GT:DP:GQ:MIN_DP:PL	0/0:0:0:0:0,0,0
I	1396759	.	G	<NON_REF>	.	.	END=1396759	GT:DP:GQ:MIN_DP:PL	0/0:0:0:0:0,0,0
I	1397305	.	C	<NON_REF>	.	.	END=1397305	GT:DP:GQ:MIN_DP:PL	0/0:1:3:1:0,3,26
I	1397664	.	G	<NON_REF>	.	.	END=1397664	GT:DP:GQ:MIN_DP:PL	0/0:0:0:0:0,0,0
I	1397669	.	A	<NON_REF>	.	.	END=1397669	GT:DP:GQ:MIN_DP:PL	0/0:0:0:0:0,0,0
I	1397878	.	A	<NON_REF>	.	.	END=1397878	GT:DP:GQ:MIN_DP:PL	0/0:0:0:0:0,0,0
I	1397965	.	T	<NON_REF>	.	.	END=1397965	GT:DP:GQ:MIN_DP:PL	0/0:0:0:0:0,0,0
I	1397984	.	T	<NON_REF>	.	.	END=1397984	GT:DP:GQ:MIN_DP:PL	0/0:0:0:0:0,0,0
I	1398185	.	C	<NON_REF>	.	.	END=1398185	GT:DP:GQ:MIN_DP:PL	0/0:0:0:0:0,0,0
I	1398535	.	C	<NON_REF>	.	.	END=1398535	GT:DP:GQ:MIN_DP:PL	0/0:0:0:0:0,0,0
I	1398537	.	C	<NON_REF>	.	.	END=1398537	GT:DP:GQ:MIN_DP:PL	0/0:0:0:0:0,0,0
I	1398562	.	T	<NON_REF>	.	.	END=1398562	GT:DP:GQ:MIN_DP:PL	0/0:0:0:0:0,0,0
I	1398572	.	T	<NON_REF>	.	.	END=1398573	GT:DP:GQ:MIN_DP:PL	0/0:0:0:0:0,0,0
I	1398580	.	A	<NON_REF>	.	.	END=1398580	GT:DP:GQ:MIN_DP:PL	0/0:0:0:0:0,0,0
I	1398895	.	C	<NON_REF>	.	.	END=1398896	GT:DP:GQ:MIN_DP:PL	0/0:0:0:0:0,0,0
I	1398899	.	A	<NON_REF>	.	.	END=1398899	GT:DP:GQ:MIN_DP:PL	0/0:0:0:0:0,0,0
I	1399114	.	C	<NON_REF>	.	.	END=1399114	GT:DP:GQ:MIN_DP:PL	0/0:2:3:2:0,3,45
I	1399532	.	T	<NON_REF>	.	.	END=1399533	GT:DP:GQ:MIN_DP:PL	0/0:0:0:0:0,0,0
I	1399669	.	C	<NON_REF>	.	.	END=1399669	GT:DP:GQ:MIN_DP:PL	0/0:0:0:0:0,0,0
I	1400365	.	G	<NON_REF>	.	.	END=1400365	GT:DP:GQ:MIN_DP:PL	0/0:1:0:1:0,0,0
I	1400430	.	G	<NON_REF>	.	.	END=1400430	GT:DP:GQ:MIN_DP:PL	0/0:0:0:0:0,0,0
I	1400649	.	A	<NON_REF>	.	.	END=1400649	GT:DP:GQ:MIN_DP:PL	0/0:0:0:0:0,0,0
I	1400758	.	A	<NON_REF>	.	.	END=1400758	GT:DP:GQ:MIN_DP:PL	0/0:0:0:0:0,0,0
I	1401031	.	C	<NON_REF>	.	.	END=1401031	GT:DP:GQ:MIN_DP:PL	0/0:0:0:0:0,0,0
I	1401109	.	A	<NON_REF>	.	.	END=1401109	GT:DP:GQ:MIN_DP:PL	0/0:0:0:0:0,0,0
I	1401296	.	A	<NON_REF>	.	.	END=1401296	GT:DP:GQ:MIN_DP:PL	0/0:0:0:0:0,0,0
I	1401360	.	T	<NON_REF>	.	.	END=1401360	GT:DP:GQ:MIN_DP:PL	0/0:2:6:2:0,6,37
I	1401799	.	T	<NON_REF>	.	.	END=1401799	GT:DP:GQ:MIN_DP:PL	0/0:2:3:2:0,3,45
I	1402062	.	C	<NON_REF>	.	.	END=1402062	GT:DP:GQ:MIN_DP:PL	0/0:2:6:2:0,6,82
I	1403553	.	G	<NON_REF>	.	.	END=1403553	GT:DP:GQ:MIN_DP:PL	0/0:1:3:1:0,3,41
I	1403696	.	A	<NON_REF>	.	.	END=1403696	GT:DP:GQ:MIN_DP:PL	0/0:1:3:1:0,3,41
I	1404024	.	T	<NON_REF>	.	.	END=1404024	GT:DP:GQ:MIN_DP:PL	0/0:1:3:1:0,3,41
I	1404443	.	A	<NON_REF>	.	.	END=1404443	GT:DP:GQ:MIN_DP:PL	0/0:1:0:1:0,0,0
I	1404546	.	A	<NON_REF>	.	.	END=1404546	GT:DP:GQ:MIN_DP:PL	0/0:1:0:1:0,0,0
I	1404719	.	G	<NON_REF>	.	.	END=1404719	GT:DP:GQ:MIN_DP:PL	0/0:4:12:4:0,12,121
I	1404749	.	A	<NON_REF>	.	.	END=1404749	GT:DP:GQ:MIN_DP:PL	0/0:2:3:2:0,3,45
I	1404831	.	T	<NON_REF>	.	.	END=1404831	GT:DP:GQ:MIN_DP:PL	0/0:1:3:1:0,3,26
I	1404981	.	G	<NON_REF>	.	.	END=1404981	GT:DP:GQ:MIN_DP:PL	0/0:1:3:1:0,3,41
I	1405265	.	C	<NON_REF>	.	.	END=1405265	GT:DP:GQ:MIN_DP:PL	0/0:2:6:2:0,6,82
I	1405501	.	A	<NON_REF>	.	.	END=1405501	GT:DP:GQ:MIN_DP:PL	0/0:0:0:0:0,0,0
I	1405556	.	G	<NON_REF>	.	.	END=1405556	GT:DP:GQ:MIN_DP:PL	0/0:0:0:0:0,0,0
I	1405722	.	G	<NON_REF>	.	.	END=1405722	GT:DP:GQ:MIN_DP:PL	0/0:0:0:0:0,0,0
I	1405909	.	G	<NON_REF>	.	.	END=1405909	GT:DP:GQ:MIN_DP:PL	0/0:2:6:2:0,6,82
I	1405925	.	T	<NON_REF>	.	.	END=1405925	GT:DP:GQ:MIN_DP:PL	0/0:3:9:3:0,9,90
I	1406586	.	A	<NON_REF>	.	.	END=1406587	GT:DP:GQ:MIN_DP:PL	0/0:0:0:0:0,0,0
I	1406716	.	C	<NON_REF>	.	.	END=1406716	GT:DP:GQ:MIN_DP:PL	0/0:1:3:1:0,3,41
I	1407056	.	C	<NON_REF>	.	.	END=1407056	GT:DP:GQ:MIN_DP:PL	0/0:0:0:0:0,0,0
I	1407271	.	A	<NON_REF>	.	.	END=1407271	GT:DP:GQ:MIN_DP:PL	0/0:0:0:0:0,0,0
I	1407979	.	A	<NON_REF>	.	.	END=1407979	GT:DP:GQ:MIN_DP:PL	0/0:1:3:1:0,3,41
I	1409543	.	G	<NON_REF>	.	.	END=1409543	GT:DP:GQ:MIN_DP:PL	0/0:0:0:0:0,0,0
I	1410209	.	G	<NON_REF>	.	.	END=1410209	GT:DP:GQ:MIN_DP:PL	0/0:1:3:1:0,3,41
I	1410307	.	T	<NON_REF>	.	.	END=1410307	GT:DP:GQ:MIN_DP:PL	0/0:3:9:3:0,9,84
I	1410351	.	G	<NON_REF>	.	.	END=1410351	GT:DP:GQ:MIN_DP:PL	0/0:2:6:2:0,6,57
I	1410816	.	G	<NON_REF>	.	.	END=1410816	GT:DP:GQ:MIN_DP:PL	0/0:1:3:1:0,3,41
I	1411009	.	G	<NON_REF>	.	.	END=1411009	GT:DP:GQ:MIN_DP:PL	0/0:0:0:0:0,0,0
I	1411422	.	T	<NON_REF>	.	.	END=1411422	GT:DP:GQ:MIN_DP:PL	0/0:2:6:2:0,6,82
I	1411622	.	C	<NON_REF>	.	.	END=1411622	GT:DP:GQ:MIN_DP:PL	0/0:0:0:0:0,0,0
I	1411718	.	T	<NON_REF>	.	.	END=1411718	GT:DP:GQ:MIN_DP:PL	0/0:0:0:0:0,0,0
I	1411797	.	A	<NON_REF>	.	.	END=1411797	GT:DP:GQ:MIN_DP:PL	0/0:1:3:1:0,3,19
I	1412144	.	A	<NON_REF>	.	.	END=1412144	GT:DP:GQ:MIN_DP:PL	0/0:0:0:0:0,0,0
I	1412146	.	A	<NON_REF>	.	.	END=1412146	GT:DP:GQ:MIN_DP:PL	0/0:0:0:0:0,0,0
I	1412246	.	C	<NON_REF>	.	.	END=1412246	GT:DP:GQ:MIN_DP:PL	0/0:0:0:0:0,0,0
I	1412256	.	C	<NON_REF>	.	.	END=1412256	GT:DP:GQ:MIN_DP:PL	0/0:0:0:0:0,0,0
I	1413027	.	A	<NON_REF>	.	.	END=1413027	GT:DP:GQ:MIN_DP:PL	0/0:3:9:3:0,9,107
I	1413117	.	T	<NON_REF>	.	.	END=1413117	GT:DP:GQ:MIN_DP:PL	0/0:4:9:4:0,9,135
I	1413973	.	T	<NON_REF>	.	.	END=1413973	GT:DP:GQ:MIN_DP:PL	0/0:1:3:1:0,3,37
I	1414427	.	T	<NON_REF>	.	.	END=1414427	GT:DP:GQ:MIN_DP:PL	0/0:1:3:1:0,3,41
I	1414442	.	G	<NON_REF>	.	.	END=1414442	GT:DP:GQ:MIN_DP:PL	0/0:1:0:1:0,0,0
I	1415387	.	T	<NON_REF>	.	.	END=1415387	GT:DP:GQ:MIN_DP:PL	0/0:0:0:0:0,0,0
I	1415691	.	A	<NON_REF>	.	.	END=1415691	GT:DP:GQ:MIN_DP:PL	0/0:0:0:0:0,0,0
I	1416016	.	T	<NON_REF>	.	.	END=1416016	GT:DP:GQ:MIN_DP:PL	0/0:0:0:0:0,0,0
I	1416046	.	C	<NON_REF>	.	.	END=1416046	GT:DP:GQ:MIN_DP:PL	0/0:0:0:0:0,0,0
I	1416082	.	A	<NON_REF>	.	.	END=1416082	GT:DP:GQ:MIN_DP:PL	0/0:0:0:0:0,0,0
I	1416132	.	G	<NON_REF>	.	.	END=1416132	GT:DP:GQ:MIN_DP:PL	0/0:0:0:0:0,0,0
I	1416195	.	G	<NON_REF>	.	.	END=1416195	GT:DP:GQ:MIN_DP:PL	0/0:0:0:0:0,0,0
I	1417333	.	C	<NON_REF>	.	.	END=1417333	GT:DP:GQ:MIN_DP:PL	0/0:5:9:5:0,9,135
I	1417361	.	C	<NON_REF>	.	.	END=1417361	GT:DP:GQ:MIN_DP:PL	0/0:3:9:3:0,9,114
I	1417394	.	C	<NON_REF>	.	.	END=1417394	GT:DP:GQ:MIN_DP:PL	0/0:4:9:4:0,9,135
I	1417723	.	C	<NON_REF>	.	.	END=1417723	GT:DP:GQ:MIN_DP:PL	0/0:0:0:0:0,0,0
I	1418329	.	C	<NON_REF>	.	.	END=1418329	GT:DP:GQ:MIN_DP:PL	0/0:1:3:1:0,3,41
I	1418419	.	T	<NON_REF>	.	.	END=1418419	GT:DP:GQ:MIN_DP:PL	0/0:0:0:0:0,0,0
I	1418445	.	G	<NON_REF>	.	.	END=1418445	GT:DP:GQ:MIN_DP:PL	0/0:0:0:0:0,0,0
I	1418487	.	G	<NON_REF>	.	.	END=1418487	GT:DP:GQ:MIN_DP:PL	0/0:1:3:1:0,3,37
I	1418494	.	A	<NON_REF>	.	.	END=1418494	GT:DP:GQ:MIN_DP:PL	0/0:1:3:1:0,3,37
I	1418506	.	T	<NON_REF>	.	.	END=1418507	GT:DP:GQ:MIN_DP:PL	0/0:1:3:1:0,3,41
I	1418519	.	A	<NON_REF>	.	.	END=1418519	GT:DP:GQ:MIN_DP:PL	0/0:1:3:1:0,3,41
I	1418567	.	T	<NON_REF>	.	.	END=1418567	GT:DP:GQ:MIN_DP:PL	0/0:1:3:1:0,3,41
I	1418625	.	C	<NON_REF>	.	.	END=1418625	GT:DP:GQ:MIN_DP:PL	0/0:0:0:0:0,0,0
I	1418672	.	A	<NON_REF>	.	.	END=1418672	GT:DP:GQ:MIN_DP:PL	0/0:0:0:0:0,0,0
I	1418706	.	C	<NON_REF>	.	.	END=1418706	GT:DP:GQ:MIN_DP:PL	0/0:0:0:0:0,0,0
I	1418711	.	C	<NON_REF>	.	.	END=1418711	GT:DP:GQ:MIN_DP:PL	0/0:0:0:0:0,0,0
I	1418867	.	C	<NON_REF>	.	.	END=1418867	GT:DP:GQ:MIN_DP:PL	0/0:0:0:0:0,0,0
I	1419331	.	T	<NON_REF>	.	.	END=1419331	GT:DP:GQ:MIN_DP:PL	0/0:0:0:0:0,0,0
I	1419431	.	C	<NON_REF>	.	.	END=1419431	GT:DP:GQ:MIN_DP:PL	0/0:0:0:0:0,0,0
I	1419475	.	T	<NON_REF>	.	.	END=1419475	GT:DP:GQ:MIN_DP:PL	0/0:0:0:0:0,0,0
I	1419587	.	A	<NON_REF>	.	.	END=1419587	GT:DP:GQ:MIN_DP:PL	0/0:0:0:0:0,0,0
I	1420161	.	G	<NON_REF>	.	.	END=1420161	GT:DP:GQ:MIN_DP:PL	0/0:2:6:2:0,6,49
I	1421078	.	T	<NON_REF>	.	.	END=1421078	GT:DP:GQ:MIN_DP:PL	0/0:1:3:1:0,3,19
I	1421476	.	T	<NON_REF>	.	.	END=1421476	GT:DP:GQ:MIN_DP:PL	0/0:0:0:0:0,0,0
I	1421566	.	G	<NON_REF>	.	.	END=1421566	GT:DP:GQ:MIN_DP:PL	0/0:0:0:0:0,0,0
I	1421600	.	C	<NON_REF>	.	.	END=1421600	GT:DP:GQ:MIN_DP:PL	0/0:0:0:0:0,0,0
I	1421859	.	A	<NON_REF>	.	.	END=1421859	GT:DP:GQ:MIN_DP:PL	0/0:0:0:0:0,0,0
I	1421873	.	C	<NON_REF>	.	.	END=1421873	GT:DP:GQ:MIN_DP:PL	0/0:0:0:0:0,0,0
I	1421936	.	T	<NON_REF>	.	.	END=1421936	GT:DP:GQ:MIN_DP:PL	0/0:0:0:0:0,0,0
I	1422283	.	C	<NON_REF>	.	.	END=1422283	GT:DP:GQ:MIN_DP:PL	0/0:1:3:1:0,3,41
I	1422285	.	A	<NON_REF>	.	.	END=1422285	GT:DP:GQ:MIN_DP:PL	0/0:1:3:1:0,3,41
I	1422295	.	A	<NON_REF>	.	.	END=1422295	GT:DP:GQ:MIN_DP:PL	0/0:1:3:1:0,3,32
I	1422304	.	A	<NON_REF>	.	.	END=1422304	GT:DP:GQ:MIN_DP:PL	0/0:2:6:2:0,6,82
I	1422314	.	T	<NON_REF>	.	.	END=1422314	GT:DP:GQ:MIN_DP:PL	0/0:2:3:2:0,3,45
I	1422323	.	G	<NON_REF>	.	.	END=1422324	GT:DP:GQ:MIN_DP:PL	0/0:2:6:2:0,6,73
I	1422329	.	G	<NON_REF>	.	.	END=1422329	GT:DP:GQ:MIN_DP:PL	0/0:2:6:2:0,6,78
I	1422455	.	C	<NON_REF>	.	.	END=1422455	GT:DP:GQ:MIN_DP:PL	0/0:1:0:1:0,0,0
I	1422480	.	A	<NON_REF>	.	.	END=1422480	GT:DP:GQ:MIN_DP:PL	0/0:0:0:0:0,0,0
I	1422483	.	A	<NON_REF>	.	.	END=1422483	GT:DP:GQ:MIN_DP:PL	0/0:0:0:0:0,0,0
I	1422791	.	A	<NON_REF>	.	.	END=1422791	GT:DP:GQ:MIN_DP:PL	0/0:2:6:2:0,6,49
I	1422997	.	A	<NON_REF>	.	.	END=1422997	GT:DP:GQ:MIN_DP:PL	0/0:0:0:0:0,0,0
I	1423024	.	A	<NON_REF>	.	.	END=1423024	GT:DP:GQ:MIN_DP:PL	0/0:0:0:0:0,0,0
I	1423092	.	T	<NON_REF>	.	.	END=1423092	GT:DP:GQ:MIN_DP:PL	0/0:0:0:0:0,0,0
I	1423239	.	C	<NON_REF>	.	.	END=1423239	GT:DP:GQ:MIN_DP:PL	0/0:0:0:0:0,0,0
I	1423345	.	G	<NON_REF>	.	.	END=1423345	GT:DP:GQ:MIN_DP:PL	0/0:0:0:0:0,0,0
I	1423490	.	C	<NON_REF>	.	.	END=1423490	GT:DP:GQ:MIN_DP:PL	0/0:0:0:0:0,0,0
I	1423502	.	A	<NON_REF>	.	.	END=1423502	GT:DP:GQ:MIN_DP:PL	0/0:0:0:0:0,0,0
I	1423655	.	T	<NON_REF>	.	.	END=1423655	GT:DP:GQ:MIN_DP:PL	0/0:0:0:0:0,0,0
I	1423687	.	A	<NON_REF>	.	.	END=1423687	GT:DP:GQ:MIN_DP:PL	0/0:0:0:0:0,0,0
I	1423885	.	C	<NON_REF>	.	.	END=1423885	GT:DP:GQ:MIN_DP:PL	0/0:0:0:0:0,0,0
I	1423895	.	G	<NON_REF>	.	.	END=1423895	GT:DP:GQ:MIN_DP:PL	0/0:0:0:0:0,0,0
I	1423970	.	T	<NON_REF>	.	.	END=1423970	GT:DP:GQ:MIN_DP:PL	0/0:1:3:1:0,3,41
I	1424035	.	T	<NON_REF>	.	.	END=1424035	GT:DP:GQ:MIN_DP:PL	0/0:1:3:1:0,3,41
I	1424074	.	A	<NON_REF>	.	.	END=1424074	GT:DP:GQ:MIN_DP:PL	0/0:2:6:2:0,6,78
I	1424318	.	T	<NON_REF>	.	.	END=1424318	GT:DP:GQ:MIN_DP:PL	0/0:0:0:0:0,0,0
I	1424657	.	G	<NON_REF>	.	.	END=1424657	GT:DP:GQ:MIN_DP:PL	0/0:0:0:0:0,0,0
I	1424742	.	A	<NON_REF>	.	.	END=1424742	GT:DP:GQ:MIN_DP:PL	0/0:0:0:0:0,0,0
I	1424824	.	G	<NON_REF>	.	.	END=1424824	GT:DP:GQ:MIN_DP:PL	0/0:0:0:0:0,0,0
I	1425094	.	T	<NON_REF>	.	.	END=1425094	GT:DP:GQ:MIN_DP:PL	0/0:0:0:0:0,0,0
I	1425792	.	T	<NON_REF>	.	.	END=1425792	GT:DP:GQ:MIN_DP:PL	0/0:2:6:2:0,6,82
I	1425871	.	G	<NON_REF>	.	.	END=1425871	GT:DP:GQ:MIN_DP:PL	0/0:3:6:3:0,6,90
I	1425898	.	T	<NON_REF>	.	.	END=1425898	GT:DP:GQ:MIN_DP:PL	0/0:2:6:2:0,6,37
I	1427018	.	C	<NON_REF>	.	.	END=1427018	GT:DP:GQ:MIN_DP:PL	0/0:2:6:2:0,6,49
I	1427166	.	G	<NON_REF>	.	.	END=1427166	GT:DP:GQ:MIN_DP:PL	0/0:2:6:2:0,6,49
I	1427192	.	G	<NON_REF>	.	.	END=1427192	GT:DP:GQ:MIN_DP:PL	0/0:2:3:2:0,3,45
I	1427550	.	A	<NON_REF>	.	.	END=1427550	GT:DP:GQ:MIN_DP:PL	0/0:0:0:0:0,0,0
I	1428540	.	A	<NON_REF>	.	.	END=1428540	GT:DP:GQ:MIN_DP:PL	0/0:1:3:1:0,3,26
I	1428603	.	C	<NON_REF>	.	.	END=1428603	GT:DP:GQ:MIN_DP:PL	0/0:2:6:2:0,6,59
I	1429062	.	C	<NON_REF>	.	.	END=1429062	GT:DP:GQ:MIN_DP:PL	0/0:0:0:0:0,0,0
I	1429081	.	A	<NON_REF>	.	.	END=1429081	GT:DP:GQ:MIN_DP:PL	0/0:0:0:0:0,0,0
I	1429310	.	G	<NON_REF>	.	.	END=1429310	GT:DP:GQ:MIN_DP:PL	0/0:0:0:0:0,0,0
I	1431134	.	G	<NON_REF>	.	.	END=1431134	GT:DP:GQ:MIN_DP:PL	0/0:4:12:4:0,12,109
I	1431147	.	G	<NON_REF>	.	.	END=1431147	GT:DP:GQ:MIN_DP:PL	0/0:4:9:4:0,9,135
I	1431291	.	A	<NON_REF>	.	.	END=1431291	GT:DP:GQ:MIN_DP:PL	0/0:2:6:2:0,6,59
I	1431796	.	A	<NON_REF>	.	.	END=1431796	GT:DP:GQ:MIN_DP:PL	0/0:2:6:2:0,6,78
I	1432005	.	T	<NON_REF>	.	.	END=1432005	GT:DP:GQ:MIN_DP:PL	0/0:1:3:1:0,3,41
I	1432396	.	T	<NON_REF>	.	.	END=1432396	GT:DP:GQ:MIN_DP:PL	0/0:2:6:2:0,6,49
I	1432412	.	G	<NON_REF>	.	.	END=1432412	GT:DP:GQ:MIN_DP:PL	0/0:2:6:2:0,6,49
I	1432632	.	C	<NON_REF>	.	.	END=1432632	GT:DP:GQ:MIN_DP:PL	0/0:2:6:2:0,6,82
I	1432664	.	A	<NON_REF>	.	.	END=1432664	GT:DP:GQ:MIN_DP:PL	0/0:2:6:2:0,6,82
I	1432708	.	C	<NON_REF>	.	.	END=1432708	GT:DP:GQ:MIN_DP:PL	0/0:2:6:2:0,6,55
I	1433170	.	T	<NON_REF>	.	.	END=1433170	GT:DP:GQ:MIN_DP:PL	0/0:1:3:1:0,3,41
I	1433301	.	G	<NON_REF>	.	.	END=1433301	GT:DP:GQ:MIN_DP:PL	0/0:2:6:2:0,6,78
I	1433755	.	C	<NON_REF>	.	.	END=1433755	GT:DP:GQ:MIN_DP:PL	0/0:1:3:1:0,3,32
I	1433762	.	C	<NON_REF>	.	.	END=1433762	GT:DP:GQ:MIN_DP:PL	0/0:1:3:1:0,3,37
I	1434025	.	A	<NON_REF>	.	.	END=1434025	GT:DP:GQ:MIN_DP:PL	0/0:2:3:2:0,3,45
I	1434271	.	G	<NON_REF>	.	.	END=1434271	GT:DP:GQ:MIN_DP:PL	0/0:0:0:0:0,0,0
I	1434353	.	C	<NON_REF>	.	.	END=1434353	GT:DP:GQ:MIN_DP:PL	0/0:0:0:0:0,0,0
I	1434376	.	G	<NON_REF>	.	.	END=1434376	GT:DP:GQ:MIN_DP:PL	0/0:0:0:0:0,0,0
I	1434451	.	C	<NON_REF>	.	.	END=1434452	GT:DP:GQ:MIN_DP:PL	0/0:0:0:0:0,0,0
I	1434840	.	A	<NON_REF>	.	.	END=1434840	GT:DP:GQ:MIN_DP:PL	0/0:2:6:2:0,6,82
I	1434959	.	C	<NON_REF>	.	.	END=1434959	GT:DP:GQ:MIN_DP:PL	0/0:2:3:2:0,3,45
I	1435472	.	G	<NON_REF>	.	.	END=1435472	GT:DP:GQ:MIN_DP:PL	0/0:0:0:0:0,0,0
I	1435567	.	C	<NON_REF>	.	.	END=1435567	GT:DP:GQ:MIN_DP:PL	0/0:1:3:1:0,3,41
I	1435907	.	G	<NON_REF>	.	.	END=1435907	GT:DP:GQ:MIN_DP:PL	0/0:0:0:0:0,0,0
I	1436114	.	A	<NON_REF>	.	.	END=1436114	GT:DP:GQ:MIN_DP:PL	0/0:1:3:1:0,3,41
I	1436169	.	C	<NON_REF>	.	.	END=1436169	GT:DP:GQ:MIN_DP:PL	0/0:1:3:1:0,3,37
I	1436246	.	G	<NON_REF>	.	.	END=1436246	GT:DP:GQ:MIN_DP:PL	0/0:0:0:0:0,0,0
I	1436411	.	T	<NON_REF>	.	.	END=1436411	GT:DP:GQ:MIN_DP:PL	0/0:0:0:0:0,0,0
I	1436428	.	T	<NON_REF>	.	.	END=1436428	GT:DP:GQ:MIN_DP:PL	0/0:0:0:0:0,0,0
I	1436602	.	A	<NON_REF>	.	.	END=1436602	GT:DP:GQ:MIN_DP:PL	0/0:0:0:0:0,0,0
I	1436646	.	T	<NON_REF>	.	.	END=1436646	GT:DP:GQ:MIN_DP:PL	0/0:0:0:0:0,0,0
I	1436649	.	G	<NON_REF>	.	.	END=1436649	GT:DP:GQ:MIN_DP:PL	0/0:0:0:0:0,0,0
I	1436714	.	A	<NON_REF>	.	.	END=1436714	GT:DP:GQ:MIN_DP:PL	0/0:0:0:0:0,0,0
I	1436812	.	A	<NON_REF>	.	.	END=1436812	GT:DP:GQ:MIN_DP:PL	0/0:0:0:0:0,0,0
I	1437527	.	A	<NON_REF>	.	.	END=1437527	GT:DP:GQ:MIN_DP:PL	0/0:1:3:1:0,3,37
I	1437556	.	C	<NON_REF>	.	.	END=1437556	GT:DP:GQ:MIN_DP:PL	0/0:1:3:1:0,3,41
I	1437634	.	G	<NON_REF>	.	.	END=1437634	GT:DP:GQ:MIN_DP:PL	0/0:1:3:1:0,3,41
I	1437663	.	G	<NON_REF>	.	.	END=1437663	GT:DP:GQ:MIN_DP:PL	0/0:2:6:2:0,6,49
I	1437701	.	A	<NON_REF>	.	.	END=1437701	GT:DP:GQ:MIN_DP:PL	0/0:3:9:3:0,9,62
I	1437738	.	C	<NON_REF>	.	.	END=1437738	GT:DP:GQ:MIN_DP:PL	0/0:3:9:3:0,9,81
I	1437775	.	T	<NON_REF>	.	.	END=1437775	GT:DP:GQ:MIN_DP:PL	0/0:2:6:2:0,6,78
I	1438125	.	T	<NON_REF>	.	.	END=1438125	GT:DP:GQ:MIN_DP:PL	0/0:2:6:2:0,6,49
I	1438135	.	T	<NON_REF>	.	.	END=1438135	GT:DP:GQ:MIN_DP:PL	0/0:2:3:2:0,3,45
I	1438141	.	C	<NON_REF>	.	.	END=1438141	GT:DP:GQ:MIN_DP:PL	0/0:1:3:1:0,3,41
I	1438680	.	A	<NON_REF>	.	.	END=1438680	GT:DP:GQ:MIN_DP:PL	0/0:0:0:0:0,0,0
I	1438709	.	G	<NON_REF>	.	.	END=1438709	GT:DP:GQ:MIN_DP:PL	0/0:0:0:0:0,0,0
I	1439292	.	A	<NON_REF>	.	.	END=1439292	GT:DP:GQ:MIN_DP:PL	0/0:1:3:1:0,3,19
I	1439447	.	C	<NON_REF>	.	.	END=1439447	GT:DP:GQ:MIN_DP:PL	0/0:1:3:1:0,3,37
I	1439462	.	A	<NON_REF>	.	.	END=1439462	GT:DP:GQ:MIN_DP:PL	0/0:1:3:1:0,3,37
I	1439476	.	T	<NON_REF>	.	.	END=1439476	GT:DP:GQ:MIN_DP:PL	0/0:1:3:1:0,3,41
I	1439634	.	G	<NON_REF>	.	.	END=1439634	GT:DP:GQ:MIN_DP:PL	0/0:0:0:0:0,0,0
I	1439693	.	G	<NON_REF>	.	.	END=1439693	GT:DP:GQ:MIN_DP:PL	0/0:0:0:0:0,0,0
I	1439751	.	C	<NON_REF>	.	.	END=1439751	GT:DP:GQ:MIN_DP:PL	0/0:0:0:0:0,0,0
I	1439791	.	T	<NON_REF>	.	.	END=1439791	GT:DP:GQ:MIN_DP:PL	0/0:0:0:0:0,0,0
I	1439936	.	T	<NON_REF>	.	.	END=1439936	GT:DP:GQ:MIN_DP:PL	0/0:0:0:0:0,0,0
I	1440098	.	T	<NON_REF>	.	.	END=1440099	GT:DP:GQ:MIN_DP:PL	0/0:0:0:0:0,0,0
I	1440192	.	T	<NON_REF>	.	.	END=1440192	GT:DP:GQ:MIN_DP:PL	0/0:0:0:0:0,0,0
I	1440202	.	T	<NON_REF>	.	.	END=1440202	GT:DP:GQ:MIN_DP:PL	0/0:0:0:0:0,0,0
I	1440270	.	A	<NON_REF>	.	.	END=1440270	GT:DP:GQ:MIN_DP:PL	0/0:0:0:0:0,0,0
I	1440455	.	G	<NON_REF>	.	.	END=1440455	GT:DP:GQ:MIN_DP:PL	0/0:3:6:3:0,6,90
I	1440487	.	A	<NON_REF>	.	.	END=1440487	GT:DP:GQ:MIN_DP:PL	0/0:1:3:1:0,3,41
I	1441069	.	T	<NON_REF>	.	.	END=1441069	GT:DP:GQ:MIN_DP:PL	0/0:0:0:0:0,0,0
I	1441309	.	G	<NON_REF>	.	.	END=1441309	GT:DP:GQ:MIN_DP:PL	0/0:0:0:0:0,0,0
I	1441622	.	T	<NON_REF>	.	.	END=1441622	GT:DP:GQ:MIN_DP:PL	0/0:0:0:0:0,0,0
I	1441866	.	G	<NON_REF>	.	.	END=1441866	GT:DP:GQ:MIN_DP:PL	0/0:0:0:0:0,0,0
I	1442111	.	A	<NON_REF>	.	.	END=1442111	GT:DP:GQ:MIN_DP:PL	0/0:0:0:0:0,0,0
I	1442192	.	A	<NON_REF>	.	.	END=1442192	GT:DP:GQ:MIN_DP:PL	0/0:0:0:0:0,0,0
I	1442247	.	T	<NON_REF>	.	.	END=1442247	GT:DP:GQ:MIN_DP:PL	0/0:0:0:0:0,0,0
I	1442287	.	T	<NON_REF>	.	.	END=1442287	GT:DP:GQ:MIN_DP:PL	0/0:0:0:0:0,0,0
I	1442821	.	A	<NON_REF>	.	.	END=1442821	GT:DP:GQ:MIN_DP:PL	0/0:0:0:0:0,0,0
I	1443837	.	T	<NON_REF>	.	.	END=1443837	GT:DP:GQ:MIN_DP:PL	0/0:3:9:3:0,9,84
I	1443984	.	A	<NON_REF>	.	.	END=1443984	GT:DP:GQ:MIN_DP:PL	0/0:0:0:0:0,0,0
I	1444098	.	C	<NON_REF>	.	.	END=1444098	GT:DP:GQ:MIN_DP:PL	0/0:0:0:0:0,0,0
I	1444150	.	T	<NON_REF>	.	.	END=1444150	GT:DP:GQ:MIN_DP:PL	0/0:0:0:0:0,0,0
I	1444307	.	G	<NON_REF>	.	.	END=1444307	GT:DP:GQ:MIN_DP:PL	0/0:0:0:0:0,0,0
I	1444505	.	G	<NON_REF>	.	.	END=1444505	GT:DP:GQ:MIN_DP:PL	0/0:0:0:0:0,0,0
I	1445019	.	G	<NON_REF>	.	.	END=1445019	GT:DP:GQ:MIN_DP:PL	0/0:0:0:0:0,0,0
I	1445206	.	C	<NON_REF>	.	.	END=1445206	GT:DP:GQ:MIN_DP:PL	0/0:1:3:1:0,3,41
I	1445731	.	C	<NON_REF>	.	.	END=1445731	GT:DP:GQ:MIN_DP:PL	0/0:0:0:0:0,0,0
I	1447236	.	T	<NON_REF>	.	.	END=1447236	GT:DP:GQ:MIN_DP:PL	0/0:1:0:1:0,0,0
I	1447330	.	T	<NON_REF>	.	.	END=1447330	GT:DP:GQ:MIN_DP:PL	0/0:1:3:1:0,3,41
I	1447425	.	T	A,<NON_REF>	8.26	.	DP=2;ExcessHet=3.0103;MLEAC=2,0;MLEAF=1.00,0.00;RAW_MQ=3528.00	GT:AD:DP:GQ:PL:SB	1/1:0,2,0:2:6:34,6,0,34,6,34:0,0,1,1
I	1448274	.	G	<NON_REF>	.	.	END=1448274	GT:DP:GQ:MIN_DP:PL	0/0:0:0:0:0,0,0
I	1448822	.	C	<NON_REF>	.	.	END=1448822	GT:DP:GQ:MIN_DP:PL	0/0:0:0:0:0,0,0
I	1448828	.	T	<NON_REF>	.	.	END=1448828	GT:DP:GQ:MIN_DP:PL	0/0:0:0:0:0,0,0
I	1449032	.	T	<NON_REF>	.	.	END=1449032	GT:DP:GQ:MIN_DP:PL	0/0:0:0:0:0,0,0
I	1450257	.	G	<NON_REF>	.	.	END=1450257	GT:DP:GQ:MIN_DP:PL	0/0:0:0:0:0,0,0
I	1450769	.	T	<NON_REF>	.	.	END=1450769	GT:DP:GQ:MIN_DP:PL	0/0:3:9:3:0,9,68
I	1450788	.	C	<NON_REF>	.	.	END=1450788	GT:DP:GQ:MIN_DP:PL	0/0:3:9:3:0,9,90
I	1451070	.	C	<NON_REF>	.	.	END=1451070	GT:DP:GQ:MIN_DP:PL	0/0:1:3:1:0,3,41
I	1451088	.	G	<NON_REF>	.	.	END=1451088	GT:DP:GQ:MIN_DP:PL	0/0:1:3:1:0,3,37
I	1451224	.	T	<NON_REF>	.	.	END=1451224	GT:DP:GQ:MIN_DP:PL	0/0:4:12:4:0,12,93
I	1451411	.	C	<NON_REF>	.	.	END=1451411	GT:DP:GQ:MIN_DP:PL	0/0:0:0:0:0,0,0
I	1451572	.	G	<NON_REF>	.	.	END=1451572	GT:DP:GQ:MIN_DP:PL	0/0:2:6:2:0,6,43
I	1451656	.	C	<NON_REF>	.	.	END=1451656	GT:DP:GQ:MIN_DP:PL	0/0:1:0:1:0,0,0
I	1451807	.	A	<NON_REF>	.	.	END=1451807	GT:DP:GQ:MIN_DP:PL	0/0:1:3:1:0,3,41
I	1452098	.	A	<NON_REF>	.	.	END=1452098	GT:DP:GQ:MIN_DP:PL	0/0:3:6:3:0,6,90
I	1453037	.	A	<NON_REF>	.	.	END=1453037	GT:DP:GQ:MIN_DP:PL	0/0:2:6:2:0,6,59
I	1453212	.	A	<NON_REF>	.	.	END=1453212	GT:DP:GQ:MIN_DP:PL	0/0:0:0:0:0,0,0
I	1453446	.	A	<NON_REF>	.	.	END=1453446	GT:DP:GQ:MIN_DP:PL	0/0:3:9:3:0,9,75
I	1454243	.	T	<NON_REF>	.	.	END=1454243	GT:DP:GQ:MIN_DP:PL	0/0:2:6:2:0,6,82
I	1454361	.	C	<NON_REF>	.	.	END=1454361	GT:DP:GQ:MIN_DP:PL	0/0:3:9:3:0,9,122
I	1455089	.	G	<NON_REF>	.	.	END=1455089	GT:DP:GQ:MIN_DP:PL	0/0:2:6:2:0,6,82
I	1455530	.	C	<NON_REF>	.	.	END=1455530	GT:DP:GQ:MIN_DP:PL	0/0:0:0:0:0,0,0
I	1455991	.	T	<NON_REF>	.	.	END=1455991	GT:DP:GQ:MIN_DP:PL	0/0:0:0:0:0,0,0
I	1456210	.	G	<NON_REF>	.	.	END=1456210	GT:DP:GQ:MIN_DP:PL	0/0:1:0:1:0,0,0
I	1456450	.	G	<NON_REF>	.	.	END=1456450	GT:DP:GQ:MIN_DP:PL	0/0:0:0:0:0,0,0
I	1456763	.	C	<NON_REF>	.	.	END=1456763	GT:DP:GQ:MIN_DP:PL	0/0:0:0:0:0,0,0
I	1457248	.	C	<NON_REF>	.	.	END=1457248	GT:DP:GQ:MIN_DP:PL	0/0:2:6:2:0,6,43
I	1457266	.	C	<NON_REF>	.	.	END=1457266	GT:DP:GQ:MIN_DP:PL	0/0:3:9:3:0,9,90
I	1457458	.	C	<NON_REF>	.	.	END=1457458	GT:DP:GQ:MIN_DP:PL	0/0:5:15:5:0,15,111
I	1457979	.	T	<NON_REF>	.	.	END=1457979	GT:DP:GQ:MIN_DP:PL	0/0:0:0:0:0,0,0
I	1458737	.	G	<NON_REF>	.	.	END=1458737	GT:DP:GQ:MIN_DP:PL	0/0:1:3:1:0,3,41
I	1458823	.	G	<NON_REF>	.	.	END=1458823	GT:DP:GQ:MIN_DP:PL	0/0:1:3:1:0,3,37
I	1459065	.	T	<NON_REF>	.	.	END=1459065	GT:DP:GQ:MIN_DP:PL	0/0:0:0:0:0,0,0
I	1459193	.	G	<NON_REF>	.	.	END=1459193	GT:DP:GQ:MIN_DP:PL	0/0:0:0:0:0,0,0
I	1459454	.	T	<NON_REF>	.	.	END=1459454	GT:DP:GQ:MIN_DP:PL	0/0:0:0:0:0,0,0
I	1459549	.	T	<NON_REF>	.	.	END=1459549	GT:DP:GQ:MIN_DP:PL	0/0:1:3:1:0,3,41
I	1459675	.	A	<NON_REF>	.	.	END=1459676	GT:DP:GQ:MIN_DP:PL	0/0:1:3:1:0,3,41
I	1459785	.	G	<NON_REF>	.	.	END=1459785	GT:DP:GQ:MIN_DP:PL	0/0:1:3:1:0,3,41
I	1459819	.	C	<NON_REF>	.	.	END=1459819	GT:DP:GQ:MIN_DP:PL	0/0:1:3:1:0,3,37
I	1459925	.	T	<NON_REF>	.	.	END=1459925	GT:DP:GQ:MIN_DP:PL	0/0:1:3:1:0,3,19
I	1460039	.	A	<NON_REF>	.	.	END=1460039	GT:DP:GQ:MIN_DP:PL	0/0:1:3:1:0,3,19
I	1460654	.	A	<NON_REF>	.	.	END=1460654	GT:DP:GQ:MIN_DP:PL	0/0:0:0:0:0,0,0
I	1460890	.	G	<NON_REF>	.	.	END=1460890	GT:DP:GQ:MIN_DP:PL	0/0:1:3:1:0,3,37
I	1461336	.	A	<NON_REF>	.	.	END=1461336	GT:DP:GQ:MIN_DP:PL	0/0:0:0:0:0,0,0
I	1461373	.	G	<NON_REF>	.	.	END=1461374	GT:DP:GQ:MIN_DP:PL	0/0:0:0:0:0,0,0
I	1461421	.	C	<NON_REF>	.	.	END=1461421	GT:DP:GQ:MIN_DP:PL	0/0:0:0:0:0,0,0
I	1463481	.	T	<NON_REF>	.	.	END=1463481	GT:DP:GQ:MIN_DP:PL	0/0:2:6:2:0,6,73
I	1463498	.	C	<NON_REF>	.	.	END=1463498	GT:DP:GQ:MIN_DP:PL	0/0:2:6:2:0,6,78
I	1463556	.	G	<NON_REF>	.	.	END=1463556	GT:DP:GQ:MIN_DP:PL	0/0:1:3:1:0,3,19
I	1464202	.	T	<NON_REF>	.	.	END=1464202	GT:DP:GQ:MIN_DP:PL	0/0:0:0:0:0,0,0
I	1464463	.	T	<NON_REF>	.	.	END=1464463	GT:DP:GQ:MIN_DP:PL	0/0:0:0:0:0,0,0
I	1464518	.	G	<NON_REF>	.	.	END=1464518	GT:DP:GQ:MIN_DP:PL	0/0:0:0:0:0,0,0
I	1464616	.	T	<NON_REF>	.	.	END=1464616	GT:DP:GQ:MIN_DP:PL	0/0:0:0:0:0,0,0
I	1464636	.	G	<NON_REF>	.	.	END=1464636	GT:DP:GQ:MIN_DP:PL	0/0:0:0:0:0,0,0
I	1464780	.	G	<NON_REF>	.	.	END=1464780	GT:DP:GQ:MIN_DP:PL	0/0:0:0:0:0,0,0
I	1464997	.	A	<NON_REF>	.	.	END=1464998	GT:DP:GQ:MIN_DP:PL	0/0:0:0:0:0,0,0
I	1465596	.	C	<NON_REF>	.	.	END=1465596	GT:DP:GQ:MIN_DP:PL	0/0:1:3:1:0,3,41
I	1465921	.	T	<NON_REF>	.	.	END=1465921	GT:DP:GQ:MIN_DP:PL	0/0:2:6:2:0,6,49
I	1466433	.	A	<NON_REF>	.	.	END=1466433	GT:DP:GQ:MIN_DP:PL	0/0:0:0:0:0,0,0
I	1466445	.	G	<NON_REF>	.	.	END=1466445	GT:DP:GQ:MIN_DP:PL	0/0:0:0:0:0,0,0
I	1466451	.	G	<NON_REF>	.	.	END=1466451	GT:DP:GQ:MIN_DP:PL	0/0:0:0:0:0,0,0
I	1466493	.	G	<NON_REF>	.	.	END=1466493	GT:DP:GQ:MIN_DP:PL	0/0:2:6:2:0,6,43
I	1466580	.	C	<NON_REF>	.	.	END=1466580	GT:DP:GQ:MIN_DP:PL	0/0:2:6:2:0,6,43
I	1466592	.	T	<NON_REF>	.	.	END=1466592	GT:DP:GQ:MIN_DP:PL	0/0:2:6:2:0,6,43
I	1466773	.	A	<NON_REF>	.	.	END=1466773	GT:DP:GQ:MIN_DP:PL	0/0:0:0:0:0,0,0
I	1467111	.	G	<NON_REF>	.	.	END=1467111	GT:DP:GQ:MIN_DP:PL	0/0:0:0:0:0,0,0
I	1467446	.	T	<NON_REF>	.	.	END=1467446	GT:DP:GQ:MIN_DP:PL	0/0:2:6:2:0,6,82
I	1467584	.	A	<NON_REF>	.	.	END=1467584	GT:DP:GQ:MIN_DP:PL	0/0:0:0:0:0,0,0
I	1467947	.	T	<NON_REF>	.	.	END=1467947	GT:DP:GQ:MIN_DP:PL	0/0:1:3:1:0,3,41
I	1468782	.	T	<NON_REF>	.	.	END=1468782	GT:DP:GQ:MIN_DP:PL	0/0:0:0:0:0,0,0
I	1469208	.	C	<NON_REF>	.	.	END=1469208	GT:DP:GQ:MIN_DP:PL	0/0:0:0:0:0,0,0
I	1469541	.	T	<NON_REF>	.	.	END=1469541	GT:DP:GQ:MIN_DP:PL	0/0:1:3:1:0,3,41
I	1469548	.	A	<NON_REF>	.	.	END=1469548	GT:DP:GQ:MIN_DP:PL	0/0:1:3:1:0,3,19
I	1469556	.	A	<NON_REF>	.	.	END=1469556	GT:DP:GQ:MIN_DP:PL	0/0:1:3:1:0,3,37
I	1469918	.	T	<NON_REF>	.	.	END=1469918	GT:DP:GQ:MIN_DP:PL	0/0:0:0:0:0,0,0
I	1469965	.	T	<NON_REF>	.	.	END=1469965	GT:DP:GQ:MIN_DP:PL	0/0:1:3:1:0,3,41
I	1470121	.	C	<NON_REF>	.	.	END=1470121	GT:DP:GQ:MIN_DP:PL	0/0:1:0:1:0,0,0
I	1470333	.	T	<NON_REF>	.	.	END=1470333	GT:DP:GQ:MIN_DP:PL	0/0:0:0:0:0,0,0
I	1470866	.	G	<NON_REF>	.	.	END=1470866	GT:DP:GQ:MIN_DP:PL	0/0:0:0:0:0,0,0
I	1471346	.	T	<NON_REF>	.	.	END=1471346	GT:DP:GQ:MIN_DP:PL	0/0:2:6:2:0,6,78
I	1471541	.	T	<NON_REF>	.	.	END=1471541	GT:DP:GQ:MIN_DP:PL	0/0:1:3:1:0,3,41
I	1471548	.	T	<NON_REF>	.	.	END=1471548	GT:DP:GQ:MIN_DP:PL	0/0:1:3:1:0,3,19
I	1471588	.	A	<NON_REF>	.	.	END=1471588	GT:DP:GQ:MIN_DP:PL	0/0:1:3:1:0,3,41
I	1471728	.	T	<NON_REF>	.	.	END=1471728	GT:DP:GQ:MIN_DP:PL	0/0:2:6:2:0,6,82
I	1471746	.	C	<NON_REF>	.	.	END=1471746	GT:DP:GQ:MIN_DP:PL	0/0:3:9:3:0,9,84
I	1472093	.	C	<NON_REF>	.	.	END=1472093	GT:DP:GQ:MIN_DP:PL	0/0:1:3:1:0,3,41
I	1472223	.	A	<NON_REF>	.	.	END=1472223	GT:DP:GQ:MIN_DP:PL	0/0:1:3:1:0,3,37
I	1474780	.	T	<NON_REF>	.	.	END=1474780	GT:DP:GQ:MIN_DP:PL	0/0:0:0:0:0,0,0
I	1474873	.	T	<NON_REF>	.	.	END=1474873	GT:DP:GQ:MIN_DP:PL	0/0:1:3:1:0,3,41
I	1474902	.	C	<NON_REF>	.	.	END=1474902	GT:DP:GQ:MIN_DP:PL	0/0:1:3:1:0,3,37
I	1475028	.	A	<NON_REF>	.	.	END=1475028	GT:DP:GQ:MIN_DP:PL	0/0:2:6:2:0,6,43
I	1475042	.	T	<NON_REF>	.	.	END=1475042	GT:DP:GQ:MIN_DP:PL	0/0:2:6:2:0,6,43
I	1475044	.	A	<NON_REF>	.	.	END=1475044	GT:DP:GQ:MIN_DP:PL	0/0:2:6:2:0,6,43
I	1475791	.	G	<NON_REF>	.	.	END=1475791	GT:DP:GQ:MIN_DP:PL	0/0:0:0:0:0,0,0
I	1475989	.	T	<NON_REF>	.	.	END=1475989	GT:DP:GQ:MIN_DP:PL	0/0:0:0:0:0,0,0
I	1476242	.	G	<NON_REF>	.	.	END=1476242	GT:DP:GQ:MIN_DP:PL	0/0:0:0:0:0,0,0
I	1476462	.	C	<NON_REF>	.	.	END=1476462	GT:DP:GQ:MIN_DP:PL	0/0:0:0:0:0,0,0
I	1476837	.	G	<NON_REF>	.	.	END=1476837	GT:DP:GQ:MIN_DP:PL	0/0:0:0:0:0,0,0
I	1476929	.	T	<NON_REF>	.	.	END=1476929	GT:DP:GQ:MIN_DP:PL	0/0:0:0:0:0,0,0
I	1477123	.	C	<NON_REF>	.	.	END=1477123	GT:DP:GQ:MIN_DP:PL	0/0:2:6:2:0,6,49
I	1477333	.	G	<NON_REF>	.	.	END=1477333	GT:DP:GQ:MIN_DP:PL	0/0:0:0:0:0,0,0
I	1477484	.	T	<NON_REF>	.	.	END=1477484	GT:DP:GQ:MIN_DP:PL	0/0:3:9:3:0,9,90
I	1477746	.	A	<NON_REF>	.	.	END=1477746	GT:DP:GQ:MIN_DP:PL	0/0:1:3:1:0,3,41
I	1478272	.	A	<NON_REF>	.	.	END=1478272	GT:DP:GQ:MIN_DP:PL	0/0:2:6:2:0,6,43
I	1478427	.	A	<NON_REF>	.	.	END=1478427	GT:DP:GQ:MIN_DP:PL	0/0:1:0:1:0,0,0
I	1478705	.	A	<NON_REF>	.	.	END=1478705	GT:DP:GQ:MIN_DP:PL	0/0:5:15:5:0,15,172
I	1479004	.	A	<NON_REF>	.	.	END=1479004	GT:DP:GQ:MIN_DP:PL	0/0:3:6:3:0,6,90
I	1479188	.	A	<NON_REF>	.	.	END=1479188	GT:DP:GQ:MIN_DP:PL	0/0:7:21:7:0,21,179
I	1479999	.	C	<NON_REF>	.	.	END=1479999	GT:DP:GQ:MIN_DP:PL	0/0:1:3:1:0,3,41
I	1480004	.	A	<NON_REF>	.	.	END=1480005	GT:DP:GQ:MIN_DP:PL	0/0:1:3:1:0,3,32
I	1480308	.	C	<NON_REF>	.	.	END=1480308	GT:DP:GQ:MIN_DP:PL	0/0:0:0:0:0,0,0
I	1480324	.	A	<NON_REF>	.	.	END=1480324	GT:DP:GQ:MIN_DP:PL	0/0:0:0:0:0,0,0
I	1480682	.	T	<NON_REF>	.	.	END=1480682	GT:DP:GQ:MIN_DP:PL	0/0:1:3:1:0,3,41
I	1480820	.	G	<NON_REF>	.	.	END=1480820	GT:DP:GQ:MIN_DP:PL	0/0:1:3:1:0,3,41
I	1480858	.	T	<NON_REF>	.	.	END=1480858	GT:DP:GQ:MIN_DP:PL	0/0:1:3:1:0,3,37
I	1480992	.	T	<NON_REF>	.	.	END=1480992	GT:DP:GQ:MIN_DP:PL	0/0:1:3:1:0,3,19
I	1480995	.	T	<NON_REF>	.	.	END=1480995	GT:DP:GQ:MIN_DP:PL	0/0:1:3:1:0,3,41
I	1481005	.	G	<NON_REF>	.	.	END=1481005	GT:DP:GQ:MIN_DP:PL	0/0:1:3:1:0,3,41
I	1481019	.	A	<NON_REF>	.	.	END=1481019	GT:DP:GQ:MIN_DP:PL	0/0:1:3:1:0,3,41
I	1481040	.	A	<NON_REF>	.	.	END=1481040	GT:DP:GQ:MIN_DP:PL	0/0:1:3:1:0,3,41
I	1481111	.	A	<NON_REF>	.	.	END=1481111	GT:DP:GQ:MIN_DP:PL	0/0:1:3:1:0,3,41
I	1481323	.	A	<NON_REF>	.	.	END=1481323	GT:DP:GQ:MIN_DP:PL	0/0:0:0:0:0,0,0
I	1481714	.	T	<NON_REF>	.	.	END=1481714	GT:DP:GQ:MIN_DP:PL	0/0:0:0:0:0,0,0
I	1482090	.	T	<NON_REF>	.	.	END=1482090	GT:DP:GQ:MIN_DP:PL	0/0:3:9:3:0,9,84
I	1482092	.	T	<NON_REF>	.	.	END=1482092	GT:DP:GQ:MIN_DP:PL	0/0:3:9:3:0,9,84
I	1482111	.	T	<NON_REF>	.	.	END=1482111	GT:DP:GQ:MIN_DP:PL	0/0:3:9:3:0,9,90
I	1482142	.	G	<NON_REF>	.	.	END=1482142	GT:DP:GQ:MIN_DP:PL	0/0:2:6:2:0,6,59
I	1482179	.	T	<NON_REF>	.	.	END=1482179	GT:DP:GQ:MIN_DP:PL	0/0:2:6:2:0,6,82
I	1482186	.	T	<NON_REF>	.	.	END=1482186	GT:DP:GQ:MIN_DP:PL	0/0:2:6:2:0,6,59
I	1482237	.	C	<NON_REF>	.	.	END=1482237	GT:DP:GQ:MIN_DP:PL	0/0:1:3:1:0,3,41
I	1482260	.	C	<NON_REF>	.	.	END=1482260	GT:DP:GQ:MIN_DP:PL	0/0:1:3:1:0,3,41
I	1482301	.	A	<NON_REF>	.	.	END=1482302	GT:DP:GQ:MIN_DP:PL	0/0:1:3:1:0,3,26
I	1482554	.	A	<NON_REF>	.	.	END=1482554	GT:DP:GQ:MIN_DP:PL	0/0:2:6:2:0,6,78
I	1482650	.	A	<NON_REF>	.	.	END=1482650	GT:DP:GQ:MIN_DP:PL	0/0:2:6:2:0,6,74
I	1482697	.	A	<NON_REF>	.	.	END=1482697	GT:DP:GQ:MIN_DP:PL	0/0:4:6:4:0,6,90
I	1482713	.	G	<NON_REF>	.	.	END=1482713	GT:DP:GQ:MIN_DP:PL	0/0:3:9:3:0,9,91
I	1483051	.	A	<NON_REF>	.	.	END=1483051	GT:DP:GQ:MIN_DP:PL	0/0:4:9:4:0,9,135
I	1483258	.	G	<NON_REF>	.	.	END=1483258	GT:DP:GQ:MIN_DP:PL	0/0:0:0:0:0,0,0
I	1483329	.	A	<NON_REF>	.	.	END=1483329	GT:DP:GQ:MIN_DP:PL	0/0:2:6:2:0,6,49
I	1483570	.	A	<NON_REF>	.	.	END=1483570	GT:DP:GQ:MIN_DP:PL	0/0:0:0:0:0,0,0
I	1483656	.	A	<NON_REF>	.	.	END=1483656	GT:DP:GQ:MIN_DP:PL	0/0:2:6:2:0,6,49
I	1483848	.	T	<NON_REF>	.	.	END=1483848	GT:DP:GQ:MIN_DP:PL	0/0:0:0:0:0,0,0
I	1484072	.	A	<NON_REF>	.	.	END=1484072	GT:DP:GQ:MIN_DP:PL	0/0:1:3:1:0,3,41
I	1484304	.	G	<NON_REF>	.	.	END=1484304	GT:DP:GQ:MIN_DP:PL	0/0:1:3:1:0,3,41
I	1484462	.	C	<NON_REF>	.	.	END=1484462	GT:DP:GQ:MIN_DP:PL	0/0:3:9:3:0,9,90
I	1484473	.	C	<NON_REF>	.	.	END=1484473	GT:DP:GQ:MIN_DP:PL	0/0:3:9:3:0,9,75
I	1484557	.	G	<NON_REF>	.	.	END=1484557	GT:DP:GQ:MIN_DP:PL	0/0:1:3:1:0,3,19
I	1484845	.	A	<NON_REF>	.	.	END=1484845	GT:DP:GQ:MIN_DP:PL	0/0:1:3:1:0,3,41
I	1485098	.	C	<NON_REF>	.	.	END=1485098	GT:DP:GQ:MIN_DP:PL	0/0:1:3:1:0,3,41
I	1485525	.	A	<NON_REF>	.	.	END=1485525	GT:DP:GQ:MIN_DP:PL	0/0:0:0:0:0,0,0
I	1485630	.	C	<NON_REF>	.	.	END=1485630	GT:DP:GQ:MIN_DP:PL	0/0:1:3:1:0,3,41
I	1486258	.	A	<NON_REF>	.	.	END=1486258	GT:DP:GQ:MIN_DP:PL	0/0:3:9:3:0,9,75
I	1486589	.	A	<NON_REF>	.	.	END=1486589	GT:DP:GQ:MIN_DP:PL	0/0:0:0:0:0,0,0
I	1486671	.	A	<NON_REF>	.	.	END=1486671	GT:DP:GQ:MIN_DP:PL	0/0:0:0:0:0,0,0
I	1486756	.	A	<NON_REF>	.	.	END=1486756	GT:DP:GQ:MIN_DP:PL	0/0:0:0:0:0,0,0
I	1487412	.	T	<NON_REF>	.	.	END=1487412	GT:DP:GQ:MIN_DP:PL	0/0:0:0:0:0,0,0
I	1487690	.	G	<NON_REF>	.	.	END=1487690	GT:DP:GQ:MIN_DP:PL	0/0:0:0:0:0,0,0
I	1488686	.	T	<NON_REF>	.	.	END=1488686	GT:DP:GQ:MIN_DP:PL	0/0:3:9:3:0,9,90
I	1489003	.	C	<NON_REF>	.	.	END=1489003	GT:DP:GQ:MIN_DP:PL	0/0:1:3:1:0,3,41
I	1489322	.	A	<NON_REF>	.	.	END=1489322	GT:DP:GQ:MIN_DP:PL	0/0:1:0:1:0,0,0
I	1489439	.	T	<NON_REF>	.	.	END=1489439	GT:DP:GQ:MIN_DP:PL	0/0:0:0:0:0,0,0
I	1489487	.	A	<NON_REF>	.	.	END=1489487	GT:DP:GQ:MIN_DP:PL	0/0:0:0:0:0,0,0
I	1489578	.	G	<NON_REF>	.	.	END=1489578	GT:DP:GQ:MIN_DP:PL	0/0:0:0:0:0,0,0
I	1489791	.	A	<NON_REF>	.	.	END=1489791	GT:DP:GQ:MIN_DP:PL	0/0:1:3:1:0,3,41
I	1489877	.	C	<NON_REF>	.	.	END=1489877	GT:DP:GQ:MIN_DP:PL	0/0:1:3:1:0,3,41
I	1490812	.	A	<NON_REF>	.	.	END=1490812	GT:DP:GQ:MIN_DP:PL	0/0:0:0:0:0,0,0
I	1490988	.	C	<NON_REF>	.	.	END=1490988	GT:DP:GQ:MIN_DP:PL	0/0:0:0:0:0,0,0
I	1491159	.	T	<NON_REF>	.	.	END=1491159	GT:DP:GQ:MIN_DP:PL	0/0:0:0:0:0,0,0
I	1491221	.	T	<NON_REF>	.	.	END=1491221	GT:DP:GQ:MIN_DP:PL	0/0:0:0:0:0,0,0
I	1491286	.	C	<NON_REF>	.	.	END=1491286	GT:DP:GQ:MIN_DP:PL	0/0:0:0:0:0,0,0
I	1491515	.	C	<NON_REF>	.	.	END=1491515	GT:DP:GQ:MIN_DP:PL	0/0:0:0:0:0,0,0
I	1491577	.	A	<NON_REF>	.	.	END=1491577	GT:DP:GQ:MIN_DP:PL	0/0:0:0:0:0,0,0
I	1491582	.	A	<NON_REF>	.	.	END=1491582	GT:DP:GQ:MIN_DP:PL	0/0:0:0:0:0,0,0
I	1491634	.	C	<NON_REF>	.	.	END=1491634	GT:DP:GQ:MIN_DP:PL	0/0:0:0:0:0,0,0
I	1491957	.	G	<NON_REF>	.	.	END=1491957	GT:DP:GQ:MIN_DP:PL	0/0:1:3:1:0,3,19
I	1491975	.	C	<NON_REF>	.	.	END=1491975	GT:DP:GQ:MIN_DP:PL	0/0:1:3:1:0,3,41
I	1491977	.	C	<NON_REF>	.	.	END=1491977	GT:DP:GQ:MIN_DP:PL	0/0:1:3:1:0,3,37
I	1492772	.	A	<NON_REF>	.	.	END=1492772	GT:DP:GQ:MIN_DP:PL	0/0:0:0:0:0,0,0
I	1493711	.	G	<NON_REF>	.	.	END=1493711	GT:DP:GQ:MIN_DP:PL	0/0:3:9:3:0,9,122
I	1493717	.	A	<NON_REF>	.	.	END=1493717	GT:DP:GQ:MIN_DP:PL	0/0:3:9:3:0,9,113
I	1493801	.	A	<NON_REF>	.	.	END=1493801	GT:DP:GQ:MIN_DP:PL	0/0:3:9:3:0,9,118
I	1493848	.	A	<NON_REF>	.	.	END=1493848	GT:DP:GQ:MIN_DP:PL	0/0:2:6:2:0,6,78
I	1493918	.	A	<NON_REF>	.	.	END=1493918	GT:DP:GQ:MIN_DP:PL	0/0:2:6:2:0,6,59
I	1493988	.	C	<NON_REF>	.	.	END=1493988	GT:DP:GQ:MIN_DP:PL	0/0:0:0:0:0,0,0
I	1493995	.	A	<NON_REF>	.	.	END=1493995	GT:DP:GQ:MIN_DP:PL	0/0:0:0:0:0,0,0
I	1494096	.	A	<NON_REF>	.	.	END=1494096	GT:DP:GQ:MIN_DP:PL	0/0:0:0:0:0,0,0
I	1494360	.	A	<NON_REF>	.	.	END=1494360	GT:DP:GQ:MIN_DP:PL	0/0:1:3:1:0,3,41
I	1494849	.	T	<NON_REF>	.	.	END=1494849	GT:DP:GQ:MIN_DP:PL	0/0:1:3:1:0,3,19
I	1495442	.	A	<NON_REF>	.	.	END=1495442	GT:DP:GQ:MIN_DP:PL	0/0:0:0:0:0,0,0
I	1495521	.	C	<NON_REF>	.	.	END=1495521	GT:DP:GQ:MIN_DP:PL	0/0:0:0:0:0,0,0
I	1495527	.	T	<NON_REF>	.	.	END=1495527	GT:DP:GQ:MIN_DP:PL	0/0:0:0:0:0,0,0
I	1495593	.	A	<NON_REF>	.	.	END=1495593	GT:DP:GQ:MIN_DP:PL	0/0:0:0:0:0,0,0
I	1495858	.	T	<NON_REF>	.	.	END=1495858	GT:DP:GQ:MIN_DP:PL	0/0:2:6:2:0,6,59
I	1495866	.	T	<NON_REF>	.	.	END=1495866	GT:DP:GQ:MIN_DP:PL	0/0:2:6:2:0,6,37
I	1495913	.	T	<NON_REF>	.	.	END=1495913	GT:DP:GQ:MIN_DP:PL	0/0:1:3:1:0,3,41
I	1496031	.	A	<NON_REF>	.	.	END=1496031	GT:DP:GQ:MIN_DP:PL	0/0:0:0:0:0,0,0
I	1496081	.	T	<NON_REF>	.	.	END=1496081	GT:DP:GQ:MIN_DP:PL	0/0:0:0:0:0,0,0
I	1496157	.	A	<NON_REF>	.	.	END=1496157	GT:DP:GQ:MIN_DP:PL	0/0:1:3:1:0,3,19
I	1496163	.	T	<NON_REF>	.	.	END=1496163	GT:DP:GQ:MIN_DP:PL	0/0:1:3:1:0,3,41
I	1496230	.	G	<NON_REF>	.	.	END=1496230	GT:DP:GQ:MIN_DP:PL	0/0:2:3:2:0,3,45
I	1496295	.	C	<NON_REF>	.	.	END=1496295	GT:DP:GQ:MIN_DP:PL	0/0:1:3:1:0,3,26
I	1496326	.	T	<NON_REF>	.	.	END=1496327	GT:DP:GQ:MIN_DP:PL	0/0:1:3:1:0,3,41
I	1496346	.	T	<NON_REF>	.	.	END=1496346	GT:DP:GQ:MIN_DP:PL	0/0:1:0:1:0,0,0
I	1496348	.	T	<NON_REF>	.	.	END=1496348	GT:DP:GQ:MIN_DP:PL	0/0:0:0:0:0,0,0
I	1496356	.	G	<NON_REF>	.	.	END=1496356	GT:DP:GQ:MIN_DP:PL	0/0:0:0:0:0,0,0
I	1496383	.	A	<NON_REF>	.	.	END=1496383	GT:DP:GQ:MIN_DP:PL	0/0:0:0:0:0,0,0
I	1496405	.	T	<NON_REF>	.	.	END=1496406	GT:DP:GQ:MIN_DP:PL	0/0:0:0:0:0,0,0
I	1496453	.	T	<NON_REF>	.	.	END=1496453	GT:DP:GQ:MIN_DP:PL	0/0:0:0:0:0,0,0
I	1496458	.	A	<NON_REF>	.	.	END=1496458	GT:DP:GQ:MIN_DP:PL	0/0:0:0:0:0,0,0
I	1496472	.	G	<NON_REF>	.	.	END=1496473	GT:DP:GQ:MIN_DP:PL	0/0:0:0:0:0,0,0
I	1496479	.	A	<NON_REF>	.	.	END=1496479	GT:DP:GQ:MIN_DP:PL	0/0:0:0:0:0,0,0
I	1496595	.	C	<NON_REF>	.	.	END=1496595	GT:DP:GQ:MIN_DP:PL	0/0:2:6:2:0,6,82
I	1496658	.	T	<NON_REF>	.	.	END=1496658	GT:DP:GQ:MIN_DP:PL	0/0:3:6:3:0,6,90
I	1496726	.	A	<NON_REF>	.	.	END=1496726	GT:DP:GQ:MIN_DP:PL	0/0:2:6:2:0,6,59
I	1496825	.	T	<NON_REF>	.	.	END=1496826	GT:DP:GQ:MIN_DP:PL	0/0:2:6:2:0,6,59
I	1497001	.	T	<NON_REF>	.	.	END=1497001	GT:DP:GQ:MIN_DP:PL	0/0:0:0:0:0,0,0
I	1497036	.	C	<NON_REF>	.	.	END=1497036	GT:DP:GQ:MIN_DP:PL	0/0:0:0:0:0,0,0
I	1497090	.	G	<NON_REF>	.	.	END=1497090	GT:DP:GQ:MIN_DP:PL	0/0:1:3:1:0,3,41
I	1497194	.	T	<NON_REF>	.	.	END=1497194	GT:DP:GQ:MIN_DP:PL	0/0:2:6:2:0,6,37
I	1497354	.	A	<NON_REF>	.	.	END=1497354	GT:DP:GQ:MIN_DP:PL	0/0:1:3:1:0,3,41
I	1497505	.	G	<NON_REF>	.	.	END=1497505	GT:DP:GQ:MIN_DP:PL	0/0:0:0:0:0,0,0
I	1497612	.	A	<NON_REF>	.	.	END=1497612	GT:DP:GQ:MIN_DP:PL	0/0:1:0:1:0,0,0
I	1497900	.	C	<NON_REF>	.	.	END=1497900	GT:DP:GQ:MIN_DP:PL	0/0:1:3:1:0,3,26
I	1498079	.	G	<NON_REF>	.	.	END=1498079	GT:DP:GQ:MIN_DP:PL	0/0:0:0:0:0,0,0
I	1498095	.	G	<NON_REF>	.	.	END=1498095	GT:DP:GQ:MIN_DP:PL	0/0:2:6:2:0,6,49
I	1498182	.	A	<NON_REF>	.	.	END=1498182	GT:DP:GQ:MIN_DP:PL	0/0:2:0:2:0,0,0
I	1498413	.	A	<NON_REF>	.	.	END=1498413	GT:DP:GQ:MIN_DP:PL	0/0:1:3:1:0,3,19
I	1498940	.	T	<NON_REF>	.	.	END=1498940	GT:DP:GQ:MIN_DP:PL	0/0:1:0:1:0,0,0
I	1499003	.	T	<NON_REF>	.	.	END=1499003	GT:DP:GQ:MIN_DP:PL	0/0:0:0:0:0,0,0
I	1499089	.	G	<NON_REF>	.	.	END=1499089	GT:DP:GQ:MIN_DP:PL	0/0:0:0:0:0,0,0
I	1499093	.	C	<NON_REF>	.	.	END=1499093	GT:DP:GQ:MIN_DP:PL	0/0:0:0:0:0,0,0
I	1499098	.	T	<NON_REF>	.	.	END=1499098	GT:DP:GQ:MIN_DP:PL	0/0:1:3:1:0,3,37
I	1499480	.	C	<NON_REF>	.	.	END=1499480	GT:DP:GQ:MIN_DP:PL	0/0:0:0:0:0,0,0
I	1500580	.	C	<NON_REF>	.	.	END=1500580	GT:DP:GQ:MIN_DP:PL	0/0:1:3:1:0,3,37
I	1501107	.	G	<NON_REF>	.	.	END=1501107	GT:DP:GQ:MIN_DP:PL	0/0:1:3:1:0,3,41
I	1501505	.	T	<NON_REF>	.	.	END=1501505	GT:DP:GQ:MIN_DP:PL	0/0:0:0:0:0,0,0
I	1501638	.	C	<NON_REF>	.	.	END=1501638	GT:DP:GQ:MIN_DP:PL	0/0:0:0:0:0,0,0
I	1501686	.	C	<NON_REF>	.	.	END=1501686	GT:DP:GQ:MIN_DP:PL	0/0:0:0:0:0,0,0
I	1501810	.	C	<NON_REF>	.	.	END=1501810	GT:DP:GQ:MIN_DP:PL	0/0:0:0:0:0,0,0
I	1502284	.	C	<NON_REF>	.	.	END=1502284	GT:DP:GQ:MIN_DP:PL	0/0:0:0:0:0,0,0
I	1502430	.	G	<NON_REF>	.	.	END=1502430	GT:DP:GQ:MIN_DP:PL	0/0:0:0:0:0,0,0
I	1502451	.	A	<NON_REF>	.	.	END=1502451	GT:DP:GQ:MIN_DP:PL	0/0:0:0:0:0,0,0
I	1502546	.	A	<NON_REF>	.	.	END=1502546	GT:DP:GQ:MIN_DP:PL	0/0:0:0:0:0,0,0
I	1502551	.	G	<NON_REF>	.	.	END=1502551	GT:DP:GQ:MIN_DP:PL	0/0:0:0:0:0,0,0
I	1503274	.	A	<NON_REF>	.	.	END=1503274	GT:DP:GQ:MIN_DP:PL	0/0:0:0:0:0,0,0
I	1503489	.	A	<NON_REF>	.	.	END=1503489	GT:DP:GQ:MIN_DP:PL	0/0:1:3:1:0,3,41
I	1503999	.	A	<NON_REF>	.	.	END=1503999	GT:DP:GQ:MIN_DP:PL	0/0:0:0:0:0,0,0
I	1504010	.	A	<NON_REF>	.	.	END=1504010	GT:DP:GQ:MIN_DP:PL	0/0:0:0:0:0,0,0
I	1504084	.	G	<NON_REF>	.	.	END=1504084	GT:DP:GQ:MIN_DP:PL	0/0:0:0:0:0,0,0
I	1504086	.	A	<NON_REF>	.	.	END=1504086	GT:DP:GQ:MIN_DP:PL	0/0:1:3:1:0,3,37
I	1504136	.	G	<NON_REF>	.	.	END=1504136	GT:DP:GQ:MIN_DP:PL	0/0:2:6:2:0,6,43
I	1504304	.	T	<NON_REF>	.	.	END=1504304	GT:DP:GQ:MIN_DP:PL	0/0:0:0:0:0,0,0
I	1504368	.	G	<NON_REF>	.	.	END=1504368	GT:DP:GQ:MIN_DP:PL	0/0:0:0:0:0,0,0
I	1504565	.	T	<NON_REF>	.	.	END=1504565	GT:DP:GQ:MIN_DP:PL	0/0:2:6:2:0,6,49
I	1504901	.	T	<NON_REF>	.	.	END=1504901	GT:DP:GQ:MIN_DP:PL	0/0:0:0:0:0,0,0
I	1505130	.	G	<NON_REF>	.	.	END=1505130	GT:DP:GQ:MIN_DP:PL	0/0:0:0:0:0,0,0
I	1505147	.	G	<NON_REF>	.	.	END=1505147	GT:DP:GQ:MIN_DP:PL	0/0:0:0:0:0,0,0
I	1505368	.	T	<NON_REF>	.	.	END=1505368	GT:DP:GQ:MIN_DP:PL	0/0:4:0:4:0,0,72
I	1505385	.	T	<NON_REF>	.	.	END=1505385	GT:DP:GQ:MIN_DP:PL	0/0:5:12:5:0,12,180
I	1505395	.	A	<NON_REF>	.	.	END=1505395	GT:DP:GQ:MIN_DP:PL	0/0:4:12:4:0,12,109
I	1505428	.	T	<NON_REF>	.	.	END=1505428	GT:DP:GQ:MIN_DP:PL	0/0:5:15:5:0,15,134
I	1505528	.	A	<NON_REF>	.	.	END=1505528	GT:DP:GQ:MIN_DP:PL	0/0:2:6:2:0,6,82
I	1505695	.	C	<NON_REF>	.	.	END=1505695	GT:DP:GQ:MIN_DP:PL	0/0:0:0:0:0,0,0
I	1505702	.	C	<NON_REF>	.	.	END=1505702	GT:DP:GQ:MIN_DP:PL	0/0:1:3:1:0,3,41
I	1505767	.	T	<NON_REF>	.	.	END=1505767	GT:DP:GQ:MIN_DP:PL	0/0:1:3:1:0,3,41
I	1505904	.	A	<NON_REF>	.	.	END=1505904	GT:DP:GQ:MIN_DP:PL	0/0:0:0:0:0,0,0
I	1506021	.	A	<NON_REF>	.	.	END=1506021	GT:DP:GQ:MIN_DP:PL	0/0:2:6:2:0,6,49
I	1506036	.	A	<NON_REF>	.	.	END=1506036	GT:DP:GQ:MIN_DP:PL	0/0:2:6:2:0,6,49
I	1506046	.	A	<NON_REF>	.	.	END=1506046	GT:DP:GQ:MIN_DP:PL	0/0:2:6:2:0,6,49
I	1506071	.	G	<NON_REF>	.	.	END=1506071	GT:DP:GQ:MIN_DP:PL	0/0:2:6:2:0,6,43
I	1506105	.	A	<NON_REF>	.	.	END=1506105	GT:DP:GQ:MIN_DP:PL	0/0:2:3:2:0,3,45
I	1506135	.	G	<NON_REF>	.	.	END=1506135	GT:DP:GQ:MIN_DP:PL	0/0:1:3:1:0,3,41
I	1506374	.	A	<NON_REF>	.	.	END=1506374	GT:DP:GQ:MIN_DP:PL	0/0:0:0:0:0,0,0
I	1506535	.	A	<NON_REF>	.	.	END=1506535	GT:DP:GQ:MIN_DP:PL	0/0:0:0:0:0,0,0
I	1506538	.	T	<NON_REF>	.	.	END=1506538	GT:DP:GQ:MIN_DP:PL	0/0:0:0:0:0,0,0
I	1506622	.	A	<NON_REF>	.	.	END=1506622	GT:DP:GQ:MIN_DP:PL	0/0:0:0:0:0,0,0
I	1507353	.	C	<NON_REF>	.	.	END=1507353	GT:DP:GQ:MIN_DP:PL	0/0:1:3:1:0,3,41
I	1507367	.	A	<NON_REF>	.	.	END=1507367	GT:DP:GQ:MIN_DP:PL	0/0:1:3:1:0,3,41
I	1507639	.	A	<NON_REF>	.	.	END=1507639	GT:DP:GQ:MIN_DP:PL	0/0:0:0:0:0,0,0
I	1507713	.	A	<NON_REF>	.	.	END=1507713	GT:DP:GQ:MIN_DP:PL	0/0:1:3:1:0,3,37
I	1507787	.	C	<NON_REF>	.	.	END=1507787	GT:DP:GQ:MIN_DP:PL	0/0:2:6:2:0,6,43
I	1507802	.	T	<NON_REF>	.	.	END=1507803	GT:DP:GQ:MIN_DP:PL	0/0:2:6:2:0,6,49
I	1507812	.	A	<NON_REF>	.	.	END=1507812	GT:DP:GQ:MIN_DP:PL	0/0:2:6:2:0,6,49
I	1507828	.	T	<NON_REF>	.	.	END=1507828	GT:DP:GQ:MIN_DP:PL	0/0:3:6:3:0,6,90
I	1507873	.	C	<NON_REF>	.	.	END=1507873	GT:DP:GQ:MIN_DP:PL	0/0:1:3:1:0,3,32
I	1507905	.	C	<NON_REF>	.	.	END=1507905	GT:DP:GQ:MIN_DP:PL	0/0:1:3:1:0,3,19
I	1507949	.	T	<NON_REF>	.	.	END=1507949	GT:DP:GQ:MIN_DP:PL	0/0:1:3:1:0,3,19
I	1507955	.	C	<NON_REF>	.	.	END=1507955	GT:DP:GQ:MIN_DP:PL	0/0:1:3:1:0,3,19
I	1507969	.	A	<NON_REF>	.	.	END=1507969	GT:DP:GQ:MIN_DP:PL	0/0:1:0:1:0,0,0
I	1508037	.	C	<NON_REF>	.	.	END=1508037	GT:DP:GQ:MIN_DP:PL	0/0:1:3:1:0,3,41
I	1508128	.	T	<NON_REF>	.	.	END=1508128	GT:DP:GQ:MIN_DP:PL	0/0:1:3:1:0,3,41
I	1508271	.	T	<NON_REF>	.	.	END=1508271	GT:DP:GQ:MIN_DP:PL	0/0:0:0:0:0,0,0
I	1508519	.	T	<NON_REF>	.	.	END=1508519	GT:DP:GQ:MIN_DP:PL	0/0:1:3:1:0,3,41
I	1508522	.	T	<NON_REF>	.	.	END=1508523	GT:DP:GQ:MIN_DP:PL	0/0:1:3:1:0,3,19
I	1508525	.	G	<NON_REF>	.	.	END=1508525	GT:DP:GQ:MIN_DP:PL	0/0:1:3:1:0,3,19
I	1508558	.	A	<NON_REF>	.	.	END=1508558	GT:DP:GQ:MIN_DP:PL	0/0:1:3:1:0,3,41
I	1508604	.	A	<NON_REF>	.	.	END=1508604	GT:DP:GQ:MIN_DP:PL	0/0:1:3:1:0,3,19
I	1508606	.	T	<NON_REF>	.	.	END=1508606	GT:DP:GQ:MIN_DP:PL	0/0:1:3:1:0,3,19
I	1508630	.	T	<NON_REF>	.	.	END=1508630	GT:DP:GQ:MIN_DP:PL	0/0:1:3:1:0,3,19
I	1509044	.	T	<NON_REF>	.	.	END=1509044	GT:DP:GQ:MIN_DP:PL	0/0:0:0:0:0,0,0
I	1509072	.	A	<NON_REF>	.	.	END=1509072	GT:DP:GQ:MIN_DP:PL	0/0:0:0:0:0,0,0
I	1509080	.	G	<NON_REF>	.	.	END=1509080	GT:DP:GQ:MIN_DP:PL	0/0:0:0:0:0,0,0
I	1509186	.	T	<NON_REF>	.	.	END=1509186	GT:DP:GQ:MIN_DP:PL	0/0:1:3:1:0,3,19
I	1509270	.	A	<NON_REF>	.	.	END=1509270	GT:DP:GQ:MIN_DP:PL	0/0:1:3:1:0,3,32
I	1509360	.	C	<NON_REF>	.	.	END=1509360	GT:DP:GQ:MIN_DP:PL	0/0:0:0:0:0,0,0
I	1509456	.	C	<NON_REF>	.	.	END=1509456	GT:DP:GQ:MIN_DP:PL	0/0:0:0:0:0,0,0
I	1509613	.	T	<NON_REF>	.	.	END=1509613	GT:DP:GQ:MIN_DP:PL	0/0:1:3:1:0,3,41
I	1509623	.	G	<NON_REF>	.	.	END=1509623	GT:DP:GQ:MIN_DP:PL	0/0:1:3:1:0,3,41
I	1510452	.	G	<NON_REF>	.	.	END=1510454	GT:DP:GQ:MIN_DP:PL	0/0:3:6:3:0,6,90
I	1510484	.	T	<NON_REF>	.	.	END=1510484	GT:DP:GQ:MIN_DP:PL	0/0:2:3:2:0,3,45
I	1510543	.	A	<NON_REF>	.	.	END=1510543	GT:DP:GQ:MIN_DP:PL	0/0:1:3:1:0,3,41
I	1510932	.	A	<NON_REF>	.	.	END=1510932	GT:DP:GQ:MIN_DP:PL	0/0:1:3:1:0,3,41
I	1512135	.	C	<NON_REF>	.	.	END=1512135	GT:DP:GQ:MIN_DP:PL	0/0:0:0:0:0,0,0
I	1512357	.	G	<NON_REF>	.	.	END=1512357	GT:DP:GQ:MIN_DP:PL	0/0:1:3:1:0,3,41
I	1512487	.	A	<NON_REF>	.	.	END=1512487	GT:DP:GQ:MIN_DP:PL	0/0:2:6:2:0,6,49
I	1512501	.	C	<NON_REF>	.	.	END=1512501	GT:DP:GQ:MIN_DP:PL	0/0:2:6:2:0,6,49
I	1512559	.	C	<NON_REF>	.	.	END=1512559	GT:DP:GQ:MIN_DP:PL	0/0:1:3:1:0,3,41
I	1512668	.	T	<NON_REF>	.	.	END=1512668	GT:DP:GQ:MIN_DP:PL	0/0:3:9:3:0,9,90
I	1512807	.	T	<NON_REF>	.	.	END=1512807	GT:DP:GQ:MIN_DP:PL	0/0:1:3:1:0,3,41
I	1513018	.	A	<NON_REF>	.	.	END=1513018	GT:DP:GQ:MIN_DP:PL	0/0:3:9:3:0,9,91
I	1513262	.	T	<NON_REF>	.	.	END=1513262	GT:DP:GQ:MIN_DP:PL	0/0:1:3:1:0,3,41
I	1513749	.	T	<NON_REF>	.	.	END=1513750	GT:DP:GQ:MIN_DP:PL	0/0:1:3:1:0,3,19
I	1513982	.	C	<NON_REF>	.	.	END=1513982	GT:DP:GQ:MIN_DP:PL	0/0:0:0:0:0,0,0
I	1514626	.	T	<NON_REF>	.	.	END=1514626	GT:DP:GQ:MIN_DP:PL	0/0:2:6:2:0,6,82
I	1515533	.	G	<NON_REF>	.	.	END=1515533	GT:DP:GQ:MIN_DP:PL	0/0:0:0:0:0,0,0
I	1515546	.	C	<NON_REF>	.	.	END=1515546	GT:DP:GQ:MIN_DP:PL	0/0:0:0:0:0,0,0
I	1515575	.	T	<NON_REF>	.	.	END=1515575	GT:DP:GQ:MIN_DP:PL	0/0:0:0:0:0,0,0
I	1515884	.	A	<NON_REF>	.	.	END=1515884	GT:DP:GQ:MIN_DP:PL	0/0:0:0:0:0,0,0
I	1515916	.	A	<NON_REF>	.	.	END=1515916	GT:DP:GQ:MIN_DP:PL	0/0:0:0:0:0,0,0
I	1516007	.	A	<NON_REF>	.	.	END=1516007	GT:DP:GQ:MIN_DP:PL	0/0:0:0:0:0,0,0
I	1516068	.	T	<NON_REF>	.	.	END=1516068	GT:DP:GQ:MIN_DP:PL	0/0:2:6:2:0,6,43
I	1516420	.	G	<NON_REF>	.	.	END=1516420	GT:DP:GQ:MIN_DP:PL	0/0:0:0:0:0,0,0
I	1516864	.	A	<NON_REF>	.	.	END=1516864	GT:DP:GQ:MIN_DP:PL	0/0:1:3:1:0,3,41
I	1517158	.	A	<NON_REF>	.	.	END=1517158	GT:DP:GQ:MIN_DP:PL	0/0:3:9:3:0,9,86
I	1517241	.	A	<NON_REF>	.	.	END=1517241	GT:DP:GQ:MIN_DP:PL	0/0:1:0:1:0,0,0
I	1517293	.	C	<NON_REF>	.	.	END=1517293	GT:DP:GQ:MIN_DP:PL	0/0:0:0:0:0,0,0
I	1517407	.	T	<NON_REF>	.	.	END=1517407	GT:DP:GQ:MIN_DP:PL	0/0:1:3:1:0,3,41
I	1517495	.	A	<NON_REF>	.	.	END=1517495	GT:DP:GQ:MIN_DP:PL	0/0:1:3:1:0,3,41
I	1517731	.	T	<NON_REF>	.	.	END=1517731	GT:DP:GQ:MIN_DP:PL	0/0:0:0:0:0,0,0
I	1517891	.	C	<NON_REF>	.	.	END=1517891	GT:DP:GQ:MIN_DP:PL	0/0:1:3:1:0,3,37
I	1518046	.	T	<NON_REF>	.	.	END=1518046	GT:DP:GQ:MIN_DP:PL	0/0:2:3:2:0,3,45
I	1518138	.	C	<NON_REF>	.	.	END=1518138	GT:DP:GQ:MIN_DP:PL	0/0:2:3:2:0,3,45
I	1518199	.	C	<NON_REF>	.	.	END=1518199	GT:DP:GQ:MIN_DP:PL	0/0:1:3:1:0,3,41
I	1518225	.	A	<NON_REF>	.	.	END=1518225	GT:DP:GQ:MIN_DP:PL	0/0:1:3:1:0,3,41
I	1518242	.	G	<NON_REF>	.	.	END=1518243	GT:DP:GQ:MIN_DP:PL	0/0:1:3:1:0,3,41
I	1518266	.	A	<NON_REF>	.	.	END=1518266	GT:DP:GQ:MIN_DP:PL	0/0:1:0:1:0,0,0
I	1518284	.	T	<NON_REF>	.	.	END=1518284	GT:DP:GQ:MIN_DP:PL	0/0:0:0:0:0,0,0
I	1518310	.	T	<NON_REF>	.	.	END=1518310	GT:DP:GQ:MIN_DP:PL	0/0:0:0:0:0,0,0
I	1518326	.	A	<NON_REF>	.	.	END=1518326	GT:DP:GQ:MIN_DP:PL	0/0:0:0:0:0,0,0
I	1518334	.	T	<NON_REF>	.	.	END=1518334	GT:DP:GQ:MIN_DP:PL	0/0:0:0:0:0,0,0
I	1518336	.	A	<NON_REF>	.	.	END=1518336	GT:DP:GQ:MIN_DP:PL	0/0:0:0:0:0,0,0
I	1519925	.	A	<NON_REF>	.	.	END=1519925	GT:DP:GQ:MIN_DP:PL	0/0:0:0:0:0,0,0
I	1519978	.	C	<NON_REF>	.	.	END=1519978	GT:DP:GQ:MIN_DP:PL	0/0:0:0:0:0,0,0
I	1519986	.	G	<NON_REF>	.	.	END=1519987	GT:DP:GQ:MIN_DP:PL	0/0:0:0:0:0,0,0
I	1520018	.	C	<NON_REF>	.	.	END=1520018	GT:DP:GQ:MIN_DP:PL	0/0:0:0:0:0,0,0
I	1520022	.	G	<NON_REF>	.	.	END=1520022	GT:DP:GQ:MIN_DP:PL	0/0:0:0:0:0,0,0
I	1520028	.	T	<NON_REF>	.	.	END=1520028	GT:DP:GQ:MIN_DP:PL	0/0:0:0:0:0,0,0
I	1520073	.	A	<NON_REF>	.	.	END=1520073	GT:DP:GQ:MIN_DP:PL	0/0:1:3:1:0,3,41
I	1520075	.	T	<NON_REF>	.	.	END=1520075	GT:DP:GQ:MIN_DP:PL	0/0:1:3:1:0,3,41
I	1520077	.	C	<NON_REF>	.	.	END=1520077	GT:DP:GQ:MIN_DP:PL	0/0:1:3:1:0,3,41
I	1520085	.	G	<NON_REF>	.	.	END=1520085	GT:DP:GQ:MIN_DP:PL	0/0:2:6:2:0,6,74
I	1520090	.	A	<NON_REF>	.	.	END=1520091	GT:DP:GQ:MIN_DP:PL	0/0:2:6:2:0,6,59
I	1520110	.	T	<NON_REF>	.	.	END=1520110	GT:DP:GQ:MIN_DP:PL	0/0:2:6:2:0,6,82
I	1520133	.	T	<NON_REF>	.	.	END=1520133	GT:DP:GQ:MIN_DP:PL	0/0:2:6:2:0,6,78
I	1520219	.	T	<NON_REF>	.	.	END=1520219	GT:DP:GQ:MIN_DP:PL	0/0:3:9:3:0,9,100
I	1520307	.	T	<NON_REF>	.	.	END=1520308	GT:DP:GQ:MIN_DP:PL	0/0:2:6:2:0,6,55
I	1520314	.	T	<NON_REF>	.	.	END=1520316	GT:DP:GQ:MIN_DP:PL	0/0:2:6:2:0,6,67
I	1520375	.	C	<NON_REF>	.	.	END=1520375	GT:DP:GQ:MIN_DP:PL	0/0:1:3:1:0,3,41
I	1520377	.	A	<NON_REF>	.	.	END=1520377	GT:DP:GQ:MIN_DP:PL	0/0:1:3:1:0,3,41
I	1520405	.	A	<NON_REF>	.	.	END=1520405	GT:DP:GQ:MIN_DP:PL	0/0:1:3:1:0,3,41
I	1520475	.	A	<NON_REF>	.	.	END=1520475	GT:DP:GQ:MIN_DP:PL	0/0:2:3:2:0,3,45
I	1520547	.	T	<NON_REF>	.	.	END=1520548	GT:DP:GQ:MIN_DP:PL	0/0:1:3:1:0,3,41
I	1520566	.	A	<NON_REF>	.	.	END=1520566	GT:DP:GQ:MIN_DP:PL	0/0:1:0:1:0,0,0
I	1520572	.	G	<NON_REF>	.	.	END=1520572	GT:DP:GQ:MIN_DP:PL	0/0:0:0:0:0,0,0
I	1520589	.	A	<NON_REF>	.	.	END=1520589	GT:DP:GQ:MIN_DP:PL	0/0:0:0:0:0,0,0
I	1520717	.	T	<NON_REF>	.	.	END=1520717	GT:DP:GQ:MIN_DP:PL	0/0:0:0:0:0,0,0
I	1520729	.	A	<NON_REF>	.	.	END=1520729	GT:DP:GQ:MIN_DP:PL	0/0:0:0:0:0,0,0
I	1520731	.	C	<NON_REF>	.	.	END=1520732	GT:DP:GQ:MIN_DP:PL	0/0:0:0:0:0,0,0
I	1520770	.	G	<NON_REF>	.	.	END=1520770	GT:DP:GQ:MIN_DP:PL	0/0:0:0:0:0,0,0
I	1520773	.	C	<NON_REF>	.	.	END=1520773	GT:DP:GQ:MIN_DP:PL	0/0:0:0:0:0,0,0
I	1520789	.	A	<NON_REF>	.	.	END=1520789	GT:DP:GQ:MIN_DP:PL	0/0:0:0:0:0,0,0
I	1520798	.	G	<NON_REF>	.	.	END=1520798	GT:DP:GQ:MIN_DP:PL	0/0:0:0:0:0,0,0
I	1520802	.	A	<NON_REF>	.	.	END=1520803	GT:DP:GQ:MIN_DP:PL	0/0:0:0:0:0,0,0
I	1520881	.	T	<NON_REF>	.	.	END=1520881	GT:DP:GQ:MIN_DP:PL	0/0:0:0:0:0,0,0
I	1520886	.	C	<NON_REF>	.	.	END=1520886	GT:DP:GQ:MIN_DP:PL	0/0:0:0:0:0,0,0
I	1520890	.	A	<NON_REF>	.	.	END=1520890	GT:DP:GQ:MIN_DP:PL	0/0:0:0:0:0,0,0
I	1520892	.	A	<NON_REF>	.	.	END=1520892	GT:DP:GQ:MIN_DP:PL	0/0:0:0:0:0,0,0
I	1520986	.	T	<NON_REF>	.	.	END=1520986	GT:DP:GQ:MIN_DP:PL	0/0:0:0:0:0,0,0
I	1522455	.	G	<NON_REF>	.	.	END=1522455	GT:DP:GQ:MIN_DP:PL	0/0:2:3:2:0,3,45
I	1522458	.	C	<NON_REF>	.	.	END=1522458	GT:DP:GQ:MIN_DP:PL	0/0:1:3:1:0,3,26
I	1522463	.	A	<NON_REF>	.	.	END=1522463	GT:DP:GQ:MIN_DP:PL	0/0:1:3:1:0,3,19
I	1522495	.	C	<NON_REF>	.	.	END=1522495	GT:DP:GQ:MIN_DP:PL	0/0:1:3:1:0,3,41
I	1522561	.	A	<NON_REF>	.	.	END=1522561	GT:DP:GQ:MIN_DP:PL	0/0:1:3:1:0,3,37
I	1522569	.	A	<NON_REF>	.	.	END=1522569	GT:DP:GQ:MIN_DP:PL	0/0:1:0:1:0,0,0
I	1522573	.	G	<NON_REF>	.	.	END=1522573	GT:DP:GQ:MIN_DP:PL	0/0:1:0:1:0,0,0
I	1522579	.	A	<NON_REF>	.	.	END=1522579	GT:DP:GQ:MIN_DP:PL	0/0:0:0:0:0,0,0
I	1522582	.	A	<NON_REF>	.	.	END=1522582	GT:DP:GQ:MIN_DP:PL	0/0:0:0:0:0,0,0
I	1523152	.	T	<NON_REF>	.	.	END=1523152	GT:DP:GQ:MIN_DP:PL	0/0:1:3:1:0,3,41
I	1523162	.	C	<NON_REF>	.	.	END=1523162	GT:DP:GQ:MIN_DP:PL	0/0:1:3:1:0,3,19
I	1523208	.	G	<NON_REF>	.	.	END=1523208	GT:DP:GQ:MIN_DP:PL	0/0:2:6:2:0,6,82
I	1523257	.	C	<NON_REF>	.	.	END=1523257	GT:DP:GQ:MIN_DP:PL	0/0:2:6:2:0,6,82
I	1523299	.	G	<NON_REF>	.	.	END=1523299	GT:DP:GQ:MIN_DP:PL	0/0:2:0:2:0,0,22
I	1523342	.	G	<NON_REF>	.	.	END=1523342	GT:DP:GQ:MIN_DP:PL	0/0:0:0:0:0,0,0
I	1523424	.	A	<NON_REF>	.	.	END=1523424	GT:DP:GQ:MIN_DP:PL	0/0:0:0:0:0,0,0
I	1523428	.	C	<NON_REF>	.	.	END=1523428	GT:DP:GQ:MIN_DP:PL	0/0:0:0:0:0,0,0
I	1523438	.	A	<NON_REF>	.	.	END=1523438	GT:DP:GQ:MIN_DP:PL	0/0:0:0:0:0,0,0
I	1523590	.	T	<NON_REF>	.	.	END=1523590	GT:DP:GQ:MIN_DP:PL	0/0:0:0:0:0,0,0
I	1523860	.	T	<NON_REF>	.	.	END=1523860	GT:DP:GQ:MIN_DP:PL	0/0:0:0:0:0,0,0
I	1523954	.	A	<NON_REF>	.	.	END=1523954	GT:DP:GQ:MIN_DP:PL	0/0:0:0:0:0,0,0
I	1523975	.	A	<NON_REF>	.	.	END=1523975	GT:DP:GQ:MIN_DP:PL	0/0:0:0:0:0,0,0
I	1523977	.	A	<NON_REF>	.	.	END=1523977	GT:DP:GQ:MIN_DP:PL	0/0:0:0:0:0,0,0
I	1524008	.	C	<NON_REF>	.	.	END=1524008	GT:DP:GQ:MIN_DP:PL	0/0:0:0:0:0,0,0
I	1524018	.	C	<NON_REF>	.	.	END=1524018	GT:DP:GQ:MIN_DP:PL	0/0:0:0:0:0,0,0
I	1524089	.	T	<NON_REF>	.	.	END=1524089	GT:DP:GQ:MIN_DP:PL	0/0:0:0:0:0,0,0
I	1524123	.	G	<NON_REF>	.	.	END=1524123	GT:DP:GQ:MIN_DP:PL	0/0:0:0:0:0,0,0
I	1524291	.	A	<NON_REF>	.	.	END=1524291	GT:DP:GQ:MIN_DP:PL	0/0:0:0:0:0,0,0
I	1524342	.	C	<NON_REF>	.	.	END=1524342	GT:DP:GQ:MIN_DP:PL	0/0:0:0:0:0,0,0
I	1524355	.	G	<NON_REF>	.	.	END=1524355	GT:DP:GQ:MIN_DP:PL	0/0:0:0:0:0,0,0
I	1524358	.	A	<NON_REF>	.	.	END=1524358	GT:DP:GQ:MIN_DP:PL	0/0:0:0:0:0,0,0
I	1525474	.	T	<NON_REF>	.	.	END=1525474	GT:DP:GQ:MIN_DP:PL	0/0:0:0:0:0,0,0
I	1525585	.	T	<NON_REF>	.	.	END=1525585	GT:DP:GQ:MIN_DP:PL	0/0:0:0:0:0,0,0
I	1525669	.	T	<NON_REF>	.	.	END=1525669	GT:DP:GQ:MIN_DP:PL	0/0:0:0:0:0,0,0
I	1525705	.	T	<NON_REF>	.	.	END=1525705	GT:DP:GQ:MIN_DP:PL	0/0:0:0:0:0,0,0
I	1525726	.	G	<NON_REF>	.	.	END=1525726	GT:DP:GQ:MIN_DP:PL	0/0:0:0:0:0,0,0
I	1525984	.	A	<NON_REF>	.	.	END=1525984	GT:DP:GQ:MIN_DP:PL	0/0:0:0:0:0,0,0
I	1526037	.	G	<NON_REF>	.	.	END=1526037	GT:DP:GQ:MIN_DP:PL	0/0:0:0:0:0,0,0
I	1526065	.	T	<NON_REF>	.	.	END=1526065	GT:DP:GQ:MIN_DP:PL	0/0:0:0:0:0,0,0
I	1526129	.	G	<NON_REF>	.	.	END=1526129	GT:DP:GQ:MIN_DP:PL	0/0:0:0:0:0,0,0
I	1526210	.	A	<NON_REF>	.	.	END=1526210	GT:DP:GQ:MIN_DP:PL	0/0:0:0:0:0,0,0
I	1526217	.	T	<NON_REF>	.	.	END=1526217	GT:DP:GQ:MIN_DP:PL	0/0:0:0:0:0,0,0
I	1526760	.	G	<NON_REF>	.	.	END=1526760	GT:DP:GQ:MIN_DP:PL	0/0:0:0:0:0,0,0
I	1526762	.	A	<NON_REF>	.	.	END=1526762	GT:DP:GQ:MIN_DP:PL	0/0:0:0:0:0,0,0
I	1526891	.	T	<NON_REF>	.	.	END=1526891	GT:DP:GQ:MIN_DP:PL	0/0:0:0:0:0,0,0
I	1527524	.	G	<NON_REF>	.	.	END=1527524	GT:DP:GQ:MIN_DP:PL	0/0:1:3:1:0,3,41
I	1527649	.	G	<NON_REF>	.	.	END=1527649	GT:DP:GQ:MIN_DP:PL	0/0:1:3:1:0,3,41
I	1527795	.	G	<NON_REF>	.	.	END=1527795	GT:DP:GQ:MIN_DP:PL	0/0:3:9:3:0,9,100
I	1527820	.	A	<NON_REF>	.	.	END=1527820	GT:DP:GQ:MIN_DP:PL	0/0:4:12:4:0,12,125
I	1527889	.	T	<NON_REF>	.	.	END=1527889	GT:DP:GQ:MIN_DP:PL	0/0:2:6:2:0,6,59
I	1528418	.	T	<NON_REF>	.	.	END=1528418	GT:DP:GQ:MIN_DP:PL	0/0:1:3:1:0,3,41
I	1528489	.	A	<NON_REF>	.	.	END=1528489	GT:DP:GQ:MIN_DP:PL	0/0:1:3:1:0,3,19
I	1528560	.	C	<NON_REF>	.	.	END=1528560	GT:DP:GQ:MIN_DP:PL	0/0:2:6:2:0,6,78
I	1528583	.	A	<NON_REF>	.	.	END=1528583	GT:DP:GQ:MIN_DP:PL	0/0:2:6:2:0,6,78
I	1528601	.	G	<NON_REF>	.	.	END=1528601	GT:DP:GQ:MIN_DP:PL	0/0:3:9:3:0,9,100
I	1528648	.	G	<NON_REF>	.	.	END=1528648	GT:DP:GQ:MIN_DP:PL	0/0:4:12:4:0,12,123
I	1528678	.	A	<NON_REF>	.	.	END=1528678	GT:DP:GQ:MIN_DP:PL	0/0:4:12:4:0,12,131
I	1528685	.	T	<NON_REF>	.	.	END=1528685	GT:DP:GQ:MIN_DP:PL	0/0:4:12:4:0,12,122
I	1528817	.	C	<NON_REF>	.	.	END=1528817	GT:DP:GQ:MIN_DP:PL	0/0:0:0:0:0,0,0
I	1528830	.	G	<NON_REF>	.	.	END=1528830	GT:DP:GQ:MIN_DP:PL	0/0:1:3:1:0,3,41
I	1528903	.	G	<NON_REF>	.	.	END=1528903	GT:DP:GQ:MIN_DP:PL	0/0:1:3:1:0,3,37
I	1528980	.	T	<NON_REF>	.	.	END=1528980	GT:DP:GQ:MIN_DP:PL	0/0:1:3:1:0,3,41
I	1529000	.	G	<NON_REF>	.	.	END=1529000	GT:DP:GQ:MIN_DP:PL	0/0:1:3:1:0,3,41
I	1529137	.	A	<NON_REF>	.	.	END=1529137	GT:DP:GQ:MIN_DP:PL	0/0:2:6:2:0,6,49
I	1529192	.	A	<NON_REF>	.	.	END=1529192	GT:DP:GQ:MIN_DP:PL	0/0:1:3:1:0,3,32
I	1529218	.	T	<NON_REF>	.	.	END=1529218	GT:DP:GQ:MIN_DP:PL	0/0:1:3:1:0,3,41
I	1529224	.	C	<NON_REF>	.	.	END=1529224	GT:DP:GQ:MIN_DP:PL	0/0:1:3:1:0,3,19
I	1529269	.	T	<NON_REF>	.	.	END=1529269	GT:DP:GQ:MIN_DP:PL	0/0:1:0:1:0,0,0
I	1529322	.	T	<NON_REF>	.	.	END=1529322	GT:DP:GQ:MIN_DP:PL	0/0:0:0:0:0,0,0
I	1529393	.	T	<NON_REF>	.	.	END=1529393	GT:DP:GQ:MIN_DP:PL	0/0:0:0:0:0,0,0
I	1529576	.	C	<NON_REF>	.	.	END=1529576	GT:DP:GQ:MIN_DP:PL	0/0:2:6:2:0,6,49
I	1529862	.	T	<NON_REF>	.	.	END=1529862	GT:DP:GQ:MIN_DP:PL	0/0:2:6:2:0,6,59
I	1530203	.	T	<NON_REF>	.	.	END=1530203	GT:DP:GQ:MIN_DP:PL	0/0:0:0:0:0,0,0
I	1530229	.	A	<NON_REF>	.	.	END=1530229	GT:DP:GQ:MIN_DP:PL	0/0:0:0:0:0,0,0
I	1530426	.	T	<NON_REF>	.	.	END=1530426	GT:DP:GQ:MIN_DP:PL	0/0:1:3:1:0,3,41
I	1530529	.	A	<NON_REF>	.	.	END=1530529	GT:DP:GQ:MIN_DP:PL	0/0:1:3:1:0,3,41
I	1531446	.	C	<NON_REF>	.	.	END=1531446	GT:DP:GQ:MIN_DP:PL	0/0:1:3:1:0,3,19
I	1531674	.	A	<NON_REF>	.	.	END=1531674	GT:DP:GQ:MIN_DP:PL	0/0:0:0:0:0,0,0
I	1531682	.	A	<NON_REF>	.	.	END=1531682	GT:DP:GQ:MIN_DP:PL	0/0:0:0:0:0,0,0
I	1531755	.	C	<NON_REF>	.	.	END=1531755	GT:DP:GQ:MIN_DP:PL	0/0:3:9:3:0,9,90
I	1531856	.	A	<NON_REF>	.	.	END=1531856	GT:DP:GQ:MIN_DP:PL	0/0:2:6:2:0,6,82
I	1531888	.	A	<NON_REF>	.	.	END=1531888	GT:DP:GQ:MIN_DP:PL	0/0:2:6:2:0,6,82
I	1531891	.	C	<NON_REF>	.	.	END=1531891	GT:DP:GQ:MIN_DP:PL	0/0:2:6:2:0,6,82
I	1531922	.	G	<NON_REF>	.	.	END=1531922	GT:DP:GQ:MIN_DP:PL	0/0:4:12:4:0,12,99
I	1531939	.	A	<NON_REF>	.	.	END=1531939	GT:DP:GQ:MIN_DP:PL	0/0:4:12:4:0,12,93
I	1532157	.	C	<NON_REF>	.	.	END=1532157	GT:DP:GQ:MIN_DP:PL	0/0:3:9:3:0,9,68
I	1532202	.	C	<NON_REF>	.	.	END=1532202	GT:DP:GQ:MIN_DP:PL	0/0:1:0:1:0,0,0
I	1532597	.	C	<NON_REF>	.	.	END=1532597	GT:DP:GQ:MIN_DP:PL	0/0:0:0:0:0,0,0
I	1532845	.	C	<NON_REF>	.	.	END=1532845	GT:DP:GQ:MIN_DP:PL	0/0:0:0:0:0,0,0
I	1533021	.	A	<NON_REF>	.	.	END=1533021	GT:DP:GQ:MIN_DP:PL	0/0:0:0:0:0,0,0
I	1533066	.	C	<NON_REF>	.	.	END=1533066	GT:DP:GQ:MIN_DP:PL	0/0:1:0:1:0,0,0
I	1533480	.	T	<NON_REF>	.	.	END=1533480	GT:DP:GQ:MIN_DP:PL	0/0:0:0:0:0,0,0
I	1533483	.	T	<NON_REF>	.	.	END=1533483	GT:DP:GQ:MIN_DP:PL	0/0:0:0:0:0,0,0
I	1533539	.	G	<NON_REF>	.	.	END=1533539	GT:DP:GQ:MIN_DP:PL	0/0:0:0:0:0,0,0
I	1533550	.	G	<NON_REF>	.	.	END=1533550	GT:DP:GQ:MIN_DP:PL	0/0:0:0:0:0,0,0
I	1533724	.	T	<NON_REF>	.	.	END=1533724	GT:DP:GQ:MIN_DP:PL	0/0:0:0:0:0,0,0
I	1533828	.	T	<NON_REF>	.	.	END=1533829	GT:DP:GQ:MIN_DP:PL	0/0:0:0:0:0,0,0
I	1534088	.	T	<NON_REF>	.	.	END=1534088	GT:DP:GQ:MIN_DP:PL	0/0:2:6:2:0,6,82
I	1534301	.	A	<NON_REF>	.	.	END=1534301	GT:DP:GQ:MIN_DP:PL	0/0:3:9:3:0,9,114
I	1534470	.	A	<NON_REF>	.	.	END=1534470	GT:DP:GQ:MIN_DP:PL	0/0:2:6:2:0,6,82
I	1534481	.	A	<NON_REF>	.	.	END=1534481	GT:DP:GQ:MIN_DP:PL	0/0:2:0:2:0,0,0
I	1535773	.	G	<NON_REF>	.	.	END=1535773	GT:DP:GQ:MIN_DP:PL	0/0:2:6:2:0,6,49
I	1535975	.	T	<NON_REF>	.	.	END=1535975	GT:DP:GQ:MIN_DP:PL	0/0:0:0:0:0,0,0
I	1536290	.	T	<NON_REF>	.	.	END=1536290	GT:DP:GQ:MIN_DP:PL	0/0:7:21:7:0,21,189
I	1536585	.	G	<NON_REF>	.	.	END=1536585	GT:DP:GQ:MIN_DP:PL	0/0:0:0:0:0,0,0
I	1536590	.	T	<NON_REF>	.	.	END=1536590	GT:DP:GQ:MIN_DP:PL	0/0:0:0:0:0,0,0
I	1536593	.	A	<NON_REF>	.	.	END=1536593	GT:DP:GQ:MIN_DP:PL	0/0:0:0:0:0,0,0
I	1536602	.	A	<NON_REF>	.	.	END=1536602	GT:DP:GQ:MIN_DP:PL	0/0:0:0:0:0,0,0
I	1536924	.	A	<NON_REF>	.	.	END=1536924	GT:DP:GQ:MIN_DP:PL	0/0:3:9:3:0,9,90
I	1537326	.	T	<NON_REF>	.	.	END=1537326	GT:DP:GQ:MIN_DP:PL	0/0:5:15:5:0,15,140
I	1537387	.	C	<NON_REF>	.	.	END=1537387	GT:DP:GQ:MIN_DP:PL	0/0:4:12:4:0,12,131
I	1537430	.	T	<NON_REF>	.	.	END=1537430	GT:DP:GQ:MIN_DP:PL	0/0:3:6:3:0,6,90
I	1537433	.	C	<NON_REF>	.	.	END=1537433	GT:DP:GQ:MIN_DP:PL	0/0:3:6:3:0,6,90
I	1537483	.	C	<NON_REF>	.	.	END=1537483	GT:DP:GQ:MIN_DP:PL	0/0:1:3:1:0,3,37
I	1537494	.	C	<NON_REF>	.	.	END=1537494	GT:DP:GQ:MIN_DP:PL	0/0:1:3:1:0,3,19
I	1537508	.	G	<NON_REF>	.	.	END=1537508	GT:DP:GQ:MIN_DP:PL	0/0:1:3:1:0,3,41
I	1537568	.	T	<NON_REF>	.	.	END=1537568	GT:DP:GQ:MIN_DP:PL	0/0:0:0:0:0,0,0
I	1537698	.	G	<NON_REF>	.	.	END=1537698	GT:DP:GQ:MIN_DP:PL	0/0:3:9:3:0,9,84
I	1537743	.	G	<NON_REF>	.	.	END=1537743	GT:DP:GQ:MIN_DP:PL	0/0:4:12:4:0,12,131
I	1537814	.	A	<NON_REF>	.	.	END=1537814	GT:DP:GQ:MIN_DP:PL	0/0:2:6:2:0,6,82
I	1537955	.	C	<NON_REF>	.	.	END=1537955	GT:DP:GQ:MIN_DP:PL	0/0:2:3:2:0,3,45
I	1538045	.	T	<NON_REF>	.	.	END=1538045	GT:DP:GQ:MIN_DP:PL	0/0:2:3:2:0,3,45
I	1538061	.	T	<NON_REF>	.	.	END=1538061	GT:DP:GQ:MIN_DP:PL	0/0:1:3:1:0,3,41
I	1538744	.	C	<NON_REF>	.	.	END=1538744	GT:DP:GQ:MIN_DP:PL	0/0:0:0:0:0,0,0
I	1539019	.	C	<NON_REF>	.	.	END=1539019	GT:DP:GQ:MIN_DP:PL	0/0:0:0:0:0,0,0
I	1539485	.	A	<NON_REF>	.	.	END=1539485	GT:DP:GQ:MIN_DP:PL	0/0:0:0:0:0,0,0
I	1539563	.	G	<NON_REF>	.	.	END=1539563	GT:DP:GQ:MIN_DP:PL	0/0:0:0:0:0,0,0
I	1539850	.	A	<NON_REF>	.	.	END=1539850	GT:DP:GQ:MIN_DP:PL	0/0:1:0:1:0,0,0
I	1540465	.	A	<NON_REF>	.	.	END=1540465	GT:DP:GQ:MIN_DP:PL	0/0:0:0:0:0,0,0
I	1540855	.	A	<NON_REF>	.	.	END=1540855	GT:DP:GQ:MIN_DP:PL	0/0:0:0:0:0,0,0
I	1541272	.	A	<NON_REF>	.	.	END=1541272	GT:DP:GQ:MIN_DP:PL	0/0:0:0:0:0,0,0
I	1541747	.	C	<NON_REF>	.	.	END=1541747	GT:DP:GQ:MIN_DP:PL	0/0:3:9:3:0,9,90
I	1541953	.	A	<NON_REF>	.	.	END=1541953	GT:DP:GQ:MIN_DP:PL	0/0:0:0:0:0,0,0
I	1542279	.	A	<NON_REF>	.	.	END=1542279	GT:DP:GQ:MIN_DP:PL	0/0:2:6:2:0,6,78
I	1542409	.	G	<NON_REF>	.	.	END=1542409	GT:DP:GQ:MIN_DP:PL	0/0:1:3:1:0,3,37
I	1543405	.	G	<NON_REF>	.	.	END=1543405	GT:DP:GQ:MIN_DP:PL	0/0:0:0:0:0,0,0
I	1544075	.	A	<NON_REF>	.	.	END=1544075	GT:DP:GQ:MIN_DP:PL	0/0:0:0:0:0,0,0
I	1544159	.	T	<NON_REF>	.	.	END=1544159	GT:DP:GQ:MIN_DP:PL	0/0:2:6:2:0,6,59
I	1544243	.	T	<NON_REF>	.	.	END=1544243	GT:DP:GQ:MIN_DP:PL	0/0:3:9:3:0,9,96
I	1544254	.	G	<NON_REF>	.	.	END=1544254	GT:DP:GQ:MIN_DP:PL	0/0:3:9:3:0,9,122
I	1544696	.	T	<NON_REF>	.	.	END=1544696	GT:DP:GQ:MIN_DP:PL	0/0:0:0:0:0,0,0
I	1545205	.	G	<NON_REF>	.	.	END=1545205	GT:DP:GQ:MIN_DP:PL	0/0:2:0:2:0,0,0
I	1545466	.	G	<NON_REF>	.	.	END=1545466	GT:DP:GQ:MIN_DP:PL	0/0:4:12:4:0,12,99
I	1545533	.	T	<NON_REF>	.	.	END=1545533	GT:DP:GQ:MIN_DP:PL	0/0:3:9:3:0,9,107
I	1545550	.	A	<NON_REF>	.	.	END=1545551	GT:DP:GQ:MIN_DP:PL	0/0:3:9:3:0,9,118
I	1545930	.	T	<NON_REF>	.	.	END=1545930	GT:DP:GQ:MIN_DP:PL	0/0:0:0:0:0,0,0
I	1546047	.	T	<NON_REF>	.	.	END=1546047	GT:DP:GQ:MIN_DP:PL	0/0:0:0:0:0,0,0
I	1546535	.	G	<NON_REF>	.	.	END=1546535	GT:DP:GQ:MIN_DP:PL	0/0:1:3:1:0,3,41
I	1546623	.	T	<NON_REF>	.	.	END=1546623	GT:DP:GQ:MIN_DP:PL	0/0:0:0:0:0,0,0
I	1546753	.	A	<NON_REF>	.	.	END=1546753	GT:DP:GQ:MIN_DP:PL	0/0:0:0:0:0,0,0
I	1547310	.	A	<NON_REF>	.	.	END=1547310	GT:DP:GQ:MIN_DP:PL	0/0:4:0:4:0,0,72
I	1547414	.	A	<NON_REF>	.	.	END=1547414	GT:DP:GQ:MIN_DP:PL	0/0:4:12:4:0,12,88
I	1547440	.	G	<NON_REF>	.	.	END=1547440	GT:DP:GQ:MIN_DP:PL	0/0:3:9:3:0,9,80
I	1547909	.	G	<NON_REF>	.	.	END=1547909	GT:DP:GQ:MIN_DP:PL	0/0:0:0:0:0,0,0
I	1549343	.	A	<NON_REF>	.	.	END=1549343	GT:DP:GQ:MIN_DP:PL	0/0:0:0:0:0,0,0
I	1549363	.	C	<NON_REF>	.	.	END=1549363	GT:DP:GQ:MIN_DP:PL	0/0:0:0:0:0,0,0
I	1549465	.	A	<NON_REF>	.	.	END=1549465	GT:DP:GQ:MIN_DP:PL	0/0:2:6:2:0,6,49
I	1549971	.	T	<NON_REF>	.	.	END=1549971	GT:DP:GQ:MIN_DP:PL	0/0:0:0:0:0,0,0
I	1550170	.	A	<NON_REF>	.	.	END=1550170	GT:DP:GQ:MIN_DP:PL	0/0:0:0:0:0,0,0
I	1550282	.	A	<NON_REF>	.	.	END=1550282	GT:DP:GQ:MIN_DP:PL	0/0:0:0:0:0,0,0
I	1550616	.	A	<NON_REF>	.	.	END=1550616	GT:DP:GQ:MIN_DP:PL	0/0:1:3:1:0,3,41
I	1551396	.	T	<NON_REF>	.	.	END=1551396	GT:DP:GQ:MIN_DP:PL	0/0:0:0:0:0,0,0
I	1551541	.	T	<NON_REF>	.	.	END=1551541	GT:DP:GQ:MIN_DP:PL	0/0:0:0:0:0,0,0
I	1552175	.	T	<NON_REF>	.	.	END=1552175	GT:DP:GQ:MIN_DP:PL	0/0:0:0:0:0,0,0
I	1552386	.	G	<NON_REF>	.	.	END=1552386	GT:DP:GQ:MIN_DP:PL	0/0:0:0:0:0,0,0
I	1552436	.	T	<NON_REF>	.	.	END=1552436	GT:DP:GQ:MIN_DP:PL	0/0:0:0:0:0,0,0
I	1552612	.	C	<NON_REF>	.	.	END=1552612	GT:DP:GQ:MIN_DP:PL	0/0:1:3:1:0,3,41
I	1552632	.	T	<NON_REF>	.	.	END=1552632	GT:DP:GQ:MIN_DP:PL	0/0:1:3:1:0,3,41
I	1552872	.	G	<NON_REF>	.	.	END=1552872	GT:DP:GQ:MIN_DP:PL	0/0:0:0:0:0,0,0
I	1554274	.	A	<NON_REF>	.	.	END=1554274	GT:DP:GQ:MIN_DP:PL	0/0:2:6:2:0,6,82
I	1554280	.	C	<NON_REF>	.	.	END=1554280	GT:DP:GQ:MIN_DP:PL	0/0:2:6:2:0,6,82
I	1554568	.	T	<NON_REF>	.	.	END=1554568	GT:DP:GQ:MIN_DP:PL	0/0:1:3:1:0,3,41
I	1554641	.	G	<NON_REF>	.	.	END=1554641	GT:DP:GQ:MIN_DP:PL	0/0:1:3:1:0,3,41
I	1554674	.	C	<NON_REF>	.	.	END=1554674	GT:DP:GQ:MIN_DP:PL	0/0:3:9:3:0,9,90
I	1554726	.	C	<NON_REF>	.	.	END=1554727	GT:DP:GQ:MIN_DP:PL	0/0:3:9:3:0,9,90
I	1554748	.	C	<NON_REF>	.	.	END=1554748	GT:DP:GQ:MIN_DP:PL	0/0:3:9:3:0,9,86
I	1554969	.	C	<NON_REF>	.	.	END=1554969	GT:DP:GQ:MIN_DP:PL	0/0:1:3:1:0,3,37
I	1555147	.	A	<NON_REF>	.	.	END=1555148	GT:DP:GQ:MIN_DP:PL	0/0:0:0:0:0,0,0
I	1555194	.	T	<NON_REF>	.	.	END=1555194	GT:DP:GQ:MIN_DP:PL	0/0:0:0:0:0,0,0
I	1555357	.	C	<NON_REF>	.	.	END=1555357	GT:DP:GQ:MIN_DP:PL	0/0:0:0:0:0,0,0
I	1555640	.	G	<NON_REF>	.	.	END=1555640	GT:DP:GQ:MIN_DP:PL	0/0:1:3:1:0,3,41
I	1555643	.	T	<NON_REF>	.	.	END=1555643	GT:DP:GQ:MIN_DP:PL	0/0:1:3:1:0,3,41
I	1555655	.	T	<NON_REF>	.	.	END=1555655	GT:DP:GQ:MIN_DP:PL	0/0:1:3:1:0,3,41
I	1555912	.	A	<NON_REF>	.	.	END=1555912	GT:DP:GQ:MIN_DP:PL	0/0:0:0:0:0,0,0
I	1555978	.	A	<NON_REF>	.	.	END=1555978	GT:DP:GQ:MIN_DP:PL	0/0:0:0:0:0,0,0
I	1556012	.	A	<NON_REF>	.	.	END=1556012	GT:DP:GQ:MIN_DP:PL	0/0:0:0:0:0,0,0
I	1556193	.	G	<NON_REF>	.	.	END=1556193	GT:DP:GQ:MIN_DP:PL	0/0:1:3:1:0,3,19
I	1556394	.	G	<NON_REF>	.	.	END=1556394	GT:DP:GQ:MIN_DP:PL	0/0:1:3:1:0,3,41
I	1556519	.	C	<NON_REF>	.	.	END=1556519	GT:DP:GQ:MIN_DP:PL	0/0:0:0:0:0,0,0
I	1556526	.	G	<NON_REF>	.	.	END=1556526	GT:DP:GQ:MIN_DP:PL	0/0:0:0:0:0,0,0
I	1556544	.	A	<NON_REF>	.	.	END=1556544	GT:DP:GQ:MIN_DP:PL	0/0:0:0:0:0,0,0
I	1556747	.	A	<NON_REF>	.	.	END=1556747	GT:DP:GQ:MIN_DP:PL	0/0:1:3:1:0,3,41
I	1556755	.	T	<NON_REF>	.	.	END=1556755	GT:DP:GQ:MIN_DP:PL	0/0:1:3:1:0,3,41
I	1556807	.	G	<NON_REF>	.	.	END=1556807	GT:DP:GQ:MIN_DP:PL	0/0:2:6:2:0,6,78
I	1556939	.	G	<NON_REF>	.	.	END=1556939	GT:DP:GQ:MIN_DP:PL	0/0:4:9:4:0,9,135
I	1557144	.	C	<NON_REF>	.	.	END=1557144	GT:DP:GQ:MIN_DP:PL	0/0:2:3:2:0,3,45
I	1557646	.	A	<NON_REF>	.	.	END=1557646	GT:DP:GQ:MIN_DP:PL	0/0:1:3:1:0,3,32
I	1557674	.	T	<NON_REF>	.	.	END=1557674	GT:DP:GQ:MIN_DP:PL	0/0:1:0:1:0,0,0
I	1557700	.	T	<NON_REF>	.	.	END=1557700	GT:DP:GQ:MIN_DP:PL	0/0:2:6:2:0,6,49
I	1557796	.	C	<NON_REF>	.	.	END=1557796	GT:DP:GQ:MIN_DP:PL	0/0:3:9:3:0,9,90
I	1558023	.	A	<NON_REF>	.	.	END=1558023	GT:DP:GQ:MIN_DP:PL	0/0:4:12:4:0,12,127
I	1558066	.	G	<NON_REF>	.	.	END=1558066	GT:DP:GQ:MIN_DP:PL	0/0:3:0:3:0,0,0
I	1558207	.	G	<NON_REF>	.	.	END=1558207	GT:DP:GQ:MIN_DP:PL	0/0:0:0:0:0,0,0
I	1558475	.	T	<NON_REF>	.	.	END=1558475	GT:DP:GQ:MIN_DP:PL	0/0:0:0:0:0,0,0
I	1558600	.	G	<NON_REF>	.	.	END=1558600	GT:DP:GQ:MIN_DP:PL	0/0:0:0:0:0,0,0
I	1558732	.	G	<NON_REF>	.	.	END=1558732	GT:DP:GQ:MIN_DP:PL	0/0:0:0:0:0,0,0
I	1558891	.	T	<NON_REF>	.	.	END=1558891	GT:DP:GQ:MIN_DP:PL	0/0:1:3:1:0,3,41
I	1558970	.	A	<NON_REF>	.	.	END=1558970	GT:DP:GQ:MIN_DP:PL	0/0:1:3:1:0,3,41
I	1559027	.	A	<NON_REF>	.	.	END=1559027	GT:DP:GQ:MIN_DP:PL	0/0:1:3:1:0,3,26
I	1559734	.	T	<NON_REF>	.	.	END=1559734	GT:DP:GQ:MIN_DP:PL	0/0:1:3:1:0,3,41
I	1559736	.	T	<NON_REF>	.	.	END=1559736	GT:DP:GQ:MIN_DP:PL	0/0:1:3:1:0,3,41
I	1559772	.	G	<NON_REF>	.	.	END=1559772	GT:DP:GQ:MIN_DP:PL	0/0:2:6:2:0,6,49
I	1559862	.	T	<NON_REF>	.	.	END=1559863	GT:DP:GQ:MIN_DP:PL	0/0:1:3:1:0,3,41
I	1559871	.	G	<NON_REF>	.	.	END=1559871	GT:DP:GQ:MIN_DP:PL	0/0:1:3:1:0,3,41
I	1559876	.	A	<NON_REF>	.	.	END=1559876	GT:DP:GQ:MIN_DP:PL	0/0:1:3:1:0,3,41
I	1560019	.	A	<NON_REF>	.	.	END=1560019	GT:DP:GQ:MIN_DP:PL	0/0:1:3:1:0,3,19
I	1560584	.	C	<NON_REF>	.	.	END=1560584	GT:DP:GQ:MIN_DP:PL	0/0:1:0:1:0,0,0
I	1561055	.	T	<NON_REF>	.	.	END=1561055	GT:DP:GQ:MIN_DP:PL	0/0:0:0:0:0,0,0
I	1561095	.	A	<NON_REF>	.	.	END=1561095	GT:DP:GQ:MIN_DP:PL	0/0:0:0:0:0,0,0
I	1561584	.	T	<NON_REF>	.	.	END=1561584	GT:DP:GQ:MIN_DP:PL	0/0:0:0:0:0,0,0
I	1561640	.	A	<NON_REF>	.	.	END=1561640	GT:DP:GQ:MIN_DP:PL	0/0:0:0:0:0,0,0
I	1561645	.	C	<NON_REF>	.	.	END=1561645	GT:DP:GQ:MIN_DP:PL	0/0:0:0:0:0,0,0
I	1562440	.	T	<NON_REF>	.	.	END=1562440	GT:DP:GQ:MIN_DP:PL	0/0:2:3:2:0,3,45
I	1562521	.	G	<NON_REF>	.	.	END=1562521	GT:DP:GQ:MIN_DP:PL	0/0:0:0:0:0,0,0
I	1562797	.	A	<NON_REF>	.	.	END=1562797	GT:DP:GQ:MIN_DP:PL	0/0:1:3:1:0,3,19
I	1562837	.	A	<NON_REF>	.	.	END=1562837	GT:DP:GQ:MIN_DP:PL	0/0:1:3:1:0,3,37
I	1563022	.	A	<NON_REF>	.	.	END=1563022	GT:DP:GQ:MIN_DP:PL	0/0:0:0:0:0,0,0
I	1563052	.	C	<NON_REF>	.	.	END=1563052	GT:DP:GQ:MIN_DP:PL	0/0:0:0:0:0,0,0
I	1563142	.	A	<NON_REF>	.	.	END=1563142	GT:DP:GQ:MIN_DP:PL	0/0:0:0:0:0,0,0
I	1563331	.	G	<NON_REF>	.	.	END=1563331	GT:DP:GQ:MIN_DP:PL	0/0:1:3:1:0,3,41
I	1563428	.	A	<NON_REF>	.	.	END=1563428	GT:DP:GQ:MIN_DP:PL	0/0:1:3:1:0,3,19
I	1563490	.	T	<NON_REF>	.	.	END=1563490	GT:DP:GQ:MIN_DP:PL	0/0:1:3:1:0,3,37
I	1564013	.	C	<NON_REF>	.	.	END=1564013	GT:DP:GQ:MIN_DP:PL	0/0:0:0:0:0,0,0
I	1564054	.	C	<NON_REF>	.	.	END=1564054	GT:DP:GQ:MIN_DP:PL	0/0:0:0:0:0,0,0
I	1564180	.	C	<NON_REF>	.	.	END=1564180	GT:DP:GQ:MIN_DP:PL	0/0:2:6:2:0,6,49
I	1564215	.	T	<NON_REF>	.	.	END=1564215	GT:DP:GQ:MIN_DP:PL	0/0:1:3:1:0,3,19
I	1564234	.	G	<NON_REF>	.	.	END=1564234	GT:DP:GQ:MIN_DP:PL	0/0:1:3:1:0,3,41
I	1564393	.	T	<NON_REF>	.	.	END=1564393	GT:DP:GQ:MIN_DP:PL	0/0:3:6:3:0,6,90
I	1564499	.	G	<NON_REF>	.	.	END=1564499	GT:DP:GQ:MIN_DP:PL	0/0:1:3:1:0,3,41
I	1565219	.	C	<NON_REF>	.	.	END=1565219	GT:DP:GQ:MIN_DP:PL	0/0:0:0:0:0,0,0
I	1565231	.	G	<NON_REF>	.	.	END=1565231	GT:DP:GQ:MIN_DP:PL	0/0:0:0:0:0,0,0
I	1565373	.	T	<NON_REF>	.	.	END=1565373	GT:DP:GQ:MIN_DP:PL	0/0:1:3:1:0,3,19
I	1565392	.	A	<NON_REF>	.	.	END=1565392	GT:DP:GQ:MIN_DP:PL	0/0:1:3:1:0,3,41
I	1565395	.	A	<NON_REF>	.	.	END=1565395	GT:DP:GQ:MIN_DP:PL	0/0:1:3:1:0,3,37
I	1565469	.	A	<NON_REF>	.	.	END=1565469	GT:DP:GQ:MIN_DP:PL	0/0:0:0:0:0,0,0
I	1565505	.	G	<NON_REF>	.	.	END=1565505	GT:DP:GQ:MIN_DP:PL	0/0:0:0:0:0,0,0
I	1565600	.	A	<NON_REF>	.	.	END=1565600	GT:DP:GQ:MIN_DP:PL	0/0:0:0:0:0,0,0
I	1565605	.	C	<NON_REF>	.	.	END=1565605	GT:DP:GQ:MIN_DP:PL	0/0:0:0:0:0,0,0
I	1565609	.	C	<NON_REF>	.	.	END=1565609	GT:DP:GQ:MIN_DP:PL	0/0:0:0:0:0,0,0
I	1565620	.	G	<NON_REF>	.	.	END=1565622	GT:DP:GQ:MIN_DP:PL	0/0:1:3:1:0,3,32
I	1565670	.	G	<NON_REF>	.	.	END=1565670	GT:DP:GQ:MIN_DP:PL	0/0:1:3:1:0,3,41
I	1566153	.	T	<NON_REF>	.	.	END=1566153	GT:DP:GQ:MIN_DP:PL	0/0:1:3:1:0,3,19
I	1566562	.	T	<NON_REF>	.	.	END=1566562	GT:DP:GQ:MIN_DP:PL	0/0:0:0:0:0,0,0
I	1566571	.	T	<NON_REF>	.	.	END=1566571	GT:DP:GQ:MIN_DP:PL	0/0:0:0:0:0,0,0
I	1566709	.	A	<NON_REF>	.	.	END=1566709	GT:DP:GQ:MIN_DP:PL	0/0:0:0:0:0,0,0
I	1566897	.	A	<NON_REF>	.	.	END=1566897	GT:DP:GQ:MIN_DP:PL	0/0:2:6:2:0,6,59
I	1566919	.	T	<NON_REF>	.	.	END=1566919	GT:DP:GQ:MIN_DP:PL	0/0:1:3:1:0,3,41
I	1566932	.	G	<NON_REF>	.	.	END=1566932	GT:DP:GQ:MIN_DP:PL	0/0:1:3:1:0,3,19
I	1567026	.	G	<NON_REF>	.	.	END=1567026	GT:DP:GQ:MIN_DP:PL	0/0:3:9:3:0,9,86
I	1567178	.	G	<NON_REF>	.	.	END=1567178	GT:DP:GQ:MIN_DP:PL	0/0:4:12:4:0,12,99
I	1567226	.	A	<NON_REF>	.	.	END=1567226	GT:DP:GQ:MIN_DP:PL	0/0:4:12:4:0,12,99
I	1567408	.	C	<NON_REF>	.	.	END=1567408	GT:DP:GQ:MIN_DP:PL	0/0:0:0:0:0,0,0
I	1567591	.	A	<NON_REF>	.	.	END=1567591	GT:DP:GQ:MIN_DP:PL	0/0:0:0:0:0,0,0
I	1567755	.	G	<NON_REF>	.	.	END=1567755	GT:DP:GQ:MIN_DP:PL	0/0:0:0:0:0,0,0
I	1567776	.	G	<NON_REF>	.	.	END=1567776	GT:DP:GQ:MIN_DP:PL	0/0:0:0:0:0,0,0
I	1567890	.	A	<NON_REF>	.	.	END=1567890	GT:DP:GQ:MIN_DP:PL	0/0:1:3:1:0,3,41
I	1568195	.	T	<NON_REF>	.	.	END=1568195	GT:DP:GQ:MIN_DP:PL	0/0:1:3:1:0,3,37
I	1568422	.	A	<NON_REF>	.	.	END=1568422	GT:DP:GQ:MIN_DP:PL	0/0:2:6:2:0,6,37
I	1568457	.	A	<NON_REF>	.	.	END=1568457	GT:DP:GQ:MIN_DP:PL	0/0:2:6:2:0,6,82
I	1568469	.	G	<NON_REF>	.	.	END=1568469	GT:DP:GQ:MIN_DP:PL	0/0:3:9:3:0,9,94
I	1568480	.	G	<NON_REF>	.	.	END=1568480	GT:DP:GQ:MIN_DP:PL	0/0:3:9:3:0,9,100
I	1568489	.	C	<NON_REF>	.	.	END=1568489	GT:DP:GQ:MIN_DP:PL	0/0:3:9:3:0,9,118
I	1568573	.	T	<NON_REF>	.	.	END=1568573	GT:DP:GQ:MIN_DP:PL	0/0:4:12:4:0,12,131
I	1568575	.	A	<NON_REF>	.	.	END=1568575	GT:DP:GQ:MIN_DP:PL	0/0:4:12:4:0,12,94
I	1568588	.	A	<NON_REF>	.	.	END=1568588	GT:DP:GQ:MIN_DP:PL	0/0:4:12:4:0,12,125
I	1568646	.	T	<NON_REF>	.	.	END=1568646	GT:DP:GQ:MIN_DP:PL	0/0:3:9:3:0,9,118
I	1568747	.	T	<NON_REF>	.	.	END=1568747	GT:DP:GQ:MIN_DP:PL	0/0:5:15:5:0,15,140
I	1568956	.	G	<NON_REF>	.	.	END=1568956	GT:DP:GQ:MIN_DP:PL	0/0:2:6:2:0,6,78
I	1569209	.	T	<NON_REF>	.	.	END=1569209	GT:DP:GQ:MIN_DP:PL	0/0:1:0:1:0,0,0
I	1569293	.	A	<NON_REF>	.	.	END=1569293	GT:DP:GQ:MIN_DP:PL	0/0:0:0:0:0,0,0
I	1569357	.	T	<NON_REF>	.	.	END=1569357	GT:DP:GQ:MIN_DP:PL	0/0:1:3:1:0,3,41
I	1569501	.	C	<NON_REF>	.	.	END=1569501	GT:DP:GQ:MIN_DP:PL	0/0:2:6:2:0,6,55
I	1569719	.	A	<NON_REF>	.	.	END=1569719	GT:DP:GQ:MIN_DP:PL	0/0:1:3:1:0,3,41
I	1569788	.	G	<NON_REF>	.	.	END=1569788	GT:DP:GQ:MIN_DP:PL	0/0:2:6:2:0,6,43
I	1569826	.	C	<NON_REF>	.	.	END=1569826	GT:DP:GQ:MIN_DP:PL	0/0:2:6:2:0,6,49
[truncated: 1,058,431 more chars]
