# Supplementary material for: Phenotypic tolerance for rDNA copy number variation within the natural range of C. elegans
Source: PLoS Genet. 2025 Jul 2;21(7):e1011759. doi: 10.1371/journal.pgen.1011759 (PMC12221044; doi:10.1371/journal.pgen.1011759)
Supplement: S7 File — (TXT) [file pgen.1011759.s023.txt]

##fileformat=VCFv4.2
##ALT=<ID=NON_REF,Description="Represents any possible alternative allele at this location">
##FILTER=<ID=LowQual,Description="Low quality">
##FORMAT=<ID=AD,Number=R,Type=Integer,Description="Allelic depths for the ref and alt alleles in the order listed">
##FORMAT=<ID=DP,Number=1,Type=Integer,Description="Approximate read depth (reads with MQ=255 or with bad mates are filtered)">
##FORMAT=<ID=GQ,Number=1,Type=Integer,Description="Genotype Quality">
##FORMAT=<ID=GT,Number=1,Type=String,Description="Genotype">
##FORMAT=<ID=MIN_DP,Number=1,Type=Integer,Description="Minimum DP observed within the GVCF block">
##FORMAT=<ID=PGT,Number=1,Type=String,Description="Physical phasing haplotype information, describing how the alternate alleles are phased in relation to one another">
##FORMAT=<ID=PID,Number=1,Type=String,Description="Physical phasing ID information, where each unique ID within a given sample (but not across samples) connects records within a phasing group">
##FORMAT=<ID=PL,Number=G,Type=Integer,Description="Normalized, Phred-scaled likelihoods for genotypes as defined in the VCF specification">
##FORMAT=<ID=SB,Number=4,Type=Integer,Description="Per-sample component statistics which comprise the Fisher's Exact Test to detect strand bias.">
##GATKCommandLine.HaplotypeCaller=<ID=HaplotypeCaller,Version=3.7-0-gcfedb67,Date="Wed Aug 11 14:25:35 PDT 2021",Epoch=1628717135093,CommandLineOptions="analysis_type=HaplotypeCaller input_file=[SEA328_S3_AHWS230_chrI_RG.bam] showFullBamList=false read_buffer_size=null read_filter=[] disable_read_filter=[] intervals=[Combined_MY16_WS230_GATKgeno_BLRm_HOM.LIST] excludeIntervals=null interval_set_rule=UNION interval_merging=ALL interval_padding=0 reference_sequence=/net/queitsch/vol1/Users/Ashley/Worm_Genomes/WS230/Caenorhabditis_elegans.WBcel215.67.dna.toplevel.fa nonDeterministicRandomSeed=false disableDithering=false maxRuntime=-1 maxRuntimeUnits=MINUTES downsampling_type=BY_SAMPLE downsample_to_fraction=null downsample_to_coverage=500 baq=OFF baqGapOpenPenalty=40.0 refactor_NDN_cigar_string=false fix_misencoded_quality_scores=false allow_potentially_misencoded_quality_scores=false useOriginalQualities=false defaultBaseQualities=-1 performanceLog=null BQSR=null quantize_quals=0 static_quantized_quals=null round_down_quantized=false disable_indel_quals=false emit_original_quals=false preserve_qscores_less_than=6 globalQScorePrior=-1.0 secondsBetweenProgressUpdates=10 validation_strictness=SILENT remove_program_records=false keep_program_records=false sample_rename_mapping_file=null unsafe=null disable_auto_index_creation_and_locking_when_reading_rods=false no_cmdline_in_header=false sites_only=false never_trim_vcf_format_field=false bcf=false bam_compression=null simplifyBAM=false disable_bam_indexing=false generate_md5=false num_threads=1 num_cpu_threads_per_data_thread=1 num_io_threads=0 monitorThreadEfficiency=false num_bam_file_handles=null read_group_black_list=null pedigree=[] pedigreeString=[] pedigreeValidationType=STRICT allow_intervals_with_unindexed_bam=false generateShadowBCF=false variant_index_type=LINEAR variant_index_parameter=128000 reference_window_stop=0 phone_home= gatk_key=null tag=NA logging_level=INFO log_to_file=null help=false version=false likelihoodCalculationEngine=PairHMM heterogeneousKmerSizeResolution=COMBO_MIN dbsnp=(RodBinding name= source=UNBOUND) dontTrimActiveRegions=true maxDiscARExtension=25 maxGGAARExtension=300 paddingAroundIndels=150 paddingAroundSNPs=20 comp=[] annotation=[StrandBiasBySample] excludeAnnotation=[ChromosomeCounts, FisherStrand, StrandOddsRatio, QualByDepth] group=[StandardAnnotation, StandardHCAnnotation] debug=false useFilteredReadsForAnnotations=false emitRefConfidence=GVCF bamOutput=null bamWriterType=CALLED_HAPLOTYPES emitDroppedReads=false disableOptimizations=true annotateNDA=false useNewAFCalculator=false heterozygosity=0.001 indel_heterozygosity=1.25E-4 heterozygosity_stdev=0.01 standard_min_confidence_threshold_for_calling=-0.0 standard_min_confidence_threshold_for_emitting=30.0 max_alternate_alleles=6 max_genotype_count=1024 max_num_PL_values=100 input_prior=[] sample_ploidy=2 genotyping_mode=DISCOVERY alleles=(RodBinding name= source=UNBOUND) contamination_fraction_to_filter=0.0 contamination_fraction_per_sample_file=null p_nonref_model=null exactcallslog=null output_mode=EMIT_VARIANTS_ONLY allSitePLs=true gcpHMM=10 pair_hmm_implementation=VECTOR_LOGLESS_CACHING pair_hmm_sub_implementation=ENABLE_ALL always_load_vector_logless_PairHMM_lib=false phredScaledGlobalReadMismappingRate=45 noFpga=false sample_name=null kmerSize=[10, 25] dontIncreaseKmerSizesForCycles=false allowNonUniqueKmersInRef=false numPruningSamples=1 recoverDanglingHeads=false doNotRecoverDanglingBranches=false minDanglingBranchLength=4 consensus=false maxNumHaplotypesInPopulation=128 errorCorrectKmers=false minPruning=2 debugGraphTransformations=false allowCyclesInKmerGraphToGeneratePaths=false graphOutput=null kmerLengthForReadErrorCorrection=25 minObservationsForKmerToBeSolid=20 GVCFGQBands=[1, 2, 3, 4, 5, 6, 7, 8, 9, 10, 11, 12, 13, 14, 15, 16, 17, 18, 19, 20, 21, 22, 23, 24, 25, 26, 27, 28, 29, 30, 31, 32, 33, 34, 35, 36, 37, 38, 39, 40, 41, 42, 43, 44, 45, 46, 47, 48, 49, 50, 51, 52, 53, 54, 55, 56, 57, 58, 59, 60, 70, 80, 90, 99] indelSizeToEliminateInRefModel=10 min_base_quality_score=10 includeUmappedReads=false useAllelesTrigger=false doNotRunPhysicalPhasing=false keepRG=null justDetermineActiveRegions=false dontGenotype=false dontUseSoftClippedBases=false captureAssemblyFailureBAM=false errorCorrectReads=false pcr_indel_model=CONSERVATIVE maxReadsInRegionPerSample=10000 minReadsPerAlignmentStart=10 mergeVariantsViaLD=false activityProfileOut=null activeRegionOut=null activeRegionIn=null activeRegionExtension=null forceActive=true activeRegionMaxSize=null bandPassSigma=null maxReadsInMemoryPerSample=30000 maxTotalReadsInMemory=10000000 maxProbPropagationDistance=50 activeProbabilityThreshold=0.002 min_mapping_quality_score=20 filter_reads_with_N_cigar=false filter_mismatching_base_and_quals=false filter_bases_not_stored=false">
##GVCFBlock0-1=minGQ=0(inclusive),maxGQ=1(exclusive)
##GVCFBlock1-2=minGQ=1(inclusive),maxGQ=2(exclusive)
##GVCFBlock10-11=minGQ=10(inclusive),maxGQ=11(exclusive)
##GVCFBlock11-12=minGQ=11(inclusive),maxGQ=12(exclusive)
##GVCFBlock12-13=minGQ=12(inclusive),maxGQ=13(exclusive)
##GVCFBlock13-14=minGQ=13(inclusive),maxGQ=14(exclusive)
##GVCFBlock14-15=minGQ=14(inclusive),maxGQ=15(exclusive)
##GVCFBlock15-16=minGQ=15(inclusive),maxGQ=16(exclusive)
##GVCFBlock16-17=minGQ=16(inclusive),maxGQ=17(exclusive)
##GVCFBlock17-18=minGQ=17(inclusive),maxGQ=18(exclusive)
##GVCFBlock18-19=minGQ=18(inclusive),maxGQ=19(exclusive)
##GVCFBlock19-20=minGQ=19(inclusive),maxGQ=20(exclusive)
##GVCFBlock2-3=minGQ=2(inclusive),maxGQ=3(exclusive)
##GVCFBlock20-21=minGQ=20(inclusive),maxGQ=21(exclusive)
##GVCFBlock21-22=minGQ=21(inclusive),maxGQ=22(exclusive)
##GVCFBlock22-23=minGQ=22(inclusive),maxGQ=23(exclusive)
##GVCFBlock23-24=minGQ=23(inclusive),maxGQ=24(exclusive)
##GVCFBlock24-25=minGQ=24(inclusive),maxGQ=25(exclusive)
##GVCFBlock25-26=minGQ=25(inclusive),maxGQ=26(exclusive)
##GVCFBlock26-27=minGQ=26(inclusive),maxGQ=27(exclusive)
##GVCFBlock27-28=minGQ=27(inclusive),maxGQ=28(exclusive)
##GVCFBlock28-29=minGQ=28(inclusive),maxGQ=29(exclusive)
##GVCFBlock29-30=minGQ=29(inclusive),maxGQ=30(exclusive)
##GVCFBlock3-4=minGQ=3(inclusive),maxGQ=4(exclusive)
##GVCFBlock30-31=minGQ=30(inclusive),maxGQ=31(exclusive)
##GVCFBlock31-32=minGQ=31(inclusive),maxGQ=32(exclusive)
##GVCFBlock32-33=minGQ=32(inclusive),maxGQ=33(exclusive)
##GVCFBlock33-34=minGQ=33(inclusive),maxGQ=34(exclusive)
##GVCFBlock34-35=minGQ=34(inclusive),maxGQ=35(exclusive)
##GVCFBlock35-36=minGQ=35(inclusive),maxGQ=36(exclusive)
##GVCFBlock36-37=minGQ=36(inclusive),maxGQ=37(exclusive)
##GVCFBlock37-38=minGQ=37(inclusive),maxGQ=38(exclusive)
##GVCFBlock38-39=minGQ=38(inclusive),maxGQ=39(exclusive)
##GVCFBlock39-40=minGQ=39(inclusive),maxGQ=40(exclusive)
##GVCFBlock4-5=minGQ=4(inclusive),maxGQ=5(exclusive)
##GVCFBlock40-41=minGQ=40(inclusive),maxGQ=41(exclusive)
##GVCFBlock41-42=minGQ=41(inclusive),maxGQ=42(exclusive)
##GVCFBlock42-43=minGQ=42(inclusive),maxGQ=43(exclusive)
##GVCFBlock43-44=minGQ=43(inclusive),maxGQ=44(exclusive)
##GVCFBlock44-45=minGQ=44(inclusive),maxGQ=45(exclusive)
##GVCFBlock45-46=minGQ=45(inclusive),maxGQ=46(exclusive)
##GVCFBlock46-47=minGQ=46(inclusive),maxGQ=47(exclusive)
##GVCFBlock47-48=minGQ=47(inclusive),maxGQ=48(exclusive)
##GVCFBlock48-49=minGQ=48(inclusive),maxGQ=49(exclusive)
##GVCFBlock49-50=minGQ=49(inclusive),maxGQ=50(exclusive)
##GVCFBlock5-6=minGQ=5(inclusive),maxGQ=6(exclusive)
##GVCFBlock50-51=minGQ=50(inclusive),maxGQ=51(exclusive)
##GVCFBlock51-52=minGQ=51(inclusive),maxGQ=52(exclusive)
##GVCFBlock52-53=minGQ=52(inclusive),maxGQ=53(exclusive)
##GVCFBlock53-54=minGQ=53(inclusive),maxGQ=54(exclusive)
##GVCFBlock54-55=minGQ=54(inclusive),maxGQ=55(exclusive)
##GVCFBlock55-56=minGQ=55(inclusive),maxGQ=56(exclusive)
##GVCFBlock56-57=minGQ=56(inclusive),maxGQ=57(exclusive)
##GVCFBlock57-58=minGQ=57(inclusive),maxGQ=58(exclusive)
##GVCFBlock58-59=minGQ=58(inclusive),maxGQ=59(exclusive)
##GVCFBlock59-60=minGQ=59(inclusive),maxGQ=60(exclusive)
##GVCFBlock6-7=minGQ=6(inclusive),maxGQ=7(exclusive)
##GVCFBlock60-70=minGQ=60(inclusive),maxGQ=70(exclusive)
##GVCFBlock7-8=minGQ=7(inclusive),maxGQ=8(exclusive)
##GVCFBlock70-80=minGQ=70(inclusive),maxGQ=80(exclusive)
##GVCFBlock8-9=minGQ=8(inclusive),maxGQ=9(exclusive)
##GVCFBlock80-90=minGQ=80(inclusive),maxGQ=90(exclusive)
##GVCFBlock9-10=minGQ=9(inclusive),maxGQ=10(exclusive)
##GVCFBlock90-99=minGQ=90(inclusive),maxGQ=99(exclusive)
##GVCFBlock99-100=minGQ=99(inclusive),maxGQ=100(exclusive)
##INFO=<ID=BaseQRankSum,Number=1,Type=Float,Description="Z-score from Wilcoxon rank sum test of Alt Vs. Ref base qualities">
##INFO=<ID=ClippingRankSum,Number=1,Type=Float,Description="Z-score From Wilcoxon rank sum test of Alt vs. Ref number of hard clipped bases">
##INFO=<ID=DP,Number=1,Type=Integer,Description="Approximate read depth; some reads may have been filtered">
##INFO=<ID=DS,Number=0,Type=Flag,Description="Were any of the samples downsampled?">
##INFO=<ID=END,Number=1,Type=Integer,Description="Stop position of the interval">
##INFO=<ID=ExcessHet,Number=1,Type=Float,Description="Phred-scaled p-value for exact test of excess heterozygosity">
##INFO=<ID=HaplotypeScore,Number=1,Type=Float,Description="Consistency of the site with at most two segregating haplotypes">
##INFO=<ID=InbreedingCoeff,Number=1,Type=Float,Description="Inbreeding coefficient as estimated from the genotype likelihoods per-sample when compared against the Hardy-Weinberg expectation">
##INFO=<ID=MLEAC,Number=A,Type=Integer,Description="Maximum likelihood expectation (MLE) for the allele counts (not necessarily the same as the AC), for each ALT allele, in the same order as listed">
##INFO=<ID=MLEAF,Number=A,Type=Float,Description="Maximum likelihood expectation (MLE) for the allele frequency (not necessarily the same as the AF), for each ALT allele, in the same order as listed">
##INFO=<ID=MQ,Number=1,Type=Float,Description="RMS Mapping Quality">
##INFO=<ID=MQRankSum,Number=1,Type=Float,Description="Z-score From Wilcoxon rank sum test of Alt vs. Ref read mapping qualities">
##INFO=<ID=RAW_MQ,Number=1,Type=Float,Description="Raw data for RMS Mapping Quality">
##INFO=<ID=ReadPosRankSum,Number=1,Type=Float,Description="Z-score from Wilcoxon rank sum test of Alt vs. Ref read position bias">
##contig=<ID=I,length=15072423>
##contig=<ID=II,length=15279345>
##contig=<ID=III,length=13783700>
##contig=<ID=IV,length=17493793>
##contig=<ID=MtDNA,length=13794>
##contig=<ID=V,length=20924149>
##contig=<ID=X,length=17718866>
##reference=file:///net/queitsch/vol1/Users/Ashley/Worm_Genomes/WS230/Caenorhabditis_elegans.WBcel215.67.dna.toplevel.fa
#CHROM	POS	ID	REF	ALT	QUAL	FILTER	INFO	FORMAT	SEA328
I	1291	.	G	<NON_REF>	.	.	END=1291	GT:DP:GQ:MIN_DP:PL	0/0:11:30:11:0,30,450
I	1671	.	C	<NON_REF>	.	.	END=1671	GT:DP:GQ:MIN_DP:PL	0/0:10:24:10:0,24,360
I	1902	.	C	<NON_REF>	.	.	END=1902	GT:DP:GQ:MIN_DP:PL	0/0:8:12:8:0,12,180
I	1933	.	C	<NON_REF>	.	.	END=1933	GT:DP:GQ:MIN_DP:PL	0/0:9:24:9:0,24,360
I	2138	.	T	<NON_REF>	.	.	END=2138	GT:DP:GQ:MIN_DP:PL	0/0:1:3:1:0,3,39
I	2210	.	T	<NON_REF>	.	.	END=2210	GT:DP:GQ:MIN_DP:PL	0/0:8:24:8:0,24,310
I	2289	.	C	<NON_REF>	.	.	END=2289	GT:DP:GQ:MIN_DP:PL	0/0:3:6:3:0,6,90
I	2290	.	C	<NON_REF>	.	.	END=2290	GT:DP:GQ:MIN_DP:PL	0/0:3:3:3:0,3,45
I	3048	.	C	<NON_REF>	.	.	END=3048	GT:DP:GQ:MIN_DP:PL	0/0:8:18:8:0,18,270
I	3350	.	C	<NON_REF>	.	.	END=3350	GT:DP:GQ:MIN_DP:PL	0/0:0:0:0:0,0,0
I	3659	.	C	<NON_REF>	.	.	END=3659	GT:DP:GQ:MIN_DP:PL	0/0:6:18:6:0,18,233
I	3736	.	T	<NON_REF>	.	.	END=3736	GT:DP:GQ:MIN_DP:PL	0/0:5:12:5:0,12,180
I	3979	.	G	<NON_REF>	.	.	END=3979	GT:DP:GQ:MIN_DP:PL	0/0:16:36:16:0,36,540
I	4559	.	G	<NON_REF>	.	.	END=4559	GT:DP:GQ:MIN_DP:PL	0/0:6:18:6:0,18,233
I	4998	.	C	<NON_REF>	.	.	END=4998	GT:DP:GQ:MIN_DP:PL	0/0:6:18:6:0,18,233
I	6038	.	G	<NON_REF>	.	.	END=6038	GT:DP:GQ:MIN_DP:PL	0/0:6:15:6:0,15,225
I	6313	.	G	<NON_REF>	.	.	END=6314	GT:DP:GQ:MIN_DP:PL	0/0:20:57:20:0,57,855
I	6415	.	C	<NON_REF>	.	.	END=6415	GT:DP:GQ:MIN_DP:PL	0/0:5:9:5:0,9,135
I	6580	.	T	<NON_REF>	.	.	END=6581	GT:DP:GQ:MIN_DP:PL	0/0:8:21:8:0,21,315
I	7565	.	C	<NON_REF>	.	.	END=7565	GT:DP:GQ:MIN_DP:PL	0/0:4:9:4:0,9,135
I	8267	.	A	<NON_REF>	.	.	END=8267	GT:DP:GQ:MIN_DP:PL	0/0:6:18:6:0,18,233
I	8540	.	C	<NON_REF>	.	.	END=8540	GT:DP:GQ:MIN_DP:PL	0/0:9:27:9:0,27,349
I	8636	.	G	<NON_REF>	.	.	END=8636	GT:DP:GQ:MIN_DP:PL	0/0:5:6:5:0,6,90
I	8966	.	C	<NON_REF>	.	.	END=8966	GT:DP:GQ:MIN_DP:PL	0/0:12:21:12:0,21,315
I	8969	.	T	<NON_REF>	.	.	END=8969	GT:DP:GQ:MIN_DP:PL	0/0:12:3:12:0,3,45
I	9007	.	A	<NON_REF>	.	.	END=9007	GT:DP:GQ:MIN_DP:PL	0/0:9:27:9:0,27,349
I	9491	.	G	<NON_REF>	.	.	END=9491	GT:DP:GQ:MIN_DP:PL	0/0:22:54:22:0,54,810
I	9621	.	T	<NON_REF>	.	.	END=9621	GT:DP:GQ:MIN_DP:PL	0/0:1:3:1:0,3,39
I	9817	.	C	<NON_REF>	.	.	END=9817	GT:DP:GQ:MIN_DP:PL	0/0:24:60:24:0,60,900
I	10031	.	T	<NON_REF>	.	.	END=10031	GT:DP:GQ:MIN_DP:PL	0/0:4:12:4:0,12,155
I	10291	.	C	<NON_REF>	.	.	END=10291	GT:DP:GQ:MIN_DP:PL	0/0:3:6:3:0,6,90
I	11350	.	T	<NON_REF>	.	.	END=11350	GT:DP:GQ:MIN_DP:PL	0/0:5:15:5:0,15,194
I	13078	.	C	<NON_REF>	.	.	END=13078	GT:DP:GQ:MIN_DP:PL	0/0:7:18:7:0,18,270
I	14359	.	A	<NON_REF>	.	.	END=14359	GT:DP:GQ:MIN_DP:PL	0/0:13:39:13:0,39,504
I	14778	.	G	<NON_REF>	.	.	END=14778	GT:DP:GQ:MIN_DP:PL	0/0:4:12:4:0,12,147
I	14821	.	G	<NON_REF>	.	.	END=14821	GT:DP:GQ:MIN_DP:PL	0/0:3:6:3:0,6,90
I	15024	.	A	<NON_REF>	.	.	END=15024	GT:DP:GQ:MIN_DP:PL	0/0:6:15:6:0,15,225
I	15539	.	T	<NON_REF>	.	.	END=15539	GT:DP:GQ:MIN_DP:PL	0/0:8:24:8:0,24,310
I	15629	.	G	<NON_REF>	.	.	END=15629	GT:DP:GQ:MIN_DP:PL	0/0:12:36:12:0,36,465
I	16266	.	A	<NON_REF>	.	.	END=16266	GT:DP:GQ:MIN_DP:PL	0/0:5:3:5:0,3,45
I	16440	.	T	<NON_REF>	.	.	END=16440	GT:DP:GQ:MIN_DP:PL	0/0:10:27:10:0,27,405
I	17224	.	G	<NON_REF>	.	.	END=17224	GT:DP:GQ:MIN_DP:PL	0/0:8:24:8:0,24,288
I	17885	.	A	<NON_REF>	.	.	END=17885	GT:DP:GQ:MIN_DP:PL	0/0:2:6:2:0,6,70
I	18032	.	T	<NON_REF>	.	.	END=18032	GT:DP:GQ:MIN_DP:PL	0/0:10:24:10:0,24,360
I	18297	.	T	<NON_REF>	.	.	END=18297	GT:DP:GQ:MIN_DP:PL	0/0:6:15:6:0,15,225
I	18345	.	G	<NON_REF>	.	.	END=18345	GT:DP:GQ:MIN_DP:PL	0/0:1:3:1:0,3,39
I	18466	.	T	<NON_REF>	.	.	END=18466	GT:DP:GQ:MIN_DP:PL	0/0:6:15:6:0,15,225
I	18679	.	G	<NON_REF>	.	.	END=18679	GT:DP:GQ:MIN_DP:PL	0/0:1:0:1:0,0,0
I	18800	.	G	<NON_REF>	.	.	END=18800	GT:DP:GQ:MIN_DP:PL	0/0:3:9:3:0,9,116
I	19368	.	C	<NON_REF>	.	.	END=19368	GT:DP:GQ:MIN_DP:PL	0/0:11:30:11:0,30,450
I	19527	.	G	<NON_REF>	.	.	END=19527	GT:DP:GQ:MIN_DP:PL	0/0:1:0:1:0,0,0
I	19670	.	G	<NON_REF>	.	.	END=19670	GT:DP:GQ:MIN_DP:PL	0/0:5:15:5:0,15,194
I	19821	.	G	<NON_REF>	.	.	END=19821	GT:DP:GQ:MIN_DP:PL	0/0:2:3:2:0,3,45
I	20019	.	A	<NON_REF>	.	.	END=20019	GT:DP:GQ:MIN_DP:PL	0/0:6:18:6:0,18,233
I	20107	.	A	<NON_REF>	.	.	END=20107	GT:DP:GQ:MIN_DP:PL	0/0:1:3:1:0,3,39
I	21304	.	C	<NON_REF>	.	.	END=21304	GT:DP:GQ:MIN_DP:PL	0/0:2:6:2:0,6,78
I	21431	.	A	<NON_REF>	.	.	END=21431	GT:DP:GQ:MIN_DP:PL	0/0:3:3:3:0,3,45
I	22134	.	A	<NON_REF>	.	.	END=22134	GT:DP:GQ:MIN_DP:PL	0/0:6:18:6:0,18,233
I	23395	.	C	<NON_REF>	.	.	END=23395	GT:DP:GQ:MIN_DP:PL	0/0:7:15:7:0,15,225
I	23398	.	A	<NON_REF>	.	.	END=23398	GT:DP:GQ:MIN_DP:PL	0/0:7:18:7:0,18,270
I	23942	.	A	<NON_REF>	.	.	END=23942	GT:DP:GQ:MIN_DP:PL	0/0:7:18:7:0,18,270
I	24356	.	T	<NON_REF>	.	.	END=24356	GT:DP:GQ:MIN_DP:PL	0/0:6:18:6:0,18,233
I	24495	.	C	<NON_REF>	.	.	END=24495	GT:DP:GQ:MIN_DP:PL	0/0:9:24:9:0,24,360
I	26449	.	A	<NON_REF>	.	.	END=26449	GT:DP:GQ:MIN_DP:PL	0/0:14:33:14:0,33,495
I	26634	.	C	<NON_REF>	.	.	END=26634	GT:DP:GQ:MIN_DP:PL	0/0:10:30:10:0,30,360
I	26827	.	G	<NON_REF>	.	.	END=26827	GT:DP:GQ:MIN_DP:PL	0/0:10:30:10:0,30,388
I	27134	.	G	<NON_REF>	.	.	END=27134	GT:DP:GQ:MIN_DP:PL	0/0:24:66:24:0,66,990
I	27555	.	A	<NON_REF>	.	.	END=27555	GT:DP:GQ:MIN_DP:PL	0/0:5:12:5:0,12,180
I	28534	.	T	<NON_REF>	.	.	END=28534	GT:DP:GQ:MIN_DP:PL	0/0:3:6:3:0,6,90
I	28935	.	T	<NON_REF>	.	.	END=28935	GT:DP:GQ:MIN_DP:PL	0/0:3:9:3:0,9,94
I	30671	.	T	<NON_REF>	.	.	END=30671	GT:DP:GQ:MIN_DP:PL	0/0:11:12:11:0,12,180
I	31304	.	G	<NON_REF>	.	.	END=31304	GT:DP:GQ:MIN_DP:PL	0/0:18:27:18:0,27,405
I	32223	.	A	<NON_REF>	.	.	END=32223	GT:DP:GQ:MIN_DP:PL	0/0:18:21:18:0,21,315
I	32311	.	G	<NON_REF>	.	.	END=32311	GT:DP:GQ:MIN_DP:PL	0/0:5:15:5:0,15,194
I	32839	.	A	<NON_REF>	.	.	END=32839	GT:DP:GQ:MIN_DP:PL	0/0:11:33:11:0,33,382
I	32927	.	G	<NON_REF>	.	.	END=32927	GT:DP:GQ:MIN_DP:PL	0/0:15:45:15:0,45,574
I	33673	.	A	<NON_REF>	.	.	END=33673	GT:DP:GQ:MIN_DP:PL	0/0:8:24:8:0,24,310
I	33981	.	A	<NON_REF>	.	.	END=33981	GT:DP:GQ:MIN_DP:PL	0/0:8:15:8:0,15,225
I	34541	.	A	<NON_REF>	.	.	END=34541	GT:DP:GQ:MIN_DP:PL	0/0:3:6:3:0,6,90
I	34842	.	G	<NON_REF>	.	.	END=34842	GT:DP:GQ:MIN_DP:PL	0/0:1:3:1:0,3,39
I	35007	.	G	<NON_REF>	.	.	END=35007	GT:DP:GQ:MIN_DP:PL	0/0:6:15:6:0,15,225
I	35469	.	C	<NON_REF>	.	.	END=35469	GT:DP:GQ:MIN_DP:PL	0/0:12:27:12:0,27,405
I	35908	.	C	<NON_REF>	.	.	END=35908	GT:DP:GQ:MIN_DP:PL	0/0:7:12:7:0,12,180
I	36007	.	C	<NON_REF>	.	.	END=36007	GT:DP:GQ:MIN_DP:PL	0/0:7:15:7:0,15,225
I	36170	.	G	<NON_REF>	.	.	END=36170	GT:DP:GQ:MIN_DP:PL	0/0:9:27:9:0,27,319
I	36179	.	T	<NON_REF>	.	.	END=36179	GT:DP:GQ:MIN_DP:PL	0/0:13:33:13:0,33,495
I	36410	.	C	<NON_REF>	.	.	END=36410	GT:DP:GQ:MIN_DP:PL	0/0:21:63:21:0,63,814
I	37564	.	A	<NON_REF>	.	.	END=37564	GT:DP:GQ:MIN_DP:PL	0/0:14:30:14:0,30,450
I	37716	.	A	<NON_REF>	.	.	END=37716	GT:DP:GQ:MIN_DP:PL	0/0:6:9:6:0,9,135
I	38161	.	T	<NON_REF>	.	.	END=38161	GT:DP:GQ:MIN_DP:PL	0/0:5:9:5:0,9,135
I	40079	.	A	<NON_REF>	.	.	END=40079	GT:DP:GQ:MIN_DP:PL	0/0:21:51:21:0,51,765
I	41151	.	C	<NON_REF>	.	.	END=41151	GT:DP:GQ:MIN_DP:PL	0/0:13:18:13:0,18,270
I	41980	.	G	<NON_REF>	.	.	END=41980	GT:DP:GQ:MIN_DP:PL	0/0:1:3:1:0,3,39
I	42126	.	T	<NON_REF>	.	.	END=42126	GT:DP:GQ:MIN_DP:PL	0/0:3:9:3:0,9,116
I	43212	.	T	<NON_REF>	.	.	END=43212	GT:DP:GQ:MIN_DP:PL	0/0:7:18:7:0,18,270
I	43445	.	C	<NON_REF>	.	.	END=43445	GT:DP:GQ:MIN_DP:PL	0/0:8:21:8:0,21,315
I	43806	.	G	<NON_REF>	.	.	END=43806	GT:DP:GQ:MIN_DP:PL	0/0:4:9:4:0,9,135
I	43941	.	T	<NON_REF>	.	.	END=43941	GT:DP:GQ:MIN_DP:PL	0/0:14:33:14:0,33,495
I	44309	.	A	<NON_REF>	.	.	END=44309	GT:DP:GQ:MIN_DP:PL	0/0:11:15:11:0,15,225
I	44393	.	A	<NON_REF>	.	.	END=44393	GT:DP:GQ:MIN_DP:PL	0/0:8:18:8:0,18,270
I	44615	.	C	<NON_REF>	.	.	END=44615	GT:DP:GQ:MIN_DP:PL	0/0:14:33:14:0,33,495
I	44769	.	G	<NON_REF>	.	.	END=44769	GT:DP:GQ:MIN_DP:PL	0/0:5:0:5:0,0,108
I	45215	.	T	<NON_REF>	.	.	END=45215	GT:DP:GQ:MIN_DP:PL	0/0:7:18:7:0,18,270
I	45222	.	A	<NON_REF>	.	.	END=45222	GT:DP:GQ:MIN_DP:PL	0/0:6:15:6:0,15,225
I	45224	.	T	<NON_REF>	.	.	END=45224	GT:DP:GQ:MIN_DP:PL	0/0:7:18:7:0,18,270
I	45227	.	T	<NON_REF>	.	.	END=45227	GT:DP:GQ:MIN_DP:PL	0/0:7:18:7:0,18,270
I	46395	.	T	<NON_REF>	.	.	END=46395	GT:DP:GQ:MIN_DP:PL	0/0:10:18:10:0,18,270
I	46406	.	A	<NON_REF>	.	.	END=46406	GT:DP:GQ:MIN_DP:PL	0/0:7:21:7:0,21,271
I	47642	.	G	<NON_REF>	.	.	END=47642	GT:DP:GQ:MIN_DP:PL	0/0:2:3:2:0,3,45
I	47662	.	T	<NON_REF>	.	.	END=47662	GT:DP:GQ:MIN_DP:PL	0/0:1:3:1:0,3,39
I	48630	.	T	<NON_REF>	.	.	END=48630	GT:DP:GQ:MIN_DP:PL	0/0:1:3:1:0,3,39
I	48904	.	A	<NON_REF>	.	.	END=48904	GT:DP:GQ:MIN_DP:PL	0/0:11:30:11:0,30,450
I	49843	.	A	<NON_REF>	.	.	END=49843	GT:DP:GQ:MIN_DP:PL	0/0:2:3:2:0,3,45
I	50133	.	G	<NON_REF>	.	.	END=50133	GT:DP:GQ:MIN_DP:PL	0/0:1:3:1:0,3,39
I	50306	.	G	<NON_REF>	.	.	END=50306	GT:DP:GQ:MIN_DP:PL	0/0:0:0:0:0,0,0
I	52726	.	T	<NON_REF>	.	.	END=52726	GT:DP:GQ:MIN_DP:PL	0/0:2:6:2:0,6,78
I	52894	.	G	<NON_REF>	.	.	END=52894	GT:DP:GQ:MIN_DP:PL	0/0:0:0:0:0,0,0
I	53186	.	G	<NON_REF>	.	.	END=53186	GT:DP:GQ:MIN_DP:PL	0/0:5:12:5:0,12,180
I	53904	.	G	<NON_REF>	.	.	END=53904	GT:DP:GQ:MIN_DP:PL	0/0:5:0:5:0,0,0
I	54156	.	C	<NON_REF>	.	.	END=54156	GT:DP:GQ:MIN_DP:PL	0/0:9:21:9:0,21,315
I	55927	.	G	<NON_REF>	.	.	END=55927	GT:DP:GQ:MIN_DP:PL	0/0:13:6:13:0,6,282
I	56338	.	A	<NON_REF>	.	.	END=56338	GT:DP:GQ:MIN_DP:PL	0/0:5:15:5:0,15,194
I	56846	.	C	<NON_REF>	.	.	END=56846	GT:DP:GQ:MIN_DP:PL	0/0:2:6:2:0,6,78
I	57096	.	A	<NON_REF>	.	.	END=57096	GT:DP:GQ:MIN_DP:PL	0/0:10:27:10:0,27,405
I	59116	.	G	<NON_REF>	.	.	END=59116	GT:DP:GQ:MIN_DP:PL	0/0:4:12:4:0,12,155
I	59600	.	T	<NON_REF>	.	.	END=59600	GT:DP:GQ:MIN_DP:PL	0/0:14:36:14:0,36,540
I	60398	.	G	<NON_REF>	.	.	END=60398	GT:DP:GQ:MIN_DP:PL	0/0:17:51:17:0,51,621
I	60467	.	A	<NON_REF>	.	.	END=60467	GT:DP:GQ:MIN_DP:PL	0/0:6:15:6:0,15,225
I	61160	.	G	<NON_REF>	.	.	END=61160	GT:DP:GQ:MIN_DP:PL	0/0:2:6:2:0,6,78
I	62249	.	G	<NON_REF>	.	.	END=62249	GT:DP:GQ:MIN_DP:PL	0/0:9:18:9:0,18,270
I	62642	.	T	<NON_REF>	.	.	END=62642	GT:DP:GQ:MIN_DP:PL	0/0:16:39:16:0,39,585
I	63684	.	T	<NON_REF>	.	.	END=63684	GT:DP:GQ:MIN_DP:PL	0/0:16:42:16:0,42,630
I	64044	.	C	<NON_REF>	.	.	END=64044	GT:DP:GQ:MIN_DP:PL	0/0:15:42:15:0,42,630
I	65110	.	A	<NON_REF>	.	.	END=65110	GT:DP:GQ:MIN_DP:PL	0/0:16:42:16:0,42,630
I	65206	.	A	<NON_REF>	.	.	END=65206	GT:DP:GQ:MIN_DP:PL	0/0:10:27:10:0,27,405
I	66340	.	C	<NON_REF>	.	.	END=66340	GT:DP:GQ:MIN_DP:PL	0/0:4:12:4:0,12,155
I	66673	.	T	<NON_REF>	.	.	END=66673	GT:DP:GQ:MIN_DP:PL	0/0:16:45:16:0,45,675
I	66938	.	A	<NON_REF>	.	.	END=66938	GT:DP:GQ:MIN_DP:PL	0/0:5:6:5:0,6,90
I	67303	.	G	<NON_REF>	.	.	END=67303	GT:DP:GQ:MIN_DP:PL	0/0:5:9:5:0,9,135
I	67537	.	A	<NON_REF>	.	.	END=67537	GT:DP:GQ:MIN_DP:PL	0/0:3:9:3:0,9,116
I	67962	.	A	<NON_REF>	.	.	END=67962	GT:DP:GQ:MIN_DP:PL	0/0:7:12:7:0,12,180
I	68609	.	A	<NON_REF>	.	.	END=68609	GT:DP:GQ:MIN_DP:PL	0/0:14:33:14:0,33,495
I	69453	.	T	<NON_REF>	.	.	END=69453	GT:DP:GQ:MIN_DP:PL	0/0:3:3:3:0,3,45
I	69833	.	G	<NON_REF>	.	.	END=69833	GT:DP:GQ:MIN_DP:PL	0/0:1:3:1:0,3,39
I	70360	.	T	<NON_REF>	.	.	END=70360	GT:DP:GQ:MIN_DP:PL	0/0:9:24:9:0,24,360
I	70937	.	C	<NON_REF>	.	.	END=70937	GT:DP:GQ:MIN_DP:PL	0/0:19:48:19:0,48,720
I	71106	.	A	<NON_REF>	.	.	END=71106	GT:DP:GQ:MIN_DP:PL	0/0:11:27:11:0,27,405
I	71201	.	A	<NON_REF>	.	.	END=71201	GT:DP:GQ:MIN_DP:PL	0/0:3:9:3:0,9,108
I	72302	.	C	<NON_REF>	.	.	END=72302	GT:DP:GQ:MIN_DP:PL	0/0:9:18:9:0,18,270
I	72374	.	G	<NON_REF>	.	.	END=72374	GT:DP:GQ:MIN_DP:PL	0/0:6:12:6:0,12,180
I	72606	.	T	<NON_REF>	.	.	END=72606	GT:DP:GQ:MIN_DP:PL	0/0:8:18:8:0,18,270
I	72660	.	G	<NON_REF>	.	.	END=72660	GT:DP:GQ:MIN_DP:PL	0/0:21:57:21:0,57,855
I	73058	.	C	<NON_REF>	.	.	END=73058	GT:DP:GQ:MIN_DP:PL	0/0:8:24:8:0,24,310
I	75723	.	A	<NON_REF>	.	.	END=75723	GT:DP:GQ:MIN_DP:PL	0/0:8:21:8:0,21,315
I	76311	.	C	<NON_REF>	.	.	END=76311	GT:DP:GQ:MIN_DP:PL	0/0:11:24:11:0,24,360
I	76465	.	T	<NON_REF>	.	.	END=76465	GT:DP:GQ:MIN_DP:PL	0/0:4:12:4:0,12,133
I	76506	.	A	<NON_REF>	.	.	END=76506	GT:DP:GQ:MIN_DP:PL	0/0:5:15:5:0,15,186
I	76755	.	C	<NON_REF>	.	.	END=76755	GT:DP:GQ:MIN_DP:PL	0/0:19:45:19:0,45,675
I	77570	.	A	<NON_REF>	.	.	END=77570	GT:DP:GQ:MIN_DP:PL	0/0:1:3:1:0,3,39
I	77817	.	A	<NON_REF>	.	.	END=77817	GT:DP:GQ:MIN_DP:PL	0/0:9:27:9:0,27,341
I	77905	.	T	<NON_REF>	.	.	END=77905	GT:DP:GQ:MIN_DP:PL	0/0:4:9:4:0,9,135
I	77939	.	G	<NON_REF>	.	.	END=77939	GT:DP:GQ:MIN_DP:PL	0/0:6:15:6:0,15,225
I	78088	.	G	<NON_REF>	.	.	END=78088	GT:DP:GQ:MIN_DP:PL	0/0:4:12:4:0,12,155
I	78781	.	A	<NON_REF>	.	.	END=78781	GT:DP:GQ:MIN_DP:PL	0/0:11:30:11:0,30,450
I	79064	.	A	<NON_REF>	.	.	END=79064	GT:DP:GQ:MIN_DP:PL	0/0:2:6:2:0,6,78
I	79076	.	G	<NON_REF>	.	.	END=79076	GT:DP:GQ:MIN_DP:PL	0/0:4:12:4:0,12,155
I	79484	.	A	<NON_REF>	.	.	END=79484	GT:DP:GQ:MIN_DP:PL	0/0:1:0:1:0,0,0
I	80133	.	T	<NON_REF>	.	.	END=80133	GT:DP:GQ:MIN_DP:PL	0/0:1:3:1:0,3,31
I	80219	.	G	<NON_REF>	.	.	END=80219	GT:DP:GQ:MIN_DP:PL	0/0:0:0:0:0,0,0
I	80408	.	G	<NON_REF>	.	.	END=80408	GT:DP:GQ:MIN_DP:PL	0/0:4:12:4:0,12,147
I	80595	.	A	<NON_REF>	.	.	END=80595	GT:DP:GQ:MIN_DP:PL	0/0:5:12:5:0,12,180
I	81329	.	C	<NON_REF>	.	.	END=81329	GT:DP:GQ:MIN_DP:PL	0/0:10:27:10:0,27,405
I	81583	.	G	<NON_REF>	.	.	END=81583	GT:DP:GQ:MIN_DP:PL	0/0:4:9:4:0,9,135
I	82089	.	T	<NON_REF>	.	.	END=82089	GT:DP:GQ:MIN_DP:PL	0/0:9:21:9:0,21,315
I	82148	.	C	<NON_REF>	.	.	END=82148	GT:DP:GQ:MIN_DP:PL	0/0:5:15:5:0,15,194
I	82248	.	C	<NON_REF>	.	.	END=82248	GT:DP:GQ:MIN_DP:PL	0/0:11:33:11:0,33,426
I	82404	.	C	<NON_REF>	.	.	END=82404	GT:DP:GQ:MIN_DP:PL	0/0:6:15:6:0,15,225
I	82816	.	C	<NON_REF>	.	.	END=82816	GT:DP:GQ:MIN_DP:PL	0/0:3:6:3:0,6,90
I	83173	.	T	<NON_REF>	.	.	END=83173	GT:DP:GQ:MIN_DP:PL	0/0:5:9:5:0,9,135
I	83287	.	T	<NON_REF>	.	.	END=83287	GT:DP:GQ:MIN_DP:PL	0/0:8:24:8:0,24,310
I	84180	.	C	<NON_REF>	.	.	END=84180	GT:DP:GQ:MIN_DP:PL	0/0:9:27:9:0,27,349
I	85991	.	G	<NON_REF>	.	.	END=85991	GT:DP:GQ:MIN_DP:PL	0/0:8:24:8:0,24,288
I	86468	.	G	<NON_REF>	.	.	END=86468	GT:DP:GQ:MIN_DP:PL	0/0:8:24:8:0,24,310
I	87235	.	A	<NON_REF>	.	.	END=87235	GT:DP:GQ:MIN_DP:PL	0/0:24:51:24:0,51,765
I	88085	.	G	<NON_REF>	.	.	END=88085	GT:DP:GQ:MIN_DP:PL	0/0:5:15:5:0,15,172
I	88857	.	G	<NON_REF>	.	.	END=88857	GT:DP:GQ:MIN_DP:PL	0/0:7:15:7:0,15,225
I	89734	.	A	<NON_REF>	.	.	END=89734	GT:DP:GQ:MIN_DP:PL	0/0:0:0:0:0,0,0
I	89780	.	T	<NON_REF>	.	.	END=89780	GT:DP:GQ:MIN_DP:PL	0/0:9:27:9:0,27,349
I	90474	.	C	<NON_REF>	.	.	END=90474	GT:DP:GQ:MIN_DP:PL	0/0:7:3:7:0,3,45
I	91001	.	G	<NON_REF>	.	.	END=91001	GT:DP:GQ:MIN_DP:PL	0/0:0:0:0:0,0,0
I	91040	.	A	<NON_REF>	.	.	END=91040	GT:DP:GQ:MIN_DP:PL	0/0:3:9:3:0,9,116
I	91174	.	T	<NON_REF>	.	.	END=91174	GT:DP:GQ:MIN_DP:PL	0/0:11:24:11:0,24,360
I	91269	.	A	<NON_REF>	.	.	END=91269	GT:DP:GQ:MIN_DP:PL	0/0:7:18:7:0,18,270
I	91288	.	A	<NON_REF>	.	.	END=91288	GT:DP:GQ:MIN_DP:PL	0/0:6:12:6:0,12,180
I	91358	.	A	<NON_REF>	.	.	END=91358	GT:DP:GQ:MIN_DP:PL	0/0:1:0:1:0,0,0
I	91599	.	A	<NON_REF>	.	.	END=91599	GT:DP:GQ:MIN_DP:PL	0/0:14:33:14:0,33,495
I	91632	.	G	<NON_REF>	.	.	END=91632	GT:DP:GQ:MIN_DP:PL	0/0:1:0:1:0,0,0
I	92080	.	G	<NON_REF>	.	.	END=92080	GT:DP:GQ:MIN_DP:PL	0/0:8:7:8:0,7,225
I	92188	.	A	<NON_REF>	.	.	END=92188	GT:DP:GQ:MIN_DP:PL	0/0:3:3:3:0,3,45
I	92616	.	G	<NON_REF>	.	.	END=92616	GT:DP:GQ:MIN_DP:PL	0/0:14:36:14:0,36,540
I	93054	.	C	<NON_REF>	.	.	END=93054	GT:DP:GQ:MIN_DP:PL	0/0:5:15:5:0,15,194
I	93212	.	C	<NON_REF>	.	.	END=93212	GT:DP:GQ:MIN_DP:PL	0/0:3:9:3:0,9,116
I	94022	.	T	<NON_REF>	.	.	END=94022	GT:DP:GQ:MIN_DP:PL	0/0:9:24:9:0,24,360
I	95288	.	G	<NON_REF>	.	.	END=95288	GT:DP:GQ:MIN_DP:PL	0/0:9:24:9:0,24,360
I	95641	.	G	<NON_REF>	.	.	END=95641	GT:DP:GQ:MIN_DP:PL	0/0:8:9:8:0,9,135
I	96144	.	C	<NON_REF>	.	.	END=96144	GT:DP:GQ:MIN_DP:PL	0/0:1:0:1:0,0,0
I	96809	.	A	<NON_REF>	.	.	END=96809	GT:DP:GQ:MIN_DP:PL	0/0:3:6:3:0,6,90
I	97468	.	A	<NON_REF>	.	.	END=97468	GT:DP:GQ:MIN_DP:PL	0/0:2:3:2:0,3,45
I	98064	.	T	<NON_REF>	.	.	END=98064	GT:DP:GQ:MIN_DP:PL	0/0:1:3:1:0,3,39
I	98212	.	T	<NON_REF>	.	.	END=98212	GT:DP:GQ:MIN_DP:PL	0/0:5:12:5:0,12,180
I	99548	.	C	<NON_REF>	.	.	END=99548	GT:DP:GQ:MIN_DP:PL	0/0:2:6:2:0,6,78
I	100042	.	G	<NON_REF>	.	.	END=100042	GT:DP:GQ:MIN_DP:PL	0/0:4:12:4:0,12,155
I	100835	.	A	<NON_REF>	.	.	END=100835	GT:DP:GQ:MIN_DP:PL	0/0:5:0:5:0,0,116
I	103372	.	C	<NON_REF>	.	.	END=103372	GT:DP:GQ:MIN_DP:PL	0/0:8:24:8:0,24,274
I	104086	.	A	<NON_REF>	.	.	END=104086	GT:DP:GQ:MIN_DP:PL	0/0:6:6:6:0,6,90
I	104113	.	T	<NON_REF>	.	.	END=104113	GT:DP:GQ:MIN_DP:PL	0/0:5:12:5:0,12,180
I	104216	.	T	<NON_REF>	.	.	END=104216	GT:DP:GQ:MIN_DP:PL	0/0:1:3:1:0,3,31
I	104891	.	T	<NON_REF>	.	.	END=104891	GT:DP:GQ:MIN_DP:PL	0/0:4:9:4:0,9,135
I	105049	.	C	<NON_REF>	.	.	END=105049	GT:DP:GQ:MIN_DP:PL	0/0:2:6:2:0,6,55
I	105395	.	C	<NON_REF>	.	.	END=105395	GT:DP:GQ:MIN_DP:PL	0/0:12:36:12:0,36,465
I	105891	.	T	<NON_REF>	.	.	END=105891	GT:DP:GQ:MIN_DP:PL	0/0:9:21:9:0,21,315
I	106360	.	G	<NON_REF>	.	.	END=106360	GT:DP:GQ:MIN_DP:PL	0/0:6:12:6:0,12,180
I	106464	.	T	<NON_REF>	.	.	END=106464	GT:DP:GQ:MIN_DP:PL	0/0:6:12:6:0,12,180
I	106465	.	A	<NON_REF>	.	.	END=106465	GT:DP:GQ:MIN_DP:PL	0/0:5:3:5:0,3,45
I	107197	.	G	<NON_REF>	.	.	END=107197	GT:DP:GQ:MIN_DP:PL	0/0:1:3:1:0,3,16
I	107916	.	C	<NON_REF>	.	.	END=107916	GT:DP:GQ:MIN_DP:PL	0/0:11:33:11:0,33,390
I	108300	.	T	<NON_REF>	.	.	END=108300	GT:DP:GQ:MIN_DP:PL	0/0:16:36:16:0,36,540
I	108362	.	A	<NON_REF>	.	.	END=108362	GT:DP:GQ:MIN_DP:PL	0/0:14:33:14:0,33,495
I	108438	.	A	<NON_REF>	.	.	END=108438	GT:DP:GQ:MIN_DP:PL	0/0:6:12:6:0,12,180
I	108785	.	G	<NON_REF>	.	.	END=108785	GT:DP:GQ:MIN_DP:PL	0/0:15:42:15:0,42,630
I	108803	.	C	<NON_REF>	.	.	END=108803	GT:DP:GQ:MIN_DP:PL	0/0:14:33:14:0,33,495
I	109242	.	G	<NON_REF>	.	.	END=109242	GT:DP:GQ:MIN_DP:PL	0/0:6:0:6:0,0,147
I	109460	.	A	<NON_REF>	.	.	END=109460	GT:DP:GQ:MIN_DP:PL	0/0:10:27:10:0,27,405
I	109787	.	C	<NON_REF>	.	.	END=109787	GT:DP:GQ:MIN_DP:PL	0/0:10:21:10:0,21,315
I	113772	.	A	<NON_REF>	.	.	END=113772	GT:DP:GQ:MIN_DP:PL	0/0:8:24:8:0,24,288
I	114263	.	A	<NON_REF>	.	.	END=114263	GT:DP:GQ:MIN_DP:PL	0/0:14:39:14:0,39,585
I	114514	.	T	<NON_REF>	.	.	END=114514	GT:DP:GQ:MIN_DP:PL	0/0:4:12:4:0,12,155
I	115058	.	C	<NON_REF>	.	.	END=115058	GT:DP:GQ:MIN_DP:PL	0/0:12:24:12:0,24,360
I	115139	.	A	<NON_REF>	.	.	END=115139	GT:DP:GQ:MIN_DP:PL	0/0:9:24:9:0,24,360
I	115480	.	G	<NON_REF>	.	.	END=115480	GT:DP:GQ:MIN_DP:PL	0/0:2:6:2:0,6,78
I	115926	.	T	<NON_REF>	.	.	END=115926	GT:DP:GQ:MIN_DP:PL	0/0:1:3:1:0,3,39
I	115963	.	T	<NON_REF>	.	.	END=115963	GT:DP:GQ:MIN_DP:PL	0/0:0:0:0:0,0,0
I	116070	.	T	<NON_REF>	.	.	END=116070	GT:DP:GQ:MIN_DP:PL	0/0:11:16:11:0,16,349
I	116338	.	A	<NON_REF>	.	.	END=116338	GT:DP:GQ:MIN_DP:PL	0/0:3:9:3:0,9,116
I	116346	.	A	<NON_REF>	.	.	END=116346	GT:DP:GQ:MIN_DP:PL	0/0:3:9:3:0,9,94
I	116398	.	T	<NON_REF>	.	.	END=116398	GT:DP:GQ:MIN_DP:PL	0/0:3:9:3:0,9,116
I	116720	.	C	<NON_REF>	.	.	END=116720	GT:DP:GQ:MIN_DP:PL	0/0:6:18:6:0,18,205
I	117089	.	T	<NON_REF>	.	.	END=117089	GT:DP:GQ:MIN_DP:PL	0/0:20:51:20:0,51,765
I	118146	.	A	<NON_REF>	.	.	END=118146	GT:DP:GQ:MIN_DP:PL	0/0:13:33:13:0,33,495
I	119198	.	T	<NON_REF>	.	.	END=119198	GT:DP:GQ:MIN_DP:PL	0/0:3:9:3:0,9,116
I	119308	.	G	<NON_REF>	.	.	END=119308	GT:DP:GQ:MIN_DP:PL	0/0:3:6:3:0,6,90
I	119816	.	G	<NON_REF>	.	.	END=119816	GT:DP:GQ:MIN_DP:PL	0/0:8:15:8:0,15,225
I	120615	.	C	<NON_REF>	.	.	END=120615	GT:DP:GQ:MIN_DP:PL	0/0:4:3:4:0,3,45
I	120653	.	G	<NON_REF>	.	.	END=120653	GT:DP:GQ:MIN_DP:PL	0/0:9:24:9:0,24,360
I	121024	.	T	<NON_REF>	.	.	END=121024	GT:DP:GQ:MIN_DP:PL	0/0:10:27:10:0,27,405
I	121442	.	G	<NON_REF>	.	.	END=121442	GT:DP:GQ:MIN_DP:PL	0/0:10:18:10:0,18,270
I	121504	.	A	<NON_REF>	.	.	END=121504	GT:DP:GQ:MIN_DP:PL	0/0:2:6:2:0,6,78
I	122430	.	G	<NON_REF>	.	.	END=122430	GT:DP:GQ:MIN_DP:PL	0/0:8:21:8:0,21,315
I	122566	.	C	<NON_REF>	.	.	END=122566	GT:DP:GQ:MIN_DP:PL	0/0:10:12:10:0,12,180
I	122715	.	C	<NON_REF>	.	.	END=122715	GT:DP:GQ:MIN_DP:PL	0/0:8:12:8:0,12,180
I	122734	.	G	<NON_REF>	.	.	END=122734	GT:DP:GQ:MIN_DP:PL	0/0:14:36:14:0,36,540
I	124344	.	G	<NON_REF>	.	.	END=124344	GT:DP:GQ:MIN_DP:PL	0/0:10:27:10:0,27,405
I	124546	.	A	<NON_REF>	.	.	END=124546	GT:DP:GQ:MIN_DP:PL	0/0:11:6:11:0,6,90
I	124782	.	T	<NON_REF>	.	.	END=124782	GT:DP:GQ:MIN_DP:PL	0/0:11:0:11:0,0,241
I	125236	.	G	<NON_REF>	.	.	END=125236	GT:DP:GQ:MIN_DP:PL	0/0:2:6:2:0,6,78
I	126111	.	A	<NON_REF>	.	.	END=126111	GT:DP:GQ:MIN_DP:PL	0/0:7:21:7:0,21,271
I	126257	.	A	<NON_REF>	.	.	END=126257	GT:DP:GQ:MIN_DP:PL	0/0:16:36:16:0,36,540
I	126307	.	G	<NON_REF>	.	.	END=126307	GT:DP:GQ:MIN_DP:PL	0/0:6:9:6:0,9,135
I	126520	.	C	<NON_REF>	.	.	END=126520	GT:DP:GQ:MIN_DP:PL	0/0:11:18:11:0,18,270
I	126691	.	G	<NON_REF>	.	.	END=126691	GT:DP:GQ:MIN_DP:PL	0/0:3:9:3:0,9,116
I	126693	.	C	<NON_REF>	.	.	END=126693	GT:DP:GQ:MIN_DP:PL	0/0:3:9:3:0,9,116
I	126950	.	C	<NON_REF>	.	.	END=126950	GT:DP:GQ:MIN_DP:PL	0/0:17:30:17:0,30,450
I	128043	.	G	<NON_REF>	.	.	END=128043	GT:DP:GQ:MIN_DP:PL	0/0:11:33:11:0,33,404
I	128077	.	T	<NON_REF>	.	.	END=128077	GT:DP:GQ:MIN_DP:PL	0/0:13:15:13:0,15,225
I	128215	.	C	<NON_REF>	.	.	END=128215	GT:DP:GQ:MIN_DP:PL	0/0:7:21:7:0,21,271
I	128435	.	T	<NON_REF>	.	.	END=128435	GT:DP:GQ:MIN_DP:PL	0/0:6:12:6:0,12,180
I	129793	.	G	<NON_REF>	.	.	END=129793	GT:DP:GQ:MIN_DP:PL	0/0:6:18:6:0,18,233
I	130380	.	T	<NON_REF>	.	.	END=130380	GT:DP:GQ:MIN_DP:PL	0/0:11:30:11:0,30,450
I	130381	.	C	<NON_REF>	.	.	END=130381	GT:DP:GQ:MIN_DP:PL	0/0:12:33:12:0,33,495
I	130515	.	A	<NON_REF>	.	.	END=130515	GT:DP:GQ:MIN_DP:PL	0/0:9:21:9:0,21,315
I	130518	.	C	<NON_REF>	.	.	END=130518	GT:DP:GQ:MIN_DP:PL	0/0:8:21:8:0,21,315
I	130555	.	A	<NON_REF>	.	.	END=130555	GT:DP:GQ:MIN_DP:PL	0/0:11:0:11:0,0,349
I	130809	.	C	<NON_REF>	.	.	END=130809	GT:DP:GQ:MIN_DP:PL	0/0:4:9:4:0,9,135
I	131197	.	A	<NON_REF>	.	.	END=131197	GT:DP:GQ:MIN_DP:PL	0/0:7:18:7:0,18,270
I	131576	.	A	<NON_REF>	.	.	END=131576	GT:DP:GQ:MIN_DP:PL	0/0:2:6:2:0,6,78
I	131808	.	A	<NON_REF>	.	.	END=131808	GT:DP:GQ:MIN_DP:PL	0/0:1:3:1:0,3,39
I	132320	.	C	<NON_REF>	.	.	END=132320	GT:DP:GQ:MIN_DP:PL	0/0:6:18:6:0,18,210
I	132802	.	A	<NON_REF>	.	.	END=132802	GT:DP:GQ:MIN_DP:PL	0/0:4:12:4:0,12,155
I	133809	.	C	<NON_REF>	.	.	END=133809	GT:DP:GQ:MIN_DP:PL	0/0:6:12:6:0,12,180
I	135132	.	A	<NON_REF>	.	.	END=135132	GT:DP:GQ:MIN_DP:PL	0/0:1:3:1:0,3,39
I	135336	.	T	<NON_REF>	.	.	END=135336	GT:DP:GQ:MIN_DP:PL	0/0:7:0:7:0,0,202
I	136145	.	A	<NON_REF>	.	.	END=136145	GT:DP:GQ:MIN_DP:PL	0/0:6:18:6:0,18,233
I	136310	.	G	<NON_REF>	.	.	END=136310	GT:DP:GQ:MIN_DP:PL	0/0:12:30:12:0,30,450
I	136684	.	G	<NON_REF>	.	.	END=136684	GT:DP:GQ:MIN_DP:PL	0/0:14:3:14:0,3,465
I	136995	.	T	<NON_REF>	.	.	END=136995	GT:DP:GQ:MIN_DP:PL	0/0:5:9:5:0,9,135
I	137138	.	G	<NON_REF>	.	.	END=137138	GT:DP:GQ:MIN_DP:PL	0/0:17:39:17:0,39,585
I	137179	.	C	<NON_REF>	.	.	END=137179	GT:DP:GQ:MIN_DP:PL	0/0:6:15:6:0,15,225
I	137640	.	C	<NON_REF>	.	.	END=137640	GT:DP:GQ:MIN_DP:PL	0/0:17:48:17:0,48,720
I	137689	.	C	<NON_REF>	.	.	END=137689	GT:DP:GQ:MIN_DP:PL	0/0:7:12:7:0,12,180
I	137767	.	T	<NON_REF>	.	.	END=137767	GT:DP:GQ:MIN_DP:PL	0/0:11:27:11:0,27,405
I	140299	.	C	<NON_REF>	.	.	END=140299	GT:DP:GQ:MIN_DP:PL	0/0:3:6:3:0,6,90
I	141329	.	G	<NON_REF>	.	.	END=141329	GT:DP:GQ:MIN_DP:PL	0/0:9:18:9:0,18,270
I	141375	.	C	<NON_REF>	.	.	END=141375	GT:DP:GQ:MIN_DP:PL	0/0:4:12:4:0,12,155
I	143789	.	G	<NON_REF>	.	.	END=143789	GT:DP:GQ:MIN_DP:PL	0/0:1:3:1:0,3,39
I	143999	.	T	<NON_REF>	.	.	END=143999	GT:DP:GQ:MIN_DP:PL	0/0:15:45:15:0,45,582
I	144130	.	T	<NON_REF>	.	.	END=144130	GT:DP:GQ:MIN_DP:PL	0/0:2:6:2:0,6,70
I	144717	.	A	<NON_REF>	.	.	END=144717	GT:DP:GQ:MIN_DP:PL	0/0:13:12:13:0,12,180
I	145261	.	C	<NON_REF>	.	.	END=145261	GT:DP:GQ:MIN_DP:PL	0/0:7:18:7:0,18,270
I	145935	.	G	GA,<NON_REF>	5.28	.	BaseQRankSum=-0.674;ClippingRankSum=0.000;DP=7;ExcessHet=3.0103;MLEAC=1,0;MLEAF=0.500,0.00;MQRankSum=0.000;RAW_MQ=12348.00;ReadPosRankSum=0.000	GT:AD:DP:GQ:PL:SB	0/1:2,2,0:4:25:41,0,25,47,31,78:2,0,1,1
I	148424	.	T	<NON_REF>	.	.	END=148424	GT:DP:GQ:MIN_DP:PL	0/0:2:6:2:0,6,78
I	148495	.	A	<NON_REF>	.	.	END=148495	GT:DP:GQ:MIN_DP:PL	0/0:11:24:11:0,24,360
I	148734	.	T	<NON_REF>	.	.	END=148734	GT:DP:GQ:MIN_DP:PL	0/0:5:12:5:0,12,180
I	150985	.	C	<NON_REF>	.	.	END=150985	GT:DP:GQ:MIN_DP:PL	0/0:5:15:5:0,15,194
I	154292	.	A	<NON_REF>	.	.	END=154292	GT:DP:GQ:MIN_DP:PL	0/0:4:12:4:0,12,155
I	155058	.	A	<NON_REF>	.	.	END=155058	GT:DP:GQ:MIN_DP:PL	0/0:5:9:5:0,9,135
I	155294	.	C	<NON_REF>	.	.	END=155294	GT:DP:GQ:MIN_DP:PL	0/0:6:9:6:0,9,135
I	155753	.	G	<NON_REF>	.	.	END=155753	GT:DP:GQ:MIN_DP:PL	0/0:3:9:3:0,9,116
I	156666	.	A	<NON_REF>	.	.	END=156666	GT:DP:GQ:MIN_DP:PL	0/0:15:6:15:0,6,496
I	156830	.	A	<NON_REF>	.	.	END=156830	GT:DP:GQ:MIN_DP:PL	0/0:6:9:6:0,9,135
I	157398	.	C	<NON_REF>	.	.	END=157398	GT:DP:GQ:MIN_DP:PL	0/0:4:12:4:0,12,155
I	157433	.	C	<NON_REF>	.	.	END=157433	GT:DP:GQ:MIN_DP:PL	0/0:5:15:5:0,15,194
I	157685	.	A	<NON_REF>	.	.	END=157685	GT:DP:GQ:MIN_DP:PL	0/0:5:15:5:0,15,172
I	157875	.	A	<NON_REF>	.	.	END=157875	GT:DP:GQ:MIN_DP:PL	0/0:1:0:1:0,0,0
I	158562	.	C	<NON_REF>	.	.	END=158562	GT:DP:GQ:MIN_DP:PL	0/0:2:6:2:0,6,78
I	159475	.	A	<NON_REF>	.	.	END=159475	GT:DP:GQ:MIN_DP:PL	0/0:8:18:8:0,18,270
I	160560	.	A	<NON_REF>	.	.	END=160560	GT:DP:GQ:MIN_DP:PL	0/0:7:21:7:0,21,271
I	161129	.	G	<NON_REF>	.	.	END=161129	GT:DP:GQ:MIN_DP:PL	0/0:1:3:1:0,3,16
I	162037	.	A	<NON_REF>	.	.	END=162037	GT:DP:GQ:MIN_DP:PL	0/0:11:33:11:0,33,350
I	162406	.	G	<NON_REF>	.	.	END=162406	GT:DP:GQ:MIN_DP:PL	0/0:20:42:20:0,42,630
I	163347	.	G	<NON_REF>	.	.	END=163347	GT:DP:GQ:MIN_DP:PL	0/0:6:12:6:0,12,180
I	164048	.	C	<NON_REF>	.	.	END=164048	GT:DP:GQ:MIN_DP:PL	0/0:13:33:13:0,33,495
I	164282	.	A	<NON_REF>	.	.	END=164282	GT:DP:GQ:MIN_DP:PL	0/0:6:18:6:0,18,225
I	164420	.	A	<NON_REF>	.	.	END=164420	GT:DP:GQ:MIN_DP:PL	0/0:4:12:4:0,12,147
I	164565	.	C	<NON_REF>	.	.	END=164565	GT:DP:GQ:MIN_DP:PL	0/0:10:30:10:0,30,365
I	165070	.	T	<NON_REF>	.	.	END=165070	GT:DP:GQ:MIN_DP:PL	0/0:9:27:9:0,27,349
I	165508	.	G	<NON_REF>	.	.	END=165508	GT:DP:GQ:MIN_DP:PL	0/0:7:21:7:0,21,227
I	165992	.	A	<NON_REF>	.	.	END=165992	GT:DP:GQ:MIN_DP:PL	0/0:10:21:10:0,21,315
I	166183	.	C	<NON_REF>	.	.	END=166183	GT:DP:GQ:MIN_DP:PL	0/0:0:0:0:0,0,0
I	166340	.	G	<NON_REF>	.	.	END=166340	GT:DP:GQ:MIN_DP:PL	0/0:17:51:17:0,51,659
I	166835	.	A	<NON_REF>	.	.	END=166835	GT:DP:GQ:MIN_DP:PL	0/0:7:15:7:0,15,225
I	166843	.	A	<NON_REF>	.	.	END=166843	GT:DP:GQ:MIN_DP:PL	0/0:5:3:5:0,3,45
I	168048	.	T	<NON_REF>	.	.	END=168048	GT:DP:GQ:MIN_DP:PL	0/0:11:24:11:0,24,360
I	168289	.	G	<NON_REF>	.	.	END=168289	GT:DP:GQ:MIN_DP:PL	0/0:0:0:0:0,0,0
I	169016	.	T	<NON_REF>	.	.	END=169016	GT:DP:GQ:MIN_DP:PL	0/0:7:21:7:0,21,271
I	169021	.	A	<NON_REF>	.	.	END=169021	GT:DP:GQ:MIN_DP:PL	0/0:7:15:7:0,15,225
I	169381	.	G	<NON_REF>	.	.	END=169381	GT:DP:GQ:MIN_DP:PL	0/0:5:12:5:0,12,180
I	170358	.	C	<NON_REF>	.	.	END=170358	GT:DP:GQ:MIN_DP:PL	0/0:5:15:5:0,15,186
I	170746	.	G	<NON_REF>	.	.	END=170746	GT:DP:GQ:MIN_DP:PL	0/0:6:1:6:0,1,147
I	171464	.	C	<NON_REF>	.	.	END=171464	GT:DP:GQ:MIN_DP:PL	0/0:8:18:8:0,18,270
I	171656	.	A	<NON_REF>	.	.	END=171656	GT:DP:GQ:MIN_DP:PL	0/0:13:39:13:0,39,504
I	172262	.	C	<NON_REF>	.	.	END=172262	GT:DP:GQ:MIN_DP:PL	0/0:1:3:1:0,3,39
I	172510	.	C	<NON_REF>	.	.	END=172510	GT:DP:GQ:MIN_DP:PL	0/0:11:27:11:0,27,405
I	172908	.	A	<NON_REF>	.	.	END=172908	GT:DP:GQ:MIN_DP:PL	0/0:5:12:5:0,12,180
I	172912	.	A	<NON_REF>	.	.	END=172912	GT:DP:GQ:MIN_DP:PL	0/0:5:15:5:0,15,158
I	175036	.	A	<NON_REF>	.	.	END=175036	GT:DP:GQ:MIN_DP:PL	0/0:6:18:6:0,18,233
I	175779	.	G	<NON_REF>	.	.	END=175779	GT:DP:GQ:MIN_DP:PL	0/0:11:24:11:0,24,360
I	175782	.	T	<NON_REF>	.	.	END=175782	GT:DP:GQ:MIN_DP:PL	0/0:10:24:10:0,24,360
I	176878	.	C	<NON_REF>	.	.	END=176878	GT:DP:GQ:MIN_DP:PL	0/0:7:18:7:0,18,270
I	177245	.	G	<NON_REF>	.	.	END=177245	GT:DP:GQ:MIN_DP:PL	0/0:4:12:4:0,12,155
I	177333	.	C	<NON_REF>	.	.	END=177333	GT:DP:GQ:MIN_DP:PL	0/0:14:36:14:0,36,540
I	178649	.	T	<NON_REF>	.	.	END=178649	GT:DP:GQ:MIN_DP:PL	0/0:18:42:18:0,42,630
I	178713	.	C	<NON_REF>	.	.	END=178713	GT:DP:GQ:MIN_DP:PL	0/0:5:15:5:0,15,172
I	178986	.	A	<NON_REF>	.	.	END=178986	GT:DP:GQ:MIN_DP:PL	0/0:1:3:1:0,3,39
I	179651	.	G	<NON_REF>	.	.	END=179651	GT:DP:GQ:MIN_DP:PL	0/0:3:6:3:0,6,90
I	179783	.	G	<NON_REF>	.	.	END=179783	GT:DP:GQ:MIN_DP:PL	0/0:10:30:10:0,30,388
I	180124	.	T	<NON_REF>	.	.	END=180124	GT:DP:GQ:MIN_DP:PL	0/0:5:0:5:0,0,39
I	181210	.	A	<NON_REF>	.	.	END=181210	GT:DP:GQ:MIN_DP:PL	0/0:8:12:8:0,12,180
I	181442	.	T	<NON_REF>	.	.	END=181442	GT:DP:GQ:MIN_DP:PL	0/0:16:39:16:0,39,585
I	181538	.	T	<NON_REF>	.	.	END=181538	GT:DP:GQ:MIN_DP:PL	0/0:10:30:10:0,30,388
I	181622	.	A	<NON_REF>	.	.	END=181622	GT:DP:GQ:MIN_DP:PL	0/0:2:0:2:0,0,0
I	182821	.	C	<NON_REF>	.	.	END=182821	GT:DP:GQ:MIN_DP:PL	0/0:9:24:9:0,24,360
I	184470	.	G	<NON_REF>	.	.	END=184470	GT:DP:GQ:MIN_DP:PL	0/0:4:9:4:0,9,135
I	184651	.	T	<NON_REF>	.	.	END=184651	GT:DP:GQ:MIN_DP:PL	0/0:6:18:6:0,18,233
I	184659	.	A	<NON_REF>	.	.	END=184659	GT:DP:GQ:MIN_DP:PL	0/0:7:15:7:0,15,225
I	184719	.	A	<NON_REF>	.	.	END=184719	GT:DP:GQ:MIN_DP:PL	0/0:4:9:4:0,9,135
I	184993	.	C	<NON_REF>	.	.	END=184993	GT:DP:GQ:MIN_DP:PL	0/0:6:18:6:0,18,205
I	185308	.	C	<NON_REF>	.	.	END=185308	GT:DP:GQ:MIN_DP:PL	0/0:2:3:2:0,3,45
I	187001	.	G	<NON_REF>	.	.	END=187001	GT:DP:GQ:MIN_DP:PL	0/0:3:6:3:0,6,90
I	187028	.	G	<NON_REF>	.	.	END=187028	GT:DP:GQ:MIN_DP:PL	0/0:2:6:2:0,6,78
I	187122	.	C	<NON_REF>	.	.	END=187122	GT:DP:GQ:MIN_DP:PL	0/0:0:0:0:0,0,0
I	188682	.	T	<NON_REF>	.	.	END=188682	GT:DP:GQ:MIN_DP:PL	0/0:9:24:9:0,24,360
I	189635	.	T	<NON_REF>	.	.	END=189635	GT:DP:GQ:MIN_DP:PL	0/0:14:39:14:0,39,585
I	189916	.	T	<NON_REF>	.	.	END=189916	GT:DP:GQ:MIN_DP:PL	0/0:11:24:11:0,24,360
I	191432	.	A	<NON_REF>	.	.	END=191432	GT:DP:GQ:MIN_DP:PL	0/0:5:12:5:0,12,180
I	191528	.	T	<NON_REF>	.	.	END=191528	GT:DP:GQ:MIN_DP:PL	0/0:9:18:9:0,18,270
I	192888	.	G	<NON_REF>	.	.	END=192888	GT:DP:GQ:MIN_DP:PL	0/0:6:6:6:0,6,90
I	192950	.	C	<NON_REF>	.	.	END=192950	GT:DP:GQ:MIN_DP:PL	0/0:8:24:8:0,24,294
I	193498	.	G	<NON_REF>	.	.	END=193498	GT:DP:GQ:MIN_DP:PL	0/0:0:0:0:0,0,0
I	193960	.	G	<NON_REF>	.	.	END=193960	GT:DP:GQ:MIN_DP:PL	0/0:1:3:1:0,3,39
I	194042	.	A	<NON_REF>	.	.	END=194042	GT:DP:GQ:MIN_DP:PL	0/0:3:9:3:0,9,116
I	194481	.	T	<NON_REF>	.	.	END=194481	GT:DP:GQ:MIN_DP:PL	0/0:6:18:6:0,18,233
I	194483	.	A	<NON_REF>	.	.	END=194483	GT:DP:GQ:MIN_DP:PL	0/0:6:18:6:0,18,233
I	194565	.	T	<NON_REF>	.	.	END=194565	GT:DP:GQ:MIN_DP:PL	0/0:7:21:7:0,21,271
I	194583	.	G	<NON_REF>	.	.	END=194583	GT:DP:GQ:MIN_DP:PL	0/0:7:15:7:0,15,225
I	195647	.	C	<NON_REF>	.	.	END=195647	GT:DP:GQ:MIN_DP:PL	0/0:0:0:0:0,0,0
I	195788	.	G	<NON_REF>	.	.	END=195788	GT:DP:GQ:MIN_DP:PL	0/0:9:21:9:0,21,315
I	195832	.	C	<NON_REF>	.	.	END=195832	GT:DP:GQ:MIN_DP:PL	0/0:0:0:0:0,0,0
I	195871	.	G	<NON_REF>	.	.	END=195871	GT:DP:GQ:MIN_DP:PL	0/0:1:3:1:0,3,39
I	196620	.	A	<NON_REF>	.	.	END=196620	GT:DP:GQ:MIN_DP:PL	0/0:1:3:1:0,3,31
I	196760	.	T	<NON_REF>	.	.	END=196760	GT:DP:GQ:MIN_DP:PL	0/0:2:6:2:0,6,78
I	196881	.	G	<NON_REF>	.	.	END=196881	GT:DP:GQ:MIN_DP:PL	0/0:2:3:2:0,3,45
I	197897	.	A	<NON_REF>	.	.	END=197897	GT:DP:GQ:MIN_DP:PL	0/0:2:6:2:0,6,78
I	198960	.	G	<NON_REF>	.	.	END=198960	GT:DP:GQ:MIN_DP:PL	0/0:6:0:6:0,0,147
I	199407	.	G	<NON_REF>	.	.	END=199407	GT:DP:GQ:MIN_DP:PL	0/0:1:3:1:0,3,39
I	199640	.	A	<NON_REF>	.	.	END=199640	GT:DP:GQ:MIN_DP:PL	0/0:5:15:5:0,15,194
I	200075	.	C	<NON_REF>	.	.	END=200075	GT:DP:GQ:MIN_DP:PL	0/0:10:30:10:0,30,380
I	200231	.	A	<NON_REF>	.	.	END=200231	GT:DP:GQ:MIN_DP:PL	0/0:5:9:5:0,9,135
I	200576	.	A	<NON_REF>	.	.	END=200576	GT:DP:GQ:MIN_DP:PL	0/0:5:6:5:0,6,90
I	201248	.	C	<NON_REF>	.	.	END=201248	GT:DP:GQ:MIN_DP:PL	0/0:6:15:6:0,15,225
I	201738	.	C	<NON_REF>	.	.	END=201738	GT:DP:GQ:MIN_DP:PL	0/0:6:9:6:0,9,135
I	202871	.	C	<NON_REF>	.	.	END=202871	GT:DP:GQ:MIN_DP:PL	0/0:10:18:10:0,18,270
I	202942	.	T	<NON_REF>	.	.	END=202942	GT:DP:GQ:MIN_DP:PL	0/0:8:18:8:0,18,270
I	203260	.	G	<NON_REF>	.	.	END=203260	GT:DP:GQ:MIN_DP:PL	0/0:7:18:7:0,18,270
I	203395	.	A	<NON_REF>	.	.	END=203395	GT:DP:GQ:MIN_DP:PL	0/0:3:6:3:0,6,90
I	203651	.	G	<NON_REF>	.	.	END=203651	GT:DP:GQ:MIN_DP:PL	0/0:3:9:3:0,9,108
I	203714	.	G	<NON_REF>	.	.	END=203714	GT:DP:GQ:MIN_DP:PL	0/0:3:0:3:0,0,39
I	203958	.	C	<NON_REF>	.	.	END=203958	GT:DP:GQ:MIN_DP:PL	0/0:8:12:8:0,12,180
I	204244	.	T	<NON_REF>	.	.	END=204244	GT:DP:GQ:MIN_DP:PL	0/0:8:21:8:0,21,315
I	205269	.	C	<NON_REF>	.	.	END=205269	GT:DP:GQ:MIN_DP:PL	0/0:5:15:5:0,15,194
I	205602	.	G	<NON_REF>	.	.	END=205602	GT:DP:GQ:MIN_DP:PL	0/0:3:6:3:0,6,90
I	205981	.	G	<NON_REF>	.	.	END=205981	GT:DP:GQ:MIN_DP:PL	0/0:6:9:6:0,9,135
I	206355	.	T	<NON_REF>	.	.	END=206355	GT:DP:GQ:MIN_DP:PL	0/0:5:0:5:0,0,139
I	206515	.	C	<NON_REF>	.	.	END=206515	GT:DP:GQ:MIN_DP:PL	0/0:5:12:5:0,12,180
I	206616	.	G	<NON_REF>	.	.	END=206616	GT:DP:GQ:MIN_DP:PL	0/0:1:3:1:0,3,39
I	207482	.	C	<NON_REF>	.	.	END=207482	GT:DP:GQ:MIN_DP:PL	0/0:4:12:4:0,12,133
I	207685	.	C	<NON_REF>	.	.	END=207685	GT:DP:GQ:MIN_DP:PL	0/0:14:26:14:0,26,488
I	208153	.	T	<NON_REF>	.	.	END=208153	GT:DP:GQ:MIN_DP:PL	0/0:0:0:0:0,0,0
I	208852	.	C	<NON_REF>	.	.	END=208852	GT:DP:GQ:MIN_DP:PL	0/0:1:0:1:0,0,0
I	208969	.	T	<NON_REF>	.	.	END=208969	GT:DP:GQ:MIN_DP:PL	0/0:17:39:17:0,39,585
I	208981	.	C	<NON_REF>	.	.	END=208981	GT:DP:GQ:MIN_DP:PL	0/0:13:21:13:0,21,315
I	209276	.	C	<NON_REF>	.	.	END=209276	GT:DP:GQ:MIN_DP:PL	0/0:2:3:2:0,3,45
I	209520	.	G	<NON_REF>	.	.	END=209520	GT:DP:GQ:MIN_DP:PL	0/0:13:39:13:0,39,496
I	209941	.	T	<NON_REF>	.	.	END=209941	GT:DP:GQ:MIN_DP:PL	0/0:10:30:10:0,30,388
I	210602	.	T	<NON_REF>	.	.	END=210602	GT:DP:GQ:MIN_DP:PL	0/0:8:21:8:0,21,315
I	210912	.	G	<NON_REF>	.	.	END=210912	GT:DP:GQ:MIN_DP:PL	0/0:0:0:0:0,0,0
I	211940	.	G	<NON_REF>	.	.	END=211940	GT:DP:GQ:MIN_DP:PL	0/0:5:15:5:0,15,194
I	212348	.	T	<NON_REF>	.	.	END=212348	GT:DP:GQ:MIN_DP:PL	0/0:0:0:0:0,0,0
I	212949	.	A	<NON_REF>	.	.	END=212949	GT:DP:GQ:MIN_DP:PL	0/0:8:21:8:0,21,315
I	213072	.	T	<NON_REF>	.	.	END=213072	GT:DP:GQ:MIN_DP:PL	0/0:6:18:6:0,18,202
I	213244	.	G	<NON_REF>	.	.	END=213244	GT:DP:GQ:MIN_DP:PL	0/0:5:15:5:0,15,194
I	213332	.	G	<NON_REF>	.	.	END=213332	GT:DP:GQ:MIN_DP:PL	0/0:15:33:15:0,33,495
I	213379	.	A	<NON_REF>	.	.	END=213379	GT:DP:GQ:MIN_DP:PL	0/0:5:9:5:0,9,135
I	213527	.	G	<NON_REF>	.	.	END=213527	GT:DP:GQ:MIN_DP:PL	0/0:6:12:6:0,12,180
I	214376	.	T	<NON_REF>	.	.	END=214376	GT:DP:GQ:MIN_DP:PL	0/0:2:6:2:0,6,78
I	216057	.	T	<NON_REF>	.	.	END=216058	GT:DP:GQ:MIN_DP:PL	0/0:3:6:3:0,6,90
I	216947	.	G	<NON_REF>	.	.	END=216947	GT:DP:GQ:MIN_DP:PL	0/0:7:15:7:0,15,225
I	217680	.	A	<NON_REF>	.	.	END=217680	GT:DP:GQ:MIN_DP:PL	0/0:3:9:3:0,9,108
I	217977	.	C	<NON_REF>	.	.	END=217977	GT:DP:GQ:MIN_DP:PL	0/0:5:12:5:0,12,180
I	218027	.	A	<NON_REF>	.	.	END=218028	GT:DP:GQ:MIN_DP:PL	0/0:3:9:3:0,9,116
I	218097	.	A	<NON_REF>	.	.	END=218097	GT:DP:GQ:MIN_DP:PL	0/0:1:3:1:0,3,39
I	218124	.	T	<NON_REF>	.	.	END=218124	GT:DP:GQ:MIN_DP:PL	0/0:4:12:4:0,12,147
I	218281	.	T	<NON_REF>	.	.	END=218281	GT:DP:GQ:MIN_DP:PL	0/0:1:3:1:0,3,39
I	218357	.	T	<NON_REF>	.	.	END=218357	GT:DP:GQ:MIN_DP:PL	0/0:2:6:2:0,6,78
I	218475	.	T	<NON_REF>	.	.	END=218475	GT:DP:GQ:MIN_DP:PL	0/0:5:9:5:0,9,135
I	219913	.	T	<NON_REF>	.	.	END=219913	GT:DP:GQ:MIN_DP:PL	0/0:3:3:3:0,3,45
I	219937	.	T	<NON_REF>	.	.	END=219937	GT:DP:GQ:MIN_DP:PL	0/0:2:6:2:0,6,78
I	220285	.	T	<NON_REF>	.	.	END=220285	GT:DP:GQ:MIN_DP:PL	0/0:6:18:6:0,18,217
I	220483	.	T	<NON_REF>	.	.	END=220483	GT:DP:GQ:MIN_DP:PL	0/0:2:0:2:0,0,0
I	220925	.	C	<NON_REF>	.	.	END=220925	GT:DP:GQ:MIN_DP:PL	0/0:2:6:2:0,6,78
I	221785	.	A	<NON_REF>	.	.	END=221785	GT:DP:GQ:MIN_DP:PL	0/0:13:30:13:0,30,450
I	221811	.	T	<NON_REF>	.	.	END=221811	GT:DP:GQ:MIN_DP:PL	0/0:10:30:10:0,30,335
I	221919	.	T	<NON_REF>	.	.	END=221919	GT:DP:GQ:MIN_DP:PL	0/0:5:15:5:0,15,194
I	221964	.	T	<NON_REF>	.	.	END=221964	GT:DP:GQ:MIN_DP:PL	0/0:3:6:3:0,6,90
I	222097	.	T	<NON_REF>	.	.	END=222097	GT:DP:GQ:MIN_DP:PL	0/0:10:18:10:0,18,270
I	222276	.	A	<NON_REF>	.	.	END=222276	GT:DP:GQ:MIN_DP:PL	0/0:5:15:5:0,15,194
I	223266	.	G	<NON_REF>	.	.	END=223266	GT:DP:GQ:MIN_DP:PL	0/0:11:2:11:0,2,357
I	223451	.	C	<NON_REF>	.	.	END=223451	GT:DP:GQ:MIN_DP:PL	0/0:2:3:2:0,3,45
I	227144	.	C	<NON_REF>	.	.	END=227144	GT:DP:GQ:MIN_DP:PL	0/0:0:0:0:0,0,0
I	227180	.	A	<NON_REF>	.	.	END=227180	GT:DP:GQ:MIN_DP:PL	0/0:0:0:0:0,0,0
I	227526	.	T	<NON_REF>	.	.	END=227526	GT:DP:GQ:MIN_DP:PL	0/0:9:18:9:0,18,270
I	227787	.	G	<NON_REF>	.	.	END=227787	GT:DP:GQ:MIN_DP:PL	0/0:7:12:7:0,12,180
I	227854	.	G	<NON_REF>	.	.	END=227854	GT:DP:GQ:MIN_DP:PL	0/0:6:15:6:0,15,225
I	228208	.	A	<NON_REF>	.	.	END=228208	GT:DP:GQ:MIN_DP:PL	0/0:3:6:3:0,6,90
I	228384	.	C	<NON_REF>	.	.	END=228384	GT:DP:GQ:MIN_DP:PL	0/0:12:30:12:0,30,450
I	228386	.	C	<NON_REF>	.	.	END=228386	GT:DP:GQ:MIN_DP:PL	0/0:13:33:13:0,33,495
I	231084	.	C	<NON_REF>	.	.	END=231084	GT:DP:GQ:MIN_DP:PL	0/0:5:15:5:0,15,194
I	231513	.	T	<NON_REF>	.	.	END=231513	GT:DP:GQ:MIN_DP:PL	0/0:7:15:7:0,15,225
I	232940	.	G	<NON_REF>	.	.	END=232940	GT:DP:GQ:MIN_DP:PL	0/0:1:3:1:0,3,39
I	233031	.	C	<NON_REF>	.	.	END=233031	GT:DP:GQ:MIN_DP:PL	0/0:8:21:8:0,21,315
I	233822	.	C	<NON_REF>	.	.	END=233822	GT:DP:GQ:MIN_DP:PL	0/0:4:6:4:0,6,90
I	237446	.	C	<NON_REF>	.	.	END=237446	GT:DP:GQ:MIN_DP:PL	0/0:8:24:8:0,24,310
I	237556	.	G	<NON_REF>	.	.	END=237556	GT:DP:GQ:MIN_DP:PL	0/0:4:9:4:0,9,135
I	238451	.	G	<NON_REF>	.	.	END=238451	GT:DP:GQ:MIN_DP:PL	0/0:2:6:2:0,6,78
I	238696	.	A	<NON_REF>	.	.	END=238696	GT:DP:GQ:MIN_DP:PL	0/0:2:3:2:0,3,45
I	239689	.	G	<NON_REF>	.	.	END=239689	GT:DP:GQ:MIN_DP:PL	0/0:4:9:4:0,9,135
I	240953	.	G	<NON_REF>	.	.	END=240953	GT:DP:GQ:MIN_DP:PL	0/0:11:30:11:0,30,450
I	241725	.	T	<NON_REF>	.	.	END=241725	GT:DP:GQ:MIN_DP:PL	0/0:9:24:9:0,24,360
I	242052	.	C	<NON_REF>	.	.	END=242052	GT:DP:GQ:MIN_DP:PL	0/0:9:15:9:0,15,225
I	242067	.	G	<NON_REF>	.	.	END=242067	GT:DP:GQ:MIN_DP:PL	0/0:6:0:6:0,0,155
I	242133	.	A	<NON_REF>	.	.	END=242133	GT:DP:GQ:MIN_DP:PL	0/0:9:27:9:0,27,349
I	242203	.	A	<NON_REF>	.	.	END=242203	GT:DP:GQ:MIN_DP:PL	0/0:8:18:8:0,18,270
I	242399	.	A	<NON_REF>	.	.	END=242399	GT:DP:GQ:MIN_DP:PL	0/0:4:6:4:0,6,90
I	242480	.	T	<NON_REF>	.	.	END=242480	GT:DP:GQ:MIN_DP:PL	0/0:2:6:2:0,6,78
I	242667	.	A	<NON_REF>	.	.	END=242667	GT:DP:GQ:MIN_DP:PL	0/0:2:6:2:0,6,78
I	242749	.	T	<NON_REF>	.	.	END=242749	GT:DP:GQ:MIN_DP:PL	0/0:3:6:3:0,6,90
I	246113	.	G	<NON_REF>	.	.	END=246113	GT:DP:GQ:MIN_DP:PL	0/0:17:18:17:0,18,270
I	246114	.	A	<NON_REF>	.	.	END=246114	GT:DP:GQ:MIN_DP:PL	0/0:17:12:17:0,12,180
I	246533	.	T	<NON_REF>	.	.	END=246533	GT:DP:GQ:MIN_DP:PL	0/0:4:12:4:0,12,147
I	246927	.	T	<NON_REF>	.	.	END=246927	GT:DP:GQ:MIN_DP:PL	0/0:12:27:12:0,27,405
I	247468	.	A	<NON_REF>	.	.	END=247468	GT:DP:GQ:MIN_DP:PL	0/0:10:6:10:0,6,90
I	247731	.	A	<NON_REF>	.	.	END=247731	GT:DP:GQ:MIN_DP:PL	0/0:9:27:9:0,27,341
I	247983	.	G	<NON_REF>	.	.	END=247983	GT:DP:GQ:MIN_DP:PL	0/0:9:24:9:0,24,360
I	247985	.	T	<NON_REF>	.	.	END=247985	GT:DP:GQ:MIN_DP:PL	0/0:11:30:11:0,30,450
I	249472	.	G	<NON_REF>	.	.	END=249472	GT:DP:GQ:MIN_DP:PL	0/0:6:15:6:0,15,225
I	249864	.	G	<NON_REF>	.	.	END=249864	GT:DP:GQ:MIN_DP:PL	0/0:12:36:12:0,36,465
I	250801	.	C	<NON_REF>	.	.	END=250801	GT:DP:GQ:MIN_DP:PL	0/0:3:9:3:0,9,116
I	250891	.	T	<NON_REF>	.	.	END=250891	GT:DP:GQ:MIN_DP:PL	0/0:7:15:7:0,15,225
I	250930	.	G	<NON_REF>	.	.	END=250930	GT:DP:GQ:MIN_DP:PL	0/0:5:12:5:0,12,180
I	251447	.	A	<NON_REF>	.	.	END=251447	GT:DP:GQ:MIN_DP:PL	0/0:1:3:1:0,3,39
I	251588	.	G	<NON_REF>	.	.	END=251588	GT:DP:GQ:MIN_DP:PL	0/0:12:27:12:0,27,405
I	251794	.	A	<NON_REF>	.	.	END=251794	GT:DP:GQ:MIN_DP:PL	0/0:9:18:9:0,18,270
I	251821	.	T	<NON_REF>	.	.	END=251821	GT:DP:GQ:MIN_DP:PL	0/0:6:9:6:0,9,135
I	252040	.	T	<NON_REF>	.	.	END=252040	GT:DP:GQ:MIN_DP:PL	0/0:7:18:7:0,18,270
I	252169	.	G	<NON_REF>	.	.	END=252169	GT:DP:GQ:MIN_DP:PL	0/0:4:3:4:0,3,45
I	253109	.	A	<NON_REF>	.	.	END=253109	GT:DP:GQ:MIN_DP:PL	0/0:2:3:2:0,3,45
I	254442	.	T	<NON_REF>	.	.	END=254442	GT:DP:GQ:MIN_DP:PL	0/0:5:12:5:0,12,180
I	255782	.	A	<NON_REF>	.	.	END=255783	GT:DP:GQ:MIN_DP:PL	0/0:5:15:5:0,15,194
I	257676	.	A	<NON_REF>	.	.	END=257676	GT:DP:GQ:MIN_DP:PL	0/0:9:21:9:0,21,315
I	258406	.	C	<NON_REF>	.	.	END=258406	GT:DP:GQ:MIN_DP:PL	0/0:4:9:4:0,9,135
I	259441	.	T	<NON_REF>	.	.	END=259441	GT:DP:GQ:MIN_DP:PL	0/0:0:0:0:0,0,0
I	259756	.	G	<NON_REF>	.	.	END=259756	GT:DP:GQ:MIN_DP:PL	0/0:3:9:3:0,9,116
I	260086	.	A	<NON_REF>	.	.	END=260086	GT:DP:GQ:MIN_DP:PL	0/0:3:3:3:0,3,45
I	260562	.	G	<NON_REF>	.	.	END=260562	GT:DP:GQ:MIN_DP:PL	0/0:9:27:9:0,27,349
I	261900	.	T	<NON_REF>	.	.	END=261900	GT:DP:GQ:MIN_DP:PL	0/0:15:45:15:0,45,574
I	261998	.	T	<NON_REF>	.	.	END=261998	GT:DP:GQ:MIN_DP:PL	0/0:8:15:8:0,15,225
I	262029	.	A	<NON_REF>	.	.	END=262029	GT:DP:GQ:MIN_DP:PL	0/0:2:0:2:0,0,0
I	262038	.	C	<NON_REF>	.	.	END=262038	GT:DP:GQ:MIN_DP:PL	0/0:2:6:2:0,6,78
I	262360	.	G	<NON_REF>	.	.	END=262360	GT:DP:GQ:MIN_DP:PL	0/0:7:18:7:0,18,270
I	262560	.	A	<NON_REF>	.	.	END=262560	GT:DP:GQ:MIN_DP:PL	0/0:12:36:12:0,36,465
I	262703	.	A	<NON_REF>	.	.	END=262703	GT:DP:GQ:MIN_DP:PL	0/0:10:18:10:0,18,270
I	264746	.	T	<NON_REF>	.	.	END=264746	GT:DP:GQ:MIN_DP:PL	0/0:6:18:6:0,18,188
I	266098	.	A	<NON_REF>	.	.	END=266098	GT:DP:GQ:MIN_DP:PL	0/0:4:12:4:0,12,147
I	266130	.	C	<NON_REF>	.	.	END=266130	GT:DP:GQ:MIN_DP:PL	0/0:7:21:7:0,21,249
I	267098	.	T	<NON_REF>	.	.	END=267098	GT:DP:GQ:MIN_DP:PL	0/0:8:24:8:0,24,302
I	267306	.	C	<NON_REF>	.	.	END=267306	GT:DP:GQ:MIN_DP:PL	0/0:7:15:7:0,15,225
I	267874	.	C	<NON_REF>	.	.	END=267874	GT:DP:GQ:MIN_DP:PL	0/0:12:24:12:0,24,360
I	267947	.	C	<NON_REF>	.	.	END=267947	GT:DP:GQ:MIN_DP:PL	0/0:4:9:4:0,9,135
I	268057	.	A	<NON_REF>	.	.	END=268057	GT:DP:GQ:MIN_DP:PL	0/0:5:9:5:0,9,135
I	268332	.	T	<NON_REF>	.	.	END=268332	GT:DP:GQ:MIN_DP:PL	0/0:4:12:4:0,12,147
I	268454	.	G	<NON_REF>	.	.	END=268454	GT:DP:GQ:MIN_DP:PL	0/0:0:0:0:0,0,0
I	268559	.	G	<NON_REF>	.	.	END=268559	GT:DP:GQ:MIN_DP:PL	0/0:4:9:4:0,9,135
I	268561	.	C	<NON_REF>	.	.	END=268561	GT:DP:GQ:MIN_DP:PL	0/0:5:12:5:0,12,180
I	269094	.	A	<NON_REF>	.	.	END=269094	GT:DP:GQ:MIN_DP:PL	0/0:3:6:3:0,6,90
I	269403	.	A	<NON_REF>	.	.	END=269403	GT:DP:GQ:MIN_DP:PL	0/0:12:36:12:0,36,465
I	269566	.	G	<NON_REF>	.	.	END=269566	GT:DP:GQ:MIN_DP:PL	0/0:3:9:3:0,9,116
I	271127	.	A	<NON_REF>	.	.	END=271127	GT:DP:GQ:MIN_DP:PL	0/0:2:3:2:0,3,45
I	271486	.	G	<NON_REF>	.	.	END=271486	GT:DP:GQ:MIN_DP:PL	0/0:2:6:2:0,6,70
I	271785	.	A	<NON_REF>	.	.	END=271785	GT:DP:GQ:MIN_DP:PL	0/0:4:9:4:0,9,135
I	272189	.	G	<NON_REF>	.	.	END=272189	GT:DP:GQ:MIN_DP:PL	0/0:9:0:9:0,0,249
I	272552	.	G	<NON_REF>	.	.	END=272552	GT:DP:GQ:MIN_DP:PL	0/0:10:18:10:0,18,270
I	272886	.	T	<NON_REF>	.	.	END=272886	GT:DP:GQ:MIN_DP:PL	0/0:11:24:11:0,24,360
I	273149	.	C	<NON_REF>	.	.	END=273149	GT:DP:GQ:MIN_DP:PL	0/0:8:21:8:0,21,315
I	274629	.	T	<NON_REF>	.	.	END=274629	GT:DP:GQ:MIN_DP:PL	0/0:2:6:2:0,6,78
I	275200	.	G	<NON_REF>	.	.	END=275200	GT:DP:GQ:MIN_DP:PL	0/0:16:33:16:0,33,495
I	275243	.	T	<NON_REF>	.	.	END=275243	GT:DP:GQ:MIN_DP:PL	0/0:9:9:9:0,9,135
I	275370	.	T	<NON_REF>	.	.	END=275370	GT:DP:GQ:MIN_DP:PL	0/0:11:21:11:0,21,315
I	275823	.	G	<NON_REF>	.	.	END=275823	GT:DP:GQ:MIN_DP:PL	0/0:6:6:6:0,6,90
I	276146	.	T	<NON_REF>	.	.	END=276146	GT:DP:GQ:MIN_DP:PL	0/0:0:0:0:0,0,0
I	276853	.	T	<NON_REF>	.	.	END=276853	GT:DP:GQ:MIN_DP:PL	0/0:0:0:0:0,0,0
I	276983	.	T	<NON_REF>	.	.	END=276983	GT:DP:GQ:MIN_DP:PL	0/0:15:45:15:0,45,537
I	277106	.	A	<NON_REF>	.	.	END=277106	GT:DP:GQ:MIN_DP:PL	0/0:10:18:10:0,18,270
I	277324	.	A	<NON_REF>	.	.	END=277324	GT:DP:GQ:MIN_DP:PL	0/0:5:12:5:0,12,180
I	277551	.	G	<NON_REF>	.	.	END=277551	GT:DP:GQ:MIN_DP:PL	0/0:12:27:12:0,27,405
I	278001	.	C	<NON_REF>	.	.	END=278001	GT:DP:GQ:MIN_DP:PL	0/0:1:3:1:0,3,39
I	278655	.	T	<NON_REF>	.	.	END=278655	GT:DP:GQ:MIN_DP:PL	0/0:3:9:3:0,9,116
I	278810	.	G	<NON_REF>	.	.	END=278811	GT:DP:GQ:MIN_DP:PL	0/0:7:18:7:0,18,270
I	278857	.	G	<NON_REF>	.	.	END=278857	GT:DP:GQ:MIN_DP:PL	0/0:1:0:1:0,0,0
I	278906	.	C	<NON_REF>	.	.	END=278906	GT:DP:GQ:MIN_DP:PL	0/0:1:3:1:0,3,39
I	278919	.	A	<NON_REF>	.	.	END=278919	GT:DP:GQ:MIN_DP:PL	0/0:11:33:11:0,33,426
I	279097	.	T	<NON_REF>	.	.	END=279097	GT:DP:GQ:MIN_DP:PL	0/0:11:18:11:0,18,270
I	279389	.	G	<NON_REF>	.	.	END=279389	GT:DP:GQ:MIN_DP:PL	0/0:11:24:11:0,24,360
I	280420	.	A	<NON_REF>	.	.	END=280420	GT:DP:GQ:MIN_DP:PL	0/0:6:9:6:0,9,135
I	282511	.	A	<NON_REF>	.	.	END=282511	GT:DP:GQ:MIN_DP:PL	0/0:1:3:1:0,3,16
I	283454	.	C	<NON_REF>	.	.	END=283454	GT:DP:GQ:MIN_DP:PL	0/0:8:21:8:0,21,315
I	283658	.	T	<NON_REF>	.	.	END=283658	GT:DP:GQ:MIN_DP:PL	0/0:22:54:22:0,54,810
I	283694	.	T	<NON_REF>	.	.	END=283694	GT:DP:GQ:MIN_DP:PL	0/0:6:3:6:0,3,45
I	283857	.	T	<NON_REF>	.	.	END=283857	GT:DP:GQ:MIN_DP:PL	0/0:9:21:9:0,21,315
I	284133	.	A	<NON_REF>	.	.	END=284133	GT:DP:GQ:MIN_DP:PL	0/0:4:9:4:0,9,135
I	284186	.	C	<NON_REF>	.	.	END=284186	GT:DP:GQ:MIN_DP:PL	0/0:6:15:6:0,15,225
I	284473	.	A	<NON_REF>	.	.	END=284473	GT:DP:GQ:MIN_DP:PL	0/0:9:24:9:0,24,360
I	284480	.	A	<NON_REF>	.	.	END=284480	GT:DP:GQ:MIN_DP:PL	0/0:9:12:9:0,12,180
I	285806	.	C	<NON_REF>	.	.	END=285806	GT:DP:GQ:MIN_DP:PL	0/0:0:0:0:0,0,0
I	285919	.	C	<NON_REF>	.	.	END=285919	GT:DP:GQ:MIN_DP:PL	0/0:24:45:24:0,45,675
I	286429	.	T	<NON_REF>	.	.	END=286429	GT:DP:GQ:MIN_DP:PL	0/0:8:9:8:0,9,135
I	287401	.	T	<NON_REF>	.	.	END=287401	GT:DP:GQ:MIN_DP:PL	0/0:2:3:2:0,3,45
I	288429	.	T	<NON_REF>	.	.	END=288429	GT:DP:GQ:MIN_DP:PL	0/0:3:6:3:0,6,90
I	288722	.	T	<NON_REF>	.	.	END=288722	GT:DP:GQ:MIN_DP:PL	0/0:4:12:4:0,12,155
I	289661	.	C	<NON_REF>	.	.	END=289661	GT:DP:GQ:MIN_DP:PL	0/0:3:6:3:0,6,90
I	291350	.	C	<NON_REF>	.	.	END=291350	GT:DP:GQ:MIN_DP:PL	0/0:14:18:14:0,18,270
I	291927	.	A	<NON_REF>	.	.	END=291927	GT:DP:GQ:MIN_DP:PL	0/0:6:9:6:0,9,135
I	292104	.	A	<NON_REF>	.	.	END=292104	GT:DP:GQ:MIN_DP:PL	0/0:2:6:2:0,6,78
I	292439	.	A	<NON_REF>	.	.	END=292439	GT:DP:GQ:MIN_DP:PL	0/0:5:9:5:0,9,135
I	293097	.	T	<NON_REF>	.	.	END=293097	GT:DP:GQ:MIN_DP:PL	0/0:1:0:1:0,0,0
I	293100	.	A	<NON_REF>	.	.	END=293100	GT:DP:GQ:MIN_DP:PL	0/0:1:0:1:0,0,0
I	293296	.	G	<NON_REF>	.	.	END=293296	GT:DP:GQ:MIN_DP:PL	0/0:9:21:9:0,21,315
I	293333	.	T	<NON_REF>	.	.	END=293333	GT:DP:GQ:MIN_DP:PL	0/0:7:21:7:0,21,263
I	293419	.	C	<NON_REF>	.	.	END=293419	GT:DP:GQ:MIN_DP:PL	0/0:8:21:8:0,21,315
I	293634	.	T	<NON_REF>	.	.	END=293634	GT:DP:GQ:MIN_DP:PL	0/0:15:27:15:0,27,405
I	295132	.	G	<NON_REF>	.	.	END=295132	GT:DP:GQ:MIN_DP:PL	0/0:6:18:6:0,18,233
I	295724	.	G	<NON_REF>	.	.	END=295724	GT:DP:GQ:MIN_DP:PL	0/0:8:24:8:0,24,302
I	295726	.	A	<NON_REF>	.	.	END=295726	GT:DP:GQ:MIN_DP:PL	0/0:8:21:8:0,21,315
I	296009	.	C	<NON_REF>	.	.	END=296009	GT:DP:GQ:MIN_DP:PL	0/0:13:36:13:0,36,540
I	298012	.	C	<NON_REF>	.	.	END=298012	GT:DP:GQ:MIN_DP:PL	0/0:10:30:10:0,30,380
I	298720	.	C	<NON_REF>	.	.	END=298720	GT:DP:GQ:MIN_DP:PL	0/0:5:15:5:0,15,194
I	298982	.	T	<NON_REF>	.	.	END=298982	GT:DP:GQ:MIN_DP:PL	0/0:4:0:4:0,0,0
I	299417	.	A	<NON_REF>	.	.	END=299417	GT:DP:GQ:MIN_DP:PL	0/0:8:24:8:0,24,302
I	299522	.	T	<NON_REF>	.	.	END=299522	GT:DP:GQ:MIN_DP:PL	0/0:9:27:9:0,27,333
I	299689	.	T	<NON_REF>	.	.	END=299689	GT:DP:GQ:MIN_DP:PL	0/0:3:9:3:0,9,116
I	300698	.	A	<NON_REF>	.	.	END=300698	GT:DP:GQ:MIN_DP:PL	0/0:14:30:14:0,30,450
I	301199	.	C	<NON_REF>	.	.	END=301199	GT:DP:GQ:MIN_DP:PL	0/0:4:12:4:0,12,155
I	301652	.	C	<NON_REF>	.	.	END=301652	GT:DP:GQ:MIN_DP:PL	0/0:15:27:15:0,27,405
I	301744	.	G	<NON_REF>	.	.	END=301744	GT:DP:GQ:MIN_DP:PL	0/0:4:9:4:0,9,135
I	302731	.	A	<NON_REF>	.	.	END=302731	GT:DP:GQ:MIN_DP:PL	0/0:9:21:9:0,21,315
I	302903	.	T	<NON_REF>	.	.	END=302903	GT:DP:GQ:MIN_DP:PL	0/0:6:15:6:0,15,225
I	303756	.	T	<NON_REF>	.	.	END=303756	GT:DP:GQ:MIN_DP:PL	0/0:2:3:2:0,3,45
I	304059	.	C	<NON_REF>	.	.	END=304059	GT:DP:GQ:MIN_DP:PL	0/0:7:21:7:0,21,271
I	304149	.	C	<NON_REF>	.	.	END=304149	GT:DP:GQ:MIN_DP:PL	0/0:12:27:12:0,27,405
I	304265	.	G	<NON_REF>	.	.	END=304265	GT:DP:GQ:MIN_DP:PL	0/0:3:3:3:0,3,45
I	304498	.	C	<NON_REF>	.	.	END=304498	GT:DP:GQ:MIN_DP:PL	0/0:2:6:2:0,6,55
I	304536	.	C	<NON_REF>	.	.	END=304536	GT:DP:GQ:MIN_DP:PL	0/0:0:0:0:0,0,0
I	305103	.	C	<NON_REF>	.	.	END=305103	GT:DP:GQ:MIN_DP:PL	0/0:9:21:9:0,21,315
I	305469	.	T	<NON_REF>	.	.	END=305469	GT:DP:GQ:MIN_DP:PL	0/0:1:3:1:0,3,39
I	305738	.	G	<NON_REF>	.	.	END=305738	GT:DP:GQ:MIN_DP:PL	0/0:3:6:3:0,6,90
I	306255	.	C	<NON_REF>	.	.	END=306255	GT:DP:GQ:MIN_DP:PL	0/0:17:0:17:0,0,404
I	307097	.	G	<NON_REF>	.	.	END=307097	GT:DP:GQ:MIN_DP:PL	0/0:9:15:9:0,15,225
I	308190	.	T	<NON_REF>	.	.	END=308190	GT:DP:GQ:MIN_DP:PL	0/0:5:9:5:0,9,135
I	308462	.	C	<NON_REF>	.	.	END=308462	GT:DP:GQ:MIN_DP:PL	0/0:8:18:8:0,18,270
I	308817	.	A	<NON_REF>	.	.	END=308817	GT:DP:GQ:MIN_DP:PL	0/0:7:9:7:0,9,135
I	308986	.	G	<NON_REF>	.	.	END=308986	GT:DP:GQ:MIN_DP:PL	0/0:15:45:15:0,45,545
I	309033	.	T	<NON_REF>	.	.	END=309033	GT:DP:GQ:MIN_DP:PL	0/0:11:27:11:0,27,405
I	310060	.	T	<NON_REF>	.	.	END=310060	GT:DP:GQ:MIN_DP:PL	0/0:11:24:11:0,24,360
I	310351	.	A	<NON_REF>	.	.	END=310351	GT:DP:GQ:MIN_DP:PL	0/0:1:0:1:0,0,0
I	310646	.	A	<NON_REF>	.	.	END=310646	GT:DP:GQ:MIN_DP:PL	0/0:8:21:8:0,21,315
I	310958	.	C	<NON_REF>	.	.	END=310958	GT:DP:GQ:MIN_DP:PL	0/0:13:36:13:0,36,540
I	311209	.	G	<NON_REF>	.	.	END=311209	GT:DP:GQ:MIN_DP:PL	0/0:3:6:3:0,6,90
I	311373	.	C	<NON_REF>	.	.	END=311373	GT:DP:GQ:MIN_DP:PL	0/0:5:15:5:0,15,194
I	311803	.	C	<NON_REF>	.	.	END=311803	GT:DP:GQ:MIN_DP:PL	0/0:9:27:9:0,27,349
I	314242	.	T	<NON_REF>	.	.	END=314242	GT:DP:GQ:MIN_DP:PL	0/0:7:6:7:0,6,90
I	314356	.	G	<NON_REF>	.	.	END=314356	GT:DP:GQ:MIN_DP:PL	0/0:8:24:8:0,24,310
I	316698	.	T	<NON_REF>	.	.	END=316698	GT:DP:GQ:MIN_DP:PL	0/0:7:12:7:0,12,180
I	316722	.	A	<NON_REF>	.	.	END=316722	GT:DP:GQ:MIN_DP:PL	0/0:4:9:4:0,9,135
I	316941	.	G	<NON_REF>	.	.	END=316942	GT:DP:GQ:MIN_DP:PL	0/0:9:24:8:0,24,310
I	316981	.	A	<NON_REF>	.	.	END=316981	GT:DP:GQ:MIN_DP:PL	0/0:6:15:6:0,15,225
I	317016	.	A	<NON_REF>	.	.	END=317016	GT:DP:GQ:MIN_DP:PL	0/0:6:12:6:0,12,180
I	318778	.	G	<NON_REF>	.	.	END=318778	GT:DP:GQ:MIN_DP:PL	0/0:3:9:3:0,9,116
I	319200	.	T	<NON_REF>	.	.	END=319200	GT:DP:GQ:MIN_DP:PL	0/0:0:0:0:0,0,0
I	319209	.	G	<NON_REF>	.	.	END=319209	GT:DP:GQ:MIN_DP:PL	0/0:0:0:0:0,0,0
I	319231	.	G	<NON_REF>	.	.	END=319231	GT:DP:GQ:MIN_DP:PL	0/0:1:3:1:0,3,39
I	319434	.	A	<NON_REF>	.	.	END=319434	GT:DP:GQ:MIN_DP:PL	0/0:1:3:1:0,3,39
I	321008	.	G	<NON_REF>	.	.	END=321008	GT:DP:GQ:MIN_DP:PL	0/0:4:12:4:0,12,155
I	322634	.	C	<NON_REF>	.	.	END=322634	GT:DP:GQ:MIN_DP:PL	0/0:10:27:10:0,27,405
I	323386	.	T	<NON_REF>	.	.	END=323386	GT:DP:GQ:MIN_DP:PL	0/0:2:3:2:0,3,45
I	323611	.	T	<NON_REF>	.	.	END=323611	GT:DP:GQ:MIN_DP:PL	0/0:5:6:5:0,6,90
I	323809	.	A	<NON_REF>	.	.	END=323809	GT:DP:GQ:MIN_DP:PL	0/0:3:6:3:0,6,90
I	323830	.	T	<NON_REF>	.	.	END=323830	GT:DP:GQ:MIN_DP:PL	0/0:4:9:4:0,9,135
I	323867	.	G	<NON_REF>	.	.	END=323867	GT:DP:GQ:MIN_DP:PL	0/0:2:3:2:0,3,45
I	324390	.	A	<NON_REF>	.	.	END=324390	GT:DP:GQ:MIN_DP:PL	0/0:9:21:9:0,21,315
I	324786	.	T	<NON_REF>	.	.	END=324786	GT:DP:GQ:MIN_DP:PL	0/0:1:3:1:0,3,39
I	325481	.	T	<NON_REF>	.	.	END=325481	GT:DP:GQ:MIN_DP:PL	0/0:8:18:8:0,18,270
I	327198	.	A	<NON_REF>	.	.	END=327198	GT:DP:GQ:MIN_DP:PL	0/0:9:24:9:0,24,360
I	327328	.	G	<NON_REF>	.	.	END=327328	GT:DP:GQ:MIN_DP:PL	0/0:3:9:3:0,9,116
I	327368	.	A	<NON_REF>	.	.	END=327368	GT:DP:GQ:MIN_DP:PL	0/0:1:0:1:0,0,0
I	328019	.	G	<NON_REF>	.	.	END=328019	GT:DP:GQ:MIN_DP:PL	0/0:0:0:0:0,0,0
I	328031	.	G	<NON_REF>	.	.	END=328031	GT:DP:GQ:MIN_DP:PL	0/0:0:0:0:0,0,0
I	328072	.	T	<NON_REF>	.	.	END=328073	GT:DP:GQ:MIN_DP:PL	0/0:1:3:1:0,3,39
I	328415	.	C	<NON_REF>	.	.	END=328415	GT:DP:GQ:MIN_DP:PL	0/0:1:0:1:0,0,0
I	329434	.	C	<NON_REF>	.	.	END=329434	GT:DP:GQ:MIN_DP:PL	0/0:3:9:3:0,9,116
I	329529	.	C	<NON_REF>	.	.	END=329529	GT:DP:GQ:MIN_DP:PL	0/0:3:6:3:0,6,90
I	329969	.	A	<NON_REF>	.	.	END=329969	GT:DP:GQ:MIN_DP:PL	0/0:0:0:0:0,0,0
I	330853	.	T	<NON_REF>	.	.	END=330853	GT:DP:GQ:MIN_DP:PL	0/0:1:3:1:0,3,39
I	330908	.	A	<NON_REF>	.	.	END=330908	GT:DP:GQ:MIN_DP:PL	0/0:6:0:6:0,0,155
I	331383	.	A	<NON_REF>	.	.	END=331383	GT:DP:GQ:MIN_DP:PL	0/0:12:18:12:0,18,270
I	331386	.	G	<NON_REF>	.	.	END=331386	GT:DP:GQ:MIN_DP:PL	0/0:13:15:13:0,15,225
I	331714	.	A	<NON_REF>	.	.	END=331714	GT:DP:GQ:MIN_DP:PL	0/0:11:33:11:0,33,398
I	332409	.	A	<NON_REF>	.	.	END=332409	GT:DP:GQ:MIN_DP:PL	0/0:14:30:14:0,30,450
I	332997	.	C	<NON_REF>	.	.	END=332997	GT:DP:GQ:MIN_DP:PL	0/0:1:3:1:0,3,39
I	333287	.	G	<NON_REF>	.	.	END=333287	GT:DP:GQ:MIN_DP:PL	0/0:10:30:10:0,30,321
I	333689	.	A	<NON_REF>	.	.	END=333689	GT:DP:GQ:MIN_DP:PL	0/0:3:9:3:0,9,116
I	333690	.	A	<NON_REF>	.	.	END=333690	GT:DP:GQ:MIN_DP:PL	0/0:3:6:3:0,6,90
I	334158	.	T	<NON_REF>	.	.	END=334158	GT:DP:GQ:MIN_DP:PL	0/0:9:15:9:0,15,225
I	334546	.	T	<NON_REF>	.	.	END=334546	GT:DP:GQ:MIN_DP:PL	0/0:4:12:4:0,12,155
I	334564	.	T	<NON_REF>	.	.	END=334564	GT:DP:GQ:MIN_DP:PL	0/0:4:6:4:0,6,90
I	334581	.	T	<NON_REF>	.	.	END=334581	GT:DP:GQ:MIN_DP:PL	0/0:0:0:0:0,0,0
I	335967	.	A	<NON_REF>	.	.	END=335967	GT:DP:GQ:MIN_DP:PL	0/0:9:24:9:0,24,360
I	336734	.	T	<NON_REF>	.	.	END=336734	GT:DP:GQ:MIN_DP:PL	0/0:6:18:6:0,18,233
I	336747	.	T	<NON_REF>	.	.	END=336747	GT:DP:GQ:MIN_DP:PL	0/0:6:18:6:0,18,233
I	336760	.	T	<NON_REF>	.	.	END=336760	GT:DP:GQ:MIN_DP:PL	0/0:8:15:8:0,15,225
I	337001	.	A	<NON_REF>	.	.	END=337001	GT:DP:GQ:MIN_DP:PL	0/0:6:15:6:0,15,225
I	337026	.	C	<NON_REF>	.	.	END=337026	GT:DP:GQ:MIN_DP:PL	0/0:7:21:7:0,21,271
I	337078	.	G	<NON_REF>	.	.	END=337078	GT:DP:GQ:MIN_DP:PL	0/0:5:15:5:0,15,194
I	337100	.	C	<NON_REF>	.	.	END=337100	GT:DP:GQ:MIN_DP:PL	0/0:10:24:10:0,24,360
I	337244	.	A	<NON_REF>	.	.	END=337244	GT:DP:GQ:MIN_DP:PL	0/0:8:24:8:0,24,310
I	337431	.	G	<NON_REF>	.	.	END=337431	GT:DP:GQ:MIN_DP:PL	0/0:5:15:5:0,15,194
I	337950	.	GA	G,<NON_REF>	238.75	.	DP=8;ExcessHet=3.0103;MLEAC=2,0;MLEAF=1.00,0.00;RAW_MQ=13948.00	GT:AD:DP:GQ:PL:SB	1/1:0,8,0:8:24:276,24,0,276,24,276:0,0,2,6
I	338308	.	G	<NON_REF>	.	.	END=338308	GT:DP:GQ:MIN_DP:PL	0/0:5:0:5:0,0,0
I	341467	.	C	<NON_REF>	.	.	END=341467	GT:DP:GQ:MIN_DP:PL	0/0:3:9:3:0,9,94
I	341472	.	A	<NON_REF>	.	.	END=341472	GT:DP:GQ:MIN_DP:PL	0/0:4:12:4:0,12,133
I	341633	.	G	<NON_REF>	.	.	END=341633	GT:DP:GQ:MIN_DP:PL	0/0:7:12:7:0,12,180
I	341739	.	T	<NON_REF>	.	.	END=341739	GT:DP:GQ:MIN_DP:PL	0/0:9:24:9:0,24,360
I	342191	.	A	<NON_REF>	.	.	END=342191	GT:DP:GQ:MIN_DP:PL	0/0:7:21:7:0,21,249
I	342430	.	T	<NON_REF>	.	.	END=342430	GT:DP:GQ:MIN_DP:PL	0/0:4:9:4:0,9,135
I	342554	.	C	<NON_REF>	.	.	END=342554	GT:DP:GQ:MIN_DP:PL	0/0:9:12:9:0,12,180
I	343134	.	A	<NON_REF>	.	.	END=343134	GT:DP:GQ:MIN_DP:PL	0/0:4:6:4:0,6,90
I	343147	.	G	<NON_REF>	.	.	END=343147	GT:DP:GQ:MIN_DP:PL	0/0:3:9:3:0,9,116
I	343438	.	A	<NON_REF>	.	.	END=343438	GT:DP:GQ:MIN_DP:PL	0/0:6:18:6:0,18,233
I	343667	.	C	<NON_REF>	.	.	END=343667	GT:DP:GQ:MIN_DP:PL	0/0:11:30:11:0,30,450
I	343824	.	A	<NON_REF>	.	.	END=343824	GT:DP:GQ:MIN_DP:PL	0/0:3:6:3:0,6,90
I	343863	.	G	<NON_REF>	.	.	END=343863	GT:DP:GQ:MIN_DP:PL	0/0:14:3:14:0,3,330
I	344064	.	A	<NON_REF>	.	.	END=344064	GT:DP:GQ:MIN_DP:PL	0/0:4:3:4:0,3,45
I	344098	.	G	<NON_REF>	.	.	END=344098	GT:DP:GQ:MIN_DP:PL	0/0:3:9:3:0,9,94
I	344204	.	C	<NON_REF>	.	.	END=344204	GT:DP:GQ:MIN_DP:PL	0/0:3:9:3:0,9,116
I	344444	.	G	<NON_REF>	.	.	END=344444	GT:DP:GQ:MIN_DP:PL	0/0:2:0:2:0,0,8
I	344860	.	T	<NON_REF>	.	.	END=344860	GT:DP:GQ:MIN_DP:PL	0/0:0:0:0:0,0,0
I	345400	.	C	<NON_REF>	.	.	END=345400	GT:DP:GQ:MIN_DP:PL	0/0:6:15:6:0,15,225
I	345869	.	G	<NON_REF>	.	.	END=345869	GT:DP:GQ:MIN_DP:PL	0/0:1:3:1:0,3,39
I	345872	.	G	<NON_REF>	.	.	END=345872	GT:DP:GQ:MIN_DP:PL	0/0:1:3:1:0,3,39
I	346043	.	G	<NON_REF>	.	.	END=346043	GT:DP:GQ:MIN_DP:PL	0/0:2:6:2:0,6,78
I	346112	.	C	<NON_REF>	.	.	END=346112	GT:DP:GQ:MIN_DP:PL	0/0:2:6:2:0,6,55
I	346149	.	T	<NON_REF>	.	.	END=346149	GT:DP:GQ:MIN_DP:PL	0/0:0:0:0:0,0,0
I	346189	.	T	<NON_REF>	.	.	END=346189	GT:DP:GQ:MIN_DP:PL	0/0:1:0:1:0,0,0
I	348229	.	C	<NON_REF>	.	.	END=348229	GT:DP:GQ:MIN_DP:PL	0/0:7:12:7:0,12,180
I	348612	.	C	<NON_REF>	.	.	END=348612	GT:DP:GQ:MIN_DP:PL	0/0:8:21:8:0,21,315
I	348923	.	T	<NON_REF>	.	.	END=348923	GT:DP:GQ:MIN_DP:PL	0/0:3:6:3:0,6,90
I	349068	.	C	<NON_REF>	.	.	END=349068	GT:DP:GQ:MIN_DP:PL	0/0:0:0:0:0,0,0
I	349318	.	A	<NON_REF>	.	.	END=349318	GT:DP:GQ:MIN_DP:PL	0/0:5:15:5:0,15,194
I	349473	.	C	<NON_REF>	.	.	END=349473	GT:DP:GQ:MIN_DP:PL	0/0:8:7:8:0,7,255
I	350442	.	T	<NON_REF>	.	.	END=350442	GT:DP:GQ:MIN_DP:PL	0/0:4:12:4:0,12,155
I	350589	.	A	<NON_REF>	.	.	END=350589	GT:DP:GQ:MIN_DP:PL	0/0:1:3:1:0,3,39
I	351046	.	G	<NON_REF>	.	.	END=351046	GT:DP:GQ:MIN_DP:PL	0/0:4:12:4:0,12,155
I	351403	.	G	<NON_REF>	.	.	END=351403	GT:DP:GQ:MIN_DP:PL	0/0:6:18:6:0,18,225
I	351473	.	G	<NON_REF>	.	.	END=351473	GT:DP:GQ:MIN_DP:PL	0/0:7:21:7:0,21,249
I	351697	.	A	<NON_REF>	.	.	END=351697	GT:DP:GQ:MIN_DP:PL	0/0:16:48:16:0,48,620
I	351710	.	A	<NON_REF>	.	.	END=351710	GT:DP:GQ:MIN_DP:PL	0/0:17:51:17:0,51,659
I	351720	.	T	<NON_REF>	.	.	END=351720	GT:DP:GQ:MIN_DP:PL	0/0:18:45:18:0,45,675
I	352746	.	G	<NON_REF>	.	.	END=352746	GT:DP:GQ:MIN_DP:PL	0/0:11:3:11:0,3,45
I	352807	.	G	<NON_REF>	.	.	END=352807	GT:DP:GQ:MIN_DP:PL	0/0:3:9:3:0,9,116
I	353538	.	G	<NON_REF>	.	.	END=353538	GT:DP:GQ:MIN_DP:PL	0/0:9:21:9:0,21,315
I	354377	.	C	<NON_REF>	.	.	END=354377	GT:DP:GQ:MIN_DP:PL	0/0:6:15:6:0,15,225
I	355606	.	C	<NON_REF>	.	.	END=355606	GT:DP:GQ:MIN_DP:PL	0/0:3:9:3:0,9,116
I	356398	.	T	<NON_REF>	.	.	END=356398	GT:DP:GQ:MIN_DP:PL	0/0:0:0:0:0,0,0
I	357095	.	A	<NON_REF>	.	.	END=357095	GT:DP:GQ:MIN_DP:PL	0/0:7:0:7:0,0,172
I	357584	.	C	<NON_REF>	.	.	END=357584	GT:DP:GQ:MIN_DP:PL	0/0:0:0:0:0,0,0
I	358142	.	T	<NON_REF>	.	.	END=358143	GT:DP:GQ:MIN_DP:PL	0/0:3:9:3:0,9,116
I	358619	.	T	<NON_REF>	.	.	END=358619	GT:DP:GQ:MIN_DP:PL	0/0:5:12:5:0,12,180
I	360613	.	T	<NON_REF>	.	.	END=360613	GT:DP:GQ:MIN_DP:PL	0/0:2:0:2:0,0,0
I	360847	.	C	<NON_REF>	.	.	END=360847	GT:DP:GQ:MIN_DP:PL	0/0:3:9:3:0,9,108
I	361957	.	C	<NON_REF>	.	.	END=361957	GT:DP:GQ:MIN_DP:PL	0/0:10:30:10:0,30,380
I	362303	.	A	<NON_REF>	.	.	END=362303	GT:DP:GQ:MIN_DP:PL	0/0:3:6:3:0,6,90
I	362763	.	A	<NON_REF>	.	.	END=362763	GT:DP:GQ:MIN_DP:PL	0/0:2:6:2:0,6,78
I	362839	.	T	<NON_REF>	.	.	END=362839	GT:DP:GQ:MIN_DP:PL	0/0:6:18:6:0,18,233
I	363880	.	G	<NON_REF>	.	.	END=363880	GT:DP:GQ:MIN_DP:PL	0/0:8:21:8:0,21,315
I	364027	.	G	<NON_REF>	.	.	END=364027	GT:DP:GQ:MIN_DP:PL	0/0:6:18:6:0,18,233
I	366562	.	T	<NON_REF>	.	.	END=366563	GT:DP:GQ:MIN_DP:PL	0/0:1:0:1:0,0,0
I	367431	.	C	<NON_REF>	.	.	END=367431	GT:DP:GQ:MIN_DP:PL	0/0:12:36:12:0,36,387
I	368011	.	T	<NON_REF>	.	.	END=368011	GT:DP:GQ:MIN_DP:PL	0/0:8:18:8:0,18,270
I	368297	.	A	<NON_REF>	.	.	END=368297	GT:DP:GQ:MIN_DP:PL	0/0:8:6:8:0,6,90
I	368322	.	C	<NON_REF>	.	.	END=368322	GT:DP:GQ:MIN_DP:PL	0/0:6:0:6:0,0,78
I	368395	.	T	<NON_REF>	.	.	END=368395	GT:DP:GQ:MIN_DP:PL	0/0:11:27:11:0,27,405
I	368418	.	C	<NON_REF>	.	.	END=368418	GT:DP:GQ:MIN_DP:PL	0/0:9:24:9:0,24,360
I	368425	.	T	<NON_REF>	.	.	END=368425	GT:DP:GQ:MIN_DP:PL	0/0:13:30:13:0,30,450
I	368506	.	C	<NON_REF>	.	.	END=368506	GT:DP:GQ:MIN_DP:PL	0/0:2:6:2:0,6,78
I	368508	.	A	<NON_REF>	.	.	END=368508	GT:DP:GQ:MIN_DP:PL	0/0:2:6:2:0,6,78
I	368850	.	C	<NON_REF>	.	.	END=368850	GT:DP:GQ:MIN_DP:PL	0/0:8:24:8:0,24,310
I	369262	.	A	<NON_REF>	.	.	END=369262	GT:DP:GQ:MIN_DP:PL	0/0:9:15:9:0,15,225
I	369756	.	T	<NON_REF>	.	.	END=369756	GT:DP:GQ:MIN_DP:PL	0/0:2:6:2:0,6,78
I	370342	.	C	<NON_REF>	.	.	END=370342	GT:DP:GQ:MIN_DP:PL	0/0:1:3:1:0,3,39
I	370754	.	C	<NON_REF>	.	.	END=370754	GT:DP:GQ:MIN_DP:PL	0/0:4:0:4:0,0,0
I	370911	.	T	<NON_REF>	.	.	END=370911	GT:DP:GQ:MIN_DP:PL	0/0:2:6:2:0,6,78
I	370957	.	G	<NON_REF>	.	.	END=370957	GT:DP:GQ:MIN_DP:PL	0/0:2:6:2:0,6,78
I	371077	.	T	<NON_REF>	.	.	END=371077	GT:DP:GQ:MIN_DP:PL	0/0:5:9:5:0,9,135
I	371805	.	C	<NON_REF>	.	.	END=371805	GT:DP:GQ:MIN_DP:PL	0/0:3:9:3:0,9,116
I	372102	.	T	<NON_REF>	.	.	END=372102	GT:DP:GQ:MIN_DP:PL	0/0:1:3:1:0,3,39
I	372190	.	A	<NON_REF>	.	.	END=372191	GT:DP:GQ:MIN_DP:PL	0/0:8:24:8:0,24,310
I	372207	.	T	<NON_REF>	.	.	END=372207	GT:DP:GQ:MIN_DP:PL	0/0:10:24:10:0,24,360
I	372523	.	A	<NON_REF>	.	.	END=372523	GT:DP:GQ:MIN_DP:PL	0/0:1:3:1:0,3,39
I	373278	.	T	<NON_REF>	.	.	END=373278	GT:DP:GQ:MIN_DP:PL	0/0:9:27:9:0,27,296
I	373443	.	G	<NON_REF>	.	.	END=373443	GT:DP:GQ:MIN_DP:PL	0/0:10:21:10:0,21,315
I	373447	.	A	<NON_REF>	.	.	END=373447	GT:DP:GQ:MIN_DP:PL	0/0:9:0:9:0,0,249
I	373512	.	G	<NON_REF>	.	.	END=373512	GT:DP:GQ:MIN_DP:PL	0/0:10:0:10:0,0,0
I	373742	.	G	<NON_REF>	.	.	END=373742	GT:DP:GQ:MIN_DP:PL	0/0:7:15:7:0,15,225
I	373950	.	A	<NON_REF>	.	.	END=373950	GT:DP:GQ:MIN_DP:PL	0/0:1:3:1:0,3,39
I	374089	.	T	<NON_REF>	.	.	END=374089	GT:DP:GQ:MIN_DP:PL	0/0:0:0:0:0,0,0
I	374220	.	G	<NON_REF>	.	.	END=374220	GT:DP:GQ:MIN_DP:PL	0/0:3:9:3:0,9,116
I	374237	.	T	<NON_REF>	.	.	END=374237	GT:DP:GQ:MIN_DP:PL	0/0:3:9:3:0,9,94
I	374247	.	G	<NON_REF>	.	.	END=374247	GT:DP:GQ:MIN_DP:PL	0/0:3:9:3:0,9,116
I	374955	.	C	<NON_REF>	.	.	END=374955	GT:DP:GQ:MIN_DP:PL	0/0:2:3:2:0,3,45
I	375071	.	A	<NON_REF>	.	.	END=375071	GT:DP:GQ:MIN_DP:PL	0/0:0:0:0:0,0,0
I	375247	.	T	<NON_REF>	.	.	END=375247	GT:DP:GQ:MIN_DP:PL	0/0:0:0:0:0,0,0
I	375596	.	G	<NON_REF>	.	.	END=375596	GT:DP:GQ:MIN_DP:PL	0/0:3:9:3:0,9,116
I	375715	.	T	<NON_REF>	.	.	END=375715	GT:DP:GQ:MIN_DP:PL	0/0:0:0:0:0,0,0
I	375935	.	A	<NON_REF>	.	.	END=375935	GT:DP:GQ:MIN_DP:PL	0/0:1:3:1:0,3,39
I	375986	.	G	<NON_REF>	.	.	END=375986	GT:DP:GQ:MIN_DP:PL	0/0:1:3:1:0,3,16
I	375993	.	C	<NON_REF>	.	.	END=375993	GT:DP:GQ:MIN_DP:PL	0/0:2:6:2:0,6,55
I	376290	.	T	<NON_REF>	.	.	END=376290	GT:DP:GQ:MIN_DP:PL	0/0:0:0:0:0,0,0
I	376656	.	G	<NON_REF>	.	.	END=376656	GT:DP:GQ:MIN_DP:PL	0/0:8:15:8:0,15,225
I	376735	.	G	<NON_REF>	.	.	END=376735	GT:DP:GQ:MIN_DP:PL	0/0:1:0:1:0,0,0
I	377113	.	G	<NON_REF>	.	.	END=377113	GT:DP:GQ:MIN_DP:PL	0/0:0:0:0:0,0,0
I	377603	.	A	<NON_REF>	.	.	END=377603	GT:DP:GQ:MIN_DP:PL	0/0:6:12:6:0,12,180
I	377709	.	A	<NON_REF>	.	.	END=377709	GT:DP:GQ:MIN_DP:PL	0/0:4:12:4:0,12,133
I	377869	.	T	<NON_REF>	.	.	END=377869	GT:DP:GQ:MIN_DP:PL	0/0:9:15:9:0,15,225
I	377872	.	G	<NON_REF>	.	.	END=377872	GT:DP:GQ:MIN_DP:PL	0/0:10:18:10:0,18,270
I	378125	.	C	<NON_REF>	.	.	END=378125	GT:DP:GQ:MIN_DP:PL	0/0:11:30:11:0,30,450
I	378185	.	A	<NON_REF>	.	.	END=378186	GT:DP:GQ:MIN_DP:PL	0/0:4:9:4:0,9,135
I	378502	.	G	<NON_REF>	.	.	END=378502	GT:DP:GQ:MIN_DP:PL	0/0:3:9:3:0,9,116
I	379451	.	A	<NON_REF>	.	.	END=379451	GT:DP:GQ:MIN_DP:PL	0/0:15:36:15:0,36,540
I	383258	.	G	<NON_REF>	.	.	END=383258	GT:DP:GQ:MIN_DP:PL	0/0:7:15:7:0,15,225
I	383601	.	C	<NON_REF>	.	.	END=383601	GT:DP:GQ:MIN_DP:PL	0/0:4:6:4:0,6,90
I	383691	.	G	<NON_REF>	.	.	END=383691	GT:DP:GQ:MIN_DP:PL	0/0:6:18:6:0,18,233
I	383749	.	A	<NON_REF>	.	.	END=383749	GT:DP:GQ:MIN_DP:PL	0/0:4:12:4:0,12,155
I	384189	.	A	<NON_REF>	.	.	END=384189	GT:DP:GQ:MIN_DP:PL	0/0:0:0:0:0,0,0
I	385335	.	A	<NON_REF>	.	.	END=385335	GT:DP:GQ:MIN_DP:PL	0/0:2:6:2:0,6,78
I	385529	.	C	<NON_REF>	.	.	END=385529	GT:DP:GQ:MIN_DP:PL	0/0:7:4:7:0,4,208
I	385607	.	C	<NON_REF>	.	.	END=385607	GT:DP:GQ:MIN_DP:PL	0/0:11:33:11:0,33,398
I	385683	.	C	<NON_REF>	.	.	END=385683	GT:DP:GQ:MIN_DP:PL	0/0:5:15:5:0,15,194
I	386007	.	A	<NON_REF>	.	.	END=386007	GT:DP:GQ:MIN_DP:PL	0/0:3:9:3:0,9,108
I	386518	.	G	<NON_REF>	.	.	END=386518	GT:DP:GQ:MIN_DP:PL	0/0:3:3:3:0,3,45
I	386715	.	G	<NON_REF>	.	.	END=386715	GT:DP:GQ:MIN_DP:PL	0/0:1:3:1:0,3,31
I	386846	.	T	<NON_REF>	.	.	END=386846	GT:DP:GQ:MIN_DP:PL	0/0:2:6:2:0,6,78
I	387165	.	C	<NON_REF>	.	.	END=387165	GT:DP:GQ:MIN_DP:PL	0/0:3:6:3:0,6,90
I	387440	.	A	<NON_REF>	.	.	END=387440	GT:DP:GQ:MIN_DP:PL	0/0:3:6:3:0,6,90
I	387623	.	T	<NON_REF>	.	.	END=387623	GT:DP:GQ:MIN_DP:PL	0/0:7:21:7:0,21,271
I	387633	.	G	<NON_REF>	.	.	END=387633	GT:DP:GQ:MIN_DP:PL	0/0:6:18:6:0,18,233
I	387795	.	C	<NON_REF>	.	.	END=387795	GT:DP:GQ:MIN_DP:PL	0/0:3:6:3:0,6,90
I	388263	.	G	<NON_REF>	.	.	END=388263	GT:DP:GQ:MIN_DP:PL	0/0:1:3:1:0,3,31
I	388323	.	A	<NON_REF>	.	.	END=388323	GT:DP:GQ:MIN_DP:PL	0/0:0:0:0:0,0,0
I	388787	.	T	<NON_REF>	.	.	END=388787	GT:DP:GQ:MIN_DP:PL	0/0:16:45:16:0,45,675
I	388927	.	A	<NON_REF>	.	.	END=388927	GT:DP:GQ:MIN_DP:PL	0/0:13:15:13:0,15,225
I	388955	.	T	<NON_REF>	.	.	END=388955	GT:DP:GQ:MIN_DP:PL	0/0:4:9:4:0,9,135
I	389348	.	C	<NON_REF>	.	.	END=389348	GT:DP:GQ:MIN_DP:PL	0/0:16:33:16:0,33,495
I	389826	.	G	<NON_REF>	.	.	END=389826	GT:DP:GQ:MIN_DP:PL	0/0:5:15:5:0,15,194
I	389853	.	G	<NON_REF>	.	.	END=389853	GT:DP:GQ:MIN_DP:PL	0/0:4:12:4:0,12,155
I	389987	.	T	<NON_REF>	.	.	END=389987	GT:DP:GQ:MIN_DP:PL	0/0:3:6:3:0,6,90
I	390024	.	A	<NON_REF>	.	.	END=390024	GT:DP:GQ:MIN_DP:PL	0/0:2:6:2:0,6,78
I	390374	.	T	<NON_REF>	.	.	END=390374	GT:DP:GQ:MIN_DP:PL	0/0:4:9:4:0,9,135
I	391304	.	C	<NON_REF>	.	.	END=391304	GT:DP:GQ:MIN_DP:PL	0/0:0:0:0:0,0,0
I	391505	.	C	<NON_REF>	.	.	END=391505	GT:DP:GQ:MIN_DP:PL	0/0:15:33:15:0,33,495
I	391555	.	T	<NON_REF>	.	.	END=391555	GT:DP:GQ:MIN_DP:PL	0/0:1:3:1:0,3,39
I	391888	.	T	<NON_REF>	.	.	END=391888	GT:DP:GQ:MIN_DP:PL	0/0:7:0:7:0,0,116
I	393769	.	A	<NON_REF>	.	.	END=393769	GT:DP:GQ:MIN_DP:PL	0/0:1:3:1:0,3,39
I	393776	.	A	<NON_REF>	.	.	END=393777	GT:DP:GQ:MIN_DP:PL	0/0:1:3:1:0,3,39
I	393785	.	C	<NON_REF>	.	.	END=393785	GT:DP:GQ:MIN_DP:PL	0/0:1:3:1:0,3,39
I	394650	.	C	<NON_REF>	.	.	END=394650	GT:DP:GQ:MIN_DP:PL	0/0:2:6:2:0,6,78
I	394729	.	A	<NON_REF>	.	.	END=394729	GT:DP:GQ:MIN_DP:PL	0/0:12:30:12:0,30,450
I	395420	.	T	<NON_REF>	.	.	END=395420	GT:DP:GQ:MIN_DP:PL	0/0:11:21:11:0,21,315
I	395426	.	A	<NON_REF>	.	.	END=395426	GT:DP:GQ:MIN_DP:PL	0/0:9:27:9:0,27,349
I	395549	.	G	<NON_REF>	.	.	END=395549	GT:DP:GQ:MIN_DP:PL	0/0:5:12:5:0,12,180
I	395651	.	C	<NON_REF>	.	.	END=395651	GT:DP:GQ:MIN_DP:PL	0/0:15:33:15:0,33,495
I	395973	.	T	<NON_REF>	.	.	END=395973	GT:DP:GQ:MIN_DP:PL	0/0:15:36:15:0,36,540
I	396575	.	G	<NON_REF>	.	.	END=396575	GT:DP:GQ:MIN_DP:PL	0/0:5:0:5:0,0,116
I	398030	.	A	<NON_REF>	.	.	END=398030	GT:DP:GQ:MIN_DP:PL	0/0:2:6:2:0,6,70
I	398036	.	G	<NON_REF>	.	.	END=398036	GT:DP:GQ:MIN_DP:PL	0/0:3:9:3:0,9,116
I	398556	.	G	<NON_REF>	.	.	END=398556	GT:DP:GQ:MIN_DP:PL	0/0:11:0:11:0,0,349
I	398879	.	C	<NON_REF>	.	.	END=398879	GT:DP:GQ:MIN_DP:PL	0/0:15:6:15:0,6,468
I	399075	.	G	<NON_REF>	.	.	END=399075	GT:DP:GQ:MIN_DP:PL	0/0:4:6:4:0,6,90
I	399385	.	G	<NON_REF>	.	.	END=399385	GT:DP:GQ:MIN_DP:PL	0/0:2:6:2:0,6,70
I	399858	.	C	<NON_REF>	.	.	END=399858	GT:DP:GQ:MIN_DP:PL	0/0:4:9:4:0,9,135
I	400257	.	T	<NON_REF>	.	.	END=400257	GT:DP:GQ:MIN_DP:PL	0/0:2:6:2:0,6,78
I	400366	.	T	<NON_REF>	.	.	END=400366	GT:DP:GQ:MIN_DP:PL	0/0:3:9:3:0,9,116
I	400852	.	A	<NON_REF>	.	.	END=400852	GT:DP:GQ:MIN_DP:PL	0/0:5:15:5:0,15,194
I	400876	.	T	<NON_REF>	.	.	END=400876	GT:DP:GQ:MIN_DP:PL	0/0:15:36:15:0,36,540
I	401734	.	C	<NON_REF>	.	.	END=401734	GT:DP:GQ:MIN_DP:PL	0/0:5:15:5:0,15,194
I	401945	.	C	<NON_REF>	.	.	END=401945	GT:DP:GQ:MIN_DP:PL	0/0:3:6:3:0,6,90
I	403503	.	T	<NON_REF>	.	.	END=403503	GT:DP:GQ:MIN_DP:PL	0/0:7:21:7:0,21,271
I	404082	.	A	<NON_REF>	.	.	END=404082	GT:DP:GQ:MIN_DP:PL	0/0:10:27:10:0,27,405
I	404204	.	C	<NON_REF>	.	.	END=404204	GT:DP:GQ:MIN_DP:PL	0/0:0:0:0:0,0,0
I	404220	.	G	<NON_REF>	.	.	END=404220	GT:DP:GQ:MIN_DP:PL	0/0:2:6:2:0,6,70
I	404355	.	G	<NON_REF>	.	.	END=404356	GT:DP:GQ:MIN_DP:PL	0/0:10:18:9:0,18,270
I	404702	.	C	<NON_REF>	.	.	END=404702	GT:DP:GQ:MIN_DP:PL	0/0:4:9:4:0,9,135
I	404751	.	G	<NON_REF>	.	.	END=404751	GT:DP:GQ:MIN_DP:PL	0/0:1:3:1:0,3,39
I	404808	.	A	<NON_REF>	.	.	END=404808	GT:DP:GQ:MIN_DP:PL	0/0:4:12:4:0,12,155
I	405474	.	G	<NON_REF>	.	.	END=405474	GT:DP:GQ:MIN_DP:PL	0/0:8:12:8:0,12,180
I	405817	.	A	<NON_REF>	.	.	END=405817	GT:DP:GQ:MIN_DP:PL	0/0:4:12:4:0,12,155
I	406077	.	C	<NON_REF>	.	.	END=406077	GT:DP:GQ:MIN_DP:PL	0/0:5:15:5:0,15,194
I	406633	.	G	<NON_REF>	.	.	END=406633	GT:DP:GQ:MIN_DP:PL	0/0:1:3:1:0,3,39
I	406738	.	T	<NON_REF>	.	.	END=406738	GT:DP:GQ:MIN_DP:PL	0/0:0:0:0:0,0,0
I	406885	.	C	<NON_REF>	.	.	END=406885	GT:DP:GQ:MIN_DP:PL	0/0:2:6:2:0,6,78
I	407751	.	G	<NON_REF>	.	.	END=407751	GT:DP:GQ:MIN_DP:PL	0/0:4:12:4:0,12,155
I	407862	.	T	<NON_REF>	.	.	END=407864	GT:DP:GQ:MIN_DP:PL	0/0:3:9:3:0,9,116
I	408117	.	T	<NON_REF>	.	.	END=408117	GT:DP:GQ:MIN_DP:PL	0/0:3:9:3:0,9,116
I	408213	.	A	<NON_REF>	.	.	END=408213	GT:DP:GQ:MIN_DP:PL	0/0:4:9:4:0,9,135
I	408443	.	C	<NON_REF>	.	.	END=408443	GT:DP:GQ:MIN_DP:PL	0/0:1:3:1:0,3,39
I	408457	.	G	<NON_REF>	.	.	END=408457	GT:DP:GQ:MIN_DP:PL	0/0:1:3:1:0,3,39
I	408864	.	A	<NON_REF>	.	.	END=408864	GT:DP:GQ:MIN_DP:PL	0/0:0:0:0:0,0,0
I	408994	.	A	<NON_REF>	.	.	END=408994	GT:DP:GQ:MIN_DP:PL	0/0:12:15:12:0,15,225
I	409195	.	C	<NON_REF>	.	.	END=409195	GT:DP:GQ:MIN_DP:PL	0/0:3:6:3:0,6,90
I	409312	.	G	<NON_REF>	.	.	END=409312	GT:DP:GQ:MIN_DP:PL	0/0:7:21:7:0,21,271
I	409464	.	C	<NON_REF>	.	.	END=409464	GT:DP:GQ:MIN_DP:PL	0/0:2:3:2:0,3,45
I	409696	.	T	<NON_REF>	.	.	END=409696	GT:DP:GQ:MIN_DP:PL	0/0:22:57:22:0,57,855
I	410710	.	G	<NON_REF>	.	.	END=410710	GT:DP:GQ:MIN_DP:PL	0/0:3:9:3:0,9,116
I	411136	.	A	<NON_REF>	.	.	END=411136	GT:DP:GQ:MIN_DP:PL	0/0:0:0:0:0,0,0
I	411793	.	A	<NON_REF>	.	.	END=411793	GT:DP:GQ:MIN_DP:PL	0/0:5:9:5:0,9,135
I	411949	.	A	<NON_REF>	.	.	END=411949	GT:DP:GQ:MIN_DP:PL	0/0:6:18:6:0,18,210
I	412069	.	T	<NON_REF>	.	.	END=412069	GT:DP:GQ:MIN_DP:PL	0/0:0:0:0:0,0,0
I	412112	.	G	<NON_REF>	.	.	END=412112	GT:DP:GQ:MIN_DP:PL	0/0:0:0:0:0,0,0
I	412977	.	G	<NON_REF>	.	.	END=412977	GT:DP:GQ:MIN_DP:PL	0/0:5:12:5:0,12,180
I	413359	.	C	<NON_REF>	.	.	END=413359	GT:DP:GQ:MIN_DP:PL	0/0:6:18:6:0,18,233
I	413573	.	A	<NON_REF>	.	.	END=413573	GT:DP:GQ:MIN_DP:PL	0/0:10:27:10:0,27,405
I	413613	.	A	<NON_REF>	.	.	END=413613	GT:DP:GQ:MIN_DP:PL	0/0:15:45:15:0,45,582
I	413940	.	G	<NON_REF>	.	.	END=413940	GT:DP:GQ:MIN_DP:PL	0/0:10:18:10:0,18,270
I	414023	.	A	<NON_REF>	.	.	END=414023	GT:DP:GQ:MIN_DP:PL	0/0:6:6:6:0,6,90
I	414658	.	A	<NON_REF>	.	.	END=414658	GT:DP:GQ:MIN_DP:PL	0/0:0:0:0:0,0,0
I	415695	.	C	<NON_REF>	.	.	END=415695	GT:DP:GQ:MIN_DP:PL	0/0:1:3:1:0,3,39
I	416586	.	A	<NON_REF>	.	.	END=416586	GT:DP:GQ:MIN_DP:PL	0/0:3:9:3:0,9,116
I	416706	.	A	<NON_REF>	.	.	END=416706	GT:DP:GQ:MIN_DP:PL	0/0:2:6:2:0,6,78
I	416783	.	G	<NON_REF>	.	.	END=416783	GT:DP:GQ:MIN_DP:PL	0/0:6:15:6:0,15,225
I	417721	.	C	<NON_REF>	.	.	END=417721	GT:DP:GQ:MIN_DP:PL	0/0:8:7:8:0,7,202
I	418228	.	C	<NON_REF>	.	.	END=418228	GT:DP:GQ:MIN_DP:PL	0/0:13:30:13:0,30,450
I	418363	.	G	<NON_REF>	.	.	END=418363	GT:DP:GQ:MIN_DP:PL	0/0:10:15:10:0,15,225
I	418614	.	A	<NON_REF>	.	.	END=418615	GT:DP:GQ:MIN_DP:PL	0/0:13:33:13:0,33,495
I	418819	.	A	<NON_REF>	.	.	END=418820	GT:DP:GQ:MIN_DP:PL	0/0:5:15:5:0,15,172
I	418880	.	A	<NON_REF>	.	.	END=418880	GT:DP:GQ:MIN_DP:PL	0/0:9:24:9:0,24,360
I	418907	.	A	<NON_REF>	.	.	END=418907	GT:DP:GQ:MIN_DP:PL	0/0:19:51:19:0,51,765
I	418977	.	C	<NON_REF>	.	.	END=418977	GT:DP:GQ:MIN_DP:PL	0/0:18:51:18:0,51,765
I	419119	.	T	<NON_REF>	.	.	END=419119	GT:DP:GQ:MIN_DP:PL	0/0:6:12:6:0,12,180
I	419145	.	G	<NON_REF>	.	.	END=419145	GT:DP:GQ:MIN_DP:PL	0/0:4:0:4:0,0,78
I	421233	.	T	<NON_REF>	.	.	END=421234	GT:DP:GQ:MIN_DP:PL	0/0:9:18:9:0,18,270
I	421370	.	A	<NON_REF>	.	.	END=421370	GT:DP:GQ:MIN_DP:PL	0/0:5:15:5:0,15,194
I	421532	.	A	<NON_REF>	.	.	END=421532	GT:DP:GQ:MIN_DP:PL	0/0:5:12:5:0,12,180
I	422076	.	A	<NON_REF>	.	.	END=422076	GT:DP:GQ:MIN_DP:PL	0/0:9:15:9:0,15,225
I	422412	.	A	<NON_REF>	.	.	END=422412	GT:DP:GQ:MIN_DP:PL	0/0:3:9:3:0,9,94
I	422768	.	G	<NON_REF>	.	.	END=422768	GT:DP:GQ:MIN_DP:PL	0/0:7:18:7:0,18,270
I	423333	.	A	<NON_REF>	.	.	END=423333	GT:DP:GQ:MIN_DP:PL	0/0:2:3:2:0,3,45
I	423414	.	T	<NON_REF>	.	.	END=423414	GT:DP:GQ:MIN_DP:PL	0/0:4:12:4:0,12,155
I	424222	.	T	<NON_REF>	.	.	END=424222	GT:DP:GQ:MIN_DP:PL	0/0:8:18:8:0,18,270
I	424787	.	T	<NON_REF>	.	.	END=424787	GT:DP:GQ:MIN_DP:PL	0/0:12:27:12:0,27,405
I	424905	.	A	<NON_REF>	.	.	END=424905	GT:DP:GQ:MIN_DP:PL	0/0:0:0:0:0,0,0
I	425007	.	T	<NON_REF>	.	.	END=425007	GT:DP:GQ:MIN_DP:PL	0/0:6:15:6:0,15,225
I	425585	.	C	<NON_REF>	.	.	END=425585	GT:DP:GQ:MIN_DP:PL	0/0:2:6:2:0,6,78
I	425676	.	C	<NON_REF>	.	.	END=425676	GT:DP:GQ:MIN_DP:PL	0/0:16:21:16:0,21,315
I	425964	.	T	<NON_REF>	.	.	END=425964	GT:DP:GQ:MIN_DP:PL	0/0:8:9:8:0,9,135
I	426448	.	C	<NON_REF>	.	.	END=426448	GT:DP:GQ:MIN_DP:PL	0/0:0:0:0:0,0,0
I	428506	.	T	<NON_REF>	.	.	END=428506	GT:DP:GQ:MIN_DP:PL	0/0:3:9:3:0,9,108
I	428741	.	C	<NON_REF>	.	.	END=428741	GT:DP:GQ:MIN_DP:PL	0/0:10:24:10:0,24,360
I	429169	.	A	<NON_REF>	.	.	END=429169	GT:DP:GQ:MIN_DP:PL	0/0:5:12:5:0,12,180
I	429558	.	C	<NON_REF>	.	.	END=429558	GT:DP:GQ:MIN_DP:PL	0/0:22:57:22:0,57,855
I	429663	.	A	<NON_REF>	.	.	END=429663	GT:DP:GQ:MIN_DP:PL	0/0:2:6:2:0,6,70
I	431168	.	A	<NON_REF>	.	.	END=431168	GT:DP:GQ:MIN_DP:PL	0/0:10:24:10:0,24,360
I	432192	.	C	<NON_REF>	.	.	END=432192	GT:DP:GQ:MIN_DP:PL	0/0:8:6:8:0,6,90
I	432213	.	A	<NON_REF>	.	.	END=432213	GT:DP:GQ:MIN_DP:PL	0/0:2:6:2:0,6,78
I	433736	.	A	<NON_REF>	.	.	END=433736	GT:DP:GQ:MIN_DP:PL	0/0:5:12:5:0,12,180
I	433868	.	C	<NON_REF>	.	.	END=433868	GT:DP:GQ:MIN_DP:PL	0/0:13:27:13:0,27,405
I	434212	.	C	<NON_REF>	.	.	END=434212	GT:DP:GQ:MIN_DP:PL	0/0:5:12:5:0,12,180
I	434682	.	C	<NON_REF>	.	.	END=434682	GT:DP:GQ:MIN_DP:PL	0/0:3:6:3:0,6,90
I	435178	.	C	<NON_REF>	.	.	END=435178	GT:DP:GQ:MIN_DP:PL	0/0:9:27:9:0,27,327
I	435307	.	A	<NON_REF>	.	.	END=435307	GT:DP:GQ:MIN_DP:PL	0/0:10:0:10:0,0,302
I	435384	.	T	<NON_REF>	.	.	END=435384	GT:DP:GQ:MIN_DP:PL	0/0:2:6:2:0,6,78
I	435731	.	A	<NON_REF>	.	.	END=435731	GT:DP:GQ:MIN_DP:PL	0/0:7:21:7:0,21,271
I	435733	.	A	<NON_REF>	.	.	END=435733	GT:DP:GQ:MIN_DP:PL	0/0:7:21:7:0,21,249
I	435853	.	G	<NON_REF>	.	.	END=435853	GT:DP:GQ:MIN_DP:PL	0/0:5:0:5:0,0,116
I	435943	.	G	<NON_REF>	.	.	END=435943	GT:DP:GQ:MIN_DP:PL	0/0:6:15:6:0,15,225
I	436118	.	G	<NON_REF>	.	.	END=436118	GT:DP:GQ:MIN_DP:PL	0/0:3:6:3:0,6,90
I	437083	.	T	<NON_REF>	.	.	END=437083	GT:DP:GQ:MIN_DP:PL	0/0:6:0:6:0,0,133
I	437154	.	G	<NON_REF>	.	.	END=437154	GT:DP:GQ:MIN_DP:PL	0/0:8:18:8:0,18,270
I	437415	.	G	<NON_REF>	.	.	END=437415	GT:DP:GQ:MIN_DP:PL	0/0:23:57:23:0,57,855
I	438527	.	A	<NON_REF>	.	.	END=438527	GT:DP:GQ:MIN_DP:PL	0/0:10:27:10:0,27,405
I	439099	.	G	<NON_REF>	.	.	END=439099	GT:DP:GQ:MIN_DP:PL	0/0:7:18:7:0,18,270
I	440089	.	T	<NON_REF>	.	.	END=440089	GT:DP:GQ:MIN_DP:PL	0/0:11:9:11:0,9,135
I	440379	.	G	<NON_REF>	.	.	END=440379	GT:DP:GQ:MIN_DP:PL	0/0:8:6:8:0,6,90
I	441314	.	C	<NON_REF>	.	.	END=441314	GT:DP:GQ:MIN_DP:PL	0/0:7:15:7:0,15,225
I	441770	.	A	<NON_REF>	.	.	END=441770	GT:DP:GQ:MIN_DP:PL	0/0:4:6:4:0,6,90
I	442585	.	G	<NON_REF>	.	.	END=442585	GT:DP:GQ:MIN_DP:PL	0/0:11:27:11:0,27,405
I	443151	.	T	<NON_REF>	.	.	END=443151	GT:DP:GQ:MIN_DP:PL	0/0:0:0:0:0,0,0
I	443154	.	C	<NON_REF>	.	.	END=443154	GT:DP:GQ:MIN_DP:PL	0/0:1:3:1:0,3,39
I	443516	.	A	<NON_REF>	.	.	END=443516	GT:DP:GQ:MIN_DP:PL	0/0:1:3:1:0,3,39
I	444496	.	T	<NON_REF>	.	.	END=444496	GT:DP:GQ:MIN_DP:PL	0/0:2:3:2:0,3,45
I	444582	.	T	<NON_REF>	.	.	END=444582	GT:DP:GQ:MIN_DP:PL	0/0:0:0:0:0,0,0
I	445436	.	T	<NON_REF>	.	.	END=445436	GT:DP:GQ:MIN_DP:PL	0/0:1:3:1:0,3,39
I	448554	.	T	<NON_REF>	.	.	END=448554	GT:DP:GQ:MIN_DP:PL	0/0:3:3:3:0,3,45
I	449216	.	T	<NON_REF>	.	.	END=449216	GT:DP:GQ:MIN_DP:PL	0/0:8:21:8:0,21,315
I	449396	.	C	<NON_REF>	.	.	END=449396	GT:DP:GQ:MIN_DP:PL	0/0:5:12:5:0,12,180
I	450418	.	T	<NON_REF>	.	.	END=450418	GT:DP:GQ:MIN_DP:PL	0/0:6:12:6:0,12,180
I	451275	.	T	<NON_REF>	.	.	END=451275	GT:DP:GQ:MIN_DP:PL	0/0:3:9:3:0,9,116
I	452300	.	G	<NON_REF>	.	.	END=452300	GT:DP:GQ:MIN_DP:PL	0/0:1:3:1:0,3,39
I	455121	.	T	<NON_REF>	.	.	END=455121	GT:DP:GQ:MIN_DP:PL	0/0:2:6:2:0,6,78
I	455331	.	C	<NON_REF>	.	.	END=455331	GT:DP:GQ:MIN_DP:PL	0/0:2:6:2:0,6,78
I	455969	.	A	<NON_REF>	.	.	END=455969	GT:DP:GQ:MIN_DP:PL	0/0:0:0:0:0,0,0
I	458641	.	T	<NON_REF>	.	.	END=458641	GT:DP:GQ:MIN_DP:PL	0/0:0:0:0:0,0,0
I	458933	.	G	<NON_REF>	.	.	END=458933	GT:DP:GQ:MIN_DP:PL	0/0:4:9:4:0,9,135
I	459367	.	A	<NON_REF>	.	.	END=459367	GT:DP:GQ:MIN_DP:PL	0/0:12:18:12:0,18,270
I	459388	.	A	<NON_REF>	.	.	END=459388	GT:DP:GQ:MIN_DP:PL	0/0:6:12:6:0,12,180
I	460313	.	C	<NON_REF>	.	.	END=460313	GT:DP:GQ:MIN_DP:PL	0/0:1:0:1:0,0,0
I	460344	.	G	<NON_REF>	.	.	END=460344	GT:DP:GQ:MIN_DP:PL	0/0:1:3:1:0,3,39
I	460667	.	A	<NON_REF>	.	.	END=460667	GT:DP:GQ:MIN_DP:PL	0/0:2:6:2:0,6,78
I	461687	.	T	<NON_REF>	.	.	END=461687	GT:DP:GQ:MIN_DP:PL	0/0:5:15:5:0,15,194
I	462946	.	G	<NON_REF>	.	.	END=462946	GT:DP:GQ:MIN_DP:PL	0/0:8:0:8:0,0,233
I	465024	.	T	<NON_REF>	.	.	END=465024	GT:DP:GQ:MIN_DP:PL	0/0:20:60:20:0,60,747
I	465302	.	A	<NON_REF>	.	.	END=465302	GT:DP:GQ:MIN_DP:PL	0/0:3:0:3:0,0,0
I	466070	.	C	<NON_REF>	.	.	END=466070	GT:DP:GQ:MIN_DP:PL	0/0:5:12:5:0,12,180
I	467225	.	A	<NON_REF>	.	.	END=467225	GT:DP:GQ:MIN_DP:PL	0/0:9:24:9:0,24,360
I	468043	.	T	<NON_REF>	.	.	END=468043	GT:DP:GQ:MIN_DP:PL	0/0:2:6:2:0,6,78
I	468476	.	T	<NON_REF>	.	.	END=468476	GT:DP:GQ:MIN_DP:PL	0/0:6:18:6:0,18,225
I	469050	.	A	<NON_REF>	.	.	END=469050	GT:DP:GQ:MIN_DP:PL	0/0:19:45:19:0,45,675
I	470029	.	G	<NON_REF>	.	.	END=470029	GT:DP:GQ:MIN_DP:PL	0/0:8:18:8:0,18,270
I	470146	.	C	<NON_REF>	.	.	END=470146	GT:DP:GQ:MIN_DP:PL	0/0:3:9:3:0,9,116
I	470865	.	A	<NON_REF>	.	.	END=470865	GT:DP:GQ:MIN_DP:PL	0/0:8:18:8:0,18,270
I	471524	.	A	<NON_REF>	.	.	END=471524	GT:DP:GQ:MIN_DP:PL	0/0:9:27:9:0,27,341
I	471855	.	T	<NON_REF>	.	.	END=471855	GT:DP:GQ:MIN_DP:PL	0/0:11:33:11:0,33,390
I	472820	.	A	<NON_REF>	.	.	END=472820	GT:DP:GQ:MIN_DP:PL	0/0:5:12:5:0,12,180
I	473818	.	A	<NON_REF>	.	.	END=473818	GT:DP:GQ:MIN_DP:PL	0/0:8:18:8:0,18,270
I	474862	.	T	<NON_REF>	.	.	END=474862	GT:DP:GQ:MIN_DP:PL	0/0:5:15:5:0,15,186
I	475642	.	A	<NON_REF>	.	.	END=475642	GT:DP:GQ:MIN_DP:PL	0/0:13:18:13:0,18,270
I	476134	.	A	<NON_REF>	.	.	END=476134	GT:DP:GQ:MIN_DP:PL	0/0:7:15:7:0,15,225
I	476717	.	G	<NON_REF>	.	.	END=476717	GT:DP:GQ:MIN_DP:PL	0/0:9:0:9:0,0,194
I	476763	.	G	<NON_REF>	.	.	END=476763	GT:DP:GQ:MIN_DP:PL	0/0:17:39:17:0,39,585
I	476765	.	A	<NON_REF>	.	.	END=476765	GT:DP:GQ:MIN_DP:PL	0/0:17:33:17:0,33,495
I	479196	.	C	<NON_REF>	.	.	END=479196	GT:DP:GQ:MIN_DP:PL	0/0:1:3:1:0,3,39
I	480718	.	C	<NON_REF>	.	.	END=480718	GT:DP:GQ:MIN_DP:PL	0/0:7:18:7:0,18,270
I	483069	.	G	<NON_REF>	.	.	END=483069	GT:DP:GQ:MIN_DP:PL	0/0:4:6:4:0,6,90
I	485819	.	G	<NON_REF>	.	.	END=485819	GT:DP:GQ:MIN_DP:PL	0/0:4:9:4:0,9,135
I	486349	.	G	<NON_REF>	.	.	END=486349	GT:DP:GQ:MIN_DP:PL	0/0:11:33:11:0,33,396
I	486477	.	C	<NON_REF>	.	.	END=486477	GT:DP:GQ:MIN_DP:PL	0/0:7:18:7:0,18,270
I	487484	.	T	<NON_REF>	.	.	END=487484	GT:DP:GQ:MIN_DP:PL	0/0:11:33:11:0,33,426
I	489393	.	T	<NON_REF>	.	.	END=489393	GT:DP:GQ:MIN_DP:PL	0/0:6:18:6:0,18,233
I	489497	.	T	<NON_REF>	.	.	END=489497	GT:DP:GQ:MIN_DP:PL	0/0:6:15:6:0,15,225
I	490042	.	C	<NON_REF>	.	.	END=490042	GT:DP:GQ:MIN_DP:PL	0/0:15:15:15:0,15,225
I	490757	.	T	<NON_REF>	.	.	END=490757	GT:DP:GQ:MIN_DP:PL	0/0:5:15:5:0,15,194
I	491037	.	T	<NON_REF>	.	.	END=491037	GT:DP:GQ:MIN_DP:PL	0/0:12:33:12:0,33,495
I	491766	.	T	<NON_REF>	.	.	END=491766	GT:DP:GQ:MIN_DP:PL	0/0:5:15:5:0,15,194
I	495357	.	G	<NON_REF>	.	.	END=495357	GT:DP:GQ:MIN_DP:PL	0/0:4:6:4:0,6,90
I	495359	.	C	<NON_REF>	.	.	END=495359	GT:DP:GQ:MIN_DP:PL	0/0:4:6:4:0,6,90
I	495373	.	C	<NON_REF>	.	.	END=495373	GT:DP:GQ:MIN_DP:PL	0/0:4:12:4:0,12,155
I	495387	.	A	<NON_REF>	.	.	END=495388	GT:DP:GQ:MIN_DP:PL	0/0:4:12:4:0,12,109
I	495396	.	T	<NON_REF>	.	.	END=495397	GT:DP:GQ:MIN_DP:PL	0/0:4:9:4:0,9,135
I	495403	.	G	<NON_REF>	.	.	END=495403	GT:DP:GQ:MIN_DP:PL	0/0:5:9:5:0,9,135
I	496520	.	C	<NON_REF>	.	.	END=496520	GT:DP:GQ:MIN_DP:PL	0/0:10:24:10:0,24,360
I	496862	.	A	<NON_REF>	.	.	END=496862	GT:DP:GQ:MIN_DP:PL	0/0:0:0:0:0,0,0
I	498366	.	T	<NON_REF>	.	.	END=498366	GT:DP:GQ:MIN_DP:PL	0/0:3:3:3:0,3,45
I	498919	.	A	<NON_REF>	.	.	END=498919	GT:DP:GQ:MIN_DP:PL	0/0:2:6:2:0,6,78
I	499096	.	A	<NON_REF>	.	.	END=499096	GT:DP:GQ:MIN_DP:PL	0/0:1:0:1:0,0,0
I	499149	.	A	<NON_REF>	.	.	END=499149	GT:DP:GQ:MIN_DP:PL	0/0:2:6:2:0,6,78
I	499276	.	G	<NON_REF>	.	.	END=499276	GT:DP:GQ:MIN_DP:PL	0/0:1:3:1:0,3,39
I	500111	.	A	<NON_REF>	.	.	END=500111	GT:DP:GQ:MIN_DP:PL	0/0:10:27:10:0,27,405
I	500731	.	C	<NON_REF>	.	.	END=500731	GT:DP:GQ:MIN_DP:PL	0/0:2:6:2:0,6,78
I	502755	.	A	<NON_REF>	.	.	END=502755	GT:DP:GQ:MIN_DP:PL	0/0:10:30:10:0,30,388
I	503558	.	A	<NON_REF>	.	.	END=503558	GT:DP:GQ:MIN_DP:PL	0/0:5:15:5:0,15,186
I	503863	.	A	<NON_REF>	.	.	END=503863	GT:DP:GQ:MIN_DP:PL	0/0:0:0:0:0,0,0
I	504665	.	A	<NON_REF>	.	.	END=504665	GT:DP:GQ:MIN_DP:PL	0/0:5:12:5:0,12,180
I	504696	.	G	<NON_REF>	.	.	END=504696	GT:DP:GQ:MIN_DP:PL	0/0:6:12:6:0,12,180
I	505011	.	C	<NON_REF>	.	.	END=505011	GT:DP:GQ:MIN_DP:PL	0/0:6:15:6:0,15,225
I	506604	.	C	<NON_REF>	.	.	END=506604	GT:DP:GQ:MIN_DP:PL	0/0:6:18:6:0,18,210
I	506607	.	C	<NON_REF>	.	.	END=506607	GT:DP:GQ:MIN_DP:PL	0/0:7:21:7:0,21,271
I	510613	.	G	<NON_REF>	.	.	END=510613	GT:DP:GQ:MIN_DP:PL	0/0:3:3:3:0,3,45
I	510735	.	T	<NON_REF>	.	.	END=510735	GT:DP:GQ:MIN_DP:PL	0/0:3:6:3:0,6,90
I	511670	.	G	<NON_REF>	.	.	END=511670	GT:DP:GQ:MIN_DP:PL	0/0:10:24:10:0,24,360
I	515466	.	G	<NON_REF>	.	.	END=515466	GT:DP:GQ:MIN_DP:PL	0/0:2:3:2:0,3,45
I	517238	.	A	<NON_REF>	.	.	END=517238	GT:DP:GQ:MIN_DP:PL	0/0:7:21:7:0,21,249
I	517250	.	T	<NON_REF>	.	.	END=517250	GT:DP:GQ:MIN_DP:PL	0/0:7:21:7:0,21,271
I	518711	.	G	<NON_REF>	.	.	END=518711	GT:DP:GQ:MIN_DP:PL	0/0:8:21:8:0,21,315
I	519111	.	G	<NON_REF>	.	.	END=519111	GT:DP:GQ:MIN_DP:PL	0/0:2:6:2:0,6,78
I	519300	.	T	<NON_REF>	.	.	END=519300	GT:DP:GQ:MIN_DP:PL	0/0:7:18:7:0,18,270
I	520043	.	G	<NON_REF>	.	.	END=520043	GT:DP:GQ:MIN_DP:PL	0/0:22:51:22:0,51,765
I	521308	.	G	<NON_REF>	.	.	END=521308	GT:DP:GQ:MIN_DP:PL	0/0:5:12:5:0,12,180
I	524443	.	A	<NON_REF>	.	.	END=524443	GT:DP:GQ:MIN_DP:PL	0/0:8:21:8:0,21,315
I	525195	.	T	<NON_REF>	.	.	END=525195	GT:DP:GQ:MIN_DP:PL	0/0:7:21:7:0,21,271
I	525519	.	C	<NON_REF>	.	.	END=525519	GT:DP:GQ:MIN_DP:PL	0/0:5:3:5:0,3,45
I	526081	.	A	<NON_REF>	.	.	END=526081	GT:DP:GQ:MIN_DP:PL	0/0:3:0:3:0,0,0
I	526902	.	G	<NON_REF>	.	.	END=526902	GT:DP:GQ:MIN_DP:PL	0/0:6:15:6:0,15,225
I	527330	.	T	<NON_REF>	.	.	END=527330	GT:DP:GQ:MIN_DP:PL	0/0:10:15:10:0,15,225
I	528018	.	A	<NON_REF>	.	.	END=528018	GT:DP:GQ:MIN_DP:PL	0/0:14:36:14:0,36,540
I	528432	.	G	<NON_REF>	.	.	END=528432	GT:DP:GQ:MIN_DP:PL	0/0:6:15:6:0,15,225
I	528443	.	A	<NON_REF>	.	.	END=528443	GT:DP:GQ:MIN_DP:PL	0/0:6:18:6:0,18,233
I	528445	.	A	<NON_REF>	.	.	END=528445	GT:DP:GQ:MIN_DP:PL	0/0:6:18:6:0,18,233
I	528919	.	C	<NON_REF>	.	.	END=528919	GT:DP:GQ:MIN_DP:PL	0/0:12:30:12:0,30,450
I	530142	.	G	<NON_REF>	.	.	END=530142	GT:DP:GQ:MIN_DP:PL	0/0:6:18:6:0,18,233
I	530981	.	T	<NON_REF>	.	.	END=530981	GT:DP:GQ:MIN_DP:PL	0/0:10:18:10:0,18,270
I	533488	.	C	<NON_REF>	.	.	END=533488	GT:DP:GQ:MIN_DP:PL	0/0:3:9:3:0,9,116
I	533864	.	A	<NON_REF>	.	.	END=533864	GT:DP:GQ:MIN_DP:PL	0/0:10:12:10:0,12,180
I	534445	.	C	<NON_REF>	.	.	END=534445	GT:DP:GQ:MIN_DP:PL	0/0:3:9:3:0,9,116
I	538476	.	A	<NON_REF>	.	.	END=538476	GT:DP:GQ:MIN_DP:PL	0/0:5:0:5:0,0,0
I	539277	.	T	<NON_REF>	.	.	END=539277	GT:DP:GQ:MIN_DP:PL	0/0:4:9:4:0,9,135
I	539378	.	G	<NON_REF>	.	.	END=539378	GT:DP:GQ:MIN_DP:PL	0/0:2:6:2:0,6,78
I	542155	.	C	<NON_REF>	.	.	END=542155	GT:DP:GQ:MIN_DP:PL	0/0:5:6:5:0,6,90
I	542594	.	G	<NON_REF>	.	.	END=542594	GT:DP:GQ:MIN_DP:PL	0/0:8:24:8:0,24,302
I	543014	.	A	<NON_REF>	.	.	END=543014	GT:DP:GQ:MIN_DP:PL	0/0:10:24:10:0,24,360
I	543024	.	G	<NON_REF>	.	.	END=543024	GT:DP:GQ:MIN_DP:PL	0/0:10:27:10:0,27,405
I	543073	.	T	<NON_REF>	.	.	END=543073	GT:DP:GQ:MIN_DP:PL	0/0:13:33:13:0,33,495
I	545059	.	C	<NON_REF>	.	.	END=545059	GT:DP:GQ:MIN_DP:PL	0/0:10:9:10:0,9,135
I	545221	.	A	<NON_REF>	.	.	END=545221	GT:DP:GQ:MIN_DP:PL	0/0:7:15:7:0,15,225
I	545251	.	T	<NON_REF>	.	.	END=545251	GT:DP:GQ:MIN_DP:PL	0/0:7:15:7:0,15,225
I	545258	.	G	<NON_REF>	.	.	END=545258	GT:DP:GQ:MIN_DP:PL	0/0:5:15:5:0,15,194
I	546889	.	A	<NON_REF>	.	.	END=546889	GT:DP:GQ:MIN_DP:PL	0/0:8:3:8:0,3,45
I	546909	.	T	<NON_REF>	.	.	END=546909	GT:DP:GQ:MIN_DP:PL	0/0:0:0:0:0,0,0
I	548849	.	T	<NON_REF>	.	.	END=548849	GT:DP:GQ:MIN_DP:PL	0/0:12:33:12:0,33,495
I	549834	.	G	<NON_REF>	.	.	END=549834	GT:DP:GQ:MIN_DP:PL	0/0:4:6:4:0,6,90
I	550978	.	G	<NON_REF>	.	.	END=550978	GT:DP:GQ:MIN_DP:PL	0/0:0:0:0:0,0,0
I	551487	.	C	<NON_REF>	.	.	END=551487	GT:DP:GQ:MIN_DP:PL	0/0:9:21:9:0,21,315
I	554499	.	T	<NON_REF>	.	.	END=554499	GT:DP:GQ:MIN_DP:PL	0/0:4:12:4:0,12,155
I	559310	.	G	<NON_REF>	.	.	END=559310	GT:DP:GQ:MIN_DP:PL	0/0:1:0:1:0,0,0
I	559496	.	T	<NON_REF>	.	.	END=559496	GT:DP:GQ:MIN_DP:PL	0/0:5:9:5:0,9,135
I	562963	.	A	<NON_REF>	.	.	END=562963	GT:DP:GQ:MIN_DP:PL	0/0:7:21:7:0,21,243
I	564153	.	T	<NON_REF>	.	.	END=564153	GT:DP:GQ:MIN_DP:PL	0/0:6:18:6:0,18,194
I	565842	.	A	<NON_REF>	.	.	END=565842	GT:DP:GQ:MIN_DP:PL	0/0:9:24:9:0,24,360
I	566029	.	A	<NON_REF>	.	.	END=566029	GT:DP:GQ:MIN_DP:PL	0/0:1:3:1:0,3,39
I	566033	.	C	<NON_REF>	.	.	END=566033	GT:DP:GQ:MIN_DP:PL	0/0:1:3:1:0,3,39
I	568347	.	T	<NON_REF>	.	.	END=568347	GT:DP:GQ:MIN_DP:PL	0/0:2:6:2:0,6,78
I	568469	.	A	<NON_REF>	.	.	END=568469	GT:DP:GQ:MIN_DP:PL	0/0:0:0:0:0,0,0
I	568495	.	G	<NON_REF>	.	.	END=568495	GT:DP:GQ:MIN_DP:PL	0/0:1:3:1:0,3,39
I	570130	.	C	<NON_REF>	.	.	END=570130	GT:DP:GQ:MIN_DP:PL	0/0:11:24:11:0,24,360
I	571182	.	T	<NON_REF>	.	.	END=571182	GT:DP:GQ:MIN_DP:PL	0/0:11:24:11:0,24,360
I	571538	.	T	<NON_REF>	.	.	END=571538	GT:DP:GQ:MIN_DP:PL	0/0:5:15:5:0,15,194
I	571989	.	G	<NON_REF>	.	.	END=571989	GT:DP:GQ:MIN_DP:PL	0/0:16:42:16:0,42,630
I	574364	.	T	<NON_REF>	.	.	END=574364	GT:DP:GQ:MIN_DP:PL	0/0:7:21:7:0,21,271
I	574433	.	G	<NON_REF>	.	.	END=574433	GT:DP:GQ:MIN_DP:PL	0/0:6:15:6:0,15,225
I	574836	.	G	<NON_REF>	.	.	END=574836	GT:DP:GQ:MIN_DP:PL	0/0:4:9:4:0,9,135
I	575193	.	A	<NON_REF>	.	.	END=575193	GT:DP:GQ:MIN_DP:PL	0/0:8:18:8:0,18,270
I	576744	.	G	<NON_REF>	.	.	END=576744	GT:DP:GQ:MIN_DP:PL	0/0:5:12:5:0,12,180
I	581861	.	T	<NON_REF>	.	.	END=581861	GT:DP:GQ:MIN_DP:PL	0/0:3:6:3:0,6,90
I	584406	.	T	<NON_REF>	.	.	END=584406	GT:DP:GQ:MIN_DP:PL	0/0:3:9:3:0,9,116
I	587667	.	A	<NON_REF>	.	.	END=587667	GT:DP:GQ:MIN_DP:PL	0/0:11:0:11:0,0,271
I	589616	.	G	<NON_REF>	.	.	END=589616	GT:DP:GQ:MIN_DP:PL	0/0:8:21:8:0,21,315
I	590393	.	G	<NON_REF>	.	.	END=590393	GT:DP:GQ:MIN_DP:PL	0/0:5:9:5:0,9,135
I	591115	.	T	<NON_REF>	.	.	END=591115	GT:DP:GQ:MIN_DP:PL	0/0:18:45:18:0,45,675
I	591161	.	C	<NON_REF>	.	.	END=591161	GT:DP:GQ:MIN_DP:PL	0/0:1:3:1:0,3,39
I	591461	.	A	<NON_REF>	.	.	END=591461	GT:DP:GQ:MIN_DP:PL	0/0:7:21:7:0,21,241
I	592215	.	T	<NON_REF>	.	.	END=592215	GT:DP:GQ:MIN_DP:PL	0/0:4:6:4:0,6,90
I	592828	.	C	<NON_REF>	.	.	END=592828	GT:DP:GQ:MIN_DP:PL	0/0:2:6:2:0,6,78
I	593404	.	G	<NON_REF>	.	.	END=593404	GT:DP:GQ:MIN_DP:PL	0/0:7:9:7:0,9,135
I	597020	.	G	<NON_REF>	.	.	END=597020	GT:DP:GQ:MIN_DP:PL	0/0:4:12:4:0,12,155
I	598526	.	C	<NON_REF>	.	.	END=598526	GT:DP:GQ:MIN_DP:PL	0/0:6:12:6:0,12,180
I	601586	.	C	<NON_REF>	.	.	END=601586	GT:DP:GQ:MIN_DP:PL	0/0:2:6:2:0,6,78
I	603318	.	A	<NON_REF>	.	.	END=603318	GT:DP:GQ:MIN_DP:PL	0/0:1:0:1:0,0,0
I	604034	.	C	<NON_REF>	.	.	END=604034	GT:DP:GQ:MIN_DP:PL	0/0:3:9:3:0,9,116
I	605532	.	A	<NON_REF>	.	.	END=605532	GT:DP:GQ:MIN_DP:PL	0/0:16:36:16:0,36,540
I	605547	.	A	<NON_REF>	.	.	END=605547	GT:DP:GQ:MIN_DP:PL	0/0:12:18:12:0,18,270
I	607775	.	A	<NON_REF>	.	.	END=607775	GT:DP:GQ:MIN_DP:PL	0/0:12:33:12:0,33,495
I	609831	.	C	<NON_REF>	.	.	END=609831	GT:DP:GQ:MIN_DP:PL	0/0:4:6:4:0,6,90
I	611445	.	A	<NON_REF>	.	.	END=611445	GT:DP:GQ:MIN_DP:PL	0/0:3:9:3:0,9,116
I	611563	.	C	<NON_REF>	.	.	END=611563	GT:DP:GQ:MIN_DP:PL	0/0:0:0:0:0,0,0
I	612764	.	C	<NON_REF>	.	.	END=612764	GT:DP:GQ:MIN_DP:PL	0/0:1:3:1:0,3,39
I	614377	.	C	<NON_REF>	.	.	END=614377	GT:DP:GQ:MIN_DP:PL	0/0:12:30:12:0,30,450
I	614623	.	G	<NON_REF>	.	.	END=614623	GT:DP:GQ:MIN_DP:PL	0/0:8:7:8:0,7,255
I	615348	.	C	<NON_REF>	.	.	END=615348	GT:DP:GQ:MIN_DP:PL	0/0:6:18:6:0,18,225
I	615658	.	A	<NON_REF>	.	.	END=615658	GT:DP:GQ:MIN_DP:PL	0/0:3:0:3:0,0,39
I	615918	.	T	<NON_REF>	.	.	END=615918	GT:DP:GQ:MIN_DP:PL	0/0:8:21:8:0,21,315
I	616551	.	T	<NON_REF>	.	.	END=616551	GT:DP:GQ:MIN_DP:PL	0/0:2:6:2:0,6,78
I	616693	.	C	<NON_REF>	.	.	END=616693	GT:DP:GQ:MIN_DP:PL	0/0:22:21:22:0,21,315
I	617440	.	C	<NON_REF>	.	.	END=617440	GT:DP:GQ:MIN_DP:PL	0/0:6:15:6:0,15,225
I	617446	.	C	<NON_REF>	.	.	END=617446	GT:DP:GQ:MIN_DP:PL	0/0:7:9:7:0,9,135
I	617450	.	T	<NON_REF>	.	.	END=617450	GT:DP:GQ:MIN_DP:PL	0/0:9:18:9:0,18,270
I	617453	.	G	<NON_REF>	.	.	END=617453	GT:DP:GQ:MIN_DP:PL	0/0:9:18:9:0,18,270
I	617673	.	C	<NON_REF>	.	.	END=617673	GT:DP:GQ:MIN_DP:PL	0/0:2:6:2:0,6,78
I	617759	.	A	<NON_REF>	.	.	END=617759	GT:DP:GQ:MIN_DP:PL	0/0:2:3:2:0,3,45
I	618168	.	C	<NON_REF>	.	.	END=618168	GT:DP:GQ:MIN_DP:PL	0/0:4:6:4:0,6,90
I	622455	.	T	<NON_REF>	.	.	END=622455	GT:DP:GQ:MIN_DP:PL	0/0:1:3:1:0,3,39
I	622787	.	C	<NON_REF>	.	.	END=622787	GT:DP:GQ:MIN_DP:PL	0/0:5:12:5:0,12,180
I	623188	.	C	<NON_REF>	.	.	END=623188	GT:DP:GQ:MIN_DP:PL	0/0:3:6:3:0,6,90
I	623427	.	T	<NON_REF>	.	.	END=623427	GT:DP:GQ:MIN_DP:PL	0/0:1:3:1:0,3,39
I	623430	.	A	<NON_REF>	.	.	END=623430	GT:DP:GQ:MIN_DP:PL	0/0:1:3:1:0,3,39
I	623480	.	C	<NON_REF>	.	.	END=623480	GT:DP:GQ:MIN_DP:PL	0/0:3:9:3:0,9,116
I	623490	.	A	<NON_REF>	.	.	END=623490	GT:DP:GQ:MIN_DP:PL	0/0:5:15:5:0,15,194
I	623539	.	A	<NON_REF>	.	.	END=623539	GT:DP:GQ:MIN_DP:PL	0/0:2:3:2:0,3,45
I	623677	.	A	<NON_REF>	.	.	END=623677	GT:DP:GQ:MIN_DP:PL	0/0:10:24:10:0,24,360
I	624358	.	T	<NON_REF>	.	.	END=624358	GT:DP:GQ:MIN_DP:PL	0/0:9:21:9:0,21,315
I	624536	.	C	<NON_REF>	.	.	END=624536	GT:DP:GQ:MIN_DP:PL	0/0:5:15:5:0,15,194
I	624633	.	T	<NON_REF>	.	.	END=624633	GT:DP:GQ:MIN_DP:PL	0/0:0:0:0:0,0,0
I	624992	.	A	<NON_REF>	.	.	END=624992	GT:DP:GQ:MIN_DP:PL	0/0:1:3:1:0,3,39
I	625009	.	A	<NON_REF>	.	.	END=625009	GT:DP:GQ:MIN_DP:PL	0/0:1:3:1:0,3,39
I	625079	.	G	<NON_REF>	.	.	END=625079	GT:DP:GQ:MIN_DP:PL	0/0:1:0:1:0,0,0
I	625088	.	T	<NON_REF>	.	.	END=625088	GT:DP:GQ:MIN_DP:PL	0/0:0:0:0:0,0,0
I	625244	.	A	<NON_REF>	.	.	END=625244	GT:DP:GQ:MIN_DP:PL	0/0:0:0:0:0,0,0
I	625325	.	A	<NON_REF>	.	.	END=625325	GT:DP:GQ:MIN_DP:PL	0/0:2:6:2:0,6,78
I	625912	.	A	<NON_REF>	.	.	END=625912	GT:DP:GQ:MIN_DP:PL	0/0:0:0:0:0,0,0
I	625946	.	G	<NON_REF>	.	.	END=625946	GT:DP:GQ:MIN_DP:PL	0/0:0:0:0:0,0,0
I	626055	.	T	<NON_REF>	.	.	END=626055	GT:DP:GQ:MIN_DP:PL	0/0:2:6:2:0,6,78
I	626064	.	A	<NON_REF>	.	.	END=626064	GT:DP:GQ:MIN_DP:PL	0/0:2:6:2:0,6,78
I	626593	.	A	<NON_REF>	.	.	END=626593	GT:DP:GQ:MIN_DP:PL	0/0:1:3:1:0,3,39
I	627308	.	C	<NON_REF>	.	.	END=627308	GT:DP:GQ:MIN_DP:PL	0/0:3:9:3:0,9,116
I	627531	.	T	<NON_REF>	.	.	END=627531	GT:DP:GQ:MIN_DP:PL	0/0:2:3:2:0,3,45
I	627533	.	T	<NON_REF>	.	.	END=627533	GT:DP:GQ:MIN_DP:PL	0/0:2:3:2:0,3,45
I	628246	.	T	<NON_REF>	.	.	END=628246	GT:DP:GQ:MIN_DP:PL	0/0:0:0:0:0,0,0
I	628387	.	A	<NON_REF>	.	.	END=628387	GT:DP:GQ:MIN_DP:PL	0/0:2:6:2:0,6,78
I	628438	.	T	<NON_REF>	.	.	END=628438	GT:DP:GQ:MIN_DP:PL	0/0:5:12:5:0,12,180
I	628442	.	G	<NON_REF>	.	.	END=628442	GT:DP:GQ:MIN_DP:PL	0/0:5:9:5:0,9,135
I	628538	.	A	<NON_REF>	.	.	END=628538	GT:DP:GQ:MIN_DP:PL	0/0:0:0:0:0,0,0
I	628927	.	G	<NON_REF>	.	.	END=628927	GT:DP:GQ:MIN_DP:PL	0/0:0:0:0:0,0,0
I	628981	.	A	<NON_REF>	.	.	END=628981	GT:DP:GQ:MIN_DP:PL	0/0:1:3:1:0,3,39
I	629225	.	C	<NON_REF>	.	.	END=629225	GT:DP:GQ:MIN_DP:PL	0/0:0:0:0:0,0,0
I	629265	.	C	<NON_REF>	.	.	END=629265	GT:DP:GQ:MIN_DP:PL	0/0:3:9:3:0,9,116
I	629403	.	C	<NON_REF>	.	.	END=629403	GT:DP:GQ:MIN_DP:PL	0/0:9:15:9:0,15,225
I	629469	.	A	<NON_REF>	.	.	END=629469	GT:DP:GQ:MIN_DP:PL	0/0:6:12:6:0,12,180
I	629598	.	A	<NON_REF>	.	.	END=629598	GT:DP:GQ:MIN_DP:PL	0/0:0:0:0:0,0,0
I	630100	.	A	<NON_REF>	.	.	END=630100	GT:DP:GQ:MIN_DP:PL	0/0:2:3:2:0,3,45
I	630358	.	A	<NON_REF>	.	.	END=630358	GT:DP:GQ:MIN_DP:PL	0/0:5:6:5:0,6,90
I	630406	.	G	<NON_REF>	.	.	END=630406	GT:DP:GQ:MIN_DP:PL	0/0:11:33:11:0,33,404
I	630432	.	C	<NON_REF>	.	.	END=630432	GT:DP:GQ:MIN_DP:PL	0/0:12:27:12:0,27,405
I	630514	.	A	<NON_REF>	.	.	END=630514	GT:DP:GQ:MIN_DP:PL	0/0:2:0:2:0,0,0
I	630599	.	T	<NON_REF>	.	.	END=630599	GT:DP:GQ:MIN_DP:PL	0/0:2:6:2:0,6,78
I	630708	.	T	<NON_REF>	.	.	END=630708	GT:DP:GQ:MIN_DP:PL	0/0:9:18:9:0,18,270
I	630803	.	G	<NON_REF>	.	.	END=630803	GT:DP:GQ:MIN_DP:PL	0/0:3:6:3:0,6,90
I	630823	.	G	<NON_REF>	.	.	END=630823	GT:DP:GQ:MIN_DP:PL	0/0:2:6:2:0,6,55
I	630895	.	A	<NON_REF>	.	.	END=630895	GT:DP:GQ:MIN_DP:PL	0/0:6:18:6:0,18,202
I	630980	.	A	<NON_REF>	.	.	END=630980	GT:DP:GQ:MIN_DP:PL	0/0:10:21:10:0,21,315
I	631060	.	G	<NON_REF>	.	.	END=631060	GT:DP:GQ:MIN_DP:PL	0/0:2:3:2:0,3,45
I	631343	.	C	<NON_REF>	.	.	END=631343	GT:DP:GQ:MIN_DP:PL	0/0:0:0:0:0,0,0
I	631356	.	G	<NON_REF>	.	.	END=631356	GT:DP:GQ:MIN_DP:PL	0/0:2:6:2:0,6,70
I	631486	.	C	<NON_REF>	.	.	END=631486	GT:DP:GQ:MIN_DP:PL	0/0:5:15:5:0,15,194
I	631707	.	G	<NON_REF>	.	.	END=631707	GT:DP:GQ:MIN_DP:PL	0/0:6:9:6:0,9,135
I	631721	.	C	<NON_REF>	.	.	END=631721	GT:DP:GQ:MIN_DP:PL	0/0:3:9:3:0,9,72
I	631723	.	T	<NON_REF>	.	.	END=631723	GT:DP:GQ:MIN_DP:PL	0/0:3:9:3:0,9,108
I	631917	.	A	<NON_REF>	.	.	END=631917	GT:DP:GQ:MIN_DP:PL	0/0:3:9:3:0,9,86
I	632207	.	G	<NON_REF>	.	.	END=632207	GT:DP:GQ:MIN_DP:PL	0/0:2:6:2:0,6,78
I	632362	.	T	<NON_REF>	.	.	END=632362	GT:DP:GQ:MIN_DP:PL	0/0:3:6:3:0,6,90
I	632533	.	G	<NON_REF>	.	.	END=632533	GT:DP:GQ:MIN_DP:PL	0/0:0:0:0:0,0,0
I	632766	.	A	<NON_REF>	.	.	END=632766	GT:DP:GQ:MIN_DP:PL	0/0:1:0:1:0,0,0
I	632915	.	T	<NON_REF>	.	.	END=632915	GT:DP:GQ:MIN_DP:PL	0/0:2:6:2:0,6,78
I	633261	.	T	<NON_REF>	.	.	END=633261	GT:DP:GQ:MIN_DP:PL	0/0:1:3:1:0,3,39
I	633305	.	G	<NON_REF>	.	.	END=633305	GT:DP:GQ:MIN_DP:PL	0/0:4:12:4:0,12,155
I	633311	.	T	<NON_REF>	.	.	END=633311	GT:DP:GQ:MIN_DP:PL	0/0:4:9:4:0,9,135
I	633314	.	A	<NON_REF>	.	.	END=633314	GT:DP:GQ:MIN_DP:PL	0/0:4:9:4:0,9,135
I	633342	.	G	<NON_REF>	.	.	END=633342	GT:DP:GQ:MIN_DP:PL	0/0:8:21:8:0,21,315
I	633345	.	A	<NON_REF>	.	.	END=633345	GT:DP:GQ:MIN_DP:PL	0/0:8:21:8:0,21,315
I	634419	.	A	<NON_REF>	.	.	END=634419	GT:DP:GQ:MIN_DP:PL	0/0:5:15:5:0,15,194
I	634919	.	T	<NON_REF>	.	.	END=634919	GT:DP:GQ:MIN_DP:PL	0/0:1:3:1:0,3,39
I	635258	.	C	<NON_REF>	.	.	END=635258	GT:DP:GQ:MIN_DP:PL	0/0:6:15:6:0,15,225
I	635378	.	T	<NON_REF>	.	.	END=635378	GT:DP:GQ:MIN_DP:PL	0/0:4:9:4:0,9,135
I	635646	.	T	<NON_REF>	.	.	END=635646	GT:DP:GQ:MIN_DP:PL	0/0:1:3:1:0,3,39
I	635667	.	C	<NON_REF>	.	.	END=635667	GT:DP:GQ:MIN_DP:PL	0/0:1:0:1:0,0,0
I	636483	.	T	<NON_REF>	.	.	END=636483	GT:DP:GQ:MIN_DP:PL	0/0:4:9:4:0,9,135
I	636499	.	A	<NON_REF>	.	.	END=636499	GT:DP:GQ:MIN_DP:PL	0/0:7:18:7:0,18,270
I	636576	.	C	<NON_REF>	.	.	END=636576	GT:DP:GQ:MIN_DP:PL	0/0:3:3:3:0,3,45
I	637220	.	A	<NON_REF>	.	.	END=637220	GT:DP:GQ:MIN_DP:PL	0/0:5:15:5:0,15,186
I	637222	.	A	<NON_REF>	.	.	END=637222	GT:DP:GQ:MIN_DP:PL	0/0:5:15:5:0,15,194
I	637322	.	T	<NON_REF>	.	.	END=637322	GT:DP:GQ:MIN_DP:PL	0/0:12:27:12:0,27,405
I	637673	.	C	<NON_REF>	.	.	END=637673	GT:DP:GQ:MIN_DP:PL	0/0:25:54:25:0,54,810
I	637755	.	A	<NON_REF>	.	.	END=637755	GT:DP:GQ:MIN_DP:PL	0/0:1:0:1:0,0,0
I	638268	.	G	<NON_REF>	.	.	END=638268	GT:DP:GQ:MIN_DP:PL	0/0:7:15:7:0,15,225
I	638455	.	C	<NON_REF>	.	.	END=638455	GT:DP:GQ:MIN_DP:PL	0/0:4:12:4:0,12,155
I	638875	.	A	<NON_REF>	.	.	END=638875	GT:DP:GQ:MIN_DP:PL	0/0:14:33:14:0,33,495
I	638876	.	A	<NON_REF>	.	.	END=638876	GT:DP:GQ:MIN_DP:PL	0/0:18:45:18:0,45,675
I	639031	.	T	<NON_REF>	.	.	END=639031	GT:DP:GQ:MIN_DP:PL	0/0:17:45:17:0,45,675
I	639047	.	T	<NON_REF>	.	.	END=639047	GT:DP:GQ:MIN_DP:PL	0/0:15:39:15:0,39,585
I	639141	.	C	<NON_REF>	.	.	END=639141	GT:DP:GQ:MIN_DP:PL	0/0:6:18:6:0,18,233
I	639242	.	G	<NON_REF>	.	.	END=639242	GT:DP:GQ:MIN_DP:PL	0/0:6:18:6:0,18,233
I	639346	.	G	<NON_REF>	.	.	END=639346	GT:DP:GQ:MIN_DP:PL	0/0:3:6:3:0,6,90
I	639468	.	G	<NON_REF>	.	.	END=639468	GT:DP:GQ:MIN_DP:PL	0/0:12:33:12:0,33,495
I	639472	.	A	<NON_REF>	.	.	END=639472	GT:DP:GQ:MIN_DP:PL	0/0:12:33:12:0,33,495
I	639587	.	A	<NON_REF>	.	.	END=639588	GT:DP:GQ:MIN_DP:PL	0/0:11:21:11:0,21,315
I	639594	.	A	<NON_REF>	.	.	END=639594	GT:DP:GQ:MIN_DP:PL	0/0:9:24:9:0,24,360
I	639708	.	C	<NON_REF>	.	.	END=639708	GT:DP:GQ:MIN_DP:PL	0/0:10:6:10:0,6,90
I	640301	.	G	<NON_REF>	.	.	END=640301	GT:DP:GQ:MIN_DP:PL	0/0:9:18:9:0,18,270
I	640378	.	G	<NON_REF>	.	.	END=640378	GT:DP:GQ:MIN_DP:PL	0/0:4:9:4:0,9,135
I	640577	.	T	<NON_REF>	.	.	END=640577	GT:DP:GQ:MIN_DP:PL	0/0:4:9:4:0,9,135
I	640761	.	G	<NON_REF>	.	.	END=640761	GT:DP:GQ:MIN_DP:PL	0/0:6:0:6:0,0,0
I	640908	.	G	<NON_REF>	.	.	END=640908	GT:DP:GQ:MIN_DP:PL	0/0:22:57:22:0,57,855
I	641013	.	A	<NON_REF>	.	.	END=641013	GT:DP:GQ:MIN_DP:PL	0/0:8:21:8:0,21,315
I	641101	.	T	<NON_REF>	.	.	END=641101	GT:DP:GQ:MIN_DP:PL	0/0:3:3:3:0,3,45
I	641863	.	A	<NON_REF>	.	.	END=641863	GT:DP:GQ:MIN_DP:PL	0/0:3:3:3:0,3,45
I	642040	.	A	<NON_REF>	.	.	END=642040	GT:DP:GQ:MIN_DP:PL	0/0:9:21:9:0,21,315
I	642290	.	T	<NON_REF>	.	.	END=642290	GT:DP:GQ:MIN_DP:PL	0/0:8:24:8:0,24,280
I	642305	.	T	<NON_REF>	.	.	END=642305	GT:DP:GQ:MIN_DP:PL	0/0:8:18:8:0,18,270
I	642923	.	G	<NON_REF>	.	.	END=642923	GT:DP:GQ:MIN_DP:PL	0/0:8:18:8:0,18,270
I	643149	.	A	<NON_REF>	.	.	END=643149	GT:DP:GQ:MIN_DP:PL	0/0:0:0:0:0,0,0
I	643190	.	A	<NON_REF>	.	.	END=643190	GT:DP:GQ:MIN_DP:PL	0/0:3:9:3:0,9,108
I	643240	.	G	<NON_REF>	.	.	END=643240	GT:DP:GQ:MIN_DP:PL	0/0:10:27:10:0,27,405
I	643592	.	G	<NON_REF>	.	.	END=643592	GT:DP:GQ:MIN_DP:PL	0/0:8:12:8:0,12,180
I	643593	.	A	<NON_REF>	.	.	END=643593	GT:DP:GQ:MIN_DP:PL	0/0:6:6:6:0,6,90
I	643980	.	T	<NON_REF>	.	.	END=643980	GT:DP:GQ:MIN_DP:PL	0/0:12:24:12:0,24,360
I	644042	.	A	<NON_REF>	.	.	END=644042	GT:DP:GQ:MIN_DP:PL	0/0:7:21:7:0,21,243
I	644086	.	C	<NON_REF>	.	.	END=644086	GT:DP:GQ:MIN_DP:PL	0/0:12:24:12:0,24,360
I	644347	.	T	<NON_REF>	.	.	END=644347	GT:DP:GQ:MIN_DP:PL	0/0:4:3:4:0,3,45
I	644520	.	C	<NON_REF>	.	.	END=644520	GT:DP:GQ:MIN_DP:PL	0/0:4:12:4:0,12,111
I	644526	.	C	<NON_REF>	.	.	END=644526	GT:DP:GQ:MIN_DP:PL	0/0:5:12:5:0,12,180
I	644794	.	A	<NON_REF>	.	.	END=644794	GT:DP:GQ:MIN_DP:PL	0/0:1:3:1:0,3,39
I	645309	.	T	<NON_REF>	.	.	END=645309	GT:DP:GQ:MIN_DP:PL	0/0:4:9:4:0,9,135
I	645503	.	A	<NON_REF>	.	.	END=645503	GT:DP:GQ:MIN_DP:PL	0/0:5:15:5:0,15,170
I	645563	.	G	<NON_REF>	.	.	END=645563	GT:DP:GQ:MIN_DP:PL	0/0:5:12:5:0,12,180
I	645570	.	G	<NON_REF>	.	.	END=645570	GT:DP:GQ:MIN_DP:PL	0/0:5:15:5:0,15,172
I	645702	.	A	<NON_REF>	.	.	END=645702	GT:DP:GQ:MIN_DP:PL	0/0:7:15:7:0,15,225
I	646012	.	A	<NON_REF>	.	.	END=646012	GT:DP:GQ:MIN_DP:PL	0/0:6:9:6:0,9,135
I	646057	.	C	<NON_REF>	.	.	END=646057	GT:DP:GQ:MIN_DP:PL	0/0:2:3:2:0,3,45
I	646332	.	T	<NON_REF>	.	.	END=646332	GT:DP:GQ:MIN_DP:PL	0/0:10:24:10:0,24,360
I	646464	.	T	<NON_REF>	.	.	END=646464	GT:DP:GQ:MIN_DP:PL	0/0:11:33:11:0,33,418
I	646587	.	T	<NON_REF>	.	.	END=646587	GT:DP:GQ:MIN_DP:PL	0/0:2:6:2:0,6,78
I	646758	.	T	<NON_REF>	.	.	END=646758	GT:DP:GQ:MIN_DP:PL	0/0:17:48:17:0,48,720
I	647427	.	T	<NON_REF>	.	.	END=647427	GT:DP:GQ:MIN_DP:PL	0/0:6:1:6:0,1,177
I	647489	.	T	<NON_REF>	.	.	END=647489	GT:DP:GQ:MIN_DP:PL	0/0:3:9:3:0,9,116
I	647583	.	T	<NON_REF>	.	.	END=647583	GT:DP:GQ:MIN_DP:PL	0/0:9:24:9:0,24,360
I	648294	.	A	<NON_REF>	.	.	END=648294	GT:DP:GQ:MIN_DP:PL	0/0:1:3:1:0,3,39
I	648309	.	T	<NON_REF>	.	.	END=648309	GT:DP:GQ:MIN_DP:PL	0/0:2:6:2:0,6,78
I	648417	.	G	<NON_REF>	.	.	END=648417	GT:DP:GQ:MIN_DP:PL	0/0:20:42:20:0,42,630
I	648556	.	C	<NON_REF>	.	.	END=648556	GT:DP:GQ:MIN_DP:PL	0/0:11:24:11:0,24,360
I	648586	.	T	<NON_REF>	.	.	END=648586	GT:DP:GQ:MIN_DP:PL	0/0:12:33:12:0,33,495
I	649102	.	T	<NON_REF>	.	.	END=649102	GT:DP:GQ:MIN_DP:PL	0/0:4:12:4:0,12,155
I	649395	.	T	<NON_REF>	.	.	END=649395	GT:DP:GQ:MIN_DP:PL	0/0:3:9:3:0,9,116
I	649478	.	T	<NON_REF>	.	.	END=649478	GT:DP:GQ:MIN_DP:PL	0/0:0:0:0:0,0,0
I	649877	.	C	<NON_REF>	.	.	END=649877	GT:DP:GQ:MIN_DP:PL	0/0:0:0:0:0,0,0
I	651760	.	C	<NON_REF>	.	.	END=651760	GT:DP:GQ:MIN_DP:PL	0/0:1:3:1:0,3,39
I	651987	.	A	<NON_REF>	.	.	END=651987	GT:DP:GQ:MIN_DP:PL	0/0:2:6:2:0,6,78
I	652715	.	C	<NON_REF>	.	.	END=652715	GT:DP:GQ:MIN_DP:PL	0/0:5:12:5:0,12,180
I	653034	.	G	<NON_REF>	.	.	END=653034	GT:DP:GQ:MIN_DP:PL	0/0:2:0:2:0,0,0
I	653103	.	T	<NON_REF>	.	.	END=653103	GT:DP:GQ:MIN_DP:PL	0/0:5:12:5:0,12,180
I	653157	.	T	<NON_REF>	.	.	END=653157	GT:DP:GQ:MIN_DP:PL	0/0:14:42:14:0,42,512
I	653288	.	A	<NON_REF>	.	.	END=653288	GT:DP:GQ:MIN_DP:PL	0/0:2:6:2:0,6,78
I	653667	.	C	<NON_REF>	.	.	END=653667	GT:DP:GQ:MIN_DP:PL	0/0:8:21:8:0,21,315
I	653907	.	T	<NON_REF>	.	.	END=653907	GT:DP:GQ:MIN_DP:PL	0/0:7:21:7:0,21,271
I	655134	.	C	<NON_REF>	.	.	END=655134	GT:DP:GQ:MIN_DP:PL	0/0:0:0:0:0,0,0
I	655136	.	A	<NON_REF>	.	.	END=655136	GT:DP:GQ:MIN_DP:PL	0/0:0:0:0:0,0,0
I	655189	.	A	<NON_REF>	.	.	END=655189	GT:DP:GQ:MIN_DP:PL	0/0:5:0:5:0,0,116
I	656818	.	A	<NON_REF>	.	.	END=656818	GT:DP:GQ:MIN_DP:PL	0/0:0:0:0:0,0,0
I	656892	.	T	<NON_REF>	.	.	END=656892	GT:DP:GQ:MIN_DP:PL	0/0:0:0:0:0,0,0
I	657052	.	C	<NON_REF>	.	.	END=657052	GT:DP:GQ:MIN_DP:PL	0/0:1:3:1:0,3,39
I	657106	.	A	<NON_REF>	.	.	END=657106	GT:DP:GQ:MIN_DP:PL	0/0:2:0:2:0,0,0
I	657469	.	A	<NON_REF>	.	.	END=657469	GT:DP:GQ:MIN_DP:PL	0/0:0:0:0:0,0,0
I	657560	.	A	<NON_REF>	.	.	END=657560	GT:DP:GQ:MIN_DP:PL	0/0:2:6:2:0,6,78
I	660385	.	A	<NON_REF>	.	.	END=660385	GT:DP:GQ:MIN_DP:PL	0/0:5:15:5:0,15,172
I	661062	.	C	<NON_REF>	.	.	END=661062	GT:DP:GQ:MIN_DP:PL	0/0:0:0:0:0,0,0
I	661094	.	C	<NON_REF>	.	.	END=661094	GT:DP:GQ:MIN_DP:PL	0/0:1:3:1:0,3,39
I	663624	.	C	<NON_REF>	.	.	END=663624	GT:DP:GQ:MIN_DP:PL	0/0:11:27:11:0,27,405
I	664681	.	A	<NON_REF>	.	.	END=664681	GT:DP:GQ:MIN_DP:PL	0/0:8:24:8:0,24,310
I	667925	.	G	<NON_REF>	.	.	END=667925	GT:DP:GQ:MIN_DP:PL	0/0:3:9:3:0,9,116
I	671720	.	G	<NON_REF>	.	.	END=671720	GT:DP:GQ:MIN_DP:PL	0/0:1:0:1:0,0,0
I	672410	.	T	<NON_REF>	.	.	END=672410	GT:DP:GQ:MIN_DP:PL	0/0:6:18:6:0,18,233
I	673280	.	C	<NON_REF>	.	.	END=673280	GT:DP:GQ:MIN_DP:PL	0/0:10:18:10:0,18,270
I	673649	.	T	<NON_REF>	.	.	END=673649	GT:DP:GQ:MIN_DP:PL	0/0:0:0:0:0,0,0
I	675693	.	A	<NON_REF>	.	.	END=675693	GT:DP:GQ:MIN_DP:PL	0/0:9:24:9:0,24,360
I	681787	.	T	<NON_REF>	.	.	END=681787	GT:DP:GQ:MIN_DP:PL	0/0:3:9:3:0,9,116
I	682234	.	G	<NON_REF>	.	.	END=682234	GT:DP:GQ:MIN_DP:PL	0/0:1:3:1:0,3,39
I	684282	.	C	<NON_REF>	.	.	END=684282	GT:DP:GQ:MIN_DP:PL	0/0:6:0:6:0,0,78
I	690305	.	G	<NON_REF>	.	.	END=690305	GT:DP:GQ:MIN_DP:PL	0/0:8:18:8:0,18,270
I	691332	.	T	<NON_REF>	.	.	END=691332	GT:DP:GQ:MIN_DP:PL	0/0:9:24:9:0,24,360
I	691976	.	T	<NON_REF>	.	.	END=691976	GT:DP:GQ:MIN_DP:PL	0/0:1:3:1:0,3,39
I	692690	.	G	<NON_REF>	.	.	END=692690	GT:DP:GQ:MIN_DP:PL	0/0:10:30:10:0,30,360
I	693375	.	C	<NON_REF>	.	.	END=693375	GT:DP:GQ:MIN_DP:PL	0/0:5:12:5:0,12,180
I	694850	.	T	<NON_REF>	.	.	END=694850	GT:DP:GQ:MIN_DP:PL	0/0:7:18:7:0,18,270
I	694918	.	T	<NON_REF>	.	.	END=694918	GT:DP:GQ:MIN_DP:PL	0/0:25:72:25:0,72,1080
I	695086	.	A	<NON_REF>	.	.	END=695086	GT:DP:GQ:MIN_DP:PL	0/0:8:24:8:0,24,310
I	696235	.	A	<NON_REF>	.	.	END=696235	GT:DP:GQ:MIN_DP:PL	0/0:4:9:4:0,9,135
I	698446	.	G	<NON_REF>	.	.	END=698446	GT:DP:GQ:MIN_DP:PL	0/0:1:0:1:0,0,0
I	698624	.	C	<NON_REF>	.	.	END=698624	GT:DP:GQ:MIN_DP:PL	0/0:0:0:0:0,0,0
I	699653	.	T	<NON_REF>	.	.	END=699653	GT:DP:GQ:MIN_DP:PL	0/0:1:3:1:0,3,39
I	699666	.	A	<NON_REF>	.	.	END=699666	GT:DP:GQ:MIN_DP:PL	0/0:1:0:1:0,0,0
I	700124	.	T	<NON_REF>	.	.	END=700124	GT:DP:GQ:MIN_DP:PL	0/0:1:3:1:0,3,39
I	700879	.	A	<NON_REF>	.	.	END=700879	GT:DP:GQ:MIN_DP:PL	0/0:0:0:0:0,0,0
I	701675	.	T	<NON_REF>	.	.	END=701675	GT:DP:GQ:MIN_DP:PL	0/0:0:0:0:0,0,0
I	704059	.	T	<NON_REF>	.	.	END=704059	GT:DP:GQ:MIN_DP:PL	0/0:1:3:1:0,3,39
I	704344	.	C	<NON_REF>	.	.	END=704344	GT:DP:GQ:MIN_DP:PL	0/0:7:18:7:0,18,270
I	706131	.	A	<NON_REF>	.	.	END=706131	GT:DP:GQ:MIN_DP:PL	0/0:14:42:14:0,42,543
I	707340	.	G	<NON_REF>	.	.	END=707341	GT:DP:GQ:MIN_DP:PL	0/0:2:3:2:0,3,45
I	710811	.	C	<NON_REF>	.	.	END=710811	GT:DP:GQ:MIN_DP:PL	0/0:0:0:0:0,0,0
I	711148	.	C	<NON_REF>	.	.	END=711148	GT:DP:GQ:MIN_DP:PL	0/0:14:36:14:0,36,540
I	711521	.	A	<NON_REF>	.	.	END=711522	GT:DP:GQ:MIN_DP:PL	0/0:1:3:1:0,3,31
I	711601	.	T	<NON_REF>	.	.	END=711601	GT:DP:GQ:MIN_DP:PL	0/0:0:0:0:0,0,0
I	713868	.	T	<NON_REF>	.	.	END=713868	GT:DP:GQ:MIN_DP:PL	0/0:9:15:9:0,15,225
I	714881	.	T	<NON_REF>	.	.	END=714881	GT:DP:GQ:MIN_DP:PL	0/0:8:21:8:0,21,315
I	715145	.	T	<NON_REF>	.	.	END=715145	GT:DP:GQ:MIN_DP:PL	0/0:0:0:0:0,0,0
I	715460	.	A	<NON_REF>	.	.	END=715460	GT:DP:GQ:MIN_DP:PL	0/0:9:24:9:0,24,360
I	716064	.	A	<NON_REF>	.	.	END=716064	GT:DP:GQ:MIN_DP:PL	0/0:6:18:6:0,18,233
I	716196	.	G	<NON_REF>	.	.	END=716196	GT:DP:GQ:MIN_DP:PL	0/0:6:9:6:0,9,135
I	716815	.	C	<NON_REF>	.	.	END=716815	GT:DP:GQ:MIN_DP:PL	0/0:9:21:9:0,21,315
I	717066	.	A	<NON_REF>	.	.	END=717066	GT:DP:GQ:MIN_DP:PL	0/0:2:6:2:0,6,55
I	717379	.	A	<NON_REF>	.	.	END=717379	GT:DP:GQ:MIN_DP:PL	0/0:2:3:2:0,3,45
I	721217	.	T	<NON_REF>	.	.	END=721217	GT:DP:GQ:MIN_DP:PL	0/0:6:15:6:0,15,225
I	721468	.	T	<NON_REF>	.	.	END=721468	GT:DP:GQ:MIN_DP:PL	0/0:1:3:1:0,3,39
I	721623	.	A	<NON_REF>	.	.	END=721623	GT:DP:GQ:MIN_DP:PL	0/0:1:3:1:0,3,39
I	721630	.	C	<NON_REF>	.	.	END=721630	GT:DP:GQ:MIN_DP:PL	0/0:2:6:2:0,6,70
I	721923	.	C	<NON_REF>	.	.	END=721923	GT:DP:GQ:MIN_DP:PL	0/0:3:9:3:0,9,116
I	721990	.	G	<NON_REF>	.	.	END=721990	GT:DP:GQ:MIN_DP:PL	0/0:5:15:5:0,15,194
I	723688	.	A	<NON_REF>	.	.	END=723688	GT:DP:GQ:MIN_DP:PL	0/0:1:3:1:0,3,31
I	726237	.	C	<NON_REF>	.	.	END=726237	GT:DP:GQ:MIN_DP:PL	0/0:6:15:6:0,15,225
I	729397	.	T	<NON_REF>	.	.	END=729397	GT:DP:GQ:MIN_DP:PL	0/0:1:3:1:0,3,39
I	730080	.	G	<NON_REF>	.	.	END=730080	GT:DP:GQ:MIN_DP:PL	0/0:9:21:9:0,21,315
I	730119	.	A	<NON_REF>	.	.	END=730119	GT:DP:GQ:MIN_DP:PL	0/0:13:33:13:0,33,495
I	731830	.	A	<NON_REF>	.	.	END=731830	GT:DP:GQ:MIN_DP:PL	0/0:6:18:6:0,18,210
I	732836	.	C	<NON_REF>	.	.	END=732836	GT:DP:GQ:MIN_DP:PL	0/0:3:9:3:0,9,88
I	733119	.	T	<NON_REF>	.	.	END=733119	GT:DP:GQ:MIN_DP:PL	0/0:2:6:2:0,6,55
I	733465	.	C	<NON_REF>	.	.	END=733465	GT:DP:GQ:MIN_DP:PL	0/0:11:24:11:0,24,360
I	733622	.	A	<NON_REF>	.	.	END=733622	GT:DP:GQ:MIN_DP:PL	0/0:10:27:10:0,27,405
I	736946	.	G	<NON_REF>	.	.	END=736946	GT:DP:GQ:MIN_DP:PL	0/0:3:6:3:0,6,90
I	737269	.	G	<NON_REF>	.	.	END=737269	GT:DP:GQ:MIN_DP:PL	0/0:6:18:6:0,18,205
I	739208	.	C	<NON_REF>	.	.	END=739208	GT:DP:GQ:MIN_DP:PL	0/0:5:15:5:0,15,166
I	741385	.	A	<NON_REF>	.	.	END=741385	GT:DP:GQ:MIN_DP:PL	0/0:4:12:4:0,12,155
I	741663	.	G	<NON_REF>	.	.	END=741663	GT:DP:GQ:MIN_DP:PL	0/0:6:15:6:0,15,225
I	743756	.	T	<NON_REF>	.	.	END=743756	GT:DP:GQ:MIN_DP:PL	0/0:1:3:1:0,3,39
I	744581	.	A	<NON_REF>	.	.	END=744581	GT:DP:GQ:MIN_DP:PL	0/0:15:42:15:0,42,630
I	744954	.	A	<NON_REF>	.	.	END=744954	GT:DP:GQ:MIN_DP:PL	0/0:14:36:14:0,36,540
I	745527	.	T	<NON_REF>	.	.	END=745527	GT:DP:GQ:MIN_DP:PL	0/0:10:18:10:0,18,270
I	747351	.	C	<NON_REF>	.	.	END=747351	GT:DP:GQ:MIN_DP:PL	0/0:11:30:11:0,30,450
I	747797	.	A	<NON_REF>	.	.	END=747797	GT:DP:GQ:MIN_DP:PL	0/0:2:6:2:0,6,78
I	748349	.	G	<NON_REF>	.	.	END=748349	GT:DP:GQ:MIN_DP:PL	0/0:0:0:0:0,0,0
I	748852	.	C	<NON_REF>	.	.	END=748852	GT:DP:GQ:MIN_DP:PL	0/0:8:24:8:0,24,310
I	751780	.	A	<NON_REF>	.	.	END=751780	GT:DP:GQ:MIN_DP:PL	0/0:5:15:5:0,15,194
I	757757	.	G	<NON_REF>	.	.	END=757757	GT:DP:GQ:MIN_DP:PL	0/0:3:9:3:0,9,88
I	758195	.	T	<NON_REF>	.	.	END=758195	GT:DP:GQ:MIN_DP:PL	0/0:12:27:12:0,27,405
I	759677	.	A	<NON_REF>	.	.	END=759677	GT:DP:GQ:MIN_DP:PL	0/0:2:6:2:0,6,78
I	760620	.	C	<NON_REF>	.	.	END=760620	GT:DP:GQ:MIN_DP:PL	0/0:13:39:13:0,39,448
I	761008	.	G	<NON_REF>	.	.	END=761008	GT:DP:GQ:MIN_DP:PL	0/0:9:21:9:0,21,315
I	769447	.	T	<NON_REF>	.	.	END=769447	GT:DP:GQ:MIN_DP:PL	0/0:17:39:17:0,39,585
I	770253	.	C	<NON_REF>	.	.	END=770253	GT:DP:GQ:MIN_DP:PL	0/0:7:9:7:0,9,135
I	774776	.	T	<NON_REF>	.	.	END=774776	GT:DP:GQ:MIN_DP:PL	0/0:11:27:11:0,27,405
I	774906	.	G	GT,<NON_REF>	164.87	.	DP=6;ExcessHet=3.0103;MLEAC=2,0;MLEAF=1.00,0.00;RAW_MQ=8208.00	GT:AD:DP:GQ:PL:SB	1/1:0,5,0:5:15:202,15,0,202,15,202:0,0,2,3
I	775752	.	C	<NON_REF>	.	.	END=775752	GT:DP:GQ:MIN_DP:PL	0/0:6:18:6:0,18,233
I	775908	.	G	<NON_REF>	.	.	END=775908	GT:DP:GQ:MIN_DP:PL	0/0:2:3:2:0,3,45
I	777410	.	G	<NON_REF>	.	.	END=777410	GT:DP:GQ:MIN_DP:PL	0/0:9:24:9:0,24,360
I	778486	.	A	<NON_REF>	.	.	END=778486	GT:DP:GQ:MIN_DP:PL	0/0:2:6:2:0,6,78
I	778750	.	A	<NON_REF>	.	.	END=778750	GT:DP:GQ:MIN_DP:PL	0/0:9:27:9:0,27,349
I	780484	.	G	<NON_REF>	.	.	END=780484	GT:DP:GQ:MIN_DP:PL	0/0:4:12:4:0,12,155
I	780852	.	A	<NON_REF>	.	.	END=780852	GT:DP:GQ:MIN_DP:PL	0/0:7:18:7:0,18,270
I	781674	.	G	<NON_REF>	.	.	END=781674	GT:DP:GQ:MIN_DP:PL	0/0:10:30:10:0,30,388
I	782191	.	T	<NON_REF>	.	.	END=782191	GT:DP:GQ:MIN_DP:PL	0/0:8:21:8:0,21,315
I	783286	.	T	<NON_REF>	.	.	END=783286	GT:DP:GQ:MIN_DP:PL	0/0:13:33:13:0,33,495
I	783334	.	A	<NON_REF>	.	.	END=783334	GT:DP:GQ:MIN_DP:PL	0/0:6:9:6:0,9,135
I	784144	.	G	<NON_REF>	.	.	END=784144	GT:DP:GQ:MIN_DP:PL	0/0:10:18:10:0,18,270
I	784364	.	G	<NON_REF>	.	.	END=784364	GT:DP:GQ:MIN_DP:PL	0/0:4:0:4:0,0,70
I	785743	.	C	<NON_REF>	.	.	END=785743	GT:DP:GQ:MIN_DP:PL	0/0:8:21:8:0,21,315
I	785745	.	A	<NON_REF>	.	.	END=785745	GT:DP:GQ:MIN_DP:PL	0/0:9:21:9:0,21,315
I	785897	.	C	<NON_REF>	.	.	END=785897	GT:DP:GQ:MIN_DP:PL	0/0:11:12:11:0,12,180
I	786276	.	T	<NON_REF>	.	.	END=786276	GT:DP:GQ:MIN_DP:PL	0/0:5:12:5:0,12,180
I	787472	.	A	<NON_REF>	.	.	END=787472	GT:DP:GQ:MIN_DP:PL	0/0:15:33:15:0,33,495
I	788162	.	C	<NON_REF>	.	.	END=788162	GT:DP:GQ:MIN_DP:PL	0/0:5:15:5:0,15,194
I	788204	.	T	<NON_REF>	.	.	END=788204	GT:DP:GQ:MIN_DP:PL	0/0:7:15:7:0,15,225
I	788369	.	C	<NON_REF>	.	.	END=788369	GT:DP:GQ:MIN_DP:PL	0/0:5:15:5:0,15,194
I	788640	.	T	<NON_REF>	.	.	END=788640	GT:DP:GQ:MIN_DP:PL	0/0:6:18:6:0,18,233
I	788661	.	C	<NON_REF>	.	.	END=788661	GT:DP:GQ:MIN_DP:PL	0/0:6:9:6:0,9,135
I	788996	.	A	<NON_REF>	.	.	END=788996	GT:DP:GQ:MIN_DP:PL	0/0:10:18:10:0,18,270
I	790027	.	C	<NON_REF>	.	.	END=790027	GT:DP:GQ:MIN_DP:PL	0/0:16:42:16:0,42,630
I	790042	.	C	<NON_REF>	.	.	END=790042	GT:DP:GQ:MIN_DP:PL	0/0:12:0:12:0,0,357
I	790411	.	T	<NON_REF>	.	.	END=790411	GT:DP:GQ:MIN_DP:PL	0/0:6:15:6:0,15,225
I	792245	.	A	<NON_REF>	.	.	END=792245	GT:DP:GQ:MIN_DP:PL	0/0:13:4:13:0,4,414
I	792310	.	A	<NON_REF>	.	.	END=792310	GT:DP:GQ:MIN_DP:PL	0/0:2:0:2:0,0,0
I	792878	.	C	<NON_REF>	.	.	END=792878	GT:DP:GQ:MIN_DP:PL	0/0:1:3:1:0,3,39
I	793483	.	T	<NON_REF>	.	.	END=793483	GT:DP:GQ:MIN_DP:PL	0/0:21:51:21:0,51,765
I	793987	.	C	<NON_REF>	.	.	END=793987	GT:DP:GQ:MIN_DP:PL	0/0:7:15:7:0,15,225
I	794264	.	T	<NON_REF>	.	.	END=794264	GT:DP:GQ:MIN_DP:PL	0/0:4:12:4:0,12,155
I	795151	.	C	<NON_REF>	.	.	END=795151	GT:DP:GQ:MIN_DP:PL	0/0:2:0:2:0,0,22
I	795860	.	G	<NON_REF>	.	.	END=795860	GT:DP:GQ:MIN_DP:PL	0/0:8:21:8:0,21,315
I	796695	.	T	<NON_REF>	.	.	END=796695	GT:DP:GQ:MIN_DP:PL	0/0:4:9:4:0,9,135
I	796797	.	T	<NON_REF>	.	.	END=796797	GT:DP:GQ:MIN_DP:PL	0/0:10:24:10:0,24,360
I	797172	.	G	<NON_REF>	.	.	END=797172	GT:DP:GQ:MIN_DP:PL	0/0:2:0:2:0,0,0
I	797251	.	G	<NON_REF>	.	.	END=797251	GT:DP:GQ:MIN_DP:PL	0/0:17:45:17:0,45,675
I	798250	.	C	<NON_REF>	.	.	END=798250	GT:DP:GQ:MIN_DP:PL	0/0:5:15:5:0,15,194
I	798588	.	T	<NON_REF>	.	.	END=798588	GT:DP:GQ:MIN_DP:PL	0/0:5:9:5:0,9,135
I	800138	.	G	<NON_REF>	.	.	END=800138	GT:DP:GQ:MIN_DP:PL	0/0:2:3:2:0,3,45
I	800432	.	T	<NON_REF>	.	.	END=800432	GT:DP:GQ:MIN_DP:PL	0/0:2:6:2:0,6,78
I	800434	.	T	<NON_REF>	.	.	END=800434	GT:DP:GQ:MIN_DP:PL	0/0:2:6:2:0,6,78
I	800509	.	T	<NON_REF>	.	.	END=800509	GT:DP:GQ:MIN_DP:PL	0/0:17:48:17:0,48,720
I	801126	.	G	<NON_REF>	.	.	END=801126	GT:DP:GQ:MIN_DP:PL	0/0:9:24:9:0,24,360
I	801276	.	G	<NON_REF>	.	.	END=801276	GT:DP:GQ:MIN_DP:PL	0/0:4:9:4:0,9,135
I	802328	.	A	<NON_REF>	.	.	END=802328	GT:DP:GQ:MIN_DP:PL	0/0:5:15:5:0,15,186
I	802915	.	G	GT,<NON_REF>	5.26	.	BaseQRankSum=0.000;ClippingRankSum=0.000;DP=5;ExcessHet=3.0103;MLEAC=1,0;MLEAF=0.500,0.00;MQRankSum=0.000;RAW_MQ=8820.00;ReadPosRankSum=-0.524	GT:AD:DP:GQ:PL:SB	0/1:3,2,0:5:41:41,0,70,50,76,126:0,3,0,2
I	803571	.	T	<NON_REF>	.	.	END=803571	GT:DP:GQ:MIN_DP:PL	0/0:15:14:15:0,14,490
I	803984	.	T	<NON_REF>	.	.	END=803984	GT:DP:GQ:MIN_DP:PL	0/0:7:18:7:0,18,270
I	804089	.	G	<NON_REF>	.	.	END=804089	GT:DP:GQ:MIN_DP:PL	0/0:3:6:3:0,6,90
I	804164	.	G	<NON_REF>	.	.	END=804164	GT:DP:GQ:MIN_DP:PL	0/0:2:6:2:0,6,78
I	804275	.	A	<NON_REF>	.	.	END=804275	GT:DP:GQ:MIN_DP:PL	0/0:11:33:11:0,33,368
I	804313	.	C	<NON_REF>	.	.	END=804313	GT:DP:GQ:MIN_DP:PL	0/0:8:21:8:0,21,315
I	804828	.	G	<NON_REF>	.	.	END=804828	GT:DP:GQ:MIN_DP:PL	0/0:8:18:8:0,18,270
I	805239	.	G	<NON_REF>	.	.	END=805239	GT:DP:GQ:MIN_DP:PL	0/0:5:9:5:0,9,135
I	805591	.	T	<NON_REF>	.	.	END=805591	GT:DP:GQ:MIN_DP:PL	0/0:7:21:7:0,21,243
I	806026	.	C	<NON_REF>	.	.	END=806026	GT:DP:GQ:MIN_DP:PL	0/0:8:21:8:0,21,315
I	806512	.	C	<NON_REF>	.	.	END=806513	GT:DP:GQ:MIN_DP:PL	0/0:4:9:4:0,9,135
I	806613	.	C	<NON_REF>	.	.	END=806613	GT:DP:GQ:MIN_DP:PL	0/0:4:9:4:0,9,135
I	807557	.	T	<NON_REF>	.	.	END=807557	GT:DP:GQ:MIN_DP:PL	0/0:9:24:9:0,24,360
I	807828	.	C	<NON_REF>	.	.	END=807828	GT:DP:GQ:MIN_DP:PL	0/0:4:9:4:0,9,135
I	808709	.	A	<NON_REF>	.	.	END=808709	GT:DP:GQ:MIN_DP:PL	0/0:3:9:3:0,9,108
I	808951	.	T	<NON_REF>	.	.	END=808951	GT:DP:GQ:MIN_DP:PL	0/0:13:33:13:0,33,495
I	810017	.	T	<NON_REF>	.	.	END=810017	GT:DP:GQ:MIN_DP:PL	0/0:2:3:2:0,3,45
I	810090	.	A	<NON_REF>	.	.	END=810090	GT:DP:GQ:MIN_DP:PL	0/0:2:6:2:0,6,78
I	811437	.	C	<NON_REF>	.	.	END=811437	GT:DP:GQ:MIN_DP:PL	0/0:2:6:2:0,6,78
I	811471	.	A	<NON_REF>	.	.	END=811471	GT:DP:GQ:MIN_DP:PL	0/0:7:18:7:0,18,270
I	811978	.	A	<NON_REF>	.	.	END=811978	GT:DP:GQ:MIN_DP:PL	0/0:3:3:3:0,3,45
I	813115	.	A	<NON_REF>	.	.	END=813115	GT:DP:GQ:MIN_DP:PL	0/0:7:18:7:0,18,270
I	813573	.	T	<NON_REF>	.	.	END=813573	GT:DP:GQ:MIN_DP:PL	0/0:8:18:8:0,18,270
I	813607	.	T	<NON_REF>	.	.	END=813607	GT:DP:GQ:MIN_DP:PL	0/0:14:36:14:0,36,540
I	813697	.	A	<NON_REF>	.	.	END=813697	GT:DP:GQ:MIN_DP:PL	0/0:10:3:10:0,3,45
I	813767	.	C	<NON_REF>	.	.	END=813767	GT:DP:GQ:MIN_DP:PL	0/0:0:0:0:0,0,0
I	813774	.	T	<NON_REF>	.	.	END=813774	GT:DP:GQ:MIN_DP:PL	0/0:0:0:0:0,0,0
I	813794	.	A	<NON_REF>	.	.	END=813794	GT:DP:GQ:MIN_DP:PL	0/0:0:0:0:0,0,0
I	814142	.	T	<NON_REF>	.	.	END=814142	GT:DP:GQ:MIN_DP:PL	0/0:4:12:4:0,12,139
I	814181	.	C	<NON_REF>	.	.	END=814181	GT:DP:GQ:MIN_DP:PL	0/0:3:6:3:0,6,90
I	814292	.	A	<NON_REF>	.	.	END=814292	GT:DP:GQ:MIN_DP:PL	0/0:3:0:3:0,0,0
I	814490	.	G	<NON_REF>	.	.	END=814491	GT:DP:GQ:MIN_DP:PL	0/0:10:15:10:0,15,225
I	815085	.	A	<NON_REF>	.	.	END=815085	GT:DP:GQ:MIN_DP:PL	0/0:17:36:17:0,36,540
I	815364	.	T	<NON_REF>	.	.	END=815364	GT:DP:GQ:MIN_DP:PL	0/0:4:9:4:0,9,135
I	815411	.	C	<NON_REF>	.	.	END=815411	GT:DP:GQ:MIN_DP:PL	0/0:8:24:8:0,24,282
I	815946	.	G	<NON_REF>	.	.	END=815946	GT:DP:GQ:MIN_DP:PL	0/0:9:27:9:0,27,349
I	815991	.	T	<NON_REF>	.	.	END=815991	GT:DP:GQ:MIN_DP:PL	0/0:12:33:12:0,33,495
I	816992	.	T	<NON_REF>	.	.	END=816992	GT:DP:GQ:MIN_DP:PL	0/0:11:24:11:0,24,360
I	817481	.	T	<NON_REF>	.	.	END=817481	GT:DP:GQ:MIN_DP:PL	0/0:3:0:3:0,0,0
I	818532	.	G	<NON_REF>	.	.	END=818532	GT:DP:GQ:MIN_DP:PL	0/0:5:15:5:0,15,194
I	818816	.	A	<NON_REF>	.	.	END=818816	GT:DP:GQ:MIN_DP:PL	0/0:1:0:1:0,0,0
I	818829	.	A	<NON_REF>	.	.	END=818829	GT:DP:GQ:MIN_DP:PL	0/0:5:15:5:0,15,194
I	819160	.	A	<NON_REF>	.	.	END=819160	GT:DP:GQ:MIN_DP:PL	0/0:5:9:5:0,9,135
I	819179	.	T	<NON_REF>	.	.	END=819179	GT:DP:GQ:MIN_DP:PL	0/0:1:3:1:0,3,39
I	819223	.	A	<NON_REF>	.	.	END=819223	GT:DP:GQ:MIN_DP:PL	0/0:2:6:2:0,6,78
I	819430	.	G	<NON_REF>	.	.	END=819430	GT:DP:GQ:MIN_DP:PL	0/0:2:6:2:0,6,78
I	820527	.	T	<NON_REF>	.	.	END=820527	GT:DP:GQ:MIN_DP:PL	0/0:10:21:10:0,21,315
I	820683	.	C	<NON_REF>	.	.	END=820683	GT:DP:GQ:MIN_DP:PL	0/0:14:36:14:0,36,540
I	820685	.	A	<NON_REF>	.	.	END=820685	GT:DP:GQ:MIN_DP:PL	0/0:13:36:13:0,36,540
I	820687	.	T	<NON_REF>	.	.	END=820687	GT:DP:GQ:MIN_DP:PL	0/0:13:36:13:0,36,540
I	821598	.	C	<NON_REF>	.	.	END=821598	GT:DP:GQ:MIN_DP:PL	0/0:18:33:18:0,33,495
I	821685	.	A	<NON_REF>	.	.	END=821685	GT:DP:GQ:MIN_DP:PL	0/0:3:3:3:0,3,45
I	821852	.	C	<NON_REF>	.	.	END=821852	GT:DP:GQ:MIN_DP:PL	0/0:11:27:11:0,27,405
I	822327	.	G	<NON_REF>	.	.	END=822327	GT:DP:GQ:MIN_DP:PL	0/0:8:24:8:0,24,310
I	824182	.	A	<NON_REF>	.	.	END=824182	GT:DP:GQ:MIN_DP:PL	0/0:3:9:3:0,9,116
I	824183	.	A	<NON_REF>	.	.	END=824183	GT:DP:GQ:MIN_DP:PL	0/0:3:6:3:0,6,90
I	824622	.	T	<NON_REF>	.	.	END=824622	GT:DP:GQ:MIN_DP:PL	0/0:7:9:7:0,9,135
I	825022	.	T	<NON_REF>	.	.	END=825022	GT:DP:GQ:MIN_DP:PL	0/0:3:9:3:0,9,116
I	825029	.	A	<NON_REF>	.	.	END=825029	GT:DP:GQ:MIN_DP:PL	0/0:3:0:3:0,0,0
I	826973	.	G	<NON_REF>	.	.	END=826973	GT:DP:GQ:MIN_DP:PL	0/0:8:24:8:0,24,310
I	827978	.	T	<NON_REF>	.	.	END=827978	GT:DP:GQ:MIN_DP:PL	0/0:2:3:2:0,3,45
I	829718	.	A	<NON_REF>	.	.	END=829718	GT:DP:GQ:MIN_DP:PL	0/0:16:27:16:0,27,405
I	830870	.	A	<NON_REF>	.	.	END=830870	GT:DP:GQ:MIN_DP:PL	0/0:3:6:3:0,6,90
I	831043	.	G	<NON_REF>	.	.	END=831043	GT:DP:GQ:MIN_DP:PL	0/0:17:39:17:0,39,585
I	831418	.	G	<NON_REF>	.	.	END=831418	GT:DP:GQ:MIN_DP:PL	0/0:4:9:4:0,9,135
I	832674	.	A	<NON_REF>	.	.	END=832674	GT:DP:GQ:MIN_DP:PL	0/0:11:18:11:0,18,270
I	833292	.	G	<NON_REF>	.	.	END=833292	GT:DP:GQ:MIN_DP:PL	0/0:12:36:12:0,36,435
I	833378	.	C	<NON_REF>	.	.	END=833379	GT:DP:GQ:MIN_DP:PL	0/0:6:3:4:0,3,45
I	833447	.	C	<NON_REF>	.	.	END=833447	GT:DP:GQ:MIN_DP:PL	0/0:3:9:3:0,9,108
I	834517	.	C	<NON_REF>	.	.	END=834517	GT:DP:GQ:MIN_DP:PL	0/0:5:0:5:0,0,139
I	834927	.	T	<NON_REF>	.	.	END=834927	GT:DP:GQ:MIN_DP:PL	0/0:6:1:6:0,1,66
I	835733	.	G	<NON_REF>	.	.	END=835733	GT:DP:GQ:MIN_DP:PL	0/0:8:24:8:0,24,310
I	835846	.	G	<NON_REF>	.	.	END=835846	GT:DP:GQ:MIN_DP:PL	0/0:1:3:1:0,3,39
I	836017	.	G	<NON_REF>	.	.	END=836017	GT:DP:GQ:MIN_DP:PL	0/0:3:3:3:0,3,45
I	836103	.	G	<NON_REF>	.	.	END=836103	GT:DP:GQ:MIN_DP:PL	0/0:9:24:9:0,24,360
I	836366	.	T	<NON_REF>	.	.	END=836366	GT:DP:GQ:MIN_DP:PL	0/0:6:18:6:0,18,233
I	836424	.	C	<NON_REF>	.	.	END=836424	GT:DP:GQ:MIN_DP:PL	0/0:7:18:7:0,18,270
I	836641	.	T	<NON_REF>	.	.	END=836641	GT:DP:GQ:MIN_DP:PL	0/0:5:12:5:0,12,180
I	836646	.	T	<NON_REF>	.	.	END=836646	GT:DP:GQ:MIN_DP:PL	0/0:5:9:5:0,9,135
I	836650	.	T	<NON_REF>	.	.	END=836650	GT:DP:GQ:MIN_DP:PL	0/0:5:9:5:0,9,135
I	839481	.	C	<NON_REF>	.	.	END=839481	GT:DP:GQ:MIN_DP:PL	0/0:6:18:6:0,18,225
I	841098	.	T	<NON_REF>	.	.	END=841099	GT:DP:GQ:MIN_DP:PL	0/0:16:24:16:0,24,360
I	842270	.	A	<NON_REF>	.	.	END=842270	GT:DP:GQ:MIN_DP:PL	0/0:1:0:1:0,0,0
I	843690	.	C	<NON_REF>	.	.	END=843690	GT:DP:GQ:MIN_DP:PL	0/0:4:12:4:0,12,155
I	844237	.	C	<NON_REF>	.	.	END=844237	GT:DP:GQ:MIN_DP:PL	0/0:8:15:8:0,15,225
I	845450	.	C	<NON_REF>	.	.	END=845450	GT:DP:GQ:MIN_DP:PL	0/0:6:18:6:0,18,233
I	846668	.	T	<NON_REF>	.	.	END=846668	GT:DP:GQ:MIN_DP:PL	0/0:13:33:13:0,33,495
I	848210	.	T	<NON_REF>	.	.	END=848210	GT:DP:GQ:MIN_DP:PL	0/0:0:0:0:0,0,0
I	848359	.	A	<NON_REF>	.	.	END=848359	GT:DP:GQ:MIN_DP:PL	0/0:9:15:9:0,15,225
I	848477	.	G	<NON_REF>	.	.	END=848477	GT:DP:GQ:MIN_DP:PL	0/0:6:18:6:0,18,233
I	849077	.	A	<NON_REF>	.	.	END=849077	GT:DP:GQ:MIN_DP:PL	0/0:4:12:4:0,12,155
I	849637	.	G	<NON_REF>	.	.	END=849637	GT:DP:GQ:MIN_DP:PL	0/0:1:3:1:0,3,39
I	850042	.	C	<NON_REF>	.	.	END=850042	GT:DP:GQ:MIN_DP:PL	0/0:2:6:2:0,6,78
I	850599	.	G	<NON_REF>	.	.	END=850599	GT:DP:GQ:MIN_DP:PL	0/0:2:6:2:0,6,78
I	850995	.	G	<NON_REF>	.	.	END=850995	GT:DP:GQ:MIN_DP:PL	0/0:5:9:5:0,9,135
I	851042	.	C	<NON_REF>	.	.	END=851042	GT:DP:GQ:MIN_DP:PL	0/0:8:12:8:0,12,180
I	852577	.	A	<NON_REF>	.	.	END=852577	GT:DP:GQ:MIN_DP:PL	0/0:4:9:4:0,9,135
I	852781	.	G	<NON_REF>	.	.	END=852781	GT:DP:GQ:MIN_DP:PL	0/0:20:39:20:0,39,585
I	852788	.	T	<NON_REF>	.	.	END=852788	GT:DP:GQ:MIN_DP:PL	0/0:19:42:19:0,42,630
I	852974	.	G	<NON_REF>	.	.	END=852974	GT:DP:GQ:MIN_DP:PL	0/0:4:12:4:0,12,155
I	853178	.	A	<NON_REF>	.	.	END=853178	GT:DP:GQ:MIN_DP:PL	0/0:6:12:6:0,12,180
I	854135	.	A	<NON_REF>	.	.	END=854135	GT:DP:GQ:MIN_DP:PL	0/0:6:9:6:0,9,135
I	854229	.	G	<NON_REF>	.	.	END=854229	GT:DP:GQ:MIN_DP:PL	0/0:4:0:4:0,0,78
I	854543	.	C	<NON_REF>	.	.	END=854543	GT:DP:GQ:MIN_DP:PL	0/0:3:9:3:0,9,116
I	854925	.	G	<NON_REF>	.	.	END=854925	GT:DP:GQ:MIN_DP:PL	0/0:3:0:3:0,0,0
I	855287	.	A	<NON_REF>	.	.	END=855288	GT:DP:GQ:MIN_DP:PL	0/0:3:9:3:0,9,116
I	855395	.	A	<NON_REF>	.	.	END=855395	GT:DP:GQ:MIN_DP:PL	0/0:2:6:2:0,6,78
I	855743	.	C	<NON_REF>	.	.	END=855743	GT:DP:GQ:MIN_DP:PL	0/0:1:3:1:0,3,16
I	855776	.	A	<NON_REF>	.	.	END=855776	GT:DP:GQ:MIN_DP:PL	0/0:4:12:4:0,12,147
I	856054	.	T	<NON_REF>	.	.	END=856054	GT:DP:GQ:MIN_DP:PL	0/0:2:0:2:0,0,0
I	856190	.	G	<NON_REF>	.	.	END=856190	GT:DP:GQ:MIN_DP:PL	0/0:3:3:3:0,3,45
I	857239	.	T	<NON_REF>	.	.	END=857239	GT:DP:GQ:MIN_DP:PL	0/0:0:0:0:0,0,0
I	857717	.	T	<NON_REF>	.	.	END=857717	GT:DP:GQ:MIN_DP:PL	0/0:0:0:0:0,0,0
I	857724	.	G	<NON_REF>	.	.	END=857724	GT:DP:GQ:MIN_DP:PL	0/0:0:0:0:0,0,0
I	858357	.	T	<NON_REF>	.	.	END=858357	GT:DP:GQ:MIN_DP:PL	0/0:0:0:0:0,0,0
I	859000	.	A	<NON_REF>	.	.	END=859000	GT:DP:GQ:MIN_DP:PL	0/0:0:0:0:0,0,0
I	859162	.	T	<NON_REF>	.	.	END=859162	GT:DP:GQ:MIN_DP:PL	0/0:0:0:0:0,0,0
I	859262	.	A	<NON_REF>	.	.	END=859263	GT:DP:GQ:MIN_DP:PL	0/0:6:12:6:0,12,180
I	859280	.	G	<NON_REF>	.	.	END=859280	GT:DP:GQ:MIN_DP:PL	0/0:3:9:3:0,9,116
I	859400	.	T	<NON_REF>	.	.	END=859400	GT:DP:GQ:MIN_DP:PL	0/0:0:0:0:0,0,0
I	859540	.	G	<NON_REF>	.	.	END=859540	GT:DP:GQ:MIN_DP:PL	0/0:2:6:2:0,6,70
I	859686	.	G	<NON_REF>	.	.	END=859686	GT:DP:GQ:MIN_DP:PL	0/0:1:0:1:0,0,0
I	859986	.	C	<NON_REF>	.	.	END=859986	GT:DP:GQ:MIN_DP:PL	0/0:2:3:2:0,3,45
I	860190	.	C	<NON_REF>	.	.	END=860190	GT:DP:GQ:MIN_DP:PL	0/0:5:15:5:0,15,194
I	860295	.	A	<NON_REF>	.	.	END=860295	GT:DP:GQ:MIN_DP:PL	0/0:0:0:0:0,0,0
I	861400	.	C	<NON_REF>	.	.	END=861400	GT:DP:GQ:MIN_DP:PL	0/0:8:18:8:0,18,270
I	861675	.	G	<NON_REF>	.	.	END=861675	GT:DP:GQ:MIN_DP:PL	0/0:4:9:4:0,9,135
I	862556	.	G	<NON_REF>	.	.	END=862556	GT:DP:GQ:MIN_DP:PL	0/0:6:12:6:0,12,180
I	862572	.	T	<NON_REF>	.	.	END=862572	GT:DP:GQ:MIN_DP:PL	0/0:3:6:3:0,6,90
I	862751	.	T	<NON_REF>	.	.	END=862751	GT:DP:GQ:MIN_DP:PL	0/0:3:6:3:0,6,90
I	862758	.	T	<NON_REF>	.	.	END=862758	GT:DP:GQ:MIN_DP:PL	0/0:2:6:2:0,6,55
I	862814	.	C	<NON_REF>	.	.	END=862814	GT:DP:GQ:MIN_DP:PL	0/0:0:0:0:0,0,0
I	862816	.	C	<NON_REF>	.	.	END=862816	GT:DP:GQ:MIN_DP:PL	0/0:0:0:0:0,0,0
I	862824	.	T	<NON_REF>	.	.	END=862824	GT:DP:GQ:MIN_DP:PL	0/0:1:3:1:0,3,39
I	863234	.	A	<NON_REF>	.	.	END=863234	GT:DP:GQ:MIN_DP:PL	0/0:5:3:5:0,3,45
I	863263	.	A	<NON_REF>	.	.	END=863263	GT:DP:GQ:MIN_DP:PL	0/0:2:6:2:0,6,70
I	863333	.	A	<NON_REF>	.	.	END=863333	GT:DP:GQ:MIN_DP:PL	0/0:6:15:6:0,15,225
I	863359	.	T	<NON_REF>	.	.	END=863359	GT:DP:GQ:MIN_DP:PL	0/0:8:24:8:0,24,288
I	863360	.	G	<NON_REF>	.	.	END=863360	GT:DP:GQ:MIN_DP:PL	0/0:8:21:8:0,21,315
I	863459	.	G	<NON_REF>	.	.	END=863459	GT:DP:GQ:MIN_DP:PL	0/0:11:27:11:0,27,405
I	863644	.	T	<NON_REF>	.	.	END=863644	GT:DP:GQ:MIN_DP:PL	0/0:8:21:8:0,21,315
I	863914	.	A	<NON_REF>	.	.	END=863914	GT:DP:GQ:MIN_DP:PL	0/0:6:18:6:0,18,233
I	864430	.	C	<NON_REF>	.	.	END=864430	GT:DP:GQ:MIN_DP:PL	0/0:9:24:9:0,24,360
I	864835	.	C	<NON_REF>	.	.	END=864835	GT:DP:GQ:MIN_DP:PL	0/0:6:12:6:0,12,180
I	865224	.	T	<NON_REF>	.	.	END=865224	GT:DP:GQ:MIN_DP:PL	0/0:1:3:1:0,3,39
I	865621	.	A	<NON_REF>	.	.	END=865621	GT:DP:GQ:MIN_DP:PL	0/0:2:3:2:0,3,45
I	865714	.	C	<NON_REF>	.	.	END=865714	GT:DP:GQ:MIN_DP:PL	0/0:4:12:4:0,12,155
I	865796	.	C	<NON_REF>	.	.	END=865796	GT:DP:GQ:MIN_DP:PL	0/0:7:18:7:0,18,270
I	865942	.	G	<NON_REF>	.	.	END=865942	GT:DP:GQ:MIN_DP:PL	0/0:4:12:4:0,12,155
I	865969	.	A	<NON_REF>	.	.	END=865969	GT:DP:GQ:MIN_DP:PL	0/0:4:3:4:0,3,45
I	866076	.	G	<NON_REF>	.	.	END=866076	GT:DP:GQ:MIN_DP:PL	0/0:1:3:1:0,3,39
I	866271	.	C	<NON_REF>	.	.	END=866271	GT:DP:GQ:MIN_DP:PL	0/0:0:0:0:0,0,0
I	866431	.	A	<NON_REF>	.	.	END=866431	GT:DP:GQ:MIN_DP:PL	0/0:1:3:1:0,3,39
I	866625	.	C	<NON_REF>	.	.	END=866625	GT:DP:GQ:MIN_DP:PL	0/0:0:0:0:0,0,0
I	866845	.	C	<NON_REF>	.	.	END=866845	GT:DP:GQ:MIN_DP:PL	0/0:4:9:4:0,9,135
I	867289	.	C	<NON_REF>	.	.	END=867289	GT:DP:GQ:MIN_DP:PL	0/0:2:6:2:0,6,70
I	867441	.	A	<NON_REF>	.	.	END=867441	GT:DP:GQ:MIN_DP:PL	0/0:7:9:7:0,9,135
I	867571	.	A	<NON_REF>	.	.	END=867571	GT:DP:GQ:MIN_DP:PL	0/0:1:3:1:0,3,39
I	867782	.	C	<NON_REF>	.	.	END=867782	GT:DP:GQ:MIN_DP:PL	0/0:2:6:2:0,6,78
I	867808	.	T	<NON_REF>	.	.	END=867808	GT:DP:GQ:MIN_DP:PL	0/0:3:9:3:0,9,94
I	867861	.	C	<NON_REF>	.	.	END=867861	GT:DP:GQ:MIN_DP:PL	0/0:8:12:8:0,12,180
I	867911	.	C	<NON_REF>	.	.	END=867911	GT:DP:GQ:MIN_DP:PL	0/0:7:21:7:0,21,271
I	868363	.	G	<NON_REF>	.	.	END=868363	GT:DP:GQ:MIN_DP:PL	0/0:5:12:5:0,12,180
I	868486	.	A	<NON_REF>	.	.	END=868487	GT:DP:GQ:MIN_DP:PL	0/0:8:6:8:0,6,90
I	868493	.	A	<NON_REF>	.	.	END=868493	GT:DP:GQ:MIN_DP:PL	0/0:4:6:4:0,6,90
I	868580	.	G	<NON_REF>	.	.	END=868580	GT:DP:GQ:MIN_DP:PL	0/0:2:6:2:0,6,78
I	868696	.	A	<NON_REF>	.	.	END=868696	GT:DP:GQ:MIN_DP:PL	0/0:17:42:17:0,42,630
I	868727	.	A	<NON_REF>	.	.	END=868727	GT:DP:GQ:MIN_DP:PL	0/0:6:9:6:0,9,135
I	868774	.	T	<NON_REF>	.	.	END=868774	GT:DP:GQ:MIN_DP:PL	0/0:1:0:1:0,0,0
I	868815	.	T	<NON_REF>	.	.	END=868816	GT:DP:GQ:MIN_DP:PL	0/0:1:3:1:0,3,39
I	868874	.	C	<NON_REF>	.	.	END=868874	GT:DP:GQ:MIN_DP:PL	0/0:0:0:0:0,0,0
I	868904	.	A	<NON_REF>	.	.	END=868904	GT:DP:GQ:MIN_DP:PL	0/0:3:9:3:0,9,116
I	869123	.	C	<NON_REF>	.	.	END=869123	GT:DP:GQ:MIN_DP:PL	0/0:3:3:3:0,3,45
I	869180	.	A	<NON_REF>	.	.	END=869180	GT:DP:GQ:MIN_DP:PL	0/0:0:0:0:0,0,0
I	869236	.	T	<NON_REF>	.	.	END=869236	GT:DP:GQ:MIN_DP:PL	0/0:4:12:4:0,12,155
I	869470	.	T	<NON_REF>	.	.	END=869470	GT:DP:GQ:MIN_DP:PL	0/0:5:15:5:0,15,194
I	869515	.	C	<NON_REF>	.	.	END=869515	GT:DP:GQ:MIN_DP:PL	0/0:3:9:3:0,9,116
I	869733	.	A	<NON_REF>	.	.	END=869733	GT:DP:GQ:MIN_DP:PL	0/0:2:3:2:0,3,45
I	869738	.	G	<NON_REF>	.	.	END=869738	GT:DP:GQ:MIN_DP:PL	0/0:2:3:2:0,3,45
I	869926	.	C	<NON_REF>	.	.	END=869926	GT:DP:GQ:MIN_DP:PL	0/0:5:9:5:0,9,135
I	869962	.	A	<NON_REF>	.	.	END=869962	GT:DP:GQ:MIN_DP:PL	0/0:1:0:1:0,0,0
I	869964	.	A	<NON_REF>	.	.	END=869964	GT:DP:GQ:MIN_DP:PL	0/0:0:0:0:0,0,0
I	869987	.	C	<NON_REF>	.	.	END=869987	GT:DP:GQ:MIN_DP:PL	0/0:6:18:6:0,18,233
I	870117	.	T	<NON_REF>	.	.	END=870118	GT:DP:GQ:MIN_DP:PL	0/0:0:0:0:0,0,0
I	870151	.	C	<NON_REF>	.	.	END=870151	GT:DP:GQ:MIN_DP:PL	0/0:1:3:1:0,3,39
I	870395	.	A	<NON_REF>	.	.	END=870395	GT:DP:GQ:MIN_DP:PL	0/0:0:0:0:0,0,0
I	870418	.	A	<NON_REF>	.	.	END=870418	GT:DP:GQ:MIN_DP:PL	0/0:1:0:1:0,0,0
I	870600	.	T	<NON_REF>	.	.	END=870600	GT:DP:GQ:MIN_DP:PL	0/0:0:0:0:0,0,0
I	870610	.	T	<NON_REF>	.	.	END=870610	GT:DP:GQ:MIN_DP:PL	0/0:1:3:1:0,3,39
I	870699	.	A	<NON_REF>	.	.	END=870699	GT:DP:GQ:MIN_DP:PL	0/0:0:0:0:0,0,0
I	870768	.	C	<NON_REF>	.	.	END=870768	GT:DP:GQ:MIN_DP:PL	0/0:2:6:2:0,6,55
I	870923	.	T	<NON_REF>	.	.	END=870923	GT:DP:GQ:MIN_DP:PL	0/0:0:0:0:0,0,0
I	871058	.	G	<NON_REF>	.	.	END=871058	GT:DP:GQ:MIN_DP:PL	0/0:3:9:3:0,9,116
I	871278	.	T	<NON_REF>	.	.	END=871278	GT:DP:GQ:MIN_DP:PL	0/0:0:0:0:0,0,0
I	872237	.	A	<NON_REF>	.	.	END=872237	GT:DP:GQ:MIN_DP:PL	0/0:0:0:0:0,0,0
I	872242	.	T	<NON_REF>	.	.	END=872242	GT:DP:GQ:MIN_DP:PL	0/0:0:0:0:0,0,0
I	872568	.	T	<NON_REF>	.	.	END=872568	GT:DP:GQ:MIN_DP:PL	0/0:2:3:2:0,3,45
I	873753	.	A	<NON_REF>	.	.	END=873753	GT:DP:GQ:MIN_DP:PL	0/0:3:3:3:0,3,45
I	874331	.	T	<NON_REF>	.	.	END=874331	GT:DP:GQ:MIN_DP:PL	0/0:1:3:1:0,3,16
I	874620	.	A	<NON_REF>	.	.	END=874620	GT:DP:GQ:MIN_DP:PL	0/0:6:15:6:0,15,225
I	875413	.	A	<NON_REF>	.	.	END=875413	GT:DP:GQ:MIN_DP:PL	0/0:3:9:3:0,9,116
I	877270	.	G	<NON_REF>	.	.	END=877270	GT:DP:GQ:MIN_DP:PL	0/0:1:0:1:0,0,0
I	877661	.	T	<NON_REF>	.	.	END=877661	GT:DP:GQ:MIN_DP:PL	0/0:1:3:1:0,3,39
I	877672	.	C	<NON_REF>	.	.	END=877672	GT:DP:GQ:MIN_DP:PL	0/0:1:0:1:0,0,0
I	877867	.	A	<NON_REF>	.	.	END=877867	GT:DP:GQ:MIN_DP:PL	0/0:14:30:14:0,30,450
I	880639	.	T	<NON_REF>	.	.	END=880639	GT:DP:GQ:MIN_DP:PL	0/0:13:36:13:0,36,540
I	880948	.	A	<NON_REF>	.	.	END=880948	GT:DP:GQ:MIN_DP:PL	0/0:2:0:2:0,0,0
I	882103	.	G	<NON_REF>	.	.	END=882103	GT:DP:GQ:MIN_DP:PL	0/0:14:36:14:0,36,540
I	884392	.	T	<NON_REF>	.	.	END=884392	GT:DP:GQ:MIN_DP:PL	0/0:10:24:10:0,24,360
I	885536	.	G	<NON_REF>	.	.	END=885536	GT:DP:GQ:MIN_DP:PL	0/0:9:27:9:0,27,321
I	885724	.	A	<NON_REF>	.	.	END=885724	GT:DP:GQ:MIN_DP:PL	0/0:1:3:1:0,3,39
I	886221	.	G	<NON_REF>	.	.	END=886221	GT:DP:GQ:MIN_DP:PL	0/0:5:9:5:0,9,135
I	886804	.	C	<NON_REF>	.	.	END=886804	GT:DP:GQ:MIN_DP:PL	0/0:9:18:9:0,18,270
I	887680	.	C	<NON_REF>	.	.	END=887680	GT:DP:GQ:MIN_DP:PL	0/0:6:12:6:0,12,180
I	888491	.	A	<NON_REF>	.	.	END=888491	GT:DP:GQ:MIN_DP:PL	0/0:16:42:16:0,42,630
I	889004	.	T	<NON_REF>	.	.	END=889004	GT:DP:GQ:MIN_DP:PL	0/0:2:3:2:0,3,45
I	889032	.	T	<NON_REF>	.	.	END=889032	GT:DP:GQ:MIN_DP:PL	0/0:3:9:3:0,9,116
I	889121	.	T	<NON_REF>	.	.	END=889121	GT:DP:GQ:MIN_DP:PL	0/0:4:12:4:0,12,155
I	889160	.	T	<NON_REF>	.	.	END=889160	GT:DP:GQ:MIN_DP:PL	0/0:13:30:13:0,30,450
I	889850	.	T	<NON_REF>	.	.	END=889850	GT:DP:GQ:MIN_DP:PL	0/0:1:3:1:0,3,39
I	890839	.	G	<NON_REF>	.	.	END=890839	GT:DP:GQ:MIN_DP:PL	0/0:5:9:5:0,9,135
I	891037	.	A	<NON_REF>	.	.	END=891037	GT:DP:GQ:MIN_DP:PL	0/0:1:3:1:0,3,39
I	891091	.	C	<NON_REF>	.	.	END=891091	GT:DP:GQ:MIN_DP:PL	0/0:3:9:3:0,9,108
I	891133	.	A	<NON_REF>	.	.	END=891133	GT:DP:GQ:MIN_DP:PL	0/0:1:0:1:0,0,0
I	891773	.	G	<NON_REF>	.	.	END=891773	GT:DP:GQ:MIN_DP:PL	0/0:10:27:10:0,27,405
I	891893	.	G	<NON_REF>	.	.	END=891893	GT:DP:GQ:MIN_DP:PL	0/0:3:9:3:0,9,94
I	891896	.	A	<NON_REF>	.	.	END=891896	GT:DP:GQ:MIN_DP:PL	0/0:3:9:3:0,9,116
I	891953	.	C	<NON_REF>	.	.	END=891953	GT:DP:GQ:MIN_DP:PL	0/0:1:3:1:0,3,39
I	892360	.	A	<NON_REF>	.	.	END=892360	GT:DP:GQ:MIN_DP:PL	0/0:0:0:0:0,0,0
I	894999	.	G	<NON_REF>	.	.	END=894999	GT:DP:GQ:MIN_DP:PL	0/0:4:12:4:0,12,147
I	895062	.	T	<NON_REF>	.	.	END=895062	GT:DP:GQ:MIN_DP:PL	0/0:13:39:13:0,39,488
I	895511	.	A	<NON_REF>	.	.	END=895511	GT:DP:GQ:MIN_DP:PL	0/0:2:6:2:0,6,78
I	895666	.	T	<NON_REF>	.	.	END=895666	GT:DP:GQ:MIN_DP:PL	0/0:2:6:2:0,6,78
I	895898	.	T	<NON_REF>	.	.	END=895898	GT:DP:GQ:MIN_DP:PL	0/0:3:9:3:0,9,116
I	896326	.	C	<NON_REF>	.	.	END=896326	GT:DP:GQ:MIN_DP:PL	0/0:0:0:0:0,0,0
I	896512	.	A	<NON_REF>	.	.	END=896512	GT:DP:GQ:MIN_DP:PL	0/0:1:3:1:0,3,39
I	896691	.	T	<NON_REF>	.	.	END=896691	GT:DP:GQ:MIN_DP:PL	0/0:0:0:0:0,0,0
I	897421	.	A	<NON_REF>	.	.	END=897421	GT:DP:GQ:MIN_DP:PL	0/0:2:6:2:0,6,78
I	897462	.	A	<NON_REF>	.	.	END=897462	GT:DP:GQ:MIN_DP:PL	0/0:2:0:2:0,0,0
I	897891	.	A	<NON_REF>	.	.	END=897891	GT:DP:GQ:MIN_DP:PL	0/0:1:3:1:0,3,39
I	897965	.	G	<NON_REF>	.	.	END=897965	GT:DP:GQ:MIN_DP:PL	0/0:0:0:0:0,0,0
I	898067	.	C	<NON_REF>	.	.	END=898067	GT:DP:GQ:MIN_DP:PL	0/0:1:3:1:0,3,39
I	898133	.	G	<NON_REF>	.	.	END=898133	GT:DP:GQ:MIN_DP:PL	0/0:1:3:1:0,3,39
I	898365	.	A	<NON_REF>	.	.	END=898365	GT:DP:GQ:MIN_DP:PL	0/0:3:3:3:0,3,45
I	899488	.	C	<NON_REF>	.	.	END=899488	GT:DP:GQ:MIN_DP:PL	0/0:0:0:0:0,0,0
I	899597	.	A	<NON_REF>	.	.	END=899597	GT:DP:GQ:MIN_DP:PL	0/0:3:9:3:0,9,116
I	899853	.	C	<NON_REF>	.	.	END=899853	GT:DP:GQ:MIN_DP:PL	0/0:1:3:1:0,3,39
I	900480	.	C	<NON_REF>	.	.	END=900480	GT:DP:GQ:MIN_DP:PL	0/0:0:0:0:0,0,0
I	900855	.	A	<NON_REF>	.	.	END=900855	GT:DP:GQ:MIN_DP:PL	0/0:1:3:1:0,3,16
I	901316	.	G	<NON_REF>	.	.	END=901316	GT:DP:GQ:MIN_DP:PL	0/0:1:3:1:0,3,39
I	901589	.	G	<NON_REF>	.	.	END=901589	GT:DP:GQ:MIN_DP:PL	0/0:1:3:1:0,3,39
I	902989	.	A	<NON_REF>	.	.	END=902989	GT:DP:GQ:MIN_DP:PL	0/0:2:6:2:0,6,78
I	903604	.	G	<NON_REF>	.	.	END=903604	GT:DP:GQ:MIN_DP:PL	0/0:5:0:5:0,0,139
I	904037	.	T	<NON_REF>	.	.	END=904037	GT:DP:GQ:MIN_DP:PL	0/0:2:3:2:0,3,45
I	904046	.	T	<NON_REF>	.	.	END=904046	GT:DP:GQ:MIN_DP:PL	0/0:2:3:2:0,3,45
I	904095	.	G	<NON_REF>	.	.	END=904095	GT:DP:GQ:MIN_DP:PL	0/0:1:0:1:0,0,0
I	904121	.	T	<NON_REF>	.	.	END=904121	GT:DP:GQ:MIN_DP:PL	0/0:1:3:1:0,3,39
I	904192	.	C	<NON_REF>	.	.	END=904192	GT:DP:GQ:MIN_DP:PL	0/0:6:18:6:0,18,233
I	904600	.	T	<NON_REF>	.	.	END=904600	GT:DP:GQ:MIN_DP:PL	0/0:5:15:5:0,15,194
I	904883	.	C	<NON_REF>	.	.	END=904883	GT:DP:GQ:MIN_DP:PL	0/0:3:3:3:0,3,45
I	905153	.	C	<NON_REF>	.	.	END=905153	GT:DP:GQ:MIN_DP:PL	0/0:8:18:8:0,18,270
I	905164	.	A	<NON_REF>	.	.	END=905164	GT:DP:GQ:MIN_DP:PL	0/0:7:15:7:0,15,225
I	905592	.	G	<NON_REF>	.	.	END=905592	GT:DP:GQ:MIN_DP:PL	0/0:4:12:4:0,12,155
I	905598	.	C	<NON_REF>	.	.	END=905598	GT:DP:GQ:MIN_DP:PL	0/0:5:15:5:0,15,194
I	906057	.	G	<NON_REF>	.	.	END=906057	GT:DP:GQ:MIN_DP:PL	0/0:0:0:0:0,0,0
I	906086	.	T	<NON_REF>	.	.	END=906086	GT:DP:GQ:MIN_DP:PL	0/0:0:0:0:0,0,0
I	906207	.	T	<NON_REF>	.	.	END=906207	GT:DP:GQ:MIN_DP:PL	0/0:1:0:1:0,0,0
I	906216	.	G	<NON_REF>	.	.	END=906216	GT:DP:GQ:MIN_DP:PL	0/0:0:0:0:0,0,0
I	906557	.	G	<NON_REF>	.	.	END=906557	GT:DP:GQ:MIN_DP:PL	0/0:0:0:0:0,0,0
I	906739	.	A	<NON_REF>	.	.	END=906739	GT:DP:GQ:MIN_DP:PL	0/0:1:3:1:0,3,39
I	907336	.	C	<NON_REF>	.	.	END=907336	GT:DP:GQ:MIN_DP:PL	0/0:7:15:7:0,15,225
I	907717	.	C	<NON_REF>	.	.	END=907717	GT:DP:GQ:MIN_DP:PL	0/0:8:24:8:0,24,310
I	908822	.	C	<NON_REF>	.	.	END=908822	GT:DP:GQ:MIN_DP:PL	0/0:10:30:10:0,30,388
I	908829	.	T	<NON_REF>	.	.	END=908829	GT:DP:GQ:MIN_DP:PL	0/0:11:27:11:0,27,405
I	908934	.	T	<NON_REF>	.	.	END=908934	GT:DP:GQ:MIN_DP:PL	0/0:1:3:1:0,3,39
I	909438	.	A	<NON_REF>	.	.	END=909438	GT:DP:GQ:MIN_DP:PL	0/0:4:9:4:0,9,135
I	909835	.	C	<NON_REF>	.	.	END=909835	GT:DP:GQ:MIN_DP:PL	0/0:7:12:7:0,12,180
I	912427	.	T	<NON_REF>	.	.	END=912427	GT:DP:GQ:MIN_DP:PL	0/0:4:12:4:0,12,155
I	913349	.	A	<NON_REF>	.	.	END=913349	GT:DP:GQ:MIN_DP:PL	0/0:5:12:5:0,12,180
I	913513	.	G	<NON_REF>	.	.	END=913513	GT:DP:GQ:MIN_DP:PL	0/0:3:9:3:0,9,108
I	913697	.	C	<NON_REF>	.	.	END=913697	GT:DP:GQ:MIN_DP:PL	0/0:7:18:7:0,18,270
I	913831	.	G	<NON_REF>	.	.	END=913831	GT:DP:GQ:MIN_DP:PL	0/0:0:0:0:0,0,0
I	913840	.	A	<NON_REF>	.	.	END=913840	GT:DP:GQ:MIN_DP:PL	0/0:0:0:0:0,0,0
I	913931	.	G	<NON_REF>	.	.	END=913931	GT:DP:GQ:MIN_DP:PL	0/0:4:9:4:0,9,135
I	915907	.	C	<NON_REF>	.	.	END=915907	GT:DP:GQ:MIN_DP:PL	0/0:2:0:2:0,0,0
I	916142	.	G	<NON_REF>	.	.	END=916142	GT:DP:GQ:MIN_DP:PL	0/0:6:15:6:0,15,225
I	916513	.	A	<NON_REF>	.	.	END=916513	GT:DP:GQ:MIN_DP:PL	0/0:2:0:2:0,0,0
I	918113	.	G	<NON_REF>	.	.	END=918113	GT:DP:GQ:MIN_DP:PL	0/0:0:0:0:0,0,0
I	918242	.	C	<NON_REF>	.	.	END=918242	GT:DP:GQ:MIN_DP:PL	0/0:4:12:4:0,12,155
I	919377	.	A	<NON_REF>	.	.	END=919377	GT:DP:GQ:MIN_DP:PL	0/0:7:18:7:0,18,270
I	919556	.	A	<NON_REF>	.	.	END=919556	GT:DP:GQ:MIN_DP:PL	0/0:2:6:2:0,6,78
I	920510	.	C	<NON_REF>	.	.	END=920510	GT:DP:GQ:MIN_DP:PL	0/0:13:36:13:0,36,540
I	920805	.	A	<NON_REF>	.	.	END=920805	GT:DP:GQ:MIN_DP:PL	0/0:6:15:6:0,15,225
I	920981	.	G	<NON_REF>	.	.	END=920981	GT:DP:GQ:MIN_DP:PL	0/0:2:3:2:0,3,45
I	921788	.	T	<NON_REF>	.	.	END=921788	GT:DP:GQ:MIN_DP:PL	0/0:5:12:5:0,12,180
I	922298	.	A	<NON_REF>	.	.	END=922299	GT:DP:GQ:MIN_DP:PL	0/0:1:3:1:0,3,39
I	922685	.	C	<NON_REF>	.	.	END=922685	GT:DP:GQ:MIN_DP:PL	0/0:2:3:2:0,3,45
I	925212	.	C	<NON_REF>	.	.	END=925212	GT:DP:GQ:MIN_DP:PL	0/0:1:3:1:0,3,39
I	925635	.	A	<NON_REF>	.	.	END=925635	GT:DP:GQ:MIN_DP:PL	0/0:7:18:7:0,18,270
I	925707	.	C	<NON_REF>	.	.	END=925707	GT:DP:GQ:MIN_DP:PL	0/0:9:12:9:0,12,180
I	926477	.	G	<NON_REF>	.	.	END=926477	GT:DP:GQ:MIN_DP:PL	0/0:3:0:3:0,0,39
I	926733	.	T	<NON_REF>	.	.	END=926733	GT:DP:GQ:MIN_DP:PL	0/0:5:15:5:0,15,194
I	927685	.	G	<NON_REF>	.	.	END=927685	GT:DP:GQ:MIN_DP:PL	0/0:7:15:7:0,15,225
I	928123	.	A	<NON_REF>	.	.	END=928123	GT:DP:GQ:MIN_DP:PL	0/0:14:42:14:0,42,527
I	928534	.	C	<NON_REF>	.	.	END=928534	GT:DP:GQ:MIN_DP:PL	0/0:7:6:7:0,6,90
I	928603	.	C	<NON_REF>	.	.	END=928603	GT:DP:GQ:MIN_DP:PL	0/0:2:6:2:0,6,70
I	928624	.	G	<NON_REF>	.	.	END=928624	GT:DP:GQ:MIN_DP:PL	0/0:6:12:6:0,12,180
I	928698	.	G	<NON_REF>	.	.	END=928698	GT:DP:GQ:MIN_DP:PL	0/0:10:24:10:0,24,360
I	928722	.	T	<NON_REF>	.	.	END=928722	GT:DP:GQ:MIN_DP:PL	0/0:11:24:11:0,24,360
I	928890	.	A	<NON_REF>	.	.	END=928890	GT:DP:GQ:MIN_DP:PL	0/0:6:18:6:0,18,233
I	929170	.	A	<NON_REF>	.	.	END=929170	GT:DP:GQ:MIN_DP:PL	0/0:13:27:13:0,27,405
I	929244	.	A	<NON_REF>	.	.	END=929244	GT:DP:GQ:MIN_DP:PL	0/0:4:12:4:0,12,155
I	929273	.	C	<NON_REF>	.	.	END=929273	GT:DP:GQ:MIN_DP:PL	0/0:3:6:3:0,6,90
I	929432	.	A	<NON_REF>	.	.	END=929432	GT:DP:GQ:MIN_DP:PL	0/0:13:18:13:0,18,270
I	929950	.	C	<NON_REF>	.	.	END=929950	GT:DP:GQ:MIN_DP:PL	0/0:3:3:3:0,3,45
I	930189	.	T	<NON_REF>	.	.	END=930189	GT:DP:GQ:MIN_DP:PL	0/0:7:18:7:0,18,270
I	931654	.	G	<NON_REF>	.	.	END=931654	GT:DP:GQ:MIN_DP:PL	0/0:2:6:2:0,6,78
I	935054	.	A	<NON_REF>	.	.	END=935054	GT:DP:GQ:MIN_DP:PL	0/0:7:21:7:0,21,249
I	935986	.	C	<NON_REF>	.	.	END=935986	GT:DP:GQ:MIN_DP:PL	0/0:6:9:6:0,9,135
I	938398	.	T	<NON_REF>	.	.	END=938398	GT:DP:GQ:MIN_DP:PL	0/0:7:18:7:0,18,270
I	938765	.	A	<NON_REF>	.	.	END=938765	GT:DP:GQ:MIN_DP:PL	0/0:10:30:10:0,30,365
I	938921	.	A	<NON_REF>	.	.	END=938921	GT:DP:GQ:MIN_DP:PL	0/0:2:6:2:0,6,78
I	938923	.	T	<NON_REF>	.	.	END=938923	GT:DP:GQ:MIN_DP:PL	0/0:2:0:2:0,0,22
I	940653	.	T	<NON_REF>	.	.	END=940653	GT:DP:GQ:MIN_DP:PL	0/0:1:0:1:0,0,0
I	940903	.	T	<NON_REF>	.	.	END=940903	GT:DP:GQ:MIN_DP:PL	0/0:5:9:5:0,9,135
I	941242	.	C	<NON_REF>	.	.	END=941242	GT:DP:GQ:MIN_DP:PL	0/0:6:15:6:0,15,225
I	941744	.	A	<NON_REF>	.	.	END=941744	GT:DP:GQ:MIN_DP:PL	0/0:11:18:11:0,18,270
I	944431	.	C	<NON_REF>	.	.	END=944431	GT:DP:GQ:MIN_DP:PL	0/0:2:6:2:0,6,78
I	946402	.	C	<NON_REF>	.	.	END=946402	GT:DP:GQ:MIN_DP:PL	0/0:1:3:1:0,3,39
I	946891	.	T	<NON_REF>	.	.	END=946891	GT:DP:GQ:MIN_DP:PL	0/0:6:15:6:0,15,225
I	946957	.	C	<NON_REF>	.	.	END=946957	GT:DP:GQ:MIN_DP:PL	0/0:8:12:8:0,12,180
I	947116	.	T	<NON_REF>	.	.	END=947116	GT:DP:GQ:MIN_DP:PL	0/0:0:0:0:0,0,0
I	951208	.	A	<NON_REF>	.	.	END=951208	GT:DP:GQ:MIN_DP:PL	0/0:9:15:9:0,15,225
I	951359	.	T	<NON_REF>	.	.	END=951359	GT:DP:GQ:MIN_DP:PL	0/0:4:6:4:0,6,90
I	951994	.	T	<NON_REF>	.	.	END=951995	GT:DP:GQ:MIN_DP:PL	0/0:7:9:7:0,9,135
I	953231	.	A	<NON_REF>	.	.	END=953231	GT:DP:GQ:MIN_DP:PL	0/0:8:15:8:0,15,225
I	953707	.	T	<NON_REF>	.	.	END=953707	GT:DP:GQ:MIN_DP:PL	0/0:2:6:2:0,6,78
I	954183	.	G	<NON_REF>	.	.	END=954183	GT:DP:GQ:MIN_DP:PL	0/0:16:45:16:0,45,675
I	954391	.	C	<NON_REF>	.	.	END=954391	GT:DP:GQ:MIN_DP:PL	0/0:2:6:2:0,6,78
I	955131	.	T	<NON_REF>	.	.	END=955131	GT:DP:GQ:MIN_DP:PL	0/0:6:18:6:0,18,233
I	956196	.	A	<NON_REF>	.	.	END=956196	GT:DP:GQ:MIN_DP:PL	0/0:3:3:3:0,3,45
I	956260	.	C	<NON_REF>	.	.	END=956260	GT:DP:GQ:MIN_DP:PL	0/0:4:12:4:0,12,127
I	956300	.	T	<NON_REF>	.	.	END=956300	GT:DP:GQ:MIN_DP:PL	0/0:0:0:0:0,0,0
I	956448	.	G	<NON_REF>	.	.	END=956448	GT:DP:GQ:MIN_DP:PL	0/0:6:9:6:0,9,135
I	956827	.	G	<NON_REF>	.	.	END=956827	GT:DP:GQ:MIN_DP:PL	0/0:1:3:1:0,3,39
I	956837	.	G	<NON_REF>	.	.	END=956837	GT:DP:GQ:MIN_DP:PL	0/0:2:6:2:0,6,78
I	956950	.	T	<NON_REF>	.	.	END=956950	GT:DP:GQ:MIN_DP:PL	0/0:8:18:8:0,18,270
I	957010	.	C	<NON_REF>	.	.	END=957010	GT:DP:GQ:MIN_DP:PL	0/0:19:41:19:0,41,681
I	957033	.	T	<NON_REF>	.	.	END=957033	GT:DP:GQ:MIN_DP:PL	0/0:16:9:16:0,9,543
I	957363	.	A	<NON_REF>	.	.	END=957363	GT:DP:GQ:MIN_DP:PL	0/0:3:6:3:0,6,90
I	957776	.	C	<NON_REF>	.	.	END=957776	GT:DP:GQ:MIN_DP:PL	0/0:6:6:6:0,6,90
I	960043	.	A	<NON_REF>	.	.	END=960043	GT:DP:GQ:MIN_DP:PL	0/0:11:33:11:0,33,390
I	960327	.	A	<NON_REF>	.	.	END=960327	GT:DP:GQ:MIN_DP:PL	0/0:2:6:2:0,6,78
I	961499	.	T	<NON_REF>	.	.	END=961499	GT:DP:GQ:MIN_DP:PL	0/0:5:12:5:0,12,180
I	962683	.	A	<NON_REF>	.	.	END=962683	GT:DP:GQ:MIN_DP:PL	0/0:4:6:4:0,6,90
I	962900	.	A	<NON_REF>	.	.	END=962900	GT:DP:GQ:MIN_DP:PL	0/0:6:9:6:0,9,135
I	963123	.	T	<NON_REF>	.	.	END=963123	GT:DP:GQ:MIN_DP:PL	0/0:4:9:4:0,9,135
I	963136	.	T	<NON_REF>	.	.	END=963136	GT:DP:GQ:MIN_DP:PL	0/0:12:36:12:0,36,465
I	963313	.	C	<NON_REF>	.	.	END=963313	GT:DP:GQ:MIN_DP:PL	0/0:3:9:3:0,9,116
I	963346	.	G	<NON_REF>	.	.	END=963346	GT:DP:GQ:MIN_DP:PL	0/0:3:3:3:0,3,45
I	963574	.	T	<NON_REF>	.	.	END=963574	GT:DP:GQ:MIN_DP:PL	0/0:2:3:2:0,3,45
I	964464	.	T	<NON_REF>	.	.	END=964464	GT:DP:GQ:MIN_DP:PL	0/0:5:12:5:0,12,180
I	964753	.	C	<NON_REF>	.	.	END=964753	GT:DP:GQ:MIN_DP:PL	0/0:2:6:2:0,6,78
I	964785	.	C	<NON_REF>	.	.	END=964785	GT:DP:GQ:MIN_DP:PL	0/0:4:9:4:0,9,135
I	964962	.	T	<NON_REF>	.	.	END=964962	GT:DP:GQ:MIN_DP:PL	0/0:3:9:3:0,9,116
I	965122	.	T	<NON_REF>	.	.	END=965122	GT:DP:GQ:MIN_DP:PL	0/0:8:0:8:0,0,172
I	965200	.	G	<NON_REF>	.	.	END=965200	GT:DP:GQ:MIN_DP:PL	0/0:7:21:7:0,21,271
I	965267	.	G	<NON_REF>	.	.	END=965267	GT:DP:GQ:MIN_DP:PL	0/0:17:33:17:0,33,495
I	965349	.	T	<NON_REF>	.	.	END=965349	GT:DP:GQ:MIN_DP:PL	0/0:10:21:10:0,21,315
I	965373	.	A	<NON_REF>	.	.	END=965373	GT:DP:GQ:MIN_DP:PL	0/0:8:15:8:0,15,225
I	965562	.	A	<NON_REF>	.	.	END=965562	GT:DP:GQ:MIN_DP:PL	0/0:2:3:2:0,3,45
I	965563	.	A	<NON_REF>	.	.	END=965563	GT:DP:GQ:MIN_DP:PL	0/0:2:0:2:0,0,0
I	965688	.	T	<NON_REF>	.	.	END=965688	GT:DP:GQ:MIN_DP:PL	0/0:8:18:8:0,18,270
I	965691	.	A	<NON_REF>	.	.	END=965691	GT:DP:GQ:MIN_DP:PL	0/0:8:18:8:0,18,270
I	965785	.	C	<NON_REF>	.	.	END=965785	GT:DP:GQ:MIN_DP:PL	0/0:4:12:4:0,12,155
I	965943	.	T	<NON_REF>	.	.	END=965943	GT:DP:GQ:MIN_DP:PL	0/0:8:15:8:0,15,225
I	965959	.	C	<NON_REF>	.	.	END=965959	GT:DP:GQ:MIN_DP:PL	0/0:5:9:5:0,9,135
I	966200	.	C	<NON_REF>	.	.	END=966200	GT:DP:GQ:MIN_DP:PL	0/0:1:0:1:0,0,0
I	966294	.	G	<NON_REF>	.	.	END=966294	GT:DP:GQ:MIN_DP:PL	0/0:13:33:13:0,33,495
I	966391	.	G	<NON_REF>	.	.	END=966391	GT:DP:GQ:MIN_DP:PL	0/0:9:27:9:0,27,349
I	966465	.	T	<NON_REF>	.	.	END=966465	GT:DP:GQ:MIN_DP:PL	0/0:7:21:7:0,21,271
I	966618	.	G	<NON_REF>	.	.	END=966618	GT:DP:GQ:MIN_DP:PL	0/0:7:21:7:0,21,263
I	966927	.	C	<NON_REF>	.	.	END=966927	GT:DP:GQ:MIN_DP:PL	0/0:7:6:7:0,6,90
I	967085	.	T	<NON_REF>	.	.	END=967085	GT:DP:GQ:MIN_DP:PL	0/0:2:6:2:0,6,78
I	967424	.	G	<NON_REF>	.	.	END=967424	GT:DP:GQ:MIN_DP:PL	0/0:8:18:8:0,18,270
I	967778	.	G	<NON_REF>	.	.	END=967778	GT:DP:GQ:MIN_DP:PL	0/0:14:36:14:0,36,540
I	968072	.	C	<NON_REF>	.	.	END=968072	GT:DP:GQ:MIN_DP:PL	0/0:3:9:3:0,9,94
I	968635	.	C	<NON_REF>	.	.	END=968635	GT:DP:GQ:MIN_DP:PL	0/0:1:3:1:0,3,39
I	969785	.	A	<NON_REF>	.	.	END=969785	GT:DP:GQ:MIN_DP:PL	0/0:11:30:11:0,30,450
I	970844	.	A	<NON_REF>	.	.	END=970844	GT:DP:GQ:MIN_DP:PL	0/0:8:12:8:0,12,180
I	970858	.	A	<NON_REF>	.	.	END=970858	GT:DP:GQ:MIN_DP:PL	0/0:3:6:3:0,6,90
I	970913	.	G	A,<NON_REF>	60.77	.	BaseQRankSum=0.730;ClippingRankSum=0.000;DP=13;ExcessHet=3.0103;MLEAC=1,0;MLEAF=0.500,0.00;MQRankSum=-0.097;RAW_MQ=18410.00;ReadPosRankSum=0.087	GT:AD:DP:GQ:PL:SB	0/1:10,3,0:13:89:89,0,633,119,642,761:8,2,3,0
I	970990	.	A	<NON_REF>	.	.	END=970990	GT:DP:GQ:MIN_DP:PL	0/0:10:18:10:0,18,270
I	971195	.	A	<NON_REF>	.	.	END=971195	GT:DP:GQ:MIN_DP:PL	0/0:7:21:7:0,21,271
I	971349	.	A	<NON_REF>	.	.	END=971349	GT:DP:GQ:MIN_DP:PL	0/0:23:69:23:0,69,861
I	972072	.	G	<NON_REF>	.	.	END=972072	GT:DP:GQ:MIN_DP:PL	0/0:14:39:14:0,39,585
I	972197	.	T	<NON_REF>	.	.	END=972197	GT:DP:GQ:MIN_DP:PL	0/0:14:27:14:0,27,405
I	972283	.	C	<NON_REF>	.	.	END=972283	GT:DP:GQ:MIN_DP:PL	0/0:2:6:2:0,6,78
I	972289	.	C	<NON_REF>	.	.	END=972289	GT:DP:GQ:MIN_DP:PL	0/0:2:6:2:0,6,78
I	972347	.	A	<NON_REF>	.	.	END=972347	GT:DP:GQ:MIN_DP:PL	0/0:11:27:11:0,27,405
I	972376	.	T	<NON_REF>	.	.	END=972376	GT:DP:GQ:MIN_DP:PL	0/0:5:15:5:0,15,166
I	972494	.	A	<NON_REF>	.	.	END=972494	GT:DP:GQ:MIN_DP:PL	0/0:7:15:7:0,15,225
I	972625	.	T	<NON_REF>	.	.	END=972625	GT:DP:GQ:MIN_DP:PL	0/0:5:12:5:0,12,180
I	972636	.	C	<NON_REF>	.	.	END=972636	GT:DP:GQ:MIN_DP:PL	0/0:4:0:4:0,0,100
I	972857	.	A	<NON_REF>	.	.	END=972857	GT:DP:GQ:MIN_DP:PL	0/0:1:3:1:0,3,39
I	973122	.	T	<NON_REF>	.	.	END=973122	GT:DP:GQ:MIN_DP:PL	0/0:5:12:5:0,12,180
I	973310	.	T	<NON_REF>	.	.	END=973310	GT:DP:GQ:MIN_DP:PL	0/0:5:12:5:0,12,180
I	973343	.	G	<NON_REF>	.	.	END=973343	GT:DP:GQ:MIN_DP:PL	0/0:5:12:5:0,12,180
I	973352	.	T	<NON_REF>	.	.	END=973352	GT:DP:GQ:MIN_DP:PL	0/0:5:0:5:0,0,72
I	973426	.	A	<NON_REF>	.	.	END=973426	GT:DP:GQ:MIN_DP:PL	0/0:13:30:13:0,30,450
I	973496	.	A	<NON_REF>	.	.	END=973496	GT:DP:GQ:MIN_DP:PL	0/0:7:15:7:0,15,225
I	973582	.	C	<NON_REF>	.	.	END=973582	GT:DP:GQ:MIN_DP:PL	0/0:10:21:10:0,21,315
I	973626	.	C	<NON_REF>	.	.	END=973626	GT:DP:GQ:MIN_DP:PL	0/0:7:9:7:0,9,135
I	973640	.	T	<NON_REF>	.	.	END=973640	GT:DP:GQ:MIN_DP:PL	0/0:4:9:4:0,9,135
I	973730	.	T	<NON_REF>	.	.	END=973730	GT:DP:GQ:MIN_DP:PL	0/0:3:9:3:0,9,116
I	973745	.	C	<NON_REF>	.	.	END=973745	GT:DP:GQ:MIN_DP:PL	0/0:4:3:4:0,3,45
I	974820	.	T	<NON_REF>	.	.	END=974820	GT:DP:GQ:MIN_DP:PL	0/0:14:33:14:0,33,495
I	974912	.	T	<NON_REF>	.	.	END=974912	GT:DP:GQ:MIN_DP:PL	0/0:8:15:8:0,15,225
I	974920	.	A	<NON_REF>	.	.	END=974920	GT:DP:GQ:MIN_DP:PL	0/0:6:15:6:0,15,225
I	974931	.	T	<NON_REF>	.	.	END=974931	GT:DP:GQ:MIN_DP:PL	0/0:5:15:5:0,15,194
I	975182	.	G	<NON_REF>	.	.	END=975182	GT:DP:GQ:MIN_DP:PL	0/0:12:30:12:0,30,450
I	975278	.	A	<NON_REF>	.	.	END=975278	GT:DP:GQ:MIN_DP:PL	0/0:3:9:3:0,9,116
I	975280	.	T	<NON_REF>	.	.	END=975280	GT:DP:GQ:MIN_DP:PL	0/0:3:0:3:0,0,47
I	975289	.	A	<NON_REF>	.	.	END=975289	GT:DP:GQ:MIN_DP:PL	0/0:3:9:3:0,9,116
I	975510	.	A	<NON_REF>	.	.	END=975510	GT:DP:GQ:MIN_DP:PL	0/0:2:3:2:0,3,45
I	975512	.	C	<NON_REF>	.	.	END=975512	GT:DP:GQ:MIN_DP:PL	0/0:2:3:2:0,3,45
I	976037	.	G	<NON_REF>	.	.	END=976037	GT:DP:GQ:MIN_DP:PL	0/0:13:24:13:0,24,360
I	976044	.	T	<NON_REF>	.	.	END=976044	GT:DP:GQ:MIN_DP:PL	0/0:13:30:13:0,30,450
I	976705	.	T	<NON_REF>	.	.	END=976705	GT:DP:GQ:MIN_DP:PL	0/0:2:3:2:0,3,45
I	976782	.	G	<NON_REF>	.	.	END=976782	GT:DP:GQ:MIN_DP:PL	0/0:17:45:17:0,45,675
I	976938	.	A	<NON_REF>	.	.	END=976938	GT:DP:GQ:MIN_DP:PL	0/0:6:0:6:0,0,0
I	977427	.	A	<NON_REF>	.	.	END=977427	GT:DP:GQ:MIN_DP:PL	0/0:9:24:9:0,24,360
I	978056	.	G	<NON_REF>	.	.	END=978056	GT:DP:GQ:MIN_DP:PL	0/0:12:21:12:0,21,315
I	978145	.	T	<NON_REF>	.	.	END=978145	GT:DP:GQ:MIN_DP:PL	0/0:2:6:2:0,6,78
I	978611	.	C	<NON_REF>	.	.	END=978611	GT:DP:GQ:MIN_DP:PL	0/0:3:9:3:0,9,116
I	978743	.	G	<NON_REF>	.	.	END=978743	GT:DP:GQ:MIN_DP:PL	0/0:14:33:14:0,33,495
I	978826	.	T	<NON_REF>	.	.	END=978826	GT:DP:GQ:MIN_DP:PL	0/0:9:21:9:0,21,315
I	978939	.	G	<NON_REF>	.	.	END=978939	GT:DP:GQ:MIN_DP:PL	0/0:3:0:3:0,0,0
I	978951	.	G	<NON_REF>	.	.	END=978951	GT:DP:GQ:MIN_DP:PL	0/0:2:6:2:0,6,70
I	979199	.	A	<NON_REF>	.	.	END=979199	GT:DP:GQ:MIN_DP:PL	0/0:2:3:2:0,3,45
I	979281	.	G	<NON_REF>	.	.	END=979281	GT:DP:GQ:MIN_DP:PL	0/0:11:0:11:0,0,349
I	979838	.	T	<NON_REF>	.	.	END=979838	GT:DP:GQ:MIN_DP:PL	0/0:3:6:3:0,6,90
I	979904	.	T	<NON_REF>	.	.	END=979904	GT:DP:GQ:MIN_DP:PL	0/0:9:18:9:0,18,270
I	980246	.	A	<NON_REF>	.	.	END=980246	GT:DP:GQ:MIN_DP:PL	0/0:17:12:17:0,12,180
I	980258	.	C	<NON_REF>	.	.	END=980258	GT:DP:GQ:MIN_DP:PL	0/0:6:18:6:0,18,233
I	980413	.	G	<NON_REF>	.	.	END=980413	GT:DP:GQ:MIN_DP:PL	0/0:7:18:7:0,18,270
I	980547	.	T	<NON_REF>	.	.	END=980547	GT:DP:GQ:MIN_DP:PL	0/0:10:27:10:0,27,405
I	980592	.	T	<NON_REF>	.	.	END=980592	GT:DP:GQ:MIN_DP:PL	0/0:8:21:8:0,21,315
I	980633	.	C	<NON_REF>	.	.	END=980633	GT:DP:GQ:MIN_DP:PL	0/0:5:12:5:0,12,180
I	981042	.	A	<NON_REF>	.	.	END=981042	GT:DP:GQ:MIN_DP:PL	0/0:4:9:4:0,9,135
I	981205	.	A	<NON_REF>	.	.	END=981205	GT:DP:GQ:MIN_DP:PL	0/0:4:9:4:0,9,135
I	981366	.	T	<NON_REF>	.	.	END=981366	GT:DP:GQ:MIN_DP:PL	0/0:2:3:2:0,3,45
I	981872	.	G	<NON_REF>	.	.	END=981872	GT:DP:GQ:MIN_DP:PL	0/0:9:27:9:0,27,327
I	981886	.	A	<NON_REF>	.	.	END=981886	GT:DP:GQ:MIN_DP:PL	0/0:7:21:7:0,21,263
I	982135	.	C	<NON_REF>	.	.	END=982135	GT:DP:GQ:MIN_DP:PL	0/0:3:0:3:0,0,61
I	982250	.	C	<NON_REF>	.	.	END=982250	GT:DP:GQ:MIN_DP:PL	0/0:2:6:2:0,6,78
I	982301	.	C	<NON_REF>	.	.	END=982301	GT:DP:GQ:MIN_DP:PL	0/0:5:12:5:0,12,180
I	982304	.	C	<NON_REF>	.	.	END=982304	GT:DP:GQ:MIN_DP:PL	0/0:4:12:4:0,12,155
I	982350	.	T	<NON_REF>	.	.	END=982350	GT:DP:GQ:MIN_DP:PL	0/0:6:18:6:0,18,233
I	982603	.	A	<NON_REF>	.	.	END=982603	GT:DP:GQ:MIN_DP:PL	0/0:4:12:4:0,12,155
I	982634	.	T	<NON_REF>	.	.	END=982634	GT:DP:GQ:MIN_DP:PL	0/0:10:18:10:0,18,270
I	982687	.	C	<NON_REF>	.	.	END=982687	GT:DP:GQ:MIN_DP:PL	0/0:6:12:6:0,12,180
I	982835	.	C	<NON_REF>	.	.	END=982835	GT:DP:GQ:MIN_DP:PL	0/0:3:9:3:0,9,108
I	983701	.	A	<NON_REF>	.	.	END=983701	GT:DP:GQ:MIN_DP:PL	0/0:2:6:2:0,6,78
I	984041	.	A	<NON_REF>	.	.	END=984041	GT:DP:GQ:MIN_DP:PL	0/0:11:15:11:0,15,225
I	984573	.	G	<NON_REF>	.	.	END=984573	GT:DP:GQ:MIN_DP:PL	0/0:7:12:7:0,12,180
I	984624	.	G	<NON_REF>	.	.	END=984624	GT:DP:GQ:MIN_DP:PL	0/0:2:6:2:0,6,78
I	984662	.	C	<NON_REF>	.	.	END=984662	GT:DP:GQ:MIN_DP:PL	0/0:3:9:3:0,9,116
I	984779	.	A	<NON_REF>	.	.	END=984779	GT:DP:GQ:MIN_DP:PL	0/0:3:6:3:0,6,90
I	984926	.	A	<NON_REF>	.	.	END=984926	GT:DP:GQ:MIN_DP:PL	0/0:3:9:3:0,9,116
I	984964	.	C	<NON_REF>	.	.	END=984964	GT:DP:GQ:MIN_DP:PL	0/0:4:9:4:0,9,135
I	985416	.	G	<NON_REF>	.	.	END=985416	GT:DP:GQ:MIN_DP:PL	0/0:20:48:20:0,48,720
I	985482	.	C	<NON_REF>	.	.	END=985482	GT:DP:GQ:MIN_DP:PL	0/0:5:15:5:0,15,194
I	985546	.	C	<NON_REF>	.	.	END=985546	GT:DP:GQ:MIN_DP:PL	0/0:3:9:3:0,9,94
I	985705	.	T	<NON_REF>	.	.	END=985705	GT:DP:GQ:MIN_DP:PL	0/0:21:60:21:0,60,900
I	985735	.	G	<NON_REF>	.	.	END=985735	GT:DP:GQ:MIN_DP:PL	0/0:14:27:14:0,27,405
I	985930	.	A	<NON_REF>	.	.	END=985930	GT:DP:GQ:MIN_DP:PL	0/0:17:51:17:0,51,659
I	986186	.	G	<NON_REF>	.	.	END=986186	GT:DP:GQ:MIN_DP:PL	0/0:1:3:1:0,3,39
I	986208	.	A	<NON_REF>	.	.	END=986208	GT:DP:GQ:MIN_DP:PL	0/0:8:24:8:0,24,310
I	986282	.	G	<NON_REF>	.	.	END=986282	GT:DP:GQ:MIN_DP:PL	0/0:6:15:6:0,15,225
I	986342	.	C	<NON_REF>	.	.	END=986342	GT:DP:GQ:MIN_DP:PL	0/0:10:30:10:0,30,388
I	986640	.	G	<NON_REF>	.	.	END=986640	GT:DP:GQ:MIN_DP:PL	0/0:7:15:7:0,15,225
I	986655	.	A	<NON_REF>	.	.	END=986655	GT:DP:GQ:MIN_DP:PL	0/0:9:21:9:0,21,315
I	987050	.	G	<NON_REF>	.	.	END=987050	GT:DP:GQ:MIN_DP:PL	0/0:13:36:13:0,36,540
I	987307	.	C	<NON_REF>	.	.	END=987307	GT:DP:GQ:MIN_DP:PL	0/0:8:18:8:0,18,270
I	987337	.	T	<NON_REF>	.	.	END=987337	GT:DP:GQ:MIN_DP:PL	0/0:9:24:9:0,24,360
I	987434	.	T	<NON_REF>	.	.	END=987434	GT:DP:GQ:MIN_DP:PL	0/0:12:36:12:0,36,465
I	987482	.	G	<NON_REF>	.	.	END=987482	GT:DP:GQ:MIN_DP:PL	0/0:15:39:15:0,39,585
I	987805	.	A	<NON_REF>	.	.	END=987805	GT:DP:GQ:MIN_DP:PL	0/0:11:27:11:0,27,405
I	988384	.	T	<NON_REF>	.	.	END=988384	GT:DP:GQ:MIN_DP:PL	0/0:10:27:10:0,27,405
I	988469	.	A	<NON_REF>	.	.	END=988469	GT:DP:GQ:MIN_DP:PL	0/0:8:18:8:0,18,270
I	988816	.	T	<NON_REF>	.	.	END=988816	GT:DP:GQ:MIN_DP:PL	0/0:3:9:3:0,9,116
I	989353	.	A	<NON_REF>	.	.	END=989353	GT:DP:GQ:MIN_DP:PL	0/0:7:18:7:0,18,270
I	989524	.	C	<NON_REF>	.	.	END=989524	GT:DP:GQ:MIN_DP:PL	0/0:7:21:7:0,21,271
I	989659	.	A	<NON_REF>	.	.	END=989659	GT:DP:GQ:MIN_DP:PL	0/0:2:6:2:0,6,78
I	990152	.	T	<NON_REF>	.	.	END=990152	GT:DP:GQ:MIN_DP:PL	0/0:11:12:11:0,12,180
I	990175	.	G	<NON_REF>	.	.	END=990175	GT:DP:GQ:MIN_DP:PL	0/0:3:9:3:0,9,116
I	990481	.	A	<NON_REF>	.	.	END=990481	GT:DP:GQ:MIN_DP:PL	0/0:4:12:4:0,12,155
I	991486	.	A	<NON_REF>	.	.	END=991486	GT:DP:GQ:MIN_DP:PL	0/0:5:3:5:0,3,45
I	991582	.	C	<NON_REF>	.	.	END=991582	GT:DP:GQ:MIN_DP:PL	0/0:13:27:13:0,27,405
I	991919	.	T	<NON_REF>	.	.	END=991919	GT:DP:GQ:MIN_DP:PL	0/0:15:33:15:0,33,495
I	992269	.	T	<NON_REF>	.	.	END=992270	GT:DP:GQ:MIN_DP:PL	0/0:8:15:8:0,15,225
I	992767	.	C	<NON_REF>	.	.	END=992767	GT:DP:GQ:MIN_DP:PL	0/0:11:24:11:0,24,360
I	992815	.	G	<NON_REF>	.	.	END=992815	GT:DP:GQ:MIN_DP:PL	0/0:6:15:6:0,15,225
I	992874	.	A	<NON_REF>	.	.	END=992874	GT:DP:GQ:MIN_DP:PL	0/0:10:24:10:0,24,360
I	993019	.	C	<NON_REF>	.	.	END=993019	GT:DP:GQ:MIN_DP:PL	0/0:16:36:16:0,36,540
I	993432	.	A	<NON_REF>	.	.	END=993432	GT:DP:GQ:MIN_DP:PL	0/0:8:18:8:0,18,270
I	993457	.	A	<NON_REF>	.	.	END=993457	GT:DP:GQ:MIN_DP:PL	0/0:6:9:6:0,9,135
I	993561	.	C	<NON_REF>	.	.	END=993561	GT:DP:GQ:MIN_DP:PL	0/0:9:27:9:0,27,349
I	994087	.	G	<NON_REF>	.	.	END=994087	GT:DP:GQ:MIN_DP:PL	0/0:10:24:10:0,24,360
I	994112	.	G	<NON_REF>	.	.	END=994112	GT:DP:GQ:MIN_DP:PL	0/0:13:39:13:0,39,504
I	994299	.	G	<NON_REF>	.	.	END=994299	GT:DP:GQ:MIN_DP:PL	0/0:11:15:11:0,15,225
I	994427	.	C	<NON_REF>	.	.	END=994427	GT:DP:GQ:MIN_DP:PL	0/0:9:18:9:0,18,270
I	994449	.	T	<NON_REF>	.	.	END=994449	GT:DP:GQ:MIN_DP:PL	0/0:7:21:7:0,21,271
I	994507	.	C	<NON_REF>	.	.	END=994507	GT:DP:GQ:MIN_DP:PL	0/0:1:0:1:0,0,0
I	995000	.	C	<NON_REF>	.	.	END=995000	GT:DP:GQ:MIN_DP:PL	0/0:5:15:5:0,15,172
I	995911	.	C	<NON_REF>	.	.	END=995911	GT:DP:GQ:MIN_DP:PL	0/0:9:18:9:0,18,270
I	996793	.	A	<NON_REF>	.	.	END=996793	GT:DP:GQ:MIN_DP:PL	0/0:8:24:8:0,24,254
I	997291	.	A	<NON_REF>	.	.	END=997291	GT:DP:GQ:MIN_DP:PL	0/0:5:9:5:0,9,135
I	997486	.	G	<NON_REF>	.	.	END=997486	GT:DP:GQ:MIN_DP:PL	0/0:7:18:7:0,18,270
I	997589	.	T	<NON_REF>	.	.	END=997589	GT:DP:GQ:MIN_DP:PL	0/0:5:3:5:0,3,45
I	997605	.	T	<NON_REF>	.	.	END=997605	GT:DP:GQ:MIN_DP:PL	0/0:4:9:4:0,9,135
I	997639	.	G	<NON_REF>	.	.	END=997639	GT:DP:GQ:MIN_DP:PL	0/0:12:27:12:0,27,405
I	997740	.	A	<NON_REF>	.	.	END=997740	GT:DP:GQ:MIN_DP:PL	0/0:4:9:4:0,9,135
I	997763	.	T	<NON_REF>	.	.	END=997763	GT:DP:GQ:MIN_DP:PL	0/0:2:3:2:0,3,45
I	998102	.	A	<NON_REF>	.	.	END=998102	GT:DP:GQ:MIN_DP:PL	0/0:10:30:10:0,30,388
I	998186	.	A	<NON_REF>	.	.	END=998186	GT:DP:GQ:MIN_DP:PL	0/0:17:12:17:0,12,551
I	998477	.	C	<NON_REF>	.	.	END=998477	GT:DP:GQ:MIN_DP:PL	0/0:5:15:5:0,15,194
I	998587	.	C	<NON_REF>	.	.	END=998587	GT:DP:GQ:MIN_DP:PL	0/0:9:21:9:0,21,315
I	998845	.	T	<NON_REF>	.	.	END=998845	GT:DP:GQ:MIN_DP:PL	0/0:3:6:3:0,6,90
I	998969	.	C	<NON_REF>	.	.	END=998969	GT:DP:GQ:MIN_DP:PL	0/0:17:42:17:0,42,630
I	999165	.	G	<NON_REF>	.	.	END=999165	GT:DP:GQ:MIN_DP:PL	0/0:8:0:8:0,0,188
I	999984	.	T	<NON_REF>	.	.	END=999984	GT:DP:GQ:MIN_DP:PL	0/0:8:18:8:0,18,270
I	1000000	.	G	<NON_REF>	.	.	END=1000000	GT:DP:GQ:MIN_DP:PL	0/0:8:21:8:0,21,315
I	1000502	.	T	<NON_REF>	.	.	END=1000502	GT:DP:GQ:MIN_DP:PL	0/0:2:6:2:0,6,78
I	1000553	.	A	<NON_REF>	.	.	END=1000553	GT:DP:GQ:MIN_DP:PL	0/0:2:3:2:0,3,45
I	1001303	.	C	<NON_REF>	.	.	END=1001303	GT:DP:GQ:MIN_DP:PL	0/0:1:3:1:0,3,39
I	1001478	.	T	<NON_REF>	.	.	END=1001478	GT:DP:GQ:MIN_DP:PL	0/0:8:21:8:0,21,315
I	1001501	.	A	<NON_REF>	.	.	END=1001501	GT:DP:GQ:MIN_DP:PL	0/0:13:33:13:0,33,495
I	1001503	.	C	<NON_REF>	.	.	END=1001503	GT:DP:GQ:MIN_DP:PL	0/0:15:36:15:0,36,540
I	1001526	.	A	<NON_REF>	.	.	END=1001526	GT:DP:GQ:MIN_DP:PL	0/0:16:39:16:0,39,585
I	1001666	.	T	<NON_REF>	.	.	END=1001666	GT:DP:GQ:MIN_DP:PL	0/0:1:3:1:0,3,39
I	1001846	.	G	<NON_REF>	.	.	END=1001846	GT:DP:GQ:MIN_DP:PL	0/0:6:15:6:0,15,225
I	1003021	.	C	<NON_REF>	.	.	END=1003021	GT:DP:GQ:MIN_DP:PL	0/0:1:3:1:0,3,39
I	1003510	.	T	<NON_REF>	.	.	END=1003510	GT:DP:GQ:MIN_DP:PL	0/0:4:6:4:0,6,90
I	1003517	.	C	<NON_REF>	.	.	END=1003517	GT:DP:GQ:MIN_DP:PL	0/0:4:6:4:0,6,90
I	1004704	.	G	<NON_REF>	.	.	END=1004704	GT:DP:GQ:MIN_DP:PL	0/0:10:21:10:0,21,315
I	1004751	.	T	<NON_REF>	.	.	END=1004751	GT:DP:GQ:MIN_DP:PL	0/0:5:12:5:0,12,180
I	1005083	.	G	<NON_REF>	.	.	END=1005083	GT:DP:GQ:MIN_DP:PL	0/0:9:24:9:0,24,360
I	1005367	.	G	<NON_REF>	.	.	END=1005367	GT:DP:GQ:MIN_DP:PL	0/0:2:6:2:0,6,78
I	1005547	.	C	<NON_REF>	.	.	END=1005547	GT:DP:GQ:MIN_DP:PL	0/0:2:6:2:0,6,78
I	1006123	.	T	<NON_REF>	.	.	END=1006123	GT:DP:GQ:MIN_DP:PL	0/0:11:30:11:0,30,450
I	1006656	.	G	<NON_REF>	.	.	END=1006656	GT:DP:GQ:MIN_DP:PL	0/0:10:18:10:0,18,270
I	1006937	.	T	<NON_REF>	.	.	END=1006937	GT:DP:GQ:MIN_DP:PL	0/0:6:9:6:0,9,135
I	1009252	.	G	<NON_REF>	.	.	END=1009252	GT:DP:GQ:MIN_DP:PL	0/0:1:3:1:0,3,31
I	1009865	.	C	<NON_REF>	.	.	END=1009865	GT:DP:GQ:MIN_DP:PL	0/0:10:30:10:0,30,365
I	1010089	.	A	<NON_REF>	.	.	END=1010089	GT:DP:GQ:MIN_DP:PL	0/0:10:27:10:0,27,405
I	1010785	.	C	<NON_REF>	.	.	END=1010785	GT:DP:GQ:MIN_DP:PL	0/0:5:15:5:0,15,172
I	1010814	.	T	<NON_REF>	.	.	END=1010814	GT:DP:GQ:MIN_DP:PL	0/0:4:9:4:0,9,135
I	1010888	.	T	<NON_REF>	.	.	END=1010888	GT:DP:GQ:MIN_DP:PL	0/0:8:21:8:0,21,315
I	1011101	.	C	<NON_REF>	.	.	END=1011101	GT:DP:GQ:MIN_DP:PL	0/0:11:21:11:0,21,315
I	1011391	.	C	<NON_REF>	.	.	END=1011391	GT:DP:GQ:MIN_DP:PL	0/0:3:3:3:0,3,45
I	1011897	.	C	<NON_REF>	.	.	END=1011897	GT:DP:GQ:MIN_DP:PL	0/0:0:0:0:0,0,0
I	1012437	.	A	<NON_REF>	.	.	END=1012437	GT:DP:GQ:MIN_DP:PL	0/0:0:0:0:0,0,0
I	1013560	.	T	<NON_REF>	.	.	END=1013560	GT:DP:GQ:MIN_DP:PL	0/0:3:9:3:0,9,116
I	1013562	.	A	<NON_REF>	.	.	END=1013562	GT:DP:GQ:MIN_DP:PL	0/0:3:9:3:0,9,116
I	1014111	.	A	<NON_REF>	.	.	END=1014111	GT:DP:GQ:MIN_DP:PL	0/0:5:15:5:0,15,194
I	1014791	.	C	<NON_REF>	.	.	END=1014791	GT:DP:GQ:MIN_DP:PL	0/0:5:12:5:0,12,180
I	1015106	.	C	<NON_REF>	.	.	END=1015106	GT:DP:GQ:MIN_DP:PL	0/0:4:9:4:0,9,135
I	1015203	.	A	<NON_REF>	.	.	END=1015203	GT:DP:GQ:MIN_DP:PL	0/0:10:15:10:0,15,225
I	1015446	.	T	<NON_REF>	.	.	END=1015446	GT:DP:GQ:MIN_DP:PL	0/0:6:15:6:0,15,225
I	1015903	.	A	<NON_REF>	.	.	END=1015903	GT:DP:GQ:MIN_DP:PL	0/0:15:27:15:0,27,405
I	1016105	.	G	<NON_REF>	.	.	END=1016105	GT:DP:GQ:MIN_DP:PL	0/0:7:21:7:0,21,271
I	1016615	.	A	<NON_REF>	.	.	END=1016615	GT:DP:GQ:MIN_DP:PL	0/0:4:12:4:0,12,155
I	1017816	.	C	<NON_REF>	.	.	END=1017816	GT:DP:GQ:MIN_DP:PL	0/0:9:24:9:0,24,360
I	1018346	.	A	<NON_REF>	.	.	END=1018347	GT:DP:GQ:MIN_DP:PL	0/0:9:15:9:0,15,225
I	1018533	.	A	<NON_REF>	.	.	END=1018533	GT:DP:GQ:MIN_DP:PL	0/0:0:0:0:0,0,0
I	1019171	.	A	<NON_REF>	.	.	END=1019171	GT:DP:GQ:MIN_DP:PL	0/0:2:3:2:0,3,45
I	1019250	.	T	<NON_REF>	.	.	END=1019250	GT:DP:GQ:MIN_DP:PL	0/0:4:12:4:0,12,155
I	1019319	.	T	<NON_REF>	.	.	END=1019319	GT:DP:GQ:MIN_DP:PL	0/0:6:12:6:0,12,180
I	1019352	.	A	<NON_REF>	.	.	END=1019352	GT:DP:GQ:MIN_DP:PL	0/0:6:18:6:0,18,205
I	1019690	.	G	<NON_REF>	.	.	END=1019690	GT:DP:GQ:MIN_DP:PL	0/0:2:6:2:0,6,55
I	1019776	.	T	<NON_REF>	.	.	END=1019776	GT:DP:GQ:MIN_DP:PL	0/0:1:3:1:0,3,39
I	1019784	.	T	<NON_REF>	.	.	END=1019784	GT:DP:GQ:MIN_DP:PL	0/0:2:6:2:0,6,78
I	1019807	.	G	<NON_REF>	.	.	END=1019807	GT:DP:GQ:MIN_DP:PL	0/0:3:6:3:0,6,90
I	1020539	.	A	<NON_REF>	.	.	END=1020539	GT:DP:GQ:MIN_DP:PL	0/0:11:24:11:0,24,360
I	1020837	.	C	<NON_REF>	.	.	END=1020837	GT:DP:GQ:MIN_DP:PL	0/0:5:12:5:0,12,180
I	1021146	.	T	<NON_REF>	.	.	END=1021146	GT:DP:GQ:MIN_DP:PL	0/0:2:3:2:0,3,45
I	1021484	.	G	<NON_REF>	.	.	END=1021484	GT:DP:GQ:MIN_DP:PL	0/0:11:21:11:0,21,315
I	1021516	.	G	<NON_REF>	.	.	END=1021516	GT:DP:GQ:MIN_DP:PL	0/0:6:12:6:0,12,180
I	1021695	.	A	<NON_REF>	.	.	END=1021695	GT:DP:GQ:MIN_DP:PL	0/0:3:6:3:0,6,90
I	1022046	.	C	<NON_REF>	.	.	END=1022046	GT:DP:GQ:MIN_DP:PL	0/0:1:3:1:0,3,39
I	1022467	.	C	<NON_REF>	.	.	END=1022467	GT:DP:GQ:MIN_DP:PL	0/0:3:3:3:0,3,45
I	1022650	.	C	<NON_REF>	.	.	END=1022650	GT:DP:GQ:MIN_DP:PL	0/0:0:0:0:0,0,0
I	1022659	.	A	<NON_REF>	.	.	END=1022659	GT:DP:GQ:MIN_DP:PL	0/0:0:0:0:0,0,0
I	1022684	.	C	<NON_REF>	.	.	END=1022684	GT:DP:GQ:MIN_DP:PL	0/0:6:18:6:0,18,225
I	1022728	.	C	<NON_REF>	.	.	END=1022728	GT:DP:GQ:MIN_DP:PL	0/0:18:30:18:0,30,450
I	1022820	.	A	<NON_REF>	.	.	END=1022820	GT:DP:GQ:MIN_DP:PL	0/0:2:3:2:0,3,45
I	1022847	.	T	<NON_REF>	.	.	END=1022847	GT:DP:GQ:MIN_DP:PL	0/0:0:0:0:0,0,0
I	1022853	.	A	<NON_REF>	.	.	END=1022853	GT:DP:GQ:MIN_DP:PL	0/0:0:0:0:0,0,0
I	1022885	.	A	<NON_REF>	.	.	END=1022885	GT:DP:GQ:MIN_DP:PL	0/0:0:0:0:0,0,0
I	1023068	.	T	<NON_REF>	.	.	END=1023068	GT:DP:GQ:MIN_DP:PL	0/0:1:3:1:0,3,39
I	1023136	.	T	<NON_REF>	.	.	END=1023136	GT:DP:GQ:MIN_DP:PL	0/0:0:0:0:0,0,0
I	1023418	.	A	<NON_REF>	.	.	END=1023418	GT:DP:GQ:MIN_DP:PL	0/0:2:0:2:0,0,0
I	1023747	.	G	<NON_REF>	.	.	END=1023747	GT:DP:GQ:MIN_DP:PL	0/0:1:3:1:0,3,39
I	1023776	.	T	<NON_REF>	.	.	END=1023776	GT:DP:GQ:MIN_DP:PL	0/0:1:3:1:0,3,39
I	1023858	.	A	<NON_REF>	.	.	END=1023858	GT:DP:GQ:MIN_DP:PL	0/0:1:3:1:0,3,39
I	1024354	.	T	<NON_REF>	.	.	END=1024354	GT:DP:GQ:MIN_DP:PL	0/0:1:3:1:0,3,39
I	1024422	.	T	<NON_REF>	.	.	END=1024422	GT:DP:GQ:MIN_DP:PL	0/0:6:18:6:0,18,233
I	1024450	.	G	<NON_REF>	.	.	END=1024450	GT:DP:GQ:MIN_DP:PL	0/0:16:45:16:0,45,675
I	1024474	.	G	<NON_REF>	.	.	END=1024474	GT:DP:GQ:MIN_DP:PL	0/0:20:48:20:0,48,720
I	1024660	.	A	<NON_REF>	.	.	END=1024660	GT:DP:GQ:MIN_DP:PL	0/0:1:3:1:0,3,39
I	1024830	.	G	<NON_REF>	.	.	END=1024830	GT:DP:GQ:MIN_DP:PL	0/0:10:18:10:0,18,270
I	1024890	.	A	<NON_REF>	.	.	END=1024891	GT:DP:GQ:MIN_DP:PL	0/0:2:3:2:0,3,45
I	1024896	.	G	<NON_REF>	.	.	END=1024896	GT:DP:GQ:MIN_DP:PL	0/0:1:3:1:0,3,39
I	1024916	.	T	<NON_REF>	.	.	END=1024916	GT:DP:GQ:MIN_DP:PL	0/0:2:6:2:0,6,78
I	1024935	.	C	<NON_REF>	.	.	END=1024935	GT:DP:GQ:MIN_DP:PL	0/0:2:6:2:0,6,78
I	1024988	.	T	<NON_REF>	.	.	END=1024988	GT:DP:GQ:MIN_DP:PL	0/0:1:3:1:0,3,39
I	1025055	.	A	<NON_REF>	.	.	END=1025055	GT:DP:GQ:MIN_DP:PL	0/0:0:0:0:0,0,0
I	1025100	.	T	<NON_REF>	.	.	END=1025101	GT:DP:GQ:MIN_DP:PL	0/0:1:3:1:0,3,39
I	1025238	.	A	<NON_REF>	.	.	END=1025238	GT:DP:GQ:MIN_DP:PL	0/0:2:3:2:0,3,45
I	1025455	.	T	<NON_REF>	.	.	END=1025455	GT:DP:GQ:MIN_DP:PL	0/0:5:12:5:0,12,180
I	1025526	.	T	<NON_REF>	.	.	END=1025526	GT:DP:GQ:MIN_DP:PL	0/0:1:0:1:0,0,0
I	1025548	.	C	<NON_REF>	.	.	END=1025548	GT:DP:GQ:MIN_DP:PL	0/0:2:6:2:0,6,78
I	1025556	.	T	<NON_REF>	.	.	END=1025556	GT:DP:GQ:MIN_DP:PL	0/0:2:6:2:0,6,78
I	1025566	.	T	<NON_REF>	.	.	END=1025566	GT:DP:GQ:MIN_DP:PL	0/0:2:6:2:0,6,62
I	1025578	.	C	<NON_REF>	.	.	END=1025578	GT:DP:GQ:MIN_DP:PL	0/0:3:0:3:0,0,39
I	1025596	.	G	<NON_REF>	.	.	END=1025596	GT:DP:GQ:MIN_DP:PL	0/0:2:6:2:0,6,70
I	1025600	.	G	<NON_REF>	.	.	END=1025600	GT:DP:GQ:MIN_DP:PL	0/0:2:6:2:0,6,78
I	1025609	.	A	<NON_REF>	.	.	END=1025609	GT:DP:GQ:MIN_DP:PL	0/0:3:9:3:0,9,94
I	1025647	.	T	<NON_REF>	.	.	END=1025647	GT:DP:GQ:MIN_DP:PL	0/0:8:7:8:0,7,210
I	1025648	.	G	<NON_REF>	.	.	END=1025648	GT:DP:GQ:MIN_DP:PL	0/0:8:24:8:0,24,310
I	1025661	.	C	<NON_REF>	.	.	END=1025661	GT:DP:GQ:MIN_DP:PL	0/0:12:18:12:0,18,270
I	1025664	.	A	<NON_REF>	.	.	END=1025664	GT:DP:GQ:MIN_DP:PL	0/0:11:18:11:0,18,270
I	1025848	.	G	<NON_REF>	.	.	END=1025848	GT:DP:GQ:MIN_DP:PL	0/0:7:21:7:0,21,271
I	1025867	.	A	<NON_REF>	.	.	END=1025867	GT:DP:GQ:MIN_DP:PL	0/0:9:27:9:0,27,349
I	1025905	.	A	<NON_REF>	.	.	END=1025905	GT:DP:GQ:MIN_DP:PL	0/0:16:36:16:0,36,540
I	1025910	.	T	<NON_REF>	.	.	END=1025910	GT:DP:GQ:MIN_DP:PL	0/0:15:36:15:0,36,540
I	1025913	.	A	<NON_REF>	.	.	END=1025913	GT:DP:GQ:MIN_DP:PL	0/0:13:30:13:0,30,450
I	1025920	.	A	<NON_REF>	.	.	END=1025920	GT:DP:GQ:MIN_DP:PL	0/0:17:42:17:0,42,630
I	1025948	.	A	<NON_REF>	.	.	END=1025948	GT:DP:GQ:MIN_DP:PL	0/0:14:30:14:0,30,450
I	1026019	.	G	<NON_REF>	.	.	END=1026019	GT:DP:GQ:MIN_DP:PL	0/0:1:3:1:0,3,39
I	1026564	.	G	<NON_REF>	.	.	END=1026564	GT:DP:GQ:MIN_DP:PL	0/0:10:27:10:0,27,405
I	1026749	.	T	<NON_REF>	.	.	END=1026749	GT:DP:GQ:MIN_DP:PL	0/0:0:0:0:0,0,0
I	1029529	.	T	<NON_REF>	.	.	END=1029529	GT:DP:GQ:MIN_DP:PL	0/0:9:12:9:0,12,180
I	1029995	.	G	<NON_REF>	.	.	END=1029995	GT:DP:GQ:MIN_DP:PL	0/0:2:6:2:0,6,78
I	1030004	.	T	<NON_REF>	.	.	END=1030004	GT:DP:GQ:MIN_DP:PL	0/0:2:3:2:0,3,45
I	1030569	.	T	<NON_REF>	.	.	END=1030569	GT:DP:GQ:MIN_DP:PL	0/0:1:3:1:0,3,39
I	1030598	.	G	<NON_REF>	.	.	END=1030598	GT:DP:GQ:MIN_DP:PL	0/0:0:0:0:0,0,0
I	1031084	.	C	<NON_REF>	.	.	END=1031084	GT:DP:GQ:MIN_DP:PL	0/0:3:9:3:0,9,116
I	1031147	.	T	<NON_REF>	.	.	END=1031147	GT:DP:GQ:MIN_DP:PL	0/0:10:30:10:0,30,380
I	1031809	.	A	<NON_REF>	.	.	END=1031809	GT:DP:GQ:MIN_DP:PL	0/0:0:0:0:0,0,0
I	1032667	.	G	<NON_REF>	.	.	END=1032667	GT:DP:GQ:MIN_DP:PL	0/0:6:18:6:0,18,205
I	1032799	.	G	<NON_REF>	.	.	END=1032799	GT:DP:GQ:MIN_DP:PL	0/0:8:24:8:0,24,310
I	1032994	.	C	<NON_REF>	.	.	END=1032994	GT:DP:GQ:MIN_DP:PL	0/0:15:39:15:0,39,585
I	1033162	.	G	<NON_REF>	.	.	END=1033162	GT:DP:GQ:MIN_DP:PL	0/0:9:21:9:0,21,315
I	1033253	.	A	<NON_REF>	.	.	END=1033253	GT:DP:GQ:MIN_DP:PL	0/0:11:30:11:0,30,450
I	1033760	.	C	<NON_REF>	.	.	END=1033760	GT:DP:GQ:MIN_DP:PL	0/0:6:18:6:0,18,233
I	1033850	.	T	<NON_REF>	.	.	END=1033850	GT:DP:GQ:MIN_DP:PL	0/0:3:9:3:0,9,116
I	1033870	.	A	<NON_REF>	.	.	END=1033871	GT:DP:GQ:MIN_DP:PL	0/0:2:3:2:0,3,45
I	1033917	.	G	<NON_REF>	.	.	END=1033917	GT:DP:GQ:MIN_DP:PL	0/0:3:3:3:0,3,45
I	1034028	.	G	<NON_REF>	.	.	END=1034028	GT:DP:GQ:MIN_DP:PL	0/0:7:18:7:0,18,270
I	1034317	.	T	<NON_REF>	.	.	END=1034317	GT:DP:GQ:MIN_DP:PL	0/0:8:15:8:0,15,225
I	1034431	.	A	<NON_REF>	.	.	END=1034431	GT:DP:GQ:MIN_DP:PL	0/0:10:24:10:0,24,360
I	1034501	.	G	<NON_REF>	.	.	END=1034501	GT:DP:GQ:MIN_DP:PL	0/0:5:15:5:0,15,194
I	1034594	.	T	<NON_REF>	.	.	END=1034594	GT:DP:GQ:MIN_DP:PL	0/0:13:36:13:0,36,540
I	1035298	.	T	<NON_REF>	.	.	END=1035298	GT:DP:GQ:MIN_DP:PL	0/0:0:0:0:0,0,0
I	1035548	.	G	<NON_REF>	.	.	END=1035548	GT:DP:GQ:MIN_DP:PL	0/0:3:9:3:0,9,116
I	1035732	.	T	<NON_REF>	.	.	END=1035732	GT:DP:GQ:MIN_DP:PL	0/0:2:6:2:0,6,78
I	1035739	.	T	<NON_REF>	.	.	END=1035739	GT:DP:GQ:MIN_DP:PL	0/0:2:3:2:0,3,45
I	1035797	.	T	<NON_REF>	.	.	END=1035797	GT:DP:GQ:MIN_DP:PL	0/0:2:6:2:0,6,78
I	1036096	.	T	<NON_REF>	.	.	END=1036096	GT:DP:GQ:MIN_DP:PL	0/0:0:0:0:0,0,0
I	1036211	.	A	<NON_REF>	.	.	END=1036211	GT:DP:GQ:MIN_DP:PL	0/0:1:3:1:0,3,39
I	1036272	.	A	<NON_REF>	.	.	END=1036272	GT:DP:GQ:MIN_DP:PL	0/0:0:0:0:0,0,0
I	1036453	.	A	<NON_REF>	.	.	END=1036453	GT:DP:GQ:MIN_DP:PL	0/0:2:6:2:0,6,78
I	1036456	.	C	<NON_REF>	.	.	END=1036456	GT:DP:GQ:MIN_DP:PL	0/0:2:6:2:0,6,78
I	1036473	.	T	<NON_REF>	.	.	END=1036473	GT:DP:GQ:MIN_DP:PL	0/0:0:0:0:0,0,0
I	1036519	.	C	<NON_REF>	.	.	END=1036519	GT:DP:GQ:MIN_DP:PL	0/0:3:9:3:0,9,116
I	1036869	.	T	<NON_REF>	.	.	END=1036869	GT:DP:GQ:MIN_DP:PL	0/0:1:0:1:0,0,0
I	1036911	.	A	<NON_REF>	.	.	END=1036911	GT:DP:GQ:MIN_DP:PL	0/0:2:6:2:0,6,78
I	1036963	.	T	<NON_REF>	.	.	END=1036963	GT:DP:GQ:MIN_DP:PL	0/0:3:9:3:0,9,116
I	1037063	.	C	<NON_REF>	.	.	END=1037063	GT:DP:GQ:MIN_DP:PL	0/0:1:3:1:0,3,39
I	1037065	.	G	<NON_REF>	.	.	END=1037065	GT:DP:GQ:MIN_DP:PL	0/0:1:3:1:0,3,31
I	1037251	.	G	<NON_REF>	.	.	END=1037251	GT:DP:GQ:MIN_DP:PL	0/0:2:6:2:0,6,78
I	1037461	.	T	<NON_REF>	.	.	END=1037461	GT:DP:GQ:MIN_DP:PL	0/0:4:6:4:0,6,90
I	1038026	.	A	<NON_REF>	.	.	END=1038026	GT:DP:GQ:MIN_DP:PL	0/0:2:3:2:0,3,45
I	1038031	.	T	<NON_REF>	.	.	END=1038031	GT:DP:GQ:MIN_DP:PL	0/0:1:3:1:0,3,39
I	1038394	.	A	<NON_REF>	.	.	END=1038394	GT:DP:GQ:MIN_DP:PL	0/0:9:27:9:0,27,299
I	1038439	.	C	<NON_REF>	.	.	END=1038439	GT:DP:GQ:MIN_DP:PL	0/0:4:0:4:0,0,78
I	1038868	.	T	<NON_REF>	.	.	END=1038868	GT:DP:GQ:MIN_DP:PL	0/0:9:24:9:0,24,360
I	1038914	.	G	<NON_REF>	.	.	END=1038914	GT:DP:GQ:MIN_DP:PL	0/0:22:54:22:0,54,810
I	1038936	.	G	<NON_REF>	.	.	END=1038936	GT:DP:GQ:MIN_DP:PL	0/0:15:27:15:0,27,405
I	1038968	.	G	<NON_REF>	.	.	END=1038968	GT:DP:GQ:MIN_DP:PL	0/0:3:6:3:0,6,90
I	1038995	.	T	<NON_REF>	.	.	END=1038995	GT:DP:GQ:MIN_DP:PL	0/0:2:3:2:0,3,45
I	1039331	.	A	<NON_REF>	.	.	END=1039331	GT:DP:GQ:MIN_DP:PL	0/0:3:3:3:0,3,45
I	1039371	.	A	<NON_REF>	.	.	END=1039371	GT:DP:GQ:MIN_DP:PL	0/0:4:9:4:0,9,135
I	1039475	.	T	<NON_REF>	.	.	END=1039475	GT:DP:GQ:MIN_DP:PL	0/0:12:33:12:0,33,495
I	1039620	.	G	<NON_REF>	.	.	END=1039620	GT:DP:GQ:MIN_DP:PL	0/0:3:6:3:0,6,90
I	1040092	.	C	<NON_REF>	.	.	END=1040092	GT:DP:GQ:MIN_DP:PL	0/0:4:12:4:0,12,133
I	1040199	.	T	<NON_REF>	.	.	END=1040199	GT:DP:GQ:MIN_DP:PL	0/0:8:18:8:0,18,270
I	1040527	.	G	<NON_REF>	.	.	END=1040527	GT:DP:GQ:MIN_DP:PL	0/0:9:27:9:0,27,341
I	1040528	.	C	<NON_REF>	.	.	END=1040528	GT:DP:GQ:MIN_DP:PL	0/0:9:21:9:0,21,315
I	1040668	.	T	<NON_REF>	.	.	END=1040668	GT:DP:GQ:MIN_DP:PL	0/0:1:0:1:0,0,0
I	1040897	.	A	<NON_REF>	.	.	END=1040897	GT:DP:GQ:MIN_DP:PL	0/0:2:3:2:0,3,45
I	1040956	.	T	<NON_REF>	.	.	END=1040956	GT:DP:GQ:MIN_DP:PL	0/0:0:0:0:0,0,0
I	1041151	.	C	<NON_REF>	.	.	END=1041151	GT:DP:GQ:MIN_DP:PL	0/0:7:12:7:0,12,180
I	1041154	.	T	<NON_REF>	.	.	END=1041154	GT:DP:GQ:MIN_DP:PL	0/0:7:12:7:0,12,180
I	1041275	.	T	<NON_REF>	.	.	END=1041275	GT:DP:GQ:MIN_DP:PL	0/0:3:6:3:0,6,90
I	1041733	.	A	<NON_REF>	.	.	END=1041733	GT:DP:GQ:MIN_DP:PL	0/0:1:0:1:0,0,0
I	1041805	.	G	<NON_REF>	.	.	END=1041805	GT:DP:GQ:MIN_DP:PL	0/0:6:18:6:0,18,210
I	1042022	.	A	<NON_REF>	.	.	END=1042022	GT:DP:GQ:MIN_DP:PL	0/0:1:3:1:0,3,31
I	1042129	.	G	<NON_REF>	.	.	END=1042129	GT:DP:GQ:MIN_DP:PL	0/0:0:0:0:0,0,0
I	1042168	.	A	<NON_REF>	.	.	END=1042168	GT:DP:GQ:MIN_DP:PL	0/0:2:6:2:0,6,70
I	1042340	.	G	<NON_REF>	.	.	END=1042340	GT:DP:GQ:MIN_DP:PL	0/0:3:9:3:0,9,116
I	1042512	.	T	<NON_REF>	.	.	END=1042512	GT:DP:GQ:MIN_DP:PL	0/0:7:21:7:0,21,271
I	1043345	.	A	<NON_REF>	.	.	END=1043345	GT:DP:GQ:MIN_DP:PL	0/0:2:6:2:0,6,55
I	1044080	.	A	<NON_REF>	.	.	END=1044080	GT:DP:GQ:MIN_DP:PL	0/0:0:0:0:0,0,0
I	1044112	.	G	<NON_REF>	.	.	END=1044112	GT:DP:GQ:MIN_DP:PL	0/0:5:0:5:0,0,0
I	1044200	.	T	<NON_REF>	.	.	END=1044200	GT:DP:GQ:MIN_DP:PL	0/0:0:0:0:0,0,0
I	1044379	.	A	<NON_REF>	.	.	END=1044379	GT:DP:GQ:MIN_DP:PL	0/0:2:3:2:0,3,45
I	1044646	.	A	<NON_REF>	.	.	END=1044646	GT:DP:GQ:MIN_DP:PL	0/0:1:3:1:0,3,39
I	1044677	.	A	<NON_REF>	.	.	END=1044677	GT:DP:GQ:MIN_DP:PL	0/0:1:0:1:0,0,0
I	1044896	.	A	<NON_REF>	.	.	END=1044896	GT:DP:GQ:MIN_DP:PL	0/0:0:0:0:0,0,0
I	1044974	.	T	<NON_REF>	.	.	END=1044974	GT:DP:GQ:MIN_DP:PL	0/0:0:0:0:0,0,0
I	1045111	.	T	<NON_REF>	.	.	END=1045111	GT:DP:GQ:MIN_DP:PL	0/0:2:0:2:0,0,0
I	1045113	.	A	<NON_REF>	.	.	END=1045113	GT:DP:GQ:MIN_DP:PL	0/0:2:6:2:0,6,78
I	1045473	.	C	<NON_REF>	.	.	END=1045473	GT:DP:GQ:MIN_DP:PL	0/0:1:3:1:0,3,39
I	1045578	.	T	<NON_REF>	.	.	END=1045578	GT:DP:GQ:MIN_DP:PL	0/0:0:0:0:0,0,0
I	1046131	.	T	<NON_REF>	.	.	END=1046131	GT:DP:GQ:MIN_DP:PL	0/0:0:0:0:0,0,0
I	1046292	.	C	<NON_REF>	.	.	END=1046292	GT:DP:GQ:MIN_DP:PL	0/0:0:0:0:0,0,0
I	1046334	.	T	<NON_REF>	.	.	END=1046334	GT:DP:GQ:MIN_DP:PL	0/0:9:27:9:0,27,341
I	1046338	.	A	<NON_REF>	.	.	END=1046338	GT:DP:GQ:MIN_DP:PL	0/0:9:24:9:0,24,360
I	1046535	.	C	<NON_REF>	.	.	END=1046535	GT:DP:GQ:MIN_DP:PL	0/0:4:9:4:0,9,135
I	1046788	.	C	<NON_REF>	.	.	END=1046788	GT:DP:GQ:MIN_DP:PL	0/0:2:6:2:0,6,70
I	1046960	.	A	<NON_REF>	.	.	END=1046961	GT:DP:GQ:MIN_DP:PL	0/0:0:0:0:0,0,0
I	1046968	.	G	<NON_REF>	.	.	END=1046968	GT:DP:GQ:MIN_DP:PL	0/0:0:0:0:0,0,0
I	1047149	.	T	<NON_REF>	.	.	END=1047149	GT:DP:GQ:MIN_DP:PL	0/0:2:3:2:0,3,45
I	1047436	.	C	<NON_REF>	.	.	END=1047436	GT:DP:GQ:MIN_DP:PL	0/0:1:3:1:0,3,39
I	1047448	.	C	<NON_REF>	.	.	END=1047448	GT:DP:GQ:MIN_DP:PL	0/0:1:3:1:0,3,39
I	1047514	.	A	<NON_REF>	.	.	END=1047514	GT:DP:GQ:MIN_DP:PL	0/0:1:0:1:0,0,0
I	1047751	.	C	<NON_REF>	.	.	END=1047751	GT:DP:GQ:MIN_DP:PL	0/0:4:0:4:0,0,100
I	1048129	.	T	<NON_REF>	.	.	END=1048129	GT:DP:GQ:MIN_DP:PL	0/0:2:3:2:0,3,45
I	1048140	.	G	<NON_REF>	.	.	END=1048140	GT:DP:GQ:MIN_DP:PL	0/0:2:6:2:0,6,78
I	1048327	.	A	<NON_REF>	.	.	END=1048327	GT:DP:GQ:MIN_DP:PL	0/0:4:12:4:0,12,155
I	1048782	.	A	<NON_REF>	.	.	END=1048782	GT:DP:GQ:MIN_DP:PL	0/0:6:18:6:0,18,233
I	1049122	.	T	<NON_REF>	.	.	END=1049122	GT:DP:GQ:MIN_DP:PL	0/0:7:21:7:0,21,271
I	1049441	.	A	<NON_REF>	.	.	END=1049441	GT:DP:GQ:MIN_DP:PL	0/0:8:0:8:0,0,233
I	1049860	.	T	<NON_REF>	.	.	END=1049860	GT:DP:GQ:MIN_DP:PL	0/0:8:24:8:0,24,310
I	1050278	.	G	<NON_REF>	.	.	END=1050278	GT:DP:GQ:MIN_DP:PL	0/0:5:3:5:0,3,45
I	1050854	.	A	<NON_REF>	.	.	END=1050854	GT:DP:GQ:MIN_DP:PL	0/0:6:18:6:0,18,233
I	1051141	.	T	<NON_REF>	.	.	END=1051141	GT:DP:GQ:MIN_DP:PL	0/0:4:12:4:0,12,133
I	1051166	.	A	<NON_REF>	.	.	END=1051166	GT:DP:GQ:MIN_DP:PL	0/0:6:12:6:0,12,180
I	1051556	.	C	<NON_REF>	.	.	END=1051556	GT:DP:GQ:MIN_DP:PL	0/0:6:15:6:0,15,225
I	1052364	.	A	<NON_REF>	.	.	END=1052364	GT:DP:GQ:MIN_DP:PL	0/0:28:81:28:0,81,1215
I	1052967	.	A	<NON_REF>	.	.	END=1052967	GT:DP:GQ:MIN_DP:PL	0/0:6:18:6:0,18,233
I	1053549	.	A	<NON_REF>	.	.	END=1053549	GT:DP:GQ:MIN_DP:PL	0/0:4:12:4:0,12,155
I	1053955	.	T	<NON_REF>	.	.	END=1053955	GT:DP:GQ:MIN_DP:PL	0/0:10:12:10:0,12,180
I	1054085	.	G	<NON_REF>	.	.	END=1054085	GT:DP:GQ:MIN_DP:PL	0/0:7:15:7:0,15,225
I	1054169	.	G	<NON_REF>	.	.	END=1054169	GT:DP:GQ:MIN_DP:PL	0/0:1:3:1:0,3,39
I	1054174	.	A	<NON_REF>	.	.	END=1054174	GT:DP:GQ:MIN_DP:PL	0/0:2:6:2:0,6,55
I	1054227	.	G	<NON_REF>	.	.	END=1054227	GT:DP:GQ:MIN_DP:PL	0/0:12:36:12:0,36,465
I	1054231	.	G	<NON_REF>	.	.	END=1054231	GT:DP:GQ:MIN_DP:PL	0/0:13:36:13:0,36,540
I	1054248	.	T	<NON_REF>	.	.	END=1054248	GT:DP:GQ:MIN_DP:PL	0/0:15:45:15:0,45,531
I	1054261	.	T	<NON_REF>	.	.	END=1054261	GT:DP:GQ:MIN_DP:PL	0/0:14:30:14:0,30,450
I	1054278	.	G	<NON_REF>	.	.	END=1054278	GT:DP:GQ:MIN_DP:PL	0/0:7:21:7:0,21,271
I	1054318	.	C	<NON_REF>	.	.	END=1054318	GT:DP:GQ:MIN_DP:PL	0/0:5:12:5:0,12,180
I	1054350	.	C	<NON_REF>	.	.	END=1054350	GT:DP:GQ:MIN_DP:PL	0/0:9:24:9:0,24,360
I	1054356	.	T	<NON_REF>	.	.	END=1054356	GT:DP:GQ:MIN_DP:PL	0/0:8:24:8:0,24,310
I	1054599	.	T	<NON_REF>	.	.	END=1054599	GT:DP:GQ:MIN_DP:PL	0/0:12:33:12:0,33,495
I	1054626	.	A	<NON_REF>	.	.	END=1054626	GT:DP:GQ:MIN_DP:PL	0/0:2:6:2:0,6,78
I	1055170	.	A	<NON_REF>	.	.	END=1055170	GT:DP:GQ:MIN_DP:PL	0/0:0:0:0:0,0,0
I	1055214	.	G	<NON_REF>	.	.	END=1055214	GT:DP:GQ:MIN_DP:PL	0/0:1:3:1:0,3,39
I	1055803	.	A	<NON_REF>	.	.	END=1055803	GT:DP:GQ:MIN_DP:PL	0/0:0:0:0:0,0,0
I	1055976	.	G	<NON_REF>	.	.	END=1055976	GT:DP:GQ:MIN_DP:PL	0/0:2:6:2:0,6,78
I	1056220	.	A	<NON_REF>	.	.	END=1056221	GT:DP:GQ:MIN_DP:PL	0/0:1:3:1:0,3,39
I	1056341	.	T	<NON_REF>	.	.	END=1056341	GT:DP:GQ:MIN_DP:PL	0/0:0:0:0:0,0,0
I	1056363	.	T	<NON_REF>	.	.	END=1056363	GT:DP:GQ:MIN_DP:PL	0/0:0:0:0:0,0,0
I	1056721	.	T	<NON_REF>	.	.	END=1056721	GT:DP:GQ:MIN_DP:PL	0/0:6:18:6:0,18,210
I	1056773	.	T	<NON_REF>	.	.	END=1056773	GT:DP:GQ:MIN_DP:PL	0/0:5:12:5:0,12,180
I	1056980	.	C	<NON_REF>	.	.	END=1056980	GT:DP:GQ:MIN_DP:PL	0/0:1:3:1:0,3,39
I	1057017	.	A	<NON_REF>	.	.	END=1057017	GT:DP:GQ:MIN_DP:PL	0/0:1:3:1:0,3,39
I	1057081	.	T	<NON_REF>	.	.	END=1057081	GT:DP:GQ:MIN_DP:PL	0/0:0:0:0:0,0,0
I	1057178	.	T	<NON_REF>	.	.	END=1057178	GT:DP:GQ:MIN_DP:PL	0/0:1:0:1:0,0,0
I	1057211	.	A	<NON_REF>	.	.	END=1057211	GT:DP:GQ:MIN_DP:PL	0/0:1:3:1:0,3,39
I	1057250	.	A	<NON_REF>	.	.	END=1057250	GT:DP:GQ:MIN_DP:PL	0/0:0:0:0:0,0,0
I	1057563	.	G	<NON_REF>	.	.	END=1057563	GT:DP:GQ:MIN_DP:PL	0/0:1:3:1:0,3,39
I	1057627	.	T	<NON_REF>	.	.	END=1057627	GT:DP:GQ:MIN_DP:PL	0/0:0:0:0:0,0,0
I	1058495	.	T	<NON_REF>	.	.	END=1058495	GT:DP:GQ:MIN_DP:PL	0/0:2:6:2:0,6,78
I	1058903	.	T	<NON_REF>	.	.	END=1058903	GT:DP:GQ:MIN_DP:PL	0/0:6:15:6:0,15,225
I	1058982	.	G	<NON_REF>	.	.	END=1058982	GT:DP:GQ:MIN_DP:PL	0/0:9:21:9:0,21,315
I	1059267	.	C	<NON_REF>	.	.	END=1059267	GT:DP:GQ:MIN_DP:PL	0/0:9:24:9:0,24,360
I	1059596	.	C	<NON_REF>	.	.	END=1059596	GT:DP:GQ:MIN_DP:PL	0/0:7:18:7:0,18,270
I	1059603	.	A	<NON_REF>	.	.	END=1059603	GT:DP:GQ:MIN_DP:PL	0/0:6:18:6:0,18,225
I	1060203	.	T	<NON_REF>	.	.	END=1060203	GT:DP:GQ:MIN_DP:PL	0/0:6:18:6:0,18,225
I	1061917	.	G	<NON_REF>	.	.	END=1061917	GT:DP:GQ:MIN_DP:PL	0/0:2:0:2:0,0,22
I	1061952	.	G	<NON_REF>	.	.	END=1061952	GT:DP:GQ:MIN_DP:PL	0/0:10:30:10:0,30,388
I	1064295	.	A	<NON_REF>	.	.	END=1064295	GT:DP:GQ:MIN_DP:PL	0/0:2:6:2:0,6,78
I	1064451	.	A	<NON_REF>	.	.	END=1064451	GT:DP:GQ:MIN_DP:PL	0/0:6:18:6:0,18,233
I	1064453	.	A	<NON_REF>	.	.	END=1064453	GT:DP:GQ:MIN_DP:PL	0/0:6:18:6:0,18,233
I	1064459	.	T	<NON_REF>	.	.	END=1064459	GT:DP:GQ:MIN_DP:PL	0/0:6:18:6:0,18,233
I	1064468	.	C	<NON_REF>	.	.	END=1064468	GT:DP:GQ:MIN_DP:PL	0/0:6:18:6:0,18,225
I	1064645	.	T	<NON_REF>	.	.	END=1064645	GT:DP:GQ:MIN_DP:PL	0/0:9:27:9:0,27,333
I	1064862	.	G	<NON_REF>	.	.	END=1064862	GT:DP:GQ:MIN_DP:PL	0/0:3:6:3:0,6,90
I	1065112	.	A	<NON_REF>	.	.	END=1065112	GT:DP:GQ:MIN_DP:PL	0/0:4:12:4:0,12,133
I	1065753	.	G	<NON_REF>	.	.	END=1065753	GT:DP:GQ:MIN_DP:PL	0/0:2:6:2:0,6,78
I	1065839	.	C	<NON_REF>	.	.	END=1065839	GT:DP:GQ:MIN_DP:PL	0/0:2:6:2:0,6,78
I	1065913	.	T	<NON_REF>	.	.	END=1065913	GT:DP:GQ:MIN_DP:PL	0/0:4:3:4:0,3,45
I	1066341	.	A	<NON_REF>	.	.	END=1066341	GT:DP:GQ:MIN_DP:PL	0/0:2:3:2:0,3,45
I	1066371	.	T	<NON_REF>	.	.	END=1066371	GT:DP:GQ:MIN_DP:PL	0/0:2:6:2:0,6,78
I	1067444	.	G	<NON_REF>	.	.	END=1067444	GT:DP:GQ:MIN_DP:PL	0/0:9:24:9:0,24,360
I	1067568	.	A	<NON_REF>	.	.	END=1067568	GT:DP:GQ:MIN_DP:PL	0/0:9:6:9:0,6,90
I	1067642	.	C	<NON_REF>	.	.	END=1067642	GT:DP:GQ:MIN_DP:PL	0/0:12:30:12:0,30,450
I	1068035	.	G	<NON_REF>	.	.	END=1068035	GT:DP:GQ:MIN_DP:PL	0/0:18:36:18:0,36,540
I	1068482	.	T	<NON_REF>	.	.	END=1068482	GT:DP:GQ:MIN_DP:PL	0/0:12:36:12:0,36,441
I	1068575	.	T	<NON_REF>	.	.	END=1068575	GT:DP:GQ:MIN_DP:PL	0/0:3:9:3:0,9,116
I	1070123	.	G	<NON_REF>	.	.	END=1070123	GT:DP:GQ:MIN_DP:PL	0/0:4:12:4:0,12,133
I	1070574	.	G	<NON_REF>	.	.	END=1070574	GT:DP:GQ:MIN_DP:PL	0/0:0:0:0:0,0,0
I	1070859	.	A	<NON_REF>	.	.	END=1070859	GT:DP:GQ:MIN_DP:PL	0/0:3:9:3:0,9,116
I	1071777	.	G	<NON_REF>	.	.	END=1071777	GT:DP:GQ:MIN_DP:PL	0/0:6:15:6:0,15,225
I	1072000	.	A	<NON_REF>	.	.	END=1072000	GT:DP:GQ:MIN_DP:PL	0/0:9:0:9:0,0,271
I	1072061	.	C	<NON_REF>	.	.	END=1072061	GT:DP:GQ:MIN_DP:PL	0/0:2:6:2:0,6,78
I	1072100	.	T	<NON_REF>	.	.	END=1072100	GT:DP:GQ:MIN_DP:PL	0/0:3:9:3:0,9,116
I	1072126	.	G	<NON_REF>	.	.	END=1072126	GT:DP:GQ:MIN_DP:PL	0/0:10:27:10:0,27,405
I	1073792	.	C	<NON_REF>	.	.	END=1073792	GT:DP:GQ:MIN_DP:PL	0/0:20:54:20:0,54,810
I	1073801	.	A	<NON_REF>	.	.	END=1073801	GT:DP:GQ:MIN_DP:PL	0/0:22:66:22:0,66,817
I	1074555	.	G	<NON_REF>	.	.	END=1074555	GT:DP:GQ:MIN_DP:PL	0/0:1:0:1:0,0,0
I	1075065	.	T	<NON_REF>	.	.	END=1075065	GT:DP:GQ:MIN_DP:PL	0/0:6:18:6:0,18,202
I	1077207	.	T	<NON_REF>	.	.	END=1077207	GT:DP:GQ:MIN_DP:PL	0/0:8:21:8:0,21,315
I	1079736	.	G	<NON_REF>	.	.	END=1079736	GT:DP:GQ:MIN_DP:PL	0/0:3:3:3:0,3,45
I	1080449	.	A	<NON_REF>	.	.	END=1080449	GT:DP:GQ:MIN_DP:PL	0/0:9:24:9:0,24,360
I	1082774	.	C	<NON_REF>	.	.	END=1082774	GT:DP:GQ:MIN_DP:PL	0/0:0:0:0:0,0,0
I	1083765	.	G	<NON_REF>	.	.	END=1083765	GT:DP:GQ:MIN_DP:PL	0/0:0:0:0:0,0,0
I	1083842	.	A	<NON_REF>	.	.	END=1083842	GT:DP:GQ:MIN_DP:PL	0/0:0:0:0:0,0,0
I	1083859	.	A	<NON_REF>	.	.	END=1083859	GT:DP:GQ:MIN_DP:PL	0/0:0:0:0:0,0,0
I	1083868	.	T	<NON_REF>	.	.	END=1083869	GT:DP:GQ:MIN_DP:PL	0/0:0:0:0:0,0,0
I	1084112	.	C	<NON_REF>	.	.	END=1084112	GT:DP:GQ:MIN_DP:PL	0/0:0:0:0:0,0,0
I	1084255	.	T	<NON_REF>	.	.	END=1084255	GT:DP:GQ:MIN_DP:PL	0/0:8:24:8:0,24,310
I	1084569	.	G	<NON_REF>	.	.	END=1084569	GT:DP:GQ:MIN_DP:PL	0/0:4:12:4:0,12,147
I	1084913	.	C	<NON_REF>	.	.	END=1084913	GT:DP:GQ:MIN_DP:PL	0/0:10:30:10:0,30,388
I	1085558	.	T	<NON_REF>	.	.	END=1085558	GT:DP:GQ:MIN_DP:PL	0/0:0:0:0:0,0,0
I	1085595	.	T	<NON_REF>	.	.	END=1085595	GT:DP:GQ:MIN_DP:PL	0/0:1:3:1:0,3,39
I	1086758	.	A	<NON_REF>	.	.	END=1086758	GT:DP:GQ:MIN_DP:PL	0/0:10:18:10:0,18,270
I	1086837	.	G	<NON_REF>	.	.	END=1086837	GT:DP:GQ:MIN_DP:PL	0/0:4:0:4:0,0,78
I	1086904	.	G	<NON_REF>	.	.	END=1086904	GT:DP:GQ:MIN_DP:PL	0/0:3:3:3:0,3,45
I	1087416	.	T	<NON_REF>	.	.	END=1087416	GT:DP:GQ:MIN_DP:PL	0/0:7:15:7:0,15,225
I	1087627	.	T	<NON_REF>	.	.	END=1087627	GT:DP:GQ:MIN_DP:PL	0/0:1:3:1:0,3,39
I	1087728	.	A	<NON_REF>	.	.	END=1087728	GT:DP:GQ:MIN_DP:PL	0/0:3:9:3:0,9,116
I	1087796	.	G	<NON_REF>	.	.	END=1087796	GT:DP:GQ:MIN_DP:PL	0/0:5:12:5:0,12,180
I	1087832	.	C	<NON_REF>	.	.	END=1087832	GT:DP:GQ:MIN_DP:PL	0/0:2:3:2:0,3,45
I	1088136	.	T	<NON_REF>	.	.	END=1088136	GT:DP:GQ:MIN_DP:PL	0/0:5:15:5:0,15,172
I	1088143	.	C	<NON_REF>	.	.	END=1088143	GT:DP:GQ:MIN_DP:PL	0/0:5:9:5:0,9,135
I	1088374	.	A	<NON_REF>	.	.	END=1088374	GT:DP:GQ:MIN_DP:PL	0/0:6:0:6:0,0,155
I	1088618	.	A	<NON_REF>	.	.	END=1088618	GT:DP:GQ:MIN_DP:PL	0/0:6:15:6:0,15,225
I	1089567	.	C	<NON_REF>	.	.	END=1089567	GT:DP:GQ:MIN_DP:PL	0/0:7:18:7:0,18,270
I	1089619	.	G	<NON_REF>	.	.	END=1089619	GT:DP:GQ:MIN_DP:PL	0/0:6:18:6:0,18,233
I	1089774	.	G	<NON_REF>	.	.	END=1089774	GT:DP:GQ:MIN_DP:PL	0/0:10:30:10:0,30,349
I	1089965	.	A	<NON_REF>	.	.	END=1089965	GT:DP:GQ:MIN_DP:PL	0/0:16:31:16:0,31,535
I	1090219	.	G	<NON_REF>	.	.	END=1090219	GT:DP:GQ:MIN_DP:PL	0/0:9:27:9:0,27,349
I	1090255	.	C	<NON_REF>	.	.	END=1090255	GT:DP:GQ:MIN_DP:PL	0/0:10:24:10:0,24,360
I	1090745	.	G	<NON_REF>	.	.	END=1090745	GT:DP:GQ:MIN_DP:PL	0/0:2:6:2:0,6,78
I	1090959	.	A	<NON_REF>	.	.	END=1090959	GT:DP:GQ:MIN_DP:PL	0/0:2:6:2:0,6,78
I	1091130	.	T	<NON_REF>	.	.	END=1091130	GT:DP:GQ:MIN_DP:PL	0/0:3:9:3:0,9,116
I	1091252	.	C	<NON_REF>	.	.	END=1091252	GT:DP:GQ:MIN_DP:PL	0/0:2:6:2:0,6,78
I	1091254	.	T	<NON_REF>	.	.	END=1091254	GT:DP:GQ:MIN_DP:PL	0/0:2:6:2:0,6,78
I	1091260	.	T	<NON_REF>	.	.	END=1091260	GT:DP:GQ:MIN_DP:PL	0/0:2:3:2:0,3,45
I	1091262	.	T	<NON_REF>	.	.	END=1091262	GT:DP:GQ:MIN_DP:PL	0/0:2:3:2:0,3,45
I	1091476	.	A	<NON_REF>	.	.	END=1091476	GT:DP:GQ:MIN_DP:PL	0/0:6:0:6:0,0,147
I	1092221	.	T	<NON_REF>	.	.	END=1092221	GT:DP:GQ:MIN_DP:PL	0/0:6:1:6:0,1,155
I	1092253	.	T	<NON_REF>	.	.	END=1092253	GT:DP:GQ:MIN_DP:PL	0/0:14:39:14:0,39,585
I	1093351	.	T	<NON_REF>	.	.	END=1093351	GT:DP:GQ:MIN_DP:PL	0/0:1:3:1:0,3,39
I	1094891	.	A	<NON_REF>	.	.	END=1094891	GT:DP:GQ:MIN_DP:PL	0/0:0:0:0:0,0,0
I	1095487	.	C	<NON_REF>	.	.	END=1095487	GT:DP:GQ:MIN_DP:PL	0/0:0:0:0:0,0,0
I	1095538	.	A	<NON_REF>	.	.	END=1095538	GT:DP:GQ:MIN_DP:PL	0/0:0:0:0:0,0,0
I	1096426	.	C	<NON_REF>	.	.	END=1096426	GT:DP:GQ:MIN_DP:PL	0/0:8:21:8:0,21,315
I	1098858	.	A	<NON_REF>	.	.	END=1098858	GT:DP:GQ:MIN_DP:PL	0/0:9:0:9:0,0,180
I	1099262	.	G	<NON_REF>	.	.	END=1099262	GT:DP:GQ:MIN_DP:PL	0/0:6:12:6:0,12,180
I	1099904	.	C	<NON_REF>	.	.	END=1099904	GT:DP:GQ:MIN_DP:PL	0/0:3:6:3:0,6,90
I	1100660	.	T	<NON_REF>	.	.	END=1100660	GT:DP:GQ:MIN_DP:PL	0/0:2:3:2:0,3,45
I	1100726	.	T	<NON_REF>	.	.	END=1100726	GT:DP:GQ:MIN_DP:PL	0/0:3:0:3:0,0,39
I	1101930	.	C	<NON_REF>	.	.	END=1101930	GT:DP:GQ:MIN_DP:PL	0/0:6:12:6:0,12,180
I	1102552	.	A	<NON_REF>	.	.	END=1102552	GT:DP:GQ:MIN_DP:PL	0/0:0:0:0:0,0,0
I	1102924	.	C	<NON_REF>	.	.	END=1102924	GT:DP:GQ:MIN_DP:PL	0/0:8:21:8:0,21,315
I	1104899	.	T	<NON_REF>	.	.	END=1104899	GT:DP:GQ:MIN_DP:PL	0/0:10:21:10:0,21,315
I	1104932	.	A	<NON_REF>	.	.	END=1104932	GT:DP:GQ:MIN_DP:PL	0/0:9:12:9:0,12,180
I	1105880	.	A	<NON_REF>	.	.	END=1105880	GT:DP:GQ:MIN_DP:PL	0/0:10:27:10:0,27,405
I	1105918	.	C	<NON_REF>	.	.	END=1105918	GT:DP:GQ:MIN_DP:PL	0/0:11:27:11:0,27,405
I	1106871	.	T	<NON_REF>	.	.	END=1106872	GT:DP:GQ:MIN_DP:PL	0/0:1:3:1:0,3,39
I	1108341	.	T	<NON_REF>	.	.	END=1108341	GT:DP:GQ:MIN_DP:PL	0/0:8:18:8:0,18,270
I	1111329	.	G	<NON_REF>	.	.	END=1111329	GT:DP:GQ:MIN_DP:PL	0/0:4:9:4:0,9,135
I	1112331	.	C	<NON_REF>	.	.	END=1112331	GT:DP:GQ:MIN_DP:PL	0/0:8:15:8:0,15,225
I	1112574	.	G	<NON_REF>	.	.	END=1112574	GT:DP:GQ:MIN_DP:PL	0/0:11:0:11:0,0,327
I	1112709	.	T	<NON_REF>	.	.	END=1112709	GT:DP:GQ:MIN_DP:PL	0/0:5:9:5:0,9,135
I	1113056	.	G	<NON_REF>	.	.	END=1113056	GT:DP:GQ:MIN_DP:PL	0/0:11:33:11:0,33,426
I	1113450	.	T	<NON_REF>	.	.	END=1113450	GT:DP:GQ:MIN_DP:PL	0/0:9:27:9:0,27,333
I	1113480	.	T	<NON_REF>	.	.	END=1113480	GT:DP:GQ:MIN_DP:PL	0/0:13:39:13:0,39,504
I	1113667	.	C	<NON_REF>	.	.	END=1113667	GT:DP:GQ:MIN_DP:PL	0/0:12:33:12:0,33,495
I	1113830	.	A	<NON_REF>	.	.	END=1113830	GT:DP:GQ:MIN_DP:PL	0/0:1:3:1:0,3,39
I	1113954	.	C	<NON_REF>	.	.	END=1113954	GT:DP:GQ:MIN_DP:PL	0/0:17:48:17:0,48,720
I	1114193	.	A	<NON_REF>	.	.	END=1114193	GT:DP:GQ:MIN_DP:PL	0/0:2:3:2:0,3,45
I	1114254	.	T	<NON_REF>	.	.	END=1114254	GT:DP:GQ:MIN_DP:PL	0/0:0:0:0:0,0,0
I	1114666	.	C	<NON_REF>	.	.	END=1114666	GT:DP:GQ:MIN_DP:PL	0/0:8:12:8:0,12,180
I	1114835	.	G	<NON_REF>	.	.	END=1114835	GT:DP:GQ:MIN_DP:PL	0/0:3:9:3:0,9,108
I	1114865	.	T	<NON_REF>	.	.	END=1114865	GT:DP:GQ:MIN_DP:PL	0/0:5:15:5:0,15,158
I	1115177	.	T	<NON_REF>	.	.	END=1115177	GT:DP:GQ:MIN_DP:PL	0/0:7:18:7:0,18,270
I	1115519	.	C	<NON_REF>	.	.	END=1115519	GT:DP:GQ:MIN_DP:PL	0/0:4:12:4:0,12,155
I	1116044	.	G	<NON_REF>	.	.	END=1116044	GT:DP:GQ:MIN_DP:PL	0/0:5:15:5:0,15,194
I	1116075	.	A	<NON_REF>	.	.	END=1116075	GT:DP:GQ:MIN_DP:PL	0/0:8:15:8:0,15,225
I	1116326	.	G	<NON_REF>	.	.	END=1116326	GT:DP:GQ:MIN_DP:PL	0/0:3:9:3:0,9,116
I	1116476	.	G	<NON_REF>	.	.	END=1116476	GT:DP:GQ:MIN_DP:PL	0/0:7:18:7:0,18,270
I	1119651	.	G	<NON_REF>	.	.	END=1119651	GT:DP:GQ:MIN_DP:PL	0/0:3:6:3:0,6,90
I	1119700	.	T	<NON_REF>	.	.	END=1119700	GT:DP:GQ:MIN_DP:PL	0/0:9:21:9:0,21,315
I	1119717	.	A	<NON_REF>	.	.	END=1119717	GT:DP:GQ:MIN_DP:PL	0/0:7:18:7:0,18,270
I	1119729	.	A	<NON_REF>	.	.	END=1119729	GT:DP:GQ:MIN_DP:PL	0/0:6:9:6:0,9,135
I	1119768	.	G	<NON_REF>	.	.	END=1119768	GT:DP:GQ:MIN_DP:PL	0/0:2:6:2:0,6,78
I	1119890	.	T	<NON_REF>	.	.	END=1119890	GT:DP:GQ:MIN_DP:PL	0/0:3:6:3:0,6,90
I	1119987	.	T	<NON_REF>	.	.	END=1119987	GT:DP:GQ:MIN_DP:PL	0/0:1:3:1:0,3,39
I	1125245	.	G	<NON_REF>	.	.	END=1125245	GT:DP:GQ:MIN_DP:PL	0/0:15:36:15:0,36,540
I	1125302	.	T	<NON_REF>	.	.	END=1125302	GT:DP:GQ:MIN_DP:PL	0/0:4:9:4:0,9,135
I	1125594	.	A	<NON_REF>	.	.	END=1125594	GT:DP:GQ:MIN_DP:PL	0/0:0:0:0:0,0,0
I	1125803	.	C	<NON_REF>	.	.	END=1125803	GT:DP:GQ:MIN_DP:PL	0/0:9:12:9:0,12,180
I	1125918	.	T	<NON_REF>	.	.	END=1125918	GT:DP:GQ:MIN_DP:PL	0/0:1:3:1:0,3,39
I	1126114	.	G	<NON_REF>	.	.	END=1126114	GT:DP:GQ:MIN_DP:PL	0/0:1:3:1:0,3,39
I	1126162	.	C	<NON_REF>	.	.	END=1126162	GT:DP:GQ:MIN_DP:PL	0/0:1:3:1:0,3,39
I	1126560	.	C	<NON_REF>	.	.	END=1126560	GT:DP:GQ:MIN_DP:PL	0/0:7:15:7:0,15,225
I	1126776	.	C	<NON_REF>	.	.	END=1126776	GT:DP:GQ:MIN_DP:PL	0/0:4:12:4:0,12,155
I	1127841	.	T	<NON_REF>	.	.	END=1127841	GT:DP:GQ:MIN_DP:PL	0/0:7:21:7:0,21,271
I	1128438	.	C	<NON_REF>	.	.	END=1128438	GT:DP:GQ:MIN_DP:PL	0/0:6:18:6:0,18,233
I	1128543	.	A	<NON_REF>	.	.	END=1128543	GT:DP:GQ:MIN_DP:PL	0/0:3:3:3:0,3,45
I	1128551	.	G	<NON_REF>	.	.	END=1128551	GT:DP:GQ:MIN_DP:PL	0/0:2:3:2:0,3,45
I	1128614	.	A	<NON_REF>	.	.	END=1128614	GT:DP:GQ:MIN_DP:PL	0/0:6:18:6:0,18,202
I	1128650	.	C	<NON_REF>	.	.	END=1128650	GT:DP:GQ:MIN_DP:PL	0/0:9:15:9:0,15,225
I	1128673	.	T	<NON_REF>	.	.	END=1128673	GT:DP:GQ:MIN_DP:PL	0/0:5:15:5:0,15,194
I	1128841	.	T	<NON_REF>	.	.	END=1128841	GT:DP:GQ:MIN_DP:PL	0/0:6:3:6:0,3,45
I	1128850	.	G	<NON_REF>	.	.	END=1128850	GT:DP:GQ:MIN_DP:PL	0/0:7:9:7:0,9,135
I	1128853	.	T	<NON_REF>	.	.	END=1128853	GT:DP:GQ:MIN_DP:PL	0/0:4:12:4:0,12,155
I	1128857	.	A	<NON_REF>	.	.	END=1128857	GT:DP:GQ:MIN_DP:PL	0/0:4:12:4:0,12,155
I	1128870	.	T	<NON_REF>	.	.	END=1128870	GT:DP:GQ:MIN_DP:PL	0/0:5:15:5:0,15,194
I	1129185	.	A	<NON_REF>	.	.	END=1129185	GT:DP:GQ:MIN_DP:PL	0/0:10:12:10:0,12,180
I	1129425	.	C	<NON_REF>	.	.	END=1129425	GT:DP:GQ:MIN_DP:PL	0/0:4:9:4:0,9,135
I	1129637	.	C	<NON_REF>	.	.	END=1129637	GT:DP:GQ:MIN_DP:PL	0/0:0:0:0:0,0,0
I	1129688	.	A	<NON_REF>	.	.	END=1129688	GT:DP:GQ:MIN_DP:PL	0/0:4:12:4:0,12,155
I	1130644	.	G	<NON_REF>	.	.	END=1130644	GT:DP:GQ:MIN_DP:PL	0/0:3:0:3:0,0,61
I	1130664	.	G	<NON_REF>	.	.	END=1130664	GT:DP:GQ:MIN_DP:PL	0/0:3:6:3:0,6,90
I	1130900	.	C	<NON_REF>	.	.	END=1130900	GT:DP:GQ:MIN_DP:PL	0/0:8:21:8:0,21,315
I	1131401	.	G	<NON_REF>	.	.	END=1131401	GT:DP:GQ:MIN_DP:PL	0/0:12:20:12:0,20,410
I	1131412	.	C	<NON_REF>	.	.	END=1131412	GT:DP:GQ:MIN_DP:PL	0/0:10:27:10:0,27,405
I	1131465	.	T	<NON_REF>	.	.	END=1131465	GT:DP:GQ:MIN_DP:PL	0/0:3:6:3:0,6,90
I	1132443	.	A	<NON_REF>	.	.	END=1132443	GT:DP:GQ:MIN_DP:PL	0/0:11:24:11:0,24,360
I	1132498	.	T	<NON_REF>	.	.	END=1132498	GT:DP:GQ:MIN_DP:PL	0/0:7:18:7:0,18,270
I	1132728	.	T	<NON_REF>	.	.	END=1132728	GT:DP:GQ:MIN_DP:PL	0/0:3:9:3:0,9,116
I	1132965	.	G	<NON_REF>	.	.	END=1132965	GT:DP:GQ:MIN_DP:PL	0/0:10:0:10:0,0,225
I	1133576	.	A	<NON_REF>	.	.	END=1133576	GT:DP:GQ:MIN_DP:PL	0/0:3:6:3:0,6,90
I	1133701	.	G	<NON_REF>	.	.	END=1133701	GT:DP:GQ:MIN_DP:PL	0/0:5:3:5:0,3,45
I	1133779	.	A	<NON_REF>	.	.	END=1133779	GT:DP:GQ:MIN_DP:PL	0/0:7:18:7:0,18,270
I	1133838	.	A	<NON_REF>	.	.	END=1133838	GT:DP:GQ:MIN_DP:PL	0/0:6:18:6:0,18,210
I	1133941	.	G	<NON_REF>	.	.	END=1133941	GT:DP:GQ:MIN_DP:PL	0/0:5:15:5:0,15,164
I	1135015	.	T	<NON_REF>	.	.	END=1135015	GT:DP:GQ:MIN_DP:PL	0/0:2:3:2:0,3,45
I	1135030	.	T	<NON_REF>	.	.	END=1135030	GT:DP:GQ:MIN_DP:PL	0/0:1:3:1:0,3,39
I	1135137	.	T	<NON_REF>	.	.	END=1135137	GT:DP:GQ:MIN_DP:PL	0/0:0:0:0:0,0,0
I	1135154	.	C	<NON_REF>	.	.	END=1135154	GT:DP:GQ:MIN_DP:PL	0/0:0:0:0:0,0,0
I	1135343	.	T	<NON_REF>	.	.	END=1135343	GT:DP:GQ:MIN_DP:PL	0/0:1:0:1:0,0,0
I	1135391	.	A	<NON_REF>	.	.	END=1135391	GT:DP:GQ:MIN_DP:PL	0/0:4:12:4:0,12,147
I	1135393	.	T	<NON_REF>	.	.	END=1135393	GT:DP:GQ:MIN_DP:PL	0/0:4:12:4:0,12,147
I	1135500	.	A	<NON_REF>	.	.	END=1135500	GT:DP:GQ:MIN_DP:PL	0/0:11:21:11:0,21,315
I	1135606	.	C	<NON_REF>	.	.	END=1135606	GT:DP:GQ:MIN_DP:PL	0/0:4:9:4:0,9,135
I	1135882	.	A	<NON_REF>	.	.	END=1135882	GT:DP:GQ:MIN_DP:PL	0/0:8:15:8:0,15,225
I	1136231	.	G	<NON_REF>	.	.	END=1136231	GT:DP:GQ:MIN_DP:PL	0/0:1:0:1:0,0,0
I	1136286	.	T	<NON_REF>	.	.	END=1136286	GT:DP:GQ:MIN_DP:PL	0/0:1:3:1:0,3,39
I	1136318	.	T	<NON_REF>	.	.	END=1136318	GT:DP:GQ:MIN_DP:PL	0/0:2:6:2:0,6,78
I	1136335	.	A	<NON_REF>	.	.	END=1136335	GT:DP:GQ:MIN_DP:PL	0/0:2:3:2:0,3,45
I	1136489	.	T	<NON_REF>	.	.	END=1136489	GT:DP:GQ:MIN_DP:PL	0/0:4:12:4:0,12,155
I	1137019	.	G	<NON_REF>	.	.	END=1137019	GT:DP:GQ:MIN_DP:PL	0/0:0:0:0:0,0,0
I	1137071	.	T	<NON_REF>	.	.	END=1137071	GT:DP:GQ:MIN_DP:PL	0/0:2:6:2:0,6,78
I	1137150	.	T	<NON_REF>	.	.	END=1137150	GT:DP:GQ:MIN_DP:PL	0/0:5:15:5:0,15,194
I	1137258	.	T	<NON_REF>	.	.	END=1137258	GT:DP:GQ:MIN_DP:PL	0/0:1:3:1:0,3,39
I	1137260	.	A	<NON_REF>	.	.	END=1137260	GT:DP:GQ:MIN_DP:PL	0/0:1:3:1:0,3,39
I	1137268	.	C	<NON_REF>	.	.	END=1137268	GT:DP:GQ:MIN_DP:PL	0/0:1:3:1:0,3,39
I	1137923	.	A	<NON_REF>	.	.	END=1137923	GT:DP:GQ:MIN_DP:PL	0/0:6:9:6:0,9,135
I	1138158	.	A	<NON_REF>	.	.	END=1138158	GT:DP:GQ:MIN_DP:PL	0/0:5:15:5:0,15,186
I	1138190	.	T	<NON_REF>	.	.	END=1138190	GT:DP:GQ:MIN_DP:PL	0/0:1:3:1:0,3,16
I	1138269	.	A	<NON_REF>	.	.	END=1138269	GT:DP:GQ:MIN_DP:PL	0/0:7:21:7:0,21,271
I	1138278	.	C	<NON_REF>	.	.	END=1138278	GT:DP:GQ:MIN_DP:PL	0/0:7:21:7:0,21,249
I	1138303	.	C	<NON_REF>	.	.	END=1138303	GT:DP:GQ:MIN_DP:PL	0/0:3:9:3:0,9,116
I	1138311	.	T	<NON_REF>	.	.	END=1138311	GT:DP:GQ:MIN_DP:PL	0/0:4:9:4:0,9,135
I	1138391	.	C	<NON_REF>	.	.	END=1138391	GT:DP:GQ:MIN_DP:PL	0/0:3:9:3:0,9,116
I	1138443	.	A	<NON_REF>	.	.	END=1138443	GT:DP:GQ:MIN_DP:PL	0/0:8:24:8:0,24,310
I	1138658	.	A	<NON_REF>	.	.	END=1138659	GT:DP:GQ:MIN_DP:PL	0/0:4:6:4:0,6,90
I	1138686	.	C	<NON_REF>	.	.	END=1138686	GT:DP:GQ:MIN_DP:PL	0/0:3:9:3:0,9,108
I	1138698	.	A	<NON_REF>	.	.	END=1138698	GT:DP:GQ:MIN_DP:PL	0/0:5:9:5:0,9,135
I	1138716	.	T	<NON_REF>	.	.	END=1138716	GT:DP:GQ:MIN_DP:PL	0/0:3:9:3:0,9,108
I	1138720	.	G	<NON_REF>	.	.	END=1138720	GT:DP:GQ:MIN_DP:PL	0/0:4:12:4:0,12,155
I	1138731	.	A	<NON_REF>	.	.	END=1138731	GT:DP:GQ:MIN_DP:PL	0/0:5:9:5:0,9,135
I	1138762	.	A	<NON_REF>	.	.	END=1138762	GT:DP:GQ:MIN_DP:PL	0/0:4:9:4:0,9,135
I	1138802	.	G	<NON_REF>	.	.	END=1138802	GT:DP:GQ:MIN_DP:PL	0/0:8:18:8:0,18,270
I	1138870	.	C	<NON_REF>	.	.	END=1138870	GT:DP:GQ:MIN_DP:PL	0/0:6:6:6:0,6,90
I	1138879	.	G	<NON_REF>	.	.	END=1138879	GT:DP:GQ:MIN_DP:PL	0/0:2:6:2:0,6,78
I	1139011	.	A	<NON_REF>	.	.	END=1139011	GT:DP:GQ:MIN_DP:PL	0/0:1:3:1:0,3,39
I	1139108	.	G	<NON_REF>	.	.	END=1139108	GT:DP:GQ:MIN_DP:PL	0/0:12:21:12:0,21,315
I	1139139	.	C	<NON_REF>	.	.	END=1139139	GT:DP:GQ:MIN_DP:PL	0/0:7:18:7:0,18,270
I	1139162	.	T	<NON_REF>	.	.	END=1139162	GT:DP:GQ:MIN_DP:PL	0/0:5:12:5:0,12,180
I	1139201	.	G	<NON_REF>	.	.	END=1139201	GT:DP:GQ:MIN_DP:PL	0/0:0:0:0:0,0,0
I	1139370	.	A	<NON_REF>	.	.	END=1139370	GT:DP:GQ:MIN_DP:PL	0/0:4:3:4:0,3,45
I	1139389	.	A	<NON_REF>	.	.	END=1139389	GT:DP:GQ:MIN_DP:PL	0/0:2:6:2:0,6,78
I	1139424	.	A	<NON_REF>	.	.	END=1139424	GT:DP:GQ:MIN_DP:PL	0/0:5:15:5:0,15,164
I	1139541	.	A	<NON_REF>	.	.	END=1139541	GT:DP:GQ:MIN_DP:PL	0/0:4:9:4:0,9,135
I	1139551	.	T	<NON_REF>	.	.	END=1139551	GT:DP:GQ:MIN_DP:PL	0/0:3:9:3:0,9,116
I	1139564	.	T	<NON_REF>	.	.	END=1139564	GT:DP:GQ:MIN_DP:PL	0/0:3:6:3:0,6,90
I	1139592	.	T	<NON_REF>	.	.	END=1139592	GT:DP:GQ:MIN_DP:PL	0/0:2:6:2:0,6,78
I	1139626	.	A	<NON_REF>	.	.	END=1139626	GT:DP:GQ:MIN_DP:PL	0/0:0:0:0:0,0,0
I	1139649	.	G	<NON_REF>	.	.	END=1139649	GT:DP:GQ:MIN_DP:PL	0/0:2:6:2:0,6,78
I	1139651	.	A	<NON_REF>	.	.	END=1139651	GT:DP:GQ:MIN_DP:PL	0/0:4:12:4:0,12,155
I	1139712	.	A	<NON_REF>	.	.	END=1139712	GT:DP:GQ:MIN_DP:PL	0/0:1:3:1:0,3,31
I	1139789	.	T	<NON_REF>	.	.	END=1139789	GT:DP:GQ:MIN_DP:PL	0/0:6:18:6:0,18,217
I	1139952	.	T	<NON_REF>	.	.	END=1139952	GT:DP:GQ:MIN_DP:PL	0/0:5:15:5:0,15,194
I	1140061	.	G	<NON_REF>	.	.	END=1140061	GT:DP:GQ:MIN_DP:PL	0/0:9:21:9:0,21,315
I	1140402	.	A	<NON_REF>	.	.	END=1140402	GT:DP:GQ:MIN_DP:PL	0/0:15:21:15:0,21,315
I	1140554	.	C	<NON_REF>	.	.	END=1140554	GT:DP:GQ:MIN_DP:PL	0/0:10:27:10:0,27,405
I	1140715	.	T	<NON_REF>	.	.	END=1140715	GT:DP:GQ:MIN_DP:PL	0/0:4:9:4:0,9,135
I	1140727	.	A	<NON_REF>	.	.	END=1140727	GT:DP:GQ:MIN_DP:PL	0/0:5:12:5:0,12,180
I	1140822	.	C	<NON_REF>	.	.	END=1140822	GT:DP:GQ:MIN_DP:PL	0/0:6:15:6:0,15,225
I	1141161	.	A	<NON_REF>	.	.	END=1141161	GT:DP:GQ:MIN_DP:PL	0/0:7:18:7:0,18,270
I	1141175	.	G	<NON_REF>	.	.	END=1141175	GT:DP:GQ:MIN_DP:PL	0/0:7:21:7:0,21,271
I	1141290	.	G	<NON_REF>	.	.	END=1141290	GT:DP:GQ:MIN_DP:PL	0/0:11:21:11:0,21,315
I	1141564	.	G	<NON_REF>	.	.	END=1141565	GT:DP:GQ:MIN_DP:PL	0/0:10:24:10:0,24,360
I	1141788	.	C	<NON_REF>	.	.	END=1141788	GT:DP:GQ:MIN_DP:PL	0/0:4:6:4:0,6,90
I	1141984	.	T	<NON_REF>	.	.	END=1141984	GT:DP:GQ:MIN_DP:PL	0/0:10:15:10:0,15,225
I	1142012	.	C	<NON_REF>	.	.	END=1142012	GT:DP:GQ:MIN_DP:PL	0/0:3:6:3:0,6,90
I	1142015	.	C	<NON_REF>	.	.	END=1142015	GT:DP:GQ:MIN_DP:PL	0/0:4:6:4:0,6,90
I	1142132	.	A	<NON_REF>	.	.	END=1142132	GT:DP:GQ:MIN_DP:PL	0/0:7:12:7:0,12,180
I	1142397	.	C	<NON_REF>	.	.	END=1142397	GT:DP:GQ:MIN_DP:PL	0/0:1:3:1:0,3,39
I	1142460	.	A	<NON_REF>	.	.	END=1142460	GT:DP:GQ:MIN_DP:PL	0/0:0:0:0:0,0,0
I	1142509	.	T	<NON_REF>	.	.	END=1142509	GT:DP:GQ:MIN_DP:PL	0/0:1:3:1:0,3,39
I	1142538	.	A	<NON_REF>	.	.	END=1142538	GT:DP:GQ:MIN_DP:PL	0/0:1:3:1:0,3,39
I	1142576	.	G	<NON_REF>	.	.	END=1142576	GT:DP:GQ:MIN_DP:PL	0/0:1:3:1:0,3,31
I	1142714	.	T	<NON_REF>	.	.	END=1142714	GT:DP:GQ:MIN_DP:PL	0/0:4:6:4:0,6,90
I	1142886	.	A	<NON_REF>	.	.	END=1142886	GT:DP:GQ:MIN_DP:PL	0/0:0:0:0:0,0,0
I	1143021	.	T	<NON_REF>	.	.	END=1143021	GT:DP:GQ:MIN_DP:PL	0/0:5:15:5:0,15,194
I	1143252	.	T	<NON_REF>	.	.	END=1143252	GT:DP:GQ:MIN_DP:PL	0/0:3:0:3:0,0,39
I	1143513	.	A	<NON_REF>	.	.	END=1143513	GT:DP:GQ:MIN_DP:PL	0/0:7:18:7:0,18,270
I	1144062	.	G	<NON_REF>	.	.	END=1144062	GT:DP:GQ:MIN_DP:PL	0/0:5:12:5:0,12,180
I	1144309	.	A	<NON_REF>	.	.	END=1144309	GT:DP:GQ:MIN_DP:PL	0/0:2:0:2:0,0,0
I	1144341	.	G	<NON_REF>	.	.	END=1144341	GT:DP:GQ:MIN_DP:PL	0/0:0:0:0:0,0,0
I	1144350	.	A	<NON_REF>	.	.	END=1144350	GT:DP:GQ:MIN_DP:PL	0/0:0:0:0:0,0,0
I	1144490	.	A	<NON_REF>	.	.	END=1144490	GT:DP:GQ:MIN_DP:PL	0/0:10:21:10:0,21,315
I	1144492	.	C	<NON_REF>	.	.	END=1144492	GT:DP:GQ:MIN_DP:PL	0/0:9:21:9:0,21,315
I	1144553	.	A	<NON_REF>	.	.	END=1144554	GT:DP:GQ:MIN_DP:PL	0/0:2:3:2:0,3,45
I	1144660	.	G	<NON_REF>	.	.	END=1144660	GT:DP:GQ:MIN_DP:PL	0/0:5:15:5:0,15,194
I	1144892	.	G	<NON_REF>	.	.	END=1144892	GT:DP:GQ:MIN_DP:PL	0/0:10:0:10:0,0,310
I	1144942	.	T	<NON_REF>	.	.	END=1144942	GT:DP:GQ:MIN_DP:PL	0/0:3:0:3:0,0,0
I	1145063	.	A	<NON_REF>	.	.	END=1145063	GT:DP:GQ:MIN_DP:PL	0/0:1:3:1:0,3,39
I	1145081	.	A	<NON_REF>	.	.	END=1145081	GT:DP:GQ:MIN_DP:PL	0/0:3:9:3:0,9,86
I	1145261	.	C	<NON_REF>	.	.	END=1145261	GT:DP:GQ:MIN_DP:PL	0/0:6:18:6:0,18,233
I	1145929	.	T	<NON_REF>	.	.	END=1145929	GT:DP:GQ:MIN_DP:PL	0/0:1:3:1:0,3,31
I	1145937	.	A	<NON_REF>	.	.	END=1145937	GT:DP:GQ:MIN_DP:PL	0/0:1:0:1:0,0,0
I	1145944	.	A	<NON_REF>	.	.	END=1145944	GT:DP:GQ:MIN_DP:PL	0/0:0:0:0:0,0,0
I	1146039	.	G	<NON_REF>	.	.	END=1146039	GT:DP:GQ:MIN_DP:PL	0/0:0:0:0:0,0,0
I	1146290	.	A	<NON_REF>	.	.	END=1146290	GT:DP:GQ:MIN_DP:PL	0/0:1:0:1:0,0,0
I	1146317	.	C	<NON_REF>	.	.	END=1146317	GT:DP:GQ:MIN_DP:PL	0/0:1:3:1:0,3,39
I	1146362	.	C	<NON_REF>	.	.	END=1146362	GT:DP:GQ:MIN_DP:PL	0/0:3:9:3:0,9,108
I	1146383	.	A	<NON_REF>	.	.	END=1146383	GT:DP:GQ:MIN_DP:PL	0/0:3:6:3:0,6,90
I	1146440	.	T	<NON_REF>	.	.	END=1146440	GT:DP:GQ:MIN_DP:PL	0/0:0:0:0:0,0,0
I	1146484	.	G	<NON_REF>	.	.	END=1146484	GT:DP:GQ:MIN_DP:PL	0/0:7:21:7:0,21,271
I	1146584	.	C	<NON_REF>	.	.	END=1146584	GT:DP:GQ:MIN_DP:PL	0/0:9:21:9:0,21,315
I	1146634	.	C	<NON_REF>	.	.	END=1146634	GT:DP:GQ:MIN_DP:PL	0/0:10:6:10:0,6,90
I	1146677	.	G	<NON_REF>	.	.	END=1146677	GT:DP:GQ:MIN_DP:PL	0/0:4:9:4:0,9,135
I	1146701	.	C	<NON_REF>	.	.	END=1146701	GT:DP:GQ:MIN_DP:PL	0/0:6:18:6:0,18,233
I	1146710	.	A	<NON_REF>	.	.	END=1146710	GT:DP:GQ:MIN_DP:PL	0/0:6:18:6:0,18,233
I	1146715	.	T	<NON_REF>	.	.	END=1146715	GT:DP:GQ:MIN_DP:PL	0/0:6:18:6:0,18,233
I	1146717	.	C	<NON_REF>	.	.	END=1146717	GT:DP:GQ:MIN_DP:PL	0/0:6:18:6:0,18,233
I	1146720	.	C	<NON_REF>	.	.	END=1146720	GT:DP:GQ:MIN_DP:PL	0/0:6:18:6:0,18,233
I	1146841	.	A	<NON_REF>	.	.	END=1146841	GT:DP:GQ:MIN_DP:PL	0/0:9:21:9:0,21,315
I	1146876	.	G	<NON_REF>	.	.	END=1146876	GT:DP:GQ:MIN_DP:PL	0/0:9:18:9:0,18,270
I	1146936	.	G	<NON_REF>	.	.	END=1146936	GT:DP:GQ:MIN_DP:PL	0/0:11:30:11:0,30,450
I	1146951	.	A	<NON_REF>	.	.	END=1146951	GT:DP:GQ:MIN_DP:PL	0/0:11:27:11:0,27,405
I	1146996	.	A	<NON_REF>	.	.	END=1146996	GT:DP:GQ:MIN_DP:PL	0/0:2:3:2:0,3,45
I	1147302	.	T	<NON_REF>	.	.	END=1147302	GT:DP:GQ:MIN_DP:PL	0/0:5:12:5:0,12,180
I	1147434	.	G	<NON_REF>	.	.	END=1147434	GT:DP:GQ:MIN_DP:PL	0/0:11:30:11:0,30,450
I	1147461	.	A	<NON_REF>	.	.	END=1147461	GT:DP:GQ:MIN_DP:PL	0/0:12:33:12:0,33,495
I	1147551	.	G	<NON_REF>	.	.	END=1147551	GT:DP:GQ:MIN_DP:PL	0/0:8:21:8:0,21,315
I	1147786	.	A	<NON_REF>	.	.	END=1147786	GT:DP:GQ:MIN_DP:PL	0/0:7:15:7:0,15,225
I	1148025	.	T	<NON_REF>	.	.	END=1148025	GT:DP:GQ:MIN_DP:PL	0/0:5:15:5:0,15,194
I	1148181	.	C	<NON_REF>	.	.	END=1148181	GT:DP:GQ:MIN_DP:PL	0/0:2:6:2:0,6,70
I	1148196	.	C	<NON_REF>	.	.	END=1148196	GT:DP:GQ:MIN_DP:PL	0/0:3:6:3:0,6,90
I	1148201	.	A	<NON_REF>	.	.	END=1148201	GT:DP:GQ:MIN_DP:PL	0/0:4:12:4:0,12,155
I	1148438	.	T	<NON_REF>	.	.	END=1148438	GT:DP:GQ:MIN_DP:PL	0/0:12:30:12:0,30,450
I	1148458	.	T	<NON_REF>	.	.	END=1148458	GT:DP:GQ:MIN_DP:PL	0/0:8:15:8:0,15,225
I	1148576	.	A	<NON_REF>	.	.	END=1148576	GT:DP:GQ:MIN_DP:PL	0/0:2:3:2:0,3,45
I	1148599	.	G	<NON_REF>	.	.	END=1148599	GT:DP:GQ:MIN_DP:PL	0/0:3:6:3:0,6,90
I	1148627	.	G	<NON_REF>	.	.	END=1148627	GT:DP:GQ:MIN_DP:PL	0/0:4:6:4:0,6,90
I	1148630	.	A	<NON_REF>	.	.	END=1148631	GT:DP:GQ:MIN_DP:PL	0/0:3:6:2:0,6,78
I	1148644	.	G	<NON_REF>	.	.	END=1148644	GT:DP:GQ:MIN_DP:PL	0/0:6:18:6:0,18,233
I	1148791	.	G	<NON_REF>	.	.	END=1148791	GT:DP:GQ:MIN_DP:PL	0/0:2:6:2:0,6,78
I	1148799	.	A	<NON_REF>	.	.	END=1148799	GT:DP:GQ:MIN_DP:PL	0/0:2:6:2:0,6,78
I	1148947	.	A	<NON_REF>	.	.	END=1148947	GT:DP:GQ:MIN_DP:PL	0/0:2:3:2:0,3,45
I	1149072	.	G	<NON_REF>	.	.	END=1149073	GT:DP:GQ:MIN_DP:PL	0/0:2:6:2:0,6,70
I	1149077	.	A	<NON_REF>	.	.	END=1149078	GT:DP:GQ:MIN_DP:PL	0/0:2:6:2:0,6,78
I	1149564	.	A	<NON_REF>	.	.	END=1149564	GT:DP:GQ:MIN_DP:PL	0/0:13:39:13:0,39,488
I	1149574	.	C	<NON_REF>	.	.	END=1149574	GT:DP:GQ:MIN_DP:PL	0/0:13:36:13:0,36,540
I	1149624	.	A	<NON_REF>	.	.	END=1149624	GT:DP:GQ:MIN_DP:PL	0/0:4:12:4:0,12,133
I	1149643	.	A	<NON_REF>	.	.	END=1149643	GT:DP:GQ:MIN_DP:PL	0/0:6:9:6:0,9,135
I	1149654	.	G	<NON_REF>	.	.	END=1149654	GT:DP:GQ:MIN_DP:PL	0/0:7:0:7:0,0,194
I	1149685	.	T	<NON_REF>	.	.	END=1149685	GT:DP:GQ:MIN_DP:PL	0/0:6:15:6:0,15,225
I	1149717	.	C	<NON_REF>	.	.	END=1149717	GT:DP:GQ:MIN_DP:PL	0/0:7:21:7:0,21,271
I	1149748	.	A	<NON_REF>	.	.	END=1149748	GT:DP:GQ:MIN_DP:PL	0/0:4:6:4:0,6,90
I	1149750	.	T	<NON_REF>	.	.	END=1149750	GT:DP:GQ:MIN_DP:PL	0/0:5:9:5:0,9,135
I	1149758	.	A	<NON_REF>	.	.	END=1149758	GT:DP:GQ:MIN_DP:PL	0/0:4:9:4:0,9,135
I	1149766	.	T	<NON_REF>	.	.	END=1149766	GT:DP:GQ:MIN_DP:PL	0/0:4:12:4:0,12,155
I	1149838	.	A	<NON_REF>	.	.	END=1149838	GT:DP:GQ:MIN_DP:PL	0/0:7:12:7:0,12,180
I	1150738	.	T	<NON_REF>	.	.	END=1150738	GT:DP:GQ:MIN_DP:PL	0/0:1:3:1:0,3,39
I	1150810	.	A	<NON_REF>	.	.	END=1150810	GT:DP:GQ:MIN_DP:PL	0/0:0:0:0:0,0,0
I	1150842	.	A	<NON_REF>	.	.	END=1150842	GT:DP:GQ:MIN_DP:PL	0/0:0:0:0:0,0,0
I	1150853	.	T	<NON_REF>	.	.	END=1150853	GT:DP:GQ:MIN_DP:PL	0/0:0:0:0:0,0,0
I	1150862	.	T	<NON_REF>	.	.	END=1150862	GT:DP:GQ:MIN_DP:PL	0/0:1:3:1:0,3,31
I	1151012	.	A	<NON_REF>	.	.	END=1151012	GT:DP:GQ:MIN_DP:PL	0/0:1:3:1:0,3,39
I	1151025	.	T	<NON_REF>	.	.	END=1151025	GT:DP:GQ:MIN_DP:PL	0/0:2:3:2:0,3,45
I	1151059	.	A	<NON_REF>	.	.	END=1151059	GT:DP:GQ:MIN_DP:PL	0/0:4:12:4:0,12,147
I	1151150	.	G	<NON_REF>	.	.	END=1151150	GT:DP:GQ:MIN_DP:PL	0/0:1:3:1:0,3,39
I	1151181	.	C	<NON_REF>	.	.	END=1151181	GT:DP:GQ:MIN_DP:PL	0/0:4:9:4:0,9,135
I	1151283	.	G	<NON_REF>	.	.	END=1151283	GT:DP:GQ:MIN_DP:PL	0/0:3:9:3:0,9,116
I	1151354	.	T	<NON_REF>	.	.	END=1151354	GT:DP:GQ:MIN_DP:PL	0/0:1:3:1:0,3,39
I	1151362	.	C	<NON_REF>	.	.	END=1151362	GT:DP:GQ:MIN_DP:PL	0/0:1:3:1:0,3,39
I	1151372	.	C	<NON_REF>	.	.	END=1151372	GT:DP:GQ:MIN_DP:PL	0/0:1:3:1:0,3,39
I	1151374	.	A	<NON_REF>	.	.	END=1151374	GT:DP:GQ:MIN_DP:PL	0/0:1:3:1:0,3,39
I	1151380	.	T	<NON_REF>	.	.	END=1151381	GT:DP:GQ:MIN_DP:PL	0/0:1:3:1:0,3,39
I	1151493	.	C	<NON_REF>	.	.	END=1151493	GT:DP:GQ:MIN_DP:PL	0/0:3:9:3:0,9,116
I	1151496	.	T	<NON_REF>	.	.	END=1151496	GT:DP:GQ:MIN_DP:PL	0/0:3:9:3:0,9,116
I	1151533	.	T	<NON_REF>	.	.	END=1151533	GT:DP:GQ:MIN_DP:PL	0/0:5:6:5:0,6,90
I	1151535	.	G	<NON_REF>	.	.	END=1151535	GT:DP:GQ:MIN_DP:PL	0/0:4:6:4:0,6,90
I	1151559	.	A	<NON_REF>	.	.	END=1151559	GT:DP:GQ:MIN_DP:PL	0/0:5:15:5:0,15,194
I	1151609	.	A	<NON_REF>	.	.	END=1151609	GT:DP:GQ:MIN_DP:PL	0/0:2:6:2:0,6,78
I	1152066	.	A	<NON_REF>	.	.	END=1152066	GT:DP:GQ:MIN_DP:PL	0/0:2:6:2:0,6,78
I	1152358	.	G	<NON_REF>	.	.	END=1152358	GT:DP:GQ:MIN_DP:PL	0/0:0:0:0:0,0,0
I	1152420	.	A	<NON_REF>	.	.	END=1152420	GT:DP:GQ:MIN_DP:PL	0/0:1:0:1:0,0,0
I	1152548	.	G	<NON_REF>	.	.	END=1152548	GT:DP:GQ:MIN_DP:PL	0/0:2:3:2:0,3,45
I	1152600	.	A	<NON_REF>	.	.	END=1152600	GT:DP:GQ:MIN_DP:PL	0/0:2:6:2:0,6,78
I	1152836	.	G	<NON_REF>	.	.	END=1152836	GT:DP:GQ:MIN_DP:PL	0/0:0:0:0:0,0,0
I	1152898	.	A	<NON_REF>	.	.	END=1152898	GT:DP:GQ:MIN_DP:PL	0/0:10:27:10:0,27,405
I	1153104	.	T	<NON_REF>	.	.	END=1153104	GT:DP:GQ:MIN_DP:PL	0/0:1:3:1:0,3,39
I	1153176	.	C	<NON_REF>	.	.	END=1153176	GT:DP:GQ:MIN_DP:PL	0/0:7:18:7:0,18,270
I	1153179	.	T	<NON_REF>	.	.	END=1153179	GT:DP:GQ:MIN_DP:PL	0/0:7:0:7:0,0,202
I	1153531	.	T	<NON_REF>	.	.	END=1153531	GT:DP:GQ:MIN_DP:PL	0/0:6:6:6:0,6,90
I	1153568	.	G	<NON_REF>	.	.	END=1153568	GT:DP:GQ:MIN_DP:PL	0/0:0:0:0:0,0,0
I	1154278	.	C	<NON_REF>	.	.	END=1154278	GT:DP:GQ:MIN_DP:PL	0/0:11:30:11:0,30,450
I	1154445	.	A	<NON_REF>	.	.	END=1154445	GT:DP:GQ:MIN_DP:PL	0/0:1:0:1:0,0,0
I	1154559	.	C	<NON_REF>	.	.	END=1154559	GT:DP:GQ:MIN_DP:PL	0/0:11:24:11:0,24,360
I	1154618	.	T	<NON_REF>	.	.	END=1154618	GT:DP:GQ:MIN_DP:PL	0/0:14:27:14:0,27,405
I	1154806	.	T	<NON_REF>	.	.	END=1154806	GT:DP:GQ:MIN_DP:PL	0/0:9:27:9:0,27,341
I	1154893	.	C	<NON_REF>	.	.	END=1154893	GT:DP:GQ:MIN_DP:PL	0/0:9:27:9:0,27,349
I	1154921	.	A	<NON_REF>	.	.	END=1154921	GT:DP:GQ:MIN_DP:PL	0/0:3:6:3:0,6,90
I	1154955	.	G	<NON_REF>	.	.	END=1154955	GT:DP:GQ:MIN_DP:PL	0/0:0:0:0:0,0,0
I	1154974	.	A	<NON_REF>	.	.	END=1154974	GT:DP:GQ:MIN_DP:PL	0/0:2:6:2:0,6,78
I	1155211	.	G	<NON_REF>	.	.	END=1155211	GT:DP:GQ:MIN_DP:PL	0/0:2:3:2:0,3,45
I	1155280	.	T	<NON_REF>	.	.	END=1155281	GT:DP:GQ:MIN_DP:PL	0/0:9:27:9:0,27,311
I	1155295	.	A	<NON_REF>	.	.	END=1155295	GT:DP:GQ:MIN_DP:PL	0/0:8:21:8:0,21,315
I	1155323	.	C	<NON_REF>	.	.	END=1155323	GT:DP:GQ:MIN_DP:PL	0/0:10:24:10:0,24,360
I	1155325	.	T	<NON_REF>	.	.	END=1155325	GT:DP:GQ:MIN_DP:PL	0/0:10:27:10:0,27,405
I	1155328	.	T	<NON_REF>	.	.	END=1155328	GT:DP:GQ:MIN_DP:PL	0/0:9:27:9:0,27,333
I	1155340	.	G	<NON_REF>	.	.	END=1155340	GT:DP:GQ:MIN_DP:PL	0/0:14:42:14:0,42,543
I	1155342	.	G	<NON_REF>	.	.	END=1155342	GT:DP:GQ:MIN_DP:PL	0/0:14:42:14:0,42,543
I	1155343	.	A	<NON_REF>	.	.	END=1155343	GT:DP:GQ:MIN_DP:PL	0/0:14:39:14:0,39,585
I	1155449	.	G	<NON_REF>	.	.	END=1155449	GT:DP:GQ:MIN_DP:PL	0/0:7:21:7:0,21,271
I	1156848	.	G	<NON_REF>	.	.	END=1156848	GT:DP:GQ:MIN_DP:PL	0/0:7:15:7:0,15,225
I	1157242	.	A	<NON_REF>	.	.	END=1157242	GT:DP:GQ:MIN_DP:PL	0/0:8:18:8:0,18,270
I	1158460	.	T	<NON_REF>	.	.	END=1158460	GT:DP:GQ:MIN_DP:PL	0/0:9:27:9:0,27,349
I	1158535	.	A	<NON_REF>	.	.	END=1158535	GT:DP:GQ:MIN_DP:PL	0/0:6:18:6:0,18,233
I	1159045	.	A	<NON_REF>	.	.	END=1159045	GT:DP:GQ:MIN_DP:PL	0/0:12:33:12:0,33,495
I	1159250	.	C	<NON_REF>	.	.	END=1159250	GT:DP:GQ:MIN_DP:PL	0/0:8:18:8:0,18,270
I	1159966	.	A	<NON_REF>	.	.	END=1159966	GT:DP:GQ:MIN_DP:PL	0/0:9:21:9:0,21,315
I	1159975	.	G	<NON_REF>	.	.	END=1159975	GT:DP:GQ:MIN_DP:PL	0/0:7:9:7:0,9,135
I	1160361	.	C	<NON_REF>	.	.	END=1160361	GT:DP:GQ:MIN_DP:PL	0/0:7:12:7:0,12,180
I	1161517	.	A	<NON_REF>	.	.	END=1161517	GT:DP:GQ:MIN_DP:PL	0/0:8:21:8:0,21,315
I	1161553	.	T	<NON_REF>	.	.	END=1161554	GT:DP:GQ:MIN_DP:PL	0/0:6:3:6:0,3,45
I	1161561	.	T	<NON_REF>	.	.	END=1161561	GT:DP:GQ:MIN_DP:PL	0/0:4:3:4:0,3,45
I	1161572	.	C	<NON_REF>	.	.	END=1161572	GT:DP:GQ:MIN_DP:PL	0/0:1:0:1:0,0,0
I	1161578	.	G	<NON_REF>	.	.	END=1161579	GT:DP:GQ:MIN_DP:PL	0/0:0:0:0:0,0,0
I	1161668	.	C	<NON_REF>	.	.	END=1161668	GT:DP:GQ:MIN_DP:PL	0/0:2:6:2:0,6,78
I	1161701	.	A	<NON_REF>	.	.	END=1161701	GT:DP:GQ:MIN_DP:PL	0/0:6:15:6:0,15,225
I	1161819	.	T	<NON_REF>	.	.	END=1161819	GT:DP:GQ:MIN_DP:PL	0/0:10:21:10:0,21,315
I	1161982	.	T	<NON_REF>	.	.	END=1161982	GT:DP:GQ:MIN_DP:PL	0/0:13:18:13:0,18,270
I	1161996	.	A	<NON_REF>	.	.	END=1161996	GT:DP:GQ:MIN_DP:PL	0/0:9:21:9:0,21,315
I	1162492	.	T	<NON_REF>	.	.	END=1162492	GT:DP:GQ:MIN_DP:PL	0/0:5:15:5:0,15,194
I	1162564	.	T	<NON_REF>	.	.	END=1162564	GT:DP:GQ:MIN_DP:PL	0/0:8:18:8:0,18,270
I	1162905	.	A	<NON_REF>	.	.	END=1162905	GT:DP:GQ:MIN_DP:PL	0/0:2:6:2:0,6,78
I	1162925	.	C	<NON_REF>	.	.	END=1162925	GT:DP:GQ:MIN_DP:PL	0/0:5:15:5:0,15,172
I	1163264	.	A	<NON_REF>	.	.	END=1163264	GT:DP:GQ:MIN_DP:PL	0/0:3:9:3:0,9,116
I	1163363	.	G	<NON_REF>	.	.	END=1163363	GT:DP:GQ:MIN_DP:PL	0/0:2:6:2:0,6,78
I	1163461	.	T	<NON_REF>	.	.	END=1163461	GT:DP:GQ:MIN_DP:PL	0/0:0:0:0:0,0,0
I	1164016	.	G	<NON_REF>	.	.	END=1164016	GT:DP:GQ:MIN_DP:PL	0/0:5:12:5:0,12,180
I	1164024	.	A	<NON_REF>	.	.	END=1164024	GT:DP:GQ:MIN_DP:PL	0/0:5:9:5:0,9,135
I	1164138	.	T	<NON_REF>	.	.	END=1164138	GT:DP:GQ:MIN_DP:PL	0/0:3:9:3:0,9,108
I	1164150	.	A	<NON_REF>	.	.	END=1164150	GT:DP:GQ:MIN_DP:PL	0/0:3:6:3:0,6,90
I	1164236	.	A	<NON_REF>	.	.	END=1164236	GT:DP:GQ:MIN_DP:PL	0/0:6:18:6:0,18,225
I	1164239	.	A	<NON_REF>	.	.	END=1164239	GT:DP:GQ:MIN_DP:PL	0/0:9:21:9:0,21,315
I	1164249	.	G	<NON_REF>	.	.	END=1164249	GT:DP:GQ:MIN_DP:PL	0/0:9:27:9:0,27,349
I	1164774	.	G	<NON_REF>	.	.	END=1164774	GT:DP:GQ:MIN_DP:PL	0/0:1:3:1:0,3,39
I	1165134	.	T	<NON_REF>	.	.	END=1165134	GT:DP:GQ:MIN_DP:PL	0/0:9:27:9:0,27,266
I	1165350	.	C	<NON_REF>	.	.	END=1165350	GT:DP:GQ:MIN_DP:PL	0/0:1:3:1:0,3,39
I	1165791	.	T	<NON_REF>	.	.	END=1165791	GT:DP:GQ:MIN_DP:PL	0/0:24:57:24:0,57,855
I	1165822	.	G	<NON_REF>	.	.	END=1165822	GT:DP:GQ:MIN_DP:PL	0/0:20:36:20:0,36,540
I	1165834	.	C	<NON_REF>	.	.	END=1165834	GT:DP:GQ:MIN_DP:PL	0/0:10:0:10:0,0,0
I	1166099	.	A	<NON_REF>	.	.	END=1166099	GT:DP:GQ:MIN_DP:PL	0/0:6:12:6:0,12,180
I	1166101	.	T	<NON_REF>	.	.	END=1166101	GT:DP:GQ:MIN_DP:PL	0/0:7:9:7:0,9,135
I	1166107	.	A	<NON_REF>	.	.	END=1166107	GT:DP:GQ:MIN_DP:PL	0/0:6:9:6:0,9,135
I	1166200	.	A	<NON_REF>	.	.	END=1166200	GT:DP:GQ:MIN_DP:PL	0/0:8:18:8:0,18,270
I	1166360	.	A	<NON_REF>	.	.	END=1166360	GT:DP:GQ:MIN_DP:PL	0/0:2:6:2:0,6,78
I	1166368	.	G	<NON_REF>	.	.	END=1166368	GT:DP:GQ:MIN_DP:PL	0/0:2:6:2:0,6,78
I	1166601	.	G	<NON_REF>	.	.	END=1166601	GT:DP:GQ:MIN_DP:PL	0/0:1:3:1:0,3,39
I	1166625	.	A	<NON_REF>	.	.	END=1166625	GT:DP:GQ:MIN_DP:PL	0/0:2:6:2:0,6,78
I	1166632	.	A	<NON_REF>	.	.	END=1166632	GT:DP:GQ:MIN_DP:PL	0/0:3:6:3:0,6,90
I	1166683	.	T	<NON_REF>	.	.	END=1166683	GT:DP:GQ:MIN_DP:PL	0/0:1:3:1:0,3,39
I	1166703	.	C	<NON_REF>	.	.	END=1166703	GT:DP:GQ:MIN_DP:PL	0/0:1:3:1:0,3,39
I	1166754	.	G	<NON_REF>	.	.	END=1166754	GT:DP:GQ:MIN_DP:PL	0/0:0:0:0:0,0,0
I	1166763	.	C	<NON_REF>	.	.	END=1166763	GT:DP:GQ:MIN_DP:PL	0/0:0:0:0:0,0,0
I	1166766	.	T	<NON_REF>	.	.	END=1166766	GT:DP:GQ:MIN_DP:PL	0/0:0:0:0:0,0,0
I	1166850	.	G	<NON_REF>	.	.	END=1166850	GT:DP:GQ:MIN_DP:PL	0/0:3:9:3:0,9,116
I	1166889	.	T	<NON_REF>	.	.	END=1166889	GT:DP:GQ:MIN_DP:PL	0/0:7:18:7:0,18,270
I	1166921	.	A	<NON_REF>	.	.	END=1166921	GT:DP:GQ:MIN_DP:PL	0/0:2:6:2:0,6,78
I	1166943	.	G	<NON_REF>	.	.	END=1166943	GT:DP:GQ:MIN_DP:PL	0/0:2:3:2:0,3,45
I	1167372	.	G	<NON_REF>	.	.	END=1167372	GT:DP:GQ:MIN_DP:PL	0/0:4:12:4:0,12,147
I	1167522	.	T	<NON_REF>	.	.	END=1167522	GT:DP:GQ:MIN_DP:PL	0/0:6:0:6:0,0,155
I	1168433	.	T	<NON_REF>	.	.	END=1168433	GT:DP:GQ:MIN_DP:PL	0/0:5:9:5:0,9,135
I	1168495	.	G	<NON_REF>	.	.	END=1168495	GT:DP:GQ:MIN_DP:PL	0/0:8:24:8:0,24,310
I	1168664	.	C	<NON_REF>	.	.	END=1168664	GT:DP:GQ:MIN_DP:PL	0/0:9:12:9:0,12,180
I	1168696	.	G	<NON_REF>	.	.	END=1168696	GT:DP:GQ:MIN_DP:PL	0/0:1:3:1:0,3,39
I	1168720	.	T	<NON_REF>	.	.	END=1168720	GT:DP:GQ:MIN_DP:PL	0/0:0:0:0:0,0,0
I	1168733	.	A	<NON_REF>	.	.	END=1168733	GT:DP:GQ:MIN_DP:PL	0/0:0:0:0:0,0,0
I	1168756	.	G	<NON_REF>	.	.	END=1168756	GT:DP:GQ:MIN_DP:PL	0/0:1:3:1:0,3,39
I	1168891	.	C	<NON_REF>	.	.	END=1168891	GT:DP:GQ:MIN_DP:PL	0/0:20:24:20:0,24,360
I	1168978	.	T	<NON_REF>	.	.	END=1168978	GT:DP:GQ:MIN_DP:PL	0/0:2:0:2:0,0,0
I	1169005	.	T	<NON_REF>	.	.	END=1169005	GT:DP:GQ:MIN_DP:PL	0/0:3:9:3:0,9,116
I	1169043	.	A	<NON_REF>	.	.	END=1169043	GT:DP:GQ:MIN_DP:PL	0/0:5:12:5:0,12,180
I	1169095	.	T	<NON_REF>	.	.	END=1169095	GT:DP:GQ:MIN_DP:PL	0/0:9:12:9:0,12,180
I	1169120	.	C	<NON_REF>	.	.	END=1169120	GT:DP:GQ:MIN_DP:PL	0/0:3:3:3:0,3,45
I	1169611	.	C	<NON_REF>	.	.	END=1169611	GT:DP:GQ:MIN_DP:PL	0/0:11:33:11:0,33,426
I	1169810	.	T	<NON_REF>	.	.	END=1169810	GT:DP:GQ:MIN_DP:PL	0/0:3:0:3:0,0,0
I	1169918	.	T	<NON_REF>	.	.	END=1169918	GT:DP:GQ:MIN_DP:PL	0/0:12:33:12:0,33,495
I	1169973	.	T	<NON_REF>	.	.	END=1169973	GT:DP:GQ:MIN_DP:PL	0/0:4:0:4:0,0,0
I	1169986	.	A	<NON_REF>	.	.	END=1169986	GT:DP:GQ:MIN_DP:PL	0/0:0:0:0:0,0,0
I	1170036	.	A	<NON_REF>	.	.	END=1170036	GT:DP:GQ:MIN_DP:PL	0/0:1:3:1:0,3,39
I	1170191	.	A	<NON_REF>	.	.	END=1170191	GT:DP:GQ:MIN_DP:PL	0/0:11:30:11:0,30,450
I	1170201	.	A	<NON_REF>	.	.	END=1170201	GT:DP:GQ:MIN_DP:PL	0/0:10:30:10:0,30,388
I	1170203	.	C	<NON_REF>	.	.	END=1170203	GT:DP:GQ:MIN_DP:PL	0/0:11:33:11:0,33,404
I	1170204	.	T	<NON_REF>	.	.	END=1170204	GT:DP:GQ:MIN_DP:PL	0/0:11:30:11:0,30,450
I	1170226	.	A	<NON_REF>	.	.	END=1170226	GT:DP:GQ:MIN_DP:PL	0/0:5:3:5:0,3,45
I	1170251	.	A	<NON_REF>	.	.	END=1170251	GT:DP:GQ:MIN_DP:PL	0/0:1:0:1:0,0,0
I	1170337	.	G	<NON_REF>	.	.	END=1170337	GT:DP:GQ:MIN_DP:PL	0/0:1:3:1:0,3,39
I	1170458	.	G	<NON_REF>	.	.	END=1170458	GT:DP:GQ:MIN_DP:PL	0/0:10:15:10:0,15,225
I	1170480	.	A	<NON_REF>	.	.	END=1170480	GT:DP:GQ:MIN_DP:PL	0/0:5:12:5:0,12,180
I	1170576	.	A	<NON_REF>	.	.	END=1170576	GT:DP:GQ:MIN_DP:PL	0/0:3:9:3:0,9,116
I	1170584	.	C	<NON_REF>	.	.	END=1170584	GT:DP:GQ:MIN_DP:PL	0/0:3:6:3:0,6,90
I	1170624	.	T	<NON_REF>	.	.	END=1170624	GT:DP:GQ:MIN_DP:PL	0/0:0:0:0:0,0,0
I	1170628	.	A	<NON_REF>	.	.	END=1170628	GT:DP:GQ:MIN_DP:PL	0/0:0:0:0:0,0,0
I	1170639	.	A	<NON_REF>	.	.	END=1170639	GT:DP:GQ:MIN_DP:PL	0/0:2:6:2:0,6,78
I	1170642	.	G	<NON_REF>	.	.	END=1170642	GT:DP:GQ:MIN_DP:PL	0/0:2:6:2:0,6,78
I	1170660	.	T	<NON_REF>	.	.	END=1170660	GT:DP:GQ:MIN_DP:PL	0/0:5:15:5:0,15,194
I	1170954	.	A	<NON_REF>	.	.	END=1170954	GT:DP:GQ:MIN_DP:PL	0/0:1:3:1:0,3,39
I	1171418	.	T	<NON_REF>	.	.	END=1171418	GT:DP:GQ:MIN_DP:PL	0/0:4:9:4:0,9,135
I	1171568	.	T	<NON_REF>	.	.	END=1171568	GT:DP:GQ:MIN_DP:PL	0/0:0:0:0:0,0,0
I	1172223	.	T	<NON_REF>	.	.	END=1172223	GT:DP:GQ:MIN_DP:PL	0/0:5:12:5:0,12,180
I	1172229	.	T	<NON_REF>	.	.	END=1172229	GT:DP:GQ:MIN_DP:PL	0/0:4:12:4:0,12,155
I	1172231	.	G	<NON_REF>	.	.	END=1172231	GT:DP:GQ:MIN_DP:PL	0/0:4:12:4:0,12,155
I	1172233	.	A	<NON_REF>	.	.	END=1172233	GT:DP:GQ:MIN_DP:PL	0/0:4:12:4:0,12,155
I	1172240	.	A	<NON_REF>	.	.	END=1172240	GT:DP:GQ:MIN_DP:PL	0/0:7:21:7:0,21,271
I	1172246	.	T	<NON_REF>	.	.	END=1172247	GT:DP:GQ:MIN_DP:PL	0/0:7:21:7:0,21,271
I	1172250	.	T	<NON_REF>	.	.	END=1172250	GT:DP:GQ:MIN_DP:PL	0/0:7:18:7:0,18,270
I	1172333	.	C	<NON_REF>	.	.	END=1172333	GT:DP:GQ:MIN_DP:PL	0/0:2:6:2:0,6,47
I	1172401	.	T	<NON_REF>	.	.	END=1172401	GT:DP:GQ:MIN_DP:PL	0/0:1:3:1:0,3,39
I	1172576	.	G	<NON_REF>	.	.	END=1172576	GT:DP:GQ:MIN_DP:PL	0/0:2:3:2:0,3,45
I	1172657	.	T	<NON_REF>	.	.	END=1172657	GT:DP:GQ:MIN_DP:PL	0/0:2:6:2:0,6,78
I	1172745	.	A	<NON_REF>	.	.	END=1172746	GT:DP:GQ:MIN_DP:PL	0/0:3:9:3:0,9,108
I	1172851	.	T	<NON_REF>	.	.	END=1172852	GT:DP:GQ:MIN_DP:PL	0/0:1:3:1:0,3,39
I	1172935	.	A	<NON_REF>	.	.	END=1172935	GT:DP:GQ:MIN_DP:PL	0/0:1:3:1:0,3,39
I	1172960	.	G	<NON_REF>	.	.	END=1172960	GT:DP:GQ:MIN_DP:PL	0/0:4:9:4:0,9,135
I	1173222	.	A	<NON_REF>	.	.	END=1173222	GT:DP:GQ:MIN_DP:PL	0/0:0:0:0:0,0,0
I	1173627	.	A	<NON_REF>	.	.	END=1173628	GT:DP:GQ:MIN_DP:PL	0/0:3:6:2:0,6,70
I	1173667	.	T	<NON_REF>	.	.	END=1173667	GT:DP:GQ:MIN_DP:PL	0/0:3:9:3:0,9,116
I	1174026	.	T	<NON_REF>	.	.	END=1174026	GT:DP:GQ:MIN_DP:PL	0/0:4:9:4:0,9,135
I	1174289	.	A	<NON_REF>	.	.	END=1174289	GT:DP:GQ:MIN_DP:PL	0/0:2:3:2:0,3,45
I	1174318	.	T	<NON_REF>	.	.	END=1174318	GT:DP:GQ:MIN_DP:PL	0/0:6:18:6:0,18,233
I	1174548	.	A	<NON_REF>	.	.	END=1174548	GT:DP:GQ:MIN_DP:PL	0/0:2:6:2:0,6,78
I	1174692	.	T	<NON_REF>	.	.	END=1174692	GT:DP:GQ:MIN_DP:PL	0/0:6:6:6:0,6,90
I	1174771	.	G	<NON_REF>	.	.	END=1174771	GT:DP:GQ:MIN_DP:PL	0/0:1:3:1:0,3,39
I	1174936	.	C	<NON_REF>	.	.	END=1174936	GT:DP:GQ:MIN_DP:PL	0/0:4:9:4:0,9,135
I	1175043	.	A	<NON_REF>	.	.	END=1175043	GT:DP:GQ:MIN_DP:PL	0/0:3:6:3:0,6,90
I	1175080	.	A	<NON_REF>	.	.	END=1175080	GT:DP:GQ:MIN_DP:PL	0/0:2:0:2:0,0,0
I	1175325	.	A	<NON_REF>	.	.	END=1175325	GT:DP:GQ:MIN_DP:PL	0/0:3:6:3:0,6,90
I	1175492	.	G	<NON_REF>	.	.	END=1175492	GT:DP:GQ:MIN_DP:PL	0/0:12:30:12:0,30,450
I	1176081	.	G	<NON_REF>	.	.	END=1176081	GT:DP:GQ:MIN_DP:PL	0/0:2:6:2:0,6,78
I	1176757	.	G	<NON_REF>	.	.	END=1176757	GT:DP:GQ:MIN_DP:PL	0/0:9:10:9:0,10,271
I	1176866	.	C	<NON_REF>	.	.	END=1176866	GT:DP:GQ:MIN_DP:PL	0/0:7:21:7:0,21,271
I	1177174	.	A	<NON_REF>	.	.	END=1177175	GT:DP:GQ:MIN_DP:PL	0/0:3:9:3:0,9,94
I	1177255	.	G	<NON_REF>	.	.	END=1177255	GT:DP:GQ:MIN_DP:PL	0/0:3:6:3:0,6,90
I	1177286	.	C	<NON_REF>	.	.	END=1177286	GT:DP:GQ:MIN_DP:PL	0/0:2:0:2:0,0,22
I	1177290	.	G	<NON_REF>	.	.	END=1177290	GT:DP:GQ:MIN_DP:PL	0/0:4:9:4:0,9,135
I	1177292	.	C	<NON_REF>	.	.	END=1177292	GT:DP:GQ:MIN_DP:PL	0/0:2:0:2:0,0,0
I	1177550	.	A	<NON_REF>	.	.	END=1177550	GT:DP:GQ:MIN_DP:PL	0/0:7:0:7:0,0,116
I	1177577	.	C	<NON_REF>	.	.	END=1177577	GT:DP:GQ:MIN_DP:PL	0/0:5:9:5:0,9,135
I	1177828	.	A	<NON_REF>	.	.	END=1177828	GT:DP:GQ:MIN_DP:PL	0/0:3:9:3:0,9,116
I	1177859	.	C	<NON_REF>	.	.	END=1177859	GT:DP:GQ:MIN_DP:PL	0/0:11:0:11:0,0,349
I	1178135	.	G	<NON_REF>	.	.	END=1178135	GT:DP:GQ:MIN_DP:PL	0/0:5:15:5:0,15,194
I	1178454	.	A	<NON_REF>	.	.	END=1178454	GT:DP:GQ:MIN_DP:PL	0/0:7:3:7:0,3,45
I	1178689	.	A	<NON_REF>	.	.	END=1178689	GT:DP:GQ:MIN_DP:PL	0/0:12:27:12:0,27,405
I	1178698	.	A	<NON_REF>	.	.	END=1178698	GT:DP:GQ:MIN_DP:PL	0/0:10:15:10:0,15,225
I	1179715	.	A	<NON_REF>	.	.	END=1179715	GT:DP:GQ:MIN_DP:PL	0/0:7:4:7:0,4,149
I	1179931	.	C	<NON_REF>	.	.	END=1179931	GT:DP:GQ:MIN_DP:PL	0/0:3:6:3:0,6,90
I	1180494	.	T	<NON_REF>	.	.	END=1180494	GT:DP:GQ:MIN_DP:PL	0/0:10:24:10:0,24,360
I	1181207	.	G	<NON_REF>	.	.	END=1181207	GT:DP:GQ:MIN_DP:PL	0/0:7:9:7:0,9,135
I	1181223	.	T	<NON_REF>	.	.	END=1181223	GT:DP:GQ:MIN_DP:PL	0/0:2:6:2:0,6,78
I	1181945	.	C	<NON_REF>	.	.	END=1181945	GT:DP:GQ:MIN_DP:PL	0/0:4:6:4:0,6,90
I	1182615	.	C	<NON_REF>	.	.	END=1182615	GT:DP:GQ:MIN_DP:PL	0/0:2:6:2:0,6,78
I	1183345	.	A	<NON_REF>	.	.	END=1183345	GT:DP:GQ:MIN_DP:PL	0/0:1:0:1:0,0,0
I	1183376	.	G	<NON_REF>	.	.	END=1183376	GT:DP:GQ:MIN_DP:PL	0/0:0:0:0:0,0,0
I	1185524	.	C	<NON_REF>	.	.	END=1185524	GT:DP:GQ:MIN_DP:PL	0/0:5:15:5:0,15,194
I	1185643	.	C	<NON_REF>	.	.	END=1185643	GT:DP:GQ:MIN_DP:PL	0/0:4:12:4:0,12,147
I	1185647	.	C	<NON_REF>	.	.	END=1185647	GT:DP:GQ:MIN_DP:PL	0/0:4:12:4:0,12,147
I	1185689	.	C	<NON_REF>	.	.	END=1185689	GT:DP:GQ:MIN_DP:PL	0/0:6:18:6:0,18,233
I	1186417	.	T	<NON_REF>	.	.	END=1186417	GT:DP:GQ:MIN_DP:PL	0/0:1:3:1:0,3,39
I	1187709	.	G	<NON_REF>	.	.	END=1187709	GT:DP:GQ:MIN_DP:PL	0/0:0:0:0:0,0,0
I	1188205	.	T	<NON_REF>	.	.	END=1188205	GT:DP:GQ:MIN_DP:PL	0/0:1:3:1:0,3,39
I	1188671	.	C	<NON_REF>	.	.	END=1188671	GT:DP:GQ:MIN_DP:PL	0/0:3:9:3:0,9,116
I	1188749	.	G	<NON_REF>	.	.	END=1188749	GT:DP:GQ:MIN_DP:PL	0/0:12:27:12:0,27,405
I	1188948	.	A	<NON_REF>	.	.	END=1188948	GT:DP:GQ:MIN_DP:PL	0/0:2:3:2:0,3,45
I	1189654	.	C	<NON_REF>	.	.	END=1189654	GT:DP:GQ:MIN_DP:PL	0/0:1:0:1:0,0,0
I	1189845	.	G	<NON_REF>	.	.	END=1189845	GT:DP:GQ:MIN_DP:PL	0/0:1:3:1:0,3,39
I	1189971	.	T	<NON_REF>	.	.	END=1189971	GT:DP:GQ:MIN_DP:PL	0/0:2:6:2:0,6,78
I	1189982	.	C	<NON_REF>	.	.	END=1189982	GT:DP:GQ:MIN_DP:PL	0/0:2:6:2:0,6,78
I	1189984	.	A	<NON_REF>	.	.	END=1189984	GT:DP:GQ:MIN_DP:PL	0/0:2:6:2:0,6,78
I	1190636	.	G	<NON_REF>	.	.	END=1190636	GT:DP:GQ:MIN_DP:PL	0/0:2:6:2:0,6,78
I	1190647	.	A	<NON_REF>	.	.	END=1190647	GT:DP:GQ:MIN_DP:PL	0/0:2:6:2:0,6,78
I	1190857	.	C	<NON_REF>	.	.	END=1190857	GT:DP:GQ:MIN_DP:PL	0/0:1:3:1:0,3,39
I	1191079	.	A	<NON_REF>	.	.	END=1191079	GT:DP:GQ:MIN_DP:PL	0/0:0:0:0:0,0,0
I	1191092	.	A	<NON_REF>	.	.	END=1191092	GT:DP:GQ:MIN_DP:PL	0/0:0:0:0:0,0,0
I	1191097	.	G	<NON_REF>	.	.	END=1191097	GT:DP:GQ:MIN_DP:PL	0/0:0:0:0:0,0,0
I	1191799	.	A	<NON_REF>	.	.	END=1191799	GT:DP:GQ:MIN_DP:PL	0/0:0:0:0:0,0,0
I	1191900	.	C	<NON_REF>	.	.	END=1191900	GT:DP:GQ:MIN_DP:PL	0/0:1:3:1:0,3,39
I	1191903	.	A	<NON_REF>	.	.	END=1191903	GT:DP:GQ:MIN_DP:PL	0/0:1:3:1:0,3,39
I	1191988	.	T	<NON_REF>	.	.	END=1191988	GT:DP:GQ:MIN_DP:PL	0/0:3:9:3:0,9,116
I	1192062	.	C	<NON_REF>	.	.	END=1192062	GT:DP:GQ:MIN_DP:PL	0/0:1:3:1:0,3,39
I	1192213	.	C	<NON_REF>	.	.	END=1192213	GT:DP:GQ:MIN_DP:PL	0/0:1:3:1:0,3,39
I	1192713	.	C	<NON_REF>	.	.	END=1192713	GT:DP:GQ:MIN_DP:PL	0/0:1:3:1:0,3,39
I	1192817	.	C	<NON_REF>	.	.	END=1192817	GT:DP:GQ:MIN_DP:PL	0/0:2:3:2:0,3,45
I	1193012	.	C	<NON_REF>	.	.	END=1193012	GT:DP:GQ:MIN_DP:PL	0/0:0:0:0:0,0,0
I	1193450	.	G	<NON_REF>	.	.	END=1193450	GT:DP:GQ:MIN_DP:PL	0/0:3:9:3:0,9,116
I	1193485	.	G	<NON_REF>	.	.	END=1193485	GT:DP:GQ:MIN_DP:PL	0/0:3:6:3:0,6,90
I	1193509	.	G	<NON_REF>	.	.	END=1193509	GT:DP:GQ:MIN_DP:PL	0/0:3:6:3:0,6,90
I	1193548	.	C	<NON_REF>	.	.	END=1193548	GT:DP:GQ:MIN_DP:PL	0/0:5:15:5:0,15,194
I	1194142	.	T	<NON_REF>	.	.	END=1194142	GT:DP:GQ:MIN_DP:PL	0/0:1:3:1:0,3,39
I	1194321	.	G	<NON_REF>	.	.	END=1194321	GT:DP:GQ:MIN_DP:PL	0/0:4:6:4:0,6,90
I	1194907	.	T	<NON_REF>	.	.	END=1194907	GT:DP:GQ:MIN_DP:PL	0/0:5:9:5:0,9,135
I	1195025	.	C	<NON_REF>	.	.	END=1195025	GT:DP:GQ:MIN_DP:PL	0/0:1:3:1:0,3,39
I	1195111	.	T	<NON_REF>	.	.	END=1195111	GT:DP:GQ:MIN_DP:PL	0/0:1:3:1:0,3,39
I	1195286	.	A	<NON_REF>	.	.	END=1195286	GT:DP:GQ:MIN_DP:PL	0/0:2:6:2:0,6,78
I	1195512	.	T	<NON_REF>	.	.	END=1195512	GT:DP:GQ:MIN_DP:PL	0/0:0:0:0:0,0,0
I	1196150	.	G	<NON_REF>	.	.	END=1196150	GT:DP:GQ:MIN_DP:PL	0/0:1:0:1:0,0,0
I	1196327	.	A	<NON_REF>	.	.	END=1196327	GT:DP:GQ:MIN_DP:PL	0/0:0:0:0:0,0,0
I	1196353	.	A	<NON_REF>	.	.	END=1196353	GT:DP:GQ:MIN_DP:PL	0/0:0:0:0:0,0,0
I	1196374	.	A	<NON_REF>	.	.	END=1196375	GT:DP:GQ:MIN_DP:PL	0/0:0:0:0:0,0,0
I	1196387	.	T	<NON_REF>	.	.	END=1196387	GT:DP:GQ:MIN_DP:PL	0/0:0:0:0:0,0,0
I	1196473	.	A	<NON_REF>	.	.	END=1196474	GT:DP:GQ:MIN_DP:PL	0/0:6:15:6:0,15,225
I	1196516	.	C	<NON_REF>	.	.	END=1196516	GT:DP:GQ:MIN_DP:PL	0/0:0:0:0:0,0,0
I	1196589	.	A	<NON_REF>	.	.	END=1196589	GT:DP:GQ:MIN_DP:PL	0/0:1:3:1:0,3,39
I	1196677	.	C	<NON_REF>	.	.	END=1196677	GT:DP:GQ:MIN_DP:PL	0/0:1:0:1:0,0,0
I	1196732	.	C	<NON_REF>	.	.	END=1196732	GT:DP:GQ:MIN_DP:PL	0/0:3:9:3:0,9,116
I	1196765	.	A	<NON_REF>	.	.	END=1196765	GT:DP:GQ:MIN_DP:PL	0/0:5:9:5:0,9,135
I	1197031	.	C	<NON_REF>	.	.	END=1197031	GT:DP:GQ:MIN_DP:PL	0/0:0:0:0:0,0,0
I	1197141	.	G	<NON_REF>	.	.	END=1197141	GT:DP:GQ:MIN_DP:PL	0/0:2:0:2:0,0,0
I	1197259	.	C	<NON_REF>	.	.	END=1197259	GT:DP:GQ:MIN_DP:PL	0/0:2:6:2:0,6,78
I	1197428	.	C	<NON_REF>	.	.	END=1197428	GT:DP:GQ:MIN_DP:PL	0/0:1:3:1:0,3,39
I	1197483	.	C	<NON_REF>	.	.	END=1197483	GT:DP:GQ:MIN_DP:PL	0/0:1:3:1:0,3,31
I	1197669	.	T	<NON_REF>	.	.	END=1197669	GT:DP:GQ:MIN_DP:PL	0/0:0:0:0:0,0,0
I	1197673	.	C	<NON_REF>	.	.	END=1197673	GT:DP:GQ:MIN_DP:PL	0/0:0:0:0:0,0,0
I	1197707	.	C	<NON_REF>	.	.	END=1197707	GT:DP:GQ:MIN_DP:PL	0/0:2:0:2:0,0,0
I	1197811	.	A	<NON_REF>	.	.	END=1197811	GT:DP:GQ:MIN_DP:PL	0/0:5:15:5:0,15,186
I	1197824	.	A	<NON_REF>	.	.	END=1197825	GT:DP:GQ:MIN_DP:PL	0/0:10:18:10:0,18,270
I	1197861	.	C	<NON_REF>	.	.	END=1197862	GT:DP:GQ:MIN_DP:PL	0/0:5:0:5:0,0,0
I	1197869	.	T	<NON_REF>	.	.	END=1197869	GT:DP:GQ:MIN_DP:PL	0/0:2:0:2:0,0,0
I	1197873	.	G	<NON_REF>	.	.	END=1197873	GT:DP:GQ:MIN_DP:PL	0/0:0:0:0:0,0,0
I	1198126	.	G	<NON_REF>	.	.	END=1198126	GT:DP:GQ:MIN_DP:PL	0/0:1:0:1:0,0,0
I	1198242	.	C	<NON_REF>	.	.	END=1198243	GT:DP:GQ:MIN_DP:PL	0/0:11:33:11:0,33,426
I	1198250	.	G	<NON_REF>	.	.	END=1198250	GT:DP:GQ:MIN_DP:PL	0/0:12:36:12:0,36,457
I	1198254	.	A	<NON_REF>	.	.	END=1198254	GT:DP:GQ:MIN_DP:PL	0/0:14:42:14:0,42,543
I	1198261	.	G	<NON_REF>	.	.	END=1198261	GT:DP:GQ:MIN_DP:PL	0/0:15:39:15:0,39,585
I	1198266	.	A	<NON_REF>	.	.	END=1198266	GT:DP:GQ:MIN_DP:PL	0/0:16:33:16:0,33,495
I	1198281	.	T	<NON_REF>	.	.	END=1198281	GT:DP:GQ:MIN_DP:PL	0/0:11:24:11:0,24,360
I	1198292	.	C	<NON_REF>	.	.	END=1198292	GT:DP:GQ:MIN_DP:PL	0/0:11:30:11:0,30,450
I	1198659	.	C	<NON_REF>	.	.	END=1198659	GT:DP:GQ:MIN_DP:PL	0/0:8:18:8:0,18,270
I	1199052	.	G	<NON_REF>	.	.	END=1199052	GT:DP:GQ:MIN_DP:PL	0/0:10:21:10:0,21,315
I	1199424	.	G	<NON_REF>	.	.	END=1199424	GT:DP:GQ:MIN_DP:PL	0/0:3:9:3:0,9,116
I	1199732	.	A	<NON_REF>	.	.	END=1199732	GT:DP:GQ:MIN_DP:PL	0/0:6:18:6:0,18,233
I	1200157	.	A	<NON_REF>	.	.	END=1200157	GT:DP:GQ:MIN_DP:PL	0/0:2:6:2:0,6,78
I	1200198	.	A	<NON_REF>	.	.	END=1200198	GT:DP:GQ:MIN_DP:PL	0/0:10:30:10:0,30,388
I	1200512	.	T	<NON_REF>	.	.	END=1200512	GT:DP:GQ:MIN_DP:PL	0/0:4:9:4:0,9,135
I	1200515	.	A	<NON_REF>	.	.	END=1200515	GT:DP:GQ:MIN_DP:PL	0/0:4:9:4:0,9,135
I	1200805	.	A	<NON_REF>	.	.	END=1200805	GT:DP:GQ:MIN_DP:PL	0/0:4:12:4:0,12,155
I	1200961	.	A	<NON_REF>	.	.	END=1200961	GT:DP:GQ:MIN_DP:PL	0/0:1:0:1:0,0,0
I	1201275	.	C	<NON_REF>	.	.	END=1201276	GT:DP:GQ:MIN_DP:PL	0/0:4:9:4:0,9,135
I	1201395	.	G	<NON_REF>	.	.	END=1201395	GT:DP:GQ:MIN_DP:PL	0/0:3:9:3:0,9,116
I	1201589	.	C	<NON_REF>	.	.	END=1201589	GT:DP:GQ:MIN_DP:PL	0/0:9:24:9:0,24,360
I	1201796	.	G	<NON_REF>	.	.	END=1201796	GT:DP:GQ:MIN_DP:PL	0/0:3:3:3:0,3,45
I	1201852	.	G	<NON_REF>	.	.	END=1201852	GT:DP:GQ:MIN_DP:PL	0/0:1:3:1:0,3,39
I	1202305	.	T	<NON_REF>	.	.	END=1202305	GT:DP:GQ:MIN_DP:PL	0/0:5:15:5:0,15,194
I	1202310	.	G	<NON_REF>	.	.	END=1202310	GT:DP:GQ:MIN_DP:PL	0/0:5:12:5:0,12,180
I	1202319	.	T	<NON_REF>	.	.	END=1202319	GT:DP:GQ:MIN_DP:PL	0/0:5:12:5:0,12,180
I	1202323	.	T	<NON_REF>	.	.	END=1202323	GT:DP:GQ:MIN_DP:PL	0/0:4:12:4:0,12,111
I	1202451	.	T	<NON_REF>	.	.	END=1202451	GT:DP:GQ:MIN_DP:PL	0/0:9:24:9:0,24,360
I	1202519	.	C	<NON_REF>	.	.	END=1202519	GT:DP:GQ:MIN_DP:PL	0/0:3:6:3:0,6,90
I	1202653	.	G	<NON_REF>	.	.	END=1202653	GT:DP:GQ:MIN_DP:PL	0/0:5:3:5:0,3,45
I	1202711	.	A	<NON_REF>	.	.	END=1202711	GT:DP:GQ:MIN_DP:PL	0/0:0:0:0:0,0,0
I	1203532	.	A	<NON_REF>	.	.	END=1203532	GT:DP:GQ:MIN_DP:PL	0/0:2:6:2:0,6,78
I	1203956	.	C	<NON_REF>	.	.	END=1203956	GT:DP:GQ:MIN_DP:PL	0/0:2:3:2:0,3,45
I	1203984	.	T	<NON_REF>	.	.	END=1203984	GT:DP:GQ:MIN_DP:PL	0/0:5:15:5:0,15,194
I	1204036	.	A	<NON_REF>	.	.	END=1204036	GT:DP:GQ:MIN_DP:PL	0/0:3:9:3:0,9,116
I	1204184	.	A	<NON_REF>	.	.	END=1204184	GT:DP:GQ:MIN_DP:PL	0/0:13:24:13:0,24,360
I	1204230	.	T	<NON_REF>	.	.	END=1204230	GT:DP:GQ:MIN_DP:PL	0/0:10:27:10:0,27,405
I	1204324	.	T	<NON_REF>	.	.	END=1204324	GT:DP:GQ:MIN_DP:PL	0/0:2:6:2:0,6,78
I	1204449	.	T	<NON_REF>	.	.	END=1204449	GT:DP:GQ:MIN_DP:PL	0/0:5:9:5:0,9,135
I	1204539	.	T	<NON_REF>	.	.	END=1204539	GT:DP:GQ:MIN_DP:PL	0/0:8:18:8:0,18,270
I	1204668	.	C	<NON_REF>	.	.	END=1204668	GT:DP:GQ:MIN_DP:PL	0/0:0:0:0:0,0,0
I	1204811	.	G	<NON_REF>	.	.	END=1204811	GT:DP:GQ:MIN_DP:PL	0/0:11:33:11:0,33,366
I	1205485	.	T	<NON_REF>	.	.	END=1205485	GT:DP:GQ:MIN_DP:PL	0/0:7:3:7:0,3,45
I	1205520	.	T	<NON_REF>	.	.	END=1205520	GT:DP:GQ:MIN_DP:PL	0/0:1:3:1:0,3,39
I	1205644	.	A	<NON_REF>	.	.	END=1205644	GT:DP:GQ:MIN_DP:PL	0/0:23:42:23:0,42,630
I	1206016	.	G	<NON_REF>	.	.	END=1206016	GT:DP:GQ:MIN_DP:PL	0/0:5:15:5:0,15,194
I	1206229	.	G	<NON_REF>	.	.	END=1206229	GT:DP:GQ:MIN_DP:PL	0/0:9:27:9:0,27,327
I	1206240	.	T	<NON_REF>	.	.	END=1206240	GT:DP:GQ:MIN_DP:PL	0/0:9:18:9:0,18,270
I	1206271	.	G	<NON_REF>	.	.	END=1206271	GT:DP:GQ:MIN_DP:PL	0/0:2:6:2:0,6,78
I	1206282	.	A	<NON_REF>	.	.	END=1206282	GT:DP:GQ:MIN_DP:PL	0/0:3:9:3:0,9,108
I	1206304	.	G	<NON_REF>	.	.	END=1206304	GT:DP:GQ:MIN_DP:PL	0/0:5:9:5:0,9,135
I	1206545	.	C	<NON_REF>	.	.	END=1206545	GT:DP:GQ:MIN_DP:PL	0/0:2:3:2:0,3,45
I	1206981	.	C	<NON_REF>	.	.	END=1206981	GT:DP:GQ:MIN_DP:PL	0/0:15:36:15:0,36,540
I	1207016	.	A	<NON_REF>	.	.	END=1207016	GT:DP:GQ:MIN_DP:PL	0/0:12:33:12:0,33,495
I	1207078	.	A	<NON_REF>	.	.	END=1207078	GT:DP:GQ:MIN_DP:PL	0/0:10:18:10:0,18,270
I	1207265	.	C	<NON_REF>	.	.	END=1207265	GT:DP:GQ:MIN_DP:PL	0/0:7:21:7:0,21,271
I	1207965	.	C	<NON_REF>	.	.	END=1207965	GT:DP:GQ:MIN_DP:PL	0/0:0:0:0:0,0,0
I	1208330	.	A	<NON_REF>	.	.	END=1208330	GT:DP:GQ:MIN_DP:PL	0/0:6:12:6:0,12,180
I	1208428	.	A	<NON_REF>	.	.	END=1208428	GT:DP:GQ:MIN_DP:PL	0/0:2:6:2:0,6,78
I	1208758	.	T	<NON_REF>	.	.	END=1208759	GT:DP:GQ:MIN_DP:PL	0/0:0:0:0:0,0,0
I	1208812	.	G	<NON_REF>	.	.	END=1208812	GT:DP:GQ:MIN_DP:PL	0/0:0:0:0:0,0,0
I	1208832	.	C	<NON_REF>	.	.	END=1208832	GT:DP:GQ:MIN_DP:PL	0/0:0:0:0:0,0,0
I	1209001	.	T	<NON_REF>	.	.	END=1209001	GT:DP:GQ:MIN_DP:PL	0/0:2:6:2:0,6,55
I	1209090	.	T	<NON_REF>	.	.	END=1209090	GT:DP:GQ:MIN_DP:PL	0/0:1:3:1:0,3,39
I	1209096	.	G	<NON_REF>	.	.	END=1209096	GT:DP:GQ:MIN_DP:PL	0/0:1:3:1:0,3,39
I	1209101	.	C	<NON_REF>	.	.	END=1209101	GT:DP:GQ:MIN_DP:PL	0/0:1:3:1:0,3,39
I	1210754	.	G	<NON_REF>	.	.	END=1210754	GT:DP:GQ:MIN_DP:PL	0/0:0:0:0:0,0,0
I	1210774	.	G	<NON_REF>	.	.	END=1210774	GT:DP:GQ:MIN_DP:PL	0/0:0:0:0:0,0,0
I	1210929	.	C	<NON_REF>	.	.	END=1210929	GT:DP:GQ:MIN_DP:PL	0/0:6:18:6:0,18,233
I	1211012	.	G	<NON_REF>	.	.	END=1211012	GT:DP:GQ:MIN_DP:PL	0/0:4:12:4:0,12,155
I	1211117	.	A	<NON_REF>	.	.	END=1211117	GT:DP:GQ:MIN_DP:PL	0/0:11:18:11:0,18,270
I	1211152	.	T	<NON_REF>	.	.	END=1211152	GT:DP:GQ:MIN_DP:PL	0/0:6:18:6:0,18,233
I	1211279	.	T	<NON_REF>	.	.	END=1211279	GT:DP:GQ:MIN_DP:PL	0/0:17:21:17:0,21,315
I	1211281	.	G	<NON_REF>	.	.	END=1211281	GT:DP:GQ:MIN_DP:PL	0/0:21:33:21:0,33,495
I	1211375	.	A	<NON_REF>	.	.	END=1211375	GT:DP:GQ:MIN_DP:PL	0/0:7:21:7:0,21,271
I	1211386	.	A	<NON_REF>	.	.	END=1211386	GT:DP:GQ:MIN_DP:PL	0/0:7:15:7:0,15,225
I	1211628	.	G	<NON_REF>	.	.	END=1211628	GT:DP:GQ:MIN_DP:PL	0/0:1:3:1:0,3,39
I	1211680	.	G	<NON_REF>	.	.	END=1211680	GT:DP:GQ:MIN_DP:PL	0/0:0:0:0:0,0,0
I	1211695	.	G	<NON_REF>	.	.	END=1211695	GT:DP:GQ:MIN_DP:PL	0/0:0:0:0:0,0,0
I	1211811	.	A	<NON_REF>	.	.	END=1211811	GT:DP:GQ:MIN_DP:PL	0/0:1:3:1:0,3,39
I	1211817	.	A	<NON_REF>	.	.	END=1211817	GT:DP:GQ:MIN_DP:PL	0/0:1:0:1:0,0,0
I	1211823	.	T	<NON_REF>	.	.	END=1211823	GT:DP:GQ:MIN_DP:PL	0/0:1:0:1:0,0,0
I	1211825	.	C	<NON_REF>	.	.	END=1211825	GT:DP:GQ:MIN_DP:PL	0/0:1:0:1:0,0,0
I	1211827	.	T	<NON_REF>	.	.	END=1211827	GT:DP:GQ:MIN_DP:PL	0/0:0:0:0:0,0,0
I	1211832	.	A	<NON_REF>	.	.	END=1211832	GT:DP:GQ:MIN_DP:PL	0/0:1:3:1:0,3,39
I	1212677	.	T	<NON_REF>	.	.	END=1212677	GT:DP:GQ:MIN_DP:PL	0/0:10:21:10:0,21,315
I	1212725	.	T	<NON_REF>	.	.	END=1212725	GT:DP:GQ:MIN_DP:PL	0/0:18:42:18:0,42,630
I	1212779	.	A	<NON_REF>	.	.	END=1212779	GT:DP:GQ:MIN_DP:PL	0/0:4:12:4:0,12,133
I	1212845	.	A	<NON_REF>	.	.	END=1212845	GT:DP:GQ:MIN_DP:PL	0/0:1:3:1:0,3,39
I	1212847	.	C	<NON_REF>	.	.	END=1212847	GT:DP:GQ:MIN_DP:PL	0/0:1:3:1:0,3,39
I	1212852	.	G	<NON_REF>	.	.	END=1212852	GT:DP:GQ:MIN_DP:PL	0/0:1:3:1:0,3,39
I	1212859	.	A	<NON_REF>	.	.	END=1212859	GT:DP:GQ:MIN_DP:PL	0/0:3:9:3:0,9,116
I	1212864	.	A	<NON_REF>	.	.	END=1212864	GT:DP:GQ:MIN_DP:PL	0/0:3:6:3:0,6,90
I	1213392	.	C	<NON_REF>	.	.	END=1213392	GT:DP:GQ:MIN_DP:PL	0/0:9:24:9:0,24,360
I	1213532	.	T	<NON_REF>	.	.	END=1213532	GT:DP:GQ:MIN_DP:PL	0/0:9:24:9:0,24,360
I	1213535	.	C	<NON_REF>	.	.	END=1213535	GT:DP:GQ:MIN_DP:PL	0/0:8:24:8:0,24,310
I	1213538	.	T	<NON_REF>	.	.	END=1213538	GT:DP:GQ:MIN_DP:PL	0/0:8:18:8:0,18,270
I	1213545	.	G	<NON_REF>	.	.	END=1213545	GT:DP:GQ:MIN_DP:PL	0/0:9:21:9:0,21,315
I	1213548	.	T	<NON_REF>	.	.	END=1213548	GT:DP:GQ:MIN_DP:PL	0/0:9:18:9:0,18,270
I	1213628	.	T	<NON_REF>	.	.	END=1213628	GT:DP:GQ:MIN_DP:PL	0/0:4:9:4:0,9,135
I	1213686	.	G	<NON_REF>	.	.	END=1213686	GT:DP:GQ:MIN_DP:PL	0/0:4:12:4:0,12,155
I	1213698	.	A	<NON_REF>	.	.	END=1213698	GT:DP:GQ:MIN_DP:PL	0/0:3:6:3:0,6,90
I	1213702	.	C	<NON_REF>	.	.	END=1213702	GT:DP:GQ:MIN_DP:PL	0/0:2:3:2:0,3,45
I	1213740	.	G	<NON_REF>	.	.	END=1213740	GT:DP:GQ:MIN_DP:PL	0/0:7:21:7:0,21,271
I	1213749	.	A	<NON_REF>	.	.	END=1213749	GT:DP:GQ:MIN_DP:PL	0/0:7:9:7:0,9,135
I	1213753	.	C	<NON_REF>	.	.	END=1213753	GT:DP:GQ:MIN_DP:PL	0/0:7:12:7:0,12,180
I	1213762	.	G	<NON_REF>	.	.	END=1213762	GT:DP:GQ:MIN_DP:PL	0/0:8:21:8:0,21,315
I	1213822	.	A	<NON_REF>	.	.	END=1213822	GT:DP:GQ:MIN_DP:PL	0/0:11:21:11:0,21,315
I	1213969	.	T	<NON_REF>	.	.	END=1213969	GT:DP:GQ:MIN_DP:PL	0/0:6:18:6:0,18,233
I	1214001	.	G	<NON_REF>	.	.	END=1214001	GT:DP:GQ:MIN_DP:PL	0/0:5:12:5:0,12,180
I	1214006	.	A	<NON_REF>	.	.	END=1214006	GT:DP:GQ:MIN_DP:PL	0/0:6:9:6:0,9,135
I	1214009	.	A	<NON_REF>	.	.	END=1214009	GT:DP:GQ:MIN_DP:PL	0/0:6:9:6:0,9,135
I	1214351	.	G	<NON_REF>	.	.	END=1214351	GT:DP:GQ:MIN_DP:PL	0/0:4:6:4:0,6,90
I	1214486	.	A	<NON_REF>	.	.	END=1214486	GT:DP:GQ:MIN_DP:PL	0/0:4:12:4:0,12,155
I	1214497	.	C	<NON_REF>	.	.	END=1214497	GT:DP:GQ:MIN_DP:PL	0/0:5:9:5:0,9,135
I	1214839	.	T	<NON_REF>	.	.	END=1214839	GT:DP:GQ:MIN_DP:PL	0/0:17:27:17:0,27,405
I	1214862	.	G	<NON_REF>	.	.	END=1214862	GT:DP:GQ:MIN_DP:PL	0/0:9:12:9:0,12,180
I	1214896	.	A	<NON_REF>	.	.	END=1214896	GT:DP:GQ:MIN_DP:PL	0/0:1:0:1:0,0,0
I	1214996	.	G	<NON_REF>	.	.	END=1214996	GT:DP:GQ:MIN_DP:PL	0/0:14:33:14:0,33,495
I	1215001	.	C	<NON_REF>	.	.	END=1215001	GT:DP:GQ:MIN_DP:PL	0/0:12:33:12:0,33,495
I	1215003	.	T	<NON_REF>	.	.	END=1215003	GT:DP:GQ:MIN_DP:PL	0/0:12:33:12:0,33,495
I	1215009	.	T	<NON_REF>	.	.	END=1215009	GT:DP:GQ:MIN_DP:PL	0/0:14:30:14:0,30,450
I	1215020	.	T	<NON_REF>	.	.	END=1215020	GT:DP:GQ:MIN_DP:PL	0/0:12:15:12:0,15,225
I	1216115	.	C	<NON_REF>	.	.	END=1216115	GT:DP:GQ:MIN_DP:PL	0/0:14:30:14:0,30,450
I	1216143	.	A	<NON_REF>	.	.	END=1216143	GT:DP:GQ:MIN_DP:PL	0/0:7:18:7:0,18,270
I	1216150	.	A	<NON_REF>	.	.	END=1216150	GT:DP:GQ:MIN_DP:PL	0/0:6:6:6:0,6,90
I	1216282	.	C	<NON_REF>	.	.	END=1216282	GT:DP:GQ:MIN_DP:PL	0/0:7:21:7:0,21,271
I	1216328	.	C	<NON_REF>	.	.	END=1216328	GT:DP:GQ:MIN_DP:PL	0/0:6:15:6:0,15,225
I	1216578	.	G	<NON_REF>	.	.	END=1216578	GT:DP:GQ:MIN_DP:PL	0/0:1:3:1:0,3,39
I	1216636	.	T	<NON_REF>	.	.	END=1216636	GT:DP:GQ:MIN_DP:PL	0/0:4:12:4:0,12,155
I	1216641	.	G	<NON_REF>	.	.	END=1216641	GT:DP:GQ:MIN_DP:PL	0/0:6:15:6:0,15,225
I	1216685	.	A	<NON_REF>	.	.	END=1216685	GT:DP:GQ:MIN_DP:PL	0/0:3:0:3:0,0,0
I	1216686	.	T	<NON_REF>	.	.	END=1216686	GT:DP:GQ:MIN_DP:PL	0/0:5:6:5:0,6,90
I	1216689	.	T	<NON_REF>	.	.	END=1216689	GT:DP:GQ:MIN_DP:PL	0/0:5:6:5:0,6,90
I	1216692	.	C	<NON_REF>	.	.	END=1216692	GT:DP:GQ:MIN_DP:PL	0/0:3:6:3:0,6,90
I	1216723	.	C	<NON_REF>	.	.	END=1216723	GT:DP:GQ:MIN_DP:PL	0/0:9:27:9:0,27,349
I	1216735	.	T	<NON_REF>	.	.	END=1216735	GT:DP:GQ:MIN_DP:PL	0/0:7:18:7:0,18,270
I	1216755	.	T	<NON_REF>	.	.	END=1216755	GT:DP:GQ:MIN_DP:PL	0/0:7:15:7:0,15,225
I	1216759	.	T	<NON_REF>	.	.	END=1216759	GT:DP:GQ:MIN_DP:PL	0/0:6:15:6:0,15,225
I	1216765	.	G	<NON_REF>	.	.	END=1216765	GT:DP:GQ:MIN_DP:PL	0/0:6:15:6:0,15,225
I	1216900	.	A	<NON_REF>	.	.	END=1216900	GT:DP:GQ:MIN_DP:PL	0/0:5:15:5:0,15,172
I	1216944	.	T	<NON_REF>	.	.	END=1216944	GT:DP:GQ:MIN_DP:PL	0/0:12:27:12:0,27,405
I	1217041	.	C	<NON_REF>	.	.	END=1217041	GT:DP:GQ:MIN_DP:PL	0/0:4:12:4:0,12,155
I	1217053	.	C	<NON_REF>	.	.	END=1217053	GT:DP:GQ:MIN_DP:PL	0/0:7:18:7:0,18,270
I	1217075	.	A	<NON_REF>	.	.	END=1217075	GT:DP:GQ:MIN_DP:PL	0/0:5:15:5:0,15,194
I	1217128	.	T	<NON_REF>	.	.	END=1217128	GT:DP:GQ:MIN_DP:PL	0/0:6:15:6:0,15,225
I	1217300	.	C	<NON_REF>	.	.	END=1217300	GT:DP:GQ:MIN_DP:PL	0/0:5:15:5:0,15,194
I	1217367	.	G	<NON_REF>	.	.	END=1217367	GT:DP:GQ:MIN_DP:PL	0/0:8:18:8:0,18,270
I	1217444	.	T	<NON_REF>	.	.	END=1217444	GT:DP:GQ:MIN_DP:PL	0/0:12:30:12:0,30,450
I	1217564	.	A	<NON_REF>	.	.	END=1217564	GT:DP:GQ:MIN_DP:PL	0/0:9:24:9:0,24,360
I	1217624	.	T	<NON_REF>	.	.	END=1217624	GT:DP:GQ:MIN_DP:PL	0/0:9:24:9:0,24,360
I	1217640	.	C	<NON_REF>	.	.	END=1217640	GT:DP:GQ:MIN_DP:PL	0/0:10:27:10:0,27,405
I	1217643	.	T	<NON_REF>	.	.	END=1217643	GT:DP:GQ:MIN_DP:PL	0/0:9:27:9:0,27,303
I	1217652	.	T	<NON_REF>	.	.	END=1217652	GT:DP:GQ:MIN_DP:PL	0/0:12:21:12:0,21,315
I	1217679	.	A	<NON_REF>	.	.	END=1217679	GT:DP:GQ:MIN_DP:PL	0/0:6:15:6:0,15,225
I	1217682	.	T	<NON_REF>	.	.	END=1217682	GT:DP:GQ:MIN_DP:PL	0/0:6:15:6:0,15,225
I	1217692	.	T	<NON_REF>	.	.	END=1217692	GT:DP:GQ:MIN_DP:PL	0/0:7:12:7:0,12,180
I	1217745	.	G	<NON_REF>	.	.	END=1217745	GT:DP:GQ:MIN_DP:PL	0/0:5:12:5:0,12,180
I	1217794	.	T	<NON_REF>	.	.	END=1217794	GT:DP:GQ:MIN_DP:PL	0/0:12:36:12:0,36,437
I	1217798	.	G	<NON_REF>	.	.	END=1217798	GT:DP:GQ:MIN_DP:PL	0/0:12:33:12:0,33,495
I	1217850	.	C	<NON_REF>	.	.	END=1217850	GT:DP:GQ:MIN_DP:PL	0/0:7:15:7:0,15,225
I	1217909	.	G	<NON_REF>	.	.	END=1217909	GT:DP:GQ:MIN_DP:PL	0/0:10:21:10:0,21,315
I	1217961	.	T	<NON_REF>	.	.	END=1217961	GT:DP:GQ:MIN_DP:PL	0/0:9:18:9:0,18,270
I	1217986	.	T	<NON_REF>	.	.	END=1217986	GT:DP:GQ:MIN_DP:PL	0/0:8:24:8:0,24,274
I	1218077	.	T	<NON_REF>	.	.	END=1218077	GT:DP:GQ:MIN_DP:PL	0/0:5:15:5:0,15,194
I	1218093	.	G	<NON_REF>	.	.	END=1218093	GT:DP:GQ:MIN_DP:PL	0/0:7:9:7:0,9,135
I	1218127	.	C	<NON_REF>	.	.	END=1218127	GT:DP:GQ:MIN_DP:PL	0/0:8:21:8:0,21,315
I	1218194	.	A	<NON_REF>	.	.	END=1218194	GT:DP:GQ:MIN_DP:PL	0/0:8:24:8:0,24,310
I	1218203	.	C	<NON_REF>	.	.	END=1218203	GT:DP:GQ:MIN_DP:PL	0/0:8:24:8:0,24,288
I	1218205	.	T	<NON_REF>	.	.	END=1218205	GT:DP:GQ:MIN_DP:PL	0/0:8:24:8:0,24,310
I	1218248	.	G	<NON_REF>	.	.	END=1218248	GT:DP:GQ:MIN_DP:PL	0/0:9:27:9:0,27,321
I	1218345	.	G	<NON_REF>	.	.	END=1218345	GT:DP:GQ:MIN_DP:PL	0/0:14:24:14:0,24,360
I	1218450	.	T	<NON_REF>	.	.	END=1218450	GT:DP:GQ:MIN_DP:PL	0/0:9:27:9:0,27,349
I	1218485	.	A	<NON_REF>	.	.	END=1218485	GT:DP:GQ:MIN_DP:PL	0/0:9:9:9:0,9,135
I	1218583	.	C	<NON_REF>	.	.	END=1218583	GT:DP:GQ:MIN_DP:PL	0/0:6:15:6:0,15,225
I	1218679	.	G	<NON_REF>	.	.	END=1218679	GT:DP:GQ:MIN_DP:PL	0/0:9:21:9:0,21,315
I	1218734	.	G	<NON_REF>	.	.	END=1218734	GT:DP:GQ:MIN_DP:PL	0/0:4:0:4:0,0,100
I	1218786	.	A	<NON_REF>	.	.	END=1218786	GT:DP:GQ:MIN_DP:PL	0/0:4:12:4:0,12,155
I	1219291	.	A	<NON_REF>	.	.	END=1219291	GT:DP:GQ:MIN_DP:PL	0/0:6:12:6:0,12,180
I	1219402	.	C	<NON_REF>	.	.	END=1219402	GT:DP:GQ:MIN_DP:PL	0/0:3:9:3:0,9,116
I	1219424	.	G	<NON_REF>	.	.	END=1219424	GT:DP:GQ:MIN_DP:PL	0/0:11:30:11:0,30,450
I	1219544	.	C	<NON_REF>	.	.	END=1219544	GT:DP:GQ:MIN_DP:PL	0/0:7:18:7:0,18,270
I	1219556	.	C	<NON_REF>	.	.	END=1219556	GT:DP:GQ:MIN_DP:PL	0/0:8:18:8:0,18,270
I	1220107	.	T	<NON_REF>	.	.	END=1220107	GT:DP:GQ:MIN_DP:PL	0/0:3:9:3:0,9,116
I	1220115	.	A	<NON_REF>	.	.	END=1220115	GT:DP:GQ:MIN_DP:PL	0/0:3:9:3:0,9,116
I	1220130	.	T	<NON_REF>	.	.	END=1220130	GT:DP:GQ:MIN_DP:PL	0/0:4:9:4:0,9,135
I	1220181	.	C	<NON_REF>	.	.	END=1220181	GT:DP:GQ:MIN_DP:PL	0/0:6:15:6:0,15,225
I	1220187	.	C	<NON_REF>	.	.	END=1220187	GT:DP:GQ:MIN_DP:PL	0/0:7:15:7:0,15,225
I	1220198	.	G	<NON_REF>	.	.	END=1220198	GT:DP:GQ:MIN_DP:PL	0/0:7:18:7:0,18,270
I	1220214	.	C	<NON_REF>	.	.	END=1220214	GT:DP:GQ:MIN_DP:PL	0/0:6:18:6:0,18,233
I	1220216	.	T	<NON_REF>	.	.	END=1220216	GT:DP:GQ:MIN_DP:PL	0/0:6:12:6:0,12,180
I	1220252	.	A	<NON_REF>	.	.	END=1220252	GT:DP:GQ:MIN_DP:PL	0/0:6:15:6:0,15,225
I	1220311	.	A	<NON_REF>	.	.	END=1220311	GT:DP:GQ:MIN_DP:PL	0/0:3:9:3:0,9,116
I	1220316	.	A	<NON_REF>	.	.	END=1220316	GT:DP:GQ:MIN_DP:PL	0/0:5:12:5:0,12,180
I	1220331	.	G	<NON_REF>	.	.	END=1220331	GT:DP:GQ:MIN_DP:PL	0/0:7:18:7:0,18,270
I	1220410	.	A	<NON_REF>	.	.	END=1220410	GT:DP:GQ:MIN_DP:PL	0/0:6:12:6:0,12,180
I	1220412	.	A	<NON_REF>	.	.	END=1220412	GT:DP:GQ:MIN_DP:PL	0/0:6:12:6:0,12,180
I	1220440	.	G	<NON_REF>	.	.	END=1220440	GT:DP:GQ:MIN_DP:PL	0/0:3:6:3:0,6,90
I	1220444	.	T	<NON_REF>	.	.	END=1220444	GT:DP:GQ:MIN_DP:PL	0/0:3:3:3:0,3,45
I	1220488	.	A	<NON_REF>	.	.	END=1220488	GT:DP:GQ:MIN_DP:PL	0/0:4:12:4:0,12,155
I	1220614	.	G	<NON_REF>	.	.	END=1220614	GT:DP:GQ:MIN_DP:PL	0/0:12:30:12:0,30,450
I	1220618	.	T	<NON_REF>	.	.	END=1220618	GT:DP:GQ:MIN_DP:PL	0/0:12:33:12:0,33,495
I	1220660	.	C	<NON_REF>	.	.	END=1220660	GT:DP:GQ:MIN_DP:PL	0/0:7:12:7:0,12,180
I	1220668	.	C	<NON_REF>	.	.	END=1220668	GT:DP:GQ:MIN_DP:PL	0/0:6:12:6:0,12,180
I	1220722	.	G	<NON_REF>	.	.	END=1220722	GT:DP:GQ:MIN_DP:PL	0/0:5:15:5:0,15,194
I	1220724	.	G	<NON_REF>	.	.	END=1220724	GT:DP:GQ:MIN_DP:PL	0/0:5:15:5:0,15,194
I	1220741	.	G	<NON_REF>	.	.	END=1220741	GT:DP:GQ:MIN_DP:PL	0/0:8:18:8:0,18,270
I	1220765	.	C	<NON_REF>	.	.	END=1220765	GT:DP:GQ:MIN_DP:PL	0/0:13:36:13:0,36,540
I	1220805	.	C	<NON_REF>	.	.	END=1220805	GT:DP:GQ:MIN_DP:PL	0/0:4:6:4:0,6,90
I	1220812	.	C	<NON_REF>	.	.	END=1220812	GT:DP:GQ:MIN_DP:PL	0/0:2:0:2:0,0,0
I	1220857	.	G	<NON_REF>	.	.	END=1220857	GT:DP:GQ:MIN_DP:PL	0/0:7:18:7:0,18,270
I	1220903	.	A	<NON_REF>	.	.	END=1220903	GT:DP:GQ:MIN_DP:PL	0/0:2:6:2:0,6,78
I	1221018	.	G	<NON_REF>	.	.	END=1221018	GT:DP:GQ:MIN_DP:PL	0/0:9:21:9:0,21,315
I	1221025	.	T	<NON_REF>	.	.	END=1221025	GT:DP:GQ:MIN_DP:PL	0/0:9:24:9:0,24,360
I	1221060	.	G	<NON_REF>	.	.	END=1221060	GT:DP:GQ:MIN_DP:PL	0/0:14:33:14:0,33,495
I	1221087	.	T	<NON_REF>	.	.	END=1221087	GT:DP:GQ:MIN_DP:PL	0/0:13:33:13:0,33,495
I	1221131	.	T	<NON_REF>	.	.	END=1221131	GT:DP:GQ:MIN_DP:PL	0/0:23:54:23:0,54,810
I	1221138	.	T	<NON_REF>	.	.	END=1221138	GT:DP:GQ:MIN_DP:PL	0/0:21:54:21:0,54,810
I	1221192	.	A	<NON_REF>	.	.	END=1221192	GT:DP:GQ:MIN_DP:PL	0/0:10:30:10:0,30,388
I	1221254	.	T	<NON_REF>	.	.	END=1221254	GT:DP:GQ:MIN_DP:PL	0/0:3:9:3:0,9,108
I	1221257	.	T	<NON_REF>	.	.	END=1221257	GT:DP:GQ:MIN_DP:PL	0/0:4:12:4:0,12,155
I	1221393	.	G	<NON_REF>	.	.	END=1221393	GT:DP:GQ:MIN_DP:PL	0/0:10:24:10:0,24,360
I	1221398	.	A	<NON_REF>	.	.	END=1221398	GT:DP:GQ:MIN_DP:PL	0/0:10:15:10:0,15,225
I	1221426	.	T	<NON_REF>	.	.	END=1221426	GT:DP:GQ:MIN_DP:PL	0/0:7:18:7:0,18,270
I	1221447	.	T	<NON_REF>	.	.	END=1221447	GT:DP:GQ:MIN_DP:PL	0/0:4:12:4:0,12,125
I	1221461	.	A	<NON_REF>	.	.	END=1221461	GT:DP:GQ:MIN_DP:PL	0/0:5:3:5:0,3,45
I	1221583	.	A	<NON_REF>	.	.	END=1221583	GT:DP:GQ:MIN_DP:PL	0/0:10:27:10:0,27,405
I	1221748	.	A	<NON_REF>	.	.	END=1221748	GT:DP:GQ:MIN_DP:PL	0/0:8:18:8:0,18,270
I	1221795	.	T	<NON_REF>	.	.	END=1221795	GT:DP:GQ:MIN_DP:PL	0/0:16:39:16:0,39,585
I	1221851	.	G	<NON_REF>	.	.	END=1221851	GT:DP:GQ:MIN_DP:PL	0/0:6:15:6:0,15,225
I	1222419	.	T	<NON_REF>	.	.	END=1222419	GT:DP:GQ:MIN_DP:PL	0/0:5:15:5:0,15,164
I	1222885	.	T	<NON_REF>	.	.	END=1222885	GT:DP:GQ:MIN_DP:PL	0/0:3:9:3:0,9,94
I	1223350	.	A	<NON_REF>	.	.	END=1223350	GT:DP:GQ:MIN_DP:PL	0/0:3:9:3:0,9,108
I	1223677	.	T	<NON_REF>	.	.	END=1223677	GT:DP:GQ:MIN_DP:PL	0/0:1:3:1:0,3,39
I	1226272	.	C	<NON_REF>	.	.	END=1226272	GT:DP:GQ:MIN_DP:PL	0/0:4:6:4:0,6,90
I	1226678	.	C	<NON_REF>	.	.	END=1226678	GT:DP:GQ:MIN_DP:PL	0/0:7:15:7:0,15,225
I	1227010	.	G	<NON_REF>	.	.	END=1227010	GT:DP:GQ:MIN_DP:PL	0/0:7:6:7:0,6,90
I	1227089	.	A	<NON_REF>	.	.	END=1227089	GT:DP:GQ:MIN_DP:PL	0/0:8:21:8:0,21,315
I	1227296	.	G	<NON_REF>	.	.	END=1227296	GT:DP:GQ:MIN_DP:PL	0/0:1:0:1:0,0,0
I	1228073	.	T	<NON_REF>	.	.	END=1228073	GT:DP:GQ:MIN_DP:PL	0/0:19:39:19:0,39,585
I	1229034	.	C	<NON_REF>	.	.	END=1229034	GT:DP:GQ:MIN_DP:PL	0/0:7:21:7:0,21,271
I	1230673	.	A	<NON_REF>	.	.	END=1230673	GT:DP:GQ:MIN_DP:PL	0/0:3:9:3:0,9,116
I	1230746	.	G	<NON_REF>	.	.	END=1230746	GT:DP:GQ:MIN_DP:PL	0/0:5:12:5:0,12,180
I	1230868	.	C	<NON_REF>	.	.	END=1230868	GT:DP:GQ:MIN_DP:PL	0/0:9:24:9:0,24,360
I	1230912	.	T	<NON_REF>	.	.	END=1230912	GT:DP:GQ:MIN_DP:PL	0/0:5:12:5:0,12,180
I	1231070	.	G	<NON_REF>	.	.	END=1231070	GT:DP:GQ:MIN_DP:PL	0/0:8:15:8:0,15,225
I	1231101	.	G	<NON_REF>	.	.	END=1231101	GT:DP:GQ:MIN_DP:PL	0/0:10:27:10:0,27,405
I	1231393	.	G	<NON_REF>	.	.	END=1231393	GT:DP:GQ:MIN_DP:PL	0/0:1:3:1:0,3,39
I	1231463	.	A	<NON_REF>	.	.	END=1231463	GT:DP:GQ:MIN_DP:PL	0/0:27:42:27:0,42,897
I	1231533	.	T	<NON_REF>	.	.	END=1231533	GT:DP:GQ:MIN_DP:PL	0/0:8:24:8:0,24,282
I	1231823	.	G	<NON_REF>	.	.	END=1231823	GT:DP:GQ:MIN_DP:PL	0/0:1:3:1:0,3,39
I	1232070	.	A	<NON_REF>	.	.	END=1232070	GT:DP:GQ:MIN_DP:PL	0/0:9:27:9:0,27,349
I	1232341	.	T	<NON_REF>	.	.	END=1232341	GT:DP:GQ:MIN_DP:PL	0/0:3:9:3:0,9,116
I	1233062	.	C	<NON_REF>	.	.	END=1233062	GT:DP:GQ:MIN_DP:PL	0/0:11:33:11:0,33,426
I	1233397	.	C	<NON_REF>	.	.	END=1233397	GT:DP:GQ:MIN_DP:PL	0/0:8:15:8:0,15,225
I	1233494	.	T	<NON_REF>	.	.	END=1233494	GT:DP:GQ:MIN_DP:PL	0/0:2:3:2:0,3,45
I	1233512	.	C	<NON_REF>	.	.	END=1233512	GT:DP:GQ:MIN_DP:PL	0/0:3:6:3:0,6,90
I	1233530	.	C	<NON_REF>	.	.	END=1233530	GT:DP:GQ:MIN_DP:PL	0/0:3:0:3:0,0,39
I	1233544	.	G	<NON_REF>	.	.	END=1233544	GT:DP:GQ:MIN_DP:PL	0/0:5:12:5:0,12,180
I	1233687	.	G	<NON_REF>	.	.	END=1233687	GT:DP:GQ:MIN_DP:PL	0/0:5:15:5:0,15,194
I	1233747	.	C	<NON_REF>	.	.	END=1233747	GT:DP:GQ:MIN_DP:PL	0/0:4:9:4:0,9,135
I	1233900	.	C	<NON_REF>	.	.	END=1233900	GT:DP:GQ:MIN_DP:PL	0/0:10:24:10:0,24,360
I	1233990	.	T	<NON_REF>	.	.	END=1233990	GT:DP:GQ:MIN_DP:PL	0/0:5:15:5:0,15,194
I	1233995	.	T	<NON_REF>	.	.	END=1233995	GT:DP:GQ:MIN_DP:PL	0/0:5:15:5:0,15,186
I	1234429	.	C	<NON_REF>	.	.	END=1234429	GT:DP:GQ:MIN_DP:PL	0/0:6:12:6:0,12,180
I	1234528	.	T	<NON_REF>	.	.	END=1234528	GT:DP:GQ:MIN_DP:PL	0/0:6:9:6:0,9,135
I	1234703	.	C	<NON_REF>	.	.	END=1234703	GT:DP:GQ:MIN_DP:PL	0/0:6:9:6:0,9,135
I	1234924	.	C	<NON_REF>	.	.	END=1234924	GT:DP:GQ:MIN_DP:PL	0/0:5:6:5:0,6,90
I	1235241	.	C	<NON_REF>	.	.	END=1235241	GT:DP:GQ:MIN_DP:PL	0/0:2:6:2:0,6,78
I	1235648	.	A	<NON_REF>	.	.	END=1235648	GT:DP:GQ:MIN_DP:PL	0/0:3:9:3:0,9,116
I	1235880	.	A	<NON_REF>	.	.	END=1235880	GT:DP:GQ:MIN_DP:PL	0/0:10:30:10:0,30,349
I	1235906	.	C	<NON_REF>	.	.	END=1235906	GT:DP:GQ:MIN_DP:PL	0/0:9:12:9:0,12,180
I	1236118	.	C	<NON_REF>	.	.	END=1236118	GT:DP:GQ:MIN_DP:PL	0/0:9:0:9:0,0,249
I	1237280	.	G	<NON_REF>	.	.	END=1237280	GT:DP:GQ:MIN_DP:PL	0/0:2:0:2:0,0,22
I	1237528	.	G	<NON_REF>	.	.	END=1237528	GT:DP:GQ:MIN_DP:PL	0/0:4:12:4:0,12,147
I	1237662	.	G	<NON_REF>	.	.	END=1237662	GT:DP:GQ:MIN_DP:PL	0/0:1:3:1:0,3,39
I	1238143	.	T	<NON_REF>	.	.	END=1238143	GT:DP:GQ:MIN_DP:PL	0/0:3:6:3:0,6,90
I	1238946	.	A	<NON_REF>	.	.	END=1238946	GT:DP:GQ:MIN_DP:PL	0/0:0:0:0:0,0,0
I	1239130	.	T	<NON_REF>	.	.	END=1239130	GT:DP:GQ:MIN_DP:PL	0/0:5:9:5:0,9,135
I	1239336	.	G	<NON_REF>	.	.	END=1239336	GT:DP:GQ:MIN_DP:PL	0/0:0:0:0:0,0,0
I	1239663	.	A	<NON_REF>	.	.	END=1239663	GT:DP:GQ:MIN_DP:PL	0/0:9:21:9:0,21,315
I	1239795	.	G	<NON_REF>	.	.	END=1239795	GT:DP:GQ:MIN_DP:PL	0/0:10:27:10:0,27,405
I	1239980	.	T	<NON_REF>	.	.	END=1239980	GT:DP:GQ:MIN_DP:PL	0/0:0:0:0:0,0,0
I	1240157	.	G	<NON_REF>	.	.	END=1240157	GT:DP:GQ:MIN_DP:PL	0/0:0:0:0:0,0,0
I	1240285	.	C	<NON_REF>	.	.	END=1240285	GT:DP:GQ:MIN_DP:PL	0/0:0:0:0:0,0,0
I	1240636	.	G	<NON_REF>	.	.	END=1240636	GT:DP:GQ:MIN_DP:PL	0/0:2:6:2:0,6,78
I	1240857	.	C	<NON_REF>	.	.	END=1240857	GT:DP:GQ:MIN_DP:PL	0/0:7:21:7:0,21,271
I	1240955	.	C	<NON_REF>	.	.	END=1240955	GT:DP:GQ:MIN_DP:PL	0/0:1:3:1:0,3,16
I	1240965	.	G	<NON_REF>	.	.	END=1240965	GT:DP:GQ:MIN_DP:PL	0/0:1:3:1:0,3,39
I	1241281	.	C	<NON_REF>	.	.	END=1241281	GT:DP:GQ:MIN_DP:PL	0/0:4:9:4:0,9,135
I	1242027	.	A	<NON_REF>	.	.	END=1242027	GT:DP:GQ:MIN_DP:PL	0/0:0:0:0:0,0,0
I	1242220	.	A	<NON_REF>	.	.	END=1242220	GT:DP:GQ:MIN_DP:PL	0/0:1:3:1:0,3,39
I	1242257	.	A	<NON_REF>	.	.	END=1242257	GT:DP:GQ:MIN_DP:PL	0/0:10:30:10:0,30,388
I	1242364	.	C	<NON_REF>	.	.	END=1242364	GT:DP:GQ:MIN_DP:PL	0/0:15:6:15:0,6,90
I	1242418	.	G	<NON_REF>	.	.	END=1242418	GT:DP:GQ:MIN_DP:PL	0/0:11:18:11:0,18,270
I	1242460	.	T	<NON_REF>	.	.	END=1242460	GT:DP:GQ:MIN_DP:PL	0/0:4:9:4:0,9,135
I	1242492	.	T	<NON_REF>	.	.	END=1242492	GT:DP:GQ:MIN_DP:PL	0/0:4:9:4:0,9,135
I	1242499	.	T	<NON_REF>	.	.	END=1242499	GT:DP:GQ:MIN_DP:PL	0/0:4:12:4:0,12,155
I	1242969	.	T	<NON_REF>	.	.	END=1242969	GT:DP:GQ:MIN_DP:PL	0/0:1:0:1:0,0,0
I	1243027	.	T	<NON_REF>	.	.	END=1243027	GT:DP:GQ:MIN_DP:PL	0/0:12:33:12:0,33,495
I	1243101	.	A	<NON_REF>	.	.	END=1243101	GT:DP:GQ:MIN_DP:PL	0/0:3:9:3:0,9,116
I	1243648	.	A	<NON_REF>	.	.	END=1243648	GT:DP:GQ:MIN_DP:PL	0/0:3:6:3:0,6,90
I	1243870	.	C	<NON_REF>	.	.	END=1243870	GT:DP:GQ:MIN_DP:PL	0/0:5:3:5:0,3,45
I	1244064	.	G	<NON_REF>	.	.	END=1244064	GT:DP:GQ:MIN_DP:PL	0/0:4:12:4:0,12,155
I	1244134	.	T	<NON_REF>	.	.	END=1244134	GT:DP:GQ:MIN_DP:PL	0/0:4:3:4:0,3,45
I	1244198	.	A	<NON_REF>	.	.	END=1244198	GT:DP:GQ:MIN_DP:PL	0/0:9:18:9:0,18,270
I	1244202	.	G	<NON_REF>	.	.	END=1244202	GT:DP:GQ:MIN_DP:PL	0/0:9:15:9:0,15,225
I	1244437	.	A	<NON_REF>	.	.	END=1244437	GT:DP:GQ:MIN_DP:PL	0/0:2:0:2:0,0,0
I	1244528	.	G	<NON_REF>	.	.	END=1244528	GT:DP:GQ:MIN_DP:PL	0/0:7:4:7:0,4,216
I	1244544	.	T	<NON_REF>	.	.	END=1244544	GT:DP:GQ:MIN_DP:PL	0/0:9:27:9:0,27,349
I	1244575	.	A	<NON_REF>	.	.	END=1244575	GT:DP:GQ:MIN_DP:PL	0/0:14:21:14:0,21,315
I	1244614	.	T	<NON_REF>	.	.	END=1244614	GT:DP:GQ:MIN_DP:PL	0/0:12:18:12:0,18,270
I	1245016	.	T	<NON_REF>	.	.	END=1245016	GT:DP:GQ:MIN_DP:PL	0/0:2:6:2:0,6,78
I	1245028	.	C	<NON_REF>	.	.	END=1245028	GT:DP:GQ:MIN_DP:PL	0/0:2:0:2:0,0,0
I	1245109	.	G	<NON_REF>	.	.	END=1245109	GT:DP:GQ:MIN_DP:PL	0/0:11:33:11:0,33,426
I	1245419	.	C	<NON_REF>	.	.	END=1245419	GT:DP:GQ:MIN_DP:PL	0/0:12:33:12:0,33,495
I	1245442	.	C	<NON_REF>	.	.	END=1245442	GT:DP:GQ:MIN_DP:PL	0/0:8:18:8:0,18,270
I	1245450	.	A	<NON_REF>	.	.	END=1245450	GT:DP:GQ:MIN_DP:PL	0/0:11:21:11:0,21,315
I	1245490	.	T	<NON_REF>	.	.	END=1245491	GT:DP:GQ:MIN_DP:PL	0/0:6:9:6:0,9,135
I	1245492	.	T	<NON_REF>	.	.	END=1245492	GT:DP:GQ:MIN_DP:PL	0/0:6:6:6:0,6,90
I	1245510	.	A	<NON_REF>	.	.	END=1245510	GT:DP:GQ:MIN_DP:PL	0/0:2:6:2:0,6,55
I	1245539	.	T	<NON_REF>	.	.	END=1245539	GT:DP:GQ:MIN_DP:PL	0/0:3:3:3:0,3,45
I	1245551	.	A	<NON_REF>	.	.	END=1245551	GT:DP:GQ:MIN_DP:PL	0/0:2:6:2:0,6,78
I	1245581	.	A	<NON_REF>	.	.	END=1245582	GT:DP:GQ:MIN_DP:PL	0/0:4:9:4:0,9,135
I	1245589	.	A	<NON_REF>	.	.	END=1245589	GT:DP:GQ:MIN_DP:PL	0/0:3:9:3:0,9,116
I	1245689	.	C	<NON_REF>	.	.	END=1245689	GT:DP:GQ:MIN_DP:PL	0/0:9:24:9:0,24,360
I	1245690	.	C	<NON_REF>	.	.	END=1245690	GT:DP:GQ:MIN_DP:PL	0/0:9:18:9:0,18,270
I	1245948	.	A	<NON_REF>	.	.	END=1245948	GT:DP:GQ:MIN_DP:PL	0/0:10:18:10:0,18,270
I	1246049	.	T	<NON_REF>	.	.	END=1246049	GT:DP:GQ:MIN_DP:PL	0/0:2:3:2:0,3,45
I	1246062	.	G	<NON_REF>	.	.	END=1246063	GT:DP:GQ:MIN_DP:PL	0/0:1:0:1:0,0,0
I	1246071	.	T	<NON_REF>	.	.	END=1246071	GT:DP:GQ:MIN_DP:PL	0/0:1:3:1:0,3,39
I	1246081	.	A	<NON_REF>	.	.	END=1246081	GT:DP:GQ:MIN_DP:PL	0/0:1:3:1:0,3,39
I	1246241	.	T	<NON_REF>	.	.	END=1246241	GT:DP:GQ:MIN_DP:PL	0/0:6:15:6:0,15,225
I	1246289	.	A	<NON_REF>	.	.	END=1246289	GT:DP:GQ:MIN_DP:PL	0/0:5:15:5:0,15,194
I	1246387	.	G	<NON_REF>	.	.	END=1246387	GT:DP:GQ:MIN_DP:PL	0/0:3:9:3:0,9,116
I	1246675	.	C	<NON_REF>	.	.	END=1246675	GT:DP:GQ:MIN_DP:PL	0/0:0:0:0:0,0,0
I	1247216	.	C	<NON_REF>	.	.	END=1247216	GT:DP:GQ:MIN_DP:PL	0/0:1:3:1:0,3,39
I	1247313	.	A	<NON_REF>	.	.	END=1247313	GT:DP:GQ:MIN_DP:PL	0/0:0:0:0:0,0,0
I	1247333	.	T	<NON_REF>	.	.	END=1247333	GT:DP:GQ:MIN_DP:PL	0/0:4:0:4:0,0,78
I	1247610	.	T	<NON_REF>	.	.	END=1247610	GT:DP:GQ:MIN_DP:PL	0/0:6:15:6:0,15,225
I	1247846	.	C	<NON_REF>	.	.	END=1247846	GT:DP:GQ:MIN_DP:PL	0/0:7:21:7:0,21,271
I	1248066	.	T	<NON_REF>	.	.	END=1248066	GT:DP:GQ:MIN_DP:PL	0/0:8:24:8:0,24,310
I	1248114	.	C	<NON_REF>	.	.	END=1248114	GT:DP:GQ:MIN_DP:PL	0/0:7:18:7:0,18,270
I	1248204	.	G	<NON_REF>	.	.	END=1248204	GT:DP:GQ:MIN_DP:PL	0/0:9:24:9:0,24,360
I	1248251	.	A	<NON_REF>	.	.	END=1248251	GT:DP:GQ:MIN_DP:PL	0/0:2:3:2:0,3,45
I	1248274	.	G	<NON_REF>	.	.	END=1248274	GT:DP:GQ:MIN_DP:PL	0/0:2:6:2:0,6,78
I	1248421	.	G	<NON_REF>	.	.	END=1248421	GT:DP:GQ:MIN_DP:PL	0/0:2:0:2:0,0,0
I	1248433	.	A	<NON_REF>	.	.	END=1248433	GT:DP:GQ:MIN_DP:PL	0/0:1:3:1:0,3,39
I	1248466	.	A	<NON_REF>	.	.	END=1248467	GT:DP:GQ:MIN_DP:PL	0/0:3:9:3:0,9,108
I	1248518	.	C	<NON_REF>	.	.	END=1248518	GT:DP:GQ:MIN_DP:PL	0/0:11:27:11:0,27,405
I	1248611	.	A	<NON_REF>	.	.	END=1248611	GT:DP:GQ:MIN_DP:PL	0/0:5:15:5:0,15,194
I	1248626	.	A	<NON_REF>	.	.	END=1248626	GT:DP:GQ:MIN_DP:PL	0/0:5:15:5:0,15,186
I	1248712	.	A	<NON_REF>	.	.	END=1248712	GT:DP:GQ:MIN_DP:PL	0/0:8:18:8:0,18,270
I	1248851	.	T	<NON_REF>	.	.	END=1248851	GT:DP:GQ:MIN_DP:PL	0/0:1:3:1:0,3,31
I	1249103	.	A	<NON_REF>	.	.	END=1249103	GT:DP:GQ:MIN_DP:PL	0/0:7:9:7:0,9,135
I	1249220	.	G	<NON_REF>	.	.	END=1249220	GT:DP:GQ:MIN_DP:PL	0/0:2:6:2:0,6,78
I	1249366	.	T	<NON_REF>	.	.	END=1249366	GT:DP:GQ:MIN_DP:PL	0/0:13:36:13:0,36,540
I	1249406	.	A	<NON_REF>	.	.	END=1249406	GT:DP:GQ:MIN_DP:PL	0/0:6:12:6:0,12,180
I	1249637	.	G	<NON_REF>	.	.	END=1249637	GT:DP:GQ:MIN_DP:PL	0/0:3:9:3:0,9,116
I	1249863	.	T	<NON_REF>	.	.	END=1249863	GT:DP:GQ:MIN_DP:PL	0/0:6:18:6:0,18,225
I	1249868	.	G	<NON_REF>	.	.	END=1249868	GT:DP:GQ:MIN_DP:PL	0/0:7:21:7:0,21,271
I	1249871	.	T	<NON_REF>	.	.	END=1249871	GT:DP:GQ:MIN_DP:PL	0/0:7:18:7:0,18,270
I	1249874	.	T	<NON_REF>	.	.	END=1249874	GT:DP:GQ:MIN_DP:PL	0/0:7:15:7:0,15,225
I	1249876	.	T	<NON_REF>	.	.	END=1249876	GT:DP:GQ:MIN_DP:PL	0/0:7:15:7:0,15,225
I	1249893	.	A	<NON_REF>	.	.	END=1249893	GT:DP:GQ:MIN_DP:PL	0/0:9:27:9:0,27,341
I	1249896	.	G	<NON_REF>	.	.	END=1249896	GT:DP:GQ:MIN_DP:PL	0/0:9:27:9:0,27,349
I	1249934	.	A	<NON_REF>	.	.	END=1249935	GT:DP:GQ:MIN_DP:PL	0/0:9:6:8:0,6,90
I	1250015	.	T	<NON_REF>	.	.	END=1250015	GT:DP:GQ:MIN_DP:PL	0/0:1:3:1:0,3,39
I	1250027	.	G	<NON_REF>	.	.	END=1250027	GT:DP:GQ:MIN_DP:PL	0/0:1:3:1:0,3,39
I	1250104	.	G	<NON_REF>	.	.	END=1250104	GT:DP:GQ:MIN_DP:PL	0/0:6:18:6:0,18,233
I	1250187	.	C	<NON_REF>	.	.	END=1250187	GT:DP:GQ:MIN_DP:PL	0/0:13:39:13:0,39,504
I	1250297	.	T	<NON_REF>	.	.	END=1250297	GT:DP:GQ:MIN_DP:PL	0/0:6:15:6:0,15,225
I	1250311	.	A	<NON_REF>	.	.	END=1250311	GT:DP:GQ:MIN_DP:PL	0/0:7:12:7:0,12,180
I	1250409	.	T	<NON_REF>	.	.	END=1250409	GT:DP:GQ:MIN_DP:PL	0/0:2:6:2:0,6,78
I	1250563	.	G	<NON_REF>	.	.	END=1250563	GT:DP:GQ:MIN_DP:PL	0/0:5:0:5:0,0,116
I	1250602	.	T	<NON_REF>	.	.	END=1250602	GT:DP:GQ:MIN_DP:PL	0/0:3:9:3:0,9,108
I	1250890	.	C	<NON_REF>	.	.	END=1250890	GT:DP:GQ:MIN_DP:PL	0/0:6:9:6:0,9,135
I	1250962	.	G	<NON_REF>	.	.	END=1250962	GT:DP:GQ:MIN_DP:PL	0/0:7:0:7:0,0,116
I	1251134	.	A	<NON_REF>	.	.	END=1251134	GT:DP:GQ:MIN_DP:PL	0/0:1:3:1:0,3,39
I	1251155	.	A	<NON_REF>	.	.	END=1251155	GT:DP:GQ:MIN_DP:PL	0/0:1:0:1:0,0,0
I	1251303	.	A	<NON_REF>	.	.	END=1251303	GT:DP:GQ:MIN_DP:PL	0/0:0:0:0:0,0,0
I	1251630	.	A	<NON_REF>	.	.	END=1251630	GT:DP:GQ:MIN_DP:PL	0/0:5:12:5:0,12,180
I	1251632	.	A	<NON_REF>	.	.	END=1251632	GT:DP:GQ:MIN_DP:PL	0/0:4:12:4:0,12,155
I	1251790	.	C	<NON_REF>	.	.	END=1251790	GT:DP:GQ:MIN_DP:PL	0/0:9:24:9:0,24,360
I	1251887	.	T	<NON_REF>	.	.	END=1251887	GT:DP:GQ:MIN_DP:PL	0/0:6:6:6:0,6,90
I	1252250	.	T	<NON_REF>	.	.	END=1252250	GT:DP:GQ:MIN_DP:PL	0/0:6:18:6:0,18,233
I	1252277	.	G	<NON_REF>	.	.	END=1252277	GT:DP:GQ:MIN_DP:PL	0/0:3:6:3:0,6,90
I	1252384	.	C	<NON_REF>	.	.	END=1252384	GT:DP:GQ:MIN_DP:PL	0/0:4:9:4:0,9,135
I	1252506	.	A	<NON_REF>	.	.	END=1252506	GT:DP:GQ:MIN_DP:PL	0/0:3:9:3:0,9,108
I	1252650	.	T	<NON_REF>	.	.	END=1252650	GT:DP:GQ:MIN_DP:PL	0/0:7:12:7:0,12,180
I	1252656	.	A	<NON_REF>	.	.	END=1252656	GT:DP:GQ:MIN_DP:PL	0/0:5:12:5:0,12,180
I	1252668	.	A	<NON_REF>	.	.	END=1252668	GT:DP:GQ:MIN_DP:PL	0/0:4:12:4:0,12,155
I	1252732	.	G	<NON_REF>	.	.	END=1252732	GT:DP:GQ:MIN_DP:PL	0/0:3:9:3:0,9,116
I	1252959	.	C	<NON_REF>	.	.	END=1252959	GT:DP:GQ:MIN_DP:PL	0/0:14:36:14:0,36,540
I	1253094	.	G	<NON_REF>	.	.	END=1253094	GT:DP:GQ:MIN_DP:PL	0/0:9:24:9:0,24,360
I	1253118	.	T	<NON_REF>	.	.	END=1253118	GT:DP:GQ:MIN_DP:PL	0/0:6:18:6:0,18,233
I	1253743	.	A	<NON_REF>	.	.	END=1253743	GT:DP:GQ:MIN_DP:PL	0/0:23:45:23:0,45,675
I	1254509	.	T	<NON_REF>	.	.	END=1254509	GT:DP:GQ:MIN_DP:PL	0/0:14:21:14:0,21,315
I	1255447	.	G	<NON_REF>	.	.	END=1255447	GT:DP:GQ:MIN_DP:PL	0/0:4:0:4:0,0,78
I	1256306	.	A	<NON_REF>	.	.	END=1256306	GT:DP:GQ:MIN_DP:PL	0/0:3:6:3:0,6,90
I	1256575	.	C	<NON_REF>	.	.	END=1256575	GT:DP:GQ:MIN_DP:PL	0/0:9:18:9:0,18,270
I	1257111	.	A	<NON_REF>	.	.	END=1257111	GT:DP:GQ:MIN_DP:PL	0/0:2:6:2:0,6,78
I	1257580	.	T	<NON_REF>	.	.	END=1257580	GT:DP:GQ:MIN_DP:PL	0/0:11:30:11:0,30,450
I	1257971	.	A	<NON_REF>	.	.	END=1257971	GT:DP:GQ:MIN_DP:PL	0/0:10:24:10:0,24,360
I	1258708	.	G	<NON_REF>	.	.	END=1258708	GT:DP:GQ:MIN_DP:PL	0/0:6:15:6:0,15,225
I	1259083	.	G	<NON_REF>	.	.	END=1259083	GT:DP:GQ:MIN_DP:PL	0/0:15:39:15:0,39,585
I	1259123	.	A	<NON_REF>	.	.	END=1259123	GT:DP:GQ:MIN_DP:PL	0/0:12:21:12:0,21,315
I	1259257	.	C	<NON_REF>	.	.	END=1259257	GT:DP:GQ:MIN_DP:PL	0/0:8:18:8:0,18,270
I	1259286	.	T	<NON_REF>	.	.	END=1259286	GT:DP:GQ:MIN_DP:PL	0/0:4:12:4:0,12,155
I	1259302	.	A	<NON_REF>	.	.	END=1259302	GT:DP:GQ:MIN_DP:PL	0/0:4:6:4:0,6,90
I	1259687	.	G	<NON_REF>	.	.	END=1259687	GT:DP:GQ:MIN_DP:PL	0/0:8:12:8:0,12,180
I	1259790	.	C	<NON_REF>	.	.	END=1259790	GT:DP:GQ:MIN_DP:PL	0/0:9:0:9:0,0,271
I	1259927	.	G	<NON_REF>	.	.	END=1259927	GT:DP:GQ:MIN_DP:PL	0/0:3:6:3:0,6,90
I	1259988	.	T	<NON_REF>	.	.	END=1259988	GT:DP:GQ:MIN_DP:PL	0/0:9:24:9:0,24,360
I	1260255	.	G	<NON_REF>	.	.	END=1260255	GT:DP:GQ:MIN_DP:PL	0/0:8:18:8:0,18,270
I	1260259	.	G	<NON_REF>	.	.	END=1260259	GT:DP:GQ:MIN_DP:PL	0/0:8:18:8:0,18,270
I	1260674	.	C	<NON_REF>	.	.	END=1260674	GT:DP:GQ:MIN_DP:PL	0/0:7:15:7:0,15,225
I	1260679	.	T	<NON_REF>	.	.	END=1260680	GT:DP:GQ:MIN_DP:PL	0/0:7:15:7:0,15,225
I	1260697	.	T	<NON_REF>	.	.	END=1260697	GT:DP:GQ:MIN_DP:PL	0/0:5:9:5:0,9,135
I	1260713	.	C	<NON_REF>	.	.	END=1260713	GT:DP:GQ:MIN_DP:PL	0/0:5:15:5:0,15,194
I	1260720	.	C	<NON_REF>	.	.	END=1260720	GT:DP:GQ:MIN_DP:PL	0/0:7:21:7:0,21,271
I	1260824	.	A	<NON_REF>	.	.	END=1260824	GT:DP:GQ:MIN_DP:PL	0/0:9:24:9:0,24,360
I	1260867	.	A	<NON_REF>	.	.	END=1260867	GT:DP:GQ:MIN_DP:PL	0/0:14:27:14:0,27,405
I	1260944	.	A	<NON_REF>	.	.	END=1260944	GT:DP:GQ:MIN_DP:PL	0/0:1:3:1:0,3,39
I	1261805	.	G	<NON_REF>	.	.	END=1261805	GT:DP:GQ:MIN_DP:PL	0/0:3:9:3:0,9,116
I	1261895	.	G	<NON_REF>	.	.	END=1261895	GT:DP:GQ:MIN_DP:PL	0/0:6:12:6:0,12,180
I	1261957	.	T	<NON_REF>	.	.	END=1261957	GT:DP:GQ:MIN_DP:PL	0/0:1:3:1:0,3,39
I	1262200	.	A	<NON_REF>	.	.	END=1262200	GT:DP:GQ:MIN_DP:PL	0/0:4:9:4:0,9,135
I	1262799	.	C	<NON_REF>	.	.	END=1262799	GT:DP:GQ:MIN_DP:PL	0/0:4:12:4:0,12,155
I	1263681	.	T	<NON_REF>	.	.	END=1263681	GT:DP:GQ:MIN_DP:PL	0/0:0:0:0:0,0,0
I	1264430	.	G	<NON_REF>	.	.	END=1264430	GT:DP:GQ:MIN_DP:PL	0/0:6:0:6:0,0,139
I	1265817	.	T	<NON_REF>	.	.	END=1265817	GT:DP:GQ:MIN_DP:PL	0/0:10:27:10:0,27,405
I	1265820	.	G	<NON_REF>	.	.	END=1265820	GT:DP:GQ:MIN_DP:PL	0/0:11:27:11:0,27,405
I	1266254	.	C	<NON_REF>	.	.	END=1266254	GT:DP:GQ:MIN_DP:PL	0/0:4:12:4:0,12,155
I	1266267	.	C	<NON_REF>	.	.	END=1266267	GT:DP:GQ:MIN_DP:PL	0/0:5:3:5:0,3,45
I	1266501	.	T	<NON_REF>	.	.	END=1266501	GT:DP:GQ:MIN_DP:PL	0/0:7:21:7:0,21,271
I	1266769	.	A	<NON_REF>	.	.	END=1266769	GT:DP:GQ:MIN_DP:PL	0/0:4:6:4:0,6,90
I	1267376	.	T	<NON_REF>	.	.	END=1267376	GT:DP:GQ:MIN_DP:PL	0/0:7:21:7:0,21,271
I	1267566	.	C	<NON_REF>	.	.	END=1267566	GT:DP:GQ:MIN_DP:PL	0/0:6:18:6:0,18,233
I	1267576	.	G	<NON_REF>	.	.	END=1267576	GT:DP:GQ:MIN_DP:PL	0/0:8:7:8:0,7,225
I	1268600	.	T	<NON_REF>	.	.	END=1268600	GT:DP:GQ:MIN_DP:PL	0/0:5:15:5:0,15,194
I	1268752	.	G	<NON_REF>	.	.	END=1268752	GT:DP:GQ:MIN_DP:PL	0/0:9:27:9:0,27,341
I	1268785	.	A	<NON_REF>	.	.	END=1268785	GT:DP:GQ:MIN_DP:PL	0/0:9:15:9:0,15,225
I	1268862	.	A	<NON_REF>	.	.	END=1268862	GT:DP:GQ:MIN_DP:PL	0/0:6:18:6:0,18,233
I	1269247	.	T	<NON_REF>	.	.	END=1269247	GT:DP:GQ:MIN_DP:PL	0/0:3:9:3:0,9,116
I	1269255	.	C	<NON_REF>	.	.	END=1269255	GT:DP:GQ:MIN_DP:PL	0/0:3:6:3:0,6,90
I	1269632	.	T	<NON_REF>	.	.	END=1269632	GT:DP:GQ:MIN_DP:PL	0/0:12:33:12:0,33,495
I	1269789	.	C	<NON_REF>	.	.	END=1269789	GT:DP:GQ:MIN_DP:PL	0/0:5:12:5:0,12,180
I	1269923	.	G	<NON_REF>	.	.	END=1269923	GT:DP:GQ:MIN_DP:PL	0/0:4:9:4:0,9,135
I	1270244	.	T	<NON_REF>	.	.	END=1270244	GT:DP:GQ:MIN_DP:PL	0/0:10:18:10:0,18,270
I	1270264	.	T	<NON_REF>	.	.	END=1270264	GT:DP:GQ:MIN_DP:PL	0/0:7:12:7:0,12,180
I	1270555	.	C	<NON_REF>	.	.	END=1270555	GT:DP:GQ:MIN_DP:PL	0/0:13:39:13:0,39,476
I	1270628	.	T	<NON_REF>	.	.	END=1270628	GT:DP:GQ:MIN_DP:PL	0/0:1:3:1:0,3,39
I	1271357	.	C	<NON_REF>	.	.	END=1271357	GT:DP:GQ:MIN_DP:PL	0/0:4:6:4:0,6,90
I	1271410	.	T	<NON_REF>	.	.	END=1271410	GT:DP:GQ:MIN_DP:PL	0/0:9:15:9:0,15,225
I	1271619	.	A	<NON_REF>	.	.	END=1271619	GT:DP:GQ:MIN_DP:PL	0/0:2:0:2:0,0,0
I	1271733	.	C	<NON_REF>	.	.	END=1271733	GT:DP:GQ:MIN_DP:PL	0/0:3:0:3:0,0,0
I	1271832	.	A	<NON_REF>	.	.	END=1271832	GT:DP:GQ:MIN_DP:PL	0/0:1:0:1:0,0,0
I	1271993	.	A	<NON_REF>	.	.	END=1271993	GT:DP:GQ:MIN_DP:PL	0/0:4:9:4:0,9,135
I	1272273	.	C	<NON_REF>	.	.	END=1272273	GT:DP:GQ:MIN_DP:PL	0/0:10:24:10:0,24,360
I	1273856	.	G	<NON_REF>	.	.	END=1273856	GT:DP:GQ:MIN_DP:PL	0/0:9:18:9:0,18,270
I	1273895	.	T	<NON_REF>	.	.	END=1273895	GT:DP:GQ:MIN_DP:PL	0/0:6:12:6:0,12,180
I	1274305	.	C	<NON_REF>	.	.	END=1274305	GT:DP:GQ:MIN_DP:PL	0/0:5:15:5:0,15,194
I	1274319	.	G	<NON_REF>	.	.	END=1274319	GT:DP:GQ:MIN_DP:PL	0/0:5:12:5:0,12,180
I	1274359	.	T	<NON_REF>	.	.	END=1274359	GT:DP:GQ:MIN_DP:PL	0/0:7:21:7:0,21,271
I	1275303	.	C	<NON_REF>	.	.	END=1275303	GT:DP:GQ:MIN_DP:PL	0/0:5:15:5:0,15,172
I	1275418	.	C	<NON_REF>	.	.	END=1275418	GT:DP:GQ:MIN_DP:PL	0/0:20:27:20:0,27,405
I	1275585	.	C	<NON_REF>	.	.	END=1275586	GT:DP:GQ:MIN_DP:PL	0/0:11:33:11:0,33,374
I	1275901	.	G	<NON_REF>	.	.	END=1275901	GT:DP:GQ:MIN_DP:PL	0/0:6:18:6:0,18,233
I	1275915	.	G	<NON_REF>	.	.	END=1275915	GT:DP:GQ:MIN_DP:PL	0/0:7:18:7:0,18,270
I	1275918	.	A	<NON_REF>	.	.	END=1275918	GT:DP:GQ:MIN_DP:PL	0/0:8:21:8:0,21,315
I	1275944	.	T	<NON_REF>	.	.	END=1275944	GT:DP:GQ:MIN_DP:PL	0/0:12:33:12:0,33,495
I	1276075	.	A	<NON_REF>	.	.	END=1276075	GT:DP:GQ:MIN_DP:PL	0/0:2:3:2:0,3,45
I	1276084	.	A	<NON_REF>	.	.	END=1276084	GT:DP:GQ:MIN_DP:PL	0/0:3:9:3:0,9,116
I	1276311	.	C	<NON_REF>	.	.	END=1276311	GT:DP:GQ:MIN_DP:PL	0/0:15:36:15:0,36,540
I	1276656	.	C	<NON_REF>	.	.	END=1276656	GT:DP:GQ:MIN_DP:PL	0/0:13:33:13:0,33,495
I	1276898	.	G	<NON_REF>	.	.	END=1276898	GT:DP:GQ:MIN_DP:PL	0/0:17:36:17:0,36,540
I	1276938	.	G	<NON_REF>	.	.	END=1276938	GT:DP:GQ:MIN_DP:PL	0/0:6:15:6:0,15,225
I	1277124	.	T	<NON_REF>	.	.	END=1277124	GT:DP:GQ:MIN_DP:PL	0/0:4:9:4:0,9,135
I	1277689	.	T	<NON_REF>	.	.	END=1277689	GT:DP:GQ:MIN_DP:PL	0/0:9:24:9:0,24,360
I	1277756	.	G	<NON_REF>	.	.	END=1277756	GT:DP:GQ:MIN_DP:PL	0/0:7:21:7:0,21,249
I	1278209	.	C	<NON_REF>	.	.	END=1278209	GT:DP:GQ:MIN_DP:PL	0/0:18:48:18:0,48,720
I	1278256	.	C	<NON_REF>	.	.	END=1278256	GT:DP:GQ:MIN_DP:PL	0/0:3:9:3:0,9,94
I	1279057	.	T	<NON_REF>	.	.	END=1279057	GT:DP:GQ:MIN_DP:PL	0/0:6:15:6:0,15,225
I	1279255	.	C	<NON_REF>	.	.	END=1279255	GT:DP:GQ:MIN_DP:PL	0/0:3:6:3:0,6,90
I	1279537	.	C	<NON_REF>	.	.	END=1279537	GT:DP:GQ:MIN_DP:PL	0/0:2:3:2:0,3,45
I	1279754	.	T	<NON_REF>	.	.	END=1279754	GT:DP:GQ:MIN_DP:PL	0/0:2:6:2:0,6,78
I	1279885	.	T	<NON_REF>	.	.	END=1279885	GT:DP:GQ:MIN_DP:PL	0/0:4:6:4:0,6,90
I	1280288	.	G	<NON_REF>	.	.	END=1280288	GT:DP:GQ:MIN_DP:PL	0/0:5:15:5:0,15,194
I	1280549	.	C	<NON_REF>	.	.	END=1280549	GT:DP:GQ:MIN_DP:PL	0/0:5:12:5:0,12,180
I	1280746	.	A	<NON_REF>	.	.	END=1280746	GT:DP:GQ:MIN_DP:PL	0/0:6:18:6:0,18,233
I	1281111	.	C	<NON_REF>	.	.	END=1281111	GT:DP:GQ:MIN_DP:PL	0/0:7:21:7:0,21,249
I	1281683	.	C	<NON_REF>	.	.	END=1281683	GT:DP:GQ:MIN_DP:PL	0/0:11:30:11:0,30,450
I	1281808	.	G	<NON_REF>	.	.	END=1281808	GT:DP:GQ:MIN_DP:PL	0/0:15:42:15:0,42,630
I	1282071	.	G	<NON_REF>	.	.	END=1282071	GT:DP:GQ:MIN_DP:PL	0/0:2:6:2:0,6,78
I	1282316	.	A	<NON_REF>	.	.	END=1282316	GT:DP:GQ:MIN_DP:PL	0/0:3:9:3:0,9,116
I	1283341	.	C	<NON_REF>	.	.	END=1283341	GT:DP:GQ:MIN_DP:PL	0/0:14:33:14:0,33,495
I	1285649	.	T	<NON_REF>	.	.	END=1285649	GT:DP:GQ:MIN_DP:PL	0/0:4:9:4:0,9,135
I	1287300	.	A	<NON_REF>	.	.	END=1287300	GT:DP:GQ:MIN_DP:PL	0/0:12:21:12:0,21,315
I	1287633	.	G	<NON_REF>	.	.	END=1287633	GT:DP:GQ:MIN_DP:PL	0/0:7:18:7:0,18,270
I	1287873	.	A	<NON_REF>	.	.	END=1287873	GT:DP:GQ:MIN_DP:PL	0/0:1:3:1:0,3,39
I	1288524	.	A	<NON_REF>	.	.	END=1288524	GT:DP:GQ:MIN_DP:PL	0/0:3:6:3:0,6,90
I	1289394	.	A	<NON_REF>	.	.	END=1289394	GT:DP:GQ:MIN_DP:PL	0/0:6:15:6:0,15,225
I	1289556	.	G	<NON_REF>	.	.	END=1289556	GT:DP:GQ:MIN_DP:PL	0/0:7:18:7:0,18,270
I	1289697	.	A	<NON_REF>	.	.	END=1289697	GT:DP:GQ:MIN_DP:PL	0/0:2:6:2:0,6,78
I	1289767	.	T	<NON_REF>	.	.	END=1289767	GT:DP:GQ:MIN_DP:PL	0/0:5:6:5:0,6,90
I	1290210	.	C	<NON_REF>	.	.	END=1290210	GT:DP:GQ:MIN_DP:PL	0/0:11:33:11:0,33,426
I	1290235	.	T	<NON_REF>	.	.	END=1290235	GT:DP:GQ:MIN_DP:PL	0/0:26:69:26:0,69,1035
I	1290237	.	C	<NON_REF>	.	.	END=1290237	GT:DP:GQ:MIN_DP:PL	0/0:27:69:27:0,69,1035
I	1290240	.	C	<NON_REF>	.	.	END=1290240	GT:DP:GQ:MIN_DP:PL	0/0:26:63:26:0,63,945
I	1290300	.	T	<NON_REF>	.	.	END=1290300	GT:DP:GQ:MIN_DP:PL	0/0:8:9:8:0,9,135
I	1290344	.	A	<NON_REF>	.	.	END=1290344	GT:DP:GQ:MIN_DP:PL	0/0:1:3:1:0,3,39
I	1290835	.	T	<NON_REF>	.	.	END=1290835	GT:DP:GQ:MIN_DP:PL	0/0:4:12:4:0,12,155
I	1291323	.	A	<NON_REF>	.	.	END=1291324	GT:DP:GQ:MIN_DP:PL	0/0:10:30:10:0,30,388
I	1291911	.	C	<NON_REF>	.	.	END=1291911	GT:DP:GQ:MIN_DP:PL	0/0:4:3:4:0,3,45
I	1292055	.	G	<NON_REF>	.	.	END=1292055	GT:DP:GQ:MIN_DP:PL	0/0:15:33:15:0,33,495
I	1292297	.	G	<NON_REF>	.	.	END=1292297	GT:DP:GQ:MIN_DP:PL	0/0:1:3:1:0,3,39
I	1292519	.	A	<NON_REF>	.	.	END=1292519	GT:DP:GQ:MIN_DP:PL	0/0:7:21:7:0,21,243
I	1292824	.	C	<NON_REF>	.	.	END=1292824	GT:DP:GQ:MIN_DP:PL	0/0:11:24:11:0,24,360
I	1292840	.	G	<NON_REF>	.	.	END=1292840	GT:DP:GQ:MIN_DP:PL	0/0:9:0:9:0,0,271
I	1293030	.	G	<NON_REF>	.	.	END=1293030	GT:DP:GQ:MIN_DP:PL	0/0:6:0:6:0,0,139
I	1293478	.	G	<NON_REF>	.	.	END=1293478	GT:DP:GQ:MIN_DP:PL	0/0:0:0:0:0,0,0
I	1293696	.	T	<NON_REF>	.	.	END=1293696	GT:DP:GQ:MIN_DP:PL	0/0:3:9:3:0,9,116
I	1294612	.	T	<NON_REF>	.	.	END=1294612	GT:DP:GQ:MIN_DP:PL	0/0:0:0:0:0,0,0
I	1294884	.	A	<NON_REF>	.	.	END=1294884	GT:DP:GQ:MIN_DP:PL	0/0:4:12:4:0,12,155
I	1294990	.	G	<NON_REF>	.	.	END=1294990	GT:DP:GQ:MIN_DP:PL	0/0:1:3:1:0,3,39
I	1295834	.	C	<NON_REF>	.	.	END=1295834	GT:DP:GQ:MIN_DP:PL	0/0:1:0:1:0,0,0
I	1296035	.	T	<NON_REF>	.	.	END=1296035	GT:DP:GQ:MIN_DP:PL	0/0:8:21:8:0,21,315
I	1297164	.	G	<NON_REF>	.	.	END=1297164	GT:DP:GQ:MIN_DP:PL	0/0:14:42:14:0,42,515
I	1297337	.	T	<NON_REF>	.	.	END=1297337	GT:DP:GQ:MIN_DP:PL	0/0:7:9:7:0,9,135
I	1297413	.	C	<NON_REF>	.	.	END=1297413	GT:DP:GQ:MIN_DP:PL	0/0:5:12:5:0,12,180
I	1298410	.	A	<NON_REF>	.	.	END=1298410	GT:DP:GQ:MIN_DP:PL	0/0:19:42:19:0,42,630
I	1298738	.	C	<NON_REF>	.	.	END=1298738	GT:DP:GQ:MIN_DP:PL	0/0:2:0:2:0,0,0
I	1299172	.	T	<NON_REF>	.	.	END=1299172	GT:DP:GQ:MIN_DP:PL	0/0:1:3:1:0,3,39
I	1299241	.	G	<NON_REF>	.	.	END=1299241	GT:DP:GQ:MIN_DP:PL	0/0:9:15:9:0,15,225
I	1299245	.	G	<NON_REF>	.	.	END=1299245	GT:DP:GQ:MIN_DP:PL	0/0:6:12:6:0,12,180
I	1300118	.	T	<NON_REF>	.	.	END=1300118	GT:DP:GQ:MIN_DP:PL	0/0:5:12:5:0,12,180
I	1300154	.	C	<NON_REF>	.	.	END=1300154	GT:DP:GQ:MIN_DP:PL	0/0:5:12:5:0,12,180
I	1301128	.	A	<NON_REF>	.	.	END=1301128	GT:DP:GQ:MIN_DP:PL	0/0:2:6:2:0,6,78
I	1301845	.	T	<NON_REF>	.	.	END=1301846	GT:DP:GQ:MIN_DP:PL	0/0:2:6:2:0,6,47
I	1302033	.	T	<NON_REF>	.	.	END=1302033	GT:DP:GQ:MIN_DP:PL	0/0:9:15:9:0,15,225
I	1302037	.	A	<NON_REF>	.	.	END=1302037	GT:DP:GQ:MIN_DP:PL	0/0:9:0:9:0,0,263
I	1302045	.	T	<NON_REF>	.	.	END=1302045	GT:DP:GQ:MIN_DP:PL	0/0:6:6:6:0,6,90
I	1302122	.	C	<NON_REF>	.	.	END=1302122	GT:DP:GQ:MIN_DP:PL	0/0:3:6:3:0,6,90
I	1302322	.	G	<NON_REF>	.	.	END=1302322	GT:DP:GQ:MIN_DP:PL	0/0:0:0:0:0,0,0
I	1302752	.	G	<NON_REF>	.	.	END=1302752	GT:DP:GQ:MIN_DP:PL	0/0:8:24:8:0,24,310
I	1303069	.	G	<NON_REF>	.	.	END=1303069	GT:DP:GQ:MIN_DP:PL	0/0:10:24:10:0,24,360
I	1303139	.	T	<NON_REF>	.	.	END=1303139	GT:DP:GQ:MIN_DP:PL	0/0:5:9:5:0,9,135
I	1303419	.	T	<NON_REF>	.	.	END=1303419	GT:DP:GQ:MIN_DP:PL	0/0:7:18:7:0,18,270
I	1303482	.	T	<NON_REF>	.	.	END=1303482	GT:DP:GQ:MIN_DP:PL	0/0:1:3:1:0,3,39
I	1304362	.	G	<NON_REF>	.	.	END=1304362	GT:DP:GQ:MIN_DP:PL	0/0:5:15:5:0,15,164
I	1304724	.	A	<NON_REF>	.	.	END=1304724	GT:DP:GQ:MIN_DP:PL	0/0:14:42:14:0,42,543
I	1304765	.	A	<NON_REF>	.	.	END=1304765	GT:DP:GQ:MIN_DP:PL	0/0:16:27:16:0,27,405
I	1304767	.	A	<NON_REF>	.	.	END=1304767	GT:DP:GQ:MIN_DP:PL	0/0:15:27:15:0,27,405
I	1304953	.	T	<NON_REF>	.	.	END=1304953	GT:DP:GQ:MIN_DP:PL	0/0:6:15:6:0,15,225
I	1305218	.	T	<NON_REF>	.	.	END=1305218	GT:DP:GQ:MIN_DP:PL	0/0:9:18:9:0,18,270
I	1305257	.	G	<NON_REF>	.	.	END=1305257	GT:DP:GQ:MIN_DP:PL	0/0:5:15:5:0,15,194
I	1305351	.	T	<NON_REF>	.	.	END=1305351	GT:DP:GQ:MIN_DP:PL	0/0:4:12:4:0,12,155
I	1305439	.	T	<NON_REF>	.	.	END=1305439	GT:DP:GQ:MIN_DP:PL	0/0:5:12:5:0,12,180
I	1305688	.	G	<NON_REF>	.	.	END=1305688	GT:DP:GQ:MIN_DP:PL	0/0:9:12:9:0,12,180
I	1305855	.	A	<NON_REF>	.	.	END=1305855	GT:DP:GQ:MIN_DP:PL	0/0:8:24:8:0,24,310
I	1306369	.	T	<NON_REF>	.	.	END=1306369	GT:DP:GQ:MIN_DP:PL	0/0:14:36:14:0,36,540
I	1306391	.	T	<NON_REF>	.	.	END=1306391	GT:DP:GQ:MIN_DP:PL	0/0:10:24:10:0,24,360
I	1306831	.	A	<NON_REF>	.	.	END=1306831	GT:DP:GQ:MIN_DP:PL	0/0:18:42:18:0,42,630
I	1306872	.	G	<NON_REF>	.	.	END=1306872	GT:DP:GQ:MIN_DP:PL	0/0:12:27:12:0,27,405
I	1306885	.	T	<NON_REF>	.	.	END=1306885	GT:DP:GQ:MIN_DP:PL	0/0:9:24:9:0,24,360
I	1307315	.	C	<NON_REF>	.	.	END=1307315	GT:DP:GQ:MIN_DP:PL	0/0:9:21:9:0,21,315
I	1307441	.	C	<NON_REF>	.	.	END=1307441	GT:DP:GQ:MIN_DP:PL	0/0:14:27:14:0,27,405
I	1307453	.	G	<NON_REF>	.	.	END=1307453	GT:DP:GQ:MIN_DP:PL	0/0:9:18:9:0,18,270
I	1307680	.	C	<NON_REF>	.	.	END=1307680	GT:DP:GQ:MIN_DP:PL	0/0:17:39:17:0,39,585
I	1307760	.	G	<NON_REF>	.	.	END=1307760	GT:DP:GQ:MIN_DP:PL	0/0:7:18:7:0,18,270
I	1307851	.	A	<NON_REF>	.	.	END=1307851	GT:DP:GQ:MIN_DP:PL	0/0:6:18:6:0,18,233
I	1308138	.	C	<NON_REF>	.	.	END=1308138	GT:DP:GQ:MIN_DP:PL	0/0:7:15:7:0,15,225
I	1308382	.	T	<NON_REF>	.	.	END=1308382	GT:DP:GQ:MIN_DP:PL	0/0:9:27:9:0,27,319
I	1308457	.	G	<NON_REF>	.	.	END=1308457	GT:DP:GQ:MIN_DP:PL	0/0:21:39:21:0,39,585
I	1308674	.	C	<NON_REF>	.	.	END=1308674	GT:DP:GQ:MIN_DP:PL	0/0:9:24:9:0,24,360
I	1308781	.	A	<NON_REF>	.	.	END=1308781	GT:DP:GQ:MIN_DP:PL	0/0:7:3:7:0,3,45
I	1308802	.	G	<NON_REF>	.	.	END=1308802	GT:DP:GQ:MIN_DP:PL	0/0:4:12:4:0,12,133
I	1308875	.	C	<NON_REF>	.	.	END=1308875	GT:DP:GQ:MIN_DP:PL	0/0:16:45:16:0,45,675
I	1308989	.	A	<NON_REF>	.	.	END=1308989	GT:DP:GQ:MIN_DP:PL	0/0:13:36:13:0,36,540
I	1309070	.	G	<NON_REF>	.	.	END=1309070	GT:DP:GQ:MIN_DP:PL	0/0:8:21:8:0,21,315
I	1309704	.	T	<NON_REF>	.	.	END=1309704	GT:DP:GQ:MIN_DP:PL	0/0:6:15:6:0,15,225
I	1309758	.	G	<NON_REF>	.	.	END=1309758	GT:DP:GQ:MIN_DP:PL	0/0:2:6:2:0,6,78
I	1309927	.	G	<NON_REF>	.	.	END=1309927	GT:DP:GQ:MIN_DP:PL	0/0:5:9:5:0,9,135
I	1309990	.	A	<NON_REF>	.	.	END=1309990	GT:DP:GQ:MIN_DP:PL	0/0:4:12:4:0,12,155
I	1310898	.	A	<NON_REF>	.	.	END=1310898	GT:DP:GQ:MIN_DP:PL	0/0:8:0:8:0,0,233
I	1311528	.	C	<NON_REF>	.	.	END=1311528	GT:DP:GQ:MIN_DP:PL	0/0:8:24:8:0,24,310
I	1311559	.	T	<NON_REF>	.	.	END=1311559	GT:DP:GQ:MIN_DP:PL	0/0:6:3:6:0,3,45
I	1312073	.	A	<NON_REF>	.	.	END=1312073	GT:DP:GQ:MIN_DP:PL	0/0:14:39:14:0,39,585
I	1312416	.	C	<NON_REF>	.	.	END=1312416	GT:DP:GQ:MIN_DP:PL	0/0:8:18:8:0,18,270
I	1312955	.	A	<NON_REF>	.	.	END=1312955	GT:DP:GQ:MIN_DP:PL	0/0:6:18:6:0,18,233
I	1313315	.	A	<NON_REF>	.	.	END=1313315	GT:DP:GQ:MIN_DP:PL	0/0:10:27:10:0,27,405
I	1313479	.	A	<NON_REF>	.	.	END=1313479	GT:DP:GQ:MIN_DP:PL	0/0:10:30:10:0,30,380
I	1313707	.	G	<NON_REF>	.	.	END=1313707	GT:DP:GQ:MIN_DP:PL	0/0:7:18:7:0,18,270
I	1313765	.	T	<NON_REF>	.	.	END=1313765	GT:DP:GQ:MIN_DP:PL	0/0:9:9:9:0,9,135
I	1313771	.	T	<NON_REF>	.	.	END=1313771	GT:DP:GQ:MIN_DP:PL	0/0:7:12:7:0,12,180
I	1314076	.	G	<NON_REF>	.	.	END=1314076	GT:DP:GQ:MIN_DP:PL	0/0:13:30:13:0,30,450
I	1314157	.	A	<NON_REF>	.	.	END=1314157	GT:DP:GQ:MIN_DP:PL	0/0:8:12:8:0,12,180
I	1314416	.	T	<NON_REF>	.	.	END=1314416	GT:DP:GQ:MIN_DP:PL	0/0:19:54:19:0,54,810
I	1314835	.	G	<NON_REF>	.	.	END=1314835	GT:DP:GQ:MIN_DP:PL	0/0:12:36:12:0,36,443
I	1315668	.	T	<NON_REF>	.	.	END=1315668	GT:DP:GQ:MIN_DP:PL	0/0:5:12:5:0,12,180
I	1316234	.	A	<NON_REF>	.	.	END=1316234	GT:DP:GQ:MIN_DP:PL	0/0:1:3:1:0,3,39
I	1317254	.	T	<NON_REF>	.	.	END=1317254	GT:DP:GQ:MIN_DP:PL	0/0:7:18:7:0,18,270
I	1317341	.	T	<NON_REF>	.	.	END=1317341	GT:DP:GQ:MIN_DP:PL	0/0:2:6:2:0,6,78
I	1317513	.	G	<NON_REF>	.	.	END=1317513	GT:DP:GQ:MIN_DP:PL	0/0:2:3:2:0,3,45
I	1317529	.	G	<NON_REF>	.	.	END=1317529	GT:DP:GQ:MIN_DP:PL	0/0:1:0:1:0,0,0
I	1319437	.	A	<NON_REF>	.	.	END=1319437	GT:DP:GQ:MIN_DP:PL	0/0:1:3:1:0,3,39
I	1319543	.	A	<NON_REF>	.	.	END=1319543	GT:DP:GQ:MIN_DP:PL	0/0:3:9:3:0,9,116
I	1320689	.	C	<NON_REF>	.	.	END=1320689	GT:DP:GQ:MIN_DP:PL	0/0:4:9:4:0,9,135
I	1320858	.	T	<NON_REF>	.	.	END=1320858	GT:DP:GQ:MIN_DP:PL	0/0:8:18:8:0,18,270
I	1323012	.	T	<NON_REF>	.	.	END=1323012	GT:DP:GQ:MIN_DP:PL	0/0:4:12:4:0,12,155
I	1323154	.	G	<NON_REF>	.	.	END=1323154	GT:DP:GQ:MIN_DP:PL	0/0:0:0:0:0,0,0
I	1323354	.	T	<NON_REF>	.	.	END=1323354	GT:DP:GQ:MIN_DP:PL	0/0:6:18:6:0,18,233
I	1323755	.	T	<NON_REF>	.	.	END=1323755	GT:DP:GQ:MIN_DP:PL	0/0:4:9:4:0,9,135
I	1323894	.	A	<NON_REF>	.	.	END=1323894	GT:DP:GQ:MIN_DP:PL	0/0:9:27:9:0,27,349
I	1324003	.	C	<NON_REF>	.	.	END=1324003	GT:DP:GQ:MIN_DP:PL	0/0:11:30:11:0,30,450
I	1324004	.	G	<NON_REF>	.	.	END=1324004	GT:DP:GQ:MIN_DP:PL	0/0:11:27:11:0,27,405
I	1324570	.	C	<NON_REF>	.	.	END=1324570	GT:DP:GQ:MIN_DP:PL	0/0:6:15:6:0,15,225
I	1325259	.	G	<NON_REF>	.	.	END=1325259	GT:DP:GQ:MIN_DP:PL	0/0:4:6:4:0,6,90
I	1325398	.	G	<NON_REF>	.	.	END=1325398	GT:DP:GQ:MIN_DP:PL	0/0:11:24:11:0,24,360
I	1325751	.	C	<NON_REF>	.	.	END=1325751	GT:DP:GQ:MIN_DP:PL	0/0:4:9:4:0,9,135
I	1327798	.	G	<NON_REF>	.	.	END=1327798	GT:DP:GQ:MIN_DP:PL	0/0:1:0:1:0,0,0
I	1327856	.	A	<NON_REF>	.	.	END=1327856	GT:DP:GQ:MIN_DP:PL	0/0:4:12:4:0,12,155
I	1330334	.	A	<NON_REF>	.	.	END=1330334	GT:DP:GQ:MIN_DP:PL	0/0:4:9:4:0,9,135
I	1331176	.	C	<NON_REF>	.	.	END=1331176	GT:DP:GQ:MIN_DP:PL	0/0:2:3:2:0,3,45
I	1332602	.	A	<NON_REF>	.	.	END=1332602	GT:DP:GQ:MIN_DP:PL	0/0:3:6:3:0,6,90
I	1334805	.	G	<NON_REF>	.	.	END=1334805	GT:DP:GQ:MIN_DP:PL	0/0:2:6:2:0,6,78
I	1337225	.	C	<NON_REF>	.	.	END=1337225	GT:DP:GQ:MIN_DP:PL	0/0:5:12:5:0,12,180
I	1338005	.	T	<NON_REF>	.	.	END=1338005	GT:DP:GQ:MIN_DP:PL	0/0:13:24:13:0,24,360
I	1338959	.	G	<NON_REF>	.	.	END=1338959	GT:DP:GQ:MIN_DP:PL	0/0:4:9:4:0,9,135
I	1338961	.	A	<NON_REF>	.	.	END=1338961	GT:DP:GQ:MIN_DP:PL	0/0:3:9:3:0,9,116
I	1339006	.	T	<NON_REF>	.	.	END=1339006	GT:DP:GQ:MIN_DP:PL	0/0:5:15:5:0,15,194
I	1339115	.	C	<NON_REF>	.	.	END=1339115	GT:DP:GQ:MIN_DP:PL	0/0:11:33:11:0,33,426
I	1339116	.	A	<NON_REF>	.	.	END=1339116	GT:DP:GQ:MIN_DP:PL	0/0:12:36:12:0,36,465
I	1339120	.	A	<NON_REF>	.	.	END=1339120	GT:DP:GQ:MIN_DP:PL	0/0:13:36:13:0,36,540
I	1339137	.	T	<NON_REF>	.	.	END=1339137	GT:DP:GQ:MIN_DP:PL	0/0:13:27:13:0,27,405
I	1339306	.	A	<NON_REF>	.	.	END=1339306	GT:DP:GQ:MIN_DP:PL	0/0:9:27:9:0,27,349
I	1339455	.	G	<NON_REF>	.	.	END=1339455	GT:DP:GQ:MIN_DP:PL	0/0:6:12:6:0,12,180
I	1339573	.	T	<NON_REF>	.	.	END=1339573	GT:DP:GQ:MIN_DP:PL	0/0:2:0:2:0,0,0
I	1339691	.	C	<NON_REF>	.	.	END=1339691	GT:DP:GQ:MIN_DP:PL	0/0:14:36:14:0,36,540
I	1341606	.	A	<NON_REF>	.	.	END=1341606	GT:DP:GQ:MIN_DP:PL	0/0:8:24:8:0,24,310
I	1341662	.	G	<NON_REF>	.	.	END=1341662	GT:DP:GQ:MIN_DP:PL	0/0:5:12:5:0,12,180
I	1341742	.	A	<NON_REF>	.	.	END=1341742	GT:DP:GQ:MIN_DP:PL	0/0:10:30:10:0,30,388
I	1343085	.	A	<NON_REF>	.	.	END=1343085	GT:DP:GQ:MIN_DP:PL	0/0:4:12:4:0,12,133
I	1343210	.	A	<NON_REF>	.	.	END=1343210	GT:DP:GQ:MIN_DP:PL	0/0:1:3:1:0,3,39
I	1343269	.	A	<NON_REF>	.	.	END=1343269	GT:DP:GQ:MIN_DP:PL	0/0:1:3:1:0,3,39
I	1343332	.	G	<NON_REF>	.	.	END=1343332	GT:DP:GQ:MIN_DP:PL	0/0:5:9:5:0,9,135
I	1343357	.	A	<NON_REF>	.	.	END=1343357	GT:DP:GQ:MIN_DP:PL	0/0:2:3:2:0,3,45
I	1343458	.	C	<NON_REF>	.	.	END=1343458	GT:DP:GQ:MIN_DP:PL	0/0:2:6:2:0,6,70
I	1344449	.	C	<NON_REF>	.	.	END=1344449	GT:DP:GQ:MIN_DP:PL	0/0:9:21:9:0,21,315
I	1344750	.	C	<NON_REF>	.	.	END=1344750	GT:DP:GQ:MIN_DP:PL	0/0:1:3:1:0,3,39
I	1344763	.	A	<NON_REF>	.	.	END=1344763	GT:DP:GQ:MIN_DP:PL	0/0:9:27:9:0,27,349
I	1345097	.	C	<NON_REF>	.	.	END=1345097	GT:DP:GQ:MIN_DP:PL	0/0:4:9:4:0,9,135
I	1345341	.	G	<NON_REF>	.	.	END=1345341	GT:DP:GQ:MIN_DP:PL	0/0:6:12:6:0,12,180
I	1345406	.	G	<NON_REF>	.	.	END=1345406	GT:DP:GQ:MIN_DP:PL	0/0:3:9:3:0,9,116
I	1345413	.	T	<NON_REF>	.	.	END=1345414	GT:DP:GQ:MIN_DP:PL	0/0:3:9:3:0,9,116
I	1345439	.	A	<NON_REF>	.	.	END=1345439	GT:DP:GQ:MIN_DP:PL	0/0:4:6:4:0,6,90
I	1345531	.	A	<NON_REF>	.	.	END=1345531	GT:DP:GQ:MIN_DP:PL	0/0:7:15:7:0,15,225
I	1345590	.	C	<NON_REF>	.	.	END=1345590	GT:DP:GQ:MIN_DP:PL	0/0:8:21:8:0,21,315
I	1345629	.	T	<NON_REF>	.	.	END=1345629	GT:DP:GQ:MIN_DP:PL	0/0:10:24:10:0,24,360
I	1345746	.	A	<NON_REF>	.	.	END=1345746	GT:DP:GQ:MIN_DP:PL	0/0:11:18:11:0,18,270
I	1345753	.	C	<NON_REF>	.	.	END=1345753	GT:DP:GQ:MIN_DP:PL	0/0:12:21:12:0,21,315
I	1345764	.	T	<NON_REF>	.	.	END=1345764	GT:DP:GQ:MIN_DP:PL	0/0:8:24:8:0,24,272
I	1345770	.	A	<NON_REF>	.	.	END=1345770	GT:DP:GQ:MIN_DP:PL	0/0:9:24:9:0,24,360
I	1345773	.	T	<NON_REF>	.	.	END=1345773	GT:DP:GQ:MIN_DP:PL	0/0:11:30:11:0,30,450
I	1345888	.	A	<NON_REF>	.	.	END=1345888	GT:DP:GQ:MIN_DP:PL	0/0:2:3:2:0,3,45
I	1345981	.	T	<NON_REF>	.	.	END=1345981	GT:DP:GQ:MIN_DP:PL	0/0:6:18:6:0,18,233
I	1346025	.	T	<NON_REF>	.	.	END=1346025	GT:DP:GQ:MIN_DP:PL	0/0:1:3:1:0,3,39
I	1346029	.	C	<NON_REF>	.	.	END=1346029	GT:DP:GQ:MIN_DP:PL	0/0:1:3:1:0,3,39
I	1346092	.	A	<NON_REF>	.	.	END=1346092	GT:DP:GQ:MIN_DP:PL	0/0:5:12:5:0,12,180
I	1346300	.	A	<NON_REF>	.	.	END=1346300	GT:DP:GQ:MIN_DP:PL	0/0:7:21:7:0,21,227
I	1346341	.	C	<NON_REF>	.	.	END=1346341	GT:DP:GQ:MIN_DP:PL	0/0:5:6:5:0,6,90
I	1346359	.	T	<NON_REF>	.	.	END=1346359	GT:DP:GQ:MIN_DP:PL	0/0:3:6:3:0,6,90
I	1346397	.	A	<NON_REF>	.	.	END=1346397	GT:DP:GQ:MIN_DP:PL	0/0:12:33:12:0,33,495
I	1346411	.	C	<NON_REF>	.	.	END=1346411	GT:DP:GQ:MIN_DP:PL	0/0:15:36:15:0,36,540
I	1346444	.	G	<NON_REF>	.	.	END=1346444	GT:DP:GQ:MIN_DP:PL	0/0:12:24:12:0,24,360
I	1346502	.	A	<NON_REF>	.	.	END=1346502	GT:DP:GQ:MIN_DP:PL	0/0:4:9:4:0,9,135
I	1346516	.	A	<NON_REF>	.	.	END=1346516	GT:DP:GQ:MIN_DP:PL	0/0:3:3:3:0,3,45
I	1346572	.	T	<NON_REF>	.	.	END=1346572	GT:DP:GQ:MIN_DP:PL	0/0:3:9:3:0,9,116
I	1346576	.	C	<NON_REF>	.	.	END=1346576	GT:DP:GQ:MIN_DP:PL	0/0:3:3:3:0,3,45
I	1346823	.	T	<NON_REF>	.	.	END=1346823	GT:DP:GQ:MIN_DP:PL	0/0:9:21:9:0,21,315
I	1346840	.	G	<NON_REF>	.	.	END=1346840	GT:DP:GQ:MIN_DP:PL	0/0:5:12:5:0,12,180
I	1346934	.	A	<NON_REF>	.	.	END=1346934	GT:DP:GQ:MIN_DP:PL	0/0:7:12:7:0,12,180
I	1346941	.	T	<NON_REF>	.	.	END=1346941	GT:DP:GQ:MIN_DP:PL	0/0:6:9:6:0,9,135
I	1346954	.	A	<NON_REF>	.	.	END=1346954	GT:DP:GQ:MIN_DP:PL	0/0:3:9:3:0,9,116
I	1346969	.	A	<NON_REF>	.	.	END=1346969	GT:DP:GQ:MIN_DP:PL	0/0:3:9:3:0,9,116
I	1346990	.	T	<NON_REF>	.	.	END=1346990	GT:DP:GQ:MIN_DP:PL	0/0:3:6:3:0,6,90
I	1347052	.	C	<NON_REF>	.	.	END=1347052	GT:DP:GQ:MIN_DP:PL	0/0:0:0:0:0,0,0
I	1347074	.	C	<NON_REF>	.	.	END=1347074	GT:DP:GQ:MIN_DP:PL	0/0:1:3:1:0,3,39
I	1347083	.	A	<NON_REF>	.	.	END=1347083	GT:DP:GQ:MIN_DP:PL	0/0:1:3:1:0,3,39
I	1347085	.	G	<NON_REF>	.	.	END=1347085	GT:DP:GQ:MIN_DP:PL	0/0:1:3:1:0,3,39
I	1347139	.	A	<NON_REF>	.	.	END=1347139	GT:DP:GQ:MIN_DP:PL	0/0:5:0:5:0,0,139
I	1347150	.	C	<NON_REF>	.	.	END=1347150	GT:DP:GQ:MIN_DP:PL	0/0:5:15:5:0,15,194
I	1347155	.	A	<NON_REF>	.	.	END=1347155	GT:DP:GQ:MIN_DP:PL	0/0:5:12:5:0,12,180
I	1347169	.	A	<NON_REF>	.	.	END=1347169	GT:DP:GQ:MIN_DP:PL	0/0:6:9:6:0,9,135
I	1347339	.	A	<NON_REF>	.	.	END=1347339	GT:DP:GQ:MIN_DP:PL	0/0:9:24:9:0,24,360
I	1347375	.	G	<NON_REF>	.	.	END=1347375	GT:DP:GQ:MIN_DP:PL	0/0:13:27:13:0,27,405
I	1347404	.	T	<NON_REF>	.	.	END=1347404	GT:DP:GQ:MIN_DP:PL	0/0:2:0:2:0,0,0
I	1347464	.	A	<NON_REF>	.	.	END=1347464	GT:DP:GQ:MIN_DP:PL	0/0:4:12:4:0,12,155
I	1347475	.	C	<NON_REF>	.	.	END=1347475	GT:DP:GQ:MIN_DP:PL	0/0:9:24:9:0,24,360
I	1347482	.	G	<NON_REF>	.	.	END=1347482	GT:DP:GQ:MIN_DP:PL	0/0:9:24:9:0,24,360
I	1348134	.	C	<NON_REF>	.	.	END=1348134	GT:DP:GQ:MIN_DP:PL	0/0:3:9:3:0,9,116
I	1348175	.	G	<NON_REF>	.	.	END=1348175	GT:DP:GQ:MIN_DP:PL	0/0:5:12:5:0,12,180
I	1348192	.	A	<NON_REF>	.	.	END=1348192	GT:DP:GQ:MIN_DP:PL	0/0:9:27:9:0,27,349
I	1348195	.	A	<NON_REF>	.	.	END=1348195	GT:DP:GQ:MIN_DP:PL	0/0:11:33:11:0,33,404
I	1348231	.	T	<NON_REF>	.	.	END=1348231	GT:DP:GQ:MIN_DP:PL	0/0:10:9:10:0,9,135
I	1348238	.	T	<NON_REF>	.	.	END=1348238	GT:DP:GQ:MIN_DP:PL	0/0:5:3:5:0,3,45
I	1348251	.	A	<NON_REF>	.	.	END=1348251	GT:DP:GQ:MIN_DP:PL	0/0:1:3:1:0,3,31
I	1348352	.	G	<NON_REF>	.	.	END=1348352	GT:DP:GQ:MIN_DP:PL	0/0:7:21:7:0,21,249
I	1348360	.	A	<NON_REF>	.	.	END=1348360	GT:DP:GQ:MIN_DP:PL	0/0:7:18:7:0,18,270
I	1349188	.	C	<NON_REF>	.	.	END=1349188	GT:DP:GQ:MIN_DP:PL	0/0:8:18:8:0,18,270
I	1349768	.	T	<NON_REF>	.	.	END=1349768	GT:DP:GQ:MIN_DP:PL	0/0:2:3:2:0,3,45
I	1349775	.	T	<NON_REF>	.	.	END=1349775	GT:DP:GQ:MIN_DP:PL	0/0:1:3:1:0,3,39
I	1349850	.	A	<NON_REF>	.	.	END=1349850	GT:DP:GQ:MIN_DP:PL	0/0:0:0:0:0,0,0
I	1349859	.	A	<NON_REF>	.	.	END=1349859	GT:DP:GQ:MIN_DP:PL	0/0:0:0:0:0,0,0
I	1349873	.	T	<NON_REF>	.	.	END=1349873	GT:DP:GQ:MIN_DP:PL	0/0:1:3:1:0,3,39
I	1349882	.	T	<NON_REF>	.	.	END=1349882	GT:DP:GQ:MIN_DP:PL	0/0:1:3:1:0,3,39
I	1349949	.	G	<NON_REF>	.	.	END=1349949	GT:DP:GQ:MIN_DP:PL	0/0:7:21:7:0,21,219
I	1350048	.	A	<NON_REF>	.	.	END=1350048	GT:DP:GQ:MIN_DP:PL	0/0:7:15:7:0,15,225
I	1350136	.	A	<NON_REF>	.	.	END=1350136	GT:DP:GQ:MIN_DP:PL	0/0:1:3:1:0,3,39
I	1350312	.	T	<NON_REF>	.	.	END=1350312	GT:DP:GQ:MIN_DP:PL	0/0:8:15:8:0,15,225
I	1350423	.	G	<NON_REF>	.	.	END=1350423	GT:DP:GQ:MIN_DP:PL	0/0:8:18:8:0,18,270
I	1350454	.	C	<NON_REF>	.	.	END=1350454	GT:DP:GQ:MIN_DP:PL	0/0:5:15:5:0,15,194
I	1350462	.	A	<NON_REF>	.	.	END=1350462	GT:DP:GQ:MIN_DP:PL	0/0:5:15:5:0,15,194
I	1350472	.	C	<NON_REF>	.	.	END=1350472	GT:DP:GQ:MIN_DP:PL	0/0:6:15:6:0,15,225
I	1350476	.	T	<NON_REF>	.	.	END=1350476	GT:DP:GQ:MIN_DP:PL	0/0:8:18:8:0,18,270
I	1350480	.	A	<NON_REF>	.	.	END=1350480	GT:DP:GQ:MIN_DP:PL	0/0:9:15:9:0,15,225
I	1350484	.	G	<NON_REF>	.	.	END=1350484	GT:DP:GQ:MIN_DP:PL	0/0:7:12:7:0,12,180
I	1350488	.	G	<NON_REF>	.	.	END=1350488	GT:DP:GQ:MIN_DP:PL	0/0:6:12:6:0,12,180
I	1350503	.	A	<NON_REF>	.	.	END=1350503	GT:DP:GQ:MIN_DP:PL	0/0:4:12:4:0,12,147
I	1350534	.	A	<NON_REF>	.	.	END=1350534	GT:DP:GQ:MIN_DP:PL	0/0:1:3:1:0,3,39
I	1350540	.	C	<NON_REF>	.	.	END=1350540	GT:DP:GQ:MIN_DP:PL	0/0:5:15:5:0,15,194
I	1350542	.	A	<NON_REF>	.	.	END=1350542	GT:DP:GQ:MIN_DP:PL	0/0:5:15:5:0,15,194
I	1350554	.	T	<NON_REF>	.	.	END=1350554	GT:DP:GQ:MIN_DP:PL	0/0:6:18:6:0,18,233
I	1350556	.	G	<NON_REF>	.	.	END=1350556	GT:DP:GQ:MIN_DP:PL	0/0:6:18:6:0,18,233
I	1350561	.	T	<NON_REF>	.	.	END=1350561	GT:DP:GQ:MIN_DP:PL	0/0:6:18:6:0,18,233
I	1350635	.	A	<NON_REF>	.	.	END=1350635	GT:DP:GQ:MIN_DP:PL	0/0:1:0:1:0,0,0
I	1350706	.	G	<NON_REF>	.	.	END=1350706	GT:DP:GQ:MIN_DP:PL	0/0:10:27:10:0,27,405
I	1350716	.	T	<NON_REF>	.	.	END=1350716	GT:DP:GQ:MIN_DP:PL	0/0:9:18:9:0,18,270
I	1350767	.	T	<NON_REF>	.	.	END=1350767	GT:DP:GQ:MIN_DP:PL	0/0:8:15:8:0,15,225
I	1351931	.	T	<NON_REF>	.	.	END=1351931	GT:DP:GQ:MIN_DP:PL	0/0:3:9:3:0,9,116
I	1351957	.	A	<NON_REF>	.	.	END=1351957	GT:DP:GQ:MIN_DP:PL	0/0:3:9:3:0,9,94
I	1352006	.	C	<NON_REF>	.	.	END=1352006	GT:DP:GQ:MIN_DP:PL	0/0:8:21:8:0,21,315
I	1352177	.	C	<NON_REF>	.	.	END=1352177	GT:DP:GQ:MIN_DP:PL	0/0:2:3:2:0,3,45
I	1352183	.	C	<NON_REF>	.	.	END=1352183	GT:DP:GQ:MIN_DP:PL	0/0:2:0:2:0,0,0
I	1352241	.	A	<NON_REF>	.	.	END=1352241	GT:DP:GQ:MIN_DP:PL	0/0:1:0:1:0,0,0
I	1352262	.	A	<NON_REF>	.	.	END=1352262	GT:DP:GQ:MIN_DP:PL	0/0:0:0:0:0,0,0
I	1352304	.	A	<NON_REF>	.	.	END=1352304	GT:DP:GQ:MIN_DP:PL	0/0:5:15:5:0,15,194
I	1352323	.	T	<NON_REF>	.	.	END=1352323	GT:DP:GQ:MIN_DP:PL	0/0:6:12:6:0,12,180
I	1352543	.	A	<NON_REF>	.	.	END=1352543	GT:DP:GQ:MIN_DP:PL	0/0:6:9:6:0,9,135
I	1352551	.	G	<NON_REF>	.	.	END=1352551	GT:DP:GQ:MIN_DP:PL	0/0:4:9:4:0,9,135
I	1352578	.	C	<NON_REF>	.	.	END=1352578	GT:DP:GQ:MIN_DP:PL	0/0:2:3:2:0,3,45
I	1352607	.	C	<NON_REF>	.	.	END=1352607	GT:DP:GQ:MIN_DP:PL	0/0:1:0:1:0,0,0
I	1352627	.	A	<NON_REF>	.	.	END=1352627	GT:DP:GQ:MIN_DP:PL	0/0:0:0:0:0,0,0
I	1352669	.	C	<NON_REF>	.	.	END=1352669	GT:DP:GQ:MIN_DP:PL	0/0:4:12:4:0,12,155
I	1352697	.	C	<NON_REF>	.	.	END=1352697	GT:DP:GQ:MIN_DP:PL	0/0:6:0:6:0,0,147
I	1352801	.	A	<NON_REF>	.	.	END=1352801	GT:DP:GQ:MIN_DP:PL	0/0:2:6:2:0,6,78
I	1352955	.	A	<NON_REF>	.	.	END=1352955	GT:DP:GQ:MIN_DP:PL	0/0:3:9:3:0,9,92
I	1352959	.	A	<NON_REF>	.	.	END=1352959	GT:DP:GQ:MIN_DP:PL	0/0:3:9:3:0,9,108
I	1353021	.	A	<NON_REF>	.	.	END=1353021	GT:DP:GQ:MIN_DP:PL	0/0:7:18:7:0,18,270
I	1353025	.	G	<NON_REF>	.	.	END=1353025	GT:DP:GQ:MIN_DP:PL	0/0:9:27:9:0,27,341
I	1353139	.	C	<NON_REF>	.	.	END=1353139	GT:DP:GQ:MIN_DP:PL	0/0:1:0:1:0,0,0
I	1353203	.	A	<NON_REF>	.	.	END=1353203	GT:DP:GQ:MIN_DP:PL	0/0:4:9:4:0,9,135
I	1353313	.	A	<NON_REF>	.	.	END=1353313	GT:DP:GQ:MIN_DP:PL	0/0:7:18:7:0,18,270
I	1353478	.	G	<NON_REF>	.	.	END=1353478	GT:DP:GQ:MIN_DP:PL	0/0:0:0:0:0,0,0
I	1353482	.	A	<NON_REF>	.	.	END=1353482	GT:DP:GQ:MIN_DP:PL	0/0:1:3:1:0,3,39
I	1353613	.	C	<NON_REF>	.	.	END=1353613	GT:DP:GQ:MIN_DP:PL	0/0:3:6:3:0,6,90
I	1353989	.	T	<NON_REF>	.	.	END=1353989	GT:DP:GQ:MIN_DP:PL	0/0:10:12:10:0,12,180
I	1353998	.	C	<NON_REF>	.	.	END=1353998	GT:DP:GQ:MIN_DP:PL	0/0:6:9:6:0,9,135
I	1354000	.	C	<NON_REF>	.	.	END=1354000	GT:DP:GQ:MIN_DP:PL	0/0:6:9:6:0,9,135
I	1354020	.	C	<NON_REF>	.	.	END=1354020	GT:DP:GQ:MIN_DP:PL	0/0:3:6:3:0,6,90
I	1354339	.	C	<NON_REF>	.	.	END=1354339	GT:DP:GQ:MIN_DP:PL	0/0:0:0:0:0,0,0
I	1354354	.	G	<NON_REF>	.	.	END=1354354	GT:DP:GQ:MIN_DP:PL	0/0:0:0:0:0,0,0
I	1354466	.	G	<NON_REF>	.	.	END=1354466	GT:DP:GQ:MIN_DP:PL	0/0:0:0:0:0,0,0
I	1354498	.	A	<NON_REF>	.	.	END=1354498	GT:DP:GQ:MIN_DP:PL	0/0:0:0:0:0,0,0
I	1354645	.	C	<NON_REF>	.	.	END=1354645	GT:DP:GQ:MIN_DP:PL	0/0:0:0:0:0,0,0
I	1354868	.	T	<NON_REF>	.	.	END=1354868	GT:DP:GQ:MIN_DP:PL	0/0:2:6:2:0,6,78
I	1354950	.	A	<NON_REF>	.	.	END=1354951	GT:DP:GQ:MIN_DP:PL	0/0:1:3:1:0,3,39
I	1355018	.	A	<NON_REF>	.	.	END=1355018	GT:DP:GQ:MIN_DP:PL	0/0:3:6:3:0,6,90
I	1355027	.	T	<NON_REF>	.	.	END=1355027	GT:DP:GQ:MIN_DP:PL	0/0:2:6:2:0,6,78
I	1355233	.	G	<NON_REF>	.	.	END=1355233	GT:DP:GQ:MIN_DP:PL	0/0:2:6:2:0,6,78
I	1355295	.	A	<NON_REF>	.	.	END=1355295	GT:DP:GQ:MIN_DP:PL	0/0:2:3:2:0,3,45
I	1355306	.	G	<NON_REF>	.	.	END=1355306	GT:DP:GQ:MIN_DP:PL	0/0:4:9:4:0,9,135
I	1355330	.	T	<NON_REF>	.	.	END=1355330	GT:DP:GQ:MIN_DP:PL	0/0:3:9:3:0,9,116
I	1355515	.	G	<NON_REF>	.	.	END=1355515	GT:DP:GQ:MIN_DP:PL	0/0:2:6:2:0,6,78
I	1355517	.	A	<NON_REF>	.	.	END=1355517	GT:DP:GQ:MIN_DP:PL	0/0:2:6:2:0,6,78
I	1355545	.	A	<NON_REF>	.	.	END=1355545	GT:DP:GQ:MIN_DP:PL	0/0:5:15:5:0,15,166
I	1355550	.	T	<NON_REF>	.	.	END=1355550	GT:DP:GQ:MIN_DP:PL	0/0:5:9:5:0,9,135
I	1355578	.	A	<NON_REF>	.	.	END=1355578	GT:DP:GQ:MIN_DP:PL	0/0:4:9:4:0,9,135
I	1355589	.	G	<NON_REF>	.	.	END=1355589	GT:DP:GQ:MIN_DP:PL	0/0:3:0:3:0,0,61
I	1355615	.	G	<NON_REF>	.	.	END=1355615	GT:DP:GQ:MIN_DP:PL	0/0:2:0:2:0,0,22
I	1355636	.	A	<NON_REF>	.	.	END=1355636	GT:DP:GQ:MIN_DP:PL	0/0:3:9:3:0,9,116
I	1355648	.	G	<NON_REF>	.	.	END=1355648	GT:DP:GQ:MIN_DP:PL	0/0:3:6:3:0,6,90
I	1355681	.	G	<NON_REF>	.	.	END=1355681	GT:DP:GQ:MIN_DP:PL	0/0:2:0:2:0,0,0
I	1355798	.	A	<NON_REF>	.	.	END=1355798	GT:DP:GQ:MIN_DP:PL	0/0:13:30:13:0,30,450
I	1355803	.	T	<NON_REF>	.	.	END=1355803	GT:DP:GQ:MIN_DP:PL	0/0:12:24:12:0,24,360
I	1355850	.	T	<NON_REF>	.	.	END=1355850	GT:DP:GQ:MIN_DP:PL	0/0:4:9:4:0,9,135
I	1355894	.	A	<NON_REF>	.	.	END=1355894	GT:DP:GQ:MIN_DP:PL	0/0:3:6:3:0,6,90
I	1355904	.	A	<NON_REF>	.	.	END=1355904	GT:DP:GQ:MIN_DP:PL	0/0:3:3:3:0,3,45
I	1356037	.	T	<NON_REF>	.	.	END=1356037	GT:DP:GQ:MIN_DP:PL	0/0:4:6:4:0,6,90
I	1356040	.	T	<NON_REF>	.	.	END=1356040	GT:DP:GQ:MIN_DP:PL	0/0:4:9:4:0,9,135
I	1356066	.	T	<NON_REF>	.	.	END=1356066	GT:DP:GQ:MIN_DP:PL	0/0:10:24:10:0,24,360
I	1356071	.	A	<NON_REF>	.	.	END=1356071	GT:DP:GQ:MIN_DP:PL	0/0:11:0:11:0,0,349
I	1356111	.	C	<NON_REF>	.	.	END=1356111	GT:DP:GQ:MIN_DP:PL	0/0:7:15:7:0,15,225
I	1356327	.	A	<NON_REF>	.	.	END=1356327	GT:DP:GQ:MIN_DP:PL	0/0:18:51:18:0,51,765
I	1356340	.	C	<NON_REF>	.	.	END=1356340	GT:DP:GQ:MIN_DP:PL	0/0:16:36:16:0,36,540
I	1356380	.	G	<NON_REF>	.	.	END=1356380	GT:DP:GQ:MIN_DP:PL	0/0:2:3:2:0,3,45
I	1356439	.	G	<NON_REF>	.	.	END=1356439	GT:DP:GQ:MIN_DP:PL	0/0:1:3:1:0,3,39
I	1356844	.	T	<NON_REF>	.	.	END=1356844	GT:DP:GQ:MIN_DP:PL	0/0:0:0:0:0,0,0
I	1356863	.	C	<NON_REF>	.	.	END=1356863	GT:DP:GQ:MIN_DP:PL	0/0:1:3:1:0,3,31
I	1357112	.	G	<NON_REF>	.	.	END=1357112	GT:DP:GQ:MIN_DP:PL	0/0:3:9:3:0,9,116
I	1357152	.	T	<NON_REF>	.	.	END=1357152	GT:DP:GQ:MIN_DP:PL	0/0:3:3:3:0,3,45
I	1357154	.	C	<NON_REF>	.	.	END=1357154	GT:DP:GQ:MIN_DP:PL	0/0:2:3:2:0,3,45
I	1357169	.	C	<NON_REF>	.	.	END=1357169	GT:DP:GQ:MIN_DP:PL	0/0:1:3:1:0,3,39
I	1358016	.	G	<NON_REF>	.	.	END=1358016	GT:DP:GQ:MIN_DP:PL	0/0:7:21:7:0,21,263
I	1358025	.	T	<NON_REF>	.	.	END=1358025	GT:DP:GQ:MIN_DP:PL	0/0:7:21:7:0,21,241
I	1358129	.	A	<NON_REF>	.	.	END=1358129	GT:DP:GQ:MIN_DP:PL	0/0:5:6:5:0,6,90
I	1358193	.	T	<NON_REF>	.	.	END=1358193	GT:DP:GQ:MIN_DP:PL	0/0:3:9:3:0,9,116
I	1358197	.	C	<NON_REF>	.	.	END=1358197	GT:DP:GQ:MIN_DP:PL	0/0:3:6:3:0,6,90
I	1358214	.	A	<NON_REF>	.	.	END=1358214	GT:DP:GQ:MIN_DP:PL	0/0:3:9:3:0,9,116
I	1358241	.	C	<NON_REF>	.	.	END=1358241	GT:DP:GQ:MIN_DP:PL	0/0:5:12:5:0,12,180
I	1358348	.	C	<NON_REF>	.	.	END=1358348	GT:DP:GQ:MIN_DP:PL	0/0:5:15:5:0,15,194
I	1358430	.	G	<NON_REF>	.	.	END=1358430	GT:DP:GQ:MIN_DP:PL	0/0:5:9:5:0,9,135
I	1358441	.	A	<NON_REF>	.	.	END=1358441	GT:DP:GQ:MIN_DP:PL	0/0:4:12:4:0,12,155
I	1358506	.	A	<NON_REF>	.	.	END=1358506	GT:DP:GQ:MIN_DP:PL	0/0:4:3:4:0,3,45
I	1358526	.	C	<NON_REF>	.	.	END=1358526	GT:DP:GQ:MIN_DP:PL	0/0:3:6:3:0,6,90
I	1358541	.	T	<NON_REF>	.	.	END=1358541	GT:DP:GQ:MIN_DP:PL	0/0:2:6:2:0,6,78
I	1358554	.	C	<NON_REF>	.	.	END=1358554	GT:DP:GQ:MIN_DP:PL	0/0:3:9:3:0,9,108
I	1358617	.	C	<NON_REF>	.	.	END=1358617	GT:DP:GQ:MIN_DP:PL	0/0:10:18:10:0,18,270
I	1358667	.	C	<NON_REF>	.	.	END=1358667	GT:DP:GQ:MIN_DP:PL	0/0:7:0:7:0,0,194
I	1358697	.	T	<NON_REF>	.	.	END=1358697	GT:DP:GQ:MIN_DP:PL	0/0:4:9:4:0,9,135
I	1358726	.	A	<NON_REF>	.	.	END=1358726	GT:DP:GQ:MIN_DP:PL	0/0:7:0:7:0,0,186
I	1358737	.	T	<NON_REF>	.	.	END=1358738	GT:DP:GQ:MIN_DP:PL	0/0:5:12:5:0,12,180
I	1358750	.	A	<NON_REF>	.	.	END=1358750	GT:DP:GQ:MIN_DP:PL	0/0:5:3:5:0,3,45
I	1358753	.	A	<NON_REF>	.	.	END=1358753	GT:DP:GQ:MIN_DP:PL	0/0:4:3:4:0,3,45
I	1358784	.	T	<NON_REF>	.	.	END=1358784	GT:DP:GQ:MIN_DP:PL	0/0:4:12:4:0,12,155
I	1358809	.	C	<NON_REF>	.	.	END=1358809	GT:DP:GQ:MIN_DP:PL	0/0:4:12:4:0,12,111
I	1358840	.	T	<NON_REF>	.	.	END=1358840	GT:DP:GQ:MIN_DP:PL	0/0:2:3:2:0,3,45
I	1358868	.	T	<NON_REF>	.	.	END=1358869	GT:DP:GQ:MIN_DP:PL	0/0:1:3:1:0,3,39
I	1358886	.	T	<NON_REF>	.	.	END=1358886	GT:DP:GQ:MIN_DP:PL	0/0:6:18:6:0,18,225
I	1358928	.	C	<NON_REF>	.	.	END=1358928	GT:DP:GQ:MIN_DP:PL	0/0:11:21:11:0,21,315
I	1359468	.	G	<NON_REF>	.	.	END=1359468	GT:DP:GQ:MIN_DP:PL	0/0:3:9:3:0,9,116
I	1360194	.	T	<NON_REF>	.	.	END=1360194	GT:DP:GQ:MIN_DP:PL	0/0:0:0:0:0,0,0
I	1360216	.	T	<NON_REF>	.	.	END=1360216	GT:DP:GQ:MIN_DP:PL	0/0:5:15:5:0,15,172
I	1360218	.	C	<NON_REF>	.	.	END=1360218	GT:DP:GQ:MIN_DP:PL	0/0:6:18:6:0,18,210
I	1360400	.	A	<NON_REF>	.	.	END=1360400	GT:DP:GQ:MIN_DP:PL	0/0:1:0:1:0,0,0
I	1360414	.	T	<NON_REF>	.	.	END=1360414	GT:DP:GQ:MIN_DP:PL	0/0:2:6:2:0,6,78
I	1360564	.	T	<NON_REF>	.	.	END=1360564	GT:DP:GQ:MIN_DP:PL	0/0:3:3:3:0,3,45
I	1360647	.	A	<NON_REF>	.	.	END=1360647	GT:DP:GQ:MIN_DP:PL	0/0:3:9:3:0,9,108
I	1360906	.	A	<NON_REF>	.	.	END=1360906	GT:DP:GQ:MIN_DP:PL	0/0:8:15:8:0,15,225
I	1361077	.	T	<NON_REF>	.	.	END=1361077	GT:DP:GQ:MIN_DP:PL	0/0:1:3:1:0,3,39
I	1361108	.	A	<NON_REF>	.	.	END=1361108	GT:DP:GQ:MIN_DP:PL	0/0:1:3:1:0,3,39
I	1361644	.	A	<NON_REF>	.	.	END=1361644	GT:DP:GQ:MIN_DP:PL	0/0:1:3:1:0,3,39
I	1361839	.	T	<NON_REF>	.	.	END=1361839	GT:DP:GQ:MIN_DP:PL	0/0:3:3:3:0,3,45
I	1361899	.	T	<NON_REF>	.	.	END=1361899	GT:DP:GQ:MIN_DP:PL	0/0:12:30:12:0,30,450
I	1362196	.	C	<NON_REF>	.	.	END=1362196	GT:DP:GQ:MIN_DP:PL	0/0:2:3:2:0,3,45
I	1364053	.	A	<NON_REF>	.	.	END=1364053	GT:DP:GQ:MIN_DP:PL	0/0:5:15:5:0,15,194
I	1364064	.	A	<NON_REF>	.	.	END=1364064	GT:DP:GQ:MIN_DP:PL	0/0:5:15:5:0,15,172
I	1364458	.	G	<NON_REF>	.	.	END=1364458	GT:DP:GQ:MIN_DP:PL	0/0:5:9:5:0,9,135
I	1364657	.	G	<NON_REF>	.	.	END=1364657	GT:DP:GQ:MIN_DP:PL	0/0:12:33:12:0,33,495
I	1364666	.	G	<NON_REF>	.	.	END=1364666	GT:DP:GQ:MIN_DP:PL	0/0:14:24:14:0,24,360
I	1364673	.	G	<NON_REF>	.	.	END=1364673	GT:DP:GQ:MIN_DP:PL	0/0:13:21:13:0,21,315
I	1364803	.	C	<NON_REF>	.	.	END=1364803	GT:DP:GQ:MIN_DP:PL	0/0:3:9:3:0,9,116
I	1364894	.	A	<NON_REF>	.	.	END=1364894	GT:DP:GQ:MIN_DP:PL	0/0:2:0:2:0,0,0
I	1364914	.	A	<NON_REF>	.	.	END=1364914	GT:DP:GQ:MIN_DP:PL	0/0:2:6:2:0,6,78
I	1365015	.	C	<NON_REF>	.	.	END=1365015	GT:DP:GQ:MIN_DP:PL	0/0:10:9:10:0,9,135
I	1365048	.	T	<NON_REF>	.	.	END=1365048	GT:DP:GQ:MIN_DP:PL	0/0:2:3:2:0,3,45
I	1365088	.	C	<NON_REF>	.	.	END=1365088	GT:DP:GQ:MIN_DP:PL	0/0:3:6:3:0,6,90
I	1365094	.	G	<NON_REF>	.	.	END=1365094	GT:DP:GQ:MIN_DP:PL	0/0:3:9:3:0,9,116
I	1365096	.	C	<NON_REF>	.	.	END=1365096	GT:DP:GQ:MIN_DP:PL	0/0:3:9:3:0,9,116
I	1366054	.	A	<NON_REF>	.	.	END=1366054	GT:DP:GQ:MIN_DP:PL	0/0:1:3:1:0,3,39
I	1366497	.	G	<NON_REF>	.	.	END=1366497	GT:DP:GQ:MIN_DP:PL	0/0:0:0:0:0,0,0
I	1366500	.	T	<NON_REF>	.	.	END=1366500	GT:DP:GQ:MIN_DP:PL	0/0:0:0:0:0,0,0
I	1366634	.	A	<NON_REF>	.	.	END=1366634	GT:DP:GQ:MIN_DP:PL	0/0:12:18:12:0,18,270
I	1367055	.	T	<NON_REF>	.	.	END=1367055	GT:DP:GQ:MIN_DP:PL	0/0:3:6:3:0,6,90
I	1367103	.	T	<NON_REF>	.	.	END=1367103	GT:DP:GQ:MIN_DP:PL	0/0:0:0:0:0,0,0
I	1367263	.	A	<NON_REF>	.	.	END=1367263	GT:DP:GQ:MIN_DP:PL	0/0:5:15:5:0,15,194
I	1367617	.	A	<NON_REF>	.	.	END=1367617	GT:DP:GQ:MIN_DP:PL	0/0:6:12:6:0,12,180
I	1367898	.	A	<NON_REF>	.	.	END=1367898	GT:DP:GQ:MIN_DP:PL	0/0:0:0:0:0,0,0
I	1367901	.	A	<NON_REF>	.	.	END=1367901	GT:DP:GQ:MIN_DP:PL	0/0:1:3:1:0,3,39
I	1367923	.	A	<NON_REF>	.	.	END=1367923	GT:DP:GQ:MIN_DP:PL	0/0:7:21:7:0,21,211
I	1368598	.	A	<NON_REF>	.	.	END=1368598	GT:DP:GQ:MIN_DP:PL	0/0:11:24:11:0,24,360
I	1368718	.	T	<NON_REF>	.	.	END=1368718	GT:DP:GQ:MIN_DP:PL	0/0:8:21:8:0,21,315
I	1368719	.	T	<NON_REF>	.	.	END=1368719	GT:DP:GQ:MIN_DP:PL	0/0:8:0:8:0,0,225
I	1368749	.	A	<NON_REF>	.	.	END=1368749	GT:DP:GQ:MIN_DP:PL	0/0:2:6:2:0,6,78
I	1369614	.	A	<NON_REF>	.	.	END=1369614	GT:DP:GQ:MIN_DP:PL	0/0:6:15:6:0,15,225
I	1369693	.	T	<NON_REF>	.	.	END=1369693	GT:DP:GQ:MIN_DP:PL	0/0:0:0:0:0,0,0
I	1369912	.	C	<NON_REF>	.	.	END=1369913	GT:DP:GQ:MIN_DP:PL	0/0:5:15:5:0,15,186
I	1370452	.	G	<NON_REF>	.	.	END=1370452	GT:DP:GQ:MIN_DP:PL	0/0:5:0:5:0,0,0
I	1370814	.	T	<NON_REF>	.	.	END=1370814	GT:DP:GQ:MIN_DP:PL	0/0:3:6:3:0,6,90
I	1370816	.	T	<NON_REF>	.	.	END=1370816	GT:DP:GQ:MIN_DP:PL	0/0:3:6:3:0,6,90
I	1370842	.	C	<NON_REF>	.	.	END=1370842	GT:DP:GQ:MIN_DP:PL	0/0:10:30:10:0,30,388
I	1371046	.	G	<NON_REF>	.	.	END=1371046	GT:DP:GQ:MIN_DP:PL	0/0:2:6:2:0,6,78
I	1371123	.	T	<NON_REF>	.	.	END=1371123	GT:DP:GQ:MIN_DP:PL	0/0:6:9:6:0,9,135
I	1374019	.	A	<NON_REF>	.	.	END=1374019	GT:DP:GQ:MIN_DP:PL	0/0:1:0:1:0,0,0
I	1374124	.	T	<NON_REF>	.	.	END=1374124	GT:DP:GQ:MIN_DP:PL	0/0:1:3:1:0,3,39
I	1374126	.	A	<NON_REF>	.	.	END=1374126	GT:DP:GQ:MIN_DP:PL	0/0:1:3:1:0,3,39
I	1374130	.	A	<NON_REF>	.	.	END=1374130	GT:DP:GQ:MIN_DP:PL	0/0:1:3:1:0,3,39
I	1374138	.	A	<NON_REF>	.	.	END=1374138	GT:DP:GQ:MIN_DP:PL	0/0:1:3:1:0,3,39
I	1375046	.	G	<NON_REF>	.	.	END=1375046	GT:DP:GQ:MIN_DP:PL	0/0:1:3:1:0,3,39
I	1375560	.	A	<NON_REF>	.	.	END=1375560	GT:DP:GQ:MIN_DP:PL	0/0:7:21:7:0,21,271
I	1375701	.	C	<NON_REF>	.	.	END=1375701	GT:DP:GQ:MIN_DP:PL	0/0:10:27:10:0,27,405
I	1375735	.	C	<NON_REF>	.	.	END=1375735	GT:DP:GQ:MIN_DP:PL	0/0:3:6:3:0,6,90
I	1375940	.	A	<NON_REF>	.	.	END=1375940	GT:DP:GQ:MIN_DP:PL	0/0:2:3:2:0,3,45
I	1375946	.	C	<NON_REF>	.	.	END=1375946	GT:DP:GQ:MIN_DP:PL	0/0:4:9:4:0,9,135
I	1375949	.	G	<NON_REF>	.	.	END=1375949	GT:DP:GQ:MIN_DP:PL	0/0:4:9:4:0,9,135
I	1376720	.	T	<NON_REF>	.	.	END=1376720	GT:DP:GQ:MIN_DP:PL	0/0:0:0:0:0,0,0
I	1376744	.	A	<NON_REF>	.	.	END=1376744	GT:DP:GQ:MIN_DP:PL	0/0:9:27:9:0,27,341
I	1376750	.	C	<NON_REF>	.	.	END=1376750	GT:DP:GQ:MIN_DP:PL	0/0:9:27:9:0,27,349
I	1376767	.	T	<NON_REF>	.	.	END=1376767	GT:DP:GQ:MIN_DP:PL	0/0:14:39:14:0,39,585
I	1376789	.	T	<NON_REF>	.	.	END=1376789	GT:DP:GQ:MIN_DP:PL	0/0:10:21:10:0,21,315
I	1376854	.	C	<NON_REF>	.	.	END=1376854	GT:DP:GQ:MIN_DP:PL	0/0:5:9:5:0,9,135
I	1377008	.	A	<NON_REF>	.	.	END=1377008	GT:DP:GQ:MIN_DP:PL	0/0:5:12:5:0,12,180
I	1377393	.	T	<NON_REF>	.	.	END=1377393	GT:DP:GQ:MIN_DP:PL	0/0:6:15:6:0,15,225
I	1377455	.	A	<NON_REF>	.	.	END=1377455	GT:DP:GQ:MIN_DP:PL	0/0:1:3:1:0,3,39
I	1377526	.	G	<NON_REF>	.	.	END=1377526	GT:DP:GQ:MIN_DP:PL	0/0:8:15:8:0,15,225
I	1377530	.	A	<NON_REF>	.	.	END=1377530	GT:DP:GQ:MIN_DP:PL	0/0:6:15:6:0,15,225
I	1377550	.	T	<NON_REF>	.	.	END=1377550	GT:DP:GQ:MIN_DP:PL	0/0:6:9:6:0,9,135
I	1377576	.	T	<NON_REF>	.	.	END=1377576	GT:DP:GQ:MIN_DP:PL	0/0:2:3:2:0,3,45
I	1377582	.	T	<NON_REF>	.	.	END=1377582	GT:DP:GQ:MIN_DP:PL	0/0:1:0:1:0,0,0
I	1377604	.	T	<NON_REF>	.	.	END=1377604	GT:DP:GQ:MIN_DP:PL	0/0:0:0:0:0,0,0
I	1377641	.	T	<NON_REF>	.	.	END=1377641	GT:DP:GQ:MIN_DP:PL	0/0:2:6:2:0,6,78
I	1377750	.	G	<NON_REF>	.	.	END=1377750	GT:DP:GQ:MIN_DP:PL	0/0:2:6:2:0,6,78
I	1378285	.	T	<NON_REF>	.	.	END=1378285	GT:DP:GQ:MIN_DP:PL	0/0:4:3:4:0,3,45
I	1378540	.	A	<NON_REF>	.	.	END=1378540	GT:DP:GQ:MIN_DP:PL	0/0:1:3:1:0,3,39
I	1378577	.	C	CT,<NON_REF>	29.74	.	BaseQRankSum=-1.683;ClippingRankSum=0.000;DP=15;ExcessHet=3.0103;MLEAC=1,0;MLEAF=0.500,0.00;MQRankSum=-1.508;RAW_MQ=26296.00;ReadPosRankSum=0.000	GT:AD:DP:GQ:PL:SB	0/1:11,4,0:15:67:67,0,267,101,279,379:0,11,1,3
I	1378646	.	C	<NON_REF>	.	.	END=1378646	GT:DP:GQ:MIN_DP:PL	0/0:7:12:7:0,12,180
I	1378861	.	T	<NON_REF>	.	.	END=1378861	GT:DP:GQ:MIN_DP:PL	0/0:4:12:4:0,12,155
I	1378891	.	A	<NON_REF>	.	.	END=1378891	GT:DP:GQ:MIN_DP:PL	0/0:10:24:10:0,24,360
I	1378948	.	G	<NON_REF>	.	.	END=1378948	GT:DP:GQ:MIN_DP:PL	0/0:4:9:4:0,9,135
I	1379090	.	T	<NON_REF>	.	.	END=1379090	GT:DP:GQ:MIN_DP:PL	0/0:0:0:0:0,0,0
I	1379145	.	C	<NON_REF>	.	.	END=1379145	GT:DP:GQ:MIN_DP:PL	0/0:2:6:2:0,6,78
I	1379204	.	G	<NON_REF>	.	.	END=1379204	GT:DP:GQ:MIN_DP:PL	0/0:0:0:0:0,0,0
I	1379550	.	T	<NON_REF>	.	.	END=1379550	GT:DP:GQ:MIN_DP:PL	0/0:6:18:6:0,18,233
I	1379564	.	A	<NON_REF>	.	.	END=1379564	GT:DP:GQ:MIN_DP:PL	0/0:4:12:4:0,12,155
I	1379654	.	T	<NON_REF>	.	.	END=1379654	GT:DP:GQ:MIN_DP:PL	0/0:0:0:0:0,0,0
I	1379785	.	A	<NON_REF>	.	.	END=1379785	GT:DP:GQ:MIN_DP:PL	0/0:5:12:5:0,12,180
I	1379792	.	T	<NON_REF>	.	.	END=1379792	GT:DP:GQ:MIN_DP:PL	0/0:5:15:5:0,15,172
I	1379956	.	A	<NON_REF>	.	.	END=1379956	GT:DP:GQ:MIN_DP:PL	0/0:5:0:5:0,0,94
I	1380119	.	G	<NON_REF>	.	.	END=1380119	GT:DP:GQ:MIN_DP:PL	0/0:1:0:1:0,0,0
I	1380160	.	C	<NON_REF>	.	.	END=1380160	GT:DP:GQ:MIN_DP:PL	0/0:7:21:7:0,21,271
I	1380340	.	A	<NON_REF>	.	.	END=1380340	GT:DP:GQ:MIN_DP:PL	0/0:3:9:3:0,9,116
I	1380503	.	T	<NON_REF>	.	.	END=1380503	GT:DP:GQ:MIN_DP:PL	0/0:1:3:1:0,3,39
I	1380615	.	G	<NON_REF>	.	.	END=1380615	GT:DP:GQ:MIN_DP:PL	0/0:7:18:7:0,18,270
I	1380822	.	C	<NON_REF>	.	.	END=1380822	GT:DP:GQ:MIN_DP:PL	0/0:0:0:0:0,0,0
I	1380935	.	G	<NON_REF>	.	.	END=1380935	GT:DP:GQ:MIN_DP:PL	0/0:7:21:7:0,21,241
I	1381185	.	A	<NON_REF>	.	.	END=1381185	GT:DP:GQ:MIN_DP:PL	0/0:3:3:3:0,3,45
I	1381196	.	T	<NON_REF>	.	.	END=1381196	GT:DP:GQ:MIN_DP:PL	0/0:3:6:3:0,6,90
I	1381321	.	C	<NON_REF>	.	.	END=1381321	GT:DP:GQ:MIN_DP:PL	0/0:3:0:3:0,0,0
I	1381329	.	T	<NON_REF>	.	.	END=1381329	GT:DP:GQ:MIN_DP:PL	0/0:4:12:4:0,12,155
I	1381418	.	T	<NON_REF>	.	.	END=1381418	GT:DP:GQ:MIN_DP:PL	0/0:6:9:6:0,9,135
I	1381553	.	G	<NON_REF>	.	.	END=1381553	GT:DP:GQ:MIN_DP:PL	0/0:4:9:4:0,9,135
I	1381605	.	C	<NON_REF>	.	.	END=1381605	GT:DP:GQ:MIN_DP:PL	0/0:3:3:3:0,3,45
I	1382514	.	C	<NON_REF>	.	.	END=1382514	GT:DP:GQ:MIN_DP:PL	0/0:1:3:1:0,3,39
I	1382718	.	C	<NON_REF>	.	.	END=1382718	GT:DP:GQ:MIN_DP:PL	0/0:3:9:3:0,9,116
I	1382931	.	T	<NON_REF>	.	.	END=1382931	GT:DP:GQ:MIN_DP:PL	0/0:0:0:0:0,0,0
I	1383094	.	A	<NON_REF>	.	.	END=1383094	GT:DP:GQ:MIN_DP:PL	0/0:3:9:3:0,9,116
I	1383101	.	T	<NON_REF>	.	.	END=1383101	GT:DP:GQ:MIN_DP:PL	0/0:3:6:3:0,6,90
I	1383206	.	C	<NON_REF>	.	.	END=1383206	GT:DP:GQ:MIN_DP:PL	0/0:3:3:3:0,3,45
I	1383294	.	G	<NON_REF>	.	.	END=1383294	GT:DP:GQ:MIN_DP:PL	0/0:0:0:0:0,0,0
I	1383337	.	T	<NON_REF>	.	.	END=1383337	GT:DP:GQ:MIN_DP:PL	0/0:0:0:0:0,0,0
I	1383400	.	C	<NON_REF>	.	.	END=1383400	GT:DP:GQ:MIN_DP:PL	0/0:2:3:2:0,3,45
I	1383526	.	T	<NON_REF>	.	.	END=1383526	GT:DP:GQ:MIN_DP:PL	0/0:4:12:4:0,12,155
I	1383726	.	A	<NON_REF>	.	.	END=1383726	GT:DP:GQ:MIN_DP:PL	0/0:7:15:7:0,15,225
I	1383766	.	G	<NON_REF>	.	.	END=1383766	GT:DP:GQ:MIN_DP:PL	0/0:1:3:1:0,3,39
I	1383846	.	C	<NON_REF>	.	.	END=1383846	GT:DP:GQ:MIN_DP:PL	0/0:0:0:0:0,0,0
I	1385240	.	C	<NON_REF>	.	.	END=1385240	GT:DP:GQ:MIN_DP:PL	0/0:1:3:1:0,3,39
I	1385754	.	C	<NON_REF>	.	.	END=1385754	GT:DP:GQ:MIN_DP:PL	0/0:2:3:2:0,3,45
I	1386702	.	G	<NON_REF>	.	.	END=1386702	GT:DP:GQ:MIN_DP:PL	0/0:3:6:3:0,6,90
I	1387301	.	G	<NON_REF>	.	.	END=1387301	GT:DP:GQ:MIN_DP:PL	0/0:8:21:8:0,21,315
I	1387441	.	G	<NON_REF>	.	.	END=1387441	GT:DP:GQ:MIN_DP:PL	0/0:3:9:3:0,9,116
I	1387500	.	A	<NON_REF>	.	.	END=1387500	GT:DP:GQ:MIN_DP:PL	0/0:10:24:10:0,24,360
I	1387553	.	A	<NON_REF>	.	.	END=1387553	GT:DP:GQ:MIN_DP:PL	0/0:7:15:7:0,15,225
I	1387806	.	T	<NON_REF>	.	.	END=1387806	GT:DP:GQ:MIN_DP:PL	0/0:1:3:1:0,3,39
I	1387864	.	A	<NON_REF>	.	.	END=1387864	GT:DP:GQ:MIN_DP:PL	0/0:1:3:1:0,3,39
I	1387971	.	C	<NON_REF>	.	.	END=1387971	GT:DP:GQ:MIN_DP:PL	0/0:8:9:8:0,9,135
I	1387975	.	A	<NON_REF>	.	.	END=1387975	GT:DP:GQ:MIN_DP:PL	0/0:7:6:7:0,6,90
I	1388018	.	T	<NON_REF>	.	.	END=1388019	GT:DP:GQ:MIN_DP:PL	0/0:0:0:0:0,0,0
I	1388148	.	A	<NON_REF>	.	.	END=1388148	GT:DP:GQ:MIN_DP:PL	0/0:3:9:3:0,9,116
I	1388173	.	T	<NON_REF>	.	.	END=1388173	GT:DP:GQ:MIN_DP:PL	0/0:3:3:3:0,3,45
I	1388317	.	G	<NON_REF>	.	.	END=1388317	GT:DP:GQ:MIN_DP:PL	0/0:2:0:2:0,0,0
I	1388454	.	A	AGT,<NON_REF>	99.14	.	DP=3;ExcessHet=3.0103;MLEAC=2,0;MLEAF=1.00,0.00;RAW_MQ=1634.00	GT:AD:DP:GQ:PL:SB	1/1:0,3,0:3:9:135,9,0,135,9,135:0,0,2,1
I	1388612	.	C	<NON_REF>	.	.	END=1388612	GT:DP:GQ:MIN_DP:PL	0/0:1:3:1:0,3,39
I	1388660	.	T	<NON_REF>	.	.	END=1388660	GT:DP:GQ:MIN_DP:PL	0/0:1:0:1:0,0,0
I	1388663	.	A	<NON_REF>	.	.	END=1388663	GT:DP:GQ:MIN_DP:PL	0/0:1:3:1:0,3,39
I	1388669	.	A	<NON_REF>	.	.	END=1388669	GT:DP:GQ:MIN_DP:PL	0/0:1:0:1:0,0,0
I	1388943	.	T	<NON_REF>	.	.	END=1388943	GT:DP:GQ:MIN_DP:PL	0/0:7:12:7:0,12,180
I	1388963	.	A	<NON_REF>	.	.	END=1388963	GT:DP:GQ:MIN_DP:PL	0/0:3:6:3:0,6,90
I	1388966	.	G	<NON_REF>	.	.	END=1388966	GT:DP:GQ:MIN_DP:PL	0/0:3:6:3:0,6,90
I	1388972	.	A	<NON_REF>	.	.	END=1388972	GT:DP:GQ:MIN_DP:PL	0/0:2:0:2:0,0,22
I	1389005	.	T	<NON_REF>	.	.	END=1389005	GT:DP:GQ:MIN_DP:PL	0/0:6:15:6:0,15,225
I	1389014	.	T	<NON_REF>	.	.	END=1389014	GT:DP:GQ:MIN_DP:PL	0/0:5:12:5:0,12,180
I	1389025	.	T	<NON_REF>	.	.	END=1389025	GT:DP:GQ:MIN_DP:PL	0/0:4:9:4:0,9,135
I	1389031	.	A	<NON_REF>	.	.	END=1389031	GT:DP:GQ:MIN_DP:PL	0/0:3:3:3:0,3,45
I	1389045	.	G	<NON_REF>	.	.	END=1389045	GT:DP:GQ:MIN_DP:PL	0/0:1:0:1:0,0,0
I	1389054	.	C	<NON_REF>	.	.	END=1389054	GT:DP:GQ:MIN_DP:PL	0/0:1:3:1:0,3,39
I	1389065	.	T	<NON_REF>	.	.	END=1389065	GT:DP:GQ:MIN_DP:PL	0/0:1:3:1:0,3,39
I	1389124	.	G	<NON_REF>	.	.	END=1389125	GT:DP:GQ:MIN_DP:PL	0/0:6:9:5:0,9,135
I	1389500	.	A	<NON_REF>	.	.	END=1389500	GT:DP:GQ:MIN_DP:PL	0/0:0:0:0:0,0,0
I	1389532	.	G	<NON_REF>	.	.	END=1389532	GT:DP:GQ:MIN_DP:PL	0/0:3:9:3:0,9,116
I	1389575	.	A	<NON_REF>	.	.	END=1389575	GT:DP:GQ:MIN_DP:PL	0/0:2:6:2:0,6,78
I	1389669	.	T	<NON_REF>	.	.	END=1389669	GT:DP:GQ:MIN_DP:PL	0/0:1:3:1:0,3,39
I	1389816	.	T	<NON_REF>	.	.	END=1389816	GT:DP:GQ:MIN_DP:PL	0/0:4:12:4:0,12,155
I	1389847	.	A	<NON_REF>	.	.	END=1389847	GT:DP:GQ:MIN_DP:PL	0/0:5:6:5:0,6,90
I	1389924	.	C	<NON_REF>	.	.	END=1389924	GT:DP:GQ:MIN_DP:PL	0/0:1:3:1:0,3,39
I	1389959	.	T	<NON_REF>	.	.	END=1389959	GT:DP:GQ:MIN_DP:PL	0/0:1:3:1:0,3,39
I	1390158	.	C	<NON_REF>	.	.	END=1390159	GT:DP:GQ:MIN_DP:PL	0/0:0:0:0:0,0,0
I	1390188	.	A	<NON_REF>	.	.	END=1390188	GT:DP:GQ:MIN_DP:PL	0/0:1:3:1:0,3,39
I	1390275	.	T	<NON_REF>	.	.	END=1390275	GT:DP:GQ:MIN_DP:PL	0/0:4:12:4:0,12,155
I	1390391	.	G	<NON_REF>	.	.	END=1390391	GT:DP:GQ:MIN_DP:PL	0/0:3:6:3:0,6,90
I	1390414	.	T	<NON_REF>	.	.	END=1390414	GT:DP:GQ:MIN_DP:PL	0/0:2:6:2:0,6,78
I	1390437	.	A	<NON_REF>	.	.	END=1390437	GT:DP:GQ:MIN_DP:PL	0/0:1:0:1:0,0,0
I	1390477	.	A	<NON_REF>	.	.	END=1390477	GT:DP:GQ:MIN_DP:PL	0/0:2:6:2:0,6,78
I	1390680	.	T	<NON_REF>	.	.	END=1390680	GT:DP:GQ:MIN_DP:PL	0/0:1:3:1:0,3,39
I	1390809	.	T	<NON_REF>	.	.	END=1390809	GT:DP:GQ:MIN_DP:PL	0/0:3:9:3:0,9,116
I	1390854	.	A	<NON_REF>	.	.	END=1390854	GT:DP:GQ:MIN_DP:PL	0/0:2:0:2:0,0,0
I	1391571	.	C	<NON_REF>	.	.	END=1391571	GT:DP:GQ:MIN_DP:PL	0/0:0:0:0:0,0,0
I	1391671	.	T	<NON_REF>	.	.	END=1391671	GT:DP:GQ:MIN_DP:PL	0/0:1:3:1:0,3,39
I	1391695	.	A	<NON_REF>	.	.	END=1391695	GT:DP:GQ:MIN_DP:PL	0/0:2:6:2:0,6,78
I	1391895	.	G	<NON_REF>	.	.	END=1391895	GT:DP:GQ:MIN_DP:PL	0/0:1:3:1:0,3,39
I	1392049	.	T	<NON_REF>	.	.	END=1392049	GT:DP:GQ:MIN_DP:PL	0/0:1:3:1:0,3,39
I	1392175	.	T	<NON_REF>	.	.	END=1392175	GT:DP:GQ:MIN_DP:PL	0/0:0:0:0:0,0,0
I	1392196	.	G	<NON_REF>	.	.	END=1392196	GT:DP:GQ:MIN_DP:PL	0/0:2:6:2:0,6,78
I	1392270	.	A	<NON_REF>	.	.	END=1392270	GT:DP:GQ:MIN_DP:PL	0/0:2:6:2:0,6,70
I	1392272	.	T	<NON_REF>	.	.	END=1392272	GT:DP:GQ:MIN_DP:PL	0/0:2:3:2:0,3,45
I	1392320	.	G	<NON_REF>	.	.	END=1392320	GT:DP:GQ:MIN_DP:PL	0/0:1:3:1:0,3,39
I	1392768	.	G	<NON_REF>	.	.	END=1392768	GT:DP:GQ:MIN_DP:PL	0/0:6:12:6:0,12,180
I	1393121	.	T	<NON_REF>	.	.	END=1393121	GT:DP:GQ:MIN_DP:PL	0/0:1:0:1:0,0,0
I	1393215	.	T	<NON_REF>	.	.	END=1393215	GT:DP:GQ:MIN_DP:PL	0/0:0:0:0:0,0,0
I	1393219	.	G	<NON_REF>	.	.	END=1393219	GT:DP:GQ:MIN_DP:PL	0/0:1:3:1:0,3,16
I	1393247	.	A	<NON_REF>	.	.	END=1393247	GT:DP:GQ:MIN_DP:PL	0/0:4:12:4:0,12,133
I	1393327	.	C	<NON_REF>	.	.	END=1393327	GT:DP:GQ:MIN_DP:PL	0/0:3:3:3:0,3,45
I	1393482	.	G	<NON_REF>	.	.	END=1393482	GT:DP:GQ:MIN_DP:PL	0/0:3:9:3:0,9,108
I	1393510	.	C	<NON_REF>	.	.	END=1393510	GT:DP:GQ:MIN_DP:PL	0/0:3:9:3:0,9,116
I	1393579	.	C	<NON_REF>	.	.	END=1393579	GT:DP:GQ:MIN_DP:PL	0/0:2:0:2:0,0,0
I	1393870	.	A	<NON_REF>	.	.	END=1393870	GT:DP:GQ:MIN_DP:PL	0/0:1:3:1:0,3,39
I	1393940	.	A	<NON_REF>	.	.	END=1393940	GT:DP:GQ:MIN_DP:PL	0/0:4:9:4:0,9,135
I	1394151	.	A	<NON_REF>	.	.	END=1394151	GT:DP:GQ:MIN_DP:PL	0/0:1:0:1:0,0,0
I	1394223	.	T	<NON_REF>	.	.	END=1394223	GT:DP:GQ:MIN_DP:PL	0/0:7:18:7:0,18,270
I	1394284	.	G	<NON_REF>	.	.	END=1394284	GT:DP:GQ:MIN_DP:PL	0/0:3:6:3:0,6,90
I	1394347	.	T	<NON_REF>	.	.	END=1394347	GT:DP:GQ:MIN_DP:PL	0/0:5:9:5:0,9,135
I	1394375	.	C	<NON_REF>	.	.	END=1394375	GT:DP:GQ:MIN_DP:PL	0/0:2:6:2:0,6,78
I	1394536	.	A	<NON_REF>	.	.	END=1394536	GT:DP:GQ:MIN_DP:PL	0/0:1:3:1:0,3,39
I	1394544	.	A	<NON_REF>	.	.	END=1394544	GT:DP:GQ:MIN_DP:PL	0/0:2:6:2:0,6,78
I	1395029	.	T	<NON_REF>	.	.	END=1395029	GT:DP:GQ:MIN_DP:PL	0/0:0:0:0:0,0,0
I	1395221	.	A	<NON_REF>	.	.	END=1395221	GT:DP:GQ:MIN_DP:PL	0/0:0:0:0:0,0,0
I	1395295	.	T	<NON_REF>	.	.	END=1395295	GT:DP:GQ:MIN_DP:PL	0/0:1:3:1:0,3,39
I	1395308	.	A	<NON_REF>	.	.	END=1395308	GT:DP:GQ:MIN_DP:PL	0/0:1:0:1:0,0,0
I	1395330	.	A	<NON_REF>	.	.	END=1395330	GT:DP:GQ:MIN_DP:PL	0/0:0:0:0:0,0,0
I	1395377	.	G	<NON_REF>	.	.	END=1395377	GT:DP:GQ:MIN_DP:PL	0/0:0:0:0:0,0,0
I	1395467	.	C	<NON_REF>	.	.	END=1395467	GT:DP:GQ:MIN_DP:PL	0/0:1:3:1:0,3,39
I	1395642	.	T	<NON_REF>	.	.	END=1395642	GT:DP:GQ:MIN_DP:PL	0/0:1:3:1:0,3,39
I	1395892	.	C	<NON_REF>	.	.	END=1395892	GT:DP:GQ:MIN_DP:PL	0/0:0:0:0:0,0,0
I	1396175	.	G	<NON_REF>	.	.	END=1396175	GT:DP:GQ:MIN_DP:PL	0/0:6:15:6:0,15,225
I	1396464	.	A	<NON_REF>	.	.	END=1396464	GT:DP:GQ:MIN_DP:PL	0/0:5:9:5:0,9,135
I	1396473	.	T	<NON_REF>	.	.	END=1396473	GT:DP:GQ:MIN_DP:PL	0/0:3:0:3:0,0,0
I	1396608	.	A	<NON_REF>	.	.	END=1396608	GT:DP:GQ:MIN_DP:PL	0/0:0:0:0:0,0,0
I	1396759	.	G	<NON_REF>	.	.	END=1396759	GT:DP:GQ:MIN_DP:PL	0/0:7:18:7:0,18,270
I	1396871	.	A	<NON_REF>	.	.	END=1396871	GT:DP:GQ:MIN_DP:PL	0/0:0:0:0:0,0,0
I	1396901	.	T	<NON_REF>	.	.	END=1396901	GT:DP:GQ:MIN_DP:PL	0/0:1:0:1:0,0,0
I	1396937	.	A	<NON_REF>	.	.	END=1396937	GT:DP:GQ:MIN_DP:PL	0/0:8:24:8:0,24,266
I	1397140	.	A	<NON_REF>	.	.	END=1397140	GT:DP:GQ:MIN_DP:PL	0/0:3:9:3:0,9,116
I	1397143	.	A	<NON_REF>	.	.	END=1397143	GT:DP:GQ:MIN_DP:PL	0/0:3:9:3:0,9,116
I	1397305	.	C	<NON_REF>	.	.	END=1397305	GT:DP:GQ:MIN_DP:PL	0/0:5:12:5:0,12,180
I	1397664	.	G	<NON_REF>	.	.	END=1397664	GT:DP:GQ:MIN_DP:PL	0/0:4:0:4:0,0,70
I	1397669	.	A	<NON_REF>	.	.	END=1397669	GT:DP:GQ:MIN_DP:PL	0/0:3:9:3:0,9,116
I	1397878	.	A	<NON_REF>	.	.	END=1397878	GT:DP:GQ:MIN_DP:PL	0/0:0:0:0:0,0,0
I	1397965	.	T	<NON_REF>	.	.	END=1397965	GT:DP:GQ:MIN_DP:PL	0/0:0:0:0:0,0,0
I	1397984	.	T	<NON_REF>	.	.	END=1397984	GT:DP:GQ:MIN_DP:PL	0/0:0:0:0:0,0,0
I	1398119	.	T	<NON_REF>	.	.	END=1398119	GT:DP:GQ:MIN_DP:PL	0/0:5:15:5:0,15,186
I	1398185	.	C	<NON_REF>	.	.	END=1398185	GT:DP:GQ:MIN_DP:PL	0/0:2:6:2:0,6,55
I	1398535	.	C	<NON_REF>	.	.	END=1398535	GT:DP:GQ:MIN_DP:PL	0/0:5:3:5:0,3,45
I	1398537	.	C	<NON_REF>	.	.	END=1398537	GT:DP:GQ:MIN_DP:PL	0/0:5:3:5:0,3,45
I	1398880	.	G	<NON_REF>	.	.	END=1398880	GT:DP:GQ:MIN_DP:PL	0/0:0:0:0:0,0,0
I	1398920	.	T	<NON_REF>	.	.	END=1398920	GT:DP:GQ:MIN_DP:PL	0/0:0:0:0:0,0,0
I	1399114	.	C	<NON_REF>	.	.	END=1399114	GT:DP:GQ:MIN_DP:PL	0/0:1:0:1:0,0,0
I	1399532	.	T	<NON_REF>	.	.	END=1399533	GT:DP:GQ:MIN_DP:PL	0/0:6:12:6:0,12,180
I	1399669	.	C	<NON_REF>	.	.	END=1399669	GT:DP:GQ:MIN_DP:PL	0/0:0:0:0:0,0,0
I	1400365	.	G	<NON_REF>	.	.	END=1400365	GT:DP:GQ:MIN_DP:PL	0/0:7:18:7:0,18,270
I	1400430	.	G	<NON_REF>	.	.	END=1400430	GT:DP:GQ:MIN_DP:PL	0/0:0:0:0:0,0,0
I	1400649	.	A	<NON_REF>	.	.	END=1400649	GT:DP:GQ:MIN_DP:PL	0/0:2:6:2:0,6,78
I	1400758	.	A	<NON_REF>	.	.	END=1400758	GT:DP:GQ:MIN_DP:PL	0/0:5:0:5:0,0,116
I	1401025	.	G	<NON_REF>	.	.	END=1401025	GT:DP:GQ:MIN_DP:PL	0/0:7:12:7:0,12,180
I	1401078	.	G	<NON_REF>	.	.	END=1401078	GT:DP:GQ:MIN_DP:PL	0/0:3:0:3:0,0,0
I	1401109	.	A	<NON_REF>	.	.	END=1401109	GT:DP:GQ:MIN_DP:PL	0/0:0:0:0:0,0,0
I	1401296	.	A	<NON_REF>	.	.	END=1401296	GT:DP:GQ:MIN_DP:PL	0/0:2:3:2:0,3,45
I	1401799	.	T	<NON_REF>	.	.	END=1401799	GT:DP:GQ:MIN_DP:PL	0/0:7:3:7:0,3,45
I	1402062	.	C	<NON_REF>	.	.	END=1402062	GT:DP:GQ:MIN_DP:PL	0/0:1:3:1:0,3,39
I	1403553	.	G	<NON_REF>	.	.	END=1403553	GT:DP:GQ:MIN_DP:PL	0/0:7:15:7:0,15,225
I	1403696	.	A	<NON_REF>	.	.	END=1403696	GT:DP:GQ:MIN_DP:PL	0/0:16:42:16:0,42,630
I	1404443	.	A	<NON_REF>	.	.	END=1404443	GT:DP:GQ:MIN_DP:PL	0/0:1:3:1:0,3,39
I	1404546	.	A	<NON_REF>	.	.	END=1404546	GT:DP:GQ:MIN_DP:PL	0/0:2:6:2:0,6,78
I	1404719	.	G	<NON_REF>	.	.	END=1404719	GT:DP:GQ:MIN_DP:PL	0/0:7:21:7:0,21,271
I	1404749	.	A	<NON_REF>	.	.	END=1404749	GT:DP:GQ:MIN_DP:PL	0/0:3:9:3:0,9,116
I	1404831	.	T	<NON_REF>	.	.	END=1404831	GT:DP:GQ:MIN_DP:PL	0/0:6:18:6:0,18,233
I	1404981	.	G	<NON_REF>	.	.	END=1404981	GT:DP:GQ:MIN_DP:PL	0/0:2:6:2:0,6,55
I	1405265	.	C	<NON_REF>	.	.	END=1405265	GT:DP:GQ:MIN_DP:PL	0/0:7:0:7:0,0,194
I	1405501	.	A	<NON_REF>	.	.	END=1405501	GT:DP:GQ:MIN_DP:PL	0/0:22:0:22:0,0,543
I	1405556	.	G	<NON_REF>	.	.	END=1405556	GT:DP:GQ:MIN_DP:PL	0/0:0:0:0:0,0,0
I	1405722	.	G	<NON_REF>	.	.	END=1405722	GT:DP:GQ:MIN_DP:PL	0/0:10:27:10:0,27,405
I	1405909	.	G	<NON_REF>	.	.	END=1405909	GT:DP:GQ:MIN_DP:PL	0/0:13:15:13:0,15,225
I	1405925	.	T	<NON_REF>	.	.	END=1405925	GT:DP:GQ:MIN_DP:PL	0/0:3:9:3:0,9,116
I	1406586	.	A	<NON_REF>	.	.	END=1406587	GT:DP:GQ:MIN_DP:PL	0/0:9:27:9:0,27,341
I	1406716	.	C	<NON_REF>	.	.	END=1406716	GT:DP:GQ:MIN_DP:PL	0/0:7:12:7:0,12,180
I	1407056	.	C	<NON_REF>	.	.	END=1407056	GT:DP:GQ:MIN_DP:PL	0/0:0:0:0:0,0,0
I	1407155	.	G	<NON_REF>	.	.	END=1407155	GT:DP:GQ:MIN_DP:PL	0/0:0:0:0:0,0,0
I	1407271	.	A	<NON_REF>	.	.	END=1407271	GT:DP:GQ:MIN_DP:PL	0/0:6:12:6:0,12,180
I	1407979	.	A	<NON_REF>	.	.	END=1407979	GT:DP:GQ:MIN_DP:PL	0/0:3:3:3:0,3,45
I	1409543	.	G	<NON_REF>	.	.	END=1409543	GT:DP:GQ:MIN_DP:PL	0/0:1:0:1:0,0,0
I	1410209	.	G	<NON_REF>	.	.	END=1410209	GT:DP:GQ:MIN_DP:PL	0/0:3:9:3:0,9,116
I	1410307	.	T	<NON_REF>	.	.	END=1410307	GT:DP:GQ:MIN_DP:PL	0/0:8:12:8:0,12,180
I	1410351	.	G	<NON_REF>	.	.	END=1410351	GT:DP:GQ:MIN_DP:PL	0/0:3:9:3:0,9,116
I	1410816	.	G	<NON_REF>	.	.	END=1410816	GT:DP:GQ:MIN_DP:PL	0/0:0:0:0:0,0,0
I	1411009	.	G	<NON_REF>	.	.	END=1411009	GT:DP:GQ:MIN_DP:PL	0/0:2:6:2:0,6,78
I	1411422	.	T	<NON_REF>	.	.	END=1411422	GT:DP:GQ:MIN_DP:PL	0/0:3:9:3:0,9,116
I	1411622	.	C	<NON_REF>	.	.	END=1411622	GT:DP:GQ:MIN_DP:PL	0/0:2:6:2:0,6,78
I	1411718	.	T	<NON_REF>	.	.	END=1411718	GT:DP:GQ:MIN_DP:PL	0/0:8:21:8:0,21,315
I	1411797	.	A	<NON_REF>	.	.	END=1411797	GT:DP:GQ:MIN_DP:PL	0/0:7:21:7:0,21,241
I	1412246	.	C	<NON_REF>	.	.	END=1412246	GT:DP:GQ:MIN_DP:PL	0/0:6:18:6:0,18,233
I	1412256	.	C	<NON_REF>	.	.	END=1412256	GT:DP:GQ:MIN_DP:PL	0/0:9:27:9:0,27,321
I	1413027	.	A	<NON_REF>	.	.	END=1413027	GT:DP:GQ:MIN_DP:PL	0/0:3:6:3:0,6,90
I	1413117	.	T	<NON_REF>	.	.	END=1413117	GT:DP:GQ:MIN_DP:PL	0/0:2:0:2:0,0,0
I	1413973	.	T	<NON_REF>	.	.	END=1413973	GT:DP:GQ:MIN_DP:PL	0/0:5:12:5:0,12,180
I	1414350	.	T	<NON_REF>	.	.	END=1414350	GT:DP:GQ:MIN_DP:PL	0/0:1:3:1:0,3,39
I	1414427	.	T	<NON_REF>	.	.	END=1414427	GT:DP:GQ:MIN_DP:PL	0/0:1:3:1:0,3,39
I	1414442	.	G	<NON_REF>	.	.	END=1414442	GT:DP:GQ:MIN_DP:PL	0/0:1:3:1:0,3,39
I	1415387	.	T	<NON_REF>	.	.	END=1415387	GT:DP:GQ:MIN_DP:PL	0/0:2:3:2:0,3,45
I	1415691	.	A	<NON_REF>	.	.	END=1415691	GT:DP:GQ:MIN_DP:PL	0/0:7:15:7:0,15,225
I	1416016	.	T	<NON_REF>	.	.	END=1416016	GT:DP:GQ:MIN_DP:PL	0/0:6:12:6:0,12,180
I	1416046	.	C	<NON_REF>	.	.	END=1416046	GT:DP:GQ:MIN_DP:PL	0/0:2:6:2:0,6,78
I	1416082	.	A	<NON_REF>	.	.	END=1416082	GT:DP:GQ:MIN_DP:PL	0/0:1:3:1:0,3,39
I	1416132	.	G	<NON_REF>	.	.	END=1416132	GT:DP:GQ:MIN_DP:PL	0/0:8:15:8:0,15,225
I	1417333	.	C	<NON_REF>	.	.	END=1417333	GT:DP:GQ:MIN_DP:PL	0/0:6:12:6:0,12,180
I	1417361	.	C	<NON_REF>	.	.	END=1417361	GT:DP:GQ:MIN_DP:PL	0/0:7:21:7:0,21,271
I	1417394	.	C	<NON_REF>	.	.	END=1417394	GT:DP:GQ:MIN_DP:PL	0/0:8:6:8:0,6,90
I	1417723	.	C	<NON_REF>	.	.	END=1417723	GT:DP:GQ:MIN_DP:PL	0/0:1:0:1:0,0,0
I	1418329	.	C	<NON_REF>	.	.	END=1418329	GT:DP:GQ:MIN_DP:PL	0/0:2:6:2:0,6,78
I	1418419	.	T	<NON_REF>	.	.	END=1418419	GT:DP:GQ:MIN_DP:PL	0/0:8:21:8:0,21,315
I	1418445	.	G	<NON_REF>	.	.	END=1418445	GT:DP:GQ:MIN_DP:PL	0/0:8:24:8:0,24,310
I	1418487	.	G	<NON_REF>	.	.	END=1418487	GT:DP:GQ:MIN_DP:PL	0/0:6:9:6:0,9,135
I	1418494	.	A	<NON_REF>	.	.	END=1418494	GT:DP:GQ:MIN_DP:PL	0/0:4:12:4:0,12,155
I	1418506	.	T	<NON_REF>	.	.	END=1418507	GT:DP:GQ:MIN_DP:PL	0/0:4:9:4:0,9,135
I	1418519	.	A	<NON_REF>	.	.	END=1418519	GT:DP:GQ:MIN_DP:PL	0/0:4:6:4:0,6,90
I	1418567	.	T	<NON_REF>	.	.	END=1418567	GT:DP:GQ:MIN_DP:PL	0/0:2:6:2:0,6,55
I	1418625	.	C	<NON_REF>	.	.	END=1418625	GT:DP:GQ:MIN_DP:PL	0/0:2:6:2:0,6,78
I	1418672	.	A	<NON_REF>	.	.	END=1418672	GT:DP:GQ:MIN_DP:PL	0/0:0:0:0:0,0,0
I	1418706	.	C	<NON_REF>	.	.	END=1418706	GT:DP:GQ:MIN_DP:PL	0/0:4:12:4:0,12,155
I	1418711	.	C	<NON_REF>	.	.	END=1418711	GT:DP:GQ:MIN_DP:PL	0/0:4:12:4:0,12,155
I	1418867	.	C	<NON_REF>	.	.	END=1418867	GT:DP:GQ:MIN_DP:PL	0/0:4:12:4:0,12,155
I	1419331	.	T	<NON_REF>	.	.	END=1419331	GT:DP:GQ:MIN_DP:PL	0/0:2:3:2:0,3,45
I	1419431	.	C	<NON_REF>	.	.	END=1419431	GT:DP:GQ:MIN_DP:PL	0/0:11:24:11:0,24,360
I	1419475	.	T	<NON_REF>	.	.	END=1419475	GT:DP:GQ:MIN_DP:PL	0/0:9:21:9:0,21,315
I	1419587	.	A	<NON_REF>	.	.	END=1419587	GT:DP:GQ:MIN_DP:PL	0/0:1:0:1:0,0,0
I	1419603	.	T	<NON_REF>	.	.	END=1419603	GT:DP:GQ:MIN_DP:PL	0/0:3:6:3:0,6,90
I	1419609	.	A	<NON_REF>	.	.	END=1419609	GT:DP:GQ:MIN_DP:PL	0/0:2:6:2:0,6,78
I	1419619	.	T	<NON_REF>	.	.	END=1419619	GT:DP:GQ:MIN_DP:PL	0/0:2:6:2:0,6,78
I	1419626	.	A	<NON_REF>	.	.	END=1419626	GT:DP:GQ:MIN_DP:PL	0/0:3:9:3:0,9,116
I	1419662	.	T	<NON_REF>	.	.	END=1419662	GT:DP:GQ:MIN_DP:PL	0/0:1:3:1:0,3,39
I	1421078	.	T	<NON_REF>	.	.	END=1421078	GT:DP:GQ:MIN_DP:PL	0/0:5:15:5:0,15,194
I	1421476	.	T	<NON_REF>	.	.	END=1421476	GT:DP:GQ:MIN_DP:PL	0/0:4:12:4:0,12,155
I	1421566	.	G	<NON_REF>	.	.	END=1421566	GT:DP:GQ:MIN_DP:PL	0/0:3:9:3:0,9,116
I	1421600	.	C	<NON_REF>	.	.	END=1421600	GT:DP:GQ:MIN_DP:PL	0/0:11:33:11:0,33,426
I	1421859	.	A	<NON_REF>	.	.	END=1421859	GT:DP:GQ:MIN_DP:PL	0/0:4:12:4:0,12,147
I	1421873	.	C	<NON_REF>	.	.	END=1421873	GT:DP:GQ:MIN_DP:PL	0/0:4:12:4:0,12,155
I	1421936	.	T	<NON_REF>	.	.	END=1421936	GT:DP:GQ:MIN_DP:PL	0/0:4:9:4:0,9,135
I	1422019	.	T	<NON_REF>	.	.	END=1422019	GT:DP:GQ:MIN_DP:PL	0/0:5:12:5:0,12,180
I	1422266	.	A	<NON_REF>	.	.	END=1422266	GT:DP:GQ:MIN_DP:PL	0/0:1:0:1:0,0,0
I	1422280	.	T	<NON_REF>	.	.	END=1422280	GT:DP:GQ:MIN_DP:PL	0/0:1:3:1:0,3,39
I	1422283	.	C	<NON_REF>	.	.	END=1422283	GT:DP:GQ:MIN_DP:PL	0/0:1:3:1:0,3,39
I	1422285	.	A	<NON_REF>	.	.	END=1422285	GT:DP:GQ:MIN_DP:PL	0/0:1:3:1:0,3,39
I	1422295	.	A	<NON_REF>	.	.	END=1422295	GT:DP:GQ:MIN_DP:PL	0/0:2:3:2:0,3,45
I	1422304	.	A	<NON_REF>	.	.	END=1422304	GT:DP:GQ:MIN_DP:PL	0/0:2:6:2:0,6,55
I	1422314	.	T	<NON_REF>	.	.	END=1422314	GT:DP:GQ:MIN_DP:PL	0/0:3:9:3:0,9,64
I	1422323	.	G	<NON_REF>	.	.	END=1422324	GT:DP:GQ:MIN_DP:PL	0/0:3:9:3:0,9,116
I	1422329	.	G	<NON_REF>	.	.	END=1422329	GT:DP:GQ:MIN_DP:PL	0/0:3:9:3:0,9,116
I	1422455	.	C	<NON_REF>	.	.	END=1422455	GT:DP:GQ:MIN_DP:PL	0/0:7:21:7:0,21,249
I	1422480	.	A	<NON_REF>	.	.	END=1422480	GT:DP:GQ:MIN_DP:PL	0/0:10:24:10:0,24,360
I	1422483	.	A	<NON_REF>	.	.	END=1422483	GT:DP:GQ:MIN_DP:PL	0/0:9:24:9:0,24,360
I	1422537	.	C	<NON_REF>	.	.	END=1422537	GT:DP:GQ:MIN_DP:PL	0/0:8:21:8:0,21,315
I	1422791	.	A	<NON_REF>	.	.	END=1422791	GT:DP:GQ:MIN_DP:PL	0/0:4:9:4:0,9,135
I	1422997	.	A	<NON_REF>	.	.	END=1422997	GT:DP:GQ:MIN_DP:PL	0/0:6:15:6:0,15,225
I	1423024	.	A	<NON_REF>	.	.	END=1423024	GT:DP:GQ:MIN_DP:PL	0/0:7:12:7:0,12,180
I	1423092	.	T	<NON_REF>	.	.	END=1423092	GT:DP:GQ:MIN_DP:PL	0/0:4:9:4:0,9,135
I	1423239	.	C	<NON_REF>	.	.	END=1423239	GT:DP:GQ:MIN_DP:PL	0/0:4:12:4:0,12,155
I	1423345	.	G	<NON_REF>	.	.	END=1423345	GT:DP:GQ:MIN_DP:PL	0/0:0:0:0:0,0,0
I	1423490	.	C	<NON_REF>	.	.	END=1423490	GT:DP:GQ:MIN_DP:PL	0/0:3:9:3:0,9,116
I	1423502	.	A	<NON_REF>	.	.	END=1423502	GT:DP:GQ:MIN_DP:PL	0/0:3:6:3:0,6,90
I	1423655	.	T	<NON_REF>	.	.	END=1423655	GT:DP:GQ:MIN_DP:PL	0/0:5:15:5:0,15,194
I	1423687	.	A	<NON_REF>	.	.	END=1423687	GT:DP:GQ:MIN_DP:PL	0/0:3:6:3:0,6,90
I	1423885	.	C	<NON_REF>	.	.	END=1423885	GT:DP:GQ:MIN_DP:PL	0/0:2:3:2:0,3,45
I	1423895	.	G	<NON_REF>	.	.	END=1423895	GT:DP:GQ:MIN_DP:PL	0/0:1:0:1:0,0,0
I	1423970	.	T	<NON_REF>	.	.	END=1423970	GT:DP:GQ:MIN_DP:PL	0/0:4:0:4:0,0,78
I	1424035	.	T	<NON_REF>	.	.	END=1424035	GT:DP:GQ:MIN_DP:PL	0/0:3:6:3:0,6,90
I	1424074	.	A	<NON_REF>	.	.	END=1424074	GT:DP:GQ:MIN_DP:PL	0/0:3:6:3:0,6,90
I	1424318	.	T	<NON_REF>	.	.	END=1424318	GT:DP:GQ:MIN_DP:PL	0/0:0:0:0:0,0,0
I	1424657	.	G	<NON_REF>	.	.	END=1424657	GT:DP:GQ:MIN_DP:PL	0/0:7:15:7:0,15,225
I	1424742	.	A	<NON_REF>	.	.	END=1424742	GT:DP:GQ:MIN_DP:PL	0/0:2:3:2:0,3,45
I	1424824	.	G	<NON_REF>	.	.	END=1424824	GT:DP:GQ:MIN_DP:PL	0/0:0:0:0:0,0,0
I	1425094	.	T	<NON_REF>	.	.	END=1425094	GT:DP:GQ:MIN_DP:PL	0/0:4:12:4:0,12,155
I	1425792	.	T	<NON_REF>	.	.	END=1425792	GT:DP:GQ:MIN_DP:PL	0/0:12:33:12:0,33,495
I	1425871	.	G	<NON_REF>	.	.	END=1425871	GT:DP:GQ:MIN_DP:PL	0/0:11:12:11:0,12,180
I	1425898	.	T	<NON_REF>	.	.	END=1425898	GT:DP:GQ:MIN_DP:PL	0/0:9:15:9:0,15,225
I	1427018	.	C	<NON_REF>	.	.	END=1427018	GT:DP:GQ:MIN_DP:PL	0/0:1:3:1:0,3,39
I	1427166	.	G	<NON_REF>	.	.	END=1427166	GT:DP:GQ:MIN_DP:PL	0/0:4:9:4:0,9,135
I	1427192	.	G	<NON_REF>	.	.	END=1427192	GT:DP:GQ:MIN_DP:PL	0/0:9:21:9:0,21,315
I	1427550	.	A	<NON_REF>	.	.	END=1427550	GT:DP:GQ:MIN_DP:PL	0/0:11:24:11:0,24,360
I	1428540	.	A	<NON_REF>	.	.	END=1428540	GT:DP:GQ:MIN_DP:PL	0/0:13:36:13:0,36,540
I	1428603	.	C	<NON_REF>	.	.	END=1428603	GT:DP:GQ:MIN_DP:PL	0/0:7:18:7:0,18,270
I	1429062	.	C	<NON_REF>	.	.	END=1429062	GT:DP:GQ:MIN_DP:PL	0/0:4:3:4:0,3,45
I	1429081	.	A	<NON_REF>	.	.	END=1429081	GT:DP:GQ:MIN_DP:PL	0/0:2:6:2:0,6,78
I	1429310	.	G	<NON_REF>	.	.	END=1429310	GT:DP:GQ:MIN_DP:PL	0/0:4:12:4:0,12,155
I	1430558	.	C	<NON_REF>	.	.	END=1430558	GT:DP:GQ:MIN_DP:PL	0/0:10:27:10:0,27,405
I	1431134	.	G	<NON_REF>	.	.	END=1431134	GT:DP:GQ:MIN_DP:PL	0/0:6:15:6:0,15,225
I	1431147	.	G	<NON_REF>	.	.	END=1431147	GT:DP:GQ:MIN_DP:PL	0/0:5:6:5:0,6,90
I	1431291	.	A	<NON_REF>	.	.	END=1431291	GT:DP:GQ:MIN_DP:PL	0/0:9:0:9:0,0,249
I	1431796	.	A	<NON_REF>	.	.	END=1431796	GT:DP:GQ:MIN_DP:PL	0/0:10:18:10:0,18,270
I	1432005	.	T	<NON_REF>	.	.	END=1432005	GT:DP:GQ:MIN_DP:PL	0/0:10:27:10:0,27,405
I	1432396	.	T	<NON_REF>	.	.	END=1432396	GT:DP:GQ:MIN_DP:PL	0/0:5:15:5:0,15,166
I	1432412	.	G	<NON_REF>	.	.	END=1432412	GT:DP:GQ:MIN_DP:PL	0/0:12:36:12:0,36,437
I	1432632	.	C	<NON_REF>	.	.	END=1432632	GT:DP:GQ:MIN_DP:PL	0/0:6:12:6:0,12,180
I	1432664	.	A	<NON_REF>	.	.	END=1432664	GT:DP:GQ:MIN_DP:PL	0/0:6:15:6:0,15,225
I	1432708	.	C	<NON_REF>	.	.	END=1432708	GT:DP:GQ:MIN_DP:PL	0/0:6:18:6:0,18,233
I	1433170	.	T	<NON_REF>	.	.	END=1433170	GT:DP:GQ:MIN_DP:PL	0/0:11:30:11:0,30,450
I	1433305	.	T	<NON_REF>	.	.	END=1433305	GT:DP:GQ:MIN_DP:PL	0/0:3:6:3:0,6,90
I	1433755	.	C	<NON_REF>	.	.	END=1433755	GT:DP:GQ:MIN_DP:PL	0/0:6:15:6:0,15,225
I	1433762	.	C	<NON_REF>	.	.	END=1433762	GT:DP:GQ:MIN_DP:PL	0/0:5:15:5:0,15,194
I	1434025	.	A	<NON_REF>	.	.	END=1434025	GT:DP:GQ:MIN_DP:PL	0/0:11:24:11:0,24,360
I	1434271	.	G	<NON_REF>	.	.	END=1434271	GT:DP:GQ:MIN_DP:PL	0/0:9:21:9:0,21,315
I	1434353	.	C	<NON_REF>	.	.	END=1434353	GT:DP:GQ:MIN_DP:PL	0/0:2:0:2:0,0,0
I	1434376	.	G	<NON_REF>	.	.	END=1434376	GT:DP:GQ:MIN_DP:PL	0/0:0:0:0:0,0,0
I	1434451	.	C	<NON_REF>	.	.	END=1434452	GT:DP:GQ:MIN_DP:PL	0/0:8:21:8:0,21,315
I	1434785	.	C	<NON_REF>	.	.	END=1434785	GT:DP:GQ:MIN_DP:PL	0/0:1:0:1:0,0,0
I	1434840	.	A	<NON_REF>	.	.	END=1434840	GT:DP:GQ:MIN_DP:PL	0/0:2:6:2:0,6,70
I	1434959	.	C	<NON_REF>	.	.	END=1434959	GT:DP:GQ:MIN_DP:PL	0/0:6:18:6:0,18,233
I	1435472	.	G	<NON_REF>	.	.	END=1435472	GT:DP:GQ:MIN_DP:PL	0/0:1:3:1:0,3,39
I	1435567	.	C	<NON_REF>	.	.	END=1435567	GT:DP:GQ:MIN_DP:PL	0/0:13:27:13:0,27,405
I	1435707	.	T	<NON_REF>	.	.	END=1435707	GT:DP:GQ:MIN_DP:PL	0/0:8:24:8:0,24,310
I	1435907	.	G	<NON_REF>	.	.	END=1435907	GT:DP:GQ:MIN_DP:PL	0/0:2:6:2:0,6,78
I	1436114	.	A	<NON_REF>	.	.	END=1436114	GT:DP:GQ:MIN_DP:PL	0/0:5:15:5:0,15,186
I	1436169	.	C	<NON_REF>	.	.	END=1436169	GT:DP:GQ:MIN_DP:PL	0/0:7:21:7:0,21,271
I	1436246	.	G	<NON_REF>	.	.	END=1436246	GT:DP:GQ:MIN_DP:PL	0/0:2:6:2:0,6,78
I	1436411	.	T	<NON_REF>	.	.	END=1436411	GT:DP:GQ:MIN_DP:PL	0/0:4:9:4:0,9,135
I	1436428	.	T	<NON_REF>	.	.	END=1436428	GT:DP:GQ:MIN_DP:PL	0/0:3:3:3:0,3,45
I	1436602	.	A	<NON_REF>	.	.	END=1436602	GT:DP:GQ:MIN_DP:PL	0/0:2:6:2:0,6,78
I	1436646	.	T	<NON_REF>	.	.	END=1436646	GT:DP:GQ:MIN_DP:PL	0/0:0:0:0:0,0,0
I	1436649	.	G	<NON_REF>	.	.	END=1436649	GT:DP:GQ:MIN_DP:PL	0/0:0:0:0:0,0,0
I	1436714	.	A	<NON_REF>	.	.	END=1436714	GT:DP:GQ:MIN_DP:PL	0/0:2:6:2:0,6,78
I	1436812	.	A	<NON_REF>	.	.	END=1436812	GT:DP:GQ:MIN_DP:PL	0/0:0:0:0:0,0,0
I	1437156	.	T	<NON_REF>	.	.	END=1437156	GT:DP:GQ:MIN_DP:PL	0/0:0:0:0:0,0,0
I	1437527	.	A	<NON_REF>	.	.	END=1437527	GT:DP:GQ:MIN_DP:PL	0/0:10:12:10:0,12,180
I	1437556	.	C	<NON_REF>	.	.	END=1437556	GT:DP:GQ:MIN_DP:PL	0/0:0:0:0:0,0,0
I	1437634	.	G	<NON_REF>	.	.	END=1437634	GT:DP:GQ:MIN_DP:PL	0/0:12:36:12:0,36,405
I	1437663	.	G	<NON_REF>	.	.	END=1437663	GT:DP:GQ:MIN_DP:PL	0/0:3:6:3:0,6,90
I	1437701	.	A	<NON_REF>	.	.	END=1437701	GT:DP:GQ:MIN_DP:PL	0/0:5:15:5:0,15,194
I	1437738	.	C	<NON_REF>	.	.	END=1437738	GT:DP:GQ:MIN_DP:PL	0/0:2:3:2:0,3,45
I	1437775	.	T	<NON_REF>	.	.	END=1437775	GT:DP:GQ:MIN_DP:PL	0/0:2:6:2:0,6,78
I	1438075	.	T	<NON_REF>	.	.	END=1438075	GT:DP:GQ:MIN_DP:PL	0/0:2:6:2:0,6,70
I	1438125	.	T	<NON_REF>	.	.	END=1438125	GT:DP:GQ:MIN_DP:PL	0/0:4:12:4:0,12,133
I	1438135	.	T	<NON_REF>	.	.	END=1438135	GT:DP:GQ:MIN_DP:PL	0/0:5:12:5:0,12,180
I	1438141	.	C	<NON_REF>	.	.	END=1438141	GT:DP:GQ:MIN_DP:PL	0/0:4:12:4:0,12,155
I	1438156	.	A	<NON_REF>	.	.	END=1438156	GT:DP:GQ:MIN_DP:PL	0/0:6:0:6:0,0,155
I	1438855	.	T	<NON_REF>	.	.	END=1438855	GT:DP:GQ:MIN_DP:PL	0/0:3:9:3:0,9,116
I	1439292	.	A	<NON_REF>	.	.	END=1439292	GT:DP:GQ:MIN_DP:PL	0/0:1:3:1:0,3,39
I	1439447	.	C	<NON_REF>	.	.	END=1439447	GT:DP:GQ:MIN_DP:PL	0/0:1:3:1:0,3,39
I	1439462	.	A	<NON_REF>	.	.	END=1439462	GT:DP:GQ:MIN_DP:PL	0/0:4:12:4:0,12,155
I	1439476	.	T	<NON_REF>	.	.	END=1439476	GT:DP:GQ:MIN_DP:PL	0/0:4:12:4:0,12,155
I	1439634	.	G	<NON_REF>	.	.	END=1439634	GT:DP:GQ:MIN_DP:PL	0/0:5:9:5:0,9,135
I	1439678	.	C	<NON_REF>	.	.	END=1439678	GT:DP:GQ:MIN_DP:PL	0/0:2:3:2:0,3,45
I	1439693	.	G	<NON_REF>	.	.	END=1439693	GT:DP:GQ:MIN_DP:PL	0/0:1:3:1:0,3,39
I	1439751	.	C	<NON_REF>	.	.	END=1439751	GT:DP:GQ:MIN_DP:PL	0/0:0:0:0:0,0,0
I	1439791	.	T	<NON_REF>	.	.	END=1439791	GT:DP:GQ:MIN_DP:PL	0/0:0:0:0:0,0,0
I	1440098	.	T	<NON_REF>	.	.	END=1440099	GT:DP:GQ:MIN_DP:PL	0/0:5:12:5:0,12,180
I	1440455	.	G	<NON_REF>	.	.	END=1440455	GT:DP:GQ:MIN_DP:PL	0/0:0:0:0:0,0,0
I	1440487	.	A	<NON_REF>	.	.	END=1440487	GT:DP:GQ:MIN_DP:PL	0/0:1:3:1:0,3,39
I	1441309	.	G	<NON_REF>	.	.	END=1441309	GT:DP:GQ:MIN_DP:PL	0/0:1:3:1:0,3,39
I	1441622	.	T	<NON_REF>	.	.	END=1441622	GT:DP:GQ:MIN_DP:PL	0/0:1:3:1:0,3,39
I	1441689	.	C	<NON_REF>	.	.	END=1441689	GT:DP:GQ:MIN_DP:PL	0/0:1:0:1:0,0,0
I	1442111	.	A	<NON_REF>	.	.	END=1442111	GT:DP:GQ:MIN_DP:PL	0/0:1:3:1:0,3,39
I	1442192	.	A	<NON_REF>	.	.	END=1442192	GT:DP:GQ:MIN_DP:PL	0/0:6:15:6:0,15,225
I	1442247	.	T	<NON_REF>	.	.	END=1442247	GT:DP:GQ:MIN_DP:PL	0/0:8:24:8:0,24,310
I	1442287	.	T	<NON_REF>	.	.	END=1442287	GT:DP:GQ:MIN_DP:PL	0/0:2:6:2:0,6,78
I	1442821	.	A	<NON_REF>	.	.	END=1442821	GT:DP:GQ:MIN_DP:PL	0/0:1:3:1:0,3,39
I	1443837	.	T	<NON_REF>	.	.	END=1443837	GT:DP:GQ:MIN_DP:PL	0/0:7:21:7:0,21,241
I	1443984	.	A	<NON_REF>	.	.	END=1443984	GT:DP:GQ:MIN_DP:PL	0/0:3:3:3:0,3,45
I	1444098	.	C	<NON_REF>	.	.	END=1444098	GT:DP:GQ:MIN_DP:PL	0/0:3:0:3:0,0,0
I	1444150	.	T	<NON_REF>	.	.	END=1444150	GT:DP:GQ:MIN_DP:PL	0/0:6:1:6:0,1,177
I	1444307	.	G	<NON_REF>	.	.	END=1444307	GT:DP:GQ:MIN_DP:PL	0/0:9:27:9:0,27,327
I	1444505	.	G	<NON_REF>	.	.	END=1444505	GT:DP:GQ:MIN_DP:PL	0/0:8:24:8:0,24,302
I	1445019	.	G	<NON_REF>	.	.	END=1445019	GT:DP:GQ:MIN_DP:PL	0/0:2:6:2:0,6,78
I	1445206	.	C	<NON_REF>	.	.	END=1445206	GT:DP:GQ:MIN_DP:PL	0/0:8:6:8:0,6,90
I	1445731	.	C	<NON_REF>	.	.	END=1445731	GT:DP:GQ:MIN_DP:PL	0/0:7:21:7:0,21,249
I	1447236	.	T	<NON_REF>	.	.	END=1447236	GT:DP:GQ:MIN_DP:PL	0/0:1:3:1:0,3,39
I	1447330	.	T	<NON_REF>	.	.	END=1447330	GT:DP:GQ:MIN_DP:PL	0/0:7:18:7:0,18,270
I	1447425	.	T	<NON_REF>	.	.	END=1447425	GT:DP:GQ:MIN_DP:PL	0/0:9:15:9:0,15,225
I	1448274	.	G	<NON_REF>	.	.	END=1448274	GT:DP:GQ:MIN_DP:PL	0/0:9:27:9:0,27,349
I	1448822	.	C	<NON_REF>	.	.	END=1448822	GT:DP:GQ:MIN_DP:PL	0/0:0:0:0:0,0,0
I	1448828	.	T	<NON_REF>	.	.	END=1448828	GT:DP:GQ:MIN_DP:PL	0/0:0:0:0:0,0,0
I	1448925	.	C	<NON_REF>	.	.	END=1448925	GT:DP:GQ:MIN_DP:PL	0/0:1:3:1:0,3,31
I	1450769	.	T	<NON_REF>	.	.	END=1450769	GT:DP:GQ:MIN_DP:PL	0/0:7:12:7:0,12,180
I	1450788	.	C	<NON_REF>	.	.	END=1450788	GT:DP:GQ:MIN_DP:PL	0/0:6:12:6:0,12,180
I	1451070	.	C	<NON_REF>	.	.	END=1451070	GT:DP:GQ:MIN_DP:PL	0/0:11:18:11:0,18,270
I	1451088	.	G	<NON_REF>	.	.	END=1451088	GT:DP:GQ:MIN_DP:PL	0/0:8:15:8:0,15,225
I	1451224	.	T	<NON_REF>	.	.	END=1451224	GT:DP:GQ:MIN_DP:PL	0/0:12:36:12:0,36,443
I	1451411	.	C	<NON_REF>	.	.	END=1451411	GT:DP:GQ:MIN_DP:PL	0/0:6:18:6:0,18,233
I	1451572	.	G	<NON_REF>	.	.	END=1451572	GT:DP:GQ:MIN_DP:PL	0/0:4:12:4:0,12,155
I	1451656	.	C	<NON_REF>	.	.	END=1451656	GT:DP:GQ:MIN_DP:PL	0/0:7:18:7:0,18,270
I	1451807	.	A	<NON_REF>	.	.	END=1451807	GT:DP:GQ:MIN_DP:PL	0/0:3:9:3:0,9,116
I	1452098	.	A	<NON_REF>	.	.	END=1452098	GT:DP:GQ:MIN_DP:PL	0/0:8:24:8:0,24,280
I	1453037	.	A	<NON_REF>	.	.	END=1453037	GT:DP:GQ:MIN_DP:PL	0/0:3:0:3:0,0,39
I	1453212	.	A	<NON_REF>	.	.	END=1453212	GT:DP:GQ:MIN_DP:PL	0/0:6:15:6:0,15,225
I	1453446	.	A	<NON_REF>	.	.	END=1453446	GT:DP:GQ:MIN_DP:PL	0/0:8:18:8:0,18,270
I	1454220	.	C	<NON_REF>	.	.	END=1454220	GT:DP:GQ:MIN_DP:PL	0/0:2:6:2:0,6,78
I	1454243	.	T	<NON_REF>	.	.	END=1454243	GT:DP:GQ:MIN_DP:PL	0/0:4:9:4:0,9,135
I	1454361	.	C	<NON_REF>	.	.	END=1454361	GT:DP:GQ:MIN_DP:PL	0/0:7:21:7:0,21,249
I	1455089	.	G	<NON_REF>	.	.	END=1455089	GT:DP:GQ:MIN_DP:PL	0/0:10:27:10:0,27,405
I	1455530	.	C	<NON_REF>	.	.	END=1455530	GT:DP:GQ:MIN_DP:PL	0/0:12:27:12:0,27,405
I	1455991	.	T	<NON_REF>	.	.	END=1455991	GT:DP:GQ:MIN_DP:PL	0/0:12:36:12:0,36,443
I	1456210	.	G	<NON_REF>	.	.	END=1456210	GT:DP:GQ:MIN_DP:PL	0/0:5:6:5:0,6,90
I	1456450	.	G	<NON_REF>	.	.	END=1456450	GT:DP:GQ:MIN_DP:PL	0/0:3:0:3:0,0,0
I	1456763	.	C	<NON_REF>	.	.	END=1456763	GT:DP:GQ:MIN_DP:PL	0/0:5:0:5:0,0,61
I	1457248	.	C	<NON_REF>	.	.	END=1457248	GT:DP:GQ:MIN_DP:PL	0/0:2:0:2:0,0,0
I	1457266	.	C	<NON_REF>	.	.	END=1457266	GT:DP:GQ:MIN_DP:PL	0/0:1:3:1:0,3,39
I	1457458	.	C	CA,<NON_REF>	11.13	.	BaseQRankSum=0.000;ClippingRankSum=0.000;DP=3;ExcessHet=3.0103;MLEAC=1,0;MLEAF=0.500,0.00;MQRankSum=-0.431;RAW_MQ=5128.00;ReadPosRankSum=-0.967	GT:AD:DP:GQ:PL:SB	0/1:1,2,0:3:20:48,0,20,51,26,77:1,0,1,1
I	1457979	.	T	<NON_REF>	.	.	END=1457979	GT:DP:GQ:MIN_DP:PL	0/0:3:9:3:0,9,116
I	1458737	.	G	<NON_REF>	.	.	END=1458737	GT:DP:GQ:MIN_DP:PL	0/0:11:21:11:0,21,315
I	1458823	.	G	<NON_REF>	.	.	END=1458823	GT:DP:GQ:MIN_DP:PL	0/0:0:0:0:0,0,0
I	1459065	.	T	<NON_REF>	.	.	END=1459065	GT:DP:GQ:MIN_DP:PL	0/0:8:18:8:0,18,270
I	1459193	.	G	<NON_REF>	.	.	END=1459193	GT:DP:GQ:MIN_DP:PL	0/0:6:9:6:0,9,135
I	1459454	.	T	<NON_REF>	.	.	END=1459454	GT:DP:GQ:MIN_DP:PL	0/0:8:9:8:0,9,135
I	1459549	.	T	<NON_REF>	.	.	END=1459549	GT:DP:GQ:MIN_DP:PL	0/0:4:12:4:0,12,155
I	1459675	.	A	<NON_REF>	.	.	END=1459676	GT:DP:GQ:MIN_DP:PL	0/0:2:6:2:0,6,78
I	1459785	.	G	<NON_REF>	.	.	END=1459785	GT:DP:GQ:MIN_DP:PL	0/0:10:24:10:0,24,360
I	1459819	.	C	<NON_REF>	.	.	END=1459819	GT:DP:GQ:MIN_DP:PL	0/0:14:27:14:0,27,405
I	1460039	.	A	<NON_REF>	.	.	END=1460039	GT:DP:GQ:MIN_DP:PL	0/0:15:36:15:0,36,540
I	1460654	.	A	<NON_REF>	.	.	END=1460654	GT:DP:GQ:MIN_DP:PL	0/0:11:33:11:0,33,398
I	1460890	.	G	<NON_REF>	.	.	END=1460890	GT:DP:GQ:MIN_DP:PL	0/0:16:36:16:0,36,540
I	1461336	.	A	<NON_REF>	.	.	END=1461336	GT:DP:GQ:MIN_DP:PL	0/0:10:9:10:0,9,135
I	1461373	.	G	<NON_REF>	.	.	END=1461374	GT:DP:GQ:MIN_DP:PL	0/0:1:3:1:0,3,39
I	1461421	.	C	<NON_REF>	.	.	END=1461421	GT:DP:GQ:MIN_DP:PL	0/0:1:3:1:0,3,39
I	1463481	.	T	<NON_REF>	.	.	END=1463481	GT:DP:GQ:MIN_DP:PL	0/0:5:12:5:0,12,180
I	1463498	.	C	<NON_REF>	.	.	END=1463498	GT:DP:GQ:MIN_DP:PL	0/0:5:12:5:0,12,180
I	1463556	.	G	<NON_REF>	.	.	END=1463556	GT:DP:GQ:MIN_DP:PL	0/0:13:23:13:0,23,449
I	1464202	.	T	<NON_REF>	.	.	END=1464202	GT:DP:GQ:MIN_DP:PL	0/0:9:21:9:0,21,315
I	1464463	.	T	<NON_REF>	.	.	END=1464463	GT:DP:GQ:MIN_DP:PL	0/0:8:12:8:0,12,180
I	1464518	.	G	<NON_REF>	.	.	END=1464518	GT:DP:GQ:MIN_DP:PL	0/0:7:15:7:0,15,225
I	1464616	.	T	<NON_REF>	.	.	END=1464616	GT:DP:GQ:MIN_DP:PL	0/0:1:3:1:0,3,39
I	1464636	.	G	<NON_REF>	.	.	END=1464636	GT:DP:GQ:MIN_DP:PL	0/0:21:60:21:0,60,900
I	1464780	.	G	<NON_REF>	.	.	END=1464780	GT:DP:GQ:MIN_DP:PL	0/0:4:12:4:0,12,155
I	1464997	.	A	<NON_REF>	.	.	END=1464998	GT:DP:GQ:MIN_DP:PL	0/0:1:3:1:0,3,39
I	1465596	.	C	<NON_REF>	.	.	END=1465596	GT:DP:GQ:MIN_DP:PL	0/0:6:9:6:0,9,135
I	1465921	.	T	<NON_REF>	.	.	END=1465921	GT:DP:GQ:MIN_DP:PL	0/0:3:6:3:0,6,90
I	1466433	.	A	<NON_REF>	.	.	END=1466433	GT:DP:GQ:MIN_DP:PL	0/0:6:12:6:0,12,180
I	1466445	.	G	<NON_REF>	.	.	END=1466445	GT:DP:GQ:MIN_DP:PL	0/0:4:6:4:0,6,90
I	1466451	.	G	<NON_REF>	.	.	END=1466451	GT:DP:GQ:MIN_DP:PL	0/0:4:9:4:0,9,135
I	1466493	.	G	<NON_REF>	.	.	END=1466493	GT:DP:GQ:MIN_DP:PL	0/0:6:15:6:0,15,225
I	1466580	.	C	<NON_REF>	.	.	END=1466580	GT:DP:GQ:MIN_DP:PL	0/0:6:15:6:0,15,225
I	1466592	.	T	<NON_REF>	.	.	END=1466592	GT:DP:GQ:MIN_DP:PL	0/0:5:9:5:0,9,135
I	1466773	.	A	<NON_REF>	.	.	END=1466773	GT:DP:GQ:MIN_DP:PL	0/0:10:24:10:0,24,360
I	1467111	.	G	<NON_REF>	.	.	END=1467111	GT:DP:GQ:MIN_DP:PL	0/0:15:45:15:0,45,582
I	1467446	.	T	<NON_REF>	.	.	END=1467446	GT:DP:GQ:MIN_DP:PL	0/0:13:36:13:0,36,540
I	1467584	.	A	<NON_REF>	.	.	END=1467584	GT:DP:GQ:MIN_DP:PL	0/0:8:7:8:0,7,255
I	1467947	.	T	<NON_REF>	.	.	END=1467947	GT:DP:GQ:MIN_DP:PL	0/0:10:14:10:0,14,332
I	1468782	.	T	<NON_REF>	.	.	END=1468782	GT:DP:GQ:MIN_DP:PL	0/0:5:15:5:0,15,194
I	1469208	.	C	<NON_REF>	.	.	END=1469208	GT:DP:GQ:MIN_DP:PL	0/0:10:12:10:0,12,180
I	1469541	.	T	<NON_REF>	.	.	END=1469541	GT:DP:GQ:MIN_DP:PL	0/0:6:18:6:0,18,233
I	1469548	.	A	<NON_REF>	.	.	END=1469548	GT:DP:GQ:MIN_DP:PL	0/0:7:21:7:0,21,263
I	1469556	.	A	<NON_REF>	.	.	END=1469556	GT:DP:GQ:MIN_DP:PL	0/0:7:21:7:0,21,271
I	1469918	.	T	<NON_REF>	.	.	END=1469918	GT:DP:GQ:MIN_DP:PL	0/0:7:21:7:0,21,271
I	1469965	.	T	<NON_REF>	.	.	END=1469965	GT:DP:GQ:MIN_DP:PL	0/0:5:15:5:0,15,194
I	1470121	.	C	<NON_REF>	.	.	END=1470121	GT:DP:GQ:MIN_DP:PL	0/0:17:30:17:0,30,450
I	1470333	.	T	<NON_REF>	.	.	END=1470333	GT:DP:GQ:MIN_DP:PL	0/0:14:36:14:0,36,540
I	1470866	.	G	<NON_REF>	.	.	END=1470866	GT:DP:GQ:MIN_DP:PL	0/0:6:9:6:0,9,135
I	1471346	.	T	<NON_REF>	.	.	END=1471346	GT:DP:GQ:MIN_DP:PL	0/0:10:18:10:0,18,270
I	1471541	.	T	<NON_REF>	.	.	END=1471541	GT:DP:GQ:MIN_DP:PL	0/0:6:18:6:0,18,233
I	1471548	.	T	<NON_REF>	.	.	END=1471548	GT:DP:GQ:MIN_DP:PL	0/0:6:18:6:0,18,233
I	1471588	.	A	<NON_REF>	.	.	END=1471588	GT:DP:GQ:MIN_DP:PL	0/0:3:9:3:0,9,116
I	1471728	.	T	<NON_REF>	.	.	END=1471728	GT:DP:GQ:MIN_DP:PL	0/0:4:12:4:0,12,155
I	1471746	.	C	<NON_REF>	.	.	END=1471746	GT:DP:GQ:MIN_DP:PL	0/0:4:3:4:0,3,45
I	1472093	.	C	<NON_REF>	.	.	END=1472093	GT:DP:GQ:MIN_DP:PL	0/0:10:21:10:0,21,315
I	1472223	.	A	<NON_REF>	.	.	END=1472223	GT:DP:GQ:MIN_DP:PL	0/0:7:12:7:0,12,180
I	1473789	.	C	<NON_REF>	.	.	END=1473789	GT:DP:GQ:MIN_DP:PL	0/0:4:6:4:0,6,90
I	1474770	.	C	<NON_REF>	.	.	END=1474770	GT:DP:GQ:MIN_DP:PL	0/0:9:12:9:0,12,180
I	1474780	.	T	<NON_REF>	.	.	END=1474780	GT:DP:GQ:MIN_DP:PL	0/0:4:9:4:0,9,135
I	1474873	.	T	<NON_REF>	.	.	END=1474873	GT:DP:GQ:MIN_DP:PL	0/0:10:21:10:0,21,315
I	1474902	.	C	<NON_REF>	.	.	END=1474902	GT:DP:GQ:MIN_DP:PL	0/0:1:0:1:0,0,0
I	1475028	.	A	<NON_REF>	.	.	END=1475028	GT:DP:GQ:MIN_DP:PL	0/0:2:0:2:0,0,0
I	1475042	.	T	<NON_REF>	.	.	END=1475042	GT:DP:GQ:MIN_DP:PL	0/0:0:0:0:0,0,0
I	1475044	.	A	<NON_REF>	.	.	END=1475044	GT:DP:GQ:MIN_DP:PL	0/0:0:0:0:0,0,0
I	1475791	.	G	<NON_REF>	.	.	END=1475791	GT:DP:GQ:MIN_DP:PL	0/0:4:12:4:0,12,155
I	1475989	.	T	<NON_REF>	.	.	END=1475989	GT:DP:GQ:MIN_DP:PL	0/0:0:0:0:0,0,0
I	1476242	.	G	<NON_REF>	.	.	END=1476242	GT:DP:GQ:MIN_DP:PL	0/0:10:30:10:0,30,380
I	1476462	.	C	<NON_REF>	.	.	END=1476462	GT:DP:GQ:MIN_DP:PL	0/0:5:6:5:0,6,90
I	1476837	.	G	<NON_REF>	.	.	END=1476837	GT:DP:GQ:MIN_DP:PL	0/0:5:15:5:0,15,186
I	1476929	.	T	<NON_REF>	.	.	END=1476929	GT:DP:GQ:MIN_DP:PL	0/0:5:15:5:0,15,194
I	1477123	.	C	<NON_REF>	.	.	END=1477123	GT:DP:GQ:MIN_DP:PL	0/0:9:12:9:0,12,180
I	1477333	.	G	<NON_REF>	.	.	END=1477333	GT:DP:GQ:MIN_DP:PL	0/0:5:12:5:0,12,180
I	1477484	.	T	<NON_REF>	.	.	END=1477484	GT:DP:GQ:MIN_DP:PL	0/0:8:12:8:0,12,180
I	1477746	.	A	<NON_REF>	.	.	END=1477746	GT:DP:GQ:MIN_DP:PL	0/0:4:12:4:0,12,155
I	1478272	.	A	<NON_REF>	.	.	END=1478272	GT:DP:GQ:MIN_DP:PL	0/0:9:15:9:0,15,225
I	1478427	.	A	<NON_REF>	.	.	END=1478427	GT:DP:GQ:MIN_DP:PL	0/0:12:33:12:0,33,495
I	1478705	.	A	<NON_REF>	.	.	END=1478705	GT:DP:GQ:MIN_DP:PL	0/0:8:24:8:0,24,280
I	1479004	.	A	<NON_REF>	.	.	END=1479004	GT:DP:GQ:MIN_DP:PL	0/0:12:30:12:0,30,450
I	1479188	.	A	<NON_REF>	.	.	END=1479188	GT:DP:GQ:MIN_DP:PL	0/0:3:9:3:0,9,116
I	1479999	.	C	<NON_REF>	.	.	END=1479999	GT:DP:GQ:MIN_DP:PL	0/0:4:6:4:0,6,90
I	1480004	.	A	<NON_REF>	.	.	END=1480005	GT:DP:GQ:MIN_DP:PL	0/0:3:3:3:0,3,45
I	1480308	.	C	<NON_REF>	.	.	END=1480308	GT:DP:GQ:MIN_DP:PL	0/0:5:12:5:0,12,180
I	1480324	.	A	<NON_REF>	.	.	END=1480324	GT:DP:GQ:MIN_DP:PL	0/0:4:12:4:0,12,155
I	1480682	.	T	<NON_REF>	.	.	END=1480682	GT:DP:GQ:MIN_DP:PL	0/0:9:24:9:0,24,360
I	1480820	.	G	<NON_REF>	.	.	END=1480820	GT:DP:GQ:MIN_DP:PL	0/0:10:18:10:0,18,270
I	1480858	.	T	<NON_REF>	.	.	END=1480858	GT:DP:GQ:MIN_DP:PL	0/0:10:21:10:0,21,315
I	1480992	.	T	<NON_REF>	.	.	END=1480992	GT:DP:GQ:MIN_DP:PL	0/0:5:0:5:0,0,0
I	1480995	.	T	<NON_REF>	.	.	END=1480995	GT:DP:GQ:MIN_DP:PL	0/0:4:0:4:0,0,0
I	1481005	.	G	<NON_REF>	.	.	END=1481005	GT:DP:GQ:MIN_DP:PL	0/0:0:0:0:0,0,0
I	1481019	.	A	<NON_REF>	.	.	END=1481019	GT:DP:GQ:MIN_DP:PL	0/0:1:3:1:0,3,39
I	1481040	.	A	<NON_REF>	.	.	END=1481040	GT:DP:GQ:MIN_DP:PL	0/0:2:6:2:0,6,78
I	1481111	.	A	<NON_REF>	.	.	END=1481111	GT:DP:GQ:MIN_DP:PL	0/0:11:27:11:0,27,405
I	1481323	.	A	<NON_REF>	.	.	END=1481323	GT:DP:GQ:MIN_DP:PL	0/0:10:27:10:0,27,405
I	1481714	.	T	<NON_REF>	.	.	END=1481714	GT:DP:GQ:MIN_DP:PL	0/0:1:3:1:0,3,31
I	1482090	.	T	<NON_REF>	.	.	END=1482090	GT:DP:GQ:MIN_DP:PL	0/0:11:27:11:0,27,405
I	1482092	.	T	<NON_REF>	.	.	END=1482092	GT:DP:GQ:MIN_DP:PL	0/0:11:27:11:0,27,405
I	1482111	.	T	<NON_REF>	.	.	END=1482111	GT:DP:GQ:MIN_DP:PL	0/0:11:33:11:0,33,418
I	1482142	.	G	<NON_REF>	.	.	END=1482142	GT:DP:GQ:MIN_DP:PL	0/0:10:27:10:0,27,405
I	1482179	.	T	<NON_REF>	.	.	END=1482179	GT:DP:GQ:MIN_DP:PL	0/0:16:39:16:0,39,585
I	1482186	.	T	<NON_REF>	.	.	END=1482186	GT:DP:GQ:MIN_DP:PL	0/0:13:23:13:0,23,449
I	1482237	.	C	<NON_REF>	.	.	END=1482237	GT:DP:GQ:MIN_DP:PL	0/0:14:39:14:0,39,585
I	1482260	.	C	<NON_REF>	.	.	END=1482260	GT:DP:GQ:MIN_DP:PL	0/0:10:30:10:0,30,372
I	1482301	.	A	<NON_REF>	.	.	END=1482302	GT:DP:GQ:MIN_DP:PL	0/0:6:15:6:0,15,225
I	1482554	.	A	<NON_REF>	.	.	END=1482554	GT:DP:GQ:MIN_DP:PL	0/0:13:30:13:0,30,450
I	1482650	.	A	<NON_REF>	.	.	END=1482650	GT:DP:GQ:MIN_DP:PL	0/0:2:3:2:0,3,45
I	1482697	.	A	<NON_REF>	.	.	END=1482697	GT:DP:GQ:MIN_DP:PL	0/0:5:15:5:0,15,158
I	1482713	.	G	<NON_REF>	.	.	END=1482713	GT:DP:GQ:MIN_DP:PL	0/0:6:15:6:0,15,225
I	1483051	.	A	<NON_REF>	.	.	END=1483051	GT:DP:GQ:MIN_DP:PL	0/0:3:3:3:0,3,45
I	1483258	.	G	<NON_REF>	.	.	END=1483258	GT:DP:GQ:MIN_DP:PL	0/0:1:3:1:0,3,39
I	1483329	.	A	<NON_REF>	.	.	END=1483329	GT:DP:GQ:MIN_DP:PL	0/0:4:9:4:0,9,135
I	1483570	.	A	<NON_REF>	.	.	END=1483570	GT:DP:GQ:MIN_DP:PL	0/0:8:0:8:0,0,78
I	1483656	.	A	<NON_REF>	.	.	END=1483656	GT:DP:GQ:MIN_DP:PL	0/0:4:12:4:0,12,155
I	1483848	.	T	<NON_REF>	.	.	END=1483848	GT:DP:GQ:MIN_DP:PL	0/0:1:3:1:0,3,39
I	1484072	.	A	<NON_REF>	.	.	END=1484072	GT:DP:GQ:MIN_DP:PL	0/0:7:18:7:0,18,270
I	1484304	.	G	<NON_REF>	.	.	END=1484304	GT:DP:GQ:MIN_DP:PL	0/0:7:18:7:0,18,270
I	1484462	.	C	<NON_REF>	.	.	END=1484462	GT:DP:GQ:MIN_DP:PL	0/0:8:21:8:0,21,315
I	1484473	.	C	<NON_REF>	.	.	END=1484473	GT:DP:GQ:MIN_DP:PL	0/0:9:0:9:0,0,249
I	1484557	.	G	<NON_REF>	.	.	END=1484557	GT:DP:GQ:MIN_DP:PL	0/0:3:9:3:0,9,116
I	1484845	.	A	<NON_REF>	.	.	END=1484845	GT:DP:GQ:MIN_DP:PL	0/0:12:36:12:0,36,465
I	1485098	.	C	<NON_REF>	.	.	END=1485098	GT:DP:GQ:MIN_DP:PL	0/0:8:21:8:0,21,315
I	1485525	.	A	<NON_REF>	.	.	END=1485525	GT:DP:GQ:MIN_DP:PL	0/0:11:27:11:0,27,405
I	1485630	.	C	<NON_REF>	.	.	END=1485630	GT:DP:GQ:MIN_DP:PL	0/0:9:21:9:0,21,315
I	1486258	.	A	<NON_REF>	.	.	END=1486258	GT:DP:GQ:MIN_DP:PL	0/0:5:9:5:0,9,135
I	1486589	.	A	<NON_REF>	.	.	END=1486589	GT:DP:GQ:MIN_DP:PL	0/0:2:6:2:0,6,55
I	1486671	.	A	<NON_REF>	.	.	END=1486671	GT:DP:GQ:MIN_DP:PL	0/0:6:6:6:0,6,90
I	1486756	.	A	<NON_REF>	.	.	END=1486756	GT:DP:GQ:MIN_DP:PL	0/0:6:12:6:0,12,180
I	1487412	.	T	<NON_REF>	.	.	END=1487412	GT:DP:GQ:MIN_DP:PL	0/0:8:21:8:0,21,315
I	1487690	.	G	<NON_REF>	.	.	END=1487690	GT:DP:GQ:MIN_DP:PL	0/0:5:15:5:0,15,172
I	1488686	.	T	<NON_REF>	.	.	END=1488686	GT:DP:GQ:MIN_DP:PL	0/0:15:36:15:0,36,540
I	1489003	.	C	<NON_REF>	.	.	END=1489003	GT:DP:GQ:MIN_DP:PL	0/0:1:3:1:0,3,39
I	1489322	.	A	<NON_REF>	.	.	END=1489322	GT:DP:GQ:MIN_DP:PL	0/0:8:21:8:0,21,315
I	1489439	.	T	<NON_REF>	.	.	END=1489439	GT:DP:GQ:MIN_DP:PL	0/0:5:15:5:0,15,194
I	1489487	.	A	<NON_REF>	.	.	END=1489487	GT:DP:GQ:MIN_DP:PL	0/0:4:9:4:0,9,135
I	1489578	.	G	<NON_REF>	.	.	END=1489578	GT:DP:GQ:MIN_DP:PL	0/0:14:21:14:0,21,315
I	1489791	.	A	<NON_REF>	.	.	END=1489791	GT:DP:GQ:MIN_DP:PL	0/0:3:9:3:0,9,116
I	1489877	.	C	<NON_REF>	.	.	END=1489877	GT:DP:GQ:MIN_DP:PL	0/0:2:6:2:0,6,78
I	1490812	.	A	<NON_REF>	.	.	END=1490812	GT:DP:GQ:MIN_DP:PL	0/0:4:12:4:0,12,155
I	1490988	.	C	<NON_REF>	.	.	END=1490988	GT:DP:GQ:MIN_DP:PL	0/0:14:36:14:0,36,540
I	1491159	.	T	<NON_REF>	.	.	END=1491159	GT:DP:GQ:MIN_DP:PL	0/0:1:3:1:0,3,39
I	1491221	.	T	<NON_REF>	.	.	END=1491221	GT:DP:GQ:MIN_DP:PL	0/0:1:3:1:0,3,31
I	1491286	.	C	<NON_REF>	.	.	END=1491286	GT:DP:GQ:MIN_DP:PL	0/0:7:21:7:0,21,271
I	1491515	.	C	<NON_REF>	.	.	END=1491515	GT:DP:GQ:MIN_DP:PL	0/0:1:0:1:0,0,0
I	1491577	.	A	<NON_REF>	.	.	END=1491577	GT:DP:GQ:MIN_DP:PL	0/0:0:0:0:0,0,0
I	1491582	.	A	<NON_REF>	.	.	END=1491582	GT:DP:GQ:MIN_DP:PL	0/0:1:3:1:0,3,39
I	1491634	.	C	<NON_REF>	.	.	END=1491634	GT:DP:GQ:MIN_DP:PL	0/0:3:9:3:0,9,108
I	1491957	.	G	<NON_REF>	.	.	END=1491957	GT:DP:GQ:MIN_DP:PL	0/0:2:3:2:0,3,45
I	1491975	.	C	<NON_REF>	.	.	END=1491975	GT:DP:GQ:MIN_DP:PL	0/0:2:6:2:0,6,78
I	1491977	.	C	<NON_REF>	.	.	END=1491977	GT:DP:GQ:MIN_DP:PL	0/0:2:6:2:0,6,78
I	1492772	.	A	<NON_REF>	.	.	END=1492772	GT:DP:GQ:MIN_DP:PL	0/0:3:9:3:0,9,108
I	1493711	.	G	<NON_REF>	.	.	END=1493711	GT:DP:GQ:MIN_DP:PL	0/0:16:27:16:0,27,405
I	1493717	.	A	<NON_REF>	.	.	END=1493717	GT:DP:GQ:MIN_DP:PL	0/0:13:18:13:0,18,270
I	1493801	.	A	<NON_REF>	.	.	END=1493801	GT:DP:GQ:MIN_DP:PL	0/0:7:0:7:0,0,194
I	1493848	.	A	<NON_REF>	.	.	END=1493848	GT:DP:GQ:MIN_DP:PL	0/0:7:18:7:0,18,270
I	1493918	.	A	<NON_REF>	.	.	END=1493918	GT:DP:GQ:MIN_DP:PL	0/0:16:39:16:0,39,585
I	1493988	.	C	<NON_REF>	.	.	END=1493988	GT:DP:GQ:MIN_DP:PL	0/0:13:21:13:0,21,315
I	1493995	.	A	<NON_REF>	.	.	END=1493995	GT:DP:GQ:MIN_DP:PL	0/0:8:15:8:0,15,225
I	1494001	.	G	<NON_REF>	.	.	END=1494001	GT:DP:GQ:MIN_DP:PL	0/0:5:15:5:0,15,194
I	1494096	.	A	<NON_REF>	.	.	END=1494096	GT:DP:GQ:MIN_DP:PL	0/0:0:0:0:0,0,0
I	1494360	.	A	<NON_REF>	.	.	END=1494360	GT:DP:GQ:MIN_DP:PL	0/0:3:9:3:0,9,116
I	1494849	.	T	<NON_REF>	.	.	END=1494849	GT:DP:GQ:MIN_DP:PL	0/0:4:9:4:0,9,135
I	1495442	.	A	<NON_REF>	.	.	END=1495442	GT:DP:GQ:MIN_DP:PL	0/0:0:0:0:0,0,0
I	1495521	.	C	<NON_REF>	.	.	END=1495521	GT:DP:GQ:MIN_DP:PL	0/0:2:6:2:0,6,70
I	1495527	.	T	<NON_REF>	.	.	END=1495527	GT:DP:GQ:MIN_DP:PL	0/0:2:6:2:0,6,70
I	1495593	.	A	<NON_REF>	.	.	END=1495593	GT:DP:GQ:MIN_DP:PL	0/0:0:0:0:0,0,0
I	1495858	.	T	<NON_REF>	.	.	END=1495858	GT:DP:GQ:MIN_DP:PL	0/0:1:3:1:0,3,39
I	1495866	.	T	<NON_REF>	.	.	END=1495866	GT:DP:GQ:MIN_DP:PL	0/0:1:0:1:0,0,0
I	1495913	.	T	<NON_REF>	.	.	END=1495913	GT:DP:GQ:MIN_DP:PL	0/0:9:27:9:0,27,349
I	1496031	.	A	<NON_REF>	.	.	END=1496031	GT:DP:GQ:MIN_DP:PL	0/0:5:15:5:0,15,194
I	1496081	.	T	<NON_REF>	.	.	END=1496081	GT:DP:GQ:MIN_DP:PL	0/0:6:18:6:0,18,233
I	1496157	.	A	<NON_REF>	.	.	END=1496157	GT:DP:GQ:MIN_DP:PL	0/0:4:12:4:0,12,155
I	1496163	.	T	<NON_REF>	.	.	END=1496163	GT:DP:GQ:MIN_DP:PL	0/0:5:9:5:0,9,135
I	1496230	.	G	<NON_REF>	.	.	END=1496230	GT:DP:GQ:MIN_DP:PL	0/0:13:24:13:0,24,360
I	1496295	.	C	<NON_REF>	.	.	END=1496295	GT:DP:GQ:MIN_DP:PL	0/0:5:0:5:0,0,116
I	1496326	.	T	<NON_REF>	.	.	END=1496327	GT:DP:GQ:MIN_DP:PL	0/0:3:6:2:0,6,78
I	1496346	.	T	<NON_REF>	.	.	END=1496346	GT:DP:GQ:MIN_DP:PL	0/0:2:6:2:0,6,55
I	1496348	.	T	<NON_REF>	.	.	END=1496348	GT:DP:GQ:MIN_DP:PL	0/0:2:6:2:0,6,78
I	1496356	.	G	<NON_REF>	.	.	END=1496356	GT:DP:GQ:MIN_DP:PL	0/0:3:9:3:0,9,116
I	1496383	.	A	<NON_REF>	.	.	END=1496383	GT:DP:GQ:MIN_DP:PL	0/0:1:3:1:0,3,39
I	1496405	.	T	<NON_REF>	.	.	END=1496406	GT:DP:GQ:MIN_DP:PL	0/0:1:3:1:0,3,31
I	1496453	.	T	<NON_REF>	.	.	END=1496453	GT:DP:GQ:MIN_DP:PL	0/0:5:12:5:0,12,180
I	1496458	.	A	<NON_REF>	.	.	END=1496458	GT:DP:GQ:MIN_DP:PL	0/0:4:9:4:0,9,135
I	1496472	.	G	<NON_REF>	.	.	END=1496473	GT:DP:GQ:MIN_DP:PL	0/0:5:15:5:0,15,186
I	1496479	.	A	<NON_REF>	.	.	END=1496479	GT:DP:GQ:MIN_DP:PL	0/0:6:18:6:0,18,233
I	1496595	.	C	<NON_REF>	.	.	END=1496595	GT:DP:GQ:MIN_DP:PL	0/0:2:6:2:0,6,78
I	1496658	.	T	<NON_REF>	.	.	END=1496658	GT:DP:GQ:MIN_DP:PL	0/0:1:3:1:0,3,39
I	1496726	.	A	<NON_REF>	.	.	END=1496726	GT:DP:GQ:MIN_DP:PL	0/0:1:0:1:0,0,0
I	1496825	.	T	<NON_REF>	.	.	END=1496825	GT:DP:GQ:MIN_DP:PL	0/0:4:12:4:0,12,147
I	1496826	.	T	<NON_REF>	.	.	END=1496826	GT:DP:GQ:MIN_DP:PL	0/0:5:15:5:0,15,186
I	1497001	.	T	<NON_REF>	.	.	END=1497001	GT:DP:GQ:MIN_DP:PL	0/0:0:0:0:0,0,0
I	1497036	.	C	<NON_REF>	.	.	END=1497036	GT:DP:GQ:MIN_DP:PL	0/0:3:9:3:0,9,116
I	1497090	.	G	<NON_REF>	.	.	END=1497090	GT:DP:GQ:MIN_DP:PL	0/0:19:42:19:0,42,630
I	1497194	.	T	<NON_REF>	.	.	END=1497194	GT:DP:GQ:MIN_DP:PL	0/0:0:0:0:0,0,0
I	1497354	.	A	<NON_REF>	.	.	END=1497354	GT:DP:GQ:MIN_DP:PL	0/0:3:9:3:0,9,116
I	1497505	.	G	<NON_REF>	.	.	END=1497505	GT:DP:GQ:MIN_DP:PL	0/0:6:0:6:0,0,133
I	1497612	.	A	<NON_REF>	.	.	END=1497612	GT:DP:GQ:MIN_DP:PL	0/0:1:3:1:0,3,39
I	1497900	.	C	<NON_REF>	.	.	END=1497900	GT:DP:GQ:MIN_DP:PL	0/0:2:3:2:0,3,45
I	1498079	.	G	<NON_REF>	.	.	END=1498079	GT:DP:GQ:MIN_DP:PL	0/0:6:9:6:0,9,135
I	1498095	.	G	<NON_REF>	.	.	END=1498095	GT:DP:GQ:MIN_DP:PL	0/0:3:9:3:0,9,116
I	1498182	.	A	<NON_REF>	.	.	END=1498182	GT:DP:GQ:MIN_DP:PL	0/0:1:3:1:0,3,39
I	1498413	.	A	<NON_REF>	.	.	END=1498413	GT:DP:GQ:MIN_DP:PL	0/0:2:3:2:0,3,45
I	1498940	.	T	<NON_REF>	.	.	END=1498940	GT:DP:GQ:MIN_DP:PL	0/0:9:24:9:0,24,360
I	1499003	.	T	<NON_REF>	.	.	END=1499003	GT:DP:GQ:MIN_DP:PL	0/0:2:6:2:0,6,78
I	1499089	.	G	<NON_REF>	.	.	END=1499089	GT:DP:GQ:MIN_DP:PL	0/0:7:21:7:0,21,271
I	1499093	.	C	<NON_REF>	.	.	END=1499093	GT:DP:GQ:MIN_DP:PL	0/0:10:27:10:0,27,405
I	1499098	.	T	<NON_REF>	.	.	END=1499098	GT:DP:GQ:MIN_DP:PL	0/0:15:39:15:0,39,585
I	1499480	.	C	<NON_REF>	.	.	END=1499480	GT:DP:GQ:MIN_DP:PL	0/0:3:9:3:0,9,116
I	1500434	.	G	<NON_REF>	.	.	END=1500434	GT:DP:GQ:MIN_DP:PL	0/0:1:3:1:0,3,31
I	1500580	.	C	<NON_REF>	.	.	END=1500580	GT:DP:GQ:MIN_DP:PL	0/0:1:3:1:0,3,39
I	1501107	.	G	<NON_REF>	.	.	END=1501107	GT:DP:GQ:MIN_DP:PL	0/0:13:36:13:0,36,540
I	1501505	.	T	<NON_REF>	.	.	END=1501505	GT:DP:GQ:MIN_DP:PL	0/0:0:0:0:0,0,0
I	1501638	.	C	<NON_REF>	.	.	END=1501638	GT:DP:GQ:MIN_DP:PL	0/0:0:0:0:0,0,0
I	1501686	.	C	<NON_REF>	.	.	END=1501686	GT:DP:GQ:MIN_DP:PL	0/0:2:3:2:0,3,45
I	1501810	.	C	<NON_REF>	.	.	END=1501810	GT:DP:GQ:MIN_DP:PL	0/0:0:0:0:0,0,0
I	1502284	.	C	<NON_REF>	.	.	END=1502284	GT:DP:GQ:MIN_DP:PL	0/0:2:3:2:0,3,45
I	1502430	.	G	<NON_REF>	.	.	END=1502430	GT:DP:GQ:MIN_DP:PL	0/0:1:3:1:0,3,39
I	1502451	.	A	<NON_REF>	.	.	END=1502451	GT:DP:GQ:MIN_DP:PL	0/0:1:3:1:0,3,31
I	1502546	.	A	<NON_REF>	.	.	END=1502546	GT:DP:GQ:MIN_DP:PL	0/0:0:0:0:0,0,0
I	1502551	.	G	<NON_REF>	.	.	END=1502551	GT:DP:GQ:MIN_DP:PL	0/0:1:3:1:0,3,39
I	1503274	.	A	<NON_REF>	.	.	END=1503274	GT:DP:GQ:MIN_DP:PL	0/0:9:18:9:0,18,270
I	1503489	.	A	<NON_REF>	.	.	END=1503489	GT:DP:GQ:MIN_DP:PL	0/0:2:6:2:0,6,78
I	1503999	.	A	<NON_REF>	.	.	END=1503999	GT:DP:GQ:MIN_DP:PL	0/0:0:0:0:0,0,0
I	1504010	.	A	<NON_REF>	.	.	END=1504010	GT:DP:GQ:MIN_DP:PL	0/0:0:0:0:0,0,0
I	1504084	.	G	<NON_REF>	.	.	END=1504084	GT:DP:GQ:MIN_DP:PL	0/0:5:15:5:0,15,194
I	1504086	.	A	<NON_REF>	.	.	END=1504086	GT:DP:GQ:MIN_DP:PL	0/0:6:18:6:0,18,205
I	1504136	.	G	<NON_REF>	.	.	END=1504136	GT:DP:GQ:MIN_DP:PL	0/0:4:9:4:0,9,135
I	1504304	.	T	<NON_REF>	.	.	END=1504304	GT:DP:GQ:MIN_DP:PL	0/0:6:9:6:0,9,135
I	1504368	.	G	<NON_REF>	.	.	END=1504368	GT:DP:GQ:MIN_DP:PL	0/0:2:0:2:0,0,0
I	1504565	.	T	<NON_REF>	.	.	END=1504565	GT:DP:GQ:MIN_DP:PL	0/0:9:15:9:0,15,225
I	1504901	.	T	<NON_REF>	.	.	END=1504901	GT:DP:GQ:MIN_DP:PL	0/0:1:3:1:0,3,31
I	1505130	.	G	<NON_REF>	.	.	END=1505130	GT:DP:GQ:MIN_DP:PL	0/0:7:21:7:0,21,249
I	1505147	.	G	<NON_REF>	.	.	END=1505147	GT:DP:GQ:MIN_DP:PL	0/0:5:0:5:0,0,94
I	1505368	.	T	<NON_REF>	.	.	END=1505368	GT:DP:GQ:MIN_DP:PL	0/0:8:0:8:0,0,233
I	1505385	.	T	<NON_REF>	.	.	END=1505385	GT:DP:GQ:MIN_DP:PL	0/0:3:3:3:0,3,45
I	1505395	.	A	<NON_REF>	.	.	END=1505395	GT:DP:GQ:MIN_DP:PL	0/0:1:3:1:0,3,39
I	1505428	.	T	<NON_REF>	.	.	END=1505428	GT:DP:GQ:MIN_DP:PL	0/0:1:0:1:0,0,0
I	1505528	.	A	<NON_REF>	.	.	END=1505528	GT:DP:GQ:MIN_DP:PL	0/0:13:39:13:0,39,504
I	1505695	.	C	<NON_REF>	.	.	END=1505695	GT:DP:GQ:MIN_DP:PL	0/0:6:18:6:0,18,233
I	1505702	.	C	<NON_REF>	.	.	END=1505702	GT:DP:GQ:MIN_DP:PL	0/0:6:15:6:0,15,225
I	1505767	.	T	<NON_REF>	.	.	END=1505767	GT:DP:GQ:MIN_DP:PL	0/0:6:9:6:0,9,135
I	1505818	.	T	<NON_REF>	.	.	END=1505818	GT:DP:GQ:MIN_DP:PL	0/0:3:3:3:0,3,45
I	1505904	.	A	<NON_REF>	.	.	END=1505904	GT:DP:GQ:MIN_DP:PL	0/0:2:6:2:0,6,78
I	1506021	.	A	<NON_REF>	.	.	END=1506021	GT:DP:GQ:MIN_DP:PL	0/0:1:3:1:0,3,39
I	1506036	.	A	<NON_REF>	.	.	END=1506036	GT:DP:GQ:MIN_DP:PL	0/0:2:3:2:0,3,45
I	1506046	.	A	<NON_REF>	.	.	END=1506046	GT:DP:GQ:MIN_DP:PL	0/0:7:21:7:0,21,263
I	1506071	.	G	<NON_REF>	.	.	END=1506071	GT:DP:GQ:MIN_DP:PL	0/0:8:21:8:0,21,315
I	1506105	.	A	<NON_REF>	.	.	END=1506105	GT:DP:GQ:MIN_DP:PL	0/0:3:6:3:0,6,90
I	1506135	.	G	<NON_REF>	.	.	END=1506135	GT:DP:GQ:MIN_DP:PL	0/0:6:15:6:0,15,225
I	1506374	.	A	<NON_REF>	.	.	END=1506374	GT:DP:GQ:MIN_DP:PL	0/0:7:21:7:0,21,243
I	1506535	.	A	<NON_REF>	.	.	END=1506535	GT:DP:GQ:MIN_DP:PL	0/0:0:0:0:0,0,0
I	1506538	.	T	<NON_REF>	.	.	END=1506538	GT:DP:GQ:MIN_DP:PL	0/0:0:0:0:0,0,0
I	1506622	.	A	<NON_REF>	.	.	END=1506622	GT:DP:GQ:MIN_DP:PL	0/0:1:3:1:0,3,39
I	1507353	.	C	<NON_REF>	.	.	END=1507353	GT:DP:GQ:MIN_DP:PL	0/0:7:15:7:0,15,225
I	1507367	.	A	<NON_REF>	.	.	END=1507367	GT:DP:GQ:MIN_DP:PL	0/0:5:3:5:0,3,45
I	1507639	.	A	<NON_REF>	.	.	END=1507639	GT:DP:GQ:MIN_DP:PL	0/0:10:15:10:0,15,225
I	1507713	.	A	<NON_REF>	.	.	END=1507713	GT:DP:GQ:MIN_DP:PL	0/0:3:9:3:0,9,116
I	1507787	.	C	<NON_REF>	.	.	END=1507787	GT:DP:GQ:MIN_DP:PL	0/0:0:0:0:0,0,0
I	1507802	.	T	<NON_REF>	.	.	END=1507803	GT:DP:GQ:MIN_DP:PL	0/0:1:3:1:0,3,39
I	1507812	.	A	<NON_REF>	.	.	END=1507812	GT:DP:GQ:MIN_DP:PL	0/0:4:0:4:0,0,78
I	1507828	.	T	<NON_REF>	.	.	END=1507828	GT:DP:GQ:MIN_DP:PL	0/0:5:15:5:0,15,149
I	1507873	.	C	<NON_REF>	.	.	END=1507873	GT:DP:GQ:MIN_DP:PL	0/0:4:12:4:0,12,155
I	1507905	.	C	<NON_REF>	.	.	END=1507905	GT:DP:GQ:MIN_DP:PL	0/0:4:9:4:0,9,135
I	1507949	.	T	<NON_REF>	.	.	END=1507949	GT:DP:GQ:MIN_DP:PL	0/0:0:0:0:0,0,0
I	1507955	.	C	<NON_REF>	.	.	END=1507955	GT:DP:GQ:MIN_DP:PL	0/0:0:0:0:0,0,0
I	1507969	.	A	<NON_REF>	.	.	END=1507969	GT:DP:GQ:MIN_DP:PL	0/0:2:6:2:0,6,78
I	1508037	.	C	<NON_REF>	.	.	END=1508037	GT:DP:GQ:MIN_DP:PL	0/0:0:0:0:0,0,0
I	1508093	.	T	<NON_REF>	.	.	END=1508093	GT:DP:GQ:MIN_DP:PL	0/0:3:9:3:0,9,116
I	1508271	.	T	<NON_REF>	.	.	END=1508271	GT:DP:GQ:MIN_DP:PL	0/0:0:0:0:0,0,0
I	1508519	.	T	<NON_REF>	.	.	END=1508519	GT:DP:GQ:MIN_DP:PL	0/0:5:3:5:0,3,45
I	1508522	.	T	<NON_REF>	.	.	END=1508522	GT:DP:GQ:MIN_DP:PL	0/0:6:6:6:0,6,90
I	1508523	.	T	<NON_REF>	.	.	END=1508523	GT:DP:GQ:MIN_DP:PL	0/0:6:0:6:0,0,155
I	1508525	.	G	<NON_REF>	.	.	END=1508525	GT:DP:GQ:MIN_DP:PL	0/0:6:3:6:0,3,45
I	1508558	.	A	<NON_REF>	.	.	END=1508558	GT:DP:GQ:MIN_DP:PL	0/0:2:0:2:0,0,0
I	1509044	.	T	<NON_REF>	.	.	END=1509044	GT:DP:GQ:MIN_DP:PL	0/0:2:6:2:0,6,78
I	1509072	.	A	<NON_REF>	.	.	END=1509072	GT:DP:GQ:MIN_DP:PL	0/0:1:0:1:0,0,0
I	1509080	.	G	<NON_REF>	.	.	END=1509080	GT:DP:GQ:MIN_DP:PL	0/0:2:0:2:0,0,0
I	1509186	.	T	<NON_REF>	.	.	END=1509186	GT:DP:GQ:MIN_DP:PL	0/0:0:0:0:0,0,0
I	1509270	.	A	<NON_REF>	.	.	END=1509270	GT:DP:GQ:MIN_DP:PL	0/0:5:6:5:0,6,90
I	1509360	.	C	<NON_REF>	.	.	END=1509360	GT:DP:GQ:MIN_DP:PL	0/0:5:9:5:0,9,135
I	1509613	.	T	<NON_REF>	.	.	END=1509613	GT:DP:GQ:MIN_DP:PL	0/0:3:6:3:0,6,90
I	1509623	.	G	<NON_REF>	.	.	END=1509623	GT:DP:GQ:MIN_DP:PL	0/0:2:3:2:0,3,45
I	1510452	.	G	<NON_REF>	.	.	END=1510453	GT:DP:GQ:MIN_DP:PL	0/0:10:27:10:0,27,405
I	1510454	.	T	<NON_REF>	.	.	END=1510454	GT:DP:GQ:MIN_DP:PL	0/0:9:24:9:0,24,360
I	1510484	.	T	<NON_REF>	.	.	END=1510484	GT:DP:GQ:MIN_DP:PL	0/0:10:18:10:0,18,270
I	1510543	.	A	<NON_REF>	.	.	END=1510543	GT:DP:GQ:MIN_DP:PL	0/0:7:21:7:0,21,271
I	1510932	.	A	<NON_REF>	.	.	END=1510932	GT:DP:GQ:MIN_DP:PL	0/0:5:15:5:0,15,172
I	1512135	.	C	<NON_REF>	.	.	END=1512135	GT:DP:GQ:MIN_DP:PL	0/0:4:12:4:0,12,147
I	1512357	.	G	<NON_REF>	.	.	END=1512357	GT:DP:GQ:MIN_DP:PL	0/0:7:21:7:0,21,255
I	1512559	.	C	<NON_REF>	.	.	END=1512559	GT:DP:GQ:MIN_DP:PL	0/0:7:18:7:0,18,270
I	1512807	.	T	<NON_REF>	.	.	END=1512807	GT:DP:GQ:MIN_DP:PL	0/0:8:12:8:0,12,180
I	1513018	.	A	<NON_REF>	.	.	END=1513018	GT:DP:GQ:MIN_DP:PL	0/0:8:24:8:0,24,310
I	1513262	.	T	<NON_REF>	.	.	END=1513262	GT:DP:GQ:MIN_DP:PL	0/0:2:6:2:0,6,78
I	1513749	.	T	<NON_REF>	.	.	END=1513750	GT:DP:GQ:MIN_DP:PL	0/0:8:24:8:0,24,310
I	1513982	.	C	<NON_REF>	.	.	END=1513982	GT:DP:GQ:MIN_DP:PL	0/0:0:0:0:0,0,0
I	1514626	.	T	<NON_REF>	.	.	END=1514626	GT:DP:GQ:MIN_DP:PL	0/0:6:18:6:0,18,233
I	1515533	.	G	<NON_REF>	.	.	END=1515533	GT:DP:GQ:MIN_DP:PL	0/0:6:0:6:0,0,155
I	1515546	.	C	<NON_REF>	.	.	END=1515546	GT:DP:GQ:MIN_DP:PL	0/0:6:12:6:0,12,180
I	1515575	.	T	<NON_REF>	.	.	END=1515575	GT:DP:GQ:MIN_DP:PL	0/0:5:12:5:0,12,180
I	1515698	.	T	<NON_REF>	.	.	END=1515698	GT:DP:GQ:MIN_DP:PL	0/0:1:3:1:0,3,39
I	1515701	.	A	<NON_REF>	.	.	END=1515701	GT:DP:GQ:MIN_DP:PL	0/0:1:3:1:0,3,39
I	1515884	.	A	<NON_REF>	.	.	END=1515884	GT:DP:GQ:MIN_DP:PL	0/0:2:6:2:0,6,78
I	1515916	.	A	<NON_REF>	.	.	END=1515916	GT:DP:GQ:MIN_DP:PL	0/0:2:3:2:0,3,45
I	1515955	.	C	<NON_REF>	.	.	END=1515955	GT:DP:GQ:MIN_DP:PL	0/0:2:6:2:0,6,78
I	1515966	.	A	<NON_REF>	.	.	END=1515967	GT:DP:GQ:MIN_DP:PL	0/0:3:6:3:0,6,90
I	1515974	.	C	<NON_REF>	.	.	END=1515974	GT:DP:GQ:MIN_DP:PL	0/0:2:6:2:0,6,78
I	1515980	.	A	<NON_REF>	.	.	END=1515980	GT:DP:GQ:MIN_DP:PL	0/0:2:6:2:0,6,78
I	1516007	.	A	<NON_REF>	.	.	END=1516007	GT:DP:GQ:MIN_DP:PL	0/0:3:6:3:0,6,90
I	1516068	.	T	<NON_REF>	.	.	END=1516068	GT:DP:GQ:MIN_DP:PL	0/0:2:6:2:0,6,78
I	1516420	.	G	<NON_REF>	.	.	END=1516420	GT:DP:GQ:MIN_DP:PL	0/0:10:27:10:0,27,405
I	1516864	.	A	<NON_REF>	.	.	END=1516864	GT:DP:GQ:MIN_DP:PL	0/0:0:0:0:0,0,0
I	1517158	.	A	<NON_REF>	.	.	END=1517158	GT:DP:GQ:MIN_DP:PL	0/0:2:6:2:0,6,55
I	1517293	.	C	<NON_REF>	.	.	END=1517293	GT:DP:GQ:MIN_DP:PL	0/0:7:15:7:0,15,225
I	1517407	.	T	<NON_REF>	.	.	END=1517407	GT:DP:GQ:MIN_DP:PL	0/0:0:0:0:0,0,0
I	1517495	.	A	<NON_REF>	.	.	END=1517495	GT:DP:GQ:MIN_DP:PL	0/0:1:3:1:0,3,39
I	1517731	.	T	<NON_REF>	.	.	END=1517731	GT:DP:GQ:MIN_DP:PL	0/0:4:6:4:0,6,90
I	1517891	.	C	<NON_REF>	.	.	END=1517891	GT:DP:GQ:MIN_DP:PL	0/0:7:15:7:0,15,225
I	1518046	.	T	<NON_REF>	.	.	END=1518046	GT:DP:GQ:MIN_DP:PL	0/0:3:6:3:0,6,90
I	1518138	.	C	<NON_REF>	.	.	END=1518138	GT:DP:GQ:MIN_DP:PL	0/0:7:12:7:0,12,180
I	1518199	.	C	<NON_REF>	.	.	END=1518199	GT:DP:GQ:MIN_DP:PL	0/0:0:0:0:0,0,0
I	1518225	.	A	<NON_REF>	.	.	END=1518225	GT:DP:GQ:MIN_DP:PL	0/0:1:3:1:0,3,39
I	1518242	.	G	<NON_REF>	.	.	END=1518243	GT:DP:GQ:MIN_DP:PL	0/0:1:3:1:0,3,39
I	1518266	.	A	<NON_REF>	.	.	END=1518266	GT:DP:GQ:MIN_DP:PL	0/0:3:6:3:0,6,90
I	1518284	.	T	<NON_REF>	.	.	END=1518284	GT:DP:GQ:MIN_DP:PL	0/0:2:6:2:0,6,78
I	1518310	.	T	<NON_REF>	.	.	END=1518310	GT:DP:GQ:MIN_DP:PL	0/0:5:12:5:0,12,180
I	1518326	.	A	<NON_REF>	.	.	END=1518326	GT:DP:GQ:MIN_DP:PL	0/0:4:12:4:0,12,155
I	1518342	.	T	<NON_REF>	.	.	END=1518343	GT:DP:GQ:MIN_DP:PL	0/0:3:3:3:0,3,45
I	1519755	.	G	<NON_REF>	.	.	END=1519755	GT:DP:GQ:MIN_DP:PL	0/0:4:12:4:0,12,155
I	1519925	.	A	<NON_REF>	.	.	END=1519925	GT:DP:GQ:MIN_DP:PL	0/0:4:12:4:0,12,147
I	1519978	.	C	<NON_REF>	.	.	END=1519978	GT:DP:GQ:MIN_DP:PL	0/0:5:12:5:0,12,180
I	1519986	.	G	<NON_REF>	.	.	END=1519987	GT:DP:GQ:MIN_DP:PL	0/0:5:9:5:0,9,135
I	1520018	.	C	<NON_REF>	.	.	END=1520018	GT:DP:GQ:MIN_DP:PL	0/0:8:18:8:0,18,270
I	1520022	.	G	<NON_REF>	.	.	END=1520022	GT:DP:GQ:MIN_DP:PL	0/0:7:21:7:0,21,263
I	1520028	.	T	<NON_REF>	.	.	END=1520028	GT:DP:GQ:MIN_DP:PL	0/0:9:24:9:0,24,360
I	1520073	.	A	<NON_REF>	.	.	END=1520073	GT:DP:GQ:MIN_DP:PL	0/0:7:0:7:0,0,194
I	1520075	.	T	<NON_REF>	.	.	END=1520075	GT:DP:GQ:MIN_DP:PL	0/0:7:12:7:0,12,180
I	1520077	.	C	<NON_REF>	.	.	END=1520077	GT:DP:GQ:MIN_DP:PL	0/0:7:0:7:0,0,194
I	1520085	.	G	<NON_REF>	.	.	END=1520085	GT:DP:GQ:MIN_DP:PL	0/0:6:12:6:0,12,180
I	1520090	.	A	<NON_REF>	.	.	END=1520091	GT:DP:GQ:MIN_DP:PL	0/0:6:12:6:0,12,180
I	1520110	.	T	<NON_REF>	.	.	END=1520110	GT:DP:GQ:MIN_DP:PL	0/0:7:21:7:0,21,255
I	1520133	.	T	<NON_REF>	.	.	END=1520133	GT:DP:GQ:MIN_DP:PL	0/0:8:21:8:0,21,315
I	1520219	.	T	<NON_REF>	.	.	END=1520219	GT:DP:GQ:MIN_DP:PL	0/0:12:30:12:0,30,450
I	1520307	.	T	<NON_REF>	.	.	END=1520308	GT:DP:GQ:MIN_DP:PL	0/0:0:0:0:0,0,0
I	1520314	.	T	<NON_REF>	.	.	END=1520316	GT:DP:GQ:MIN_DP:PL	0/0:0:0:0:0,0,0
I	1520375	.	C	<NON_REF>	.	.	END=1520375	GT:DP:GQ:MIN_DP:PL	0/0:0:0:0:0,0,0
I	1520377	.	A	<NON_REF>	.	.	END=1520377	GT:DP:GQ:MIN_DP:PL	0/0:1:3:1:0,3,39
I	1520405	.	A	<NON_REF>	.	.	END=1520405	GT:DP:GQ:MIN_DP:PL	0/0:2:6:2:0,6,78
I	1520547	.	T	<NON_REF>	.	.	END=1520548	GT:DP:GQ:MIN_DP:PL	0/0:5:12:5:0,12,180
I	1520566	.	A	<NON_REF>	.	.	END=1520566	GT:DP:GQ:MIN_DP:PL	0/0:6:15:6:0,15,225
I	1520572	.	G	<NON_REF>	.	.	END=1520572	GT:DP:GQ:MIN_DP:PL	0/0:6:18:6:0,18,233
I	1520717	.	T	<NON_REF>	.	.	END=1520717	GT:DP:GQ:MIN_DP:PL	0/0:3:9:3:0,9,86
I	1520729	.	A	<NON_REF>	.	.	END=1520729	GT:DP:GQ:MIN_DP:PL	0/0:4:12:4:0,12,155
I	1520731	.	C	<NON_REF>	.	.	END=1520731	GT:DP:GQ:MIN_DP:PL	0/0:5:15:5:0,15,186
I	1520732	.	A	<NON_REF>	.	.	END=1520732	GT:DP:GQ:MIN_DP:PL	0/0:5:0:5:0,0,139
I	1520770	.	G	<NON_REF>	.	.	END=1520770	GT:DP:GQ:MIN_DP:PL	0/0:4:9:4:0,9,135
I	1520773	.	C	<NON_REF>	.	.	END=1520773	GT:DP:GQ:MIN_DP:PL	0/0:3:9:3:0,9,116
I	1520789	.	A	<NON_REF>	.	.	END=1520789	GT:DP:GQ:MIN_DP:PL	0/0:3:9:3:0,9,108
I	1520798	.	G	<NON_REF>	.	.	END=1520798	GT:DP:GQ:MIN_DP:PL	0/0:4:6:4:0,6,90
I	1520802	.	A	<NON_REF>	.	.	END=1520803	GT:DP:GQ:MIN_DP:PL	0/0:4:6:4:0,6,90
I	1520886	.	C	<NON_REF>	.	.	END=1520886	GT:DP:GQ:MIN_DP:PL	0/0:5:15:5:0,15,186
I	1520892	.	A	<NON_REF>	.	.	END=1520892	GT:DP:GQ:MIN_DP:PL	0/0:5:0:5:0,0,94
I	1520986	.	T	<NON_REF>	.	.	END=1520986	GT:DP:GQ:MIN_DP:PL	0/0:2:6:2:0,6,78
I	1521250	.	A	<NON_REF>	.	.	END=1521250	GT:DP:GQ:MIN_DP:PL	0/0:1:3:1:0,3,39
I	1521262	.	T	<NON_REF>	.	.	END=1521263	GT:DP:GQ:MIN_DP:PL	0/0:1:3:1:0,3,16
I	1521280	.	T	<NON_REF>	.	.	END=1521280	GT:DP:GQ:MIN_DP:PL	0/0:2:6:2:0,6,78
I	1521333	.	A	<NON_REF>	.	.	END=1521333	GT:DP:GQ:MIN_DP:PL	0/0:0:0:0:0,0,0
I	1521335	.	C	<NON_REF>	.	.	END=1521335	GT:DP:GQ:MIN_DP:PL	0/0:1:3:1:0,3,39
I	1521348	.	A	<NON_REF>	.	.	END=1521349	GT:DP:GQ:MIN_DP:PL	0/0:2:6:2:0,6,70
I	1522455	.	G	<NON_REF>	.	.	END=1522455	GT:DP:GQ:MIN_DP:PL	0/0:7:18:7:0,18,270
I	1522458	.	C	<NON_REF>	.	.	END=1522458	GT:DP:GQ:MIN_DP:PL	0/0:7:15:7:0,15,225
I	1522463	.	A	<NON_REF>	.	.	END=1522463	GT:DP:GQ:MIN_DP:PL	0/0:7:12:7:0,12,180
I	1522495	.	C	<NON_REF>	.	.	END=1522495	GT:DP:GQ:MIN_DP:PL	0/0:0:0:0:0,0,0
I	1522561	.	A	<NON_REF>	.	.	END=1522561	GT:DP:GQ:MIN_DP:PL	0/0:5:15:5:0,15,194
I	1522569	.	A	<NON_REF>	.	.	END=1522569	GT:DP:GQ:MIN_DP:PL	0/0:5:9:5:0,9,135
I	1522573	.	G	<NON_REF>	.	.	END=1522573	GT:DP:GQ:MIN_DP:PL	0/0:5:9:5:0,9,135
I	1522579	.	A	<NON_REF>	.	.	END=1522579	GT:DP:GQ:MIN_DP:PL	0/0:3:9:3:0,9,116
I	1522582	.	A	<NON_REF>	.	.	END=1522582	GT:DP:GQ:MIN_DP:PL	0/0:3:9:3:0,9,108
I	1523152	.	T	<NON_REF>	.	.	END=1523152	GT:DP:GQ:MIN_DP:PL	0/0:0:0:0:0,0,0
I	1523162	.	C	<NON_REF>	.	.	END=1523162	GT:DP:GQ:MIN_DP:PL	0/0:0:0:0:0,0,0
I	1523208	.	G	<NON_REF>	.	.	END=1523208	GT:DP:GQ:MIN_DP:PL	0/0:1:3:1:0,3,39
I	1523257	.	C	<NON_REF>	.	.	END=1523257	GT:DP:GQ:MIN_DP:PL	0/0:4:12:4:0,12,155
I	1523299	.	G	<NON_REF>	.	.	END=1523299	GT:DP:GQ:MIN_DP:PL	0/0:8:18:8:0,18,270
I	1523342	.	G	<NON_REF>	.	.	END=1523342	GT:DP:GQ:MIN_DP:PL	0/0:4:9:4:0,9,135
I	1523424	.	A	<NON_REF>	.	.	END=1523424	GT:DP:GQ:MIN_DP:PL	0/0:3:6:3:0,6,90
I	1523428	.	C	<NON_REF>	.	.	END=1523428	GT:DP:GQ:MIN_DP:PL	0/0:3:9:3:0,9,94
I	1523438	.	A	<NON_REF>	.	.	END=1523438	GT:DP:GQ:MIN_DP:PL	0/0:4:12:4:0,12,125
I	1523590	.	T	<NON_REF>	.	.	END=1523590	GT:DP:GQ:MIN_DP:PL	0/0:0:0:0:0,0,0
I	1523610	.	C	<NON_REF>	.	.	END=1523610	GT:DP:GQ:MIN_DP:PL	0/0:0:0:0:0,0,0
I	1523860	.	T	<NON_REF>	.	.	END=1523860	GT:DP:GQ:MIN_DP:PL	0/0:1:3:1:0,3,39
I	1523954	.	A	<NON_REF>	.	.	END=1523954	GT:DP:GQ:MIN_DP:PL	0/0:0:0:0:0,0,0
I	1523975	.	A	<NON_REF>	.	.	END=1523975	GT:DP:GQ:MIN_DP:PL	0/0:1:3:1:0,3,39
I	1523977	.	A	<NON_REF>	.	.	END=1523977	GT:DP:GQ:MIN_DP:PL	0/0:1:3:1:0,3,39
I	1524008	.	C	<NON_REF>	.	.	END=1524008	GT:DP:GQ:MIN_DP:PL	0/0:3:9:3:0,9,116
I	1524018	.	C	<NON_REF>	.	.	END=1524018	GT:DP:GQ:MIN_DP:PL	0/0:4:9:4:0,9,135
I	1524089	.	T	<NON_REF>	.	.	END=1524089	GT:DP:GQ:MIN_DP:PL	0/0:2:3:2:0,3,45
I	1524123	.	G	<NON_REF>	.	.	END=1524123	GT:DP:GQ:MIN_DP:PL	0/0:0:0:0:0,0,0
I	1524291	.	A	<NON_REF>	.	.	END=1524291	GT:DP:GQ:MIN_DP:PL	0/0:4:12:4:0,12,155
I	1524342	.	C	<NON_REF>	.	.	END=1524342	GT:DP:GQ:MIN_DP:PL	0/0:7:15:7:0,15,225
I	1524355	.	G	<NON_REF>	.	.	END=1524355	GT:DP:GQ:MIN_DP:PL	0/0:3:3:3:0,3,45
I	1524358	.	A	<NON_REF>	.	.	END=1524358	GT:DP:GQ:MIN_DP:PL	0/0:2:3:2:0,3,45
I	1525585	.	T	<NON_REF>	.	.	END=1525585	GT:DP:GQ:MIN_DP:PL	0/0:4:6:4:0,6,90
I	1525669	.	T	<NON_REF>	.	.	END=1525669	GT:DP:GQ:MIN_DP:PL	0/0:2:6:2:0,6,78
I	1525705	.	T	<NON_REF>	.	.	END=1525705	GT:DP:GQ:MIN_DP:PL	0/0:4:9:4:0,9,135
I	1525726	.	G	<NON_REF>	.	.	END=1525726	GT:DP:GQ:MIN_DP:PL	0/0:2:3:2:0,3,45
I	1525984	.	A	<NON_REF>	.	.	END=1525984	GT:DP:GQ:MIN_DP:PL	0/0:18:45:18:0,45,675
I	1526037	.	G	<NON_REF>	.	.	END=1526037	GT:DP:GQ:MIN_DP:PL	0/0:3:6:3:0,6,90
I	1526065	.	T	<NON_REF>	.	.	END=1526065	GT:DP:GQ:MIN_DP:PL	0/0:2:6:2:0,6,78
I	1526129	.	G	<NON_REF>	.	.	END=1526129	GT:DP:GQ:MIN_DP:PL	0/0:4:12:4:0,12,155
I	1526210	.	A	<NON_REF>	.	.	END=1526210	GT:DP:GQ:MIN_DP:PL	0/0:1:3:1:0,3,39
I	1526217	.	T	<NON_REF>	.	.	END=1526217	GT:DP:GQ:MIN_DP:PL	0/0:2:6:2:0,6,62
I	1526760	.	G	<NON_REF>	.	.	END=1526760	GT:DP:GQ:MIN_DP:PL	0/0:6:18:6:0,18,233
I	1526762	.	A	<NON_REF>	.	.	END=1526762	GT:DP:GQ:MIN_DP:PL	0/0:6:18:6:0,18,233
I	1526891	.	T	<NON_REF>	.	.	END=1526891	GT:DP:GQ:MIN_DP:PL	0/0:15:21:15:0,21,315
I	1527524	.	G	<NON_REF>	.	.	END=1527524	GT:DP:GQ:MIN_DP:PL	0/0:4:9:4:0,9,135
I	1527649	.	G	<NON_REF>	.	.	END=1527649	GT:DP:GQ:MIN_DP:PL	0/0:3:9:3:0,9,116
I	1527795	.	G	<NON_REF>	.	.	END=1527795	GT:DP:GQ:MIN_DP:PL	0/0:4:12:4:0,12,125
I	1527820	.	A	<NON_REF>	.	.	END=1527820	GT:DP:GQ:MIN_DP:PL	0/0:4:6:4:0,6,90
I	1527889	.	T	<NON_REF>	.	.	END=1527889	GT:DP:GQ:MIN_DP:PL	0/0:3:3:3:0,3,45
I	1528418	.	T	<NON_REF>	.	.	END=1528418	GT:DP:GQ:MIN_DP:PL	0/0:7:15:7:0,15,225
I	1528489	.	A	<NON_REF>	.	.	END=1528489	GT:DP:GQ:MIN_DP:PL	0/0:1:3:1:0,3,39
I	1528560	.	C	<NON_REF>	.	.	END=1528560	GT:DP:GQ:MIN_DP:PL	0/0:3:9:3:0,9,116
I	1528583	.	A	<NON_REF>	.	.	END=1528583	GT:DP:GQ:MIN_DP:PL	0/0:6:15:6:0,15,225
I	1528601	.	G	<NON_REF>	.	.	END=1528601	GT:DP:GQ:MIN_DP:PL	0/0:6:12:6:0,12,180
I	1528648	.	G	<NON_REF>	.	.	END=1528648	GT:DP:GQ:MIN_DP:PL	0/0:6:15:6:0,15,225
I	1528678	.	A	<NON_REF>	.	.	END=1528678	GT:DP:GQ:MIN_DP:PL	0/0:6:15:6:0,15,225
I	1528685	.	T	<NON_REF>	.	.	END=1528685	GT:DP:GQ:MIN_DP:PL	0/0:5:12:5:0,12,180
I	1528817	.	C	<NON_REF>	.	.	END=1528817	GT:DP:GQ:MIN_DP:PL	0/0:11:12:11:0,12,180
I	1528830	.	G	<NON_REF>	.	.	END=1528830	GT:DP:GQ:MIN_DP:PL	0/0:9:24:9:0,24,360
I	1528903	.	G	<NON_REF>	.	.	END=1528903	GT:DP:GQ:MIN_DP:PL	0/0:0:0:0:0,0,0
I	1528980	.	T	<NON_REF>	.	.	END=1528980	GT:DP:GQ:MIN_DP:PL	0/0:1:3:1:0,3,39
I	1529000	.	G	<NON_REF>	.	.	END=1529000	GT:DP:GQ:MIN_DP:PL	0/0:1:0:1:0,0,0
I	1529137	.	A	<NON_REF>	.	.	END=1529137	GT:DP:GQ:MIN_DP:PL	0/0:6:9:6:0,9,135
I	1529192	.	A	<NON_REF>	.	.	END=1529192	GT:DP:GQ:MIN_DP:PL	0/0:4:12:4:0,12,147
I	1529218	.	T	<NON_REF>	.	.	END=1529218	GT:DP:GQ:MIN_DP:PL	0/0:3:3:3:0,3,45
I	1529224	.	C	<NON_REF>	.	.	END=1529224	GT:DP:GQ:MIN_DP:PL	0/0:3:3:3:0,3,45
I	1529269	.	T	<NON_REF>	.	.	END=1529269	GT:DP:GQ:MIN_DP:PL	0/0:12:27:12:0,27,405
I	1529322	.	T	<NON_REF>	.	.	END=1529322	GT:DP:GQ:MIN_DP:PL	0/0:9:12:9:0,12,180
I	1529393	.	T	<NON_REF>	.	.	END=1529393	GT:DP:GQ:MIN_DP:PL	0/0:4:12:4:0,12,155
I	1529576	.	C	<NON_REF>	.	.	END=1529576	GT:DP:GQ:MIN_DP:PL	0/0:6:15:6:0,15,225
I	1529689	.	G	<NON_REF>	.	.	END=1529689	GT:DP:GQ:MIN_DP:PL	0/0:4:12:4:0,12,127
I	1529862	.	T	<NON_REF>	.	.	END=1529862	GT:DP:GQ:MIN_DP:PL	0/0:6:15:6:0,15,225
I	1530203	.	T	<NON_REF>	.	.	END=1530203	GT:DP:GQ:MIN_DP:PL	0/0:2:6:2:0,6,78
I	1530229	.	A	<NON_REF>	.	.	END=1530229	GT:DP:GQ:MIN_DP:PL	0/0:1:3:1:0,3,39
I	1530426	.	T	<NON_REF>	.	.	END=1530426	GT:DP:GQ:MIN_DP:PL	0/0:0:0:0:0,0,0
I	1530529	.	A	<NON_REF>	.	.	END=1530529	GT:DP:GQ:MIN_DP:PL	0/0:7:18:7:0,18,270
I	1531446	.	C	<NON_REF>	.	.	END=1531446	GT:DP:GQ:MIN_DP:PL	0/0:2:6:2:0,6,78
I	1531674	.	A	<NON_REF>	.	.	END=1531674	GT:DP:GQ:MIN_DP:PL	0/0:4:9:4:0,9,135
I	1531682	.	A	<NON_REF>	.	.	END=1531682	GT:DP:GQ:MIN_DP:PL	0/0:5:15:5:0,15,172
I	1531755	.	C	<NON_REF>	.	.	END=1531755	GT:DP:GQ:MIN_DP:PL	0/0:3:6:3:0,6,90
I	1531856	.	A	<NON_REF>	.	.	END=1531856	GT:DP:GQ:MIN_DP:PL	0/0:9:18:9:0,18,270
I	1531888	.	A	<NON_REF>	.	.	END=1531888	GT:DP:GQ:MIN_DP:PL	0/0:9:24:9:0,24,360
I	1531891	.	C	<NON_REF>	.	.	END=1531891	GT:DP:GQ:MIN_DP:PL	0/0:9:21:9:0,21,315
I	1531922	.	G	<NON_REF>	.	.	END=1531922	GT:DP:GQ:MIN_DP:PL	0/0:4:9:4:0,9,135
I	1531939	.	A	<NON_REF>	.	.	END=1531939	GT:DP:GQ:MIN_DP:PL	0/0:2:3:2:0,3,45
I	1532157	.	C	<NON_REF>	.	.	END=1532157	GT:DP:GQ:MIN_DP:PL	0/0:1:3:1:0,3,39
I	1532202	.	C	<NON_REF>	.	.	END=1532202	GT:DP:GQ:MIN_DP:PL	0/0:6:15:6:0,15,225
I	1532845	.	C	<NON_REF>	.	.	END=1532845	GT:DP:GQ:MIN_DP:PL	0/0:0:0:0:0,0,0
I	1532924	.	A	<NON_REF>	.	.	END=1532924	GT:DP:GQ:MIN_DP:PL	0/0:0:0:0:0,0,0
I	1533021	.	A	<NON_REF>	.	.	END=1533021	GT:DP:GQ:MIN_DP:PL	0/0:4:9:4:0,9,135
I	1533066	.	C	<NON_REF>	.	.	END=1533066	GT:DP:GQ:MIN_DP:PL	0/0:4:9:4:0,9,135
I	1533480	.	T	<NON_REF>	.	.	END=1533480	GT:DP:GQ:MIN_DP:PL	0/0:2:3:2:0,3,45
I	1533483	.	T	<NON_REF>	.	.	END=1533483	GT:DP:GQ:MIN_DP:PL	0/0:2:3:2:0,3,45
I	1533724	.	T	<NON_REF>	.	.	END=1533724	GT:DP:GQ:MIN_DP:PL	0/0:5:15:5:0,15,194
I	1533828	.	T	<NON_REF>	.	.	END=1533829	GT:DP:GQ:MIN_DP:PL	0/0:5:6:5:0,6,90
I	1534088	.	T	<NON_REF>	.	.	END=1534088	GT:DP:GQ:MIN_DP:PL	0/0:8:21:8:0,21,315
I	1534301	.	A	<NON_REF>	.	.	END=1534301	GT:DP:GQ:MIN_DP:PL	0/0:9:21:9:0,21,315
I	1534470	.	A	<NON_REF>	.	.	END=1534470	GT:DP:GQ:MIN_DP:PL	0/0:9:24:9:0,24,360
I	1534481	.	A	<NON_REF>	.	.	END=1534481	GT:DP:GQ:MIN_DP:PL	0/0:10:15:10:0,15,225
I	1535773	.	G	<NON_REF>	.	.	END=1535773	GT:DP:GQ:MIN_DP:PL	0/0:6:18:6:0,18,225
I	1535975	.	T	<NON_REF>	.	.	END=1535975	GT:DP:GQ:MIN_DP:PL	0/0:6:15:6:0,15,225
I	1536290	.	T	<NON_REF>	.	.	END=1536290	GT:DP:GQ:MIN_DP:PL	0/0:4:3:4:0,3,45
I	1536585	.	G	<NON_REF>	.	.	END=1536585	GT:DP:GQ:MIN_DP:PL	0/0:3:9:3:0,9,108
I	1536590	.	T	<NON_REF>	.	.	END=1536590	GT:DP:GQ:MIN_DP:PL	0/0:4:9:4:0,9,135
I	1536593	.	A	<NON_REF>	.	.	END=1536593	GT:DP:GQ:MIN_DP:PL	0/0:6:15:6:0,15,225
I	1536602	.	A	<NON_REF>	.	.	END=1536602	GT:DP:GQ:MIN_DP:PL	0/0:6:12:6:0,12,180
I	1536924	.	A	<NON_REF>	.	.	END=1536924	GT:DP:GQ:MIN_DP:PL	0/0:14:42:14:0,42,543
I	1537326	.	T	<NON_REF>	.	.	END=1537326	GT:DP:GQ:MIN_DP:PL	0/0:10:18:10:0,18,270
I	1537387	.	C	<NON_REF>	.	.	END=1537387	GT:DP:GQ:MIN_DP:PL	0/0:6:15:6:0,15,225
I	1537430	.	T	<NON_REF>	.	.	END=1537430	GT:DP:GQ:MIN_DP:PL	0/0:9:24:9:0,24,360
I	1537433	.	C	<NON_REF>	.	.	END=1537433	GT:DP:GQ:MIN_DP:PL	0/0:9:24:9:0,24,360
I	1537483	.	C	<NON_REF>	.	.	END=1537483	GT:DP:GQ:MIN_DP:PL	0/0:3:9:3:0,9,108
I	1537494	.	C	<NON_REF>	.	.	END=1537494	GT:DP:GQ:MIN_DP:PL	0/0:3:6:3:0,6,90
I	1537508	.	G	<NON_REF>	.	.	END=1537508	GT:DP:GQ:MIN_DP:PL	0/0:4:9:4:0,9,135
I	1537568	.	T	<NON_REF>	.	.	END=1537568	GT:DP:GQ:MIN_DP:PL	0/0:2:6:2:0,6,78
I	1537698	.	G	<NON_REF>	.	.	END=1537698	GT:DP:GQ:MIN_DP:PL	0/0:15:45:15:0,45,582
I	1537743	.	G	<NON_REF>	.	.	END=1537743	GT:DP:GQ:MIN_DP:PL	0/0:15:6:15:0,6,496
I	1537814	.	A	<NON_REF>	.	.	END=1537814	GT:DP:GQ:MIN_DP:PL	0/0:2:6:2:0,6,78
I	1537955	.	C	<NON_REF>	.	.	END=1537955	GT:DP:GQ:MIN_DP:PL	0/0:10:18:10:0,18,270
I	1538045	.	T	<NON_REF>	.	.	END=1538045	GT:DP:GQ:MIN_DP:PL	0/0:15:33:15:0,33,495
I	1538061	.	T	<NON_REF>	.	.	END=1538061	GT:DP:GQ:MIN_DP:PL	0/0:12:27:12:0,27,405
I	1538744	.	C	<NON_REF>	.	.	END=1538744	GT:DP:GQ:MIN_DP:PL	0/0:7:18:7:0,18,270
I	1539019	.	C	<NON_REF>	.	.	END=1539019	GT:DP:GQ:MIN_DP:PL	0/0:5:15:5:0,15,194
I	1539485	.	A	<NON_REF>	.	.	END=1539485	GT:DP:GQ:MIN_DP:PL	0/0:1:0:1:0,0,0
I	1539563	.	G	<NON_REF>	.	.	END=1539563	GT:DP:GQ:MIN_DP:PL	0/0:0:0:0:0,0,0
I	1539850	.	A	<NON_REF>	.	.	END=1539850	GT:DP:GQ:MIN_DP:PL	0/0:3:9:3:0,9,116
I	1540246	.	A	<NON_REF>	.	.	END=1540246	GT:DP:GQ:MIN_DP:PL	0/0:2:0:2:0,0,0
I	1540305	.	C	<NON_REF>	.	.	END=1540305	GT:DP:GQ:MIN_DP:PL	0/0:3:6:3:0,6,90
I	1540855	.	A	<NON_REF>	.	.	END=1540855	GT:DP:GQ:MIN_DP:PL	0/0:3:9:3:0,9,116
I	1541272	.	A	<NON_REF>	.	.	END=1541272	GT:DP:GQ:MIN_DP:PL	0/0:6:18:6:0,18,233
I	1541747	.	C	<NON_REF>	.	.	END=1541747	GT:DP:GQ:MIN_DP:PL	0/0:8:15:8:0,15,225
I	1541953	.	A	<NON_REF>	.	.	END=1541953	GT:DP:GQ:MIN_DP:PL	0/0:10:27:10:0,27,405
I	1542094	.	C	<NON_REF>	.	.	END=1542094	GT:DP:GQ:MIN_DP:PL	0/0:9:24:9:0,24,360
I	1542279	.	A	<NON_REF>	.	.	END=1542279	GT:DP:GQ:MIN_DP:PL	0/0:4:9:4:0,9,135
I	1542409	.	G	<NON_REF>	.	.	END=1542409	GT:DP:GQ:MIN_DP:PL	0/0:13:30:13:0,30,450
I	1543405	.	G	<NON_REF>	.	.	END=1543405	GT:DP:GQ:MIN_DP:PL	0/0:5:15:5:0,15,194
I	1544075	.	A	<NON_REF>	.	.	END=1544075	GT:DP:GQ:MIN_DP:PL	0/0:8:18:8:0,18,270
I	1544159	.	T	<NON_REF>	.	.	END=1544159	GT:DP:GQ:MIN_DP:PL	0/0:10:21:10:0,21,315
I	1544243	.	T	<NON_REF>	.	.	END=1544243	GT:DP:GQ:MIN_DP:PL	0/0:0:0:0:0,0,0
I	1544254	.	G	<NON_REF>	.	.	END=1544254	GT:DP:GQ:MIN_DP:PL	0/0:0:0:0:0,0,0
I	1544696	.	T	<NON_REF>	.	.	END=1544696	GT:DP:GQ:MIN_DP:PL	0/0:6:12:6:0,12,180
I	1545466	.	G	<NON_REF>	.	.	END=1545466	GT:DP:GQ:MIN_DP:PL	0/0:4:12:4:0,12,155
I	1545533	.	T	<NON_REF>	.	.	END=1545533	GT:DP:GQ:MIN_DP:PL	0/0:4:6:4:0,6,90
I	1545550	.	A	<NON_REF>	.	.	END=1545551	GT:DP:GQ:MIN_DP:PL	0/0:5:15:5:0,15,121
I	1545930	.	T	<NON_REF>	.	.	END=1545930	GT:DP:GQ:MIN_DP:PL	0/0:8:12:8:0,12,180
I	1546047	.	T	<NON_REF>	.	.	END=1546047	GT:DP:GQ:MIN_DP:PL	0/0:2:3:2:0,3,45
I	1546535	.	G	<NON_REF>	.	.	END=1546535	GT:DP:GQ:MIN_DP:PL	0/0:14:36:14:0,36,540
I	1546623	.	T	<NON_REF>	.	.	END=1546623	GT:DP:GQ:MIN_DP:PL	0/0:3:6:3:0,6,90
I	1546753	.	A	<NON_REF>	.	.	END=1546753	GT:DP:GQ:MIN_DP:PL	0/0:12:33:12:0,33,495
I	1547310	.	A	<NON_REF>	.	.	END=1547310	GT:DP:GQ:MIN_DP:PL	0/0:8:0:8:0,0,225
I	1547414	.	A	<NON_REF>	.	.	END=1547414	GT:DP:GQ:MIN_DP:PL	0/0:11:33:11:0,33,404
I	1547440	.	G	<NON_REF>	.	.	END=1547440	GT:DP:GQ:MIN_DP:PL	0/0:5:12:5:0,12,180
I	1547909	.	G	<NON_REF>	.	.	END=1547909	GT:DP:GQ:MIN_DP:PL	0/0:14:33:14:0,33,495
I	1548568	.	A	<NON_REF>	.	.	END=1548568	GT:DP:GQ:MIN_DP:PL	0/0:7:21:7:0,21,271
I	1549343	.	A	<NON_REF>	.	.	END=1549343	GT:DP:GQ:MIN_DP:PL	0/0:2:6:2:0,6,78
I	1549363	.	C	<NON_REF>	.	.	END=1549363	GT:DP:GQ:MIN_DP:PL	0/0:7:0:7:0,0,186
I	1549465	.	A	<NON_REF>	.	.	END=1549465	GT:DP:GQ:MIN_DP:PL	0/0:6:12:6:0,12,180
I	1549971	.	T	<NON_REF>	.	.	END=1549971	GT:DP:GQ:MIN_DP:PL	0/0:9:21:9:0,21,315
I	1549987	.	C	<NON_REF>	.	.	END=1549987	GT:DP:GQ:MIN_DP:PL	0/0:13:30:13:0,30,450
I	1550170	.	A	<NON_REF>	.	.	END=1550170	GT:DP:GQ:MIN_DP:PL	0/0:6:6:6:0,6,90
I	1550282	.	A	<NON_REF>	.	.	END=1550282	GT:DP:GQ:MIN_DP:PL	0/0:4:12:4:0,12,155
I	1550616	.	A	<NON_REF>	.	.	END=1550616	GT:DP:GQ:MIN_DP:PL	0/0:3:9:3:0,9,116
I	1551396	.	T	<NON_REF>	.	.	END=1551396	GT:DP:GQ:MIN_DP:PL	0/0:0:0:0:0,0,0
I	1551541	.	T	<NON_REF>	.	.	END=1551541	GT:DP:GQ:MIN_DP:PL	0/0:4:9:4:0,9,135
I	1552163	.	T	<NON_REF>	.	.	END=1552163	GT:DP:GQ:MIN_DP:PL	0/0:4:6:4:0,6,90
I	1552175	.	T	<NON_REF>	.	.	END=1552175	GT:DP:GQ:MIN_DP:PL	0/0:3:6:3:0,6,90
I	1552386	.	G	<NON_REF>	.	.	END=1552386	GT:DP:GQ:MIN_DP:PL	0/0:4:9:4:0,9,135
I	1552436	.	T	<NON_REF>	.	.	END=1552436	GT:DP:GQ:MIN_DP:PL	0/0:6:15:6:0,15,225
I	1552612	.	C	<NON_REF>	.	.	END=1552612	GT:DP:GQ:MIN_DP:PL	0/0:5:12:5:0,12,180
I	1552632	.	T	<NON_REF>	.	.	END=1552632	GT:DP:GQ:MIN_DP:PL	0/0:4:0:4:0,0,0
I	1552872	.	G	<NON_REF>	.	.	END=1552872	GT:DP:GQ:MIN_DP:PL	0/0:1:3:1:0,3,39
I	1554274	.	A	<NON_REF>	.	.	END=1554274	GT:DP:GQ:MIN_DP:PL	0/0:4:12:4:0,12,133
I	1554280	.	C	<NON_REF>	.	.	END=1554280	GT:DP:GQ:MIN_DP:PL	0/0:5:15:5:0,15,194
I	1554568	.	T	<NON_REF>	.	.	END=1554568	GT:DP:GQ:MIN_DP:PL	0/0:8:21:8:0,21,315
I	1554641	.	G	<NON_REF>	.	.	END=1554641	GT:DP:GQ:MIN_DP:PL	0/0:17:48:17:0,48,720
I	1554674	.	C	<NON_REF>	.	.	END=1554674	GT:DP:GQ:MIN_DP:PL	0/0:11:21:11:0,21,315
I	1554726	.	C	<NON_REF>	.	.	END=1554727	GT:DP:GQ:MIN_DP:PL	0/0:3:0:3:0,0,0
I	1554748	.	C	<NON_REF>	.	.	END=1554748	GT:DP:GQ:MIN_DP:PL	0/0:0:0:0:0,0,0
I	1554969	.	C	<NON_REF>	.	.	END=1554969	GT:DP:GQ:MIN_DP:PL	0/0:7:21:7:0,21,271
I	1555147	.	A	<NON_REF>	.	.	END=1555148	GT:DP:GQ:MIN_DP:PL	0/0:8:15:8:0,15,225
I	1555357	.	C	<NON_REF>	.	.	END=1555357	GT:DP:GQ:MIN_DP:PL	0/0:6:18:6:0,18,225
I	1555640	.	G	<NON_REF>	.	.	END=1555640	GT:DP:GQ:MIN_DP:PL	0/0:9:24:9:0,24,360
I	1555643	.	T	<NON_REF>	.	.	END=1555643	GT:DP:GQ:MIN_DP:PL	0/0:9:24:9:0,24,360
I	1555655	.	T	<NON_REF>	.	.	END=1555655	GT:DP:GQ:MIN_DP:PL	0/0:8:24:8:0,24,310
I	1555912	.	A	<NON_REF>	.	.	END=1555912	GT:DP:GQ:MIN_DP:PL	0/0:5:15:5:0,15,194
I	1555978	.	A	<NON_REF>	.	.	END=1555978	GT:DP:GQ:MIN_DP:PL	0/0:3:9:3:0,9,108
I	1556012	.	A	<NON_REF>	.	.	END=1556012	GT:DP:GQ:MIN_DP:PL	0/0:5:15:5:0,15,194
I	1556193	.	G	<NON_REF>	.	.	END=1556193	GT:DP:GQ:MIN_DP:PL	0/0:15:12:15:0,12,180
I	1556394	.	G	<NON_REF>	.	.	END=1556394	GT:DP:GQ:MIN_DP:PL	0/0:10:27:10:0,27,405
I	1556519	.	C	<NON_REF>	.	.	END=1556519	GT:DP:GQ:MIN_DP:PL	0/0:2:6:2:0,6,78
I	1556526	.	G	<NON_REF>	.	.	END=1556526	GT:DP:GQ:MIN_DP:PL	0/0:3:3:3:0,3,45
I	1556544	.	A	<NON_REF>	.	.	END=1556544	GT:DP:GQ:MIN_DP:PL	0/0:7:21:7:0,21,271
I	1556747	.	A	<NON_REF>	.	.	END=1556747	GT:DP:GQ:MIN_DP:PL	0/0:7:21:7:0,21,271
I	1556755	.	T	<NON_REF>	.	.	END=1556755	GT:DP:GQ:MIN_DP:PL	0/0:12:33:12:0,33,495
I	1556807	.	G	<NON_REF>	.	.	END=1556807	GT:DP:GQ:MIN_DP:PL	0/0:11:21:11:0,21,315
I	1556939	.	G	<NON_REF>	.	.	END=1556939	GT:DP:GQ:MIN_DP:PL	0/0:1:3:1:0,3,39
I	1557144	.	C	<NON_REF>	.	.	END=1557144	GT:DP:GQ:MIN_DP:PL	0/0:7:21:7:0,21,271
I	1557646	.	A	<NON_REF>	.	.	END=1557646	GT:DP:GQ:MIN_DP:PL	0/0:6:9:6:0,9,135
I	1557674	.	T	<NON_REF>	.	.	END=1557674	GT:DP:GQ:MIN_DP:PL	0/0:4:12:4:0,12,125
I	1557700	.	T	<NON_REF>	.	.	END=1557700	GT:DP:GQ:MIN_DP:PL	0/0:3:9:3:0,9,116
I	1557796	.	C	<NON_REF>	.	.	END=1557796	GT:DP:GQ:MIN_DP:PL	0/0:16:30:16:0,30,450
I	1558023	.	A	<NON_REF>	.	.	END=1558023	GT:DP:GQ:MIN_DP:PL	0/0:9:27:9:0,27,349
I	1558066	.	G	<NON_REF>	.	.	END=1558066	GT:DP:GQ:MIN_DP:PL	0/0:16:27:16:0,27,405
I	1558207	.	G	<NON_REF>	.	.	END=1558207	GT:DP:GQ:MIN_DP:PL	0/0:10:21:10:0,21,315
I	1558475	.	T	<NON_REF>	.	.	END=1558475	GT:DP:GQ:MIN_DP:PL	0/0:4:12:4:0,12,155
I	1558600	.	G	GA,<NON_REF>	0.02	.	BaseQRankSum=-0.897;ClippingRankSum=0.000;DP=17;ExcessHet=3.0103;MLEAC=1,0;MLEAF=0.500,0.00;MQRankSum=0.000;RAW_MQ=29988.00;ReadPosRankSum=0.000	GT:AD:DP:GQ:PL:SB	0/1:12,2,0:14:14:14,0,296,50,302,352:11,1,1,1
I	1558732	.	G	<NON_REF>	.	.	END=1558732	GT:DP:GQ:MIN_DP:PL	0/0:5:15:5:0,15,194
I	1558891	.	T	<NON_REF>	.	.	END=1558891	GT:DP:GQ:MIN_DP:PL	0/0:9:24:9:0,24,360
I	1558970	.	A	<NON_REF>	.	.	END=1558970	GT:DP:GQ:MIN_DP:PL	0/0:6:15:6:0,15,225
I	1559027	.	A	<NON_REF>	.	.	END=1559027	GT:DP:GQ:MIN_DP:PL	0/0:1:0:1:0,0,0
I	1559734	.	T	<NON_REF>	.	.	END=1559734	GT:DP:GQ:MIN_DP:PL	0/0:19:42:19:0,42,630
I	1559736	.	T	<NON_REF>	.	.	END=1559736	GT:DP:GQ:MIN_DP:PL	0/0:21:48:21:0,48,720
I	1559772	.	G	<NON_REF>	.	.	END=1559772	GT:DP:GQ:MIN_DP:PL	0/0:10:14:10:0,14,332
I	1559862	.	T	<NON_REF>	.	.	END=1559863	GT:DP:GQ:MIN_DP:PL	0/0:8:15:8:0,15,225
I	1559871	.	G	<NON_REF>	.	.	END=1559871	GT:DP:GQ:MIN_DP:PL	0/0:6:15:6:0,15,225
I	1559876	.	A	<NON_REF>	.	.	END=1559876	GT:DP:GQ:MIN_DP:PL	0/0:5:15:5:0,15,186
I	1560019	.	A	<NON_REF>	.	.	END=1560019	GT:DP:GQ:MIN_DP:PL	0/0:11:15:11:0,15,225
I	1560584	.	C	<NON_REF>	.	.	END=1560584	GT:DP:GQ:MIN_DP:PL	0/0:2:6:2:0,6,78
I	1561055	.	T	<NON_REF>	.	.	END=1561055	GT:DP:GQ:MIN_DP:PL	0/0:6:18:6:0,18,210
I	1561095	.	A	<NON_REF>	.	.	END=1561095	GT:DP:GQ:MIN_DP:PL	0/0:2:6:2:0,6,70
I	1561584	.	T	<NON_REF>	.	.	END=1561584	GT:DP:GQ:MIN_DP:PL	0/0:0:0:0:0,0,0
I	1561640	.	A	<NON_REF>	.	.	END=1561640	GT:DP:GQ:MIN_DP:PL	0/0:5:15:5:0,15,194
I	1561645	.	C	<NON_REF>	.	.	END=1561645	GT:DP:GQ:MIN_DP:PL	0/0:6:18:6:0,18,233
I	1562440	.	T	<NON_REF>	.	.	END=1562440	GT:DP:GQ:MIN_DP:PL	0/0:5:15:5:0,15,186
I	1562527	.	G	<NON_REF>	.	.	END=1562527	GT:DP:GQ:MIN_DP:PL	0/0:6:6:6:0,6,90
I	1562797	.	A	<NON_REF>	.	.	END=1562797	GT:DP:GQ:MIN_DP:PL	0/0:7:21:7:0,21,263
I	1562837	.	A	<NON_REF>	.	.	END=1562837	GT:DP:GQ:MIN_DP:PL	0/0:10:15:10:0,15,225
I	1563022	.	A	<NON_REF>	.	.	END=1563022	GT:DP:GQ:MIN_DP:PL	0/0:2:0:2:0,0,0
I	1563052	.	C	<NON_REF>	.	.	END=1563052	GT:DP:GQ:MIN_DP:PL	0/0:1:0:1:0,0,0
I	1563142	.	A	<NON_REF>	.	.	END=1563142	GT:DP:GQ:MIN_DP:PL	0/0:6:15:6:0,15,225
I	1563331	.	G	<NON_REF>	.	.	END=1563331	GT:DP:GQ:MIN_DP:PL	0/0:1:3:1:0,3,39
I	1563428	.	A	<NON_REF>	.	.	END=1563428	GT:DP:GQ:MIN_DP:PL	0/0:10:27:10:0,27,405
I	1563490	.	T	<NON_REF>	.	.	END=1563490	GT:DP:GQ:MIN_DP:PL	0/0:1:3:1:0,3,39
I	1564013	.	C	<NON_REF>	.	.	END=1564013	GT:DP:GQ:MIN_DP:PL	0/0:16:33:16:0,33,495
I	1564054	.	C	<NON_REF>	.	.	END=1564054	GT:DP:GQ:MIN_DP:PL	0/0:9:27:9:0,27,349
I	1564180	.	C	<NON_REF>	.	.	END=1564180	GT:DP:GQ:MIN_DP:PL	0/0:5:15:5:0,15,194
I	1564215	.	T	<NON_REF>	.	.	END=1564215	GT:DP:GQ:MIN_DP:PL	0/0:3:3:3:0,3,45
I	1564234	.	G	<NON_REF>	.	.	END=1564234	GT:DP:GQ:MIN_DP:PL	0/0:3:9:3:0,9,116
I	1564393	.	T	<NON_REF>	.	.	END=1564393	GT:DP:GQ:MIN_DP:PL	0/0:7:18:7:0,18,270
I	1564499	.	G	<NON_REF>	.	.	END=1564499	GT:DP:GQ:MIN_DP:PL	0/0:4:6:4:0,6,90
I	1565219	.	C	<NON_REF>	.	.	END=1565219	GT:DP:GQ:MIN_DP:PL	0/0:3:9:3:0,9,86
I	1565231	.	G	<NON_REF>	.	.	END=1565231	GT:DP:GQ:MIN_DP:PL	0/0:3:9:3:0,9,72
I	1565373	.	T	<NON_REF>	.	.	END=1565373	GT:DP:GQ:MIN_DP:PL	0/0:8:21:8:0,21,315
I	1565392	.	A	<NON_REF>	.	.	END=1565392	GT:DP:GQ:MIN_DP:PL	0/0:4:6:4:0,6,90
I	1565395	.	A	<NON_REF>	.	.	END=1565395	GT:DP:GQ:MIN_DP:PL	0/0:5:6:5:0,6,90
I	1565469	.	A	<NON_REF>	.	.	END=1565469	GT:DP:GQ:MIN_DP:PL	0/0:0:0:0:0,0,0
I	1565505	.	G	<NON_REF>	.	.	END=1565505	GT:DP:GQ:MIN_DP:PL	0/0:2:6:2:0,6,78
I	1565600	.	A	<NON_REF>	.	.	END=1565600	GT:DP:GQ:MIN_DP:PL	0/0:3:9:3:0,9,116
I	1565605	.	C	<NON_REF>	.	.	END=1565605	GT:DP:GQ:MIN_DP:PL	0/0:3:9:3:0,9,116
I	1565609	.	C	<NON_REF>	.	.	END=1565609	GT:DP:GQ:MIN_DP:PL	0/0:3:6:3:0,6,90
I	1565620	.	G	<NON_REF>	.	.	END=1565622	GT:DP:GQ:MIN_DP:PL	0/0:2:6:2:0,6,78
I	1565670	.	G	<NON_REF>	.	.	END=1565670	GT:DP:GQ:MIN_DP:PL	0/0:7:18:7:0,18,270
I	1566153	.	T	<NON_REF>	.	.	END=1566153	GT:DP:GQ:MIN_DP:PL	0/0:9:21:9:0,21,315
I	1566562	.	T	<NON_REF>	.	.	END=1566562	GT:DP:GQ:MIN_DP:PL	0/0:11:21:11:0,21,315
I	1566571	.	T	<NON_REF>	.	.	END=1566571	GT:DP:GQ:MIN_DP:PL	0/0:8:18:8:0,18,270
I	1566709	.	A	<NON_REF>	.	.	END=1566709	GT:DP:GQ:MIN_DP:PL	0/0:5:12:5:0,12,180
I	1566897	.	A	<NON_REF>	.	.	END=1566897	GT:DP:GQ:MIN_DP:PL	0/0:2:0:2:0,0,0
I	1566919	.	T	<NON_REF>	.	.	END=1566919	GT:DP:GQ:MIN_DP:PL	0/0:4:12:4:0,12,155
I	1566932	.	G	<NON_REF>	.	.	END=1566932	GT:DP:GQ:MIN_DP:PL	0/0:16:48:16:0,48,620
I	1567026	.	G	<NON_REF>	.	.	END=1567026	GT:DP:GQ:MIN_DP:PL	0/0:2:0:2:0,0,0
I	1567178	.	G	<NON_REF>	.	.	END=1567178	GT:DP:GQ:MIN_DP:PL	0/0:4:12:4:0,12,127
I	1567226	.	A	<NON_REF>	.	.	END=1567226	GT:DP:GQ:MIN_DP:PL	0/0:7:18:7:0,18,270
I	1567408	.	C	<NON_REF>	.	.	END=1567408	GT:DP:GQ:MIN_DP:PL	0/0:5:12:5:0,12,180
I	1567452	.	T	<NON_REF>	.	.	END=1567452	GT:DP:GQ:MIN_DP:PL	0/0:1:3:1:0,3,39
I	1567546	.	T	<NON_REF>	.	.	END=1567546	GT:DP:GQ:MIN_DP:PL	0/0:15:45:15:0,45,513
I	1567591	.	A	<NON_REF>	.	.	END=1567591	GT:DP:GQ:MIN_DP:PL	0/0:7:21:7:0,21,271
I	1567755	.	G	<NON_REF>	.	.	END=1567755	GT:DP:GQ:MIN_DP:PL	0/0:1:3:1:0,3,39
I	1567776	.	G	<NON_REF>	.	.	END=1567776	GT:DP:GQ:MIN_DP:PL	0/0:1:3:1:0,3,39
I	1567890	.	A	<NON_REF>	.	.	END=1567890	GT:DP:GQ:MIN_DP:PL	0/0:7:21:7:0,21,271
I	1568195	.	T	<NON_REF>	.	.	END=1568195	GT:DP:GQ:MIN_DP:PL	0/0:4:12:4:0,12,155
I	1568422	.	A	<NON_REF>	.	.	END=1568422	GT:DP:GQ:MIN_DP:PL	0/0:7:12:7:0,12,180
I	1568457	.	A	<NON_REF>	.	.	END=1568457	GT:DP:GQ:MIN_DP:PL	0/0:2:3:2:0,3,45
I	1568469	.	G	<NON_REF>	.	.	END=1568469	GT:DP:GQ:MIN_DP:PL	0/0:4:9:4:0,9,135
I	1568480	.	G	<NON_REF>	.	.	END=1568480	GT:DP:GQ:MIN_DP:PL	0/0:4:12:4:0,12,155
I	1568489	.	C	<NON_REF>	.	.	END=1568489	GT:DP:GQ:MIN_DP:PL	0/0:4:12:4:0,12,155
I	1568588	.	A	<NON_REF>	.	.	END=1568588	GT:DP:GQ:MIN_DP:PL	0/0:8:21:8:0,21,315
I	1568646	.	T	<NON_REF>	.	.	END=1568646	GT:DP:GQ:MIN_DP:PL	0/0:5:9:5:0,9,135
I	1568747	.	T	<NON_REF>	.	.	END=1568747	GT:DP:GQ:MIN_DP:PL	0/0:9:27:9:0,27,349
I	1568956	.	G	<NON_REF>	.	.	END=1568956	GT:DP:GQ:MIN_DP:PL	0/0:6:18:6:0,18,233
I	1569209	.	T	<NON_REF>	.	.	END=1569209	GT:DP:GQ:MIN_DP:PL	0/0:2:6:2:0,6,55
I	1569293	.	A	<NON_REF>	.	.	END=1569293	GT:DP:GQ:MIN_DP:PL	0/0:3:3:3:0,3,45
I	1569357	.	T	<NON_REF>	.	.	END=1569357	GT:DP:GQ:MIN_DP:PL	0/0:5:15:5:0,15,194
I	1569501	.	C	<NON_REF>	.	.	END=1569501	GT:DP:GQ:MIN_DP:PL	0/0:9:15:9:0,15,225
I	1569719	.	A	<NON_REF>	.	.	END=1569719	GT:DP:GQ:MIN_DP:PL	0/0:11:30:11:0,30,450
I	1569826	.	C	<NON_REF>	.	.	END=1569826	GT:DP:GQ:MIN_DP:PL	0/0:8:12:8:0,12,180
I	1569861	.	G	<NON_REF>	.	.	END=1569861	GT:DP:GQ:MIN_DP:PL	0/0:1:0:1:0,0,0
I	1569981	.	A	<NON_REF>	.	.	END=1569981	GT:DP:GQ:MIN_DP:PL	0/0:14:30:14:0,30,450
I	1569994	.	C	<NON_REF>	.	.	END=1569994	GT:DP:GQ:MIN_DP:PL	0/0:13:39:13:0,39,504
I	1570657	.	C	<NON_REF>	.	.	END=1570657	GT:DP:GQ:MIN_DP:PL	0/0:8:24:8:0,24,302
I	1570691	.	G	<NON_REF>	.	.	END=1570691	GT:DP:GQ:MIN_DP:PL	0/0:3:6:3:0,6,90
I	1570750	.	C	<NON_REF>	.	.	END=1570750	GT:DP:GQ:MIN_DP:PL	0/0:8:24:8:0,24,288
I	1570833	.	T	<NON_REF>	.	.	END=1570833	GT:DP:GQ:MIN_DP:PL	0/0:6:15:6:0,15,225
I	1570859	.	G	<NON_REF>	.	.	END=1570859	GT:DP:GQ:MIN_DP:PL	0/0:6:9:6:0,9,135
I	1570912	.	G	<NON_REF>	.	.	END=1570912	GT:DP:GQ:MIN_DP:PL	0/0:5:15:5:0,15,194
I	1570930	.	C	<NON_REF>	.	.	END=1570930	GT:DP:GQ:MIN_DP:PL	0/0:3:6:3:0,6,90
I	1570956	.	T	<NON_REF>	.	.	END=1570956	GT:DP:GQ:MIN_DP:PL	0/0:2:6:2:0,6,78
I	1571114	.	A	<NON_REF>	.	.	END=1571114	GT:DP:GQ:MIN_DP:PL	0/0:4:12:4:0,12,155
I	1571158	.	T	<NON_REF>	.	.	END=1571158	GT:DP:GQ:MIN_DP:PL	0/0:2:6:2:0,6,78
I	1571270	.	T	<NON_REF>	.	.	END=1571270	GT:DP:GQ:MIN_DP:PL	0/0:7:21:7:0,21,271
I	1571473	.	G	<NON_REF>	.	.	END=1571473	GT:DP:GQ:MIN_DP:PL	0/0:9:18:9:0,18,270
I	1571610	.	G	<NON_REF>	.	.	END=1571610	GT:DP:GQ:MIN_DP:PL	0/0:6:6:6:0,6,90
I	1571633	.	T	<NON_REF>	.	.	END=1571633	GT:DP:GQ:MIN_DP:PL	0/0:4:12:4:0,12,147
I	1571705	.	C	<NON_REF>	.	.	END=1571705	GT:DP:GQ:MIN_DP:PL	0/0:4:3:4:0,3,45
I	1571728	.	T	<NON_REF>	.	.	END=1571728	GT:DP:GQ:MIN_DP:PL	0/0:5:15:5:0,15,172
I	1571803	.	G	<NON_REF>	.	.	END=1571803	GT:DP:GQ:MIN_DP:PL	0/0:5:15:5:0,15,194
I	1571831	.	T	<NON_REF>	.	.	END=1571831	GT:DP:GQ:MIN_DP:PL	0/0:3:0:3:0,0,0
I	1572112	.	G	<NON_REF>	.	.	END=1572112	GT:DP:GQ:MIN_DP:PL	0/0:2:6:2:0,6,78
I	1572260	.	T	<NON_REF>	.	.	END=1572260	GT:DP:GQ:MIN_DP:PL	0/0:11:30:11:0,30,450
I	1572374	.	C	<NON_REF>	.	.	END=1572374	GT:DP:GQ:MIN_DP:PL	0/0:6:12:6:0,12,180
I	1572443	.	A	<NON_REF>	.	.	END=1572443	GT:DP:GQ:MIN_DP:PL	0/0:1:3:1:0,3,39
I	1572914	.	C	<NON_REF>	.	.	END=1572914	GT:DP:GQ:MIN_DP:PL	0/0:10:15:10:0,15,225
I	1573002	.	G	<NON_REF>	.	.	END=1573002	GT:DP:GQ:MIN_DP:PL	0/0:4:12:4:0,12,155
I	1573140	.	T	<NON_REF>	.	.	END=1573140	GT:DP:GQ:MIN_DP:PL	0/0:3:0:3:0,0,39
I	1573200	.	C	<NON_REF>	.	.	END=1573200	GT:DP:GQ:MIN_DP:PL	0/0:4:12:4:0,12,155
I	1573298	.	T	<NON_REF>	.	.	END=1573298	GT:DP:GQ:MIN_DP:PL	0/0:1:3:1:0,3,39
I	1573416	.	G	<NON_REF>	.	.	END=1573416	GT:DP:GQ:MIN_DP:PL	0/0:7:21:7:0,21,249
I	1573618	.	A	<NON_REF>	.	.	END=1573618	GT:DP:GQ:MIN_DP:PL	0/0:6:18:6:0,18,233
I	1573668	.	G	<NON_REF>	.	.	END=1573668	GT:DP:GQ:MIN_DP:PL	0/0:8:24:8:0,24,294
I	1573765	.	A	<NON_REF>	.	.	END=1573765	GT:DP:GQ:MIN_DP:PL	0/0:0:0:0:0,0,0
I	1573799	.	T	<NON_REF>	.	.	END=1573799	GT:DP:GQ:MIN_DP:PL	0/0:0:0:0:0,0,0
I	1573873	.	G	<NON_REF>	.	.	END=1573873	GT:DP:GQ:MIN_DP:PL	0/0:3:9:3:0,9,116
I	1573880	.	T	<NON_REF>	.	.	END=1573880	GT:DP:GQ:MIN_DP:PL	0/0:4:9:4:0,9,135
I	1574107	.	A	<NON_REF>	.	.	END=1574107	GT:DP:GQ:MIN_DP:PL	0/0:2:6:2:0,6,78
I	1574554	.	G	<NON_REF>	.	.	END=1574554	GT:DP:GQ:MIN_DP:PL	0/0:7:21:7:0,21,263
I	1574648	.	G	<NON_REF>	.	.	END=1574648	GT:DP:GQ:MIN_DP:PL	0/0:0:0:0:0,0,0
I	1575184	.	G	<NON_REF>	.	.	END=1575184	GT:DP:GQ:MIN_DP:PL	0/0:1:3:1:0,3,39
I	1575211	.	G	<NON_REF>	.	.	END=1575211	GT:DP:GQ:MIN_DP:PL	0/0:2:6:2:0,6,78
I	1575215	.	C	<NON_REF>	.	.	END=1575215	GT:DP:GQ:MIN_DP:PL	0/0:2:6:2:0,6,78
I	1575253	.	A	<NON_REF>	.	.	END=1575253	GT:DP:GQ:MIN_DP:PL	0/0:2:6:2:0,6,78
I	1575289	.	C	<NON_REF>	.	.	END=1575289	GT:DP:GQ:MIN_DP:PL	0/0:5:9:5:0,9,135
I	1575343	.	C	<NON_REF>	.	.	END=1575343	GT:DP:GQ:MIN_DP:PL	0/0:5:15:5:0,15,194
I	1575353	.	A	<NON_REF>	.	.	END=1575353	GT:DP:GQ:MIN_DP:PL	0/0:5:9:5:0,9,135
I	1575474	.	G	<NON_REF>	.	.	END=1575474	GT:DP:GQ:MIN_DP:PL	0/0:4:12:4:0,12,155
I	1575534	.	T	<NON_REF>	.	.	END=1575534	GT:DP:GQ:MIN_DP:PL	0/0:0:0:0:0,0,0
I	1575557	.	A	<NON_REF>	.	.	END=1575557	GT:DP:GQ:MIN_DP:PL	0/0:5:0:5:0,0,116
I	1575838	.	T	<NON_REF>	.	.	END=1575838	GT:DP:GQ:MIN_DP:PL	0/0:2:6:2:0,6,78
I	1575867	.	A	<NON_REF>	.	.	END=1575867	GT:DP:GQ:MIN_DP:PL	0/0:3:9:3:0,9,108
I	1576421	.	T	<NON_REF>	.	.	END=1576421	GT:DP:GQ:MIN_DP:PL	0/0:3:9:3:0,9,116
I	1576442	.	C	<NON_REF>	.	.	END=1576442	GT:DP:GQ:MIN_DP:PL	0/0:2:3:2:0,3,45
I	1576849	.	G	<NON_REF>	.	.	END=1576849	GT:DP:GQ:MIN_DP:PL	0/0:4:12:4:0,12,155
I	1577003	.	C	<NON_REF>	.	.	END=1577003	GT:DP:GQ:MIN_DP:PL	0/0:2:6:2:0,6,55
I	1577021	.	T	<NON_REF>	.	.	END=1577021	GT:DP:GQ:MIN_DP:PL	0/0:3:6:3:0,6,90
I	1577326	.	A	<NON_REF>	.	.	END=1577326	GT:DP:GQ:MIN_DP:PL	0/0:0:0:0:0,0,0
I	1577882	.	T	<NON_REF>	.	.	END=1577882	GT:DP:GQ:MIN_DP:PL	0/0:4:3:4:0,3,45
I	1577884	.	T	<NON_REF>	.	.	END=1577884	GT:DP:GQ:MIN_DP:PL	0/0:4:0:4:0,0,0
I	1577885	.	T	<NON_REF>	.	.	END=1577885	GT:DP:GQ:MIN_DP:PL	0/0:4:9:4:0,9,135
I	1577896	.	T	<NON_REF>	.	.	END=1577896	GT:DP:GQ:MIN_DP:PL	0/0:3:0:3:0,0,0
I	1577982	.	T	<NON_REF>	.	.	END=1577982	GT:DP:GQ:MIN_DP:PL	0/0:2:6:2:0,6,78
I	1577990	.	C	<NON_REF>	.	.	END=1577990	GT:DP:GQ:MIN_DP:PL	0/0:2:6:2:0,6,55
I	1578042	.	G	<NON_REF>	.	.	END=1578043	GT:DP:GQ:MIN_DP:PL	0/0:7:18:7:0,18,270
I	1578080	.	C	<NON_REF>	.	.	END=1578080	GT:DP:GQ:MIN_DP:PL	0/0:8:21:8:0,21,315
I	1578084	.	T	<NON_REF>	.	.	END=1578084	GT:DP:GQ:MIN_DP:PL	0/0:9:24:9:0,24,360
I	1578090	.	G	<NON_REF>	.	.	END=1578090	GT:DP:GQ:MIN_DP:PL	0/0:10:18:10:0,18,270
I	1578096	.	T	<NON_REF>	.	.	END=1578096	GT:DP:GQ:MIN_DP:PL	0/0:10:18:10:0,18,270
I	1578110	.	C	<NON_REF>	.	.	END=1578110	GT:DP:GQ:MIN_DP:PL	0/0:7:18:7:0,18,270
I	1578143	.	T	<NON_REF>	.	.	END=1578144	GT:DP:GQ:MIN_DP:PL	0/0:4:9:4:0,9,135
I	1578193	.	C	<NON_REF>	.	.	END=1578193	GT:DP:GQ:MIN_DP:PL	0/0:1:3:1:0,3,39
I	1578195	.	A	<NON_REF>	.	.	END=1578195	GT:DP:GQ:MIN_DP:PL	0/0:1:3:1:0,3,39
I	1578247	.	G	<NON_REF>	.	.	END=1578247	GT:DP:GQ:MIN_DP:PL	0/0:4:12:4:0,12,133
I	1578320	.	A	<NON_REF>	.	.	END=1578320	GT:DP:GQ:MIN_DP:PL	0/0:5:9:5:0,9,135
I	1578408	.	A	<NON_REF>	.	.	END=1578408	GT:DP:GQ:MIN_DP:PL	0/0:5:12:5:0,12,180
I	1578410	.	T	<NON_REF>	.	.	END=1578410	GT:DP:GQ:MIN_DP:PL	0/0:5:12:5:0,12,180
I	1578413	.	T	<NON_REF>	.	.	END=1578413	GT:DP:GQ:MIN_DP:PL	0/0:5:9:5:0,9,135
I	1578428	.	T	<NON_REF>	.	.	END=1578428	GT:DP:GQ:MIN_DP:PL	0/0:3:0:3:0,0,0
I	1578467	.	T	<NON_REF>	.	.	END=1578467	GT:DP:GQ:MIN_DP:PL	0/0:0:0:0:0,0,0
I	1578478	.	A	<NON_REF>	.	.	END=1578478	GT:DP:GQ:MIN_DP:PL	0/0:1:3:1:0,3,39
I	1578626	.	T	<NON_REF>	.	.	END=1578626	GT:DP:GQ:MIN_DP:PL	0/0:6:15:6:0,15,225
I	1578644	.	G	<NON_REF>	.	.	END=1578644	GT:DP:GQ:MIN_DP:PL	0/0:3:9:3:0,9,116
I	1578776	.	T	<NON_REF>	.	.	END=1578776	GT:DP:GQ:MIN_DP:PL	0/0:1:0:1:0,0,0
I	1578919	.	G	<NON_REF>	.	.	END=1578919	GT:DP:GQ:MIN_DP:PL	0/0:2:6:2:0,6,78
I	1579021	.	G	<NON_REF>	.	.	END=1579021	GT:DP:GQ:MIN_DP:PL	0/0:0:0:0:0,0,0
I	1579294	.	C	<NON_REF>	.	.	END=1579294	GT:DP:GQ:MIN_DP:PL	0/0:6:12:6:0,12,180
I	1579449	.	C	<NON_REF>	.	.	END=1579449	GT:DP:GQ:MIN_DP:PL	0/0:3:9:3:0,9,94
I	1579865	.	G	<NON_REF>	.	.	END=1579865	GT:DP:GQ:MIN_DP:PL	0/0:0:0:0:0,0,0
I	1579876	.	G	<NON_REF>	.	.	END=1579876	GT:DP:GQ:MIN_DP:PL	0/0:0:0:0:0,0,0
I	1580063	.	A	<NON_REF>	.	.	END=1580063	GT:DP:GQ:MIN_DP:PL	0/0:7:15:7:0,15,225
I	1580133	.	C	<NON_REF>	.	.	END=1580133	GT:DP:GQ:MIN_DP:PL	0/0:5:15:5:0,15,172
I	1580213	.	G	<NON_REF>	.	.	END=1580213	GT:DP:GQ:MIN_DP:PL	0/0:8:6:8:0,6,90
I	1580216	.	A	<NON_REF>	.	.	END=1580216	GT:DP:GQ:MIN_DP:PL	0/0:7:6:7:0,6,90
I	1580327	.	C	<NON_REF>	.	.	END=1580327	GT:DP:GQ:MIN_DP:PL	0/0:5:12:5:0,12,180
I	1580685	.	G	<NON_REF>	.	.	END=1580685	GT:DP:GQ:MIN_DP:PL	0/0:8:24:8:0,24,310
I	1581157	.	C	<NON_REF>	.	.	END=1581157	GT:DP:GQ:MIN_DP:PL	0/0:6:12:6:0,12,180
I	1581159	.	T	<NON_REF>	.	.	END=1581159	GT:DP:GQ:MIN_DP:PL	0/0:6:12:6:0,12,180
I	1581198	.	A	<NON_REF>	.	.	END=1581198	GT:DP:GQ:MIN_DP:PL	0/0:3:9:3:0,9,116
I	1581206	.	A	<NON_REF>	.	.	END=1581206	GT:DP:GQ:MIN_DP:PL	0/0:4:9:4:0,9,135
I	1581532	.	A	<NON_REF>	.	.	END=1581532	GT:DP:GQ:MIN_DP:PL	0/0:7:18:7:0,18,270
I	1581576	.	C	<NON_REF>	.	.	END=1581576	GT:DP:GQ:MIN_DP:PL	0/0:7:12:7:0,12,180
I	1581603	.	T	<NON_REF>	.	.	END=1581603	GT:DP:GQ:MIN_DP:PL	0/0:7:21:7:0,21,271
I	1581610	.	T	<NON_REF>	.	.	END=1581610	GT:DP:GQ:MIN_DP:PL	0/0:7:18:7:0,18,270
I	1581621	.	T	<NON_REF>	.	.	END=1581621	GT:DP:GQ:MIN_DP:PL	0/0:7:18:7:0,18,270
I	1581624	.	C	<NON_REF>	.	.	END=1581624	GT:DP:GQ:MIN_DP:PL	0/0:7:18:7:0,18,270
I	1581638	.	A	<NON_REF>	.	.	END=1581638	GT:DP:GQ:MIN_DP:PL	0/0:6:9:6:0,9,135
I	1581662	.	T	<NON_REF>	.	.	END=1581662	GT:DP:GQ:MIN_DP:PL	0/0:3:6:3:0,6,90
I	1581690	.	A	<NON_REF>	.	.	END=1581690	GT:DP:GQ:MIN_DP:PL	0/0:5:15:5:0,15,194
I	1581810	.	C	<NON_REF>	.	.	END=1581810	GT:DP:GQ:MIN_DP:PL	0/0:11:33:11:0,33,404
I	1582058	.	A	<NON_REF>	.	.	END=1582058	GT:DP:GQ:MIN_DP:PL	0/0:14:27:14:0,27,405
I	1582083	.	C	<NON_REF>	.	.	END=1582083	GT:DP:GQ:MIN_DP:PL	0/0:19:26:19:0,26,611
I	1582136	.	C	<NON_REF>	.	.	END=1582136	GT:DP:GQ:MIN_DP:PL	0/0:10:30:10:0,30,352
I	1582143	.	A	<NON_REF>	.	.	END=1582143	GT:DP:GQ:MIN_DP:PL	0/0:10:27:10:0,27,405
I	1582188	.	G	<NON_REF>	.	.	END=1582188	GT:DP:GQ:MIN_DP:PL	0/0:11:30:11:0,30,450
I	1582189	.	G	<NON_REF>	.	.	END=1582189	GT:DP:GQ:MIN_DP:PL	0/0:11:0:11:0,0,294
I	1582283	.	A	<NON_REF>	.	.	END=1582283	GT:DP:GQ:MIN_DP:PL	0/0:4:12:4:0,12,155
I	1582361	.	G	<NON_REF>	.	.	END=1582361	GT:DP:GQ:MIN_DP:PL	0/0:0:0:0:0,0,0
I	1582389	.	G	<NON_REF>	.	.	END=1582389	GT:DP:GQ:MIN_DP:PL	0/0:10:30:10:0,30,388
I	1582436	.	T	<NON_REF>	.	.	END=1582436	GT:DP:GQ:MIN_DP:PL	0/0:5:15:5:0,15,186
I	1582534	.	A	<NON_REF>	.	.	END=1582534	GT:DP:GQ:MIN_DP:PL	0/0:8:24:8:0,24,254
I	1582866	.	G	<NON_REF>	.	.	END=1582866	GT:DP:GQ:MIN_DP:PL	0/0:9:27:9:0,27,341
I	1583088	.	A	<NON_REF>	.	.	END=1583088	GT:DP:GQ:MIN_DP:PL	0/0:4:9:4:0,9,135
I	1583096	.	T	<NON_REF>	.	.	END=1583096	GT:DP:GQ:MIN_DP:PL	0/0:4:12:4:0,12,133
I	1583102	.	G	<NON_REF>	.	.	END=1583102	GT:DP:GQ:MIN_DP:PL	0/0:4:12:4:0,12,155
I	1583157	.	G	<NON_REF>	.	.	END=1583157	GT:DP:GQ:MIN_DP:PL	0/0:13:27:13:0,27,405
I	1583309	.	A	<NON_REF>	.	.	END=1583309	GT:DP:GQ:MIN_DP:PL	0/0:2:6:2:0,6,78
I	1583363	.	A	<NON_REF>	.	.	END=1583363	GT:DP:GQ:MIN_DP:PL	0/0:4:12:4:0,12,155
I	1583372	.	C	<NON_REF>	.	.	END=1583372	GT:DP:GQ:MIN_DP:PL	0/0:10:21:10:0,21,315
I	1583549	.	T	<NON_REF>	.	.	END=1583549	GT:DP:GQ:MIN_DP:PL	0/0:10:21:10:0,21,315
I	1583963	.	T	<NON_REF>	.	.	END=1583963	GT:DP:GQ:MIN_DP:PL	0/0:12:30:12:0,30,450
I	1583965	.	A	<NON_REF>	.	.	END=1583965	GT:DP:GQ:MIN_DP:PL	0/0:12:30:12:0,30,450
I	1584078	.	C	<NON_REF>	.	.	END=1584078	GT:DP:GQ:MIN_DP:PL	0/0:2:0:2:0,0,14
I	1584565	.	C	<NON_REF>	.	.	END=1584565	GT:DP:GQ:MIN_DP:PL	0/0:0:0:0:0,0,0
I	1584912	.	T	<NON_REF>	.	.	END=1584912	GT:DP:GQ:MIN_DP:PL	0/0:12:33:12:0,33,495
I	1585383	.	A	<NON_REF>	.	.	END=1585383	GT:DP:GQ:MIN_DP:PL	0/0:2:6:2:0,6,78
I	1585529	.	T	<NON_REF>	.	.	END=1585529	GT:DP:GQ:MIN_DP:PL	0/0:2:0:2:0,0,0
I	1585856	.	G	<NON_REF>	.	.	END=1585856	GT:DP:GQ:MIN_DP:PL	0/0:6:15:6:0,15,225
I	1585870	.	T	<NON_REF>	.	.	END=1585870	GT:DP:GQ:MIN_DP:PL	0/0:7:12:7:0,12,180
I	1585887	.	T	<NON_REF>	.	.	END=1585887	GT:DP:GQ:MIN_DP:PL	0/0:6:18:6:0,18,233
I	1585905	.	A	<NON_REF>	.	.	END=1585905	GT:DP:GQ:MIN_DP:PL	0/0:6:12:6:0,12,180
I	1585988	.	G	<NON_REF>	.	.	END=1585988	GT:DP:GQ:MIN_DP:PL	0/0:5:9:5:0,9,135
I	1586055	.	T	<NON_REF>	.	.	END=1586055	GT:DP:GQ:MIN_DP:PL	0/0:9:21:9:0,21,315
I	1586145	.	G	<NON_REF>	.	.	END=1586145	GT:DP:GQ:MIN_DP:PL	0/0:7:4:7:0,4,216
I	1586267	.	G	<NON_REF>	.	.	END=1586267	GT:DP:GQ:MIN_DP:PL	0/0:6:12:6:0,12,180
I	1586453	.	A	<NON_REF>	.	.	END=1586454	GT:DP:GQ:MIN_DP:PL	0/0:1:3:1:0,3,39
I	1586474	.	G	<NON_REF>	.	.	END=1586474	GT:DP:GQ:MIN_DP:PL	0/0:1:0:1:0,0,0
I	1586499	.	C	<NON_REF>	.	.	END=1586499	GT:DP:GQ:MIN_DP:PL	0/0:3:9:3:0,9,116
I	1586516	.	T	<NON_REF>	.	.	END=1586516	GT:DP:GQ:MIN_DP:PL	0/0:3:9:3:0,9,116
I	1586518	.	T	<NON_REF>	.	.	END=1586518	GT:DP:GQ:MIN_DP:PL	0/0:3:9:3:0,9,116
I	1586550	.	G	<NON_REF>	.	.	END=1586550	GT:DP:GQ:MIN_DP:PL	0/0:22:66:22:0,66,776
I	1586605	.	C	<NON_REF>	.	.	END=1586605	GT:DP:GQ:MIN_DP:PL	0/0:7:18:7:0,18,270
I	1586609	.	G	<NON_REF>	.	.	END=1586609	GT:DP:GQ:MIN_DP:PL	0/0:7:21:7:0,21,271
I	1586741	.	A	<NON_REF>	.	.	END=1586741	GT:DP:GQ:MIN_DP:PL	0/0:14:36:14:0,36,540
I	1586779	.	A	<NON_REF>	.	.	END=1586779	GT:DP:GQ:MIN_DP:PL	0/0:7:12:7:0,12,180
I	1586899	.	T	<NON_REF>	.	.	END=1586899	GT:DP:GQ:MIN_DP:PL	0/0:6:9:6:0,9,135
I	1586903	.	C	<NON_REF>	.	.	END=1586903	GT:DP:GQ:MIN_DP:PL	0/0:6:1:6:0,1,177
I	1586921	.	T	<NON_REF>	.	.	END=1586921	GT:DP:GQ:MIN_DP:PL	0/0:9:24:9:0,24,360
I	1586930	.	T	<NON_REF>	.	.	END=1586930	GT:DP:GQ:MIN_DP:PL	0/0:8:24:8:0,24,310
I	1586981	.	C	<NON_REF>	.	.	END=1586981	GT:DP:GQ:MIN_DP:PL	0/0:7:21:7:0,21,271
I	1586999	.	T	<NON_REF>	.	.	END=1586999	GT:DP:GQ:MIN_DP:PL	0/0:8:12:8:0,12,180
I	1587003	.	G	<NON_REF>	.	.	END=1587003	GT:DP:GQ:MIN_DP:PL	0/0:6:12:6:0,12,180
I	1587119	.	A	<NON_REF>	.	.	END=1587119	GT:DP:GQ:MIN_DP:PL	0/0:3:9:3:0,9,116
I	1587265	.	T	<NON_REF>	.	.	END=1587265	GT:DP:GQ:MIN_DP:PL	0/0:12:36:12:0,36,465
I	1587289	.	C	<NON_REF>	.	.	END=1587289	GT:DP:GQ:MIN_DP:PL	0/0:3:9:3:0,9,116
I	1587295	.	A	<NON_REF>	.	.	END=1587295	GT:DP:GQ:MIN_DP:PL	0/0:3:6:3:0,6,90
I	1587324	.	T	<NON_REF>	.	.	END=1587324	GT:DP:GQ:MIN_DP:PL	0/0:4:12:4:0,12,147
I	1587326	.	A	<NON_REF>	.	.	END=1587326	GT:DP:GQ:MIN_DP:PL	0/0:4:9:4:0,9,135
I	1587606	.	A	<NON_REF>	.	.	END=1587606	GT:DP:GQ:MIN_DP:PL	0/0:11:18:11:0,18,270
I	1587804	.	C	<NON_REF>	.	.	END=1587804	GT:DP:GQ:MIN_DP:PL	0/0:6:18:6:0,18,233
I	1587887	.	C	<NON_REF>	.	.	END=1587887	GT:DP:GQ:MIN_DP:PL	0/0:12:24:12:0,24,360
I	1587897	.	T	<NON_REF>	.	.	END=1587897	GT:DP:GQ:MIN_DP:PL	0/0:10:13:10:0,13,310
I	1587936	.	A	<NON_REF>	.	.	END=1587936	GT:DP:GQ:MIN_DP:PL	0/0:5:9:5:0,9,135
I	1587947	.	C	<NON_REF>	.	.	END=1587947	GT:DP:GQ:MIN_DP:PL	0/0:3:9:3:0,9,116
I	1587950	.	T	<NON_REF>	.	.	END=1587950	GT:DP:GQ:MIN_DP:PL	0/0:3:9:3:0,9,116
I	1588262	.	C	<NON_REF>	.	.	END=1588262	GT:DP:GQ:MIN_DP:PL	0/0:6:18:6:0,18,210
I	1588553	.	C	<NON_REF>	.	.	END=1588553	GT:DP:GQ:MIN_DP:PL	0/0:0:0:0:0,0,0
I	1588563	.	A	<NON_REF>	.	.	END=1588563	GT:DP:GQ:MIN_DP:PL	0/0:3:9:3:0,9,116
I	1588592	.	C	<NON_REF>	.	.	END=1588592	GT:DP:GQ:MIN_DP:PL	0/0:5:15:5:0,15,194
I	1588604	.	C	<NON_REF>	.	.	END=1588604	GT:DP:GQ:MIN_DP:PL	0/0:5:12:5:0,12,180
I	1588857	.	G	<NON_REF>	.	.	END=1588857	GT:DP:GQ:MIN_DP:PL	0/0:13:36:13:0,36,540
I	1588890	.	G	<NON_REF>	.	.	END=1588890	GT:DP:GQ:MIN_DP:PL	0/0:16:36:16:0,36,540
I	1588937	.	G	<NON_REF>	.	.	END=1588937	GT:DP:GQ:MIN_DP:PL	0/0:11:30:11:0,30,450
I	1589015	.	A	<NON_REF>	.	.	END=1589015	GT:DP:GQ:MIN_DP:PL	0/0:2:6:2:0,6,78
I	1589033	.	C	<NON_REF>	.	.	END=1589033	GT:DP:GQ:MIN_DP:PL	0/0:1:3:1:0,3,39
I	1589096	.	C	<NON_REF>	.	.	END=1589096	GT:DP:GQ:MIN_DP:PL	0/0:17:39:17:0,39,585
I	1589102	.	A	<NON_REF>	.	.	END=1589102	GT:DP:GQ:MIN_DP:PL	0/0:19:42:19:0,42,630
I	1589551	.	T	<NON_REF>	.	.	END=1589551	GT:DP:GQ:MIN_DP:PL	0/0:7:18:7:0,18,270
I	1589657	.	A	<NON_REF>	.	.	END=1589657	GT:DP:GQ:MIN_DP:PL	0/0:7:18:7:0,18,270
I	1589863	.	T	<NON_REF>	.	.	END=1589863	GT:DP:GQ:MIN_DP:PL	0/0:1:0:1:0,0,0
I	1590009	.	A	<NON_REF>	.	.	END=1590009	GT:DP:GQ:MIN_DP:PL	0/0:15:42:15:0,42,630
I	1590048	.	C	<NON_REF>	.	.	END=1590048	GT:DP:GQ:MIN_DP:PL	0/0:5:9:5:0,9,135
I	1590073	.	C	<NON_REF>	.	.	END=1590073	GT:DP:GQ:MIN_DP:PL	0/0:5:12:5:0,12,180
I	1590200	.	T	<NON_REF>	.	.	END=1590200	GT:DP:GQ:MIN_DP:PL	0/0:5:0:5:0,0,139
I	1590312	.	A	<NON_REF>	.	.	END=1590312	GT:DP:GQ:MIN_DP:PL	0/0:2:0:2:0,0,0
I	1590545	.	C	<NON_REF>	.	.	END=1590545	GT:DP:GQ:MIN_DP:PL	0/0:4:3:4:0,3,45
I	1590576	.	A	<NON_REF>	.	.	END=1590576	GT:DP:GQ:MIN_DP:PL	0/0:9:27:9:0,27,341
I	1590948	.	T	<NON_REF>	.	.	END=1590948	GT:DP:GQ:MIN_DP:PL	0/0:6:1:6:0,1,169
I	1590951	.	T	<NON_REF>	.	.	END=1590951	GT:DP:GQ:MIN_DP:PL	0/0:5:0:5:0,0,120
I	1591019	.	G	<NON_REF>	.	.	END=1591019	GT:DP:GQ:MIN_DP:PL	0/0:7:21:7:0,21,249
I	1591311	.	G	<NON_REF>	.	.	END=1591311	GT:DP:GQ:MIN_DP:PL	0/0:3:9:3:0,9,116
I	1591435	.	A	<NON_REF>	.	.	END=1591435	GT:DP:GQ:MIN_DP:PL	0/0:5:9:5:0,9,135
I	1591597	.	A	<NON_REF>	.	.	END=1591597	GT:DP:GQ:MIN_DP:PL	0/0:9:24:9:0,24,360
I	1592016	.	T	<NON_REF>	.	.	END=1592016	GT:DP:GQ:MIN_DP:PL	0/0:13:39:13:0,39,429
I	1592303	.	A	<NON_REF>	.	.	END=1592303	GT:DP:GQ:MIN_DP:PL	0/0:7:21:7:0,21,249
I	1592736	.	C	<NON_REF>	.	.	END=1592736	GT:DP:GQ:MIN_DP:PL	0/0:6:6:6:0,6,90
I	1592782	.	T	<NON_REF>	.	.	END=1592782	GT:DP:GQ:MIN_DP:PL	0/0:2:3:2:0,3,45
I	1593077	.	A	<NON_REF>	.	.	END=1593077	GT:DP:GQ:MIN_DP:PL	0/0:2:3:2:0,3,45
I	1593123	.	C	<NON_REF>	.	.	END=1593123	GT:DP:GQ:MIN_DP:PL	0/0:2:6:2:0,6,78
I	1593200	.	T	<NON_REF>	.	.	END=1593200	GT:DP:GQ:MIN_DP:PL	0/0:9:24:9:0,24,360
I	1593411	.	C	<NON_REF>	.	.	END=1593411	GT:DP:GQ:MIN_DP:PL	0/0:16:36:16:0,36,540
I	1593449	.	C	<NON_REF>	.	.	END=1593449	GT:DP:GQ:MIN_DP:PL	0/0:4:9:4:0,9,135
I	1593481	.	C	<NON_REF>	.	.	END=1593481	GT:DP:GQ:MIN_DP:PL	0/0:1:3:1:0,3,39
I	1593525	.	C	<NON_REF>	.	.	END=1593525	GT:DP:GQ:MIN_DP:PL	0/0:3:9:3:0,9,88
I	1594486	.	T	<NON_REF>	.	.	END=1594486	GT:DP:GQ:MIN_DP:PL	0/0:6:15:6:0,15,225
I	1594719	.	A	<NON_REF>	.	.	END=1594719	GT:DP:GQ:MIN_DP:PL	0/0:11:21:11:0,21,315
I	1595182	.	G	<NON_REF>	.	.	END=1595182	GT:DP:GQ:MIN_DP:PL	0/0:13:0:13:0,0,426
I	1595250	.	A	<NON_REF>	.	.	END=1595250	GT:DP:GQ:MIN_DP:PL	0/0:12:36:12:0,36,465
I	1595302	.	C	<NON_REF>	.	.	END=1595302	GT:DP:GQ:MIN_DP:PL	0/0:5:12:5:0,12,180
I	1595360	.	C	<NON_REF>	.	.	END=1595361	GT:DP:GQ:MIN_DP:PL	0/0:0:0:0:0,0,0
I	1595404	.	G	<NON_REF>	.	.	END=1595404	GT:DP:GQ:MIN_DP:PL	0/0:3:9:3:0,9,116
I	1595491	.	C	<NON_REF>	.	.	END=1595491	GT:DP:GQ:MIN_DP:PL	0/0:2:3:2:0,3,45
I	1595852	.	C	<NON_REF>	.	.	END=1595852	GT:DP:GQ:MIN_DP:PL	0/0:3:6:3:0,6,90
I	1596362	.	A	<NON_REF>	.	.	END=1596362	GT:DP:GQ:MIN_DP:PL	0/0:15:39:15:0,39,585
I	1596612	.	C	<NON_REF>	.	.	END=1596612	GT:DP:GQ:MIN_DP:PL	0/0:7:0:7:0,0,164
I	1596901	.	G	<NON_REF>	.	.	END=1596901	GT:DP:GQ:MIN_DP:PL	0/0:4:6:4:0,6,90
I	1596905	.	G	<NON_REF>	.	.	END=1596905	GT:DP:GQ:MIN_DP:PL	0/0:4:6:4:0,6,90
I	1597069	.	T	<NON_REF>	.	.	END=1597069	GT:DP:GQ:MIN_DP:PL	0/0:14:36:14:0,36,540
I	1597339	.	A	<NON_REF>	.	.	END=1597339	GT:DP:GQ:MIN_DP:PL	0/0:3:6:3:0,6,90
I	1597417	.	T	<NON_REF>	.	.	END=1597417	GT:DP:GQ:MIN_DP:PL	0/0:4:12:4:0,12,147
I	1597724	.	C	<NON_REF>	.	.	END=1597724	GT:DP:GQ:MIN_DP:PL	0/0:7:18:7:0,18,270
I	1597769	.	A	<NON_REF>	.	.	END=1597769	GT:DP:GQ:MIN_DP:PL	0/0:1:3:1:0,3,39
I	1597937	.	A	<NON_REF>	.	.	END=1597937	GT:DP:GQ:MIN_DP:PL	0/0:5:15:5:0,15,194
I	1598423	.	T	<NON_REF>	.	.	END=1598423	GT:DP:GQ:MIN_DP:PL	0/0:1:3:1:0,3,39
I	1598499	.	A	<NON_REF>	.	.	END=1598499	GT:DP:GQ:MIN_DP:PL	0/0:1:3:1:0,3,39
I	1598507	.	T	<NON_REF>	.	.	END=1598507	GT:DP:GQ:MIN_DP:PL	0/0:5:12:5:0,12,180
[truncated: 674,192 more chars]
