# Supplementary material for: Phenotypic tolerance for rDNA copy number variation within the natural range of C. elegans
Source: PLoS Genet. 2025 Jul 2;21(7):e1011759. doi: 10.1371/journal.pgen.1011759 (PMC12221044; doi:10.1371/journal.pgen.1011759)
Supplement: S8 File — (TXT) [file pgen.1011759.s024.txt]

##fileformat=VCFv4.2
##ALT=<ID=NON_REF,Description="Represents any possible alternative allele at this location">
##FILTER=<ID=LowQual,Description="Low quality">
##FORMAT=<ID=AD,Number=R,Type=Integer,Description="Allelic depths for the ref and alt alleles in the order listed">
##FORMAT=<ID=DP,Number=1,Type=Integer,Description="Approximate read depth (reads with MQ=255 or with bad mates are filtered)">
##FORMAT=<ID=GQ,Number=1,Type=Integer,Description="Genotype Quality">
##FORMAT=<ID=GT,Number=1,Type=String,Description="Genotype">
##FORMAT=<ID=MIN_DP,Number=1,Type=Integer,Description="Minimum DP observed within the GVCF block">
##FORMAT=<ID=PGT,Number=1,Type=String,Description="Physical phasing haplotype information, describing how the alternate alleles are phased in relation to one another">
##FORMAT=<ID=PID,Number=1,Type=String,Description="Physical phasing ID information, where each unique ID within a given sample (but not across samples) connects records within a phasing group">
##FORMAT=<ID=PL,Number=G,Type=Integer,Description="Normalized, Phred-scaled likelihoods for genotypes as defined in the VCF specification">
##FORMAT=<ID=SB,Number=4,Type=Integer,Description="Per-sample component statistics which comprise the Fisher's Exact Test to detect strand bias.">
##GATKCommandLine.HaplotypeCaller=<ID=HaplotypeCaller,Version=3.7-0-gcfedb67,Date="Wed Aug 11 14:25:34 PDT 2021",Epoch=1628717134910,CommandLineOptions="analysis_type=HaplotypeCaller input_file=[SEA329_S4_AHWS230_chrI_RG.bam] showFullBamList=false read_buffer_size=null read_filter=[] disable_read_filter=[] intervals=[Combined_RC301_WS230_GATKgeno_BLRm_HOM.LIST] excludeIntervals=null interval_set_rule=UNION interval_merging=ALL interval_padding=0 reference_sequence=/net/queitsch/vol1/Users/Ashley/Worm_Genomes/WS230/Caenorhabditis_elegans.WBcel215.67.dna.toplevel.fa nonDeterministicRandomSeed=false disableDithering=false maxRuntime=-1 maxRuntimeUnits=MINUTES downsampling_type=BY_SAMPLE downsample_to_fraction=null downsample_to_coverage=500 baq=OFF baqGapOpenPenalty=40.0 refactor_NDN_cigar_string=false fix_misencoded_quality_scores=false allow_potentially_misencoded_quality_scores=false useOriginalQualities=false defaultBaseQualities=-1 performanceLog=null BQSR=null quantize_quals=0 static_quantized_quals=null round_down_quantized=false disable_indel_quals=false emit_original_quals=false preserve_qscores_less_than=6 globalQScorePrior=-1.0 secondsBetweenProgressUpdates=10 validation_strictness=SILENT remove_program_records=false keep_program_records=false sample_rename_mapping_file=null unsafe=null disable_auto_index_creation_and_locking_when_reading_rods=false no_cmdline_in_header=false sites_only=false never_trim_vcf_format_field=false bcf=false bam_compression=null simplifyBAM=false disable_bam_indexing=false generate_md5=false num_threads=1 num_cpu_threads_per_data_thread=1 num_io_threads=0 monitorThreadEfficiency=false num_bam_file_handles=null read_group_black_list=null pedigree=[] pedigreeString=[] pedigreeValidationType=STRICT allow_intervals_with_unindexed_bam=false generateShadowBCF=false variant_index_type=LINEAR variant_index_parameter=128000 reference_window_stop=0 phone_home= gatk_key=null tag=NA logging_level=INFO log_to_file=null help=false version=false likelihoodCalculationEngine=PairHMM heterogeneousKmerSizeResolution=COMBO_MIN dbsnp=(RodBinding name= source=UNBOUND) dontTrimActiveRegions=true maxDiscARExtension=25 maxGGAARExtension=300 paddingAroundIndels=150 paddingAroundSNPs=20 comp=[] annotation=[StrandBiasBySample] excludeAnnotation=[ChromosomeCounts, FisherStrand, StrandOddsRatio, QualByDepth] group=[StandardAnnotation, StandardHCAnnotation] debug=false useFilteredReadsForAnnotations=false emitRefConfidence=GVCF bamOutput=null bamWriterType=CALLED_HAPLOTYPES emitDroppedReads=false disableOptimizations=true annotateNDA=false useNewAFCalculator=false heterozygosity=0.001 indel_heterozygosity=1.25E-4 heterozygosity_stdev=0.01 standard_min_confidence_threshold_for_calling=-0.0 standard_min_confidence_threshold_for_emitting=30.0 max_alternate_alleles=6 max_genotype_count=1024 max_num_PL_values=100 input_prior=[] sample_ploidy=2 genotyping_mode=DISCOVERY alleles=(RodBinding name= source=UNBOUND) contamination_fraction_to_filter=0.0 contamination_fraction_per_sample_file=null p_nonref_model=null exactcallslog=null output_mode=EMIT_VARIANTS_ONLY allSitePLs=true gcpHMM=10 pair_hmm_implementation=VECTOR_LOGLESS_CACHING pair_hmm_sub_implementation=ENABLE_ALL always_load_vector_logless_PairHMM_lib=false phredScaledGlobalReadMismappingRate=45 noFpga=false sample_name=null kmerSize=[10, 25] dontIncreaseKmerSizesForCycles=false allowNonUniqueKmersInRef=false numPruningSamples=1 recoverDanglingHeads=false doNotRecoverDanglingBranches=false minDanglingBranchLength=4 consensus=false maxNumHaplotypesInPopulation=128 errorCorrectKmers=false minPruning=2 debugGraphTransformations=false allowCyclesInKmerGraphToGeneratePaths=false graphOutput=null kmerLengthForReadErrorCorrection=25 minObservationsForKmerToBeSolid=20 GVCFGQBands=[1, 2, 3, 4, 5, 6, 7, 8, 9, 10, 11, 12, 13, 14, 15, 16, 17, 18, 19, 20, 21, 22, 23, 24, 25, 26, 27, 28, 29, 30, 31, 32, 33, 34, 35, 36, 37, 38, 39, 40, 41, 42, 43, 44, 45, 46, 47, 48, 49, 50, 51, 52, 53, 54, 55, 56, 57, 58, 59, 60, 70, 80, 90, 99] indelSizeToEliminateInRefModel=10 min_base_quality_score=10 includeUmappedReads=false useAllelesTrigger=false doNotRunPhysicalPhasing=false keepRG=null justDetermineActiveRegions=false dontGenotype=false dontUseSoftClippedBases=false captureAssemblyFailureBAM=false errorCorrectReads=false pcr_indel_model=CONSERVATIVE maxReadsInRegionPerSample=10000 minReadsPerAlignmentStart=10 mergeVariantsViaLD=false activityProfileOut=null activeRegionOut=null activeRegionIn=null activeRegionExtension=null forceActive=true activeRegionMaxSize=null bandPassSigma=null maxReadsInMemoryPerSample=30000 maxTotalReadsInMemory=10000000 maxProbPropagationDistance=50 activeProbabilityThreshold=0.002 min_mapping_quality_score=20 filter_reads_with_N_cigar=false filter_mismatching_base_and_quals=false filter_bases_not_stored=false">
##GVCFBlock0-1=minGQ=0(inclusive),maxGQ=1(exclusive)
##GVCFBlock1-2=minGQ=1(inclusive),maxGQ=2(exclusive)
##GVCFBlock10-11=minGQ=10(inclusive),maxGQ=11(exclusive)
##GVCFBlock11-12=minGQ=11(inclusive),maxGQ=12(exclusive)
##GVCFBlock12-13=minGQ=12(inclusive),maxGQ=13(exclusive)
##GVCFBlock13-14=minGQ=13(inclusive),maxGQ=14(exclusive)
##GVCFBlock14-15=minGQ=14(inclusive),maxGQ=15(exclusive)
##GVCFBlock15-16=minGQ=15(inclusive),maxGQ=16(exclusive)
##GVCFBlock16-17=minGQ=16(inclusive),maxGQ=17(exclusive)
##GVCFBlock17-18=minGQ=17(inclusive),maxGQ=18(exclusive)
##GVCFBlock18-19=minGQ=18(inclusive),maxGQ=19(exclusive)
##GVCFBlock19-20=minGQ=19(inclusive),maxGQ=20(exclusive)
##GVCFBlock2-3=minGQ=2(inclusive),maxGQ=3(exclusive)
##GVCFBlock20-21=minGQ=20(inclusive),maxGQ=21(exclusive)
##GVCFBlock21-22=minGQ=21(inclusive),maxGQ=22(exclusive)
##GVCFBlock22-23=minGQ=22(inclusive),maxGQ=23(exclusive)
##GVCFBlock23-24=minGQ=23(inclusive),maxGQ=24(exclusive)
##GVCFBlock24-25=minGQ=24(inclusive),maxGQ=25(exclusive)
##GVCFBlock25-26=minGQ=25(inclusive),maxGQ=26(exclusive)
##GVCFBlock26-27=minGQ=26(inclusive),maxGQ=27(exclusive)
##GVCFBlock27-28=minGQ=27(inclusive),maxGQ=28(exclusive)
##GVCFBlock28-29=minGQ=28(inclusive),maxGQ=29(exclusive)
##GVCFBlock29-30=minGQ=29(inclusive),maxGQ=30(exclusive)
##GVCFBlock3-4=minGQ=3(inclusive),maxGQ=4(exclusive)
##GVCFBlock30-31=minGQ=30(inclusive),maxGQ=31(exclusive)
##GVCFBlock31-32=minGQ=31(inclusive),maxGQ=32(exclusive)
##GVCFBlock32-33=minGQ=32(inclusive),maxGQ=33(exclusive)
##GVCFBlock33-34=minGQ=33(inclusive),maxGQ=34(exclusive)
##GVCFBlock34-35=minGQ=34(inclusive),maxGQ=35(exclusive)
##GVCFBlock35-36=minGQ=35(inclusive),maxGQ=36(exclusive)
##GVCFBlock36-37=minGQ=36(inclusive),maxGQ=37(exclusive)
##GVCFBlock37-38=minGQ=37(inclusive),maxGQ=38(exclusive)
##GVCFBlock38-39=minGQ=38(inclusive),maxGQ=39(exclusive)
##GVCFBlock39-40=minGQ=39(inclusive),maxGQ=40(exclusive)
##GVCFBlock4-5=minGQ=4(inclusive),maxGQ=5(exclusive)
##GVCFBlock40-41=minGQ=40(inclusive),maxGQ=41(exclusive)
##GVCFBlock41-42=minGQ=41(inclusive),maxGQ=42(exclusive)
##GVCFBlock42-43=minGQ=42(inclusive),maxGQ=43(exclusive)
##GVCFBlock43-44=minGQ=43(inclusive),maxGQ=44(exclusive)
##GVCFBlock44-45=minGQ=44(inclusive),maxGQ=45(exclusive)
##GVCFBlock45-46=minGQ=45(inclusive),maxGQ=46(exclusive)
##GVCFBlock46-47=minGQ=46(inclusive),maxGQ=47(exclusive)
##GVCFBlock47-48=minGQ=47(inclusive),maxGQ=48(exclusive)
##GVCFBlock48-49=minGQ=48(inclusive),maxGQ=49(exclusive)
##GVCFBlock49-50=minGQ=49(inclusive),maxGQ=50(exclusive)
##GVCFBlock5-6=minGQ=5(inclusive),maxGQ=6(exclusive)
##GVCFBlock50-51=minGQ=50(inclusive),maxGQ=51(exclusive)
##GVCFBlock51-52=minGQ=51(inclusive),maxGQ=52(exclusive)
##GVCFBlock52-53=minGQ=52(inclusive),maxGQ=53(exclusive)
##GVCFBlock53-54=minGQ=53(inclusive),maxGQ=54(exclusive)
##GVCFBlock54-55=minGQ=54(inclusive),maxGQ=55(exclusive)
##GVCFBlock55-56=minGQ=55(inclusive),maxGQ=56(exclusive)
##GVCFBlock56-57=minGQ=56(inclusive),maxGQ=57(exclusive)
##GVCFBlock57-58=minGQ=57(inclusive),maxGQ=58(exclusive)
##GVCFBlock58-59=minGQ=58(inclusive),maxGQ=59(exclusive)
##GVCFBlock59-60=minGQ=59(inclusive),maxGQ=60(exclusive)
##GVCFBlock6-7=minGQ=6(inclusive),maxGQ=7(exclusive)
##GVCFBlock60-70=minGQ=60(inclusive),maxGQ=70(exclusive)
##GVCFBlock7-8=minGQ=7(inclusive),maxGQ=8(exclusive)
##GVCFBlock70-80=minGQ=70(inclusive),maxGQ=80(exclusive)
##GVCFBlock8-9=minGQ=8(inclusive),maxGQ=9(exclusive)
##GVCFBlock80-90=minGQ=80(inclusive),maxGQ=90(exclusive)
##GVCFBlock9-10=minGQ=9(inclusive),maxGQ=10(exclusive)
##GVCFBlock90-99=minGQ=90(inclusive),maxGQ=99(exclusive)
##GVCFBlock99-100=minGQ=99(inclusive),maxGQ=100(exclusive)
##INFO=<ID=BaseQRankSum,Number=1,Type=Float,Description="Z-score from Wilcoxon rank sum test of Alt Vs. Ref base qualities">
##INFO=<ID=ClippingRankSum,Number=1,Type=Float,Description="Z-score From Wilcoxon rank sum test of Alt vs. Ref number of hard clipped bases">
##INFO=<ID=DP,Number=1,Type=Integer,Description="Approximate read depth; some reads may have been filtered">
##INFO=<ID=DS,Number=0,Type=Flag,Description="Were any of the samples downsampled?">
##INFO=<ID=END,Number=1,Type=Integer,Description="Stop position of the interval">
##INFO=<ID=ExcessHet,Number=1,Type=Float,Description="Phred-scaled p-value for exact test of excess heterozygosity">
##INFO=<ID=HaplotypeScore,Number=1,Type=Float,Description="Consistency of the site with at most two segregating haplotypes">
##INFO=<ID=InbreedingCoeff,Number=1,Type=Float,Description="Inbreeding coefficient as estimated from the genotype likelihoods per-sample when compared against the Hardy-Weinberg expectation">
##INFO=<ID=MLEAC,Number=A,Type=Integer,Description="Maximum likelihood expectation (MLE) for the allele counts (not necessarily the same as the AC), for each ALT allele, in the same order as listed">
##INFO=<ID=MLEAF,Number=A,Type=Float,Description="Maximum likelihood expectation (MLE) for the allele frequency (not necessarily the same as the AF), for each ALT allele, in the same order as listed">
##INFO=<ID=MQ,Number=1,Type=Float,Description="RMS Mapping Quality">
##INFO=<ID=MQRankSum,Number=1,Type=Float,Description="Z-score From Wilcoxon rank sum test of Alt vs. Ref read mapping qualities">
##INFO=<ID=RAW_MQ,Number=1,Type=Float,Description="Raw data for RMS Mapping Quality">
##INFO=<ID=ReadPosRankSum,Number=1,Type=Float,Description="Z-score from Wilcoxon rank sum test of Alt vs. Ref read position bias">
##contig=<ID=I,length=15072423>
##contig=<ID=II,length=15279345>
##contig=<ID=III,length=13783700>
##contig=<ID=IV,length=17493793>
##contig=<ID=MtDNA,length=13794>
##contig=<ID=V,length=20924149>
##contig=<ID=X,length=17718866>
##reference=file:///net/queitsch/vol1/Users/Ashley/Worm_Genomes/WS230/Caenorhabditis_elegans.WBcel215.67.dna.toplevel.fa
#CHROM	POS	ID	REF	ALT	QUAL	FILTER	INFO	FORMAT	SEA329
I	1671	.	C	<NON_REF>	.	.	END=1671	GT:DP:GQ:MIN_DP:PL	0/0:13:36:13:0,36,540
I	1761	.	G	<NON_REF>	.	.	END=1761	GT:DP:GQ:MIN_DP:PL	0/0:10:30:10:0,30,388
I	1799	.	T	<NON_REF>	.	.	END=1799	GT:DP:GQ:MIN_DP:PL	0/0:6:12:6:0,12,180
I	1933	.	C	<NON_REF>	.	.	END=1933	GT:DP:GQ:MIN_DP:PL	0/0:13:33:13:0,33,495
I	2138	.	T	<NON_REF>	.	.	END=2138	GT:DP:GQ:MIN_DP:PL	0/0:1:3:1:0,3,39
I	2210	.	T	<NON_REF>	.	.	END=2210	GT:DP:GQ:MIN_DP:PL	0/0:9:27:9:0,27,321
I	3048	.	C	<NON_REF>	.	.	END=3048	GT:DP:GQ:MIN_DP:PL	0/0:11:27:11:0,27,405
I	3659	.	C	<NON_REF>	.	.	END=3659	GT:DP:GQ:MIN_DP:PL	0/0:14:39:14:0,39,585
I	3736	.	T	<NON_REF>	.	.	END=3736	GT:DP:GQ:MIN_DP:PL	0/0:5:12:5:0,12,180
I	3979	.	G	<NON_REF>	.	.	END=3979	GT:DP:GQ:MIN_DP:PL	0/0:18:39:18:0,39,585
I	4998	.	C	<NON_REF>	.	.	END=4998	GT:DP:GQ:MIN_DP:PL	0/0:7:21:7:0,21,249
I	5527	.	A	<NON_REF>	.	.	END=5527	GT:DP:GQ:MIN_DP:PL	0/0:10:18:10:0,18,270
I	6313	.	G	<NON_REF>	.	.	END=6313	GT:DP:GQ:MIN_DP:PL	0/0:22:60:22:0,60,900
I	6314	.	T	<NON_REF>	.	.	END=6314	GT:DP:GQ:MIN_DP:PL	0/0:22:57:22:0,57,855
I	6415	.	C	<NON_REF>	.	.	END=6415	GT:DP:GQ:MIN_DP:PL	0/0:4:6:4:0,6,90
I	6580	.	T	<NON_REF>	.	.	END=6581	GT:DP:GQ:MIN_DP:PL	0/0:10:27:10:0,27,405
I	6689	.	A	<NON_REF>	.	.	END=6689	GT:DP:GQ:MIN_DP:PL	0/0:4:9:4:0,9,135
I	7565	.	C	<NON_REF>	.	.	END=7565	GT:DP:GQ:MIN_DP:PL	0/0:5:15:5:0,15,194
I	8267	.	A	<NON_REF>	.	.	END=8267	GT:DP:GQ:MIN_DP:PL	0/0:12:36:12:0,36,437
I	8540	.	C	<NON_REF>	.	.	END=8540	GT:DP:GQ:MIN_DP:PL	0/0:12:36:12:0,36,437
I	8636	.	G	<NON_REF>	.	.	END=8636	GT:DP:GQ:MIN_DP:PL	0/0:8:15:8:0,15,225
I	8966	.	C	<NON_REF>	.	.	END=8966	GT:DP:GQ:MIN_DP:PL	0/0:10:18:10:0,18,270
I	8969	.	T	<NON_REF>	.	.	END=8969	GT:DP:GQ:MIN_DP:PL	0/0:10:6:10:0,6,90
I	9007	.	A	<NON_REF>	.	.	END=9007	GT:DP:GQ:MIN_DP:PL	0/0:5:12:5:0,12,180
I	9328	.	A	<NON_REF>	.	.	END=9328	GT:DP:GQ:MIN_DP:PL	0/0:6:18:6:0,18,210
I	9491	.	G	<NON_REF>	.	.	END=9491	GT:DP:GQ:MIN_DP:PL	0/0:17:42:17:0,42,630
I	10291	.	C	<NON_REF>	.	.	END=10291	GT:DP:GQ:MIN_DP:PL	0/0:3:0:3:0,0,0
I	11350	.	T	<NON_REF>	.	.	END=11350	GT:DP:GQ:MIN_DP:PL	0/0:7:21:7:0,21,263
I	11948	.	C	<NON_REF>	.	.	END=11948	GT:DP:GQ:MIN_DP:PL	0/0:1:3:1:0,3,39
I	13956	.	G	<NON_REF>	.	.	END=13956	GT:DP:GQ:MIN_DP:PL	0/0:6:9:6:0,9,135
I	14359	.	A	<NON_REF>	.	.	END=14359	GT:DP:GQ:MIN_DP:PL	0/0:27:42:27:0,42,945
I	14821	.	G	<NON_REF>	.	.	END=14821	GT:DP:GQ:MIN_DP:PL	0/0:3:6:3:0,6,90
I	15024	.	A	<NON_REF>	.	.	END=15024	GT:DP:GQ:MIN_DP:PL	0/0:8:21:8:0,21,315
I	15196	.	C	<NON_REF>	.	.	END=15196	GT:DP:GQ:MIN_DP:PL	0/0:29:63:29:0,63,945
I	15629	.	G	<NON_REF>	.	.	END=15629	GT:DP:GQ:MIN_DP:PL	0/0:6:18:6:0,18,233
I	15769	.	C	<NON_REF>	.	.	END=15769	GT:DP:GQ:MIN_DP:PL	0/0:8:9:8:0,9,135
I	16359	.	C	<NON_REF>	.	.	END=16359	GT:DP:GQ:MIN_DP:PL	0/0:12:36:12:0,36,465
I	17224	.	G	<NON_REF>	.	.	END=17224	GT:DP:GQ:MIN_DP:PL	0/0:12:24:12:0,24,360
I	17885	.	A	<NON_REF>	.	.	END=17885	GT:DP:GQ:MIN_DP:PL	0/0:3:0:3:0,0,39
I	18032	.	T	<NON_REF>	.	.	END=18032	GT:DP:GQ:MIN_DP:PL	0/0:19:42:19:0,42,630
I	18297	.	T	<NON_REF>	.	.	END=18297	GT:DP:GQ:MIN_DP:PL	0/0:3:6:3:0,6,90
I	18345	.	G	<NON_REF>	.	.	END=18345	GT:DP:GQ:MIN_DP:PL	0/0:1:0:1:0,0,0
I	18466	.	T	<NON_REF>	.	.	END=18466	GT:DP:GQ:MIN_DP:PL	0/0:1:3:1:0,3,39
I	18679	.	G	<NON_REF>	.	.	END=18679	GT:DP:GQ:MIN_DP:PL	0/0:3:6:3:0,6,90
I	18800	.	G	<NON_REF>	.	.	END=18800	GT:DP:GQ:MIN_DP:PL	0/0:4:0:4:0,0,78
I	18983	.	G	<NON_REF>	.	.	END=18983	GT:DP:GQ:MIN_DP:PL	0/0:5:15:5:0,15,186
I	19317	.	A	<NON_REF>	.	.	END=19317	GT:DP:GQ:MIN_DP:PL	0/0:4:12:4:0,12,155
I	19527	.	G	<NON_REF>	.	.	END=19527	GT:DP:GQ:MIN_DP:PL	0/0:2:6:2:0,6,78
I	20107	.	A	<NON_REF>	.	.	END=20107	GT:DP:GQ:MIN_DP:PL	0/0:1:0:1:0,0,0
I	21304	.	C	<NON_REF>	.	.	END=21304	GT:DP:GQ:MIN_DP:PL	0/0:3:6:3:0,6,90
I	21431	.	A	<NON_REF>	.	.	END=21431	GT:DP:GQ:MIN_DP:PL	0/0:5:9:5:0,9,135
I	22134	.	A	<NON_REF>	.	.	END=22134	GT:DP:GQ:MIN_DP:PL	0/0:1:3:1:0,3,39
I	23395	.	C	<NON_REF>	.	.	END=23395	GT:DP:GQ:MIN_DP:PL	0/0:5:6:5:0,6,90
I	23398	.	A	<NON_REF>	.	.	END=23398	GT:DP:GQ:MIN_DP:PL	0/0:5:9:5:0,9,135
I	23508	.	G	<NON_REF>	.	.	END=23508	GT:DP:GQ:MIN_DP:PL	0/0:7:15:7:0,15,225
I	24356	.	T	<NON_REF>	.	.	END=24356	GT:DP:GQ:MIN_DP:PL	0/0:2:6:2:0,6,78
I	25034	.	C	<NON_REF>	.	.	END=25034	GT:DP:GQ:MIN_DP:PL	0/0:8:21:8:0,21,315
I	25314	.	T	<NON_REF>	.	.	END=25314	GT:DP:GQ:MIN_DP:PL	0/0:13:21:13:0,21,315
I	26449	.	A	<NON_REF>	.	.	END=26449	GT:DP:GQ:MIN_DP:PL	0/0:10:21:10:0,21,315
I	26827	.	G	<NON_REF>	.	.	END=26827	GT:DP:GQ:MIN_DP:PL	0/0:6:18:6:0,18,233
I	27555	.	A	<NON_REF>	.	.	END=27555	GT:DP:GQ:MIN_DP:PL	0/0:3:3:3:0,3,45
I	28534	.	T	<NON_REF>	.	.	END=28534	GT:DP:GQ:MIN_DP:PL	0/0:2:6:2:0,6,78
I	30115	.	T	<NON_REF>	.	.	END=30115	GT:DP:GQ:MIN_DP:PL	0/0:9:24:9:0,24,360
I	30670	.	T	<NON_REF>	.	.	END=30671	GT:DP:GQ:MIN_DP:PL	0/0:6:12:6:0,12,180
I	31529	.	G	<NON_REF>	.	.	END=31529	GT:DP:GQ:MIN_DP:PL	0/0:7:12:7:0,12,180
I	32533	.	C	<NON_REF>	.	.	END=32533	GT:DP:GQ:MIN_DP:PL	0/0:9:12:9:0,12,180
I	32839	.	A	<NON_REF>	.	.	END=32839	GT:DP:GQ:MIN_DP:PL	0/0:4:9:4:0,9,135
I	32927	.	G	<NON_REF>	.	.	END=32927	GT:DP:GQ:MIN_DP:PL	0/0:18:54:18:0,54,670
I	33196	.	T	<NON_REF>	.	.	END=33196	GT:DP:GQ:MIN_DP:PL	0/0:4:12:4:0,12,155
I	33673	.	A	<NON_REF>	.	.	END=33673	GT:DP:GQ:MIN_DP:PL	0/0:3:6:3:0,6,90
I	34541	.	A	<NON_REF>	.	.	END=34541	GT:DP:GQ:MIN_DP:PL	0/0:5:15:5:0,15,194
I	34842	.	G	<NON_REF>	.	.	END=34842	GT:DP:GQ:MIN_DP:PL	0/0:6:9:6:0,9,135
I	34968	.	C	<NON_REF>	.	.	END=34968	GT:DP:GQ:MIN_DP:PL	0/0:10:24:10:0,24,360
I	35908	.	C	<NON_REF>	.	.	END=35908	GT:DP:GQ:MIN_DP:PL	0/0:0:0:0:0,0,0
I	36007	.	C	<NON_REF>	.	.	END=36007	GT:DP:GQ:MIN_DP:PL	0/0:4:6:4:0,6,90
I	36170	.	G	<NON_REF>	.	.	END=36170	GT:DP:GQ:MIN_DP:PL	0/0:10:24:10:0,24,360
I	36179	.	T	<NON_REF>	.	.	END=36179	GT:DP:GQ:MIN_DP:PL	0/0:13:24:13:0,24,360
I	36410	.	C	<NON_REF>	.	.	END=36410	GT:DP:GQ:MIN_DP:PL	0/0:24:60:24:0,60,900
I	37564	.	A	<NON_REF>	.	.	END=37564	GT:DP:GQ:MIN_DP:PL	0/0:13:33:13:0,33,495
I	37716	.	A	<NON_REF>	.	.	END=37716	GT:DP:GQ:MIN_DP:PL	0/0:9:18:9:0,18,270
I	38161	.	T	<NON_REF>	.	.	END=38161	GT:DP:GQ:MIN_DP:PL	0/0:16:42:16:0,42,630
I	39386	.	G	<NON_REF>	.	.	END=39386	GT:DP:GQ:MIN_DP:PL	0/0:11:15:11:0,15,225
I	40079	.	A	<NON_REF>	.	.	END=40079	GT:DP:GQ:MIN_DP:PL	0/0:21:54:21:0,54,810
I	40650	.	A	<NON_REF>	.	.	END=40650	GT:DP:GQ:MIN_DP:PL	0/0:10:27:10:0,27,405
I	41151	.	C	<NON_REF>	.	.	END=41151	GT:DP:GQ:MIN_DP:PL	0/0:15:9:15:0,9,135
I	41181	.	A	<NON_REF>	.	.	END=41181	GT:DP:GQ:MIN_DP:PL	0/0:5:12:5:0,12,180
I	41980	.	G	<NON_REF>	.	.	END=41980	GT:DP:GQ:MIN_DP:PL	0/0:3:9:3:0,9,116
I	43181	.	G	<NON_REF>	.	.	END=43181	GT:DP:GQ:MIN_DP:PL	0/0:10:18:10:0,18,270
I	43212	.	T	<NON_REF>	.	.	END=43212	GT:DP:GQ:MIN_DP:PL	0/0:9:21:9:0,21,315
I	43445	.	C	<NON_REF>	.	.	END=43445	GT:DP:GQ:MIN_DP:PL	0/0:7:18:7:0,18,270
I	44309	.	A	<NON_REF>	.	.	END=44309	GT:DP:GQ:MIN_DP:PL	0/0:6:12:6:0,12,180
I	44393	.	A	<NON_REF>	.	.	END=44393	GT:DP:GQ:MIN_DP:PL	0/0:14:42:14:0,42,504
I	44769	.	G	<NON_REF>	.	.	END=44769	GT:DP:GQ:MIN_DP:PL	0/0:5:0:5:0,0,116
I	44902	.	A	<NON_REF>	.	.	END=44902	GT:DP:GQ:MIN_DP:PL	0/0:9:27:9:0,27,349
I	45215	.	T	<NON_REF>	.	.	END=45215	GT:DP:GQ:MIN_DP:PL	0/0:12:33:12:0,33,495
I	45222	.	A	<NON_REF>	.	.	END=45222	GT:DP:GQ:MIN_DP:PL	0/0:12:36:12:0,36,465
I	45224	.	T	<NON_REF>	.	.	END=45224	GT:DP:GQ:MIN_DP:PL	0/0:12:36:12:0,36,465
I	45227	.	T	<NON_REF>	.	.	END=45227	GT:DP:GQ:MIN_DP:PL	0/0:12:33:12:0,33,495
I	46395	.	T	<NON_REF>	.	.	END=46395	GT:DP:GQ:MIN_DP:PL	0/0:10:18:10:0,18,270
I	46736	.	A	<NON_REF>	.	.	END=46736	GT:DP:GQ:MIN_DP:PL	0/0:9:24:9:0,24,360
I	47662	.	T	<NON_REF>	.	.	END=47662	GT:DP:GQ:MIN_DP:PL	0/0:0:0:0:0,0,0
I	48630	.	T	<NON_REF>	.	.	END=48630	GT:DP:GQ:MIN_DP:PL	0/0:0:0:0:0,0,0
I	48691	.	T	<NON_REF>	.	.	END=48691	GT:DP:GQ:MIN_DP:PL	0/0:3:6:3:0,6,90
I	48904	.	A	<NON_REF>	.	.	END=48904	GT:DP:GQ:MIN_DP:PL	0/0:12:21:12:0,21,315
I	49843	.	A	<NON_REF>	.	.	END=49843	GT:DP:GQ:MIN_DP:PL	0/0:3:3:3:0,3,45
I	50093	.	A	<NON_REF>	.	.	END=50093	GT:DP:GQ:MIN_DP:PL	0/0:4:12:4:0,12,133
I	50306	.	G	<NON_REF>	.	.	END=50306	GT:DP:GQ:MIN_DP:PL	0/0:1:3:1:0,3,39
I	52140	.	A	<NON_REF>	.	.	END=52140	GT:DP:GQ:MIN_DP:PL	0/0:6:18:6:0,18,233
I	52894	.	G	<NON_REF>	.	.	END=52894	GT:DP:GQ:MIN_DP:PL	0/0:0:0:0:0,0,0
I	53186	.	G	<NON_REF>	.	.	END=53186	GT:DP:GQ:MIN_DP:PL	0/0:7:21:7:0,21,271
I	54156	.	C	<NON_REF>	.	.	END=54156	GT:DP:GQ:MIN_DP:PL	0/0:7:18:7:0,18,270
I	54371	.	A	<NON_REF>	.	.	END=54371	GT:DP:GQ:MIN_DP:PL	0/0:5:12:5:0,12,180
I	55056	.	A	<NON_REF>	.	.	END=55056	GT:DP:GQ:MIN_DP:PL	0/0:0:0:0:0,0,0
I	55927	.	G	<NON_REF>	.	.	END=55927	GT:DP:GQ:MIN_DP:PL	0/0:11:24:11:0,24,360
I	56338	.	A	<NON_REF>	.	.	END=56338	GT:DP:GQ:MIN_DP:PL	0/0:5:15:5:0,15,194
I	56846	.	C	<NON_REF>	.	.	END=56846	GT:DP:GQ:MIN_DP:PL	0/0:13:27:13:0,27,405
I	57333	.	C	<NON_REF>	.	.	END=57333	GT:DP:GQ:MIN_DP:PL	0/0:16:45:16:0,45,675
I	59116	.	G	<NON_REF>	.	.	END=59116	GT:DP:GQ:MIN_DP:PL	0/0:2:6:2:0,6,78
I	59600	.	T	<NON_REF>	.	.	END=59600	GT:DP:GQ:MIN_DP:PL	0/0:3:9:3:0,9,86
I	60201	.	C	<NON_REF>	.	.	END=60201	GT:DP:GQ:MIN_DP:PL	0/0:12:30:12:0,30,450
I	60328	.	C	<NON_REF>	.	.	END=60328	GT:DP:GQ:MIN_DP:PL	0/0:9:24:9:0,24,360
I	60398	.	G	<NON_REF>	.	.	END=60398	GT:DP:GQ:MIN_DP:PL	0/0:6:15:6:0,15,225
I	60467	.	A	<NON_REF>	.	.	END=60467	GT:DP:GQ:MIN_DP:PL	0/0:5:12:5:0,12,180
I	61160	.	G	<NON_REF>	.	.	END=61160	GT:DP:GQ:MIN_DP:PL	0/0:3:9:3:0,9,116
I	61169	.	A	<NON_REF>	.	.	END=61169	GT:DP:GQ:MIN_DP:PL	0/0:4:9:4:0,9,135
I	62249	.	G	<NON_REF>	.	.	END=62249	GT:DP:GQ:MIN_DP:PL	0/0:8:21:8:0,21,315
I	62642	.	T	<NON_REF>	.	.	END=62642	GT:DP:GQ:MIN_DP:PL	0/0:16:39:16:0,39,585
I	63460	.	T	<NON_REF>	.	.	END=63460	GT:DP:GQ:MIN_DP:PL	0/0:17:33:17:0,33,495
I	63684	.	T	<NON_REF>	.	.	END=63684	GT:DP:GQ:MIN_DP:PL	0/0:17:48:17:0,48,720
I	64044	.	C	<NON_REF>	.	.	END=64044	GT:DP:GQ:MIN_DP:PL	0/0:15:39:15:0,39,585
I	65110	.	A	<NON_REF>	.	.	END=65110	GT:DP:GQ:MIN_DP:PL	0/0:5:9:5:0,9,135
I	65206	.	A	<NON_REF>	.	.	END=65206	GT:DP:GQ:MIN_DP:PL	0/0:12:36:12:0,36,465
I	65787	.	C	<NON_REF>	.	.	END=65787	GT:DP:GQ:MIN_DP:PL	0/0:3:6:3:0,6,90
I	66015	.	G	<NON_REF>	.	.	END=66015	GT:DP:GQ:MIN_DP:PL	0/0:8:18:8:0,18,270
I	66407	.	G	<NON_REF>	.	.	END=66407	GT:DP:GQ:MIN_DP:PL	0/0:14:33:14:0,33,495
I	66673	.	T	<NON_REF>	.	.	END=66673	GT:DP:GQ:MIN_DP:PL	0/0:12:36:12:0,36,465
I	66938	.	A	<NON_REF>	.	.	END=66938	GT:DP:GQ:MIN_DP:PL	0/0:4:9:4:0,9,135
I	67321	.	A	<NON_REF>	.	.	END=67321	GT:DP:GQ:MIN_DP:PL	0/0:3:3:3:0,3,45
I	67487	.	G	<NON_REF>	.	.	END=67487	GT:DP:GQ:MIN_DP:PL	0/0:4:12:4:0,12,155
I	67537	.	A	<NON_REF>	.	.	END=67537	GT:DP:GQ:MIN_DP:PL	0/0:11:24:11:0,24,360
I	67962	.	A	<NON_REF>	.	.	END=67962	GT:DP:GQ:MIN_DP:PL	0/0:5:6:5:0,6,90
I	68277	.	G	<NON_REF>	.	.	END=68277	GT:DP:GQ:MIN_DP:PL	0/0:14:27:14:0,27,405
I	69800	.	C	<NON_REF>	.	.	END=69800	GT:DP:GQ:MIN_DP:PL	0/0:0:0:0:0,0,0
I	69833	.	G	<NON_REF>	.	.	END=69833	GT:DP:GQ:MIN_DP:PL	0/0:7:21:7:0,21,249
I	70360	.	T	<NON_REF>	.	.	END=70360	GT:DP:GQ:MIN_DP:PL	0/0:7:21:7:0,21,271
I	70902	.	T	<NON_REF>	.	.	END=70902	GT:DP:GQ:MIN_DP:PL	0/0:8:24:8:0,24,310
I	70989	.	G	<NON_REF>	.	.	END=70989	GT:DP:GQ:MIN_DP:PL	0/0:10:24:10:0,24,360
I	71106	.	A	<NON_REF>	.	.	END=71106	GT:DP:GQ:MIN_DP:PL	0/0:10:27:10:0,27,405
I	71201	.	A	<NON_REF>	.	.	END=71201	GT:DP:GQ:MIN_DP:PL	0/0:7:15:7:0,15,225
I	71728	.	T	<NON_REF>	.	.	END=71728	GT:DP:GQ:MIN_DP:PL	0/0:15:36:15:0,36,540
I	71733	.	G	<NON_REF>	.	.	END=71733	GT:DP:GQ:MIN_DP:PL	0/0:16:36:16:0,36,540
I	71738	.	T	<NON_REF>	.	.	END=71740	GT:DP:GQ:MIN_DP:PL	0/0:16:45:16:0,45,675
I	71789	.	A	<NON_REF>	.	.	END=71789	GT:DP:GQ:MIN_DP:PL	0/0:7:15:7:0,15,225
I	72302	.	C	<NON_REF>	.	.	END=72302	GT:DP:GQ:MIN_DP:PL	0/0:5:6:5:0,6,90
I	72374	.	G	<NON_REF>	.	.	END=72374	GT:DP:GQ:MIN_DP:PL	0/0:4:12:4:0,12,103
I	72606	.	T	<NON_REF>	.	.	END=72606	GT:DP:GQ:MIN_DP:PL	0/0:2:3:2:0,3,45
I	72660	.	G	<NON_REF>	.	.	END=72660	GT:DP:GQ:MIN_DP:PL	0/0:8:15:8:0,15,225
I	74088	.	T	<NON_REF>	.	.	END=74088	GT:DP:GQ:MIN_DP:PL	0/0:2:6:2:0,6,70
I	74171	.	C	<NON_REF>	.	.	END=74171	GT:DP:GQ:MIN_DP:PL	0/0:1:3:1:0,3,39
I	75723	.	A	<NON_REF>	.	.	END=75723	GT:DP:GQ:MIN_DP:PL	0/0:3:6:3:0,6,90
I	76465	.	T	<NON_REF>	.	.	END=76465	GT:DP:GQ:MIN_DP:PL	0/0:3:9:3:0,9,116
I	76495	.	G	<NON_REF>	.	.	END=76495	GT:DP:GQ:MIN_DP:PL	0/0:2:0:2:0,0,0
I	76506	.	A	<NON_REF>	.	.	END=76506	GT:DP:GQ:MIN_DP:PL	0/0:3:9:3:0,9,116
I	76640	.	A	<NON_REF>	.	.	END=76640	GT:DP:GQ:MIN_DP:PL	0/0:0:0:0:0,0,0
I	76755	.	C	<NON_REF>	.	.	END=76755	GT:DP:GQ:MIN_DP:PL	0/0:15:39:15:0,39,585
I	76931	.	C	<NON_REF>	.	.	END=76931	GT:DP:GQ:MIN_DP:PL	0/0:5:9:5:0,9,135
I	77570	.	A	<NON_REF>	.	.	END=77570	GT:DP:GQ:MIN_DP:PL	0/0:1:3:1:0,3,39
I	77817	.	A	<NON_REF>	.	.	END=77817	GT:DP:GQ:MIN_DP:PL	0/0:8:9:8:0,9,135
I	77905	.	T	<NON_REF>	.	.	END=77905	GT:DP:GQ:MIN_DP:PL	0/0:5:9:5:0,9,135
I	77939	.	G	<NON_REF>	.	.	END=77939	GT:DP:GQ:MIN_DP:PL	0/0:10:27:10:0,27,405
I	78088	.	G	<NON_REF>	.	.	END=78088	GT:DP:GQ:MIN_DP:PL	0/0:3:9:3:0,9,116
I	78781	.	A	<NON_REF>	.	.	END=78781	GT:DP:GQ:MIN_DP:PL	0/0:7:15:7:0,15,225
I	78820	.	C	<NON_REF>	.	.	END=78820	GT:DP:GQ:MIN_DP:PL	0/0:1:3:1:0,3,39
I	79076	.	G	<NON_REF>	.	.	END=79076	GT:DP:GQ:MIN_DP:PL	0/0:6:18:6:0,18,233
I	79484	.	A	<NON_REF>	.	.	END=79484	GT:DP:GQ:MIN_DP:PL	0/0:0:0:0:0,0,0
I	80133	.	T	<NON_REF>	.	.	END=80133	GT:DP:GQ:MIN_DP:PL	0/0:3:9:3:0,9,116
I	80219	.	G	<NON_REF>	.	.	END=80219	GT:DP:GQ:MIN_DP:PL	0/0:2:6:2:0,6,78
I	80595	.	A	<NON_REF>	.	.	END=80595	GT:DP:GQ:MIN_DP:PL	0/0:4:3:4:0,3,45
I	81189	.	A	<NON_REF>	.	.	END=81189	GT:DP:GQ:MIN_DP:PL	0/0:5:15:5:0,15,194
I	81583	.	G	<NON_REF>	.	.	END=81583	GT:DP:GQ:MIN_DP:PL	0/0:9:15:9:0,15,225
I	82089	.	T	<NON_REF>	.	.	END=82089	GT:DP:GQ:MIN_DP:PL	0/0:6:15:6:0,15,225
I	82148	.	C	<NON_REF>	.	.	END=82148	GT:DP:GQ:MIN_DP:PL	0/0:5:12:5:0,12,180
I	82248	.	C	<NON_REF>	.	.	END=82248	GT:DP:GQ:MIN_DP:PL	0/0:11:30:11:0,30,450
I	82404	.	C	<NON_REF>	.	.	END=82404	GT:DP:GQ:MIN_DP:PL	0/0:1:3:1:0,3,39
I	82816	.	C	<NON_REF>	.	.	END=82816	GT:DP:GQ:MIN_DP:PL	0/0:5:9:5:0,9,135
I	83173	.	T	<NON_REF>	.	.	END=83173	GT:DP:GQ:MIN_DP:PL	0/0:5:15:5:0,15,186
I	83287	.	T	<NON_REF>	.	.	END=83287	GT:DP:GQ:MIN_DP:PL	0/0:4:9:4:0,9,135
I	84180	.	C	<NON_REF>	.	.	END=84180	GT:DP:GQ:MIN_DP:PL	0/0:15:42:15:0,42,630
I	85913	.	C	<NON_REF>	.	.	END=85913	GT:DP:GQ:MIN_DP:PL	0/0:3:9:3:0,9,116
I	85991	.	G	<NON_REF>	.	.	END=85991	GT:DP:GQ:MIN_DP:PL	0/0:4:12:4:0,12,155
I	86468	.	G	<NON_REF>	.	.	END=86468	GT:DP:GQ:MIN_DP:PL	0/0:8:18:8:0,18,270
I	87319	.	A	<NON_REF>	.	.	END=87319	GT:DP:GQ:MIN_DP:PL	0/0:0:0:0:0,0,0
I	88092	.	T	<NON_REF>	.	.	END=88092	GT:DP:GQ:MIN_DP:PL	0/0:3:9:3:0,9,94
I	88096	.	A	<NON_REF>	.	.	END=88096	GT:DP:GQ:MIN_DP:PL	0/0:3:9:3:0,9,116
I	88857	.	G	<NON_REF>	.	.	END=88857	GT:DP:GQ:MIN_DP:PL	0/0:4:9:4:0,9,135
I	89734	.	A	<NON_REF>	.	.	END=89734	GT:DP:GQ:MIN_DP:PL	0/0:2:6:2:0,6,78
I	90474	.	C	<NON_REF>	.	.	END=90474	GT:DP:GQ:MIN_DP:PL	0/0:14:15:14:0,15,225
I	91001	.	G	<NON_REF>	.	.	END=91001	GT:DP:GQ:MIN_DP:PL	0/0:0:0:0:0,0,0
I	91040	.	A	<NON_REF>	.	.	END=91040	GT:DP:GQ:MIN_DP:PL	0/0:0:0:0:0,0,0
I	91288	.	A	<NON_REF>	.	.	END=91288	GT:DP:GQ:MIN_DP:PL	0/0:7:18:7:0,18,270
I	91632	.	G	<NON_REF>	.	.	END=91632	GT:DP:GQ:MIN_DP:PL	0/0:2:6:2:0,6,70
I	92080	.	G	<NON_REF>	.	.	END=92080	GT:DP:GQ:MIN_DP:PL	0/0:8:24:8:0,24,258
I	92188	.	A	<NON_REF>	.	.	END=92188	GT:DP:GQ:MIN_DP:PL	0/0:2:0:2:0,0,0
I	92447	.	G	<NON_REF>	.	.	END=92447	GT:DP:GQ:MIN_DP:PL	0/0:8:7:8:0,7,225
I	92616	.	G	<NON_REF>	.	.	END=92616	GT:DP:GQ:MIN_DP:PL	0/0:11:18:11:0,18,270
I	93212	.	C	<NON_REF>	.	.	END=93212	GT:DP:GQ:MIN_DP:PL	0/0:5:15:5:0,15,194
I	95641	.	G	<NON_REF>	.	.	END=95641	GT:DP:GQ:MIN_DP:PL	0/0:14:30:14:0,30,450
I	95769	.	T	<NON_REF>	.	.	END=95769	GT:DP:GQ:MIN_DP:PL	0/0:4:12:4:0,12,155
I	95773	.	C	<NON_REF>	.	.	END=95773	GT:DP:GQ:MIN_DP:PL	0/0:6:18:6:0,18,233
I	96144	.	C	<NON_REF>	.	.	END=96144	GT:DP:GQ:MIN_DP:PL	0/0:4:9:4:0,9,135
I	97468	.	A	<NON_REF>	.	.	END=97468	GT:DP:GQ:MIN_DP:PL	0/0:0:0:0:0,0,0
I	98064	.	T	<NON_REF>	.	.	END=98064	GT:DP:GQ:MIN_DP:PL	0/0:2:6:2:0,6,78
I	98212	.	T	<NON_REF>	.	.	END=98212	GT:DP:GQ:MIN_DP:PL	0/0:6:18:6:0,18,188
I	99548	.	C	<NON_REF>	.	.	END=99548	GT:DP:GQ:MIN_DP:PL	0/0:3:6:3:0,6,90
I	100042	.	G	<NON_REF>	.	.	END=100042	GT:DP:GQ:MIN_DP:PL	0/0:3:9:3:0,9,116
I	103330	.	C	<NON_REF>	.	.	END=103330	GT:DP:GQ:MIN_DP:PL	0/0:6:18:6:0,18,233
I	103372	.	C	<NON_REF>	.	.	END=103372	GT:DP:GQ:MIN_DP:PL	0/0:11:30:11:0,30,450
I	104086	.	A	<NON_REF>	.	.	END=104086	GT:DP:GQ:MIN_DP:PL	0/0:3:6:3:0,6,90
I	104216	.	T	<NON_REF>	.	.	END=104216	GT:DP:GQ:MIN_DP:PL	0/0:0:0:0:0,0,0
I	104891	.	T	<NON_REF>	.	.	END=104891	GT:DP:GQ:MIN_DP:PL	0/0:7:12:7:0,12,180
I	105395	.	C	<NON_REF>	.	.	END=105395	GT:DP:GQ:MIN_DP:PL	0/0:6:18:6:0,18,233
I	105891	.	T	<NON_REF>	.	.	END=105891	GT:DP:GQ:MIN_DP:PL	0/0:7:18:7:0,18,270
I	105958	.	A	<NON_REF>	.	.	END=105958	GT:DP:GQ:MIN_DP:PL	0/0:1:3:1:0,3,39
I	106360	.	G	<NON_REF>	.	.	END=106360	GT:DP:GQ:MIN_DP:PL	0/0:5:0:5:0,0,108
I	107197	.	G	<NON_REF>	.	.	END=107197	GT:DP:GQ:MIN_DP:PL	0/0:4:9:4:0,9,135
I	108121	.	T	<NON_REF>	.	.	END=108121	GT:DP:GQ:MIN_DP:PL	0/0:7:15:7:0,15,225
I	108300	.	T	<NON_REF>	.	.	END=108300	GT:DP:GQ:MIN_DP:PL	0/0:25:51:25:0,51,765
I	108362	.	A	<NON_REF>	.	.	END=108362	GT:DP:GQ:MIN_DP:PL	0/0:8:24:8:0,24,282
I	108364	.	G	<NON_REF>	.	.	END=108364	GT:DP:GQ:MIN_DP:PL	0/0:9:27:9:0,27,299
I	108438	.	A	<NON_REF>	.	.	END=108438	GT:DP:GQ:MIN_DP:PL	0/0:3:6:3:0,6,90
I	108785	.	G	<NON_REF>	.	.	END=108785	GT:DP:GQ:MIN_DP:PL	0/0:19:51:19:0,51,765
I	108803	.	C	<NON_REF>	.	.	END=108803	GT:DP:GQ:MIN_DP:PL	0/0:17:39:17:0,39,585
I	108812	.	C	<NON_REF>	.	.	END=108812	GT:DP:GQ:MIN_DP:PL	0/0:15:27:15:0,27,405
I	109460	.	A	<NON_REF>	.	.	END=109460	GT:DP:GQ:MIN_DP:PL	0/0:7:18:7:0,18,270
I	109787	.	C	<NON_REF>	.	.	END=109787	GT:DP:GQ:MIN_DP:PL	0/0:9:24:9:0,24,360
I	110524	.	G	<NON_REF>	.	.	END=110524	GT:DP:GQ:MIN_DP:PL	0/0:6:18:6:0,18,233
I	111265	.	G	<NON_REF>	.	.	END=111265	GT:DP:GQ:MIN_DP:PL	0/0:5:9:5:0,9,135
I	113772	.	A	<NON_REF>	.	.	END=113772	GT:DP:GQ:MIN_DP:PL	0/0:6:18:6:0,18,233
I	114263	.	A	<NON_REF>	.	.	END=114263	GT:DP:GQ:MIN_DP:PL	0/0:9:24:9:0,24,360
I	114878	.	T	<NON_REF>	.	.	END=114878	GT:DP:GQ:MIN_DP:PL	0/0:6:18:6:0,18,233
I	115058	.	C	<NON_REF>	.	.	END=115058	GT:DP:GQ:MIN_DP:PL	0/0:8:12:8:0,12,180
I	115211	.	A	<NON_REF>	.	.	END=115211	GT:DP:GQ:MIN_DP:PL	0/0:6:18:6:0,18,202
I	115926	.	T	<NON_REF>	.	.	END=115926	GT:DP:GQ:MIN_DP:PL	0/0:2:3:2:0,3,45
I	115963	.	T	<NON_REF>	.	.	END=115963	GT:DP:GQ:MIN_DP:PL	0/0:0:0:0:0,0,0
I	116070	.	T	<NON_REF>	.	.	END=116070	GT:DP:GQ:MIN_DP:PL	0/0:20:29:20:0,29,698
I	116346	.	A	<NON_REF>	.	.	END=116346	GT:DP:GQ:MIN_DP:PL	0/0:3:9:3:0,9,116
I	116398	.	T	<NON_REF>	.	.	END=116398	GT:DP:GQ:MIN_DP:PL	0/0:1:3:1:0,3,39
I	116705	.	G	<NON_REF>	.	.	END=116705	GT:DP:GQ:MIN_DP:PL	0/0:5:12:5:0,12,180
I	116708	.	T	<NON_REF>	.	.	END=116708	GT:DP:GQ:MIN_DP:PL	0/0:4:12:4:0,12,155
I	116720	.	C	<NON_REF>	.	.	END=116720	GT:DP:GQ:MIN_DP:PL	0/0:5:9:5:0,9,135
I	117089	.	T	<NON_REF>	.	.	END=117089	GT:DP:GQ:MIN_DP:PL	0/0:18:54:18:0,54,668
I	117889	.	T	<NON_REF>	.	.	END=117889	GT:DP:GQ:MIN_DP:PL	0/0:9:27:9:0,27,327
I	119198	.	T	<NON_REF>	.	.	END=119198	GT:DP:GQ:MIN_DP:PL	0/0:0:0:0:0,0,0
I	119308	.	G	<NON_REF>	.	.	END=119308	GT:DP:GQ:MIN_DP:PL	0/0:2:3:2:0,3,45
I	119816	.	G	<NON_REF>	.	.	END=119816	GT:DP:GQ:MIN_DP:PL	0/0:5:12:5:0,12,180
I	120615	.	C	<NON_REF>	.	.	END=120615	GT:DP:GQ:MIN_DP:PL	0/0:13:30:13:0,30,450
I	120653	.	G	<NON_REF>	.	.	END=120653	GT:DP:GQ:MIN_DP:PL	0/0:14:27:14:0,27,405
I	121024	.	T	<NON_REF>	.	.	END=121024	GT:DP:GQ:MIN_DP:PL	0/0:15:33:15:0,33,495
I	121504	.	A	<NON_REF>	.	.	END=121505	GT:DP:GQ:MIN_DP:PL	0/0:0:0:0:0,0,0
I	122430	.	G	<NON_REF>	.	.	END=122430	GT:DP:GQ:MIN_DP:PL	0/0:17:12:17:0,12,553
I	122715	.	C	<NON_REF>	.	.	END=122715	GT:DP:GQ:MIN_DP:PL	0/0:7:9:7:0,9,135
I	122869	.	A	<NON_REF>	.	.	END=122869	GT:DP:GQ:MIN_DP:PL	0/0:4:6:4:0,6,90
I	123315	.	T	<NON_REF>	.	.	END=123315	GT:DP:GQ:MIN_DP:PL	0/0:5:15:5:0,15,194
I	124344	.	G	<NON_REF>	.	.	END=124344	GT:DP:GQ:MIN_DP:PL	0/0:4:12:4:0,12,155
I	124546	.	A	<NON_REF>	.	.	END=124546	GT:DP:GQ:MIN_DP:PL	0/0:8:6:8:0,6,90
I	124782	.	T	A,<NON_REF>	0	.	BaseQRankSum=-1.068;ClippingRankSum=0.000;DP=7;ExcessHet=3.0103;MLEAC=0,0;MLEAF=0.00,0.00;MQRankSum=0.000;RAW_MQ=12348.00;ReadPosRankSum=1.465	GT:AD:DP:GQ:PL:SB	0/0:6,1,0:7:11:0,11,194,18,196,203:4,2,0,1
I	125236	.	G	<NON_REF>	.	.	END=125236	GT:DP:GQ:MIN_DP:PL	0/0:2:6:2:0,6,78
I	126111	.	A	<NON_REF>	.	.	END=126111	GT:DP:GQ:MIN_DP:PL	0/0:4:12:4:0,12,147
I	126307	.	G	<NON_REF>	.	.	END=126307	GT:DP:GQ:MIN_DP:PL	0/0:7:15:7:0,15,225
I	126520	.	C	<NON_REF>	.	.	END=126520	GT:DP:GQ:MIN_DP:PL	0/0:9:15:9:0,15,225
I	126950	.	C	<NON_REF>	.	.	END=126950	GT:DP:GQ:MIN_DP:PL	0/0:8:12:8:0,12,180
I	128043	.	G	<NON_REF>	.	.	END=128043	GT:DP:GQ:MIN_DP:PL	0/0:10:24:10:0,24,360
I	128077	.	T	<NON_REF>	.	.	END=128077	GT:DP:GQ:MIN_DP:PL	0/0:20:36:20:0,36,540
I	128085	.	G	<NON_REF>	.	.	END=128085	GT:DP:GQ:MIN_DP:PL	0/0:14:39:14:0,39,585
I	128215	.	C	<NON_REF>	.	.	END=128215	GT:DP:GQ:MIN_DP:PL	0/0:8:24:8:0,24,288
I	128435	.	T	<NON_REF>	.	.	END=128435	GT:DP:GQ:MIN_DP:PL	0/0:5:15:5:0,15,194
I	130380	.	T	<NON_REF>	.	.	END=130381	GT:DP:GQ:MIN_DP:PL	0/0:6:9:6:0,9,135
I	130518	.	C	<NON_REF>	.	.	END=130518	GT:DP:GQ:MIN_DP:PL	0/0:13:36:13:0,36,540
I	130555	.	A	<NON_REF>	.	.	END=130555	GT:DP:GQ:MIN_DP:PL	0/0:12:30:12:0,30,450
I	130809	.	C	<NON_REF>	.	.	END=130809	GT:DP:GQ:MIN_DP:PL	0/0:11:21:11:0,21,315
I	131808	.	A	<NON_REF>	.	.	END=131808	GT:DP:GQ:MIN_DP:PL	0/0:3:3:3:0,3,45
I	132320	.	C	<NON_REF>	.	.	END=132320	GT:DP:GQ:MIN_DP:PL	0/0:6:15:6:0,15,225
I	132802	.	A	<NON_REF>	.	.	END=132802	GT:DP:GQ:MIN_DP:PL	0/0:1:3:1:0,3,39
I	133809	.	C	<NON_REF>	.	.	END=133809	GT:DP:GQ:MIN_DP:PL	0/0:7:4:7:0,4,194
I	134948	.	T	<NON_REF>	.	.	END=134948	GT:DP:GQ:MIN_DP:PL	0/0:9:24:9:0,24,360
I	135309	.	A	<NON_REF>	.	.	END=135309	GT:DP:GQ:MIN_DP:PL	0/0:6:15:6:0,15,225
I	135382	.	T	<NON_REF>	.	.	END=135382	GT:DP:GQ:MIN_DP:PL	0/0:8:24:8:0,24,280
I	136145	.	A	<NON_REF>	.	.	END=136145	GT:DP:GQ:MIN_DP:PL	0/0:6:18:6:0,18,205
I	136310	.	G	<NON_REF>	.	.	END=136310	GT:DP:GQ:MIN_DP:PL	0/0:10:30:10:0,30,388
I	136684	.	G	<NON_REF>	.	.	END=136684	GT:DP:GQ:MIN_DP:PL	0/0:9:18:9:0,18,270
I	136995	.	T	<NON_REF>	.	.	END=136995	GT:DP:GQ:MIN_DP:PL	0/0:2:3:2:0,3,45
I	137139	.	T	<NON_REF>	.	.	END=137139	GT:DP:GQ:MIN_DP:PL	0/0:12:33:12:0,33,495
I	137179	.	C	<NON_REF>	.	.	END=137179	GT:DP:GQ:MIN_DP:PL	0/0:3:9:3:0,9,116
I	137640	.	C	<NON_REF>	.	.	END=137640	GT:DP:GQ:MIN_DP:PL	0/0:10:27:10:0,27,405
I	137689	.	C	<NON_REF>	.	.	END=137689	GT:DP:GQ:MIN_DP:PL	0/0:16:45:16:0,45,675
I	137767	.	T	<NON_REF>	.	.	END=137767	GT:DP:GQ:MIN_DP:PL	0/0:6:15:6:0,15,225
I	137772	.	G	<NON_REF>	.	.	END=137772	GT:DP:GQ:MIN_DP:PL	0/0:7:18:7:0,18,270
I	140299	.	C	<NON_REF>	.	.	END=140299	GT:DP:GQ:MIN_DP:PL	0/0:4:12:4:0,12,155
I	141375	.	C	<NON_REF>	.	.	END=141375	GT:DP:GQ:MIN_DP:PL	0/0:5:15:5:0,15,194
I	143789	.	G	<NON_REF>	.	.	END=143789	GT:DP:GQ:MIN_DP:PL	0/0:5:15:5:0,15,172
I	143999	.	T	<NON_REF>	.	.	END=143999	GT:DP:GQ:MIN_DP:PL	0/0:17:0:17:0,0,504
I	146442	.	C	<NON_REF>	.	.	END=146442	GT:DP:GQ:MIN_DP:PL	0/0:11:30:11:0,30,450
I	146942	.	A	<NON_REF>	.	.	END=146942	GT:DP:GQ:MIN_DP:PL	0/0:16:39:16:0,39,585
I	147390	.	T	<NON_REF>	.	.	END=147390	GT:DP:GQ:MIN_DP:PL	0/0:11:27:11:0,27,405
I	148424	.	T	<NON_REF>	.	.	END=148424	GT:DP:GQ:MIN_DP:PL	0/0:2:6:2:0,6,78
I	148495	.	A	<NON_REF>	.	.	END=148495	GT:DP:GQ:MIN_DP:PL	0/0:12:15:12:0,15,225
I	148692	.	G	<NON_REF>	.	.	END=148692	GT:DP:GQ:MIN_DP:PL	0/0:5:15:5:0,15,194
I	148734	.	T	<NON_REF>	.	.	END=148734	GT:DP:GQ:MIN_DP:PL	0/0:2:6:2:0,6,78
I	150985	.	C	<NON_REF>	.	.	END=150985	GT:DP:GQ:MIN_DP:PL	0/0:8:21:8:0,21,315
I	153380	.	G	<NON_REF>	.	.	END=153380	GT:DP:GQ:MIN_DP:PL	0/0:4:12:4:0,12,155
I	154159	.	G	<NON_REF>	.	.	END=154159	GT:DP:GQ:MIN_DP:PL	0/0:18:39:18:0,39,585
I	154292	.	A	<NON_REF>	.	.	END=154292	GT:DP:GQ:MIN_DP:PL	0/0:1:3:1:0,3,39
I	155058	.	A	<NON_REF>	.	.	END=155058	GT:DP:GQ:MIN_DP:PL	0/0:5:9:5:0,9,135
I	155294	.	C	<NON_REF>	.	.	END=155294	GT:DP:GQ:MIN_DP:PL	0/0:9:24:9:0,24,360
I	155753	.	G	<NON_REF>	.	.	END=155753	GT:DP:GQ:MIN_DP:PL	0/0:6:18:6:0,18,233
I	156669	.	T	<NON_REF>	.	.	END=156669	GT:DP:GQ:MIN_DP:PL	0/0:14:36:14:0,36,540
I	157398	.	C	<NON_REF>	.	.	END=157398	GT:DP:GQ:MIN_DP:PL	0/0:8:18:8:0,18,270
I	157433	.	C	<NON_REF>	.	.	END=157433	GT:DP:GQ:MIN_DP:PL	0/0:4:12:4:0,12,155
I	157685	.	A	<NON_REF>	.	.	END=157685	GT:DP:GQ:MIN_DP:PL	0/0:4:9:4:0,9,135
I	157815	.	T	<NON_REF>	.	.	END=157815	GT:DP:GQ:MIN_DP:PL	0/0:9:24:9:0,24,360
I	157875	.	A	<NON_REF>	.	.	END=157875	GT:DP:GQ:MIN_DP:PL	0/0:2:3:2:0,3,45
I	158105	.	T	<NON_REF>	.	.	END=158105	GT:DP:GQ:MIN_DP:PL	0/0:1:3:1:0,3,39
I	159475	.	A	<NON_REF>	.	.	END=159475	GT:DP:GQ:MIN_DP:PL	0/0:2:6:2:0,6,78
I	160560	.	A	<NON_REF>	.	.	END=160560	GT:DP:GQ:MIN_DP:PL	0/0:7:21:7:0,21,271
I	161231	.	T	<NON_REF>	.	.	END=161231	GT:DP:GQ:MIN_DP:PL	0/0:11:30:11:0,30,450
I	161913	.	A	<NON_REF>	.	.	END=161913	GT:DP:GQ:MIN_DP:PL	0/0:5:9:5:0,9,135
I	162037	.	A	<NON_REF>	.	.	END=162037	GT:DP:GQ:MIN_DP:PL	0/0:7:21:7:0,21,195
I	163347	.	G	<NON_REF>	.	.	END=163347	GT:DP:GQ:MIN_DP:PL	0/0:10:0:10:0,0,280
I	164048	.	C	<NON_REF>	.	.	END=164048	GT:DP:GQ:MIN_DP:PL	0/0:11:33:11:0,33,426
I	164282	.	A	<NON_REF>	.	.	END=164282	GT:DP:GQ:MIN_DP:PL	0/0:2:6:2:0,6,70
I	164420	.	A	<NON_REF>	.	.	END=164420	GT:DP:GQ:MIN_DP:PL	0/0:5:6:5:0,6,90
I	164565	.	C	<NON_REF>	.	.	END=164565	GT:DP:GQ:MIN_DP:PL	0/0:3:9:3:0,9,116
I	165070	.	T	<NON_REF>	.	.	END=165070	GT:DP:GQ:MIN_DP:PL	0/0:7:15:7:0,15,225
I	165508	.	G	<NON_REF>	.	.	END=165508	GT:DP:GQ:MIN_DP:PL	0/0:9:24:9:0,24,360
I	165683	.	T	<NON_REF>	.	.	END=165683	GT:DP:GQ:MIN_DP:PL	0/0:9:9:9:0,9,135
I	166340	.	G	<NON_REF>	.	.	END=166340	GT:DP:GQ:MIN_DP:PL	0/0:18:54:18:0,54,682
I	168048	.	T	<NON_REF>	.	.	END=168048	GT:DP:GQ:MIN_DP:PL	0/0:8:7:8:0,7,255
I	168219	.	T	<NON_REF>	.	.	END=168219	GT:DP:GQ:MIN_DP:PL	0/0:18:42:18:0,42,630
I	168289	.	G	<NON_REF>	.	.	END=168289	GT:DP:GQ:MIN_DP:PL	0/0:3:3:3:0,3,45
I	168298	.	G	<NON_REF>	.	.	END=168298	GT:DP:GQ:MIN_DP:PL	0/0:2:3:2:0,3,45
I	169381	.	G	<NON_REF>	.	.	END=169381	GT:DP:GQ:MIN_DP:PL	0/0:14:33:14:0,33,495
I	171464	.	C	<NON_REF>	.	.	END=171464	GT:DP:GQ:MIN_DP:PL	0/0:9:21:9:0,21,315
I	171656	.	A	<NON_REF>	.	.	END=171656	GT:DP:GQ:MIN_DP:PL	0/0:7:21:7:0,21,271
I	172261	.	T	<NON_REF>	.	.	END=172261	GT:DP:GQ:MIN_DP:PL	0/0:2:6:2:0,6,78
I	172263	.	A	<NON_REF>	.	.	END=172263	GT:DP:GQ:MIN_DP:PL	0/0:2:6:2:0,6,55
I	172510	.	C	<NON_REF>	.	.	END=172510	GT:DP:GQ:MIN_DP:PL	0/0:13:39:13:0,39,488
I	175036	.	A	<NON_REF>	.	.	END=175036	GT:DP:GQ:MIN_DP:PL	0/0:9:27:9:0,27,311
I	175769	.	A	<NON_REF>	.	.	END=175769	GT:DP:GQ:MIN_DP:PL	0/0:7:21:7:0,21,271
I	175779	.	G	<NON_REF>	.	.	END=175779	GT:DP:GQ:MIN_DP:PL	0/0:8:12:8:0,12,180
I	175782	.	T	<NON_REF>	.	.	END=175782	GT:DP:GQ:MIN_DP:PL	0/0:6:9:6:0,9,135
I	176422	.	A	<NON_REF>	.	.	END=176422	GT:DP:GQ:MIN_DP:PL	0/0:6:12:6:0,12,180
I	176983	.	T	<NON_REF>	.	.	END=176983	GT:DP:GQ:MIN_DP:PL	0/0:6:6:6:0,6,90
I	177333	.	C	<NON_REF>	.	.	END=177333	GT:DP:GQ:MIN_DP:PL	0/0:17:42:17:0,42,630
I	178679	.	A	<NON_REF>	.	.	END=178679	GT:DP:GQ:MIN_DP:PL	0/0:9:24:9:0,24,360
I	178713	.	C	<NON_REF>	.	.	END=178713	GT:DP:GQ:MIN_DP:PL	0/0:4:12:4:0,12,155
I	178986	.	A	<NON_REF>	.	.	END=178986	GT:DP:GQ:MIN_DP:PL	0/0:0:0:0:0,0,0
I	179651	.	G	<NON_REF>	.	.	END=179651	GT:DP:GQ:MIN_DP:PL	0/0:5:6:5:0,6,90
I	179783	.	G	<NON_REF>	.	.	END=179783	GT:DP:GQ:MIN_DP:PL	0/0:10:24:10:0,24,360
I	180124	.	T	<NON_REF>	.	.	END=180124	GT:DP:GQ:MIN_DP:PL	0/0:8:0:8:0,0,225
I	180771	.	C	<NON_REF>	.	.	END=180771	GT:DP:GQ:MIN_DP:PL	0/0:6:12:6:0,12,180
I	181210	.	A	<NON_REF>	.	.	END=181210	GT:DP:GQ:MIN_DP:PL	0/0:6:15:6:0,15,225
I	181442	.	T	<NON_REF>	.	.	END=181442	GT:DP:GQ:MIN_DP:PL	0/0:12:30:12:0,30,450
I	181538	.	T	<NON_REF>	.	.	END=181538	GT:DP:GQ:MIN_DP:PL	0/0:8:24:8:0,24,310
I	184283	.	C	<NON_REF>	.	.	END=184283	GT:DP:GQ:MIN_DP:PL	0/0:15:42:15:0,42,630
I	184470	.	G	<NON_REF>	.	.	END=184470	GT:DP:GQ:MIN_DP:PL	0/0:7:9:7:0,9,135
I	184637	.	A	<NON_REF>	.	.	END=184637	GT:DP:GQ:MIN_DP:PL	0/0:7:12:7:0,12,180
I	184659	.	A	<NON_REF>	.	.	END=184659	GT:DP:GQ:MIN_DP:PL	0/0:10:18:10:0,18,270
I	184719	.	A	<NON_REF>	.	.	END=184719	GT:DP:GQ:MIN_DP:PL	0/0:4:9:4:0,9,135
I	184993	.	C	<NON_REF>	.	.	END=184993	GT:DP:GQ:MIN_DP:PL	0/0:3:9:3:0,9,116
I	185308	.	C	<NON_REF>	.	.	END=185308	GT:DP:GQ:MIN_DP:PL	0/0:1:0:1:0,0,0
I	188682	.	T	<NON_REF>	.	.	END=188682	GT:DP:GQ:MIN_DP:PL	0/0:9:27:9:0,27,321
I	189018	.	G	<NON_REF>	.	.	END=189018	GT:DP:GQ:MIN_DP:PL	0/0:10:0:10:0,0,302
I	189636	.	C	<NON_REF>	.	.	END=189636	GT:DP:GQ:MIN_DP:PL	0/0:11:30:11:0,30,450
I	189916	.	T	<NON_REF>	.	.	END=189916	GT:DP:GQ:MIN_DP:PL	0/0:16:48:16:0,48,612
I	191528	.	T	<NON_REF>	.	.	END=191528	GT:DP:GQ:MIN_DP:PL	0/0:22:45:22:0,45,675
I	192950	.	C	<NON_REF>	.	.	END=192950	GT:DP:GQ:MIN_DP:PL	0/0:12:36:12:0,36,457
I	193462	.	A	<NON_REF>	.	.	END=193463	GT:DP:GQ:MIN_DP:PL	0/0:0:0:0:0,0,0
I	193960	.	G	<NON_REF>	.	.	END=193960	GT:DP:GQ:MIN_DP:PL	0/0:0:0:0:0,0,0
I	194042	.	A	<NON_REF>	.	.	END=194042	GT:DP:GQ:MIN_DP:PL	0/0:4:12:4:0,12,155
I	194482	.	A	<NON_REF>	.	.	END=194482	GT:DP:GQ:MIN_DP:PL	0/0:7:0:7:0,0,198
I	194583	.	G	<NON_REF>	.	.	END=194583	GT:DP:GQ:MIN_DP:PL	0/0:3:6:3:0,6,90
I	195647	.	C	<NON_REF>	.	.	END=195647	GT:DP:GQ:MIN_DP:PL	0/0:0:0:0:0,0,0
I	195788	.	G	<NON_REF>	.	.	END=195788	GT:DP:GQ:MIN_DP:PL	0/0:9:12:9:0,12,180
I	195795	.	C	<NON_REF>	.	.	END=195795	GT:DP:GQ:MIN_DP:PL	0/0:4:3:4:0,3,45
I	195832	.	C	<NON_REF>	.	.	END=195832	GT:DP:GQ:MIN_DP:PL	0/0:0:0:0:0,0,0
I	196620	.	A	<NON_REF>	.	.	END=196620	GT:DP:GQ:MIN_DP:PL	0/0:1:3:1:0,3,31
I	196760	.	T	<NON_REF>	.	.	END=196760	GT:DP:GQ:MIN_DP:PL	0/0:8:21:8:0,21,315
I	196881	.	G	<NON_REF>	.	.	END=196881	GT:DP:GQ:MIN_DP:PL	0/0:4:12:4:0,12,155
I	196917	.	A	<NON_REF>	.	.	END=196917	GT:DP:GQ:MIN_DP:PL	0/0:15:42:15:0,42,630
I	197897	.	A	<NON_REF>	.	.	END=197897	GT:DP:GQ:MIN_DP:PL	0/0:3:9:3:0,9,116
I	199407	.	G	<NON_REF>	.	.	END=199407	GT:DP:GQ:MIN_DP:PL	0/0:4:9:4:0,9,135
I	199640	.	A	<NON_REF>	.	.	END=199640	GT:DP:GQ:MIN_DP:PL	0/0:13:36:13:0,36,540
I	199711	.	C	<NON_REF>	.	.	END=199711	GT:DP:GQ:MIN_DP:PL	0/0:12:24:12:0,24,360
I	200075	.	C	<NON_REF>	.	.	END=200075	GT:DP:GQ:MIN_DP:PL	0/0:14:39:14:0,39,585
I	200576	.	A	<NON_REF>	.	.	END=200576	GT:DP:GQ:MIN_DP:PL	0/0:5:12:5:0,12,180
I	200731	.	C	<NON_REF>	.	.	END=200731	GT:DP:GQ:MIN_DP:PL	0/0:0:0:0:0,0,0
I	201738	.	C	<NON_REF>	.	.	END=201738	GT:DP:GQ:MIN_DP:PL	0/0:5:0:5:0,0,0
I	202588	.	G	<NON_REF>	.	.	END=202588	GT:DP:GQ:MIN_DP:PL	0/0:2:3:2:0,3,45
I	202871	.	C	<NON_REF>	.	.	END=202871	GT:DP:GQ:MIN_DP:PL	0/0:9:24:9:0,24,360
I	202942	.	T	<NON_REF>	.	.	END=202942	GT:DP:GQ:MIN_DP:PL	0/0:5:9:5:0,9,135
I	203395	.	A	<NON_REF>	.	.	END=203395	GT:DP:GQ:MIN_DP:PL	0/0:4:6:4:0,6,90
I	203651	.	G	<NON_REF>	.	.	END=203651	GT:DP:GQ:MIN_DP:PL	0/0:1:3:1:0,3,39
I	203714	.	G	<NON_REF>	.	.	END=203714	GT:DP:GQ:MIN_DP:PL	0/0:6:18:6:0,18,233
I	203958	.	C	<NON_REF>	.	.	END=203958	GT:DP:GQ:MIN_DP:PL	0/0:8:18:8:0,18,270
I	204162	.	G	<NON_REF>	.	.	END=204162	GT:DP:GQ:MIN_DP:PL	0/0:3:9:3:0,9,116
I	204244	.	T	<NON_REF>	.	.	END=204244	GT:DP:GQ:MIN_DP:PL	0/0:12:30:12:0,30,450
I	205269	.	C	<NON_REF>	.	.	END=205269	GT:DP:GQ:MIN_DP:PL	0/0:12:0:12:0,0,388
I	205814	.	G	<NON_REF>	.	.	END=205814	GT:DP:GQ:MIN_DP:PL	0/0:8:24:8:0,24,310
I	205981	.	G	<NON_REF>	.	.	END=205981	GT:DP:GQ:MIN_DP:PL	0/0:12:27:12:0,27,405
I	206616	.	G	<NON_REF>	.	.	END=206616	GT:DP:GQ:MIN_DP:PL	0/0:3:3:3:0,3,45
I	207482	.	C	<NON_REF>	.	.	END=207482	GT:DP:GQ:MIN_DP:PL	0/0:2:6:2:0,6,78
I	207685	.	C	<NON_REF>	.	.	END=207685	GT:DP:GQ:MIN_DP:PL	0/0:15:42:15:0,42,630
I	208153	.	T	<NON_REF>	.	.	END=208153	GT:DP:GQ:MIN_DP:PL	0/0:0:0:0:0,0,0
I	208852	.	C	<NON_REF>	.	.	END=208852	GT:DP:GQ:MIN_DP:PL	0/0:2:6:2:0,6,55
I	208969	.	T	<NON_REF>	.	.	END=208969	GT:DP:GQ:MIN_DP:PL	0/0:17:42:17:0,42,630
I	208981	.	C	<NON_REF>	.	.	END=208981	GT:DP:GQ:MIN_DP:PL	0/0:14:36:14:0,36,540
I	209068	.	C	<NON_REF>	.	.	END=209068	GT:DP:GQ:MIN_DP:PL	0/0:3:6:3:0,6,90
I	209250	.	G	<NON_REF>	.	.	END=209250	GT:DP:GQ:MIN_DP:PL	0/0:4:12:4:0,12,133
I	210521	.	G	<NON_REF>	.	.	END=210521	GT:DP:GQ:MIN_DP:PL	0/0:10:18:10:0,18,270
I	210602	.	T	<NON_REF>	.	.	END=210602	GT:DP:GQ:MIN_DP:PL	0/0:9:21:9:0,21,315
I	210912	.	G	<NON_REF>	.	.	END=210912	GT:DP:GQ:MIN_DP:PL	0/0:0:0:0:0,0,0
I	213072	.	T	<NON_REF>	.	.	END=213072	GT:DP:GQ:MIN_DP:PL	0/0:4:12:4:0,12,147
I	213244	.	G	<NON_REF>	.	.	END=213244	GT:DP:GQ:MIN_DP:PL	0/0:5:15:5:0,15,194
I	213306	.	A	<NON_REF>	.	.	END=213306	GT:DP:GQ:MIN_DP:PL	0/0:11:30:11:0,30,450
I	213332	.	G	<NON_REF>	.	.	END=213332	GT:DP:GQ:MIN_DP:PL	0/0:9:21:9:0,21,315
I	213527	.	G	<NON_REF>	.	.	END=213527	GT:DP:GQ:MIN_DP:PL	0/0:2:0:2:0,0,0
I	213529	.	G	<NON_REF>	.	.	END=213529	GT:DP:GQ:MIN_DP:PL	0/0:2:0:2:0,0,0
I	214376	.	T	<NON_REF>	.	.	END=214376	GT:DP:GQ:MIN_DP:PL	0/0:2:6:2:0,6,78
I	216947	.	G	<NON_REF>	.	.	END=216947	GT:DP:GQ:MIN_DP:PL	0/0:6:15:6:0,15,225
I	217141	.	A	<NON_REF>	.	.	END=217141	GT:DP:GQ:MIN_DP:PL	0/0:7:12:7:0,12,180
I	217345	.	C	<NON_REF>	.	.	END=217345	GT:DP:GQ:MIN_DP:PL	0/0:3:6:3:0,6,90
I	217355	.	C	<NON_REF>	.	.	END=217355	GT:DP:GQ:MIN_DP:PL	0/0:3:9:3:0,9,116
I	217360	.	A	<NON_REF>	.	.	END=217361	GT:DP:GQ:MIN_DP:PL	0/0:4:12:4:0,12,133
I	217803	.	G	<NON_REF>	.	.	END=217803	GT:DP:GQ:MIN_DP:PL	0/0:12:0:12:0,0,310
I	220560	.	T	<NON_REF>	.	.	END=220560	GT:DP:GQ:MIN_DP:PL	0/0:2:3:2:0,3,45
I	221785	.	A	<NON_REF>	.	.	END=221785	GT:DP:GQ:MIN_DP:PL	0/0:11:30:11:0,30,450
I	221811	.	T	<NON_REF>	.	.	END=221811	GT:DP:GQ:MIN_DP:PL	0/0:10:27:10:0,27,405
I	221965	.	A	<NON_REF>	.	.	END=221965	GT:DP:GQ:MIN_DP:PL	0/0:5:12:5:0,12,180
I	222097	.	T	<NON_REF>	.	.	END=222097	GT:DP:GQ:MIN_DP:PL	0/0:5:15:5:0,15,166
I	227144	.	C	<NON_REF>	.	.	END=227144	GT:DP:GQ:MIN_DP:PL	0/0:0:0:0:0,0,0
I	227180	.	A	<NON_REF>	.	.	END=227180	GT:DP:GQ:MIN_DP:PL	0/0:2:6:2:0,6,78
I	227526	.	T	<NON_REF>	.	.	END=227526	GT:DP:GQ:MIN_DP:PL	0/0:8:21:8:0,21,315
I	227787	.	G	<NON_REF>	.	.	END=227787	GT:DP:GQ:MIN_DP:PL	0/0:8:21:8:0,21,315
I	227854	.	G	<NON_REF>	.	.	END=227854	GT:DP:GQ:MIN_DP:PL	0/0:10:24:10:0,24,360
I	228384	.	C	<NON_REF>	.	.	END=228384	GT:DP:GQ:MIN_DP:PL	0/0:8:18:8:0,18,270
I	228386	.	C	<NON_REF>	.	.	END=228386	GT:DP:GQ:MIN_DP:PL	0/0:8:18:8:0,18,270
I	230899	.	C	<NON_REF>	.	.	END=230899	GT:DP:GQ:MIN_DP:PL	0/0:10:21:10:0,21,315
I	231030	.	C	<NON_REF>	.	.	END=231030	GT:DP:GQ:MIN_DP:PL	0/0:9:9:9:0,9,135
I	231077	.	A	<NON_REF>	.	.	END=231077	GT:DP:GQ:MIN_DP:PL	0/0:5:12:5:0,12,180
I	231084	.	C	<NON_REF>	.	.	END=231084	GT:DP:GQ:MIN_DP:PL	0/0:8:24:8:0,24,280
I	231513	.	T	<NON_REF>	.	.	END=231513	GT:DP:GQ:MIN_DP:PL	0/0:8:18:8:0,18,270
I	232605	.	G	<NON_REF>	.	.	END=232605	GT:DP:GQ:MIN_DP:PL	0/0:0:0:0:0,0,0
I	232940	.	G	<NON_REF>	.	.	END=232940	GT:DP:GQ:MIN_DP:PL	0/0:0:0:0:0,0,0
I	233031	.	C	<NON_REF>	.	.	END=233031	GT:DP:GQ:MIN_DP:PL	0/0:5:12:5:0,12,180
I	235981	.	T	<NON_REF>	.	.	END=235981	GT:DP:GQ:MIN_DP:PL	0/0:4:9:4:0,9,135
I	236208	.	A	<NON_REF>	.	.	END=236208	GT:DP:GQ:MIN_DP:PL	0/0:7:21:7:0,21,249
I	237299	.	T	<NON_REF>	.	.	END=237299	GT:DP:GQ:MIN_DP:PL	0/0:5:12:5:0,12,180
I	237386	.	C	<NON_REF>	.	.	END=237386	GT:DP:GQ:MIN_DP:PL	0/0:7:21:7:0,21,263
I	237446	.	C	<NON_REF>	.	.	END=237446	GT:DP:GQ:MIN_DP:PL	0/0:12:36:12:0,36,465
I	237478	.	T	<NON_REF>	.	.	END=237478	GT:DP:GQ:MIN_DP:PL	0/0:5:15:5:0,15,194
I	237556	.	G	<NON_REF>	.	.	END=237556	GT:DP:GQ:MIN_DP:PL	0/0:4:9:4:0,9,135
I	238696	.	A	<NON_REF>	.	.	END=238696	GT:DP:GQ:MIN_DP:PL	0/0:4:0:4:0,0,55
I	239689	.	G	<NON_REF>	.	.	END=239689	GT:DP:GQ:MIN_DP:PL	0/0:3:9:3:0,9,108
I	241725	.	T	<NON_REF>	.	.	END=241725	GT:DP:GQ:MIN_DP:PL	0/0:9:21:9:0,21,315
I	242067	.	G	<NON_REF>	.	.	END=242067	GT:DP:GQ:MIN_DP:PL	0/0:4:0:4:0,0,78
I	242133	.	A	<NON_REF>	.	.	END=242133	GT:DP:GQ:MIN_DP:PL	0/0:11:33:11:0,33,418
I	242203	.	A	<NON_REF>	.	.	END=242203	GT:DP:GQ:MIN_DP:PL	0/0:8:21:8:0,21,315
I	242399	.	A	<NON_REF>	.	.	END=242399	GT:DP:GQ:MIN_DP:PL	0/0:9:0:9:0,0,271
I	242749	.	T	<NON_REF>	.	.	END=242749	GT:DP:GQ:MIN_DP:PL	0/0:5:12:5:0,12,180
I	243006	.	C	<NON_REF>	.	.	END=243006	GT:DP:GQ:MIN_DP:PL	0/0:6:15:6:0,15,225
I	246113	.	G	<NON_REF>	.	.	END=246113	GT:DP:GQ:MIN_DP:PL	0/0:12:27:12:0,27,405
I	246114	.	A	<NON_REF>	.	.	END=246114	GT:DP:GQ:MIN_DP:PL	0/0:12:24:12:0,24,360
I	246533	.	T	<NON_REF>	.	.	END=246533	GT:DP:GQ:MIN_DP:PL	0/0:7:21:7:0,21,263
I	246927	.	T	<NON_REF>	.	.	END=246927	GT:DP:GQ:MIN_DP:PL	0/0:12:21:12:0,21,315
I	247091	.	G	<NON_REF>	.	.	END=247091	GT:DP:GQ:MIN_DP:PL	0/0:11:21:11:0,21,315
I	247468	.	A	<NON_REF>	.	.	END=247468	GT:DP:GQ:MIN_DP:PL	0/0:11:15:11:0,15,225
I	247985	.	T	<NON_REF>	.	.	END=247985	GT:DP:GQ:MIN_DP:PL	0/0:14:39:14:0,39,585
I	249472	.	G	<NON_REF>	.	.	END=249472	GT:DP:GQ:MIN_DP:PL	0/0:7:18:7:0,18,270
I	249864	.	G	<NON_REF>	.	.	END=249864	GT:DP:GQ:MIN_DP:PL	0/0:11:30:11:0,30,450
I	250171	.	C	<NON_REF>	.	.	END=250171	GT:DP:GQ:MIN_DP:PL	0/0:5:15:5:0,15,194
I	250801	.	C	<NON_REF>	.	.	END=250801	GT:DP:GQ:MIN_DP:PL	0/0:3:6:3:0,6,90
I	250871	.	G	<NON_REF>	.	.	END=250871	GT:DP:GQ:MIN_DP:PL	0/0:13:30:13:0,30,450
I	250891	.	T	<NON_REF>	.	.	END=250891	GT:DP:GQ:MIN_DP:PL	0/0:10:21:10:0,21,315
I	250930	.	G	<NON_REF>	.	.	END=250930	GT:DP:GQ:MIN_DP:PL	0/0:4:12:4:0,12,155
I	251038	.	G	<NON_REF>	.	.	END=251038	GT:DP:GQ:MIN_DP:PL	0/0:9:15:9:0,15,225
I	251122	.	C	<NON_REF>	.	.	END=251122	GT:DP:GQ:MIN_DP:PL	0/0:7:21:7:0,21,271
I	251422	.	T	<NON_REF>	.	.	END=251422	GT:DP:GQ:MIN_DP:PL	0/0:1:3:1:0,3,39
I	251588	.	G	<NON_REF>	.	.	END=251588	GT:DP:GQ:MIN_DP:PL	0/0:10:21:10:0,21,315
I	251794	.	A	<NON_REF>	.	.	END=251794	GT:DP:GQ:MIN_DP:PL	0/0:9:9:9:0,9,135
I	251821	.	T	<NON_REF>	.	.	END=251821	GT:DP:GQ:MIN_DP:PL	0/0:3:3:3:0,3,45
I	252040	.	T	<NON_REF>	.	.	END=252040	GT:DP:GQ:MIN_DP:PL	0/0:7:9:7:0,9,135
I	252383	.	A	<NON_REF>	.	.	END=252383	GT:DP:GQ:MIN_DP:PL	0/0:2:0:2:0,0,0
I	253029	.	G	<NON_REF>	.	.	END=253029	GT:DP:GQ:MIN_DP:PL	0/0:9:27:9:0,27,349
I	253109	.	A	<NON_REF>	.	.	END=253109	GT:DP:GQ:MIN_DP:PL	0/0:2:6:2:0,6,78
I	254257	.	A	<NON_REF>	.	.	END=254257	GT:DP:GQ:MIN_DP:PL	0/0:4:6:4:0,6,90
I	255782	.	A	<NON_REF>	.	.	END=255783	GT:DP:GQ:MIN_DP:PL	0/0:3:9:3:0,9,116
I	256948	.	T	<NON_REF>	.	.	END=256948	GT:DP:GQ:MIN_DP:PL	0/0:3:6:3:0,6,90
I	257676	.	A	<NON_REF>	.	.	END=257676	GT:DP:GQ:MIN_DP:PL	0/0:9:24:9:0,24,360
I	257882	.	T	<NON_REF>	.	.	END=257882	GT:DP:GQ:MIN_DP:PL	0/0:5:9:5:0,9,135
I	258406	.	C	<NON_REF>	.	.	END=258406	GT:DP:GQ:MIN_DP:PL	0/0:9:27:9:0,27,327
I	259432	.	C	<NON_REF>	.	.	END=259432	GT:DP:GQ:MIN_DP:PL	0/0:3:9:3:0,9,116
I	259756	.	G	<NON_REF>	.	.	END=259756	GT:DP:GQ:MIN_DP:PL	0/0:3:9:3:0,9,116
I	260086	.	A	<NON_REF>	.	.	END=260086	GT:DP:GQ:MIN_DP:PL	0/0:4:6:4:0,6,90
I	260562	.	G	<NON_REF>	.	.	END=260562	GT:DP:GQ:MIN_DP:PL	0/0:11:33:11:0,33,426
I	260922	.	T	<NON_REF>	.	.	END=260922	GT:DP:GQ:MIN_DP:PL	0/0:7:15:7:0,15,225
I	261928	.	T	<NON_REF>	.	.	END=261928	GT:DP:GQ:MIN_DP:PL	0/0:14:15:14:0,15,225
I	262029	.	A	<NON_REF>	.	.	END=262029	GT:DP:GQ:MIN_DP:PL	0/0:4:0:4:0,0,84
I	262038	.	C	<NON_REF>	.	.	END=262038	GT:DP:GQ:MIN_DP:PL	0/0:3:6:3:0,6,90
I	262360	.	G	<NON_REF>	.	.	END=262360	GT:DP:GQ:MIN_DP:PL	0/0:6:15:6:0,15,225
I	262560	.	A	<NON_REF>	.	.	END=262560	GT:DP:GQ:MIN_DP:PL	0/0:5:15:5:0,15,194
I	262703	.	A	<NON_REF>	.	.	END=262703	GT:DP:GQ:MIN_DP:PL	0/0:6:9:6:0,9,135
I	264746	.	T	<NON_REF>	.	.	END=264746	GT:DP:GQ:MIN_DP:PL	0/0:15:39:15:0,39,585
I	265364	.	G	<NON_REF>	.	.	END=265364	GT:DP:GQ:MIN_DP:PL	0/0:15:45:15:0,45,582
I	266098	.	A	<NON_REF>	.	.	END=266098	GT:DP:GQ:MIN_DP:PL	0/0:8:21:8:0,21,315
I	266130	.	C	<NON_REF>	.	.	END=266130	GT:DP:GQ:MIN_DP:PL	0/0:11:27:11:0,27,405
I	267098	.	T	<NON_REF>	.	.	END=267098	GT:DP:GQ:MIN_DP:PL	0/0:13:36:13:0,36,540
I	267306	.	C	<NON_REF>	.	.	END=267306	GT:DP:GQ:MIN_DP:PL	0/0:10:27:10:0,27,405
I	267874	.	C	<NON_REF>	.	.	END=267874	GT:DP:GQ:MIN_DP:PL	0/0:14:39:14:0,39,585
I	268057	.	A	<NON_REF>	.	.	END=268057	GT:DP:GQ:MIN_DP:PL	0/0:6:12:6:0,12,180
I	268168	.	G	<NON_REF>	.	.	END=268168	GT:DP:GQ:MIN_DP:PL	0/0:9:24:9:0,24,360
I	268332	.	T	<NON_REF>	.	.	END=268332	GT:DP:GQ:MIN_DP:PL	0/0:11:33:11:0,33,418
I	268454	.	G	<NON_REF>	.	.	END=268454	GT:DP:GQ:MIN_DP:PL	0/0:0:0:0:0,0,0
I	269094	.	A	<NON_REF>	.	.	END=269094	GT:DP:GQ:MIN_DP:PL	0/0:1:3:1:0,3,39
I	269403	.	A	<NON_REF>	.	.	END=269403	GT:DP:GQ:MIN_DP:PL	0/0:10:30:10:0,30,380
I	269408	.	C	<NON_REF>	.	.	END=269408	GT:DP:GQ:MIN_DP:PL	0/0:10:30:10:0,30,357
I	270591	.	T	<NON_REF>	.	.	END=270591	GT:DP:GQ:MIN_DP:PL	0/0:4:12:4:0,12,155
I	271127	.	A	<NON_REF>	.	.	END=271127	GT:DP:GQ:MIN_DP:PL	0/0:5:15:5:0,15,149
I	271486	.	G	<NON_REF>	.	.	END=271486	GT:DP:GQ:MIN_DP:PL	0/0:0:0:0:0,0,0
I	271785	.	A	<NON_REF>	.	.	END=271785	GT:DP:GQ:MIN_DP:PL	0/0:0:0:0:0,0,0
I	272189	.	G	<NON_REF>	.	.	END=272189	GT:DP:GQ:MIN_DP:PL	0/0:6:15:6:0,15,225
I	272552	.	G	<NON_REF>	.	.	END=272552	GT:DP:GQ:MIN_DP:PL	0/0:9:15:9:0,15,225
I	272886	.	T	<NON_REF>	.	.	END=272886	GT:DP:GQ:MIN_DP:PL	0/0:10:30:10:0,30,357
I	274629	.	T	<NON_REF>	.	.	END=274629	GT:DP:GQ:MIN_DP:PL	0/0:1:3:1:0,3,31
I	275243	.	T	<NON_REF>	.	.	END=275243	GT:DP:GQ:MIN_DP:PL	0/0:2:0:2:0,0,0
I	275468	.	G	<NON_REF>	.	.	END=275468	GT:DP:GQ:MIN_DP:PL	0/0:1:3:1:0,3,39
I	276146	.	T	<NON_REF>	.	.	END=276146	GT:DP:GQ:MIN_DP:PL	0/0:2:6:2:0,6,78
I	276638	.	T	<NON_REF>	.	.	END=276638	GT:DP:GQ:MIN_DP:PL	0/0:11:18:11:0,18,270
I	277324	.	A	<NON_REF>	.	.	END=277324	GT:DP:GQ:MIN_DP:PL	0/0:19:45:19:0,45,675
I	277551	.	G	<NON_REF>	.	.	END=277551	GT:DP:GQ:MIN_DP:PL	0/0:12:18:12:0,18,270
I	278001	.	C	<NON_REF>	.	.	END=278001	GT:DP:GQ:MIN_DP:PL	0/0:3:6:3:0,6,90
I	278115	.	G	<NON_REF>	.	.	END=278115	GT:DP:GQ:MIN_DP:PL	0/0:10:18:10:0,18,270
I	278655	.	T	<NON_REF>	.	.	END=278655	GT:DP:GQ:MIN_DP:PL	0/0:2:6:2:0,6,78
I	278810	.	G	<NON_REF>	.	.	END=278811	GT:DP:GQ:MIN_DP:PL	0/0:2:6:2:0,6,78
I	278857	.	G	<NON_REF>	.	.	END=278857	GT:DP:GQ:MIN_DP:PL	0/0:1:3:1:0,3,39
I	278987	.	G	<NON_REF>	.	.	END=278987	GT:DP:GQ:MIN_DP:PL	0/0:11:15:11:0,15,225
I	279097	.	T	<NON_REF>	.	.	END=279097	GT:DP:GQ:MIN_DP:PL	0/0:3:3:3:0,3,45
I	280063	.	G	<NON_REF>	.	.	END=280063	GT:DP:GQ:MIN_DP:PL	0/0:8:21:8:0,21,315
I	280420	.	A	<NON_REF>	.	.	END=280420	GT:DP:GQ:MIN_DP:PL	0/0:6:12:6:0,12,180
I	282412	.	G	<NON_REF>	.	.	END=282412	GT:DP:GQ:MIN_DP:PL	0/0:2:6:2:0,6,78
I	282511	.	A	<NON_REF>	.	.	END=282511	GT:DP:GQ:MIN_DP:PL	0/0:0:0:0:0,0,0
I	283058	.	T	<NON_REF>	.	.	END=283058	GT:DP:GQ:MIN_DP:PL	0/0:2:6:2:0,6,78
I	283454	.	C	<NON_REF>	.	.	END=283454	GT:DP:GQ:MIN_DP:PL	0/0:8:18:8:0,18,270
I	283693	.	T	<NON_REF>	.	.	END=283694	GT:DP:GQ:MIN_DP:PL	0/0:2:0:2:0,0,0
I	283857	.	T	<NON_REF>	.	.	END=283857	GT:DP:GQ:MIN_DP:PL	0/0:13:30:13:0,30,450
I	284186	.	C	<NON_REF>	.	.	END=284186	GT:DP:GQ:MIN_DP:PL	0/0:10:27:10:0,27,405
I	284473	.	A	<NON_REF>	.	.	END=284473	GT:DP:GQ:MIN_DP:PL	0/0:7:15:7:0,15,225
I	284480	.	A	<NON_REF>	.	.	END=284480	GT:DP:GQ:MIN_DP:PL	0/0:5:12:5:0,12,180
I	285806	.	C	<NON_REF>	.	.	END=285806	GT:DP:GQ:MIN_DP:PL	0/0:3:9:3:0,9,116
I	285919	.	C	<NON_REF>	.	.	END=285919	GT:DP:GQ:MIN_DP:PL	0/0:11:30:11:0,30,450
I	286429	.	T	<NON_REF>	.	.	END=286429	GT:DP:GQ:MIN_DP:PL	0/0:12:15:12:0,15,225
I	287401	.	T	<NON_REF>	.	.	END=287401	GT:DP:GQ:MIN_DP:PL	0/0:4:6:4:0,6,90
I	288429	.	T	<NON_REF>	.	.	END=288429	GT:DP:GQ:MIN_DP:PL	0/0:4:9:4:0,9,135
I	288722	.	T	<NON_REF>	.	.	END=288722	GT:DP:GQ:MIN_DP:PL	0/0:3:6:3:0,6,90
I	288733	.	A	<NON_REF>	.	.	END=288733	GT:DP:GQ:MIN_DP:PL	0/0:4:9:4:0,9,135
I	288892	.	G	<NON_REF>	.	.	END=288892	GT:DP:GQ:MIN_DP:PL	0/0:8:24:8:0,24,310
I	288935	.	T	<NON_REF>	.	.	END=288935	GT:DP:GQ:MIN_DP:PL	0/0:3:9:3:0,9,116
I	289661	.	C	<NON_REF>	.	.	END=289661	GT:DP:GQ:MIN_DP:PL	0/0:4:9:4:0,9,135
I	289809	.	T	<NON_REF>	.	.	END=289809	GT:DP:GQ:MIN_DP:PL	0/0:9:21:9:0,21,315
I	291927	.	A	<NON_REF>	.	.	END=291927	GT:DP:GQ:MIN_DP:PL	0/0:4:12:4:0,12,155
I	292104	.	A	<NON_REF>	.	.	END=292104	GT:DP:GQ:MIN_DP:PL	0/0:2:3:2:0,3,45
I	292439	.	A	<NON_REF>	.	.	END=292439	GT:DP:GQ:MIN_DP:PL	0/0:3:9:3:0,9,108
I	293097	.	T	<NON_REF>	.	.	END=293097	GT:DP:GQ:MIN_DP:PL	0/0:1:3:1:0,3,39
I	293100	.	A	<NON_REF>	.	.	END=293100	GT:DP:GQ:MIN_DP:PL	0/0:2:6:2:0,6,78
I	293333	.	T	<NON_REF>	.	.	END=293333	GT:DP:GQ:MIN_DP:PL	0/0:12:33:12:0,33,495
I	293419	.	C	<NON_REF>	.	.	END=293419	GT:DP:GQ:MIN_DP:PL	0/0:9:24:9:0,24,360
I	293634	.	T	<NON_REF>	.	.	END=293634	GT:DP:GQ:MIN_DP:PL	0/0:4:9:4:0,9,135
I	293783	.	A	<NON_REF>	.	.	END=293783	GT:DP:GQ:MIN_DP:PL	0/0:5:6:5:0,6,90
I	294298	.	A	<NON_REF>	.	.	END=294298	GT:DP:GQ:MIN_DP:PL	0/0:1:3:1:0,3,39
I	295132	.	G	<NON_REF>	.	.	END=295132	GT:DP:GQ:MIN_DP:PL	0/0:4:12:4:0,12,155
I	295305	.	G	<NON_REF>	.	.	END=295305	GT:DP:GQ:MIN_DP:PL	0/0:6:15:6:0,15,225
I	295724	.	G	<NON_REF>	.	.	END=295724	GT:DP:GQ:MIN_DP:PL	0/0:3:9:3:0,9,116
I	295726	.	A	<NON_REF>	.	.	END=295726	GT:DP:GQ:MIN_DP:PL	0/0:4:12:4:0,12,133
I	298012	.	C	<NON_REF>	.	.	END=298012	GT:DP:GQ:MIN_DP:PL	0/0:13:36:13:0,36,540
I	298720	.	C	<NON_REF>	.	.	END=298720	GT:DP:GQ:MIN_DP:PL	0/0:4:9:4:0,9,135
I	299282	.	A	<NON_REF>	.	.	END=299282	GT:DP:GQ:MIN_DP:PL	0/0:9:21:9:0,21,315
I	299294	.	A	<NON_REF>	.	.	END=299294	GT:DP:GQ:MIN_DP:PL	0/0:10:18:10:0,18,270
I	299522	.	T	<NON_REF>	.	.	END=299522	GT:DP:GQ:MIN_DP:PL	0/0:12:15:12:0,15,225
I	299689	.	T	<NON_REF>	.	.	END=299689	GT:DP:GQ:MIN_DP:PL	0/0:6:18:6:0,18,210
I	300502	.	G	<NON_REF>	.	.	END=300502	GT:DP:GQ:MIN_DP:PL	0/0:19:36:19:0,36,540
I	300687	.	A	<NON_REF>	.	.	END=300687	GT:DP:GQ:MIN_DP:PL	0/0:7:21:7:0,21,271
I	300698	.	A	<NON_REF>	.	.	END=300698	GT:DP:GQ:MIN_DP:PL	0/0:11:27:11:0,27,405
I	301652	.	C	<NON_REF>	.	.	END=301652	GT:DP:GQ:MIN_DP:PL	0/0:14:24:14:0,24,360
I	302046	.	C	<NON_REF>	.	.	END=302046	GT:DP:GQ:MIN_DP:PL	0/0:6:15:6:0,15,225
I	302903	.	T	<NON_REF>	.	.	END=302903	GT:DP:GQ:MIN_DP:PL	0/0:12:18:12:0,18,270
I	304059	.	C	<NON_REF>	.	.	END=304059	GT:DP:GQ:MIN_DP:PL	0/0:7:18:7:0,18,270
I	304265	.	G	<NON_REF>	.	.	END=304265	GT:DP:GQ:MIN_DP:PL	0/0:5:3:5:0,3,45
I	304498	.	C	<NON_REF>	.	.	END=304498	GT:DP:GQ:MIN_DP:PL	0/0:0:0:0:0,0,0
I	304636	.	A	<NON_REF>	.	.	END=304636	GT:DP:GQ:MIN_DP:PL	0/0:2:6:2:0,6,55
I	305103	.	C	<NON_REF>	.	.	END=305103	GT:DP:GQ:MIN_DP:PL	0/0:10:24:10:0,24,360
I	305469	.	T	<NON_REF>	.	.	END=305469	GT:DP:GQ:MIN_DP:PL	0/0:1:0:1:0,0,0
I	306255	.	C	<NON_REF>	.	.	END=306255	GT:DP:GQ:MIN_DP:PL	0/0:5:15:5:0,15,194
I	307097	.	G	<NON_REF>	.	.	END=307097	GT:DP:GQ:MIN_DP:PL	0/0:15:30:15:0,30,450
I	308023	.	T	<NON_REF>	.	.	END=308023	GT:DP:GQ:MIN_DP:PL	0/0:14:24:14:0,24,360
I	308190	.	T	<NON_REF>	.	.	END=308190	GT:DP:GQ:MIN_DP:PL	0/0:8:15:8:0,15,225
I	308383	.	G	<NON_REF>	.	.	END=308383	GT:DP:GQ:MIN_DP:PL	0/0:6:15:6:0,15,225
I	308462	.	C	<NON_REF>	.	.	END=308462	GT:DP:GQ:MIN_DP:PL	0/0:12:30:12:0,30,450
I	308817	.	A	<NON_REF>	.	.	END=308817	GT:DP:GQ:MIN_DP:PL	0/0:11:21:11:0,21,315
I	308964	.	G	<NON_REF>	.	.	END=308964	GT:DP:GQ:MIN_DP:PL	0/0:20:43:20:0,43,617
I	308986	.	G	<NON_REF>	.	.	END=308986	GT:DP:GQ:MIN_DP:PL	0/0:14:25:14:0,25,443
I	309150	.	C	<NON_REF>	.	.	END=309150	GT:DP:GQ:MIN_DP:PL	0/0:4:12:4:0,12,155
I	310060	.	T	<NON_REF>	.	.	END=310060	GT:DP:GQ:MIN_DP:PL	0/0:8:24:8:0,24,310
I	310958	.	C	<NON_REF>	.	.	END=310958	GT:DP:GQ:MIN_DP:PL	0/0:8:18:8:0,18,270
I	311803	.	C	<NON_REF>	.	.	END=311803	GT:DP:GQ:MIN_DP:PL	0/0:9:27:9:0,27,349
I	313945	.	A	<NON_REF>	.	.	END=313945	GT:DP:GQ:MIN_DP:PL	0/0:15:36:15:0,36,540
I	314356	.	G	<NON_REF>	.	.	END=314356	GT:DP:GQ:MIN_DP:PL	0/0:8:15:8:0,15,225
I	315019	.	T	<NON_REF>	.	.	END=315019	GT:DP:GQ:MIN_DP:PL	0/0:16:27:16:0,27,405
I	315920	.	G	<NON_REF>	.	.	END=315920	GT:DP:GQ:MIN_DP:PL	0/0:3:9:3:0,9,116
I	316027	.	C	<NON_REF>	.	.	END=316027	GT:DP:GQ:MIN_DP:PL	0/0:4:12:4:0,12,155
I	316445	.	A	<NON_REF>	.	.	END=316445	GT:DP:GQ:MIN_DP:PL	0/0:1:3:1:0,3,39
I	316698	.	T	<NON_REF>	.	.	END=316698	GT:DP:GQ:MIN_DP:PL	0/0:9:21:9:0,21,315
I	316722	.	A	<NON_REF>	.	.	END=316722	GT:DP:GQ:MIN_DP:PL	0/0:6:15:6:0,15,225
I	316941	.	G	<NON_REF>	.	.	END=316942	GT:DP:GQ:MIN_DP:PL	0/0:10:18:9:0,18,270
I	316981	.	A	<NON_REF>	.	.	END=316981	GT:DP:GQ:MIN_DP:PL	0/0:4:9:4:0,9,135
I	317373	.	G	<NON_REF>	.	.	END=317373	GT:DP:GQ:MIN_DP:PL	0/0:2:3:2:0,3,45
I	317948	.	A	G,<NON_REF>	0	.	DP=4;ExcessHet=3.0103;MLEAC=0,0;MLEAF=0.00,0.00;RAW_MQ=5584.00	GT:AD:DP:GQ:PL:SB	0/0:4,0,0:4:12:0,12,140,12,140,140:3,1,0,0
I	318735	.	A	<NON_REF>	.	.	END=318735	GT:DP:GQ:MIN_DP:PL	0/0:2:3:2:0,3,45
I	318778	.	G	<NON_REF>	.	.	END=318778	GT:DP:GQ:MIN_DP:PL	0/0:3:9:3:0,9,116
I	319200	.	T	<NON_REF>	.	.	END=319200	GT:DP:GQ:MIN_DP:PL	0/0:1:3:1:0,3,39
I	319209	.	G	<NON_REF>	.	.	END=319209	GT:DP:GQ:MIN_DP:PL	0/0:1:3:1:0,3,39
I	321008	.	G	<NON_REF>	.	.	END=321008	GT:DP:GQ:MIN_DP:PL	0/0:1:3:1:0,3,39
I	322634	.	C	<NON_REF>	.	.	END=322634	GT:DP:GQ:MIN_DP:PL	0/0:16:45:16:0,45,675
I	323369	.	A	<NON_REF>	.	.	END=323369	GT:DP:GQ:MIN_DP:PL	0/0:13:27:13:0,27,405
I	323386	.	T	<NON_REF>	.	.	END=323386	GT:DP:GQ:MIN_DP:PL	0/0:9:18:9:0,18,270
I	323611	.	T	<NON_REF>	.	.	END=323611	GT:DP:GQ:MIN_DP:PL	0/0:6:9:6:0,9,135
I	323726	.	T	<NON_REF>	.	.	END=323726	GT:DP:GQ:MIN_DP:PL	0/0:18:54:18:0,54,668
I	323809	.	A	<NON_REF>	.	.	END=323809	GT:DP:GQ:MIN_DP:PL	0/0:1:3:1:0,3,39
I	323867	.	G	<NON_REF>	.	.	END=323867	GT:DP:GQ:MIN_DP:PL	0/0:3:6:3:0,6,90
I	324390	.	A	<NON_REF>	.	.	END=324390	GT:DP:GQ:MIN_DP:PL	0/0:10:21:10:0,21,315
I	324786	.	T	<NON_REF>	.	.	END=324786	GT:DP:GQ:MIN_DP:PL	0/0:2:6:2:0,6,78
I	324897	.	T	<NON_REF>	.	.	END=324897	GT:DP:GQ:MIN_DP:PL	0/0:4:12:4:0,12,155
I	325218	.	C	<NON_REF>	.	.	END=325218	GT:DP:GQ:MIN_DP:PL	0/0:0:0:0:0,0,0
I	326303	.	T	<NON_REF>	.	.	END=326303	GT:DP:GQ:MIN_DP:PL	0/0:0:0:0:0,0,0
I	326732	.	G	<NON_REF>	.	.	END=326732	GT:DP:GQ:MIN_DP:PL	0/0:0:0:0:0,0,0
I	327328	.	G	<NON_REF>	.	.	END=327328	GT:DP:GQ:MIN_DP:PL	0/0:2:6:2:0,6,78
I	327641	.	T	<NON_REF>	.	.	END=327641	GT:DP:GQ:MIN_DP:PL	0/0:3:3:3:0,3,45
I	328031	.	G	<NON_REF>	.	.	END=328031	GT:DP:GQ:MIN_DP:PL	0/0:0:0:0:0,0,0
I	328072	.	T	<NON_REF>	.	.	END=328073	GT:DP:GQ:MIN_DP:PL	0/0:1:0:1:0,0,0
I	328415	.	C	<NON_REF>	.	.	END=328415	GT:DP:GQ:MIN_DP:PL	0/0:1:0:1:0,0,0
I	329969	.	A	<NON_REF>	.	.	END=329969	GT:DP:GQ:MIN_DP:PL	0/0:1:0:1:0,0,0
I	330853	.	T	<NON_REF>	.	.	END=330853	GT:DP:GQ:MIN_DP:PL	0/0:1:3:1:0,3,39
I	330908	.	A	<NON_REF>	.	.	END=330908	GT:DP:GQ:MIN_DP:PL	0/0:9:24:9:0,24,360
I	331714	.	A	<NON_REF>	.	.	END=331714	GT:DP:GQ:MIN_DP:PL	0/0:6:18:6:0,18,233
I	332409	.	A	<NON_REF>	.	.	END=332409	GT:DP:GQ:MIN_DP:PL	0/0:8:18:8:0,18,270
I	332997	.	C	<NON_REF>	.	.	END=332997	GT:DP:GQ:MIN_DP:PL	0/0:0:0:0:0,0,0
I	333287	.	G	<NON_REF>	.	.	END=333287	GT:DP:GQ:MIN_DP:PL	0/0:9:27:9:0,27,341
I	333689	.	A	<NON_REF>	.	.	END=333690	GT:DP:GQ:MIN_DP:PL	0/0:5:15:5:0,15,119
I	336747	.	T	<NON_REF>	.	.	END=336747	GT:DP:GQ:MIN_DP:PL	0/0:3:6:3:0,6,90
I	336758	.	T	<NON_REF>	.	.	END=336760	GT:DP:GQ:MIN_DP:PL	0/0:2:6:2:0,6,78
I	336912	.	T	<NON_REF>	.	.	END=336912	GT:DP:GQ:MIN_DP:PL	0/0:3:9:3:0,9,116
I	337001	.	A	<NON_REF>	.	.	END=337001	GT:DP:GQ:MIN_DP:PL	0/0:5:6:5:0,6,90
I	337026	.	C	<NON_REF>	.	.	END=337026	GT:DP:GQ:MIN_DP:PL	0/0:2:6:2:0,6,78
I	337100	.	C	<NON_REF>	.	.	END=337100	GT:DP:GQ:MIN_DP:PL	0/0:4:12:4:0,12,155
I	337244	.	A	<NON_REF>	.	.	END=337244	GT:DP:GQ:MIN_DP:PL	0/0:6:12:6:0,12,180
I	337431	.	G	<NON_REF>	.	.	END=337431	GT:DP:GQ:MIN_DP:PL	0/0:0:0:0:0,0,0
I	337950	.	GA	G,<NON_REF>	101	.	DP=4;ExcessHet=3.0103;MLEAC=2,0;MLEAF=1.00,0.00;RAW_MQ=7056.00	GT:AD:DP:GQ:PL:SB	1/1:0,4,0:4:12:138,12,0,138,12,138:0,0,1,3
I	338308	.	G	<NON_REF>	.	.	END=338308	GT:DP:GQ:MIN_DP:PL	0/0:3:6:3:0,6,90
I	338563	.	G	<NON_REF>	.	.	END=338563	GT:DP:GQ:MIN_DP:PL	0/0:7:15:7:0,15,225
I	341283	.	A	<NON_REF>	.	.	END=341283	GT:DP:GQ:MIN_DP:PL	0/0:11:21:11:0,21,315
I	341460	.	T	<NON_REF>	.	.	END=341460	GT:DP:GQ:MIN_DP:PL	0/0:5:9:5:0,9,135
I	341467	.	C	<NON_REF>	.	.	END=341467	GT:DP:GQ:MIN_DP:PL	0/0:6:15:6:0,15,225
I	341472	.	A	<NON_REF>	.	.	END=341472	GT:DP:GQ:MIN_DP:PL	0/0:5:15:5:0,15,172
I	341633	.	G	<NON_REF>	.	.	END=341633	GT:DP:GQ:MIN_DP:PL	0/0:5:12:5:0,12,180
I	341739	.	T	<NON_REF>	.	.	END=341739	GT:DP:GQ:MIN_DP:PL	0/0:5:15:5:0,15,194
I	342542	.	G	<NON_REF>	.	.	END=342542	GT:DP:GQ:MIN_DP:PL	0/0:13:21:13:0,21,315
I	342554	.	C	<NON_REF>	.	.	END=342554	GT:DP:GQ:MIN_DP:PL	0/0:6:12:6:0,12,180
I	342673	.	G	<NON_REF>	.	.	END=342673	GT:DP:GQ:MIN_DP:PL	0/0:6:18:6:0,18,217
I	343134	.	A	<NON_REF>	.	.	END=343134	GT:DP:GQ:MIN_DP:PL	0/0:6:15:6:0,15,225
I	343438	.	A	<NON_REF>	.	.	END=343438	GT:DP:GQ:MIN_DP:PL	0/0:7:21:7:0,21,249
I	343824	.	A	<NON_REF>	.	.	END=343824	GT:DP:GQ:MIN_DP:PL	0/0:2:6:2:0,6,78
I	344064	.	A	<NON_REF>	.	.	END=344064	GT:DP:GQ:MIN_DP:PL	0/0:3:3:3:0,3,45
I	344098	.	G	<NON_REF>	.	.	END=344098	GT:DP:GQ:MIN_DP:PL	0/0:0:0:0:0,0,0
I	344204	.	C	<NON_REF>	.	.	END=344204	GT:DP:GQ:MIN_DP:PL	0/0:0:0:0:0,0,0
I	344444	.	G	<NON_REF>	.	.	END=344444	GT:DP:GQ:MIN_DP:PL	0/0:1:3:1:0,3,39
I	344926	.	G	<NON_REF>	.	.	END=344926	GT:DP:GQ:MIN_DP:PL	0/0:1:3:1:0,3,39
I	344999	.	G	<NON_REF>	.	.	END=344999	GT:DP:GQ:MIN_DP:PL	0/0:9:27:9:0,27,341
I	345869	.	G	<NON_REF>	.	.	END=345869	GT:DP:GQ:MIN_DP:PL	0/0:2:3:2:0,3,45
I	345872	.	G	<NON_REF>	.	.	END=345872	GT:DP:GQ:MIN_DP:PL	0/0:2:3:2:0,3,45
I	346043	.	G	<NON_REF>	.	.	END=346043	GT:DP:GQ:MIN_DP:PL	0/0:2:6:2:0,6,47
I	346061	.	C	<NON_REF>	.	.	END=346061	GT:DP:GQ:MIN_DP:PL	0/0:3:9:3:0,9,116
I	346112	.	C	<NON_REF>	.	.	END=346112	GT:DP:GQ:MIN_DP:PL	0/0:3:9:3:0,9,116
I	348229	.	C	<NON_REF>	.	.	END=348229	GT:DP:GQ:MIN_DP:PL	0/0:10:15:10:0,15,225
I	348585	.	T	<NON_REF>	.	.	END=348585	GT:DP:GQ:MIN_DP:PL	0/0:8:24:8:0,24,302
I	348612	.	C	<NON_REF>	.	.	END=348612	GT:DP:GQ:MIN_DP:PL	0/0:9:18:9:0,18,270
I	349068	.	C	<NON_REF>	.	.	END=349068	GT:DP:GQ:MIN_DP:PL	0/0:0:0:0:0,0,0
I	349473	.	C	<NON_REF>	.	.	END=349473	GT:DP:GQ:MIN_DP:PL	0/0:7:21:7:0,21,271
I	350442	.	T	<NON_REF>	.	.	END=350442	GT:DP:GQ:MIN_DP:PL	0/0:2:6:2:0,6,78
I	351231	.	A	<NON_REF>	.	.	END=351231	GT:DP:GQ:MIN_DP:PL	0/0:10:27:10:0,27,405
I	351378	.	A	<NON_REF>	.	.	END=351378	GT:DP:GQ:MIN_DP:PL	0/0:5:12:5:0,12,180
I	352746	.	G	<NON_REF>	.	.	END=352746	GT:DP:GQ:MIN_DP:PL	0/0:5:0:5:0,0,0
I	352807	.	G	<NON_REF>	.	.	END=352807	GT:DP:GQ:MIN_DP:PL	0/0:1:0:1:0,0,0
I	353656	.	A	<NON_REF>	.	.	END=353656	GT:DP:GQ:MIN_DP:PL	0/0:5:15:5:0,15,186
I	354377	.	C	<NON_REF>	.	.	END=354377	GT:DP:GQ:MIN_DP:PL	0/0:8:15:8:0,15,225
I	355606	.	C	<NON_REF>	.	.	END=355606	GT:DP:GQ:MIN_DP:PL	0/0:4:12:4:0,12,155
I	355917	.	T	<NON_REF>	.	.	END=355917	GT:DP:GQ:MIN_DP:PL	0/0:1:3:1:0,3,39
I	356772	.	A	<NON_REF>	.	.	END=356772	GT:DP:GQ:MIN_DP:PL	0/0:2:3:2:0,3,45
I	356934	.	T	<NON_REF>	.	.	END=356934	GT:DP:GQ:MIN_DP:PL	0/0:7:21:7:0,21,271
I	357095	.	A	<NON_REF>	.	.	END=357095	GT:DP:GQ:MIN_DP:PL	0/0:2:0:2:0,0,0
I	357584	.	C	<NON_REF>	.	.	END=357584	GT:DP:GQ:MIN_DP:PL	0/0:0:0:0:0,0,0
I	358141	.	T	<NON_REF>	.	.	END=358143	GT:DP:GQ:MIN_DP:PL	0/0:4:12:4:0,12,133
I	360613	.	T	<NON_REF>	.	.	END=360613	GT:DP:GQ:MIN_DP:PL	0/0:5:12:5:0,12,180
I	360847	.	C	<NON_REF>	.	.	END=360847	GT:DP:GQ:MIN_DP:PL	0/0:7:15:7:0,15,225
I	361957	.	C	<NON_REF>	.	.	END=361957	GT:DP:GQ:MIN_DP:PL	0/0:10:24:10:0,24,360
I	362058	.	C	<NON_REF>	.	.	END=362058	GT:DP:GQ:MIN_DP:PL	0/0:6:12:6:0,12,180
I	362398	.	G	<NON_REF>	.	.	END=362398	GT:DP:GQ:MIN_DP:PL	0/0:4:6:4:0,6,90
I	364027	.	G	<NON_REF>	.	.	END=364027	GT:DP:GQ:MIN_DP:PL	0/0:13:39:13:0,39,496
I	366563	.	T	<NON_REF>	.	.	END=366563	GT:DP:GQ:MIN_DP:PL	0/0:4:9:4:0,9,135
I	366577	.	G	<NON_REF>	.	.	END=366577	GT:DP:GQ:MIN_DP:PL	0/0:3:3:3:0,3,45
I	367367	.	C	<NON_REF>	.	.	END=367367	GT:DP:GQ:MIN_DP:PL	0/0:8:21:8:0,21,315
I	367408	.	C	<NON_REF>	.	.	END=367408	GT:DP:GQ:MIN_DP:PL	0/0:19:48:19:0,48,720
I	368011	.	T	<NON_REF>	.	.	END=368011	GT:DP:GQ:MIN_DP:PL	0/0:7:18:7:0,18,270
I	368299	.	T	<NON_REF>	.	.	END=368299	GT:DP:GQ:MIN_DP:PL	0/0:8:15:8:0,15,225
I	368322	.	C	<NON_REF>	.	.	END=368322	GT:DP:GQ:MIN_DP:PL	0/0:11:0:11:0,0,341
I	368506	.	C	<NON_REF>	.	.	END=368506	GT:DP:GQ:MIN_DP:PL	0/0:8:12:8:0,12,180
I	368508	.	A	<NON_REF>	.	.	END=368508	GT:DP:GQ:MIN_DP:PL	0/0:8:12:8:0,12,180
I	369481	.	G	<NON_REF>	.	.	END=369481	GT:DP:GQ:MIN_DP:PL	0/0:13:33:13:0,33,495
I	369756	.	T	<NON_REF>	.	.	END=369756	GT:DP:GQ:MIN_DP:PL	0/0:6:12:6:0,12,180
I	370342	.	C	<NON_REF>	.	.	END=370342	GT:DP:GQ:MIN_DP:PL	0/0:9:18:9:0,18,270
I	370754	.	C	<NON_REF>	.	.	END=370754	GT:DP:GQ:MIN_DP:PL	0/0:3:3:3:0,3,45
I	371514	.	T	<NON_REF>	.	.	END=371514	GT:DP:GQ:MIN_DP:PL	0/0:7:12:7:0,12,180
I	371730	.	T	<NON_REF>	.	.	END=371730	GT:DP:GQ:MIN_DP:PL	0/0:0:0:0:0,0,0
I	371943	.	G	<NON_REF>	.	.	END=371943	GT:DP:GQ:MIN_DP:PL	0/0:0:0:0:0,0,0
I	372523	.	A	<NON_REF>	.	.	END=372523	GT:DP:GQ:MIN_DP:PL	0/0:0:0:0:0,0,0
I	373278	.	T	<NON_REF>	.	.	END=373278	GT:DP:GQ:MIN_DP:PL	0/0:6:12:6:0,12,180
I	373443	.	G	<NON_REF>	.	.	END=373443	GT:DP:GQ:MIN_DP:PL	0/0:5:15:5:0,15,194
I	374089	.	T	<NON_REF>	.	.	END=374089	GT:DP:GQ:MIN_DP:PL	0/0:0:0:0:0,0,0
I	374237	.	T	<NON_REF>	.	.	END=374237	GT:DP:GQ:MIN_DP:PL	0/0:1:3:1:0,3,39
I	374247	.	G	<NON_REF>	.	.	END=374247	GT:DP:GQ:MIN_DP:PL	0/0:1:3:1:0,3,39
I	374603	.	C	<NON_REF>	.	.	END=374603	GT:DP:GQ:MIN_DP:PL	0/0:1:3:1:0,3,39
I	375247	.	T	<NON_REF>	.	.	END=375247	GT:DP:GQ:MIN_DP:PL	0/0:0:0:0:0,0,0
I	376954	.	G	<NON_REF>	.	.	END=376954	GT:DP:GQ:MIN_DP:PL	0/0:4:12:4:0,12,155
I	377008	.	A	<NON_REF>	.	.	END=377008	GT:DP:GQ:MIN_DP:PL	0/0:0:0:0:0,0,0
I	377019	.	A	<NON_REF>	.	.	END=377019	GT:DP:GQ:MIN_DP:PL	0/0:1:3:1:0,3,39
I	377036	.	A	<NON_REF>	.	.	END=377036	GT:DP:GQ:MIN_DP:PL	0/0:1:3:1:0,3,39
I	377038	.	T	<NON_REF>	.	.	END=377038	GT:DP:GQ:MIN_DP:PL	0/0:1:3:1:0,3,39
I	377603	.	A	<NON_REF>	.	.	END=377603	GT:DP:GQ:MIN_DP:PL	0/0:1:3:1:0,3,39
I	377723	.	T	<NON_REF>	.	.	END=377723	GT:DP:GQ:MIN_DP:PL	0/0:15:42:15:0,42,630
I	378185	.	A	<NON_REF>	.	.	END=378186	GT:DP:GQ:MIN_DP:PL	0/0:1:3:1:0,3,31
I	378305	.	C	<NON_REF>	.	.	END=378305	GT:DP:GQ:MIN_DP:PL	0/0:3:6:3:0,6,90
I	378332	.	A	<NON_REF>	.	.	END=378332	GT:DP:GQ:MIN_DP:PL	0/0:10:30:10:0,30,388
I	378502	.	G	<NON_REF>	.	.	END=378502	GT:DP:GQ:MIN_DP:PL	0/0:3:9:3:0,9,116
I	378991	.	C	<NON_REF>	.	.	END=378991	GT:DP:GQ:MIN_DP:PL	0/0:4:12:4:0,12,155
I	379451	.	A	<NON_REF>	.	.	END=379451	GT:DP:GQ:MIN_DP:PL	0/0:13:30:13:0,30,450
I	380927	.	G	<NON_REF>	.	.	END=380927	GT:DP:GQ:MIN_DP:PL	0/0:5:15:5:0,15,186
I	382010	.	C	<NON_REF>	.	.	END=382010	GT:DP:GQ:MIN_DP:PL	0/0:8:24:8:0,24,310
I	382793	.	A	<NON_REF>	.	.	END=382793	GT:DP:GQ:MIN_DP:PL	0/0:5:12:5:0,12,180
I	383263	.	A	<NON_REF>	.	.	END=383263	GT:DP:GQ:MIN_DP:PL	0/0:5:15:5:0,15,194
I	383434	.	C	<NON_REF>	.	.	END=383434	GT:DP:GQ:MIN_DP:PL	0/0:7:18:7:0,18,270
I	383601	.	C	<NON_REF>	.	.	END=383601	GT:DP:GQ:MIN_DP:PL	0/0:1:3:1:0,3,39
I	383749	.	A	<NON_REF>	.	.	END=383749	GT:DP:GQ:MIN_DP:PL	0/0:0:0:0:0,0,0
I	384189	.	A	<NON_REF>	.	.	END=384189	GT:DP:GQ:MIN_DP:PL	0/0:0:0:0:0,0,0
I	384450	.	G	<NON_REF>	.	.	END=384450	GT:DP:GQ:MIN_DP:PL	0/0:3:9:3:0,9,116
I	385268	.	G	<NON_REF>	.	.	END=385268	GT:DP:GQ:MIN_DP:PL	0/0:7:6:7:0,6,90
I	385529	.	C	<NON_REF>	.	.	END=385529	GT:DP:GQ:MIN_DP:PL	0/0:9:0:9:0,0,249
I	385683	.	C	<NON_REF>	.	.	END=385683	GT:DP:GQ:MIN_DP:PL	0/0:1:3:1:0,3,39
I	385848	.	T	<NON_REF>	.	.	END=385848	GT:DP:GQ:MIN_DP:PL	0/0:2:3:2:0,3,45
I	386391	.	T	<NON_REF>	.	.	END=386391	GT:DP:GQ:MIN_DP:PL	0/0:2:6:2:0,6,78
I	386846	.	T	<NON_REF>	.	.	END=386846	GT:DP:GQ:MIN_DP:PL	0/0:1:0:1:0,0,0
I	387165	.	C	<NON_REF>	.	.	END=387165	GT:DP:GQ:MIN_DP:PL	0/0:2:0:2:0,0,0
I	387440	.	A	<NON_REF>	.	.	END=387440	GT:DP:GQ:MIN_DP:PL	0/0:1:3:1:0,3,39
I	387623	.	T	<NON_REF>	.	.	END=387623	GT:DP:GQ:MIN_DP:PL	0/0:7:21:7:0,21,271
I	387642	.	T	<NON_REF>	.	.	END=387642	GT:DP:GQ:MIN_DP:PL	0/0:7:12:7:0,12,180
I	388323	.	A	<NON_REF>	.	.	END=388323	GT:DP:GQ:MIN_DP:PL	0/0:2:6:2:0,6,78
I	388927	.	A	<NON_REF>	.	.	END=388927	GT:DP:GQ:MIN_DP:PL	0/0:12:18:12:0,18,270
I	388955	.	T	<NON_REF>	.	.	END=388955	GT:DP:GQ:MIN_DP:PL	0/0:9:27:9:0,27,349
I	389037	.	C	<NON_REF>	.	.	END=389037	GT:DP:GQ:MIN_DP:PL	0/0:0:0:0:0,0,0
I	389220	.	G	<NON_REF>	.	.	END=389220	GT:DP:GQ:MIN_DP:PL	0/0:5:15:5:0,15,186
I	389251	.	T	<NON_REF>	.	.	END=389251	GT:DP:GQ:MIN_DP:PL	0/0:8:21:8:0,21,315
I	389417	.	T	<NON_REF>	.	.	END=389417	GT:DP:GQ:MIN_DP:PL	0/0:1:3:1:0,3,31
I	389826	.	G	<NON_REF>	.	.	END=389826	GT:DP:GQ:MIN_DP:PL	0/0:5:15:5:0,15,194
I	389853	.	G	<NON_REF>	.	.	END=389853	GT:DP:GQ:MIN_DP:PL	0/0:2:6:2:0,6,78
I	390003	.	A	<NON_REF>	.	.	END=390003	GT:DP:GQ:MIN_DP:PL	0/0:1:3:1:0,3,39
I	390024	.	A	<NON_REF>	.	.	END=390024	GT:DP:GQ:MIN_DP:PL	0/0:1:3:1:0,3,39
I	390374	.	T	<NON_REF>	.	.	END=390374	GT:DP:GQ:MIN_DP:PL	0/0:9:27:9:0,27,349
I	390714	.	G	<NON_REF>	.	.	END=390714	GT:DP:GQ:MIN_DP:PL	0/0:13:36:13:0,36,540
I	391294	.	C	<NON_REF>	.	.	END=391294	GT:DP:GQ:MIN_DP:PL	0/0:0:0:0:0,0,0
I	391505	.	C	<NON_REF>	.	.	END=391505	GT:DP:GQ:MIN_DP:PL	0/0:13:36:13:0,36,540
I	391555	.	T	<NON_REF>	.	.	END=391555	GT:DP:GQ:MIN_DP:PL	0/0:4:3:4:0,3,45
I	391586	.	G	<NON_REF>	.	.	END=391586	GT:DP:GQ:MIN_DP:PL	0/0:2:6:2:0,6,78
I	391859	.	A	<NON_REF>	.	.	END=391859	GT:DP:GQ:MIN_DP:PL	0/0:3:6:3:0,6,90
I	392329	.	G	<NON_REF>	.	.	END=392329	GT:DP:GQ:MIN_DP:PL	0/0:8:9:8:0,9,135
I	392688	.	A	<NON_REF>	.	.	END=392688	GT:DP:GQ:MIN_DP:PL	0/0:5:9:5:0,9,135
I	392953	.	T	<NON_REF>	.	.	END=392953	GT:DP:GQ:MIN_DP:PL	0/0:8:18:8:0,18,270
I	393769	.	A	<NON_REF>	.	.	END=393769	GT:DP:GQ:MIN_DP:PL	0/0:2:3:2:0,3,45
I	393776	.	A	<NON_REF>	.	.	END=393776	GT:DP:GQ:MIN_DP:PL	0/0:2:6:2:0,6,78
I	394557	.	T	<NON_REF>	.	.	END=394557	GT:DP:GQ:MIN_DP:PL	0/0:11:30:11:0,30,450
I	394650	.	C	<NON_REF>	.	.	END=394650	GT:DP:GQ:MIN_DP:PL	0/0:3:9:3:0,9,86
I	394729	.	A	<NON_REF>	.	.	END=394729	GT:DP:GQ:MIN_DP:PL	0/0:13:36:13:0,36,540
I	395275	.	G	<NON_REF>	.	.	END=395275	GT:DP:GQ:MIN_DP:PL	0/0:15:18:15:0,18,270
I	395420	.	T	<NON_REF>	.	.	END=395420	GT:DP:GQ:MIN_DP:PL	0/0:5:12:5:0,12,180
I	395973	.	T	<NON_REF>	.	.	END=395973	GT:DP:GQ:MIN_DP:PL	0/0:10:27:10:0,27,405
I	396268	.	C	<NON_REF>	.	.	END=396268	GT:DP:GQ:MIN_DP:PL	0/0:13:24:13:0,24,360
I	396346	.	G	<NON_REF>	.	.	END=396346	GT:DP:GQ:MIN_DP:PL	0/0:4:0:4:0,0,55
I	398030	.	A	<NON_REF>	.	.	END=398030	GT:DP:GQ:MIN_DP:PL	0/0:7:15:7:0,15,225
I	398036	.	G	<NON_REF>	.	.	END=398036	GT:DP:GQ:MIN_DP:PL	0/0:6:15:6:0,15,225
I	398634	.	C	<NON_REF>	.	.	END=398634	GT:DP:GQ:MIN_DP:PL	0/0:1:3:1:0,3,39
I	399385	.	G	<NON_REF>	.	.	END=399385	GT:DP:GQ:MIN_DP:PL	0/0:1:3:1:0,3,39
I	399858	.	C	<NON_REF>	.	.	END=399858	GT:DP:GQ:MIN_DP:PL	0/0:6:15:6:0,15,225
I	400146	.	A	<NON_REF>	.	.	END=400146	GT:DP:GQ:MIN_DP:PL	0/0:3:3:3:0,3,45
I	400257	.	T	<NON_REF>	.	.	END=400257	GT:DP:GQ:MIN_DP:PL	0/0:2:6:2:0,6,78
I	400852	.	A	<NON_REF>	.	.	END=400852	GT:DP:GQ:MIN_DP:PL	0/0:5:15:5:0,15,194
I	401135	.	A	<NON_REF>	.	.	END=401135	GT:DP:GQ:MIN_DP:PL	0/0:2:6:2:0,6,78
I	401275	.	A	<NON_REF>	.	.	END=401275	GT:DP:GQ:MIN_DP:PL	0/0:3:9:3:0,9,116
I	401278	.	A	<NON_REF>	.	.	END=401278	GT:DP:GQ:MIN_DP:PL	0/0:4:12:4:0,12,155
I	401281	.	G	<NON_REF>	.	.	END=401281	GT:DP:GQ:MIN_DP:PL	0/0:4:12:4:0,12,155
I	401301	.	T	<NON_REF>	.	.	END=401301	GT:DP:GQ:MIN_DP:PL	0/0:5:12:5:0,12,180
I	401819	.	G	<NON_REF>	.	.	END=401819	GT:DP:GQ:MIN_DP:PL	0/0:4:12:4:0,12,155
I	403503	.	T	<NON_REF>	.	.	END=403503	GT:DP:GQ:MIN_DP:PL	0/0:4:12:4:0,12,155
I	404082	.	A	<NON_REF>	.	.	END=404082	GT:DP:GQ:MIN_DP:PL	0/0:9:24:9:0,24,360
I	404204	.	C	<NON_REF>	.	.	END=404204	GT:DP:GQ:MIN_DP:PL	0/0:2:6:2:0,6,78
I	404220	.	G	<NON_REF>	.	.	END=404220	GT:DP:GQ:MIN_DP:PL	0/0:5:15:5:0,15,186
I	404702	.	C	<NON_REF>	.	.	END=404702	GT:DP:GQ:MIN_DP:PL	0/0:2:3:2:0,3,45
I	404810	.	T	<NON_REF>	.	.	END=404810	GT:DP:GQ:MIN_DP:PL	0/0:5:15:5:0,15,194
I	405124	.	A	<NON_REF>	.	.	END=405124	GT:DP:GQ:MIN_DP:PL	0/0:1:0:1:0,0,0
I	405474	.	G	<NON_REF>	.	.	END=405474	GT:DP:GQ:MIN_DP:PL	0/0:2:0:2:0,0,0
I	405710	.	G	<NON_REF>	.	.	END=405710	GT:DP:GQ:MIN_DP:PL	0/0:1:3:1:0,3,39
I	405817	.	A	<NON_REF>	.	.	END=405817	GT:DP:GQ:MIN_DP:PL	0/0:4:6:4:0,6,90
I	405898	.	A	<NON_REF>	.	.	END=405898	GT:DP:GQ:MIN_DP:PL	0/0:5:15:5:0,15,194
I	406615	.	A	<NON_REF>	.	.	END=406615	GT:DP:GQ:MIN_DP:PL	0/0:0:0:0:0,0,0
I	406633	.	G	<NON_REF>	.	.	END=406633	GT:DP:GQ:MIN_DP:PL	0/0:0:0:0:0,0,0
I	406738	.	T	<NON_REF>	.	.	END=406738	GT:DP:GQ:MIN_DP:PL	0/0:2:3:2:0,3,45
I	407349	.	C	<NON_REF>	.	.	END=407349	GT:DP:GQ:MIN_DP:PL	0/0:4:9:4:0,9,135
I	407751	.	G	<NON_REF>	.	.	END=407751	GT:DP:GQ:MIN_DP:PL	0/0:2:6:2:0,6,78
I	407793	.	G	<NON_REF>	.	.	END=407793	GT:DP:GQ:MIN_DP:PL	0/0:4:12:4:0,12,139
I	407858	.	A	<NON_REF>	.	.	END=407858	GT:DP:GQ:MIN_DP:PL	0/0:4:0:4:0,0,86
I	407864	.	T	<NON_REF>	.	.	END=407864	GT:DP:GQ:MIN_DP:PL	0/0:3:9:3:0,9,116
I	408117	.	T	<NON_REF>	.	.	END=408117	GT:DP:GQ:MIN_DP:PL	0/0:2:6:2:0,6,78
I	408212	.	T	<NON_REF>	.	.	END=408212	GT:DP:GQ:MIN_DP:PL	0/0:1:0:1:0,0,0
I	408284	.	A	<NON_REF>	.	.	END=408284	GT:DP:GQ:MIN_DP:PL	0/0:2:3:2:0,3,45
I	408325	.	G	<NON_REF>	.	.	END=408325	GT:DP:GQ:MIN_DP:PL	0/0:5:12:5:0,12,180
I	408443	.	C	<NON_REF>	.	.	END=408443	GT:DP:GQ:MIN_DP:PL	0/0:4:12:4:0,12,155
I	408457	.	G	<NON_REF>	.	.	END=408457	GT:DP:GQ:MIN_DP:PL	0/0:4:9:4:0,9,135
I	408492	.	A	<NON_REF>	.	.	END=408492	GT:DP:GQ:MIN_DP:PL	0/0:1:0:1:0,0,0
I	408666	.	A	<NON_REF>	.	.	END=408666	GT:DP:GQ:MIN_DP:PL	0/0:7:12:7:0,12,180
I	408994	.	A	<NON_REF>	.	.	END=408994	GT:DP:GQ:MIN_DP:PL	0/0:14:27:14:0,27,405
I	409312	.	G	<NON_REF>	.	.	END=409312	GT:DP:GQ:MIN_DP:PL	0/0:7:18:7:0,18,270
I	409464	.	C	<NON_REF>	.	.	END=409464	GT:DP:GQ:MIN_DP:PL	0/0:0:0:0:0,0,0
I	409496	.	T	<NON_REF>	.	.	END=409496	GT:DP:GQ:MIN_DP:PL	0/0:1:3:1:0,3,39
I	409621	.	T	<NON_REF>	.	.	END=409621	GT:DP:GQ:MIN_DP:PL	0/0:4:9:4:0,9,135
I	409627	.	A	<NON_REF>	.	.	END=409627	GT:DP:GQ:MIN_DP:PL	0/0:3:9:3:0,9,116
I	409915	.	A	<NON_REF>	.	.	END=409915	GT:DP:GQ:MIN_DP:PL	0/0:0:0:0:0,0,0
I	410710	.	G	<NON_REF>	.	.	END=410710	GT:DP:GQ:MIN_DP:PL	0/0:3:9:3:0,9,116
I	411007	.	A	<NON_REF>	.	.	END=411007	GT:DP:GQ:MIN_DP:PL	0/0:0:0:0:0,0,0
I	411180	.	A	<NON_REF>	.	.	END=411180	GT:DP:GQ:MIN_DP:PL	0/0:1:3:1:0,3,39
I	411192	.	A	<NON_REF>	.	.	END=411192	GT:DP:GQ:MIN_DP:PL	0/0:1:3:1:0,3,39
I	411779	.	T	<NON_REF>	.	.	END=411779	GT:DP:GQ:MIN_DP:PL	0/0:7:18:7:0,18,270
I	412018	.	T	<NON_REF>	.	.	END=412018	GT:DP:GQ:MIN_DP:PL	0/0:1:3:1:0,3,39
I	412112	.	G	<NON_REF>	.	.	END=412112	GT:DP:GQ:MIN_DP:PL	0/0:1:3:1:0,3,39
I	412334	.	T	<NON_REF>	.	.	END=412334	GT:DP:GQ:MIN_DP:PL	0/0:2:3:2:0,3,45
I	412814	.	A	<NON_REF>	.	.	END=412814	GT:DP:GQ:MIN_DP:PL	0/0:1:3:1:0,3,16
I	413564	.	G	<NON_REF>	.	.	END=413564	GT:DP:GQ:MIN_DP:PL	0/0:13:22:13:0,22,380
I	413940	.	G	<NON_REF>	.	.	END=413940	GT:DP:GQ:MIN_DP:PL	0/0:5:3:5:0,3,45
I	414537	.	A	<NON_REF>	.	.	END=414537	GT:DP:GQ:MIN_DP:PL	0/0:7:12:7:0,12,180
I	414969	.	T	<NON_REF>	.	.	END=414969	GT:DP:GQ:MIN_DP:PL	0/0:1:3:1:0,3,39
I	415448	.	G	<NON_REF>	.	.	END=415448	GT:DP:GQ:MIN_DP:PL	0/0:5:12:5:0,12,180
I	416586	.	A	<NON_REF>	.	.	END=416586	GT:DP:GQ:MIN_DP:PL	0/0:4:12:4:0,12,155
I	416706	.	A	<NON_REF>	.	.	END=416706	GT:DP:GQ:MIN_DP:PL	0/0:9:15:9:0,15,225
I	416944	.	C	<NON_REF>	.	.	END=416944	GT:DP:GQ:MIN_DP:PL	0/0:6:9:6:0,9,135
I	417790	.	A	<NON_REF>	.	.	END=417790	GT:DP:GQ:MIN_DP:PL	0/0:18:36:18:0,36,540
I	418228	.	C	<NON_REF>	.	.	END=418228	GT:DP:GQ:MIN_DP:PL	0/0:13:30:13:0,30,450
I	418322	.	C	<NON_REF>	.	.	END=418322	GT:DP:GQ:MIN_DP:PL	0/0:8:21:8:0,21,315
I	418363	.	G	<NON_REF>	.	.	END=418363	GT:DP:GQ:MIN_DP:PL	0/0:7:6:7:0,6,90
I	418614	.	A	<NON_REF>	.	.	END=418615	GT:DP:GQ:MIN_DP:PL	0/0:9:24:9:0,24,360
I	418819	.	A	<NON_REF>	.	.	END=418819	GT:DP:GQ:MIN_DP:PL	0/0:5:15:5:0,15,194
I	418820	.	A	<NON_REF>	.	.	END=418820	GT:DP:GQ:MIN_DP:PL	0/0:6:18:6:0,18,233
I	418907	.	A	<NON_REF>	.	.	END=418907	GT:DP:GQ:MIN_DP:PL	0/0:18:42:18:0,42,630
I	418977	.	C	<NON_REF>	.	.	END=418977	GT:DP:GQ:MIN_DP:PL	0/0:18:48:18:0,48,720
I	419469	.	T	<NON_REF>	.	.	END=419469	GT:DP:GQ:MIN_DP:PL	0/0:9:6:9:0,6,90
I	420233	.	C	<NON_REF>	.	.	END=420233	GT:DP:GQ:MIN_DP:PL	0/0:13:21:13:0,21,315
I	421233	.	T	<NON_REF>	.	.	END=421233	GT:DP:GQ:MIN_DP:PL	0/0:8:21:8:0,21,315
I	421319	.	A	<NON_REF>	.	.	END=421319	GT:DP:GQ:MIN_DP:PL	0/0:4:9:4:0,9,135
I	421370	.	A	<NON_REF>	.	.	END=421370	GT:DP:GQ:MIN_DP:PL	0/0:2:6:2:0,6,70
I	422076	.	A	<NON_REF>	.	.	END=422076	GT:DP:GQ:MIN_DP:PL	0/0:5:15:5:0,15,194
I	423013	.	C	<NON_REF>	.	.	END=423013	GT:DP:GQ:MIN_DP:PL	0/0:10:27:10:0,27,405
I	423261	.	G	<NON_REF>	.	.	END=423261	GT:DP:GQ:MIN_DP:PL	0/0:3:9:3:0,9,116
I	423333	.	A	<NON_REF>	.	.	END=423333	GT:DP:GQ:MIN_DP:PL	0/0:4:9:4:0,9,135
I	424222	.	T	<NON_REF>	.	.	END=424222	GT:DP:GQ:MIN_DP:PL	0/0:8:15:8:0,15,225
I	424429	.	C	<NON_REF>	.	.	END=424429	GT:DP:GQ:MIN_DP:PL	0/0:3:3:3:0,3,45
I	424435	.	C	<NON_REF>	.	.	END=424435	GT:DP:GQ:MIN_DP:PL	0/0:2:3:2:0,3,45
I	424787	.	T	<NON_REF>	.	.	END=424787	GT:DP:GQ:MIN_DP:PL	0/0:7:21:7:0,21,271
I	425007	.	T	<NON_REF>	.	.	END=425007	GT:DP:GQ:MIN_DP:PL	0/0:7:4:7:0,4,216
I	425629	.	C	<NON_REF>	.	.	END=425629	GT:DP:GQ:MIN_DP:PL	0/0:11:24:11:0,24,360
I	425635	.	G	<NON_REF>	.	.	END=425635	GT:DP:GQ:MIN_DP:PL	0/0:11:30:11:0,30,450
I	425964	.	T	<NON_REF>	.	.	END=425964	GT:DP:GQ:MIN_DP:PL	0/0:11:21:11:0,21,315
I	426448	.	C	<NON_REF>	.	.	END=426448	GT:DP:GQ:MIN_DP:PL	0/0:3:6:3:0,6,90
I	428506	.	T	<NON_REF>	.	.	END=428506	GT:DP:GQ:MIN_DP:PL	0/0:1:3:1:0,3,39
I	428741	.	C	<NON_REF>	.	.	END=428741	GT:DP:GQ:MIN_DP:PL	0/0:13:27:13:0,27,405
I	429169	.	A	<NON_REF>	.	.	END=429169	GT:DP:GQ:MIN_DP:PL	0/0:7:18:7:0,18,270
I	429641	.	G	<NON_REF>	.	.	END=429641	GT:DP:GQ:MIN_DP:PL	0/0:3:9:3:0,9,116
I	431728	.	A	<NON_REF>	.	.	END=431728	GT:DP:GQ:MIN_DP:PL	0/0:3:9:3:0,9,116
I	431998	.	G	<NON_REF>	.	.	END=431998	GT:DP:GQ:MIN_DP:PL	0/0:2:6:2:0,6,78
I	432213	.	A	<NON_REF>	.	.	END=432213	GT:DP:GQ:MIN_DP:PL	0/0:4:12:4:0,12,155
I	433237	.	C	<NON_REF>	.	.	END=433237	GT:DP:GQ:MIN_DP:PL	0/0:3:6:3:0,6,90
I	433736	.	A	<NON_REF>	.	.	END=433736	GT:DP:GQ:MIN_DP:PL	0/0:6:18:6:0,18,233
I	433868	.	C	<NON_REF>	.	.	END=433868	GT:DP:GQ:MIN_DP:PL	0/0:6:1:6:0,1,177
I	433887	.	C	<NON_REF>	.	.	END=433887	GT:DP:GQ:MIN_DP:PL	0/0:9:24:9:0,24,360
I	434169	.	T	<NON_REF>	.	.	END=434169	GT:DP:GQ:MIN_DP:PL	0/0:4:12:4:0,12,155
I	434175	.	A	<NON_REF>	.	.	END=434175	GT:DP:GQ:MIN_DP:PL	0/0:4:12:4:0,12,155
I	434212	.	C	<NON_REF>	.	.	END=434212	GT:DP:GQ:MIN_DP:PL	0/0:3:3:3:0,3,45
I	434946	.	G	<NON_REF>	.	.	END=434946	GT:DP:GQ:MIN_DP:PL	0/0:8:12:8:0,12,180
I	435153	.	T	<NON_REF>	.	.	END=435153	GT:DP:GQ:MIN_DP:PL	0/0:11:27:11:0,27,405
I	435178	.	C	<NON_REF>	.	.	END=435178	GT:DP:GQ:MIN_DP:PL	0/0:6:18:6:0,18,233
I	435384	.	T	<NON_REF>	.	.	END=435384	GT:DP:GQ:MIN_DP:PL	0/0:1:0:1:0,0,0
I	435731	.	A	<NON_REF>	.	.	END=435731	GT:DP:GQ:MIN_DP:PL	0/0:10:24:10:0,24,360
I	435733	.	A	<NON_REF>	.	.	END=435733	GT:DP:GQ:MIN_DP:PL	0/0:11:27:11:0,27,405
I	435853	.	G	<NON_REF>	.	.	END=435853	GT:DP:GQ:MIN_DP:PL	0/0:4:9:4:0,9,135
I	437083	.	T	<NON_REF>	.	.	END=437083	GT:DP:GQ:MIN_DP:PL	0/0:10:27:10:0,27,405
I	437415	.	G	<NON_REF>	.	.	END=437415	GT:DP:GQ:MIN_DP:PL	0/0:22:42:22:0,42,630
I	437879	.	G	<NON_REF>	.	.	END=437879	GT:DP:GQ:MIN_DP:PL	0/0:4:9:4:0,9,135
I	438527	.	A	<NON_REF>	.	.	END=438527	GT:DP:GQ:MIN_DP:PL	0/0:6:15:6:0,15,225
I	438950	.	G	<NON_REF>	.	.	END=438950	GT:DP:GQ:MIN_DP:PL	0/0:6:18:6:0,18,233
I	438971	.	C	<NON_REF>	.	.	END=438971	GT:DP:GQ:MIN_DP:PL	0/0:7:15:7:0,15,225
I	439576	.	G	<NON_REF>	.	.	END=439576	GT:DP:GQ:MIN_DP:PL	0/0:18:45:18:0,45,675
I	439704	.	C	<NON_REF>	.	.	END=439704	GT:DP:GQ:MIN_DP:PL	0/0:5:12:5:0,12,180
I	440087	.	A	<NON_REF>	.	.	END=440087	GT:DP:GQ:MIN_DP:PL	0/0:8:3:8:0,3,45
I	440379	.	G	<NON_REF>	.	.	END=440379	GT:DP:GQ:MIN_DP:PL	0/0:6:9:6:0,9,135
I	441418	.	A	<NON_REF>	.	.	END=441418	GT:DP:GQ:MIN_DP:PL	0/0:12:27:12:0,27,405
I	441770	.	A	<NON_REF>	.	.	END=441770	GT:DP:GQ:MIN_DP:PL	0/0:10:0:10:0,0,310
I	442343	.	C	<NON_REF>	.	.	END=442343	GT:DP:GQ:MIN_DP:PL	0/0:18:48:18:0,48,720
I	442764	.	C	<NON_REF>	.	.	END=442764	GT:DP:GQ:MIN_DP:PL	0/0:11:27:11:0,27,405
I	443059	.	G	<NON_REF>	.	.	END=443059	GT:DP:GQ:MIN_DP:PL	0/0:11:30:11:0,30,450
I	443095	.	T	<NON_REF>	.	.	END=443095	GT:DP:GQ:MIN_DP:PL	0/0:9:24:9:0,24,360
I	443150	.	A	<NON_REF>	.	.	END=443150	GT:DP:GQ:MIN_DP:PL	0/0:2:6:2:0,6,78
I	443155	.	T	<NON_REF>	.	.	END=443155	GT:DP:GQ:MIN_DP:PL	0/0:4:12:4:0,12,139
I	444443	.	T	<NON_REF>	.	.	END=444443	GT:DP:GQ:MIN_DP:PL	0/0:0:0:0:0,0,0
I	444575	.	T	<NON_REF>	.	.	END=444575	GT:DP:GQ:MIN_DP:PL	0/0:1:0:1:0,0,0
I	444766	.	G	<NON_REF>	.	.	END=444766	GT:DP:GQ:MIN_DP:PL	0/0:9:21:9:0,21,315
I	445227	.	C	<NON_REF>	.	.	END=445227	GT:DP:GQ:MIN_DP:PL	0/0:1:3:1:0,3,39
I	445436	.	T	<NON_REF>	.	.	END=445436	GT:DP:GQ:MIN_DP:PL	0/0:2:6:2:0,6,78
I	445883	.	C	<NON_REF>	.	.	END=445883	GT:DP:GQ:MIN_DP:PL	0/0:4:0:4:0,0,78
I	446285	.	A	<NON_REF>	.	.	END=446285	GT:DP:GQ:MIN_DP:PL	0/0:5:12:5:0,12,180
I	446903	.	A	<NON_REF>	.	.	END=446903	GT:DP:GQ:MIN_DP:PL	0/0:2:6:2:0,6,78
I	448207	.	G	<NON_REF>	.	.	END=448207	GT:DP:GQ:MIN_DP:PL	0/0:20:51:20:0,51,765
I	448238	.	C	<NON_REF>	.	.	END=448238	GT:DP:GQ:MIN_DP:PL	0/0:17:27:17:0,27,405
I	448554	.	T	<NON_REF>	.	.	END=448554	GT:DP:GQ:MIN_DP:PL	0/0:0:0:0:0,0,0
I	449216	.	T	<NON_REF>	.	.	END=449216	GT:DP:GQ:MIN_DP:PL	0/0:10:18:10:0,18,270
I	449396	.	C	<NON_REF>	.	.	END=449396	GT:DP:GQ:MIN_DP:PL	0/0:8:18:8:0,18,270
I	449400	.	T	<NON_REF>	.	.	END=449400	GT:DP:GQ:MIN_DP:PL	0/0:8:18:8:0,18,270
I	450096	.	A	<NON_REF>	.	.	END=450096	GT:DP:GQ:MIN_DP:PL	0/0:1:3:1:0,3,39
I	450418	.	T	<NON_REF>	.	.	END=450418	GT:DP:GQ:MIN_DP:PL	0/0:9:24:9:0,24,360
I	450869	.	T	<NON_REF>	.	.	END=450869	GT:DP:GQ:MIN_DP:PL	0/0:4:12:4:0,12,155
I	451133	.	A	<NON_REF>	.	.	END=451133	GT:DP:GQ:MIN_DP:PL	0/0:2:3:2:0,3,45
I	451275	.	T	<NON_REF>	.	.	END=451275	GT:DP:GQ:MIN_DP:PL	0/0:4:12:4:0,12,147
I	451478	.	T	<NON_REF>	.	.	END=451478	GT:DP:GQ:MIN_DP:PL	0/0:12:0:12:0,0,380
I	451774	.	A	<NON_REF>	.	.	END=451774	GT:DP:GQ:MIN_DP:PL	0/0:10:24:10:0,24,360
I	453602	.	C	<NON_REF>	.	.	END=453602	GT:DP:GQ:MIN_DP:PL	0/0:7:21:7:0,21,255
I	454409	.	A	<NON_REF>	.	.	END=454409	GT:DP:GQ:MIN_DP:PL	0/0:1:3:1:0,3,39
I	455121	.	T	<NON_REF>	.	.	END=455121	GT:DP:GQ:MIN_DP:PL	0/0:3:9:3:0,9,116
I	455969	.	A	<NON_REF>	.	.	END=455969	GT:DP:GQ:MIN_DP:PL	0/0:2:6:2:0,6,70
I	456098	.	T	<NON_REF>	.	.	END=456098	GT:DP:GQ:MIN_DP:PL	0/0:0:0:0:0,0,0
I	456145	.	A	<NON_REF>	.	.	END=456145	GT:DP:GQ:MIN_DP:PL	0/0:0:0:0:0,0,0
I	456323	.	G	<NON_REF>	.	.	END=456323	GT:DP:GQ:MIN_DP:PL	0/0:0:0:0:0,0,0
I	456681	.	A	<NON_REF>	.	.	END=456681	GT:DP:GQ:MIN_DP:PL	0/0:3:9:3:0,9,108
I	460657	.	C	<NON_REF>	.	.	END=460657	GT:DP:GQ:MIN_DP:PL	0/0:1:3:1:0,3,39
I	461567	.	C	<NON_REF>	.	.	END=461567	GT:DP:GQ:MIN_DP:PL	0/0:19:39:19:0,39,585
I	461687	.	T	<NON_REF>	.	.	END=461687	GT:DP:GQ:MIN_DP:PL	0/0:8:24:8:0,24,310
I	462219	.	A	<NON_REF>	.	.	END=462219	GT:DP:GQ:MIN_DP:PL	0/0:3:0:3:0,0,39
I	462550	.	T	<NON_REF>	.	.	END=462550	GT:DP:GQ:MIN_DP:PL	0/0:22:48:22:0,48,720
I	462687	.	A	<NON_REF>	.	.	END=462687	GT:DP:GQ:MIN_DP:PL	0/0:17:39:17:0,39,585
I	463475	.	T	<NON_REF>	.	.	END=463475	GT:DP:GQ:MIN_DP:PL	0/0:3:9:3:0,9,116
I	463653	.	G	<NON_REF>	.	.	END=463653	GT:DP:GQ:MIN_DP:PL	0/0:3:6:3:0,6,90
I	463930	.	T	<NON_REF>	.	.	END=463930	GT:DP:GQ:MIN_DP:PL	0/0:7:9:7:0,9,135
I	463944	.	G	<NON_REF>	.	.	END=463944	GT:DP:GQ:MIN_DP:PL	0/0:3:3:3:0,3,45
I	463947	.	T	<NON_REF>	.	.	END=463947	GT:DP:GQ:MIN_DP:PL	0/0:4:9:4:0,9,135
I	464407	.	G	<NON_REF>	.	.	END=464407	GT:DP:GQ:MIN_DP:PL	0/0:11:15:11:0,15,225
I	464832	.	G	<NON_REF>	.	.	END=464832	GT:DP:GQ:MIN_DP:PL	0/0:13:27:13:0,27,405
I	464861	.	T	<NON_REF>	.	.	END=464861	GT:DP:GQ:MIN_DP:PL	0/0:9:21:9:0,21,315
I	465024	.	T	<NON_REF>	.	.	END=465024	GT:DP:GQ:MIN_DP:PL	0/0:9:27:9:0,27,349
I	465076	.	T	<NON_REF>	.	.	END=465076	GT:DP:GQ:MIN_DP:PL	0/0:15:45:15:0,45,553
I	465302	.	A	<NON_REF>	.	.	END=465302	GT:DP:GQ:MIN_DP:PL	0/0:1:0:1:0,0,0
I	466070	.	C	<NON_REF>	.	.	END=466070	GT:DP:GQ:MIN_DP:PL	0/0:9:21:9:0,21,315
I	466210	.	T	<NON_REF>	.	.	END=466210	GT:DP:GQ:MIN_DP:PL	0/0:5:3:5:0,3,45
I	467142	.	T	<NON_REF>	.	.	END=467142	GT:DP:GQ:MIN_DP:PL	0/0:3:6:3:0,6,90
I	467225	.	A	<NON_REF>	.	.	END=467225	GT:DP:GQ:MIN_DP:PL	0/0:11:30:11:0,30,450
I	467876	.	T	<NON_REF>	.	.	END=467876	GT:DP:GQ:MIN_DP:PL	0/0:6:18:6:0,18,233
I	468310	.	G	<NON_REF>	.	.	END=468310	GT:DP:GQ:MIN_DP:PL	0/0:7:21:7:0,21,271
I	468476	.	T	<NON_REF>	.	.	END=468476	GT:DP:GQ:MIN_DP:PL	0/0:8:24:8:0,24,310
I	468547	.	C	<NON_REF>	.	.	END=468547	GT:DP:GQ:MIN_DP:PL	0/0:6:12:6:0,12,180
I	468579	.	G	<NON_REF>	.	.	END=468579	GT:DP:GQ:MIN_DP:PL	0/0:14:3:14:0,3,443
I	468639	.	C	<NON_REF>	.	.	END=468639	GT:DP:GQ:MIN_DP:PL	0/0:1:3:1:0,3,39
I	468991	.	G	<NON_REF>	.	.	END=468991	GT:DP:GQ:MIN_DP:PL	0/0:11:17:11:0,17,371
I	469050	.	A	<NON_REF>	.	.	END=469050	GT:DP:GQ:MIN_DP:PL	0/0:18:45:18:0,45,675
I	469187	.	T	<NON_REF>	.	.	END=469187	GT:DP:GQ:MIN_DP:PL	0/0:1:3:1:0,3,39
I	469334	.	A	<NON_REF>	.	.	END=469334	GT:DP:GQ:MIN_DP:PL	0/0:8:21:8:0,21,315
I	469749	.	C	<NON_REF>	.	.	END=469749	GT:DP:GQ:MIN_DP:PL	0/0:4:9:4:0,9,135
I	469828	.	A	<NON_REF>	.	.	END=469828	GT:DP:GQ:MIN_DP:PL	0/0:9:11:9:0,11,294
I	470029	.	G	<NON_REF>	.	.	END=470029	GT:DP:GQ:MIN_DP:PL	0/0:6:18:6:0,18,225
I	470146	.	C	<NON_REF>	.	.	END=470146	GT:DP:GQ:MIN_DP:PL	0/0:13:39:13:0,39,482
I	470266	.	C	<NON_REF>	.	.	END=470266	GT:DP:GQ:MIN_DP:PL	0/0:4:12:4:0,12,155
I	471327	.	G	<NON_REF>	.	.	END=471327	GT:DP:GQ:MIN_DP:PL	0/0:7:12:7:0,12,180
I	473348	.	A	<NON_REF>	.	.	END=473348	GT:DP:GQ:MIN_DP:PL	0/0:4:12:4:0,12,155
I	473465	.	C	<NON_REF>	.	.	END=473465	GT:DP:GQ:MIN_DP:PL	0/0:2:6:2:0,6,70
I	473818	.	A	<NON_REF>	.	.	END=473818	GT:DP:GQ:MIN_DP:PL	0/0:8:15:8:0,15,225
I	473994	.	A	<NON_REF>	.	.	END=473994	GT:DP:GQ:MIN_DP:PL	0/0:8:18:8:0,18,270
I	474308	.	T	<NON_REF>	.	.	END=474309	GT:DP:GQ:MIN_DP:PL	0/0:9:27:9:0,27,319
I	475570	.	T	<NON_REF>	.	.	END=475570	GT:DP:GQ:MIN_DP:PL	0/0:11:27:11:0,27,405
I	475642	.	A	<NON_REF>	.	.	END=475642	GT:DP:GQ:MIN_DP:PL	0/0:11:0:11:0,0,341
I	476134	.	A	<NON_REF>	.	.	END=476134	GT:DP:GQ:MIN_DP:PL	0/0:3:0:3:0,0,0
I	476155	.	G	<NON_REF>	.	.	END=476155	GT:DP:GQ:MIN_DP:PL	0/0:1:3:1:0,3,39
I	476186	.	T	<NON_REF>	.	.	END=476186	GT:DP:GQ:MIN_DP:PL	0/0:1:0:1:0,0,0
I	476717	.	G	<NON_REF>	.	.	END=476717	GT:DP:GQ:MIN_DP:PL	0/0:7:0:7:0,0,194
I	476922	.	A	<NON_REF>	.	.	END=476922	GT:DP:GQ:MIN_DP:PL	0/0:4:0:4:0,0,78
I	479525	.	A	<NON_REF>	.	.	END=479525	GT:DP:GQ:MIN_DP:PL	0/0:20:57:20:0,57,855
I	480457	.	A	<NON_REF>	.	.	END=480457	GT:DP:GQ:MIN_DP:PL	0/0:14:36:14:0,36,540
I	480595	.	A	<NON_REF>	.	.	END=480595	GT:DP:GQ:MIN_DP:PL	0/0:8:24:8:0,24,310
I	481136	.	G	<NON_REF>	.	.	END=481136	GT:DP:GQ:MIN_DP:PL	0/0:9:24:9:0,24,360
I	481457	.	T	<NON_REF>	.	.	END=481457	GT:DP:GQ:MIN_DP:PL	0/0:12:27:12:0,27,405
I	481691	.	G	<NON_REF>	.	.	END=481691	GT:DP:GQ:MIN_DP:PL	0/0:4:9:4:0,9,135
I	481970	.	T	<NON_REF>	.	.	END=481970	GT:DP:GQ:MIN_DP:PL	0/0:6:1:6:0,1,177
I	482015	.	A	<NON_REF>	.	.	END=482015	GT:DP:GQ:MIN_DP:PL	0/0:4:3:4:0,3,45
I	482487	.	T	<NON_REF>	.	.	END=482487	GT:DP:GQ:MIN_DP:PL	0/0:14:18:14:0,18,270
I	483059	.	C	<NON_REF>	.	.	END=483059	GT:DP:GQ:MIN_DP:PL	0/0:13:36:13:0,36,540
I	483061	.	T	<NON_REF>	.	.	END=483061	GT:DP:GQ:MIN_DP:PL	0/0:13:30:13:0,30,450
I	483336	.	C	<NON_REF>	.	.	END=483336	GT:DP:GQ:MIN_DP:PL	0/0:8:18:8:0,18,270
I	483395	.	C	<NON_REF>	.	.	END=483395	GT:DP:GQ:MIN_DP:PL	0/0:6:18:6:0,18,225
I	483407	.	C	<NON_REF>	.	.	END=483407	GT:DP:GQ:MIN_DP:PL	0/0:7:18:7:0,18,270
I	483770	.	G	<NON_REF>	.	.	END=483770	GT:DP:GQ:MIN_DP:PL	0/0:11:27:11:0,27,405
I	483860	.	T	<NON_REF>	.	.	END=483860	GT:DP:GQ:MIN_DP:PL	0/0:11:27:11:0,27,405
I	484323	.	T	<NON_REF>	.	.	END=484323	GT:DP:GQ:MIN_DP:PL	0/0:9:24:9:0,24,360
I	484533	.	T	<NON_REF>	.	.	END=484533	GT:DP:GQ:MIN_DP:PL	0/0:8:21:8:0,21,315
I	484774	.	A	<NON_REF>	.	.	END=484774	GT:DP:GQ:MIN_DP:PL	0/0:7:15:7:0,15,225
I	484823	.	C	<NON_REF>	.	.	END=484823	GT:DP:GQ:MIN_DP:PL	0/0:5:15:5:0,15,194
I	485518	.	T	<NON_REF>	.	.	END=485518	GT:DP:GQ:MIN_DP:PL	0/0:7:15:7:0,15,225
I	486221	.	G	<NON_REF>	.	.	END=486221	GT:DP:GQ:MIN_DP:PL	0/0:9:21:9:0,21,315
I	486231	.	C	<NON_REF>	.	.	END=486231	GT:DP:GQ:MIN_DP:PL	0/0:7:18:7:0,18,270
I	486349	.	G	<NON_REF>	.	.	END=486349	GT:DP:GQ:MIN_DP:PL	0/0:21:60:21:0,60,900
I	486365	.	T	<NON_REF>	.	.	END=486365	GT:DP:GQ:MIN_DP:PL	0/0:16:24:16:0,24,360
I	486374	.	G	<NON_REF>	.	.	END=486374	GT:DP:GQ:MIN_DP:PL	0/0:10:21:10:0,21,315
I	486428	.	T	<NON_REF>	.	.	END=486428	GT:DP:GQ:MIN_DP:PL	0/0:7:18:7:0,18,270
I	486477	.	C	<NON_REF>	.	.	END=486477	GT:DP:GQ:MIN_DP:PL	0/0:8:24:8:0,24,282
I	486842	.	G	<NON_REF>	.	.	END=486842	GT:DP:GQ:MIN_DP:PL	0/0:12:21:12:0,21,315
I	487073	.	C	<NON_REF>	.	.	END=487073	GT:DP:GQ:MIN_DP:PL	0/0:13:39:13:0,39,504
I	487286	.	T	<NON_REF>	.	.	END=487286	GT:DP:GQ:MIN_DP:PL	0/0:8:12:8:0,12,180
I	487341	.	C	<NON_REF>	.	.	END=487341	GT:DP:GQ:MIN_DP:PL	0/0:10:27:10:0,27,405
I	487484	.	T	<NON_REF>	.	.	END=487484	GT:DP:GQ:MIN_DP:PL	0/0:6:18:6:0,18,233
I	487555	.	A	<NON_REF>	.	.	END=487555	GT:DP:GQ:MIN_DP:PL	0/0:9:0:9:0,0,263
I	487785	.	T	TA,<NON_REF>	0.01	.	BaseQRankSum=0.000;ClippingRankSum=0.000;DP=6;ExcessHet=3.0103;MLEAC=1,0;MLEAF=0.500,0.00;MQRankSum=0.000;RAW_MQ=10584.00;ReadPosRankSum=-1.383	GT:AD:DP:GQ:PL:SB	0/1:5,1,0:6:10:10,0,122,25,125,151:2,3,0,1
I	488031	.	A	<NON_REF>	.	.	END=488031	GT:DP:GQ:MIN_DP:PL	0/0:3:6:3:0,6,90
I	488235	.	A	<NON_REF>	.	.	END=488235	GT:DP:GQ:MIN_DP:PL	0/0:9:0:9:0,0,0
I	489189	.	T	<NON_REF>	.	.	END=489189	GT:DP:GQ:MIN_DP:PL	0/0:1:0:1:0,0,0
I	489225	.	G	<NON_REF>	.	.	END=489225	GT:DP:GQ:MIN_DP:PL	0/0:2:6:2:0,6,78
I	489283	.	C	<NON_REF>	.	.	END=489283	GT:DP:GQ:MIN_DP:PL	0/0:9:24:9:0,24,360
I	489393	.	T	<NON_REF>	.	.	END=489393	GT:DP:GQ:MIN_DP:PL	0/0:3:9:3:0,9,116
I	489411	.	A	<NON_REF>	.	.	END=489411	GT:DP:GQ:MIN_DP:PL	0/0:5:9:5:0,9,135
I	489497	.	T	<NON_REF>	.	.	END=489497	GT:DP:GQ:MIN_DP:PL	0/0:7:12:7:0,12,180
I	490383	.	C	<NON_REF>	.	.	END=490383	GT:DP:GQ:MIN_DP:PL	0/0:9:0:9:0,0,227
I	491037	.	T	<NON_REF>	.	.	END=491037	GT:DP:GQ:MIN_DP:PL	0/0:17:48:17:0,48,720
I	491136	.	T	<NON_REF>	.	.	END=491136	GT:DP:GQ:MIN_DP:PL	0/0:1:3:1:0,3,39
I	491766	.	T	<NON_REF>	.	.	END=491766	GT:DP:GQ:MIN_DP:PL	0/0:8:21:8:0,21,315
I	492190	.	C	<NON_REF>	.	.	END=492190	GT:DP:GQ:MIN_DP:PL	0/0:9:24:9:0,24,360
I	492923	.	G	<NON_REF>	.	.	END=492923	GT:DP:GQ:MIN_DP:PL	0/0:4:9:4:0,9,135
I	493655	.	G	<NON_REF>	.	.	END=493655	GT:DP:GQ:MIN_DP:PL	0/0:16:39:16:0,39,585
I	493728	.	T	<NON_REF>	.	.	END=493728	GT:DP:GQ:MIN_DP:PL	0/0:5:6:5:0,6,90
I	494767	.	C	<NON_REF>	.	.	END=494767	GT:DP:GQ:MIN_DP:PL	0/0:8:15:8:0,15,225
I	495135	.	G	<NON_REF>	.	.	END=495135	GT:DP:GQ:MIN_DP:PL	0/0:14:36:14:0,36,540
I	495357	.	G	<NON_REF>	.	.	END=495357	GT:DP:GQ:MIN_DP:PL	0/0:16:33:16:0,33,495
I	495359	.	C	<NON_REF>	.	.	END=495359	GT:DP:GQ:MIN_DP:PL	0/0:15:33:15:0,33,495
I	495372	.	G	<NON_REF>	.	.	END=495373	GT:DP:GQ:MIN_DP:PL	0/0:11:27:10:0,27,405
I	495387	.	A	<NON_REF>	.	.	END=495388	GT:DP:GQ:MIN_DP:PL	0/0:9:21:9:0,21,315
I	495394	.	G	<NON_REF>	.	.	END=495394	GT:DP:GQ:MIN_DP:PL	0/0:8:6:8:0,6,90
I	496228	.	A	<NON_REF>	.	.	END=496228	GT:DP:GQ:MIN_DP:PL	0/0:11:33:11:0,33,426
I	496520	.	C	<NON_REF>	.	.	END=496520	GT:DP:GQ:MIN_DP:PL	0/0:7:12:7:0,12,180
I	496934	.	A	<NON_REF>	.	.	END=496934	GT:DP:GQ:MIN_DP:PL	0/0:11:33:11:0,33,426
I	498029	.	T	<NON_REF>	.	.	END=498029	GT:DP:GQ:MIN_DP:PL	0/0:10:24:10:0,24,360
I	498099	.	A	<NON_REF>	.	.	END=498099	GT:DP:GQ:MIN_DP:PL	0/0:8:21:8:0,21,315
I	498366	.	T	<NON_REF>	.	.	END=498366	GT:DP:GQ:MIN_DP:PL	0/0:3:3:3:0,3,45
I	498919	.	A	<NON_REF>	.	.	END=498919	GT:DP:GQ:MIN_DP:PL	0/0:2:6:2:0,6,70
I	500207	.	T	<NON_REF>	.	.	END=500207	GT:DP:GQ:MIN_DP:PL	0/0:8:24:8:0,24,294
I	500365	.	T	<NON_REF>	.	.	END=500366	GT:DP:GQ:MIN_DP:PL	0/0:1:3:1:0,3,39
I	500609	.	C	<NON_REF>	.	.	END=500609	GT:DP:GQ:MIN_DP:PL	0/0:11:27:11:0,27,405
I	502339	.	A	<NON_REF>	.	.	END=502339	GT:DP:GQ:MIN_DP:PL	0/0:15:24:15:0,24,360
I	502347	.	C	<NON_REF>	.	.	END=502347	GT:DP:GQ:MIN_DP:PL	0/0:9:15:9:0,15,225
I	502352	.	T	<NON_REF>	.	.	END=502352	GT:DP:GQ:MIN_DP:PL	0/0:5:6:5:0,6,90
I	502755	.	A	<NON_REF>	.	.	END=502755	GT:DP:GQ:MIN_DP:PL	0/0:7:18:7:0,18,270
I	503425	.	T	<NON_REF>	.	.	END=503425	GT:DP:GQ:MIN_DP:PL	0/0:3:9:3:0,9,116
I	503438	.	T	<NON_REF>	.	.	END=503438	GT:DP:GQ:MIN_DP:PL	0/0:4:12:4:0,12,155
I	503863	.	A	<NON_REF>	.	.	END=503863	GT:DP:GQ:MIN_DP:PL	0/0:1:3:1:0,3,39
I	504215	.	A	<NON_REF>	.	.	END=504215	GT:DP:GQ:MIN_DP:PL	0/0:9:21:9:0,21,315
I	505026	.	A	<NON_REF>	.	.	END=505026	GT:DP:GQ:MIN_DP:PL	0/0:2:0:2:0,0,0
I	505154	.	A	<NON_REF>	.	.	END=505154	GT:DP:GQ:MIN_DP:PL	0/0:9:27:9:0,27,341
I	505531	.	A	<NON_REF>	.	.	END=505531	GT:DP:GQ:MIN_DP:PL	0/0:5:12:5:0,12,180
I	506351	.	G	<NON_REF>	.	.	END=506351	GT:DP:GQ:MIN_DP:PL	0/0:23:63:23:0,63,945
I	510084	.	G	<NON_REF>	.	.	END=510084	GT:DP:GQ:MIN_DP:PL	0/0:2:6:2:0,6,78
I	510303	.	G	<NON_REF>	.	.	END=510303	GT:DP:GQ:MIN_DP:PL	0/0:4:9:4:0,9,135
I	510613	.	G	<NON_REF>	.	.	END=510613	GT:DP:GQ:MIN_DP:PL	0/0:3:9:3:0,9,116
I	513137	.	A	<NON_REF>	.	.	END=513137	GT:DP:GQ:MIN_DP:PL	0/0:16:42:16:0,42,630
I	513858	.	A	<NON_REF>	.	.	END=513858	GT:DP:GQ:MIN_DP:PL	0/0:15:39:15:0,39,585
I	514396	.	G	<NON_REF>	.	.	END=514396	GT:DP:GQ:MIN_DP:PL	0/0:19:42:19:0,42,630
I	515466	.	G	<NON_REF>	.	.	END=515466	GT:DP:GQ:MIN_DP:PL	0/0:4:9:4:0,9,135
I	515590	.	A	<NON_REF>	.	.	END=515590	GT:DP:GQ:MIN_DP:PL	0/0:7:21:7:0,21,271
I	516528	.	G	<NON_REF>	.	.	END=516528	GT:DP:GQ:MIN_DP:PL	0/0:4:9:4:0,9,135
I	516770	.	C	<NON_REF>	.	.	END=516770	GT:DP:GQ:MIN_DP:PL	0/0:6:18:6:0,18,233
I	516804	.	G	<NON_REF>	.	.	END=516804	GT:DP:GQ:MIN_DP:PL	0/0:15:39:15:0,39,585
I	516876	.	C	<NON_REF>	.	.	END=516876	GT:DP:GQ:MIN_DP:PL	0/0:7:12:7:0,12,180
I	517676	.	C	<NON_REF>	.	.	END=517676	GT:DP:GQ:MIN_DP:PL	0/0:13:30:13:0,30,450
I	517710	.	G	<NON_REF>	.	.	END=517710	GT:DP:GQ:MIN_DP:PL	0/0:9:15:9:0,15,225
I	518493	.	C	<NON_REF>	.	.	END=518493	GT:DP:GQ:MIN_DP:PL	0/0:4:12:4:0,12,133
I	518520	.	G	<NON_REF>	.	.	END=518520	GT:DP:GQ:MIN_DP:PL	0/0:7:18:7:0,18,270
I	518939	.	C	<NON_REF>	.	.	END=518939	GT:DP:GQ:MIN_DP:PL	0/0:8:24:8:0,24,310
I	519079	.	G	<NON_REF>	.	.	END=519079	GT:DP:GQ:MIN_DP:PL	0/0:1:0:1:0,0,0
I	519278	.	A	<NON_REF>	.	.	END=519278	GT:DP:GQ:MIN_DP:PL	0/0:7:15:7:0,15,225
I	520158	.	G	<NON_REF>	.	.	END=520158	GT:DP:GQ:MIN_DP:PL	0/0:3:0:3:0,0,39
I	520176	.	T	<NON_REF>	.	.	END=520176	GT:DP:GQ:MIN_DP:PL	0/0:5:12:5:0,12,180
I	520181	.	C	<NON_REF>	.	.	END=520181	GT:DP:GQ:MIN_DP:PL	0/0:6:15:6:0,15,225
I	520346	.	C	<NON_REF>	.	.	END=520346	GT:DP:GQ:MIN_DP:PL	0/0:9:12:9:0,12,180
I	520489	.	G	<NON_REF>	.	.	END=520489	GT:DP:GQ:MIN_DP:PL	0/0:4:3:4:0,3,45
I	520577	.	C	<NON_REF>	.	.	END=520577	GT:DP:GQ:MIN_DP:PL	0/0:5:6:5:0,6,90
I	520594	.	T	<NON_REF>	.	.	END=520594	GT:DP:GQ:MIN_DP:PL	0/0:4:9:4:0,9,135
I	520677	.	G	<NON_REF>	.	.	END=520677	GT:DP:GQ:MIN_DP:PL	0/0:5:15:5:0,15,194
I	520839	.	C	<NON_REF>	.	.	END=520839	GT:DP:GQ:MIN_DP:PL	0/0:11:30:11:0,30,450
I	520969	.	C	<NON_REF>	.	.	END=520969	GT:DP:GQ:MIN_DP:PL	0/0:18:15:18:0,15,612
I	521249	.	C	<NON_REF>	.	.	END=521249	GT:DP:GQ:MIN_DP:PL	0/0:14:30:14:0,30,450
I	521258	.	G	<NON_REF>	.	.	END=521258	GT:DP:GQ:MIN_DP:PL	0/0:13:27:13:0,27,405
I	521398	.	G	<NON_REF>	.	.	END=521398	GT:DP:GQ:MIN_DP:PL	0/0:12:36:12:0,36,465
I	522081	.	G	<NON_REF>	.	.	END=522081	GT:DP:GQ:MIN_DP:PL	0/0:2:6:2:0,6,78
I	522385	.	C	<NON_REF>	.	.	END=522385	GT:DP:GQ:MIN_DP:PL	0/0:14:30:14:0,30,450
I	522937	.	A	<NON_REF>	.	.	END=522937	GT:DP:GQ:MIN_DP:PL	0/0:8:24:8:0,24,310
I	523482	.	T	<NON_REF>	.	.	END=523482	GT:DP:GQ:MIN_DP:PL	0/0:11:16:11:0,16,266
I	523500	.	G	<NON_REF>	.	.	END=523500	GT:DP:GQ:MIN_DP:PL	0/0:9:21:9:0,21,315
I	524443	.	A	<NON_REF>	.	.	END=524443	GT:DP:GQ:MIN_DP:PL	0/0:9:24:9:0,24,360
I	524639	.	T	<NON_REF>	.	.	END=524639	GT:DP:GQ:MIN_DP:PL	0/0:12:27:12:0,27,405
I	524666	.	A	<NON_REF>	.	.	END=524666	GT:DP:GQ:MIN_DP:PL	0/0:8:24:8:0,24,310
I	525025	.	G	<NON_REF>	.	.	END=525025	GT:DP:GQ:MIN_DP:PL	0/0:8:21:8:0,21,315
I	525115	.	A	<NON_REF>	.	.	END=525115	GT:DP:GQ:MIN_DP:PL	0/0:8:18:8:0,18,270
I	525519	.	C	<NON_REF>	.	.	END=525519	GT:DP:GQ:MIN_DP:PL	0/0:7:0:7:0,0,0
I	526074	.	A	<NON_REF>	.	.	END=526074	GT:DP:GQ:MIN_DP:PL	0/0:3:3:3:0,3,45
I	526085	.	A	<NON_REF>	.	.	END=526085	GT:DP:GQ:MIN_DP:PL	0/0:1:0:1:0,0,0
I	528018	.	A	<NON_REF>	.	.	END=528018	GT:DP:GQ:MIN_DP:PL	0/0:11:27:11:0,27,405
I	529734	.	G	<NON_REF>	.	.	END=529734	GT:DP:GQ:MIN_DP:PL	0/0:5:12:5:0,12,180
I	530142	.	G	<NON_REF>	.	.	END=530142	GT:DP:GQ:MIN_DP:PL	0/0:8:18:8:0,18,270
I	530981	.	T	<NON_REF>	.	.	END=530981	GT:DP:GQ:MIN_DP:PL	0/0:7:18:7:0,18,270
I	533864	.	A	<NON_REF>	.	.	END=533864	GT:DP:GQ:MIN_DP:PL	0/0:11:9:11:0,9,135
I	534208	.	T	<NON_REF>	.	.	END=534208	GT:DP:GQ:MIN_DP:PL	0/0:4:12:4:0,12,155
I	535238	.	T	<NON_REF>	.	.	END=535238	GT:DP:GQ:MIN_DP:PL	0/0:6:15:6:0,15,225
I	537852	.	G	<NON_REF>	.	.	END=537852	GT:DP:GQ:MIN_DP:PL	0/0:14:33:14:0,33,495
I	539096	.	G	<NON_REF>	.	.	END=539096	GT:DP:GQ:MIN_DP:PL	0/0:4:9:4:0,9,135
I	539197	.	A	<NON_REF>	.	.	END=539197	GT:DP:GQ:MIN_DP:PL	0/0:4:9:4:0,9,135
I	539277	.	T	<NON_REF>	.	.	END=539277	GT:DP:GQ:MIN_DP:PL	0/0:6:18:6:0,18,233
I	540277	.	C	<NON_REF>	.	.	END=540277	GT:DP:GQ:MIN_DP:PL	0/0:5:6:5:0,6,90
I	540403	.	T	<NON_REF>	.	.	END=540403	GT:DP:GQ:MIN_DP:PL	0/0:11:27:11:0,27,405
I	540682	.	C	<NON_REF>	.	.	END=540682	GT:DP:GQ:MIN_DP:PL	0/0:2:3:2:0,3,45
I	541325	.	T	<NON_REF>	.	.	END=541325	GT:DP:GQ:MIN_DP:PL	0/0:9:12:9:0,12,180
I	542155	.	C	<NON_REF>	.	.	END=542155	GT:DP:GQ:MIN_DP:PL	0/0:6:3:6:0,3,45
I	542555	.	A	<NON_REF>	.	.	END=542555	GT:DP:GQ:MIN_DP:PL	0/0:1:3:1:0,3,39
I	543014	.	A	<NON_REF>	.	.	END=543014	GT:DP:GQ:MIN_DP:PL	0/0:10:24:10:0,24,360
I	543073	.	T	<NON_REF>	.	.	END=543073	GT:DP:GQ:MIN_DP:PL	0/0:7:15:7:0,15,225
I	543942	.	C	<NON_REF>	.	.	END=543942	GT:DP:GQ:MIN_DP:PL	0/0:2:3:2:0,3,45
I	544239	.	A	<NON_REF>	.	.	END=544239	GT:DP:GQ:MIN_DP:PL	0/0:5:12:5:0,12,180
I	545221	.	A	<NON_REF>	.	.	END=545221	GT:DP:GQ:MIN_DP:PL	0/0:7:15:7:0,15,225
I	545258	.	G	<NON_REF>	.	.	END=545258	GT:DP:GQ:MIN_DP:PL	0/0:4:12:4:0,12,155
I	545471	.	C	<NON_REF>	.	.	END=545471	GT:DP:GQ:MIN_DP:PL	0/0:6:18:6:0,18,233
I	545681	.	C	<NON_REF>	.	.	END=545681	GT:DP:GQ:MIN_DP:PL	0/0:3:9:3:0,9,116
I	547367	.	G	<NON_REF>	.	.	END=547367	GT:DP:GQ:MIN_DP:PL	0/0:9:21:9:0,21,315
I	547508	.	G	<NON_REF>	.	.	END=547508	GT:DP:GQ:MIN_DP:PL	0/0:13:33:13:0,33,495
I	548408	.	A	<NON_REF>	.	.	END=548408	GT:DP:GQ:MIN_DP:PL	0/0:7:15:7:0,15,225
I	548815	.	G	<NON_REF>	.	.	END=548815	GT:DP:GQ:MIN_DP:PL	0/0:7:4:7:0,4,216
I	550131	.	T	<NON_REF>	.	.	END=550131	GT:DP:GQ:MIN_DP:PL	0/0:10:27:10:0,27,405
I	550260	.	C	<NON_REF>	.	.	END=550260	GT:DP:GQ:MIN_DP:PL	0/0:8:24:8:0,24,310
I	550516	.	C	<NON_REF>	.	.	END=550516	GT:DP:GQ:MIN_DP:PL	0/0:12:30:12:0,30,450
I	550978	.	G	<NON_REF>	.	.	END=550978	GT:DP:GQ:MIN_DP:PL	0/0:1:3:1:0,3,39
I	552939	.	A	<NON_REF>	.	.	END=552939	GT:DP:GQ:MIN_DP:PL	0/0:8:12:8:0,12,180
I	554909	.	C	<NON_REF>	.	.	END=554909	GT:DP:GQ:MIN_DP:PL	0/0:4:6:4:0,6,90
I	555121	.	T	<NON_REF>	.	.	END=555121	GT:DP:GQ:MIN_DP:PL	0/0:2:6:2:0,6,78
I	555839	.	T	<NON_REF>	.	.	END=555839	GT:DP:GQ:MIN_DP:PL	0/0:3:9:3:0,9,116
I	556440	.	C	<NON_REF>	.	.	END=556440	GT:DP:GQ:MIN_DP:PL	0/0:2:3:2:0,3,45
I	556463	.	T	<NON_REF>	.	.	END=556463	GT:DP:GQ:MIN_DP:PL	0/0:5:15:5:0,15,194
I	556710	.	A	<NON_REF>	.	.	END=556710	GT:DP:GQ:MIN_DP:PL	0/0:1:3:1:0,3,39
I	556796	.	G	<NON_REF>	.	.	END=556796	GT:DP:GQ:MIN_DP:PL	0/0:23:42:23:0,42,630
I	557698	.	C	<NON_REF>	.	.	END=557698	GT:DP:GQ:MIN_DP:PL	0/0:10:21:10:0,21,315
I	557707	.	T	<NON_REF>	.	.	END=557708	GT:DP:GQ:MIN_DP:PL	0/0:10:6:7:0,6,90
I	558258	.	A	<NON_REF>	.	.	END=558258	GT:DP:GQ:MIN_DP:PL	0/0:9:27:9:0,27,349
I	558773	.	T	<NON_REF>	.	.	END=558773	GT:DP:GQ:MIN_DP:PL	0/0:10:27:10:0,27,405
I	558922	.	A	<NON_REF>	.	.	END=558922	GT:DP:GQ:MIN_DP:PL	0/0:5:15:5:0,15,194
I	559304	.	A	<NON_REF>	.	.	END=559304	GT:DP:GQ:MIN_DP:PL	0/0:1:3:1:0,3,39
I	559325	.	G	<NON_REF>	.	.	END=559325	GT:DP:GQ:MIN_DP:PL	0/0:2:3:2:0,3,45
I	559496	.	T	<NON_REF>	.	.	END=559496	GT:DP:GQ:MIN_DP:PL	0/0:9:15:9:0,15,225
I	562199	.	A	<NON_REF>	.	.	END=562199	GT:DP:GQ:MIN_DP:PL	0/0:4:9:4:0,9,135
I	562469	.	T	<NON_REF>	.	.	END=562469	GT:DP:GQ:MIN_DP:PL	0/0:8:24:8:0,24,302
I	562963	.	A	<NON_REF>	.	.	END=562963	GT:DP:GQ:MIN_DP:PL	0/0:7:21:7:0,21,271
I	563730	.	G	<NON_REF>	.	.	END=563730	GT:DP:GQ:MIN_DP:PL	0/0:7:6:7:0,6,90
I	563789	.	C	<NON_REF>	.	.	END=563789	GT:DP:GQ:MIN_DP:PL	0/0:3:6:3:0,6,90
I	564028	.	T	<NON_REF>	.	.	END=564028	GT:DP:GQ:MIN_DP:PL	0/0:17:51:17:0,51,629
I	565579	.	A	<NON_REF>	.	.	END=565579	GT:DP:GQ:MIN_DP:PL	0/0:18:39:18:0,39,585
I	565842	.	A	<NON_REF>	.	.	END=565842	GT:DP:GQ:MIN_DP:PL	0/0:7:21:7:0,21,271
I	565913	.	T	<NON_REF>	.	.	END=565913	GT:DP:GQ:MIN_DP:PL	0/0:8:18:8:0,18,270
I	566033	.	C	<NON_REF>	.	.	END=566033	GT:DP:GQ:MIN_DP:PL	0/0:5:15:5:0,15,186
I	567087	.	G	<NON_REF>	.	.	END=567087	GT:DP:GQ:MIN_DP:PL	0/0:10:30:10:0,30,365
I	567121	.	C	<NON_REF>	.	.	END=567121	GT:DP:GQ:MIN_DP:PL	0/0:14:36:14:0,36,540
I	567303	.	C	<NON_REF>	.	.	END=567303	GT:DP:GQ:MIN_DP:PL	0/0:3:0:3:0,0,31
I	568294	.	A	<NON_REF>	.	.	END=568294	GT:DP:GQ:MIN_DP:PL	0/0:5:12:5:0,12,180
I	568330	.	T	<NON_REF>	.	.	END=568330	GT:DP:GQ:MIN_DP:PL	0/0:4:12:4:0,12,155
I	568469	.	A	<NON_REF>	.	.	END=568469	GT:DP:GQ:MIN_DP:PL	0/0:1:3:1:0,3,39
I	568649	.	C	<NON_REF>	.	.	END=568649	GT:DP:GQ:MIN_DP:PL	0/0:5:12:5:0,12,180
I	570183	.	A	<NON_REF>	.	.	END=570183	GT:DP:GQ:MIN_DP:PL	0/0:11:27:11:0,27,405
I	571182	.	T	<NON_REF>	.	.	END=571182	GT:DP:GQ:MIN_DP:PL	0/0:4:9:4:0,9,135
I	571365	.	G	<NON_REF>	.	.	END=571365	GT:DP:GQ:MIN_DP:PL	0/0:5:6:5:0,6,90
I	571538	.	T	<NON_REF>	.	.	END=571538	GT:DP:GQ:MIN_DP:PL	0/0:4:9:4:0,9,135
I	571571	.	A	<NON_REF>	.	.	END=571571	GT:DP:GQ:MIN_DP:PL	0/0:0:0:0:0,0,0
I	571738	.	G	<NON_REF>	.	.	END=571738	GT:DP:GQ:MIN_DP:PL	0/0:11:33:11:0,33,418
I	571989	.	G	<NON_REF>	.	.	END=571989	GT:DP:GQ:MIN_DP:PL	0/0:12:27:12:0,27,405
I	573451	.	C	<NON_REF>	.	.	END=573451	GT:DP:GQ:MIN_DP:PL	0/0:15:42:15:0,42,630
I	573951	.	G	<NON_REF>	.	.	END=573951	GT:DP:GQ:MIN_DP:PL	0/0:13:30:13:0,30,450
I	574364	.	T	<NON_REF>	.	.	END=574364	GT:DP:GQ:MIN_DP:PL	0/0:3:6:3:0,6,90
I	574433	.	G	<NON_REF>	.	.	END=574433	GT:DP:GQ:MIN_DP:PL	0/0:6:15:6:0,15,225
I	575193	.	A	<NON_REF>	.	.	END=575193	GT:DP:GQ:MIN_DP:PL	0/0:8:15:8:0,15,225
I	575270	.	C	<NON_REF>	.	.	END=575270	GT:DP:GQ:MIN_DP:PL	0/0:12:36:12:0,36,465
I	575317	.	C	<NON_REF>	.	.	END=575317	GT:DP:GQ:MIN_DP:PL	0/0:14:36:14:0,36,540
I	575529	.	G	<NON_REF>	.	.	END=575529	GT:DP:GQ:MIN_DP:PL	0/0:11:33:11:0,33,426
I	576094	.	C	<NON_REF>	.	.	END=576094	GT:DP:GQ:MIN_DP:PL	0/0:11:33:11:0,33,426
I	576382	.	T	<NON_REF>	.	.	END=576382	GT:DP:GQ:MIN_DP:PL	0/0:12:24:12:0,24,360
I	577006	.	G	<NON_REF>	.	.	END=577006	GT:DP:GQ:MIN_DP:PL	0/0:12:0:12:0,0,388
I	577988	.	A	<NON_REF>	.	.	END=577988	GT:DP:GQ:MIN_DP:PL	0/0:6:18:6:0,18,233
I	578432	.	A	<NON_REF>	.	.	END=578432	GT:DP:GQ:MIN_DP:PL	0/0:6:0:6:0,0,155
I	579018	.	A	<NON_REF>	.	.	END=579018	GT:DP:GQ:MIN_DP:PL	0/0:9:21:9:0,21,315
I	579033	.	C	<NON_REF>	.	.	END=579033	GT:DP:GQ:MIN_DP:PL	0/0:9:27:9:0,27,327
I	579430	.	T	<NON_REF>	.	.	END=579431	GT:DP:GQ:MIN_DP:PL	0/0:6:18:6:0,18,188
I	579496	.	G	<NON_REF>	.	.	END=579496	GT:DP:GQ:MIN_DP:PL	0/0:4:6:4:0,6,90
I	579515	.	A	<NON_REF>	.	.	END=579515	GT:DP:GQ:MIN_DP:PL	0/0:0:0:0:0,0,0
I	579715	.	A	<NON_REF>	.	.	END=579715	GT:DP:GQ:MIN_DP:PL	0/0:3:6:3:0,6,90
I	580042	.	T	<NON_REF>	.	.	END=580042	GT:DP:GQ:MIN_DP:PL	0/0:6:18:6:0,18,233
I	580302	.	C	<NON_REF>	.	.	END=580302	GT:DP:GQ:MIN_DP:PL	0/0:2:3:2:0,3,45
I	580383	.	T	<NON_REF>	.	.	END=580383	GT:DP:GQ:MIN_DP:PL	0/0:6:18:6:0,18,233
I	580415	.	G	<NON_REF>	.	.	END=580415	GT:DP:GQ:MIN_DP:PL	0/0:8:24:8:0,24,310
I	580489	.	C	<NON_REF>	.	.	END=580489	GT:DP:GQ:MIN_DP:PL	0/0:3:0:3:0,0,39
I	581803	.	A	<NON_REF>	.	.	END=581803	GT:DP:GQ:MIN_DP:PL	0/0:2:6:2:0,6,78
I	581861	.	T	<NON_REF>	.	.	END=581861	GT:DP:GQ:MIN_DP:PL	0/0:2:3:2:0,3,45
I	582061	.	C	<NON_REF>	.	.	END=582061	GT:DP:GQ:MIN_DP:PL	0/0:0:0:0:0,0,0
I	582074	.	G	<NON_REF>	.	.	END=582074	GT:DP:GQ:MIN_DP:PL	0/0:6:1:6:0,1,169
I	582288	.	T	<NON_REF>	.	.	END=582288	GT:DP:GQ:MIN_DP:PL	0/0:8:24:8:0,24,310
I	582289	.	C	<NON_REF>	.	.	END=582289	GT:DP:GQ:MIN_DP:PL	0/0:10:30:10:0,30,360
I	583409	.	T	<NON_REF>	.	.	END=583409	GT:DP:GQ:MIN_DP:PL	0/0:3:6:3:0,6,90
I	583724	.	T	<NON_REF>	.	.	END=583724	GT:DP:GQ:MIN_DP:PL	0/0:18:30:18:0,30,450
I	583848	.	T	<NON_REF>	.	.	END=583848	GT:DP:GQ:MIN_DP:PL	0/0:7:15:7:0,15,225
I	583949	.	C	<NON_REF>	.	.	END=583949	GT:DP:GQ:MIN_DP:PL	0/0:11:27:11:0,27,405
I	584200	.	A	<NON_REF>	.	.	END=584200	GT:DP:GQ:MIN_DP:PL	0/0:4:9:4:0,9,135
I	584628	.	A	<NON_REF>	.	.	END=584628	GT:DP:GQ:MIN_DP:PL	0/0:9:27:9:0,27,333
I	585536	.	A	<NON_REF>	.	.	END=585536	GT:DP:GQ:MIN_DP:PL	0/0:5:12:5:0,12,180
I	586342	.	T	<NON_REF>	.	.	END=586342	GT:DP:GQ:MIN_DP:PL	0/0:16:45:16:0,45,675
I	586908	.	G	<NON_REF>	.	.	END=586908	GT:DP:GQ:MIN_DP:PL	0/0:5:15:5:0,15,194
I	587667	.	A	<NON_REF>	.	.	END=587667	GT:DP:GQ:MIN_DP:PL	0/0:10:0:10:0,0,310
I	588610	.	T	<NON_REF>	.	.	END=588610	GT:DP:GQ:MIN_DP:PL	0/0:1:3:1:0,3,39
I	588778	.	A	<NON_REF>	.	.	END=588778	GT:DP:GQ:MIN_DP:PL	0/0:6:9:6:0,9,135
I	589616	.	G	<NON_REF>	.	.	END=589616	GT:DP:GQ:MIN_DP:PL	0/0:4:0:4:0,0,0
I	589631	.	T	<NON_REF>	.	.	END=589631	GT:DP:GQ:MIN_DP:PL	0/0:2:6:2:0,6,78
I	590601	.	T	<NON_REF>	.	.	END=590601	GT:DP:GQ:MIN_DP:PL	0/0:6:9:6:0,9,135
I	590824	.	C	<NON_REF>	.	.	END=590824	GT:DP:GQ:MIN_DP:PL	0/0:13:36:13:0,36,540
I	591115	.	T	<NON_REF>	.	.	END=591115	GT:DP:GQ:MIN_DP:PL	0/0:16:42:16:0,42,630
I	591173	.	G	<NON_REF>	.	.	END=591173	GT:DP:GQ:MIN_DP:PL	0/0:4:12:4:0,12,155
I	591343	.	T	<NON_REF>	.	.	END=591343	GT:DP:GQ:MIN_DP:PL	0/0:9:21:9:0,21,315
I	591461	.	A	<NON_REF>	.	.	END=591461	GT:DP:GQ:MIN_DP:PL	0/0:9:24:9:0,24,360
I	592054	.	C	<NON_REF>	.	.	END=592054	GT:DP:GQ:MIN_DP:PL	0/0:7:18:7:0,18,270
I	592828	.	C	<NON_REF>	.	.	END=592828	GT:DP:GQ:MIN_DP:PL	0/0:5:12:5:0,12,180
I	593184	.	A	<NON_REF>	.	.	END=593184	GT:DP:GQ:MIN_DP:PL	0/0:12:30:12:0,30,450
I	593404	.	G	<NON_REF>	.	.	END=593404	GT:DP:GQ:MIN_DP:PL	0/0:6:15:6:0,15,225
I	593831	.	G	<NON_REF>	.	.	END=593832	GT:DP:GQ:MIN_DP:PL	0/0:3:0:3:0,0,39
I	593835	.	T	<NON_REF>	.	.	END=593835	GT:DP:GQ:MIN_DP:PL	0/0:3:6:3:0,6,90
I	594888	.	G	<NON_REF>	.	.	END=594888	GT:DP:GQ:MIN_DP:PL	0/0:0:0:0:0,0,0
I	594949	.	G	<NON_REF>	.	.	END=594949	GT:DP:GQ:MIN_DP:PL	0/0:0:0:0:0,0,0
I	596165	.	C	<NON_REF>	.	.	END=596165	GT:DP:GQ:MIN_DP:PL	0/0:7:12:7:0,12,180
I	596236	.	G	<NON_REF>	.	.	END=596236	GT:DP:GQ:MIN_DP:PL	0/0:11:30:11:0,30,450
I	596504	.	A	<NON_REF>	.	.	END=596504	GT:DP:GQ:MIN_DP:PL	0/0:1:3:1:0,3,39
I	596852	.	A	<NON_REF>	.	.	END=596852	GT:DP:GQ:MIN_DP:PL	0/0:9:21:9:0,21,315
I	597044	.	C	<NON_REF>	.	.	END=597044	GT:DP:GQ:MIN_DP:PL	0/0:4:12:4:0,12,155
I	597317	.	C	<NON_REF>	.	.	END=597317	GT:DP:GQ:MIN_DP:PL	0/0:3:3:3:0,3,45
I	597343	.	A	<NON_REF>	.	.	END=597343	GT:DP:GQ:MIN_DP:PL	0/0:4:9:4:0,9,135
I	597626	.	T	<NON_REF>	.	.	END=597626	GT:DP:GQ:MIN_DP:PL	0/0:4:9:4:0,9,135
I	598511	.	A	<NON_REF>	.	.	END=598511	GT:DP:GQ:MIN_DP:PL	0/0:8:21:8:0,21,315
I	598681	.	T	<NON_REF>	.	.	END=598681	GT:DP:GQ:MIN_DP:PL	0/0:5:15:5:0,15,194
I	601590	.	A	<NON_REF>	.	.	END=601590	GT:DP:GQ:MIN_DP:PL	0/0:5:15:5:0,15,194
I	602164	.	G	<NON_REF>	.	.	END=602164	GT:DP:GQ:MIN_DP:PL	0/0:7:15:7:0,15,225
I	602315	.	T	<NON_REF>	.	.	END=602315	GT:DP:GQ:MIN_DP:PL	0/0:12:18:12:0,18,270
I	603694	.	T	<NON_REF>	.	.	END=603694	GT:DP:GQ:MIN_DP:PL	0/0:11:30:11:0,30,450
I	604034	.	C	<NON_REF>	.	.	END=604034	GT:DP:GQ:MIN_DP:PL	0/0:4:6:4:0,6,90
I	604134	.	A	<NON_REF>	.	.	END=604134	GT:DP:GQ:MIN_DP:PL	0/0:4:12:4:0,12,155
I	604140	.	C	<NON_REF>	.	.	END=604140	GT:DP:GQ:MIN_DP:PL	0/0:5:9:5:0,9,135
I	604141	.	C	<NON_REF>	.	.	END=604141	GT:DP:GQ:MIN_DP:PL	0/0:6:12:6:0,12,180
I	604145	.	C	<NON_REF>	.	.	END=604145	GT:DP:GQ:MIN_DP:PL	0/0:7:15:7:0,15,225
I	604147	.	T	<NON_REF>	.	.	END=604147	GT:DP:GQ:MIN_DP:PL	0/0:7:18:7:0,18,270
I	604150	.	A	<NON_REF>	.	.	END=604150	GT:DP:GQ:MIN_DP:PL	0/0:6:18:6:0,18,233
I	604616	.	A	<NON_REF>	.	.	END=604617	GT:DP:GQ:MIN_DP:PL	0/0:8:24:8:0,24,310
I	604751	.	A	<NON_REF>	.	.	END=604752	GT:DP:GQ:MIN_DP:PL	0/0:13:27:13:0,27,405
I	605219	.	T	<NON_REF>	.	.	END=605219	GT:DP:GQ:MIN_DP:PL	0/0:8:24:8:0,24,302
I	605532	.	A	<NON_REF>	.	.	END=605532	GT:DP:GQ:MIN_DP:PL	0/0:10:18:10:0,18,270
I	605824	.	T	<NON_REF>	.	.	END=605824	GT:DP:GQ:MIN_DP:PL	0/0:11:33:11:0,33,396
I	605962	.	C	<NON_REF>	.	.	END=605962	GT:DP:GQ:MIN_DP:PL	0/0:2:6:2:0,6,78
I	606542	.	C	<NON_REF>	.	.	END=606542	GT:DP:GQ:MIN_DP:PL	0/0:7:21:7:0,21,271
I	606848	.	T	<NON_REF>	.	.	END=606848	GT:DP:GQ:MIN_DP:PL	0/0:10:21:10:0,21,315
I	606867	.	G	<NON_REF>	.	.	END=606867	GT:DP:GQ:MIN_DP:PL	0/0:6:12:6:0,12,180
I	607665	.	A	<NON_REF>	.	.	END=607665	GT:DP:GQ:MIN_DP:PL	0/0:4:9:4:0,9,135
I	607808	.	C	<NON_REF>	.	.	END=607808	GT:DP:GQ:MIN_DP:PL	0/0:14:33:14:0,33,495
I	608475	.	C	<NON_REF>	.	.	END=608475	GT:DP:GQ:MIN_DP:PL	0/0:2:6:2:0,6,78
I	608498	.	G	<NON_REF>	.	.	END=608498	GT:DP:GQ:MIN_DP:PL	0/0:4:12:4:0,12,155
I	609320	.	C	<NON_REF>	.	.	END=609320	GT:DP:GQ:MIN_DP:PL	0/0:3:6:3:0,6,90
I	609570	.	A	<NON_REF>	.	.	END=609570	GT:DP:GQ:MIN_DP:PL	0/0:6:15:6:0,15,225
I	611445	.	A	<NON_REF>	.	.	END=611445	GT:DP:GQ:MIN_DP:PL	0/0:6:1:6:0,1,177
I	611680	.	C	<NON_REF>	.	.	END=611680	GT:DP:GQ:MIN_DP:PL	0/0:5:15:5:0,15,194
I	612246	.	G	<NON_REF>	.	.	END=612246	GT:DP:GQ:MIN_DP:PL	0/0:9:27:9:0,27,333
I	612662	.	A	<NON_REF>	.	.	END=612662	GT:DP:GQ:MIN_DP:PL	0/0:6:9:6:0,9,135
I	612746	.	A	<NON_REF>	.	.	END=612746	GT:DP:GQ:MIN_DP:PL	0/0:6:15:6:0,15,225
I	612764	.	C	<NON_REF>	.	.	END=612764	GT:DP:GQ:MIN_DP:PL	0/0:5:12:5:0,12,180
I	613612	.	T	<NON_REF>	.	.	END=613612	GT:DP:GQ:MIN_DP:PL	0/0:8:24:8:0,24,310
I	613637	.	C	<NON_REF>	.	.	END=613637	GT:DP:GQ:MIN_DP:PL	0/0:16:33:16:0,33,495
I	614623	.	G	<NON_REF>	.	.	END=614623	GT:DP:GQ:MIN_DP:PL	0/0:5:6:5:0,6,90
I	614697	.	A	<NON_REF>	.	.	END=614697	GT:DP:GQ:MIN_DP:PL	0/0:3:9:3:0,9,116
I	615615	.	A	<NON_REF>	.	.	END=615615	GT:DP:GQ:MIN_DP:PL	0/0:9:21:9:0,21,315
I	615766	.	A	<NON_REF>	.	.	END=615766	GT:DP:GQ:MIN_DP:PL	0/0:8:24:8:0,24,288
I	615918	.	T	<NON_REF>	.	.	END=615918	GT:DP:GQ:MIN_DP:PL	0/0:8:21:8:0,21,315
I	616392	.	A	<NON_REF>	.	.	END=616392	GT:DP:GQ:MIN_DP:PL	0/0:17:24:17:0,24,360
I	617759	.	A	<NON_REF>	.	.	END=617759	GT:DP:GQ:MIN_DP:PL	0/0:2:0:2:0,0,0
I	622028	.	T	<NON_REF>	.	.	END=622028	GT:DP:GQ:MIN_DP:PL	0/0:8:18:8:0,18,270
I	622073	.	C	<NON_REF>	.	.	END=622073	GT:DP:GQ:MIN_DP:PL	0/0:7:9:7:0,9,135
I	622268	.	C	<NON_REF>	.	.	END=622268	GT:DP:GQ:MIN_DP:PL	0/0:2:6:2:0,6,55
I	622455	.	T	<NON_REF>	.	.	END=622455	GT:DP:GQ:MIN_DP:PL	0/0:4:12:4:0,12,147
I	622521	.	T	<NON_REF>	.	.	END=622521	GT:DP:GQ:MIN_DP:PL	0/0:16:45:16:0,45,675
I	623291	.	G	<NON_REF>	.	.	END=623291	GT:DP:GQ:MIN_DP:PL	0/0:15:30:15:0,30,450
I	623480	.	C	<NON_REF>	.	.	END=623480	GT:DP:GQ:MIN_DP:PL	0/0:6:0:6:0,0,133
I	623490	.	A	<NON_REF>	.	.	END=623490	GT:DP:GQ:MIN_DP:PL	0/0:6:18:6:0,18,210
I	623677	.	A	<NON_REF>	.	.	END=623677	GT:DP:GQ:MIN_DP:PL	0/0:8:15:8:0,15,225
I	624358	.	T	<NON_REF>	.	.	END=624358	GT:DP:GQ:MIN_DP:PL	0/0:9:27:9:0,27,349
I	624395	.	A	<NON_REF>	.	.	END=624395	GT:DP:GQ:MIN_DP:PL	0/0:7:9:7:0,9,135
I	624408	.	A	<NON_REF>	.	.	END=624408	GT:DP:GQ:MIN_DP:PL	0/0:2:0:2:0,0,0
I	624633	.	T	<NON_REF>	.	.	END=624633	GT:DP:GQ:MIN_DP:PL	0/0:0:0:0:0,0,0
I	624992	.	A	<NON_REF>	.	.	END=624992	GT:DP:GQ:MIN_DP:PL	0/0:0:0:0:0,0,0
I	625089	.	A	<NON_REF>	.	.	END=625089	GT:DP:GQ:MIN_DP:PL	0/0:0:0:0:0,0,0
I	625244	.	A	<NON_REF>	.	.	END=625244	GT:DP:GQ:MIN_DP:PL	0/0:0:0:0:0,0,0
I	625273	.	C	<NON_REF>	.	.	END=625273	GT:DP:GQ:MIN_DP:PL	0/0:0:0:0:0,0,0
I	625380	.	T	<NON_REF>	.	.	END=625380	GT:DP:GQ:MIN_DP:PL	0/0:5:9:5:0,9,135
I	625838	.	T	<NON_REF>	.	.	END=625838	GT:DP:GQ:MIN_DP:PL	0/0:1:3:1:0,3,39
I	625912	.	A	<NON_REF>	.	.	END=625912	GT:DP:GQ:MIN_DP:PL	0/0:1:3:1:0,3,39
I	626158	.	A	<NON_REF>	.	.	END=626158	GT:DP:GQ:MIN_DP:PL	0/0:1:3:1:0,3,39
I	626162	.	T	<NON_REF>	.	.	END=626162	GT:DP:GQ:MIN_DP:PL	0/0:1:3:1:0,3,39
I	626272	.	A	<NON_REF>	.	.	END=626272	GT:DP:GQ:MIN_DP:PL	0/0:1:3:1:0,3,39
I	626414	.	T	<NON_REF>	.	.	END=626414	GT:DP:GQ:MIN_DP:PL	0/0:0:0:0:0,0,0
I	626668	.	C	<NON_REF>	.	.	END=626668	GT:DP:GQ:MIN_DP:PL	0/0:2:6:2:0,6,78
I	626763	.	A	<NON_REF>	.	.	END=626763	GT:DP:GQ:MIN_DP:PL	0/0:2:3:2:0,3,45
I	626801	.	C	<NON_REF>	.	.	END=626801	GT:DP:GQ:MIN_DP:PL	0/0:1:3:1:0,3,39
I	626812	.	T	<NON_REF>	.	.	END=626812	GT:DP:GQ:MIN_DP:PL	0/0:1:3:1:0,3,39
I	626988	.	T	<NON_REF>	.	.	END=626988	GT:DP:GQ:MIN_DP:PL	0/0:1:0:1:0,0,0
I	627308	.	C	<NON_REF>	.	.	END=627308	GT:DP:GQ:MIN_DP:PL	0/0:4:12:4:0,12,155
I	627531	.	T	<NON_REF>	.	.	END=627531	GT:DP:GQ:MIN_DP:PL	0/0:1:3:1:0,3,39
I	627533	.	T	<NON_REF>	.	.	END=627533	GT:DP:GQ:MIN_DP:PL	0/0:1:0:1:0,0,0
I	628178	.	A	<NON_REF>	.	.	END=628178	GT:DP:GQ:MIN_DP:PL	0/0:0:0:0:0,0,0
I	628442	.	G	GT,<NON_REF>	2.02	.	BaseQRankSum=0.000;ClippingRankSum=0.000;DP=8;ExcessHet=3.0103;MLEAC=1,0;MLEAF=0.500,0.00;MQRankSum=-1.068;RAW_MQ=13948.00;ReadPosRankSum=-1.068	GT:AD:DP:GQ:PL:SB	0/1:5,2,0:7:35:35,0,120,50,126,176:5,0,2,0
I	628684	.	G	<NON_REF>	.	.	END=628684	GT:DP:GQ:MIN_DP:PL	0/0:1:0:1:0,0,0
I	628927	.	G	<NON_REF>	.	.	END=628927	GT:DP:GQ:MIN_DP:PL	0/0:0:0:0:0,0,0
I	628972	.	G	<NON_REF>	.	.	END=628972	GT:DP:GQ:MIN_DP:PL	0/0:0:0:0:0,0,0
I	629265	.	C	<NON_REF>	.	.	END=629265	GT:DP:GQ:MIN_DP:PL	0/0:9:27:9:0,27,349
I	629469	.	A	<NON_REF>	.	.	END=629469	GT:DP:GQ:MIN_DP:PL	0/0:9:21:9:0,21,315
I	629751	.	A	<NON_REF>	.	.	END=629751	GT:DP:GQ:MIN_DP:PL	0/0:4:12:4:0,12,155
I	629973	.	G	<NON_REF>	.	.	END=629973	GT:DP:GQ:MIN_DP:PL	0/0:4:3:4:0,3,45
I	630100	.	A	<NON_REF>	.	.	END=630100	GT:DP:GQ:MIN_DP:PL	0/0:0:0:0:0,0,0
I	630403	.	G	<NON_REF>	.	.	END=630403	GT:DP:GQ:MIN_DP:PL	0/0:5:15:5:0,15,172
I	630406	.	G	<NON_REF>	.	.	END=630406	GT:DP:GQ:MIN_DP:PL	0/0:5:15:5:0,15,194
I	630514	.	A	<NON_REF>	.	.	END=630514	GT:DP:GQ:MIN_DP:PL	0/0:4:0:4:0,0,78
I	630517	.	A	<NON_REF>	.	.	END=630517	GT:DP:GQ:MIN_DP:PL	0/0:4:0:4:0,0,78
I	630599	.	T	<NON_REF>	.	.	END=630599	GT:DP:GQ:MIN_DP:PL	0/0:4:12:4:0,12,155
I	630803	.	G	<NON_REF>	.	.	END=630803	GT:DP:GQ:MIN_DP:PL	0/0:2:6:2:0,6,78
I	630823	.	G	<NON_REF>	.	.	END=630823	GT:DP:GQ:MIN_DP:PL	0/0:4:9:4:0,9,135
I	630895	.	A	<NON_REF>	.	.	END=630895	GT:DP:GQ:MIN_DP:PL	0/0:5:12:5:0,12,180
I	630980	.	A	<NON_REF>	.	.	END=630980	GT:DP:GQ:MIN_DP:PL	0/0:16:42:16:0,42,630
I	631060	.	G	<NON_REF>	.	.	END=631060	GT:DP:GQ:MIN_DP:PL	0/0:1:3:1:0,3,39
I	631356	.	G	<NON_REF>	.	.	END=631356	GT:DP:GQ:MIN_DP:PL	0/0:0:0:0:0,0,0
I	631707	.	G	<NON_REF>	.	.	END=631707	GT:DP:GQ:MIN_DP:PL	0/0:4:6:4:0,6,90
I	631722	.	T	<NON_REF>	.	.	END=631722	GT:DP:GQ:MIN_DP:PL	0/0:2:6:2:0,6,78
I	631812	.	C	<NON_REF>	.	.	END=631812	GT:DP:GQ:MIN_DP:PL	0/0:1:3:1:0,3,39
I	632030	.	A	<NON_REF>	.	.	END=632030	GT:DP:GQ:MIN_DP:PL	0/0:0:0:0:0,0,0
I	632185	.	C	<NON_REF>	.	.	END=632185	GT:DP:GQ:MIN_DP:PL	0/0:0:0:0:0,0,0
I	632362	.	T	<NON_REF>	.	.	END=632362	GT:DP:GQ:MIN_DP:PL	0/0:1:3:1:0,3,39
I	632501	.	T	<NON_REF>	.	.	END=632501	GT:DP:GQ:MIN_DP:PL	0/0:2:6:2:0,6,78
I	632645	.	A	<NON_REF>	.	.	END=632645	GT:DP:GQ:MIN_DP:PL	0/0:1:0:1:0,0,0
I	632766	.	A	<NON_REF>	.	.	END=632766	GT:DP:GQ:MIN_DP:PL	0/0:4:9:4:0,9,135
I	633261	.	T	<NON_REF>	.	.	END=633261	GT:DP:GQ:MIN_DP:PL	0/0:3:9:3:0,9,116
I	633479	.	G	<NON_REF>	.	.	END=633479	GT:DP:GQ:MIN_DP:PL	0/0:0:0:0:0,0,0
I	633825	.	T	<NON_REF>	.	.	END=633825	GT:DP:GQ:MIN_DP:PL	0/0:5:12:5:0,12,180
I	634068	.	C	<NON_REF>	.	.	END=634068	GT:DP:GQ:MIN_DP:PL	0/0:3:9:3:0,9,116
I	634419	.	A	<NON_REF>	.	.	END=634419	GT:DP:GQ:MIN_DP:PL	0/0:6:15:6:0,15,225
I	634727	.	C	<NON_REF>	.	.	END=634727	GT:DP:GQ:MIN_DP:PL	0/0:5:9:5:0,9,135
I	635378	.	T	<NON_REF>	.	.	END=635378	GT:DP:GQ:MIN_DP:PL	0/0:4:9:4:0,9,135
I	635609	.	A	<NON_REF>	.	.	END=635609	GT:DP:GQ:MIN_DP:PL	0/0:5:15:5:0,15,194
I	635624	.	A	<NON_REF>	.	.	END=635624	GT:DP:GQ:MIN_DP:PL	0/0:5:15:5:0,15,194
I	635646	.	T	<NON_REF>	.	.	END=635646	GT:DP:GQ:MIN_DP:PL	0/0:4:9:4:0,9,135
I	635667	.	C	<NON_REF>	.	.	END=635667	GT:DP:GQ:MIN_DP:PL	0/0:3:6:3:0,6,90
I	636483	.	T	<NON_REF>	.	.	END=636483	GT:DP:GQ:MIN_DP:PL	0/0:4:12:4:0,12,155
I	636499	.	A	<NON_REF>	.	.	END=636499	GT:DP:GQ:MIN_DP:PL	0/0:6:18:6:0,18,233
I	636740	.	G	<NON_REF>	.	.	END=636740	GT:DP:GQ:MIN_DP:PL	0/0:2:3:2:0,3,45
I	637220	.	A	<NON_REF>	.	.	END=637220	GT:DP:GQ:MIN_DP:PL	0/0:6:18:6:0,18,225
I	637222	.	A	<NON_REF>	.	.	END=637222	GT:DP:GQ:MIN_DP:PL	0/0:7:21:7:0,21,271
I	637289	.	A	<NON_REF>	.	.	END=637289	GT:DP:GQ:MIN_DP:PL	0/0:7:18:7:0,18,270
I	637322	.	T	<NON_REF>	.	.	END=637322	GT:DP:GQ:MIN_DP:PL	0/0:9:24:9:0,24,360
I	637362	.	A	<NON_REF>	.	.	END=637362	GT:DP:GQ:MIN_DP:PL	0/0:4:3:4:0,3,45
I	637755	.	A	<NON_REF>	.	.	END=637755	GT:DP:GQ:MIN_DP:PL	0/0:2:0:2:0,0,22
I	638268	.	G	<NON_REF>	.	.	END=638268	GT:DP:GQ:MIN_DP:PL	0/0:13:21:13:0,21,315
I	638875	.	A	<NON_REF>	.	.	END=638875	GT:DP:GQ:MIN_DP:PL	0/0:12:33:12:0,33,495
I	638876	.	A	<NON_REF>	.	.	END=638876	GT:DP:GQ:MIN_DP:PL	0/0:15:42:15:0,42,630
I	638911	.	G	<NON_REF>	.	.	END=638911	GT:DP:GQ:MIN_DP:PL	0/0:10:27:10:0,27,405
I	639031	.	T	<NON_REF>	.	.	END=639031	GT:DP:GQ:MIN_DP:PL	0/0:8:24:8:0,24,310
I	639047	.	T	<NON_REF>	.	.	END=639047	GT:DP:GQ:MIN_DP:PL	0/0:8:18:8:0,18,270
I	639242	.	G	<NON_REF>	.	.	END=639242	GT:DP:GQ:MIN_DP:PL	0/0:8:24:8:0,24,288
I	639479	.	G	<NON_REF>	.	.	END=639479	GT:DP:GQ:MIN_DP:PL	0/0:17:48:17:0,48,720
I	639484	.	G	<NON_REF>	.	.	END=639484	GT:DP:GQ:MIN_DP:PL	0/0:17:51:17:0,51,659
I	640149	.	G	<NON_REF>	.	.	END=640149	GT:DP:GQ:MIN_DP:PL	0/0:5:15:5:0,15,186
I	640378	.	G	<NON_REF>	.	.	END=640378	GT:DP:GQ:MIN_DP:PL	0/0:11:18:11:0,18,270
I	640609	.	T	<NON_REF>	.	.	END=640609	GT:DP:GQ:MIN_DP:PL	0/0:13:39:13:0,39,504
I	640761	.	G	<NON_REF>	.	.	END=640761	GT:DP:GQ:MIN_DP:PL	0/0:4:9:4:0,9,135
I	641008	.	T	<NON_REF>	.	.	END=641008	GT:DP:GQ:MIN_DP:PL	0/0:6:12:6:0,12,180
I	641490	.	C	<NON_REF>	.	.	END=641490	GT:DP:GQ:MIN_DP:PL	0/0:9:18:9:0,18,270
I	641955	.	G	<NON_REF>	.	.	END=641955	GT:DP:GQ:MIN_DP:PL	0/0:5:15:5:0,15,194
I	642290	.	T	<NON_REF>	.	.	END=642290	GT:DP:GQ:MIN_DP:PL	0/0:2:6:2:0,6,70
I	642305	.	T	<NON_REF>	.	.	END=642305	GT:DP:GQ:MIN_DP:PL	0/0:2:3:2:0,3,45
I	642429	.	C	<NON_REF>	.	.	END=642429	GT:DP:GQ:MIN_DP:PL	0/0:14:36:14:0,36,540
I	642555	.	G	<NON_REF>	.	.	END=642555	GT:DP:GQ:MIN_DP:PL	0/0:3:6:3:0,6,90
I	642673	.	A	<NON_REF>	.	.	END=642673	GT:DP:GQ:MIN_DP:PL	0/0:6:6:6:0,6,90
I	642684	.	T	<NON_REF>	.	.	END=642684	GT:DP:GQ:MIN_DP:PL	0/0:3:6:3:0,6,90
I	642692	.	A	<NON_REF>	.	.	END=642692	GT:DP:GQ:MIN_DP:PL	0/0:3:6:3:0,6,90
I	642827	.	C	<NON_REF>	.	.	END=642827	GT:DP:GQ:MIN_DP:PL	0/0:12:18:12:0,18,270
I	643007	.	C	<NON_REF>	.	.	END=643007	GT:DP:GQ:MIN_DP:PL	0/0:13:24:13:0,24,360
I	643029	.	T	<NON_REF>	.	.	END=643029	GT:DP:GQ:MIN_DP:PL	0/0:3:9:3:0,9,116
I	643095	.	A	<NON_REF>	.	.	END=643095	GT:DP:GQ:MIN_DP:PL	0/0:1:3:1:0,3,39
I	643240	.	G	<NON_REF>	.	.	END=643240	GT:DP:GQ:MIN_DP:PL	0/0:9:18:9:0,18,270
I	643593	.	A	<NON_REF>	.	.	END=643593	GT:DP:GQ:MIN_DP:PL	0/0:8:18:8:0,18,270
I	643917	.	G	<NON_REF>	.	.	END=643917	GT:DP:GQ:MIN_DP:PL	0/0:17:48:17:0,48,720
I	643965	.	A	<NON_REF>	.	.	END=643965	GT:DP:GQ:MIN_DP:PL	0/0:9:12:9:0,12,180
I	644084	.	C	<NON_REF>	.	.	END=644084	GT:DP:GQ:MIN_DP:PL	0/0:4:12:4:0,12,155
I	644086	.	C	<NON_REF>	.	.	END=644086	GT:DP:GQ:MIN_DP:PL	0/0:4:6:4:0,6,90
I	644290	.	T	<NON_REF>	.	.	END=644290	GT:DP:GQ:MIN_DP:PL	0/0:8:18:8:0,18,270
I	644347	.	T	<NON_REF>	.	.	END=644347	GT:DP:GQ:MIN_DP:PL	0/0:8:18:8:0,18,270
I	644520	.	C	<NON_REF>	.	.	END=644520	GT:DP:GQ:MIN_DP:PL	0/0:5:15:5:0,15,194
I	644687	.	C	<NON_REF>	.	.	END=644687	GT:DP:GQ:MIN_DP:PL	0/0:9:24:9:0,24,360
I	644794	.	A	<NON_REF>	.	.	END=644794	GT:DP:GQ:MIN_DP:PL	0/0:5:12:5:0,12,180
I	645309	.	T	<NON_REF>	.	.	END=645309	GT:DP:GQ:MIN_DP:PL	0/0:4:12:4:0,12,155
I	645326	.	A	<NON_REF>	.	.	END=645326	GT:DP:GQ:MIN_DP:PL	0/0:7:0:7:0,0,202
I	645503	.	A	<NON_REF>	.	.	END=645503	GT:DP:GQ:MIN_DP:PL	0/0:6:12:6:0,12,180
I	645511	.	G	<NON_REF>	.	.	END=645511	GT:DP:GQ:MIN_DP:PL	0/0:5:12:5:0,12,180
I	645702	.	A	<NON_REF>	.	.	END=645702	GT:DP:GQ:MIN_DP:PL	0/0:6:15:6:0,15,225
I	646012	.	A	<NON_REF>	.	.	END=646012	GT:DP:GQ:MIN_DP:PL	0/0:10:24:10:0,24,360
I	646057	.	C	<NON_REF>	.	.	END=646057	GT:DP:GQ:MIN_DP:PL	0/0:1:0:1:0,0,0
I	646091	.	G	<NON_REF>	.	.	END=646091	GT:DP:GQ:MIN_DP:PL	0/0:4:12:4:0,12,155
I	646232	.	A	<NON_REF>	.	.	END=646232	GT:DP:GQ:MIN_DP:PL	0/0:9:21:9:0,21,315
I	646301	.	C	<NON_REF>	.	.	END=646301	GT:DP:GQ:MIN_DP:PL	0/0:4:9:4:0,9,135
I	646384	.	G	<NON_REF>	.	.	END=646384	GT:DP:GQ:MIN_DP:PL	0/0:7:12:7:0,12,180
I	646407	.	A	<NON_REF>	.	.	END=646407	GT:DP:GQ:MIN_DP:PL	0/0:9:24:9:0,24,360
I	646464	.	T	<NON_REF>	.	.	END=646464	GT:DP:GQ:MIN_DP:PL	0/0:10:24:10:0,24,360
I	646587	.	T	<NON_REF>	.	.	END=646587	GT:DP:GQ:MIN_DP:PL	0/0:4:6:4:0,6,90
I	646650	.	A	<NON_REF>	.	.	END=646650	GT:DP:GQ:MIN_DP:PL	0/0:8:21:8:0,21,315
I	646745	.	G	<NON_REF>	.	.	END=646745	GT:DP:GQ:MIN_DP:PL	0/0:8:21:8:0,21,315
I	646758	.	T	<NON_REF>	.	.	END=646758	GT:DP:GQ:MIN_DP:PL	0/0:11:30:11:0,30,450
I	647427	.	T	<NON_REF>	.	.	END=647427	GT:DP:GQ:MIN_DP:PL	0/0:9:27:9:0,27,349
I	647489	.	T	<NON_REF>	.	.	END=647489	GT:DP:GQ:MIN_DP:PL	0/0:7:0:7:0,0,194
I	647583	.	T	<NON_REF>	.	.	END=647583	GT:DP:GQ:MIN_DP:PL	0/0:17:30:17:0,30,450
I	648292	.	G	<NON_REF>	.	.	END=648292	GT:DP:GQ:MIN_DP:PL	0/0:2:6:2:0,6,78
I	648366	.	C	<NON_REF>	.	.	END=648366	GT:DP:GQ:MIN_DP:PL	0/0:9:18:9:0,18,270
I	648586	.	T	<NON_REF>	.	.	END=648586	GT:DP:GQ:MIN_DP:PL	0/0:17:36:17:0,36,540
I	649395	.	T	<NON_REF>	.	.	END=649395	GT:DP:GQ:MIN_DP:PL	0/0:0:0:0:0,0,0
I	649463	.	A	<NON_REF>	.	.	END=649463	GT:DP:GQ:MIN_DP:PL	0/0:2:0:2:0,0,0
I	649478	.	T	<NON_REF>	.	.	END=649478	GT:DP:GQ:MIN_DP:PL	0/0:0:0:0:0,0,0
I	649562	.	G	<NON_REF>	.	.	END=649562	GT:DP:GQ:MIN_DP:PL	0/0:4:12:4:0,12,155
I	649772	.	G	<NON_REF>	.	.	END=649772	GT:DP:GQ:MIN_DP:PL	0/0:1:3:1:0,3,39
I	652715	.	C	<NON_REF>	.	.	END=652715	GT:DP:GQ:MIN_DP:PL	0/0:5:15:5:0,15,194
I	653034	.	G	<NON_REF>	.	.	END=653034	GT:DP:GQ:MIN_DP:PL	0/0:8:9:8:0,9,135
I	653103	.	T	<NON_REF>	.	.	END=653103	GT:DP:GQ:MIN_DP:PL	0/0:5:12:5:0,12,180
I	653112	.	T	<NON_REF>	.	.	END=653112	GT:DP:GQ:MIN_DP:PL	0/0:4:12:4:0,12,125
I	653157	.	T	<NON_REF>	.	.	END=653157	GT:DP:GQ:MIN_DP:PL	0/0:12:36:12:0,36,435
I	653667	.	C	<NON_REF>	.	.	END=653667	GT:DP:GQ:MIN_DP:PL	0/0:13:27:13:0,27,405
I	653907	.	T	<NON_REF>	.	.	END=653907	GT:DP:GQ:MIN_DP:PL	0/0:6:18:6:0,18,233
I	654325	.	G	<NON_REF>	.	.	END=654325	GT:DP:GQ:MIN_DP:PL	0/0:16:45:16:0,45,675
I	655134	.	C	<NON_REF>	.	.	END=655134	GT:DP:GQ:MIN_DP:PL	0/0:4:12:4:0,12,155
I	655136	.	A	<NON_REF>	.	.	END=655136	GT:DP:GQ:MIN_DP:PL	0/0:4:12:4:0,12,155
I	655189	.	A	<NON_REF>	.	.	END=655189	GT:DP:GQ:MIN_DP:PL	0/0:4:0:4:0,0,78
I	656292	.	C	<NON_REF>	.	.	END=656292	GT:DP:GQ:MIN_DP:PL	0/0:9:9:9:0,9,135
I	656879	.	A	<NON_REF>	.	.	END=656879	GT:DP:GQ:MIN_DP:PL	0/0:2:3:2:0,3,45
I	656892	.	T	<NON_REF>	.	.	END=656892	GT:DP:GQ:MIN_DP:PL	0/0:2:0:2:0,0,0
I	657002	.	G	<NON_REF>	.	.	END=657002	GT:DP:GQ:MIN_DP:PL	0/0:2:6:2:0,6,78
I	657279	.	T	<NON_REF>	.	.	END=657279	GT:DP:GQ:MIN_DP:PL	0/0:1:3:1:0,3,16
I	657348	.	A	<NON_REF>	.	.	END=657348	GT:DP:GQ:MIN_DP:PL	0/0:0:0:0:0,0,0
I	657433	.	A	<NON_REF>	.	.	END=657433	GT:DP:GQ:MIN_DP:PL	0/0:2:6:2:0,6,78
I	657463	.	A	<NON_REF>	.	.	END=657463	GT:DP:GQ:MIN_DP:PL	0/0:3:6:3:0,6,90
I	657468	.	T	<NON_REF>	.	.	END=657468	GT:DP:GQ:MIN_DP:PL	0/0:2:6:2:0,6,78
I	657559	.	G	<NON_REF>	.	.	END=657560	GT:DP:GQ:MIN_DP:PL	0/0:3:9:3:0,9,108
I	657572	.	T	<NON_REF>	.	.	END=657572	GT:DP:GQ:MIN_DP:PL	0/0:3:9:3:0,9,116
I	657643	.	G	<NON_REF>	.	.	END=657643	GT:DP:GQ:MIN_DP:PL	0/0:2:3:2:0,3,45
I	657717	.	T	<NON_REF>	.	.	END=657717	GT:DP:GQ:MIN_DP:PL	0/0:1:3:1:0,3,39
I	657747	.	T	<NON_REF>	.	.	END=657747	GT:DP:GQ:MIN_DP:PL	0/0:0:0:0:0,0,0
I	657926	.	C	<NON_REF>	.	.	END=657926	GT:DP:GQ:MIN_DP:PL	0/0:0:0:0:0,0,0
I	658075	.	T	<NON_REF>	.	.	END=658075	GT:DP:GQ:MIN_DP:PL	0/0:6:15:6:0,15,225
I	658081	.	C	<NON_REF>	.	.	END=658081	GT:DP:GQ:MIN_DP:PL	0/0:6:9:6:0,9,135
I	658101	.	T	<NON_REF>	.	.	END=658101	GT:DP:GQ:MIN_DP:PL	0/0:11:24:11:0,24,360
I	658282	.	T	<NON_REF>	.	.	END=658282	GT:DP:GQ:MIN_DP:PL	0/0:1:3:1:0,3,39
I	658994	.	C	<NON_REF>	.	.	END=658994	GT:DP:GQ:MIN_DP:PL	0/0:0:0:0:0,0,0
I	661026	.	G	<NON_REF>	.	.	END=661026	GT:DP:GQ:MIN_DP:PL	0/0:2:3:2:0,3,45
I	662124	.	T	<NON_REF>	.	.	END=662124	GT:DP:GQ:MIN_DP:PL	0/0:1:0:1:0,0,0
I	662254	.	A	<NON_REF>	.	.	END=662254	GT:DP:GQ:MIN_DP:PL	0/0:7:15:7:0,15,225
I	662311	.	A	<NON_REF>	.	.	END=662311	GT:DP:GQ:MIN_DP:PL	0/0:6:18:6:0,18,233
I	662320	.	A	<NON_REF>	.	.	END=662320	GT:DP:GQ:MIN_DP:PL	0/0:8:21:8:0,21,315
I	662414	.	G	<NON_REF>	.	.	END=662414	GT:DP:GQ:MIN_DP:PL	0/0:4:9:4:0,9,135
I	662512	.	C	<NON_REF>	.	.	END=662512	GT:DP:GQ:MIN_DP:PL	0/0:0:0:0:0,0,0
I	664681	.	A	<NON_REF>	.	.	END=664681	GT:DP:GQ:MIN_DP:PL	0/0:14:27:14:0,27,405
I	667423	.	A	<NON_REF>	.	.	END=667423	GT:DP:GQ:MIN_DP:PL	0/0:5:12:5:0,12,180
I	672863	.	G	<NON_REF>	.	.	END=672863	GT:DP:GQ:MIN_DP:PL	0/0:4:12:4:0,12,155
I	673089	.	T	<NON_REF>	.	.	END=673089	GT:DP:GQ:MIN_DP:PL	0/0:9:11:9:0,11,294
I	673310	.	T	<NON_REF>	.	.	END=673310	GT:DP:GQ:MIN_DP:PL	0/0:1:3:1:0,3,39
I	673365	.	G	<NON_REF>	.	.	END=673365	GT:DP:GQ:MIN_DP:PL	0/0:1:3:1:0,3,39
I	673383	.	A	<NON_REF>	.	.	END=673383	GT:DP:GQ:MIN_DP:PL	0/0:1:3:1:0,3,39
I	673570	.	C	<NON_REF>	.	.	END=673570	GT:DP:GQ:MIN_DP:PL	0/0:9:27:9:0,27,349
I	673601	.	A	<NON_REF>	.	.	END=673601	GT:DP:GQ:MIN_DP:PL	0/0:3:9:3:0,9,116
I	673659	.	T	<NON_REF>	.	.	END=673659	GT:DP:GQ:MIN_DP:PL	0/0:0:0:0:0,0,0
I	673747	.	C	<NON_REF>	.	.	END=673747	GT:DP:GQ:MIN_DP:PL	0/0:8:0:8:0,0,225
I	673919	.	G	<NON_REF>	.	.	END=673919	GT:DP:GQ:MIN_DP:PL	0/0:10:27:10:0,27,405
I	674058	.	A	<NON_REF>	.	.	END=674058	GT:DP:GQ:MIN_DP:PL	0/0:0:0:0:0,0,0
I	674080	.	T	<NON_REF>	.	.	END=674080	GT:DP:GQ:MIN_DP:PL	0/0:0:0:0:0,0,0
I	674369	.	G	<NON_REF>	.	.	END=674369	GT:DP:GQ:MIN_DP:PL	0/0:13:30:13:0,30,450
I	674708	.	C	<NON_REF>	.	.	END=674708	GT:DP:GQ:MIN_DP:PL	0/0:8:21:8:0,21,315
I	674957	.	C	<NON_REF>	.	.	END=674957	GT:DP:GQ:MIN_DP:PL	0/0:4:12:4:0,12,133
I	674990	.	T	<NON_REF>	.	.	END=674990	GT:DP:GQ:MIN_DP:PL	0/0:3:9:3:0,9,116
I	674999	.	A	<NON_REF>	.	.	END=674999	GT:DP:GQ:MIN_DP:PL	0/0:3:6:3:0,6,90
I	675009	.	A	<NON_REF>	.	.	END=675009	GT:DP:GQ:MIN_DP:PL	0/0:2:0:2:0,0,0
I	675012	.	C	<NON_REF>	.	.	END=675012	GT:DP:GQ:MIN_DP:PL	0/0:3:3:3:0,3,45
I	675272	.	C	<NON_REF>	.	.	END=675272	GT:DP:GQ:MIN_DP:PL	0/0:3:9:3:0,9,116
I	675616	.	A	<NON_REF>	.	.	END=675616	GT:DP:GQ:MIN_DP:PL	0/0:5:12:5:0,12,180
I	675690	.	A	<NON_REF>	.	.	END=675690	GT:DP:GQ:MIN_DP:PL	0/0:3:6:3:0,6,90
I	675815	.	C	<NON_REF>	.	.	END=675815	GT:DP:GQ:MIN_DP:PL	0/0:0:0:0:0,0,0
I	676019	.	C	<NON_REF>	.	.	END=676019	GT:DP:GQ:MIN_DP:PL	0/0:3:6:3:0,6,90
I	676157	.	A	<NON_REF>	.	.	END=676157	GT:DP:GQ:MIN_DP:PL	0/0:2:3:2:0,3,45
I	676182	.	T	<NON_REF>	.	.	END=676182	GT:DP:GQ:MIN_DP:PL	0/0:3:9:3:0,9,116
I	676247	.	C	<NON_REF>	.	.	END=676247	GT:DP:GQ:MIN_DP:PL	0/0:8:21:8:0,21,315
I	676485	.	G	<NON_REF>	.	.	END=676485	GT:DP:GQ:MIN_DP:PL	0/0:5:15:5:0,15,194
I	678944	.	C	<NON_REF>	.	.	END=678944	GT:DP:GQ:MIN_DP:PL	0/0:6:15:6:0,15,225
I	679142	.	C	<NON_REF>	.	.	END=679142	GT:DP:GQ:MIN_DP:PL	0/0:1:3:1:0,3,39
I	679380	.	G	<NON_REF>	.	.	END=679380	GT:DP:GQ:MIN_DP:PL	0/0:2:6:2:0,6,78
I	679441	.	A	<NON_REF>	.	.	END=679441	GT:DP:GQ:MIN_DP:PL	0/0:2:6:2:0,6,78
I	679687	.	T	<NON_REF>	.	.	END=679687	GT:DP:GQ:MIN_DP:PL	0/0:1:3:1:0,3,39
I	679870	.	A	<NON_REF>	.	.	END=679870	GT:DP:GQ:MIN_DP:PL	0/0:0:0:0:0,0,0
I	679875	.	T	<NON_REF>	.	.	END=679875	GT:DP:GQ:MIN_DP:PL	0/0:0:0:0:0,0,0
I	679917	.	G	<NON_REF>	.	.	END=679917	GT:DP:GQ:MIN_DP:PL	0/0:0:0:0:0,0,0
I	679954	.	C	<NON_REF>	.	.	END=679954	GT:DP:GQ:MIN_DP:PL	0/0:5:15:5:0,15,194
I	680060	.	C	<NON_REF>	.	.	END=680060	GT:DP:GQ:MIN_DP:PL	0/0:5:15:5:0,15,172
I	680162	.	A	<NON_REF>	.	.	END=680162	GT:DP:GQ:MIN_DP:PL	0/0:9:21:9:0,21,315
I	680185	.	C	<NON_REF>	.	.	END=680185	GT:DP:GQ:MIN_DP:PL	0/0:6:18:6:0,18,233
I	680202	.	T	<NON_REF>	.	.	END=680202	GT:DP:GQ:MIN_DP:PL	0/0:6:9:6:0,9,135
I	680321	.	A	<NON_REF>	.	.	END=680322	GT:DP:GQ:MIN_DP:PL	0/0:1:3:1:0,3,39
I	680594	.	A	<NON_REF>	.	.	END=680594	GT:DP:GQ:MIN_DP:PL	0/0:16:48:16:0,48,620
I	680598	.	A	<NON_REF>	.	.	END=680598	GT:DP:GQ:MIN_DP:PL	0/0:16:42:16:0,42,630
I	680611	.	T	<NON_REF>	.	.	END=680611	GT:DP:GQ:MIN_DP:PL	0/0:23:54:23:0,54,810
I	680868	.	G	<NON_REF>	.	.	END=680868	GT:DP:GQ:MIN_DP:PL	0/0:11:27:11:0,27,405
I	680908	.	C	<NON_REF>	.	.	END=680908	GT:DP:GQ:MIN_DP:PL	0/0:11:21:11:0,21,315
I	681204	.	A	<NON_REF>	.	.	END=681204	GT:DP:GQ:MIN_DP:PL	0/0:0:0:0:0,0,0
I	681460	.	T	<NON_REF>	.	.	END=681460	GT:DP:GQ:MIN_DP:PL	0/0:3:3:3:0,3,45
I	681787	.	T	<NON_REF>	.	.	END=681787	GT:DP:GQ:MIN_DP:PL	0/0:4:12:4:0,12,155
I	681795	.	T	<NON_REF>	.	.	END=681795	GT:DP:GQ:MIN_DP:PL	0/0:4:12:4:0,12,155
I	681821	.	C	<NON_REF>	.	.	END=681821	GT:DP:GQ:MIN_DP:PL	0/0:14:30:14:0,30,450
I	681905	.	G	<NON_REF>	.	.	END=681905	GT:DP:GQ:MIN_DP:PL	0/0:6:15:6:0,15,225
I	682400	.	C	<NON_REF>	.	.	END=682400	GT:DP:GQ:MIN_DP:PL	0/0:1:0:1:0,0,0
I	682431	.	T	<NON_REF>	.	.	END=682431	GT:DP:GQ:MIN_DP:PL	0/0:2:3:2:0,3,45
I	682525	.	C	<NON_REF>	.	.	END=682525	GT:DP:GQ:MIN_DP:PL	0/0:16:30:16:0,30,450
I	682716	.	G	<NON_REF>	.	.	END=682716	GT:DP:GQ:MIN_DP:PL	0/0:11:30:11:0,30,450
I	683250	.	A	<NON_REF>	.	.	END=683250	GT:DP:GQ:MIN_DP:PL	0/0:8:15:8:0,15,225
I	683609	.	A	<NON_REF>	.	.	END=683609	GT:DP:GQ:MIN_DP:PL	0/0:5:15:5:0,15,194
I	683681	.	T	<NON_REF>	.	.	END=683681	GT:DP:GQ:MIN_DP:PL	0/0:8:18:8:0,18,270
I	683715	.	T	<NON_REF>	.	.	END=683715	GT:DP:GQ:MIN_DP:PL	0/0:10:24:10:0,24,360
I	683717	.	A	<NON_REF>	.	.	END=683717	GT:DP:GQ:MIN_DP:PL	0/0:12:30:12:0,30,450
I	683950	.	T	<NON_REF>	.	.	END=683950	GT:DP:GQ:MIN_DP:PL	0/0:9:27:9:0,27,321
I	684103	.	T	<NON_REF>	.	.	END=684103	GT:DP:GQ:MIN_DP:PL	0/0:8:21:8:0,21,315
I	684209	.	C	<NON_REF>	.	.	END=684209	GT:DP:GQ:MIN_DP:PL	0/0:13:33:13:0,33,495
I	684362	.	T	<NON_REF>	.	.	END=684362	GT:DP:GQ:MIN_DP:PL	0/0:10:18:10:0,18,270
I	684387	.	G	<NON_REF>	.	.	END=684387	GT:DP:GQ:MIN_DP:PL	0/0:10:0:10:0,0,310
I	684560	.	G	<NON_REF>	.	.	END=684560	GT:DP:GQ:MIN_DP:PL	0/0:11:27:11:0,27,405
I	684578	.	A	<NON_REF>	.	.	END=684578	GT:DP:GQ:MIN_DP:PL	0/0:16:21:16:0,21,315
I	684670	.	A	<NON_REF>	.	.	END=684670	GT:DP:GQ:MIN_DP:PL	0/0:4:12:4:0,12,155
I	684760	.	A	<NON_REF>	.	.	END=684760	GT:DP:GQ:MIN_DP:PL	0/0:5:15:5:0,15,194
I	685186	.	A	<NON_REF>	.	.	END=685186	GT:DP:GQ:MIN_DP:PL	0/0:7:18:7:0,18,270
I	685363	.	T	<NON_REF>	.	.	END=685363	GT:DP:GQ:MIN_DP:PL	0/0:10:21:10:0,21,315
I	685476	.	T	<NON_REF>	.	.	END=685476	GT:DP:GQ:MIN_DP:PL	0/0:5:12:5:0,12,180
I	685717	.	A	<NON_REF>	.	.	END=685717	GT:DP:GQ:MIN_DP:PL	0/0:6:18:6:0,18,233
I	686079	.	A	<NON_REF>	.	.	END=686079	GT:DP:GQ:MIN_DP:PL	0/0:3:3:3:0,3,45
I	686401	.	A	<NON_REF>	.	.	END=686401	GT:DP:GQ:MIN_DP:PL	0/0:14:42:14:0,42,520
I	686404	.	A	<NON_REF>	.	.	END=686404	GT:DP:GQ:MIN_DP:PL	0/0:14:26:14:0,26,488
I	687706	.	T	<NON_REF>	.	.	END=687706	GT:DP:GQ:MIN_DP:PL	0/0:11:30:11:0,30,450
I	687733	.	G	<NON_REF>	.	.	END=687733	GT:DP:GQ:MIN_DP:PL	0/0:1:3:1:0,3,39
I	687960	.	G	<NON_REF>	.	.	END=687960	GT:DP:GQ:MIN_DP:PL	0/0:7:21:7:0,21,255
I	688058	.	A	<NON_REF>	.	.	END=688058	GT:DP:GQ:MIN_DP:PL	0/0:12:30:12:0,30,450
I	688175	.	A	<NON_REF>	.	.	END=688175	GT:DP:GQ:MIN_DP:PL	0/0:5:15:5:0,15,194
I	688296	.	A	<NON_REF>	.	.	END=688296	GT:DP:GQ:MIN_DP:PL	0/0:7:15:7:0,15,225
I	688476	.	T	<NON_REF>	.	.	END=688476	GT:DP:GQ:MIN_DP:PL	0/0:6:9:6:0,9,135
I	688484	.	A	<NON_REF>	.	.	END=688484	GT:DP:GQ:MIN_DP:PL	0/0:3:9:3:0,9,116
I	688490	.	A	<NON_REF>	.	.	END=688490	GT:DP:GQ:MIN_DP:PL	0/0:4:9:4:0,9,135
I	688554	.	A	<NON_REF>	.	.	END=688554	GT:DP:GQ:MIN_DP:PL	0/0:4:12:4:0,12,125
I	688659	.	C	<NON_REF>	.	.	END=688659	GT:DP:GQ:MIN_DP:PL	0/0:11:30:11:0,30,450
I	689042	.	C	<NON_REF>	.	.	END=689042	GT:DP:GQ:MIN_DP:PL	0/0:15:27:15:0,27,405
I	689159	.	A	<NON_REF>	.	.	END=689159	GT:DP:GQ:MIN_DP:PL	0/0:8:24:8:0,24,310
I	689172	.	T	<NON_REF>	.	.	END=689172	GT:DP:GQ:MIN_DP:PL	0/0:9:21:9:0,21,315
I	689396	.	G	<NON_REF>	.	.	END=689396	GT:DP:GQ:MIN_DP:PL	0/0:13:30:13:0,30,450
I	689673	.	T	<NON_REF>	.	.	END=689673	GT:DP:GQ:MIN_DP:PL	0/0:8:24:8:0,24,258
I	689675	.	T	<NON_REF>	.	.	END=689675	GT:DP:GQ:MIN_DP:PL	0/0:9:24:9:0,24,360
I	689817	.	C	<NON_REF>	.	.	END=689817	GT:DP:GQ:MIN_DP:PL	0/0:3:6:3:0,6,90
I	689958	.	C	<NON_REF>	.	.	END=689958	GT:DP:GQ:MIN_DP:PL	0/0:3:6:3:0,6,90
I	689991	.	G	<NON_REF>	.	.	END=689991	GT:DP:GQ:MIN_DP:PL	0/0:1:0:1:0,0,0
I	690019	.	C	<NON_REF>	.	.	END=690019	GT:DP:GQ:MIN_DP:PL	0/0:0:0:0:0,0,0
I	690450	.	A	<NON_REF>	.	.	END=690450	GT:DP:GQ:MIN_DP:PL	0/0:6:15:6:0,15,225
I	690713	.	G	<NON_REF>	.	.	END=690713	GT:DP:GQ:MIN_DP:PL	0/0:7:15:7:0,15,225
I	690755	.	G	<NON_REF>	.	.	END=690755	GT:DP:GQ:MIN_DP:PL	0/0:11:24:11:0,24,360
I	690965	.	G	<NON_REF>	.	.	END=690965	GT:DP:GQ:MIN_DP:PL	0/0:6:15:6:0,15,225
I	691126	.	C	<NON_REF>	.	.	END=691126	GT:DP:GQ:MIN_DP:PL	0/0:8:21:8:0,21,315
I	691148	.	A	<NON_REF>	.	.	END=691148	GT:DP:GQ:MIN_DP:PL	0/0:12:33:12:0,33,495
I	691247	.	G	<NON_REF>	.	.	END=691247	GT:DP:GQ:MIN_DP:PL	0/0:11:33:11:0,33,426
I	691248	.	G	<NON_REF>	.	.	END=691248	GT:DP:GQ:MIN_DP:PL	0/0:11:24:11:0,24,360
I	691325	.	T	<NON_REF>	.	.	END=691325	GT:DP:GQ:MIN_DP:PL	0/0:9:15:9:0,15,225
I	691330	.	C	<NON_REF>	.	.	END=691330	GT:DP:GQ:MIN_DP:PL	0/0:8:12:8:0,12,180
I	691334	.	G	<NON_REF>	.	.	END=691334	GT:DP:GQ:MIN_DP:PL	0/0:6:9:6:0,9,135
I	691450	.	C	<NON_REF>	.	.	END=691450	GT:DP:GQ:MIN_DP:PL	0/0:16:39:16:0,39,585
I	691530	.	G	<NON_REF>	.	.	END=691530	GT:DP:GQ:MIN_DP:PL	0/0:5:9:5:0,9,135
I	691625	.	C	<NON_REF>	.	.	END=691625	GT:DP:GQ:MIN_DP:PL	0/0:2:6:2:0,6,78
I	691818	.	A	<NON_REF>	.	.	END=691818	GT:DP:GQ:MIN_DP:PL	0/0:13:33:13:0,33,495
I	692060	.	C	<NON_REF>	.	.	END=692060	GT:DP:GQ:MIN_DP:PL	0/0:6:18:6:0,18,233
I	692432	.	A	<NON_REF>	.	.	END=692432	GT:DP:GQ:MIN_DP:PL	0/0:2:3:2:0,3,45
I	692508	.	T	<NON_REF>	.	.	END=692508	GT:DP:GQ:MIN_DP:PL	0/0:3:9:3:0,9,116
I	692690	.	G	<NON_REF>	.	.	END=692690	GT:DP:GQ:MIN_DP:PL	0/0:7:18:7:0,18,270
I	693302	.	T	<NON_REF>	.	.	END=693302	GT:DP:GQ:MIN_DP:PL	0/0:11:2:11:0,2,357
I	694281	.	T	<NON_REF>	.	.	END=694281	GT:DP:GQ:MIN_DP:PL	0/0:1:3:1:0,3,39
I	694315	.	C	<NON_REF>	.	.	END=694315	GT:DP:GQ:MIN_DP:PL	0/0:0:0:0:0,0,0
I	694457	.	T	<NON_REF>	.	.	END=694457	GT:DP:GQ:MIN_DP:PL	0/0:0:0:0:0,0,0
I	694669	.	A	<NON_REF>	.	.	END=694669	GT:DP:GQ:MIN_DP:PL	0/0:1:3:1:0,3,39
I	694850	.	T	<NON_REF>	.	.	END=694850	GT:DP:GQ:MIN_DP:PL	0/0:4:12:4:0,12,155
I	696098	.	C	<NON_REF>	.	.	END=696098	GT:DP:GQ:MIN_DP:PL	0/0:0:0:0:0,0,0
I	696111	.	G	<NON_REF>	.	.	END=696111	GT:DP:GQ:MIN_DP:PL	0/0:1:3:1:0,3,39
I	696653	.	CA	C,<NON_REF>	34.90	.	BaseQRankSum=1.150;ClippingRankSum=0.000;DP=4;ExcessHet=3.0103;MLEAC=1,0;MLEAF=0.500,0.00;MQRankSum=0.000;RAW_MQ=7056.00;ReadPosRankSum=1.150	GT:AD:DP:GQ:PL:SB	0/1:1,3,0:4:15:72,0,15,75,24,99:0,1,3,0
I	697459	.	T	<NON_REF>	.	.	END=697459	GT:DP:GQ:MIN_DP:PL	0/0:0:0:0:0,0,0
I	697635	.	T	<NON_REF>	.	.	END=697635	GT:DP:GQ:MIN_DP:PL	0/0:0:0:0:0,0,0
I	698391	.	C	<NON_REF>	.	.	END=698391	GT:DP:GQ:MIN_DP:PL	0/0:1:0:1:0,0,0
I	700111	.	T	<NON_REF>	.	.	END=700111	GT:DP:GQ:MIN_DP:PL	0/0:0:0:0:0,0,0
I	700879	.	A	<NON_REF>	.	.	END=700879	GT:DP:GQ:MIN_DP:PL	0/0:0:0:0:0,0,0
I	701403	.	T	<NON_REF>	.	.	END=701404	GT:DP:GQ:MIN_DP:PL	0/0:0:0:0:0,0,0
I	701613	.	G	<NON_REF>	.	.	END=701613	GT:DP:GQ:MIN_DP:PL	0/0:0:0:0:0,0,0
I	703920	.	G	<NON_REF>	.	.	END=703920	GT:DP:GQ:MIN_DP:PL	0/0:13:39:13:0,39,504
I	704321	.	C	<NON_REF>	.	.	END=704321	GT:DP:GQ:MIN_DP:PL	0/0:3:9:3:0,9,94
I	704344	.	C	<NON_REF>	.	.	END=704344	GT:DP:GQ:MIN_DP:PL	0/0:5:12:5:0,12,180
I	704870	.	T	<NON_REF>	.	.	END=704870	GT:DP:GQ:MIN_DP:PL	0/0:3:6:3:0,6,90
I	704890	.	A	<NON_REF>	.	.	END=704890	GT:DP:GQ:MIN_DP:PL	0/0:8:24:8:0,24,280
I	704932	.	T	<NON_REF>	.	.	END=704932	GT:DP:GQ:MIN_DP:PL	0/0:5:9:5:0,9,135
I	705013	.	A	<NON_REF>	.	.	END=705013	GT:DP:GQ:MIN_DP:PL	0/0:2:6:2:0,6,78
I	705044	.	A	<NON_REF>	.	.	END=705044	GT:DP:GQ:MIN_DP:PL	0/0:1:3:1:0,3,16
I	705078	.	T	<NON_REF>	.	.	END=705078	GT:DP:GQ:MIN_DP:PL	0/0:1:0:1:0,0,0
I	705304	.	T	<NON_REF>	.	.	END=705304	GT:DP:GQ:MIN_DP:PL	0/0:6:18:6:0,18,233
I	705372	.	G	<NON_REF>	.	.	END=705372	GT:DP:GQ:MIN_DP:PL	0/0:3:3:3:0,3,45
I	705384	.	A	<NON_REF>	.	.	END=705384	GT:DP:GQ:MIN_DP:PL	0/0:5:12:5:0,12,180
I	705457	.	C	<NON_REF>	.	.	END=705457	GT:DP:GQ:MIN_DP:PL	0/0:11:33:11:0,33,418
I	705812	.	A	<NON_REF>	.	.	END=705812	GT:DP:GQ:MIN_DP:PL	0/0:2:6:2:0,6,78
I	706092	.	A	<NON_REF>	.	.	END=706092	GT:DP:GQ:MIN_DP:PL	0/0:0:0:0:0,0,0
I	706186	.	G	<NON_REF>	.	.	END=706186	GT:DP:GQ:MIN_DP:PL	0/0:10:24:10:0,24,360
I	706198	.	A	<NON_REF>	.	.	END=706198	GT:DP:GQ:MIN_DP:PL	0/0:6:12:6:0,12,180
I	706393	.	A	<NON_REF>	.	.	END=706393	GT:DP:GQ:MIN_DP:PL	0/0:8:12:8:0,12,180
I	706920	.	C	<NON_REF>	.	.	END=706920	GT:DP:GQ:MIN_DP:PL	0/0:5:12:5:0,12,180
I	707340	.	G	<NON_REF>	.	.	END=707341	GT:DP:GQ:MIN_DP:PL	0/0:1:0:1:0,0,0
I	707416	.	A	<NON_REF>	.	.	END=707416	GT:DP:GQ:MIN_DP:PL	0/0:7:4:7:0,4,200
I	707430	.	G	<NON_REF>	.	.	END=707430	GT:DP:GQ:MIN_DP:PL	0/0:6:1:6:0,1,177
I	707809	.	T	<NON_REF>	.	.	END=707809	GT:DP:GQ:MIN_DP:PL	0/0:1:3:1:0,3,39
I	707819	.	G	<NON_REF>	.	.	END=707819	GT:DP:GQ:MIN_DP:PL	0/0:1:3:1:0,3,39
I	708284	.	A	<NON_REF>	.	.	END=708284	GT:DP:GQ:MIN_DP:PL	0/0:3:0:3:0,0,39
I	708373	.	G	<NON_REF>	.	.	END=708373	GT:DP:GQ:MIN_DP:PL	0/0:5:9:5:0,9,135
I	709175	.	T	<NON_REF>	.	.	END=709175	GT:DP:GQ:MIN_DP:PL	0/0:0:0:0:0,0,0
I	709179	.	G	<NON_REF>	.	.	END=709179	GT:DP:GQ:MIN_DP:PL	0/0:0:0:0:0,0,0
I	709531	.	G	<NON_REF>	.	.	END=709531	GT:DP:GQ:MIN_DP:PL	0/0:1:3:1:0,3,39
I	709619	.	T	<NON_REF>	.	.	END=709619	GT:DP:GQ:MIN_DP:PL	0/0:6:18:6:0,18,233
I	710298	.	T	<NON_REF>	.	.	END=710298	GT:DP:GQ:MIN_DP:PL	0/0:3:6:3:0,6,90
I	710620	.	A	<NON_REF>	.	.	END=710620	GT:DP:GQ:MIN_DP:PL	0/0:2:6:2:0,6,78
I	710686	.	A	<NON_REF>	.	.	END=710686	GT:DP:GQ:MIN_DP:PL	0/0:3:6:3:0,6,90
I	710704	.	C	<NON_REF>	.	.	END=710704	GT:DP:GQ:MIN_DP:PL	0/0:4:9:4:0,9,135
I	710828	.	G	<NON_REF>	.	.	END=710828	GT:DP:GQ:MIN_DP:PL	0/0:3:6:3:0,6,90
I	710887	.	A	<NON_REF>	.	.	END=710887	GT:DP:GQ:MIN_DP:PL	0/0:2:6:2:0,6,78
I	710899	.	A	<NON_REF>	.	.	END=710899	GT:DP:GQ:MIN_DP:PL	0/0:2:3:2:0,3,45
I	710919	.	C	<NON_REF>	.	.	END=710919	GT:DP:GQ:MIN_DP:PL	0/0:4:9:4:0,9,135
I	710945	.	A	<NON_REF>	.	.	END=710945	GT:DP:GQ:MIN_DP:PL	0/0:4:12:4:0,12,155
I	710977	.	A	<NON_REF>	.	.	END=710977	GT:DP:GQ:MIN_DP:PL	0/0:1:3:1:0,3,39
I	710981	.	A	<NON_REF>	.	.	END=710981	GT:DP:GQ:MIN_DP:PL	0/0:1:3:1:0,3,39
I	711148	.	C	<NON_REF>	.	.	END=711148	GT:DP:GQ:MIN_DP:PL	0/0:13:24:13:0,24,360
I	711326	.	T	<NON_REF>	.	.	END=711326	GT:DP:GQ:MIN_DP:PL	0/0:6:15:6:0,15,225
I	711376	.	C	<NON_REF>	.	.	END=711376	GT:DP:GQ:MIN_DP:PL	0/0:3:9:3:0,9,116
I	711455	.	A	<NON_REF>	.	.	END=711455	GT:DP:GQ:MIN_DP:PL	0/0:0:0:0:0,0,0
I	711519	.	A	<NON_REF>	.	.	END=711519	GT:DP:GQ:MIN_DP:PL	0/0:0:0:0:0,0,0
I	711602	.	A	<NON_REF>	.	.	END=711602	GT:DP:GQ:MIN_DP:PL	0/0:4:12:4:0,12,155
I	711859	.	G	<NON_REF>	.	.	END=711859	GT:DP:GQ:MIN_DP:PL	0/0:9:24:9:0,24,360
I	712044	.	A	<NON_REF>	.	.	END=712044	GT:DP:GQ:MIN_DP:PL	0/0:2:3:2:0,3,45
I	712048	.	T	<NON_REF>	.	.	END=712048	GT:DP:GQ:MIN_DP:PL	0/0:1:3:1:0,3,39
I	712986	.	T	<NON_REF>	.	.	END=712986	GT:DP:GQ:MIN_DP:PL	0/0:2:0:2:0,0,0
I	713006	.	T	<NON_REF>	.	.	END=713006	GT:DP:GQ:MIN_DP:PL	0/0:3:0:3:0,0,39
I	713010	.	A	<NON_REF>	.	.	END=713010	GT:DP:GQ:MIN_DP:PL	0/0:3:0:3:0,0,39
I	713075	.	T	<NON_REF>	.	.	END=713075	GT:DP:GQ:MIN_DP:PL	0/0:3:0:3:0,0,0
I	713706	.	T	<NON_REF>	.	.	END=713706	GT:DP:GQ:MIN_DP:PL	0/0:13:30:13:0,30,450
I	713829	.	T	<NON_REF>	.	.	END=713829	GT:DP:GQ:MIN_DP:PL	0/0:1:3:1:0,3,16
I	713868	.	T	<NON_REF>	.	.	END=713868	GT:DP:GQ:MIN_DP:PL	0/0:5:12:5:0,12,180
I	713968	.	C	<NON_REF>	.	.	END=713968	GT:DP:GQ:MIN_DP:PL	0/0:0:0:0:0,0,0
I	714005	.	T	<NON_REF>	.	.	END=714005	GT:DP:GQ:MIN_DP:PL	0/0:2:6:2:0,6,55
I	714020	.	G	<NON_REF>	.	.	END=714020	GT:DP:GQ:MIN_DP:PL	0/0:4:9:4:0,9,135
I	714039	.	T	<NON_REF>	.	.	END=714039	GT:DP:GQ:MIN_DP:PL	0/0:6:18:6:0,18,225
I	714087	.	C	<NON_REF>	.	.	END=714087	GT:DP:GQ:MIN_DP:PL	0/0:4:9:4:0,9,135
I	714214	.	T	<NON_REF>	.	.	END=714214	GT:DP:GQ:MIN_DP:PL	0/0:1:3:1:0,3,39
I	714225	.	A	<NON_REF>	.	.	END=714225	GT:DP:GQ:MIN_DP:PL	0/0:1:3:1:0,3,39
I	714312	.	T	<NON_REF>	.	.	END=714312	GT:DP:GQ:MIN_DP:PL	0/0:2:6:2:0,6,70
I	714443	.	G	<NON_REF>	.	.	END=714443	GT:DP:GQ:MIN_DP:PL	0/0:4:12:4:0,12,155
I	714607	.	C	<NON_REF>	.	.	END=714607	GT:DP:GQ:MIN_DP:PL	0/0:5:15:5:0,15,164
I	714861	.	T	<NON_REF>	.	.	END=714861	GT:DP:GQ:MIN_DP:PL	0/0:5:9:5:0,9,135
I	714880	.	C	<NON_REF>	.	.	END=714881	GT:DP:GQ:MIN_DP:PL	0/0:6:15:6:0,15,225
I	714903	.	A	<NON_REF>	.	.	END=714903	GT:DP:GQ:MIN_DP:PL	0/0:6:9:6:0,9,135
I	715047	.	G	<NON_REF>	.	.	END=715047	GT:DP:GQ:MIN_DP:PL	0/0:8:15:8:0,15,225
I	715148	.	T	<NON_REF>	.	.	END=715148	GT:DP:GQ:MIN_DP:PL	0/0:0:0:0:0,0,0
I	715184	.	A	<NON_REF>	.	.	END=715184	GT:DP:GQ:MIN_DP:PL	0/0:0:0:0:0,0,0
I	715311	.	G	<NON_REF>	.	.	END=715311	GT:DP:GQ:MIN_DP:PL	0/0:4:6:4:0,6,90
I	715368	.	G	<NON_REF>	.	.	END=715368	GT:DP:GQ:MIN_DP:PL	0/0:2:6:2:0,6,78
I	715403	.	A	<NON_REF>	.	.	END=715403	GT:DP:GQ:MIN_DP:PL	0/0:7:21:7:0,21,271
I	715538	.	A	<NON_REF>	.	.	END=715538	GT:DP:GQ:MIN_DP:PL	0/0:9:24:9:0,24,360
I	716020	.	T	<NON_REF>	.	.	END=716020	GT:DP:GQ:MIN_DP:PL	0/0:8:21:8:0,21,315
I	716064	.	A	<NON_REF>	.	.	END=716064	GT:DP:GQ:MIN_DP:PL	0/0:6:15:6:0,15,225
I	716211	.	T	<NON_REF>	.	.	END=716211	GT:DP:GQ:MIN_DP:PL	0/0:1:0:1:0,0,0
I	716225	.	G	<NON_REF>	.	.	END=716225	GT:DP:GQ:MIN_DP:PL	0/0:0:0:0:0,0,0
I	716436	.	G	<NON_REF>	.	.	END=716436	GT:DP:GQ:MIN_DP:PL	0/0:10:18:10:0,18,270
I	716815	.	C	<NON_REF>	.	.	END=716815	GT:DP:GQ:MIN_DP:PL	0/0:6:12:6:0,12,180
I	717066	.	A	<NON_REF>	.	.	END=717066	GT:DP:GQ:MIN_DP:PL	0/0:2:6:2:0,6,78
I	717366	.	A	<NON_REF>	.	.	END=717366	GT:DP:GQ:MIN_DP:PL	0/0:2:6:2:0,6,78
I	718510	.	T	<NON_REF>	.	.	END=718510	GT:DP:GQ:MIN_DP:PL	0/0:7:18:7:0,18,270
I	718517	.	G	<NON_REF>	.	.	END=718517	GT:DP:GQ:MIN_DP:PL	0/0:6:12:6:0,12,180
I	718548	.	G	<NON_REF>	.	.	END=718548	GT:DP:GQ:MIN_DP:PL	0/0:7:15:7:0,15,225
I	719360	.	C	<NON_REF>	.	.	END=719360	GT:DP:GQ:MIN_DP:PL	0/0:6:15:6:0,15,225
I	721217	.	T	<NON_REF>	.	.	END=721217	GT:DP:GQ:MIN_DP:PL	0/0:6:18:6:0,18,205
I	721623	.	A	<NON_REF>	.	.	END=721623	GT:DP:GQ:MIN_DP:PL	0/0:2:0:2:0,0,0
I	721630	.	C	<NON_REF>	.	.	END=721630	GT:DP:GQ:MIN_DP:PL	0/0:1:0:1:0,0,0
I	721726	.	G	<NON_REF>	.	.	END=721726	GT:DP:GQ:MIN_DP:PL	0/0:17:42:17:0,42,630
I	722222	.	A	<NON_REF>	.	.	END=722222	GT:DP:GQ:MIN_DP:PL	0/0:4:12:4:0,12,155
I	722640	.	T	<NON_REF>	.	.	END=722640	GT:DP:GQ:MIN_DP:PL	0/0:3:9:3:0,9,116
I	723471	.	C	<NON_REF>	.	.	END=723471	GT:DP:GQ:MIN_DP:PL	0/0:2:6:2:0,6,78
I	723687	.	T	<NON_REF>	.	.	END=723687	GT:DP:GQ:MIN_DP:PL	0/0:1:0:1:0,0,0
I	724073	.	A	<NON_REF>	.	.	END=724073	GT:DP:GQ:MIN_DP:PL	0/0:1:0:1:0,0,0
I	724206	.	G	<NON_REF>	.	.	END=724206	GT:DP:GQ:MIN_DP:PL	0/0:1:0:1:0,0,0
I	724257	.	A	<NON_REF>	.	.	END=724257	GT:DP:GQ:MIN_DP:PL	0/0:0:0:0:0,0,0
I	724301	.	C	<NON_REF>	.	.	END=724301	GT:DP:GQ:MIN_DP:PL	0/0:0:0:0:0,0,0
I	724312	.	T	<NON_REF>	.	.	END=724312	GT:DP:GQ:MIN_DP:PL	0/0:0:0:0:0,0,0
I	725454	.	A	<NON_REF>	.	.	END=725454	GT:DP:GQ:MIN_DP:PL	0/0:3:6:3:0,6,90
I	725864	.	T	<NON_REF>	.	.	END=725864	GT:DP:GQ:MIN_DP:PL	0/0:5:12:5:0,12,180
I	725884	.	C	<NON_REF>	.	.	END=725884	GT:DP:GQ:MIN_DP:PL	0/0:4:6:4:0,6,90
I	726237	.	C	<NON_REF>	.	.	END=726237	GT:DP:GQ:MIN_DP:PL	0/0:3:9:3:0,9,116
I	726385	.	A	<NON_REF>	.	.	END=726385	GT:DP:GQ:MIN_DP:PL	0/0:3:9:3:0,9,116
I	726898	.	T	<NON_REF>	.	.	END=726898	GT:DP:GQ:MIN_DP:PL	0/0:11:17:11:0,17,371
I	727095	.	G	<NON_REF>	.	.	END=727095	GT:DP:GQ:MIN_DP:PL	0/0:15:33:15:0,33,495
I	727131	.	G	<NON_REF>	.	.	END=727131	GT:DP:GQ:MIN_DP:PL	0/0:0:0:0:0,0,0
I	727190	.	T	<NON_REF>	.	.	END=727190	GT:DP:GQ:MIN_DP:PL	0/0:0:0:0:0,0,0
I	730122	.	T	<NON_REF>	.	.	END=730122	GT:DP:GQ:MIN_DP:PL	0/0:22:36:22:0,36,540
I	730808	.	A	<NON_REF>	.	.	END=730808	GT:DP:GQ:MIN_DP:PL	0/0:7:21:7:0,21,271
I	730951	.	T	<NON_REF>	.	.	END=730951	GT:DP:GQ:MIN_DP:PL	0/0:2:3:2:0,3,45
I	731199	.	A	<NON_REF>	.	.	END=731199	GT:DP:GQ:MIN_DP:PL	0/0:8:18:8:0,18,270
I	731418	.	C	<NON_REF>	.	.	END=731418	GT:DP:GQ:MIN_DP:PL	0/0:9:24:9:0,24,360
I	732353	.	G	<NON_REF>	.	.	END=732353	GT:DP:GQ:MIN_DP:PL	0/0:3:9:3:0,9,116
I	732356	.	A	<NON_REF>	.	.	END=732356	GT:DP:GQ:MIN_DP:PL	0/0:3:9:3:0,9,116
I	732622	.	A	<NON_REF>	.	.	END=732622	GT:DP:GQ:MIN_DP:PL	0/0:3:9:3:0,9,116
I	733622	.	A	<NON_REF>	.	.	END=733622	GT:DP:GQ:MIN_DP:PL	0/0:5:12:5:0,12,180
I	735083	.	A	<NON_REF>	.	.	END=735083	GT:DP:GQ:MIN_DP:PL	0/0:3:9:3:0,9,94
I	735169	.	A	<NON_REF>	.	.	END=735169	GT:DP:GQ:MIN_DP:PL	0/0:2:6:2:0,6,78
I	736603	.	T	<NON_REF>	.	.	END=736603	GT:DP:GQ:MIN_DP:PL	0/0:2:6:2:0,6,55
I	736946	.	G	<NON_REF>	.	.	END=736946	GT:DP:GQ:MIN_DP:PL	0/0:9:27:9:0,27,349
I	737249	.	T	<NON_REF>	.	.	END=737249	GT:DP:GQ:MIN_DP:PL	0/0:9:21:9:0,21,315
I	737381	.	G	<NON_REF>	.	.	END=737381	GT:DP:GQ:MIN_DP:PL	0/0:7:21:7:0,21,243
I	737695	.	T	<NON_REF>	.	.	END=737695	GT:DP:GQ:MIN_DP:PL	0/0:12:5:12:0,5,388
I	738143	.	A	<NON_REF>	.	.	END=738143	GT:DP:GQ:MIN_DP:PL	0/0:13:36:13:0,36,540
I	738679	.	A	<NON_REF>	.	.	END=738679	GT:DP:GQ:MIN_DP:PL	0/0:3:9:3:0,9,116
I	738686	.	G	<NON_REF>	.	.	END=738686	GT:DP:GQ:MIN_DP:PL	0/0:3:9:3:0,9,116
I	739208	.	C	<NON_REF>	.	.	END=739208	GT:DP:GQ:MIN_DP:PL	0/0:11:33:11:0,33,426
I	739255	.	G	<NON_REF>	.	.	END=739255	GT:DP:GQ:MIN_DP:PL	0/0:7:15:7:0,15,225
I	739360	.	C	<NON_REF>	.	.	END=739360	GT:DP:GQ:MIN_DP:PL	0/0:4:12:4:0,12,133
I	740876	.	T	<NON_REF>	.	.	END=740876	GT:DP:GQ:MIN_DP:PL	0/0:10:27:10:0,27,405
I	741514	.	T	<NON_REF>	.	.	END=741514	GT:DP:GQ:MIN_DP:PL	0/0:11:27:11:0,27,405
I	741805	.	T	<NON_REF>	.	.	END=741805	GT:DP:GQ:MIN_DP:PL	0/0:7:18:7:0,18,270
I	744581	.	A	<NON_REF>	.	.	END=744581	GT:DP:GQ:MIN_DP:PL	0/0:11:27:11:0,27,405
I	744819	.	T	<NON_REF>	.	.	END=744819	GT:DP:GQ:MIN_DP:PL	0/0:9:24:9:0,24,360
I	745527	.	T	<NON_REF>	.	.	END=745527	GT:DP:GQ:MIN_DP:PL	0/0:8:18:8:0,18,270
I	746477	.	G	<NON_REF>	.	.	END=746477	GT:DP:GQ:MIN_DP:PL	0/0:21:60:21:0,60,900
I	746695	.	C	<NON_REF>	.	.	END=746695	GT:DP:GQ:MIN_DP:PL	0/0:14:30:14:0,30,450
I	747351	.	C	<NON_REF>	.	.	END=747351	GT:DP:GQ:MIN_DP:PL	0/0:11:33:11:0,33,426
I	747578	.	G	<NON_REF>	.	.	END=747579	GT:DP:GQ:MIN_DP:PL	0/0:6:12:6:0,12,180
I	748321	.	A	<NON_REF>	.	.	END=748321	GT:DP:GQ:MIN_DP:PL	0/0:7:18:7:0,18,270
I	748336	.	T	<NON_REF>	.	.	END=748336	GT:DP:GQ:MIN_DP:PL	0/0:9:15:9:0,15,225
I	751780	.	A	<NON_REF>	.	.	END=751780	GT:DP:GQ:MIN_DP:PL	0/0:3:0:3:0,0,39
I	752932	.	T	<NON_REF>	.	.	END=752932	GT:DP:GQ:MIN_DP:PL	0/0:10:27:10:0,27,405
I	752959	.	C	<NON_REF>	.	.	END=752959	GT:DP:GQ:MIN_DP:PL	0/0:10:21:10:0,21,315
I	753065	.	G	<NON_REF>	.	.	END=753065	GT:DP:GQ:MIN_DP:PL	0/0:0:0:0:0,0,0
I	753235	.	C	<NON_REF>	.	.	END=753235	GT:DP:GQ:MIN_DP:PL	0/0:14:27:14:0,27,405
I	755996	.	T	<NON_REF>	.	.	END=755996	GT:DP:GQ:MIN_DP:PL	0/0:6:15:6:0,15,225
I	757300	.	A	<NON_REF>	.	.	END=757300	GT:DP:GQ:MIN_DP:PL	0/0:2:6:2:0,6,78
I	757757	.	G	<NON_REF>	.	.	END=757757	GT:DP:GQ:MIN_DP:PL	0/0:2:6:2:0,6,78
I	758194	.	T	<NON_REF>	.	.	END=758195	GT:DP:GQ:MIN_DP:PL	0/0:8:21:8:0,21,315
I	758511	.	C	<NON_REF>	.	.	END=758511	GT:DP:GQ:MIN_DP:PL	0/0:9:18:9:0,18,270
I	758597	.	G	<NON_REF>	.	.	END=758597	GT:DP:GQ:MIN_DP:PL	0/0:5:15:5:0,15,194
I	759677	.	A	<NON_REF>	.	.	END=759677	GT:DP:GQ:MIN_DP:PL	0/0:6:18:6:0,18,233
I	759722	.	T	<NON_REF>	.	.	END=759722	GT:DP:GQ:MIN_DP:PL	0/0:3:9:3:0,9,116
I	759875	.	C	<NON_REF>	.	.	END=759875	GT:DP:GQ:MIN_DP:PL	0/0:8:18:8:0,18,270
I	759877	.	G	<NON_REF>	.	.	END=759877	GT:DP:GQ:MIN_DP:PL	0/0:8:18:8:0,18,270
I	759888	.	A	<NON_REF>	.	.	END=759888	GT:DP:GQ:MIN_DP:PL	0/0:6:18:6:0,18,210
I	760176	.	G	<NON_REF>	.	.	END=760176	GT:DP:GQ:MIN_DP:PL	0/0:3:9:3:0,9,116
I	761008	.	G	<NON_REF>	.	.	END=761008	GT:DP:GQ:MIN_DP:PL	0/0:4:9:4:0,9,135
I	762139	.	C	<NON_REF>	.	.	END=762139	GT:DP:GQ:MIN_DP:PL	0/0:7:9:7:0,9,135
I	763041	.	G	<NON_REF>	.	.	END=763041	GT:DP:GQ:MIN_DP:PL	0/0:6:18:6:0,18,225
I	764784	.	T	<NON_REF>	.	.	END=764784	GT:DP:GQ:MIN_DP:PL	0/0:4:0:4:0,0,70
I	766498	.	C	<NON_REF>	.	.	END=766498	GT:DP:GQ:MIN_DP:PL	0/0:2:3:2:0,3,45
I	766715	.	A	<NON_REF>	.	.	END=766715	GT:DP:GQ:MIN_DP:PL	0/0:7:18:7:0,18,270
I	767114	.	C	<NON_REF>	.	.	END=767114	GT:DP:GQ:MIN_DP:PL	0/0:0:0:0:0,0,0
I	768033	.	C	<NON_REF>	.	.	END=768033	GT:DP:GQ:MIN_DP:PL	0/0:6:18:6:0,18,233
I	768818	.	G	<NON_REF>	.	.	END=768818	GT:DP:GQ:MIN_DP:PL	0/0:14:33:14:0,33,495
I	769077	.	G	<NON_REF>	.	.	END=769077	GT:DP:GQ:MIN_DP:PL	0/0:11:33:11:0,33,426
I	769141	.	T	<NON_REF>	.	.	END=769141	GT:DP:GQ:MIN_DP:PL	0/0:13:36:13:0,36,540
I	769744	.	A	<NON_REF>	.	.	END=769744	GT:DP:GQ:MIN_DP:PL	0/0:9:27:9:0,27,321
I	771207	.	C	<NON_REF>	.	.	END=771207	GT:DP:GQ:MIN_DP:PL	0/0:11:27:11:0,27,405
I	771748	.	G	<NON_REF>	.	.	END=771748	GT:DP:GQ:MIN_DP:PL	0/0:2:6:2:0,6,78
I	772368	.	T	<NON_REF>	.	.	END=772368	GT:DP:GQ:MIN_DP:PL	0/0:4:12:4:0,12,147
I	772391	.	A	<NON_REF>	.	.	END=772391	GT:DP:GQ:MIN_DP:PL	0/0:7:15:7:0,15,225
I	772787	.	C	<NON_REF>	.	.	END=772787	GT:DP:GQ:MIN_DP:PL	0/0:8:15:8:0,15,225
I	772854	.	T	<NON_REF>	.	.	END=772854	GT:DP:GQ:MIN_DP:PL	0/0:7:18:7:0,18,270
I	773086	.	G	<NON_REF>	.	.	END=773086	GT:DP:GQ:MIN_DP:PL	0/0:17:36:17:0,36,540
I	773560	.	T	<NON_REF>	.	.	END=773560	GT:DP:GQ:MIN_DP:PL	0/0:13:33:13:0,33,495
I	773717	.	T	<NON_REF>	.	.	END=773717	GT:DP:GQ:MIN_DP:PL	0/0:6:15:6:0,15,225
I	774047	.	T	<NON_REF>	.	.	END=774047	GT:DP:GQ:MIN_DP:PL	0/0:1:3:1:0,3,39
I	774051	.	A	<NON_REF>	.	.	END=774051	GT:DP:GQ:MIN_DP:PL	0/0:1:3:1:0,3,39
I	774096	.	T	<NON_REF>	.	.	END=774096	GT:DP:GQ:MIN_DP:PL	0/0:0:0:0:0,0,0
I	774493	.	G	<NON_REF>	.	.	END=774493	GT:DP:GQ:MIN_DP:PL	0/0:2:3:2:0,3,45
I	774776	.	T	<NON_REF>	.	.	END=774776	GT:DP:GQ:MIN_DP:PL	0/0:9:18:9:0,18,270
I	774906	.	G	GT,<NON_REF>	244.77	.	DP=7;ExcessHet=3.0103;MLEAC=2,0;MLEAF=1.00,0.00;RAW_MQ=12348.00	GT:AD:DP:GQ:PL:SB	1/1:0,7,0:7:21:282,21,0,282,21,282:0,0,4,3
I	775527	.	C	<NON_REF>	.	.	END=775527	GT:DP:GQ:MIN_DP:PL	0/0:4:12:4:0,12,155
I	775589	.	T	<NON_REF>	.	.	END=775589	GT:DP:GQ:MIN_DP:PL	0/0:4:12:4:0,12,127
I	775756	.	T	<NON_REF>	.	.	END=775756	GT:DP:GQ:MIN_DP:PL	0/0:1:3:1:0,3,39
I	776113	.	G	<NON_REF>	.	.	END=776113	GT:DP:GQ:MIN_DP:PL	0/0:8:12:8:0,12,180
I	776750	.	C	<NON_REF>	.	.	END=776750	GT:DP:GQ:MIN_DP:PL	0/0:3:9:3:0,9,116
I	777208	.	T	<NON_REF>	.	.	END=777208	GT:DP:GQ:MIN_DP:PL	0/0:7:21:7:0,21,255
I	777366	.	T	<NON_REF>	.	.	END=777366	GT:DP:GQ:MIN_DP:PL	0/0:8:3:8:0,3,45
I	777697	.	C	<NON_REF>	.	.	END=777697	GT:DP:GQ:MIN_DP:PL	0/0:10:30:10:0,30,388
I	777701	.	T	<NON_REF>	.	.	END=777701	GT:DP:GQ:MIN_DP:PL	0/0:10:27:10:0,27,405
I	777704	.	T	<NON_REF>	.	.	END=777704	GT:DP:GQ:MIN_DP:PL	0/0:10:27:10:0,27,405
I	778486	.	A	<NON_REF>	.	.	END=778486	GT:DP:GQ:MIN_DP:PL	0/0:1:0:1:0,0,0
I	778496	.	A	<NON_REF>	.	.	END=778496	GT:DP:GQ:MIN_DP:PL	0/0:0:0:0:0,0,0
I	780394	.	C	CA,<NON_REF>	2.02	.	BaseQRankSum=0.000;ClippingRankSum=0.000;DP=6;ExcessHet=3.0103;MLEAC=1,0;MLEAF=0.500,0.00;MQRankSum=0.000;RAW_MQ=10584.00;ReadPosRankSum=0.341	GT:AD:DP:GQ:PL:SB	0/1:4,2,0:6:35:35,0,93,48,99,147:0,4,0,2
I	780484	.	G	<NON_REF>	.	.	END=780484	GT:DP:GQ:MIN_DP:PL	0/0:6:12:6:0,12,180
I	781128	.	G	<NON_REF>	.	.	END=781128	GT:DP:GQ:MIN_DP:PL	0/0:8:21:8:0,21,315
I	781192	.	G	<NON_REF>	.	.	END=781192	GT:DP:GQ:MIN_DP:PL	0/0:6:18:6:0,18,233
I	781558	.	T	<NON_REF>	.	.	END=781558	GT:DP:GQ:MIN_DP:PL	0/0:7:15:7:0,15,225
I	781614	.	G	<NON_REF>	.	.	END=781614	GT:DP:GQ:MIN_DP:PL	0/0:6:18:6:0,18,233
I	781674	.	G	<NON_REF>	.	.	END=781674	GT:DP:GQ:MIN_DP:PL	0/0:9:24:9:0,24,360
I	782300	.	G	<NON_REF>	.	.	END=782300	GT:DP:GQ:MIN_DP:PL	0/0:7:12:7:0,12,180
I	782323	.	A	<NON_REF>	.	.	END=782323	GT:DP:GQ:MIN_DP:PL	0/0:6:18:6:0,18,225
I	783286	.	T	<NON_REF>	.	.	END=783286	GT:DP:GQ:MIN_DP:PL	0/0:18:45:18:0,45,675
I	784144	.	G	<NON_REF>	.	.	END=784144	GT:DP:GQ:MIN_DP:PL	0/0:3:3:3:0,3,45
I	784301	.	C	<NON_REF>	.	.	END=784301	GT:DP:GQ:MIN_DP:PL	0/0:6:9:6:0,9,135
I	784364	.	G	<NON_REF>	.	.	END=784364	GT:DP:GQ:MIN_DP:PL	0/0:9:0:9:0,0,271
I	784533	.	T	<NON_REF>	.	.	END=784533	GT:DP:GQ:MIN_DP:PL	0/0:13:27:13:0,27,405
I	785097	.	T	<NON_REF>	.	.	END=785097	GT:DP:GQ:MIN_DP:PL	0/0:5:15:5:0,15,172
I	785287	.	C	<NON_REF>	.	.	END=785287	GT:DP:GQ:MIN_DP:PL	0/0:3:6:3:0,6,90
I	785675	.	C	<NON_REF>	.	.	END=785675	GT:DP:GQ:MIN_DP:PL	0/0:7:15:7:0,15,225
I	786276	.	T	<NON_REF>	.	.	END=786276	GT:DP:GQ:MIN_DP:PL	0/0:9:24:9:0,24,360
I	787307	.	A	<NON_REF>	.	.	END=787307	GT:DP:GQ:MIN_DP:PL	0/0:6:12:6:0,12,180
I	787472	.	A	<NON_REF>	.	.	END=787472	GT:DP:GQ:MIN_DP:PL	0/0:12:27:12:0,27,405
I	787616	.	A	<NON_REF>	.	.	END=787616	GT:DP:GQ:MIN_DP:PL	0/0:15:45:15:0,45,535
I	787922	.	A	<NON_REF>	.	.	END=787922	GT:DP:GQ:MIN_DP:PL	0/0:2:6:2:0,6,78
I	788162	.	C	<NON_REF>	.	.	END=788162	GT:DP:GQ:MIN_DP:PL	0/0:7:15:7:0,15,225
I	788204	.	T	<NON_REF>	.	.	END=788204	GT:DP:GQ:MIN_DP:PL	0/0:4:12:4:0,12,155
I	788615	.	C	<NON_REF>	.	.	END=788615	GT:DP:GQ:MIN_DP:PL	0/0:11:27:11:0,27,405
I	788640	.	T	<NON_REF>	.	.	END=788640	GT:DP:GQ:MIN_DP:PL	0/0:11:24:11:0,24,360
I	789772	.	G	<NON_REF>	.	.	END=789772	GT:DP:GQ:MIN_DP:PL	0/0:8:0:8:0,0,233
I	790411	.	T	<NON_REF>	.	.	END=790411	GT:DP:GQ:MIN_DP:PL	0/0:5:15:5:0,15,194
I	790901	.	T	<NON_REF>	.	.	END=790901	GT:DP:GQ:MIN_DP:PL	0/0:5:12:5:0,12,180
I	790954	.	A	<NON_REF>	.	.	END=790954	GT:DP:GQ:MIN_DP:PL	0/0:8:7:8:0,7,247
I	791779	.	T	<NON_REF>	.	.	END=791779	GT:DP:GQ:MIN_DP:PL	0/0:6:18:6:0,18,233
I	792091	.	T	<NON_REF>	.	.	END=792091	GT:DP:GQ:MIN_DP:PL	0/0:2:3:2:0,3,45
I	792244	.	T	<NON_REF>	.	.	END=792244	GT:DP:GQ:MIN_DP:PL	0/0:12:36:12:0,36,443
I	792246	.	A	<NON_REF>	.	.	END=792246	GT:DP:GQ:MIN_DP:PL	0/0:12:36:12:0,36,457
I	792311	.	T	<NON_REF>	.	.	END=792311	GT:DP:GQ:MIN_DP:PL	0/0:0:0:0:0,0,0
I	792861	.	T	<NON_REF>	.	.	END=792861	GT:DP:GQ:MIN_DP:PL	0/0:3:6:3:0,6,90
I	793083	.	T	<NON_REF>	.	.	END=793083	GT:DP:GQ:MIN_DP:PL	0/0:9:21:9:0,21,315
I	793140	.	C	<NON_REF>	.	.	END=793140	GT:DP:GQ:MIN_DP:PL	0/0:12:0:12:0,0,388
I	794110	.	T	<NON_REF>	.	.	END=794110	GT:DP:GQ:MIN_DP:PL	0/0:7:15:7:0,15,225
I	794214	.	G	<NON_REF>	.	.	END=794214	GT:DP:GQ:MIN_DP:PL	0/0:14:30:14:0,30,450
I	795151	.	C	<NON_REF>	.	.	END=795151	GT:DP:GQ:MIN_DP:PL	0/0:3:9:3:0,9,116
I	795860	.	G	<NON_REF>	.	.	END=795860	GT:DP:GQ:MIN_DP:PL	0/0:11:33:11:0,33,404
I	796695	.	T	<NON_REF>	.	.	END=796695	GT:DP:GQ:MIN_DP:PL	0/0:7:12:7:0,12,180
I	796797	.	T	<NON_REF>	.	.	END=796797	GT:DP:GQ:MIN_DP:PL	0/0:7:12:7:0,12,180
I	797171	.	G	<NON_REF>	.	.	END=797171	GT:DP:GQ:MIN_DP:PL	0/0:0:0:0:0,0,0
I	797251	.	G	<NON_REF>	.	.	END=797251	GT:DP:GQ:MIN_DP:PL	0/0:16:39:16:0,39,585
I	797701	.	T	<NON_REF>	.	.	END=797701	GT:DP:GQ:MIN_DP:PL	0/0:11:33:11:0,33,426
I	799044	.	C	<NON_REF>	.	.	END=799044	GT:DP:GQ:MIN_DP:PL	0/0:14:39:14:0,39,585
I	799381	.	T	<NON_REF>	.	.	END=799381	GT:DP:GQ:MIN_DP:PL	0/0:13:39:13:0,39,504
I	799440	.	G	<NON_REF>	.	.	END=799440	GT:DP:GQ:MIN_DP:PL	0/0:11:30:11:0,30,450
I	800183	.	G	<NON_REF>	.	.	END=800183	GT:DP:GQ:MIN_DP:PL	0/0:4:12:4:0,12,155
I	800509	.	T	<NON_REF>	.	.	END=800509	GT:DP:GQ:MIN_DP:PL	0/0:7:18:7:0,18,270
I	800638	.	G	<NON_REF>	.	.	END=800638	GT:DP:GQ:MIN_DP:PL	0/0:3:0:3:0,0,39
I	800950	.	A	<NON_REF>	.	.	END=800950	GT:DP:GQ:MIN_DP:PL	0/0:6:9:6:0,9,135
I	801398	.	G	<NON_REF>	.	.	END=801398	GT:DP:GQ:MIN_DP:PL	0/0:4:6:4:0,6,90
I	801831	.	C	<NON_REF>	.	.	END=801831	GT:DP:GQ:MIN_DP:PL	0/0:1:0:1:0,0,0
I	801896	.	C	<NON_REF>	.	.	END=801896	GT:DP:GQ:MIN_DP:PL	0/0:3:6:3:0,6,90
I	801942	.	A	<NON_REF>	.	.	END=801942	GT:DP:GQ:MIN_DP:PL	0/0:12:36:12:0,36,457
I	802176	.	C	<NON_REF>	.	.	END=802176	GT:DP:GQ:MIN_DP:PL	0/0:11:30:11:0,30,450
I	802843	.	G	<NON_REF>	.	.	END=802843	GT:DP:GQ:MIN_DP:PL	0/0:7:15:7:0,15,225
I	802915	.	G	<NON_REF>	.	.	END=802915	GT:DP:GQ:MIN_DP:PL	0/0:5:15:5:0,15,194
I	802951	.	A	<NON_REF>	.	.	END=802951	GT:DP:GQ:MIN_DP:PL	0/0:8:21:8:0,21,315
I	803227	.	T	<NON_REF>	.	.	END=803227	GT:DP:GQ:MIN_DP:PL	0/0:10:30:10:0,30,388
I	803571	.	T	<NON_REF>	.	.	END=803571	GT:DP:GQ:MIN_DP:PL	0/0:10:12:10:0,12,180
I	803984	.	T	<NON_REF>	.	.	END=803984	GT:DP:GQ:MIN_DP:PL	0/0:6:18:6:0,18,233
I	804198	.	A	<NON_REF>	.	.	END=804198	GT:DP:GQ:MIN_DP:PL	0/0:10:24:10:0,24,360
I	804313	.	C	<NON_REF>	.	.	END=804313	GT:DP:GQ:MIN_DP:PL	0/0:9:15:9:0,15,225
I	804904	.	T	<NON_REF>	.	.	END=804904	GT:DP:GQ:MIN_DP:PL	0/0:13:36:13:0,36,540
I	805364	.	T	<NON_REF>	.	.	END=805364	GT:DP:GQ:MIN_DP:PL	0/0:11:33:11:0,33,396
I	805540	.	T	<NON_REF>	.	.	END=805540	GT:DP:GQ:MIN_DP:PL	0/0:6:15:6:0,15,225
I	805591	.	T	<NON_REF>	.	.	END=805591	GT:DP:GQ:MIN_DP:PL	0/0:3:9:3:0,9,116
I	806026	.	C	<NON_REF>	.	.	END=806026	GT:DP:GQ:MIN_DP:PL	0/0:8:12:8:0,12,180
I	806613	.	C	<NON_REF>	.	.	END=806613	GT:DP:GQ:MIN_DP:PL	0/0:10:24:10:0,24,360
I	806943	.	T	<NON_REF>	.	.	END=806943	GT:DP:GQ:MIN_DP:PL	0/0:19:39:19:0,39,585
I	806991	.	A	<NON_REF>	.	.	END=806991	GT:DP:GQ:MIN_DP:PL	0/0:14:3:14:0,3,443
I	808691	.	G	<NON_REF>	.	.	END=808691	GT:DP:GQ:MIN_DP:PL	0/0:0:0:0:0,0,0
I	808835	.	A	<NON_REF>	.	.	END=808835	GT:DP:GQ:MIN_DP:PL	0/0:5:15:5:0,15,194
I	808951	.	T	<NON_REF>	.	.	END=808951	GT:DP:GQ:MIN_DP:PL	0/0:5:15:5:0,15,186
I	809102	.	G	<NON_REF>	.	.	END=809102	GT:DP:GQ:MIN_DP:PL	0/0:4:9:4:0,9,135
I	809165	.	G	<NON_REF>	.	.	END=809165	GT:DP:GQ:MIN_DP:PL	0/0:12:21:12:0,21,315
I	809746	.	C	<NON_REF>	.	.	END=809746	GT:DP:GQ:MIN_DP:PL	0/0:11:33:11:0,33,368
I	810017	.	T	<NON_REF>	.	.	END=810017	GT:DP:GQ:MIN_DP:PL	0/0:5:12:5:0,12,180
I	810090	.	A	<NON_REF>	.	.	END=810090	GT:DP:GQ:MIN_DP:PL	0/0:6:9:6:0,9,135
I	811437	.	C	<NON_REF>	.	.	END=811437	GT:DP:GQ:MIN_DP:PL	0/0:2:6:2:0,6,78
I	811733	.	G	<NON_REF>	.	.	END=811733	GT:DP:GQ:MIN_DP:PL	0/0:15:36:15:0,36,540
I	812485	.	A	<NON_REF>	.	.	END=812485	GT:DP:GQ:MIN_DP:PL	0/0:2:6:2:0,6,33
I	813129	.	G	<NON_REF>	.	.	END=813129	GT:DP:GQ:MIN_DP:PL	0/0:5:15:5:0,15,194
I	813573	.	T	<NON_REF>	.	.	END=813573	GT:DP:GQ:MIN_DP:PL	0/0:4:6:4:0,6,90
I	814176	.	A	<NON_REF>	.	.	END=814176	GT:DP:GQ:MIN_DP:PL	0/0:2:6:2:0,6,78
I	815930	.	G	<NON_REF>	.	.	END=815930	GT:DP:GQ:MIN_DP:PL	0/0:10:30:10:0,30,388
I	815946	.	G	<NON_REF>	.	.	END=815946	GT:DP:GQ:MIN_DP:PL	0/0:11:24:11:0,24,360
I	815991	.	T	<NON_REF>	.	.	END=815991	GT:DP:GQ:MIN_DP:PL	0/0:10:21:10:0,21,315
I	816445	.	C	<NON_REF>	.	.	END=816445	GT:DP:GQ:MIN_DP:PL	0/0:8:21:8:0,21,315
I	816992	.	T	<NON_REF>	.	.	END=816992	GT:DP:GQ:MIN_DP:PL	0/0:11:27:11:0,27,405
I	817481	.	T	<NON_REF>	.	.	END=817481	GT:DP:GQ:MIN_DP:PL	0/0:4:9:4:0,9,135
I	818089	.	A	<NON_REF>	.	.	END=818089	GT:DP:GQ:MIN_DP:PL	0/0:11:0:11:0,0,349
I	818252	.	T	<NON_REF>	.	.	END=818252	GT:DP:GQ:MIN_DP:PL	0/0:3:0:3:0,0,16
I	818762	.	T	<NON_REF>	.	.	END=818762	GT:DP:GQ:MIN_DP:PL	0/0:7:15:7:0,15,225
I	818816	.	A	<NON_REF>	.	.	END=818816	GT:DP:GQ:MIN_DP:PL	0/0:2:3:2:0,3,45
I	818829	.	A	<NON_REF>	.	.	END=818829	GT:DP:GQ:MIN_DP:PL	0/0:0:0:0:0,0,0
I	819430	.	G	<NON_REF>	.	.	END=819430	GT:DP:GQ:MIN_DP:PL	0/0:16:48:16:0,48,612
I	819746	.	A	<NON_REF>	.	.	END=819746	GT:DP:GQ:MIN_DP:PL	0/0:9:15:9:0,15,225
I	820400	.	C	<NON_REF>	.	.	END=820400	GT:DP:GQ:MIN_DP:PL	0/0:4:9:4:0,9,135
I	820527	.	T	<NON_REF>	.	.	END=820527	GT:DP:GQ:MIN_DP:PL	0/0:7:18:7:0,18,270
I	821393	.	G	<NON_REF>	.	.	END=821393	GT:DP:GQ:MIN_DP:PL	0/0:6:0:6:0,0,155
I	821468	.	T	<NON_REF>	.	.	END=821468	GT:DP:GQ:MIN_DP:PL	0/0:9:24:9:0,24,360
I	821598	.	C	<NON_REF>	.	.	END=821598	GT:DP:GQ:MIN_DP:PL	0/0:15:27:15:0,27,405
I	821747	.	A	<NON_REF>	.	.	END=821747	GT:DP:GQ:MIN_DP:PL	0/0:5:12:5:0,12,180
I	821852	.	C	<NON_REF>	.	.	END=821852	GT:DP:GQ:MIN_DP:PL	0/0:7:15:7:0,15,225
I	822103	.	G	<NON_REF>	.	.	END=822103	GT:DP:GQ:MIN_DP:PL	0/0:14:42:14:0,42,535
I	822966	.	G	<NON_REF>	.	.	END=822966	GT:DP:GQ:MIN_DP:PL	0/0:7:12:7:0,12,180
I	823496	.	G	<NON_REF>	.	.	END=823496	GT:DP:GQ:MIN_DP:PL	0/0:19:42:19:0,42,630
I	823579	.	C	<NON_REF>	.	.	END=823579	GT:DP:GQ:MIN_DP:PL	0/0:13:27:13:0,27,405
I	824182	.	A	<NON_REF>	.	.	END=824183	GT:DP:GQ:MIN_DP:PL	0/0:4:6:4:0,6,90
I	824622	.	T	<NON_REF>	.	.	END=824622	GT:DP:GQ:MIN_DP:PL	0/0:18:36:18:0,36,540
I	825029	.	A	<NON_REF>	.	.	END=825029	GT:DP:GQ:MIN_DP:PL	0/0:5:9:5:0,9,135
I	825501	.	G	<NON_REF>	.	.	END=825501	GT:DP:GQ:MIN_DP:PL	0/0:6:15:6:0,15,225
I	825812	.	A	<NON_REF>	.	.	END=825812	GT:DP:GQ:MIN_DP:PL	0/0:1:0:1:0,0,0
I	826719	.	T	<NON_REF>	.	.	END=826719	GT:DP:GQ:MIN_DP:PL	0/0:7:18:7:0,18,270
I	826828	.	T	<NON_REF>	.	.	END=826828	GT:DP:GQ:MIN_DP:PL	0/0:6:0:6:0,0,133
I	826959	.	A	<NON_REF>	.	.	END=826959	GT:DP:GQ:MIN_DP:PL	0/0:8:18:8:0,18,270
I	826973	.	G	<NON_REF>	.	.	END=826973	GT:DP:GQ:MIN_DP:PL	0/0:8:15:8:0,15,225
I	830438	.	A	<NON_REF>	.	.	END=830438	GT:DP:GQ:MIN_DP:PL	0/0:4:12:4:0,12,155
I	830870	.	A	<NON_REF>	.	.	END=830870	GT:DP:GQ:MIN_DP:PL	0/0:3:9:3:0,9,116
I	831043	.	G	<NON_REF>	.	.	END=831043	GT:DP:GQ:MIN_DP:PL	0/0:10:24:10:0,24,360
I	831731	.	T	<NON_REF>	.	.	END=831731	GT:DP:GQ:MIN_DP:PL	0/0:3:3:3:0,3,45
I	832674	.	A	<NON_REF>	.	.	END=832674	GT:DP:GQ:MIN_DP:PL	0/0:13:33:13:0,33,495
I	833292	.	G	<NON_REF>	.	.	END=833292	GT:DP:GQ:MIN_DP:PL	0/0:12:33:12:0,33,495
I	833387	.	A	<NON_REF>	.	.	END=833387	GT:DP:GQ:MIN_DP:PL	0/0:4:3:4:0,3,45
I	833447	.	C	<NON_REF>	.	.	END=833447	GT:DP:GQ:MIN_DP:PL	0/0:8:21:8:0,21,315
I	834517	.	C	<NON_REF>	.	.	END=834517	GT:DP:GQ:MIN_DP:PL	0/0:5:0:5:0,0,0
I	834737	.	G	<NON_REF>	.	.	END=834737	GT:DP:GQ:MIN_DP:PL	0/0:6:12:6:0,12,180
I	834927	.	T	<NON_REF>	.	.	END=834927	GT:DP:GQ:MIN_DP:PL	0/0:7:4:7:0,4,97
I	835846	.	G	<NON_REF>	.	.	END=835846	GT:DP:GQ:MIN_DP:PL	0/0:1:3:1:0,3,39
I	836103	.	G	<NON_REF>	.	.	END=836103	GT:DP:GQ:MIN_DP:PL	0/0:12:33:12:0,33,495
I	836366	.	T	<NON_REF>	.	.	END=836366	GT:DP:GQ:MIN_DP:PL	0/0:9:18:9:0,18,270
I	836424	.	C	<NON_REF>	.	.	END=836424	GT:DP:GQ:MIN_DP:PL	0/0:12:30:12:0,30,450
I	836680	.	C	<NON_REF>	.	.	END=836680	GT:DP:GQ:MIN_DP:PL	0/0:2:6:2:0,6,78
I	836728	.	T	<NON_REF>	.	.	END=836728	GT:DP:GQ:MIN_DP:PL	0/0:4:9:4:0,9,135
I	837134	.	G	<NON_REF>	.	.	END=837134	GT:DP:GQ:MIN_DP:PL	0/0:4:12:4:0,12,147
I	837447	.	A	<NON_REF>	.	.	END=837447	GT:DP:GQ:MIN_DP:PL	0/0:11:33:11:0,33,418
I	837473	.	A	<NON_REF>	.	.	END=837473	GT:DP:GQ:MIN_DP:PL	0/0:6:12:6:0,12,180
I	839481	.	C	<NON_REF>	.	.	END=839481	GT:DP:GQ:MIN_DP:PL	0/0:9:24:9:0,24,360
I	843690	.	C	<NON_REF>	.	.	END=843690	GT:DP:GQ:MIN_DP:PL	0/0:12:24:12:0,24,360
I	843724	.	A	<NON_REF>	.	.	END=843724	GT:DP:GQ:MIN_DP:PL	0/0:5:12:5:0,12,180
I	845450	.	C	<NON_REF>	.	.	END=845450	GT:DP:GQ:MIN_DP:PL	0/0:8:24:8:0,24,310
I	846354	.	A	<NON_REF>	.	.	END=846354	GT:DP:GQ:MIN_DP:PL	0/0:6:18:6:0,18,233
I	846668	.	T	<NON_REF>	.	.	END=846668	GT:DP:GQ:MIN_DP:PL	0/0:19:51:19:0,51,765
I	847641	.	C	<NON_REF>	.	.	END=847641	GT:DP:GQ:MIN_DP:PL	0/0:6:15:6:0,15,225
I	848336	.	T	<NON_REF>	.	.	END=848336	GT:DP:GQ:MIN_DP:PL	0/0:10:30:10:0,30,380
I	848345	.	G	<NON_REF>	.	.	END=848345	GT:DP:GQ:MIN_DP:PL	0/0:12:15:12:0,15,225
I	848858	.	T	<NON_REF>	.	.	END=848858	GT:DP:GQ:MIN_DP:PL	0/0:6:18:6:0,18,202
I	849077	.	A	<NON_REF>	.	.	END=849077	GT:DP:GQ:MIN_DP:PL	0/0:9:27:9:0,27,349
I	849347	.	T	<NON_REF>	.	.	END=849347	GT:DP:GQ:MIN_DP:PL	0/0:6:0:6:0,0,22
I	849594	.	C	<NON_REF>	.	.	END=849594	GT:DP:GQ:MIN_DP:PL	0/0:10:30:10:0,30,388
I	849610	.	G	<NON_REF>	.	.	END=849610	GT:DP:GQ:MIN_DP:PL	0/0:10:18:10:0,18,270
I	850042	.	C	<NON_REF>	.	.	END=850042	GT:DP:GQ:MIN_DP:PL	0/0:3:6:3:0,6,90
I	850599	.	G	<NON_REF>	.	.	END=850599	GT:DP:GQ:MIN_DP:PL	0/0:4:9:4:0,9,135
I	850737	.	G	<NON_REF>	.	.	END=850737	GT:DP:GQ:MIN_DP:PL	0/0:6:18:6:0,18,202
I	850995	.	G	<NON_REF>	.	.	END=850995	GT:DP:GQ:MIN_DP:PL	0/0:6:1:6:0,1,177
I	852577	.	A	<NON_REF>	.	.	END=852577	GT:DP:GQ:MIN_DP:PL	0/0:8:15:8:0,15,225
I	852781	.	G	<NON_REF>	.	.	END=852781	GT:DP:GQ:MIN_DP:PL	0/0:20:21:20:0,21,315
I	852788	.	T	<NON_REF>	.	.	END=852788	GT:DP:GQ:MIN_DP:PL	0/0:15:27:15:0,27,405
I	854188	.	T	<NON_REF>	.	.	END=854188	GT:DP:GQ:MIN_DP:PL	0/0:1:3:1:0,3,39
I	854229	.	G	<NON_REF>	.	.	END=854229	GT:DP:GQ:MIN_DP:PL	0/0:1:3:1:0,3,39
I	854264	.	T	<NON_REF>	.	.	END=854264	GT:DP:GQ:MIN_DP:PL	0/0:1:0:1:0,0,0
I	854543	.	C	<NON_REF>	.	.	END=854543	GT:DP:GQ:MIN_DP:PL	0/0:0:0:0:0,0,0
I	854594	.	G	<NON_REF>	.	.	END=854594	GT:DP:GQ:MIN_DP:PL	0/0:2:3:2:0,3,45
I	854700	.	T	<NON_REF>	.	.	END=854700	GT:DP:GQ:MIN_DP:PL	0/0:1:3:1:0,3,39
I	854715	.	T	<NON_REF>	.	.	END=854715	GT:DP:GQ:MIN_DP:PL	0/0:1:3:1:0,3,39
I	854921	.	T	<NON_REF>	.	.	END=854921	GT:DP:GQ:MIN_DP:PL	0/0:2:3:2:0,3,45
I	854925	.	G	<NON_REF>	.	.	END=854925	GT:DP:GQ:MIN_DP:PL	0/0:2:0:2:0,0,0
I	854936	.	T	<NON_REF>	.	.	END=854936	GT:DP:GQ:MIN_DP:PL	0/0:0:0:0:0,0,0
I	857235	.	A	<NON_REF>	.	.	END=857235	GT:DP:GQ:MIN_DP:PL	0/0:0:0:0:0,0,0
I	857240	.	A	<NON_REF>	.	.	END=857240	GT:DP:GQ:MIN_DP:PL	0/0:0:0:0:0,0,0
I	857692	.	A	<NON_REF>	.	.	END=857692	GT:DP:GQ:MIN_DP:PL	0/0:0:0:0:0,0,0
I	857696	.	A	<NON_REF>	.	.	END=857696	GT:DP:GQ:MIN_DP:PL	0/0:0:0:0:0,0,0
I	857715	.	A	<NON_REF>	.	.	END=857715	GT:DP:GQ:MIN_DP:PL	0/0:0:0:0:0,0,0
I	857791	.	A	<NON_REF>	.	.	END=857792	GT:DP:GQ:MIN_DP:PL	0/0:1:0:1:0,0,0
I	857798	.	A	<NON_REF>	.	.	END=857798	GT:DP:GQ:MIN_DP:PL	0/0:1:3:1:0,3,39
I	858169	.	C	<NON_REF>	.	.	END=858169	GT:DP:GQ:MIN_DP:PL	0/0:1:0:1:0,0,0
I	858303	.	A	<NON_REF>	.	.	END=858303	GT:DP:GQ:MIN_DP:PL	0/0:0:0:0:0,0,0
I	858328	.	T	<NON_REF>	.	.	END=858329	GT:DP:GQ:MIN_DP:PL	0/0:0:0:0:0,0,0
I	858357	.	T	<NON_REF>	.	.	END=858357	GT:DP:GQ:MIN_DP:PL	0/0:0:0:0:0,0,0
I	858524	.	A	<NON_REF>	.	.	END=858524	GT:DP:GQ:MIN_DP:PL	0/0:1:3:1:0,3,39
I	858874	.	G	<NON_REF>	.	.	END=858874	GT:DP:GQ:MIN_DP:PL	0/0:1:0:1:0,0,0
I	859146	.	C	<NON_REF>	.	.	END=859146	GT:DP:GQ:MIN_DP:PL	0/0:3:6:3:0,6,90
I	859162	.	T	<NON_REF>	.	.	END=859162	GT:DP:GQ:MIN_DP:PL	0/0:2:6:2:0,6,78
I	859168	.	A	<NON_REF>	.	.	END=859168	GT:DP:GQ:MIN_DP:PL	0/0:2:6:2:0,6,78
I	859218	.	A	<NON_REF>	.	.	END=859219	GT:DP:GQ:MIN_DP:PL	0/0:4:12:4:0,12,155
I	859345	.	C	<NON_REF>	.	.	END=859345	GT:DP:GQ:MIN_DP:PL	0/0:0:0:0:0,0,0
I	859377	.	G	<NON_REF>	.	.	END=859377	GT:DP:GQ:MIN_DP:PL	0/0:1:3:1:0,3,39
I	859400	.	T	<NON_REF>	.	.	END=859400	GT:DP:GQ:MIN_DP:PL	0/0:1:0:1:0,0,0
I	859616	.	G	<NON_REF>	.	.	END=859616	GT:DP:GQ:MIN_DP:PL	0/0:2:6:2:0,6,78
I	859642	.	T	<NON_REF>	.	.	END=859642	GT:DP:GQ:MIN_DP:PL	0/0:0:0:0:0,0,0
I	859645	.	C	<NON_REF>	.	.	END=859645	GT:DP:GQ:MIN_DP:PL	0/0:0:0:0:0,0,0
I	859718	.	T	<NON_REF>	.	.	END=859718	GT:DP:GQ:MIN_DP:PL	0/0:0:0:0:0,0,0
I	859835	.	G	<NON_REF>	.	.	END=859835	GT:DP:GQ:MIN_DP:PL	0/0:2:6:2:0,6,55
I	859858	.	G	<NON_REF>	.	.	END=859858	GT:DP:GQ:MIN_DP:PL	0/0:1:0:1:0,0,0
I	859892	.	C	<NON_REF>	.	.	END=859892	GT:DP:GQ:MIN_DP:PL	0/0:0:0:0:0,0,0
I	860017	.	C	<NON_REF>	.	.	END=860017	GT:DP:GQ:MIN_DP:PL	0/0:2:3:2:0,3,45
I	860020	.	T	<NON_REF>	.	.	END=860020	GT:DP:GQ:MIN_DP:PL	0/0:1:0:1:0,0,0
I	860190	.	C	<NON_REF>	.	.	END=860190	GT:DP:GQ:MIN_DP:PL	0/0:4:12:4:0,12,155
I	860295	.	A	<NON_REF>	.	.	END=860295	GT:DP:GQ:MIN_DP:PL	0/0:0:0:0:0,0,0
I	860604	.	G	<NON_REF>	.	.	END=860604	GT:DP:GQ:MIN_DP:PL	0/0:3:9:3:0,9,86
I	860994	.	C	<NON_REF>	.	.	END=860994	GT:DP:GQ:MIN_DP:PL	0/0:2:6:2:0,6,55
I	861312	.	C	<NON_REF>	.	.	END=861312	GT:DP:GQ:MIN_DP:PL	0/0:2:0:2:0,0,0
I	861978	.	A	<NON_REF>	.	.	END=861978	GT:DP:GQ:MIN_DP:PL	0/0:2:6:2:0,6,78
I	862245	.	T	<NON_REF>	.	.	END=862245	GT:DP:GQ:MIN_DP:PL	0/0:0:0:0:0,0,0
I	862248	.	T	<NON_REF>	.	.	END=862248	GT:DP:GQ:MIN_DP:PL	0/0:0:0:0:0,0,0
I	862381	.	C	<NON_REF>	.	.	END=862381	GT:DP:GQ:MIN_DP:PL	0/0:14:36:14:0,36,540
I	862383	.	A	<NON_REF>	.	.	END=862383	GT:DP:GQ:MIN_DP:PL	0/0:15:39:15:0,39,585
I	862386	.	C	<NON_REF>	.	.	END=862386	GT:DP:GQ:MIN_DP:PL	0/0:15:42:15:0,42,630
I	862391	.	T	<NON_REF>	.	.	END=862391	GT:DP:GQ:MIN_DP:PL	0/0:17:48:17:0,48,720
I	862572	.	T	<NON_REF>	.	.	END=862572	GT:DP:GQ:MIN_DP:PL	0/0:0:0:0:0,0,0
I	862620	.	T	<NON_REF>	.	.	END=862620	GT:DP:GQ:MIN_DP:PL	0/0:1:3:1:0,3,39
I	862631	.	A	<NON_REF>	.	.	END=862631	GT:DP:GQ:MIN_DP:PL	0/0:1:3:1:0,3,39
I	862673	.	A	<NON_REF>	.	.	END=862673	GT:DP:GQ:MIN_DP:PL	0/0:6:15:6:0,15,225
I	862814	.	C	<NON_REF>	.	.	END=862814	GT:DP:GQ:MIN_DP:PL	0/0:1:0:1:0,0,0
I	862824	.	T	<NON_REF>	.	.	END=862824	GT:DP:GQ:MIN_DP:PL	0/0:0:0:0:0,0,0
I	863333	.	A	<NON_REF>	.	.	END=863333	GT:DP:GQ:MIN_DP:PL	0/0:3:3:3:0,3,45
I	863359	.	T	<NON_REF>	.	.	END=863360	GT:DP:GQ:MIN_DP:PL	0/0:5:15:5:0,15,186
I	863471	.	C	<NON_REF>	.	.	END=863471	GT:DP:GQ:MIN_DP:PL	0/0:8:24:8:0,24,302
I	863744	.	G	<NON_REF>	.	.	END=863744	GT:DP:GQ:MIN_DP:PL	0/0:13:27:13:0,27,405
I	863770	.	A	<NON_REF>	.	.	END=863770	GT:DP:GQ:MIN_DP:PL	0/0:8:24:8:0,24,288
I	863788	.	A	<NON_REF>	.	.	END=863788	GT:DP:GQ:MIN_DP:PL	0/0:7:18:7:0,18,270
I	863914	.	A	<NON_REF>	.	.	END=863914	GT:DP:GQ:MIN_DP:PL	0/0:5:15:5:0,15,194
I	863953	.	C	<NON_REF>	.	.	END=863953	GT:DP:GQ:MIN_DP:PL	0/0:4:12:4:0,12,147
I	864420	.	C	<NON_REF>	.	.	END=864420	GT:DP:GQ:MIN_DP:PL	0/0:8:15:8:0,15,225
I	864737	.	G	<NON_REF>	.	.	END=864737	GT:DP:GQ:MIN_DP:PL	0/0:4:9:4:0,9,135
I	864835	.	C	<NON_REF>	.	.	END=864835	GT:DP:GQ:MIN_DP:PL	0/0:9:15:9:0,15,225
I	865224	.	T	<NON_REF>	.	.	END=865224	GT:DP:GQ:MIN_DP:PL	0/0:1:3:1:0,3,39
I	866144	.	T	<NON_REF>	.	.	END=866144	GT:DP:GQ:MIN_DP:PL	0/0:1:0:1:0,0,0
I	866292	.	A	<NON_REF>	.	.	END=866292	GT:DP:GQ:MIN_DP:PL	0/0:0:0:0:0,0,0
I	866501	.	T	<NON_REF>	.	.	END=866501	GT:DP:GQ:MIN_DP:PL	0/0:0:0:0:0,0,0
I	866625	.	C	<NON_REF>	.	.	END=866625	GT:DP:GQ:MIN_DP:PL	0/0:1:3:1:0,3,39
I	867441	.	A	<NON_REF>	.	.	END=867441	GT:DP:GQ:MIN_DP:PL	0/0:1:0:1:0,0,0
I	867808	.	T	<NON_REF>	.	.	END=867808	GT:DP:GQ:MIN_DP:PL	0/0:8:21:8:0,21,315
I	868363	.	G	<NON_REF>	.	.	END=868363	GT:DP:GQ:MIN_DP:PL	0/0:2:6:2:0,6,62
I	868486	.	A	<NON_REF>	.	.	END=868487	GT:DP:GQ:MIN_DP:PL	0/0:9:15:9:0,15,225
I	868493	.	A	<NON_REF>	.	.	END=868493	GT:DP:GQ:MIN_DP:PL	0/0:6:9:6:0,9,135
I	868580	.	G	<NON_REF>	.	.	END=868580	GT:DP:GQ:MIN_DP:PL	0/0:2:3:2:0,3,45
I	868696	.	A	<NON_REF>	.	.	END=868696	GT:DP:GQ:MIN_DP:PL	0/0:5:15:5:0,15,194
I	868727	.	A	<NON_REF>	.	.	END=868727	GT:DP:GQ:MIN_DP:PL	0/0:5:9:5:0,9,135
I	868774	.	T	<NON_REF>	.	.	END=868774	GT:DP:GQ:MIN_DP:PL	0/0:1:3:1:0,3,39
I	868815	.	T	<NON_REF>	.	.	END=868815	GT:DP:GQ:MIN_DP:PL	0/0:1:0:1:0,0,0
I	868874	.	C	<NON_REF>	.	.	END=868874	GT:DP:GQ:MIN_DP:PL	0/0:1:3:1:0,3,39
I	868904	.	A	<NON_REF>	.	.	END=868904	GT:DP:GQ:MIN_DP:PL	0/0:3:6:3:0,6,90
I	869180	.	A	<NON_REF>	.	.	END=869180	GT:DP:GQ:MIN_DP:PL	0/0:2:6:2:0,6,78
I	869236	.	T	<NON_REF>	.	.	END=869236	GT:DP:GQ:MIN_DP:PL	0/0:0:0:0:0,0,0
I	869470	.	T	<NON_REF>	.	.	END=869470	GT:DP:GQ:MIN_DP:PL	0/0:5:15:5:0,15,194
I	869733	.	A	<NON_REF>	.	.	END=869733	GT:DP:GQ:MIN_DP:PL	0/0:1:3:1:0,3,39
I	869738	.	G	<NON_REF>	.	.	END=869738	GT:DP:GQ:MIN_DP:PL	0/0:1:3:1:0,3,39
I	869777	.	C	<NON_REF>	.	.	END=869777	GT:DP:GQ:MIN_DP:PL	0/0:1:3:1:0,3,39
I	869834	.	C	<NON_REF>	.	.	END=869834	GT:DP:GQ:MIN_DP:PL	0/0:3:9:3:0,9,116
I	869854	.	T	<NON_REF>	.	.	END=869854	GT:DP:GQ:MIN_DP:PL	0/0:2:3:2:0,3,45
I	869926	.	C	<NON_REF>	.	.	END=869926	GT:DP:GQ:MIN_DP:PL	0/0:9:24:9:0,24,360
I	869962	.	A	<NON_REF>	.	.	END=869962	GT:DP:GQ:MIN_DP:PL	0/0:2:0:2:0,0,0
I	869964	.	A	<NON_REF>	.	.	END=869964	GT:DP:GQ:MIN_DP:PL	0/0:2:0:2:0,0,0
I	869987	.	C	<NON_REF>	.	.	END=869987	GT:DP:GQ:MIN_DP:PL	0/0:2:6:2:0,6,78
I	870117	.	T	<NON_REF>	.	.	END=870118	GT:DP:GQ:MIN_DP:PL	0/0:0:0:0:0,0,0
I	870151	.	C	<NON_REF>	.	.	END=870151	GT:DP:GQ:MIN_DP:PL	0/0:1:3:1:0,3,39
I	870395	.	A	<NON_REF>	.	.	END=870395	GT:DP:GQ:MIN_DP:PL	0/0:1:3:1:0,3,39
I	870418	.	A	<NON_REF>	.	.	END=870418	GT:DP:GQ:MIN_DP:PL	0/0:0:0:0:0,0,0
I	870610	.	T	<NON_REF>	.	.	END=870610	GT:DP:GQ:MIN_DP:PL	0/0:3:6:3:0,6,90
I	870699	.	A	<NON_REF>	.	.	END=870699	GT:DP:GQ:MIN_DP:PL	0/0:0:0:0:0,0,0
I	870768	.	C	<NON_REF>	.	.	END=870768	GT:DP:GQ:MIN_DP:PL	0/0:0:0:0:0,0,0
I	870923	.	T	<NON_REF>	.	.	END=870923	GT:DP:GQ:MIN_DP:PL	0/0:1:3:1:0,3,39
I	871058	.	G	<NON_REF>	.	.	END=871058	GT:DP:GQ:MIN_DP:PL	0/0:6:18:6:0,18,225
I	871172	.	C	<NON_REF>	.	.	END=871172	GT:DP:GQ:MIN_DP:PL	0/0:0:0:0:0,0,0
I	871278	.	T	<NON_REF>	.	.	END=871278	GT:DP:GQ:MIN_DP:PL	0/0:1:3:1:0,3,39
I	871328	.	A	<NON_REF>	.	.	END=871328	GT:DP:GQ:MIN_DP:PL	0/0:0:0:0:0,0,0
I	871347	.	C	<NON_REF>	.	.	END=871347	GT:DP:GQ:MIN_DP:PL	0/0:0:0:0:0,0,0
I	872237	.	A	<NON_REF>	.	.	END=872237	GT:DP:GQ:MIN_DP:PL	0/0:0:0:0:0,0,0
I	872242	.	T	<NON_REF>	.	.	END=872242	GT:DP:GQ:MIN_DP:PL	0/0:0:0:0:0,0,0
I	872568	.	T	<NON_REF>	.	.	END=872568	GT:DP:GQ:MIN_DP:PL	0/0:4:12:4:0,12,155
I	873060	.	C	<NON_REF>	.	.	END=873060	GT:DP:GQ:MIN_DP:PL	0/0:2:3:2:0,3,45
I	874529	.	T	<NON_REF>	.	.	END=874529	GT:DP:GQ:MIN_DP:PL	0/0:4:6:4:0,6,90
I	875063	.	C	<NON_REF>	.	.	END=875063	GT:DP:GQ:MIN_DP:PL	0/0:9:27:9:0,27,349
I	875320	.	C	<NON_REF>	.	.	END=875320	GT:DP:GQ:MIN_DP:PL	0/0:4:9:4:0,9,135
I	875413	.	A	<NON_REF>	.	.	END=875413	GT:DP:GQ:MIN_DP:PL	0/0:7:0:7:0,0,194
I	875520	.	G	<NON_REF>	.	.	END=875520	GT:DP:GQ:MIN_DP:PL	0/0:13:30:13:0,30,450
I	877270	.	G	<NON_REF>	.	.	END=877270	GT:DP:GQ:MIN_DP:PL	0/0:2:3:2:0,3,45
I	877867	.	A	<NON_REF>	.	.	END=877867	GT:DP:GQ:MIN_DP:PL	0/0:17:39:17:0,39,585
I	877965	.	T	<NON_REF>	.	.	END=877965	GT:DP:GQ:MIN_DP:PL	0/0:5:12:5:0,12,180
I	878753	.	G	<NON_REF>	.	.	END=878753	GT:DP:GQ:MIN_DP:PL	0/0:2:3:2:0,3,45
I	879099	.	G	<NON_REF>	.	.	END=879099	GT:DP:GQ:MIN_DP:PL	0/0:1:3:1:0,3,39
I	879398	.	C	<NON_REF>	.	.	END=879398	GT:DP:GQ:MIN_DP:PL	0/0:12:33:12:0,33,495
I	879441	.	G	<NON_REF>	.	.	END=879441	GT:DP:GQ:MIN_DP:PL	0/0:10:24:10:0,24,360
I	879700	.	A	<NON_REF>	.	.	END=879700	GT:DP:GQ:MIN_DP:PL	0/0:10:24:10:0,24,360
I	881121	.	A	<NON_REF>	.	.	END=881121	GT:DP:GQ:MIN_DP:PL	0/0:9:21:9:0,21,315
I	881137	.	A	<NON_REF>	.	.	END=881137	GT:DP:GQ:MIN_DP:PL	0/0:11:33:11:0,33,390
I	883284	.	A	<NON_REF>	.	.	END=883284	GT:DP:GQ:MIN_DP:PL	0/0:6:9:6:0,9,135
I	883771	.	T	<NON_REF>	.	.	END=883771	GT:DP:GQ:MIN_DP:PL	0/0:4:9:4:0,9,135
I	883794	.	A	<NON_REF>	.	.	END=883794	GT:DP:GQ:MIN_DP:PL	0/0:3:0:3:0,0,0
I	884392	.	T	<NON_REF>	.	.	END=884392	GT:DP:GQ:MIN_DP:PL	0/0:7:18:7:0,18,270
I	884738	.	T	<NON_REF>	.	.	END=884738	GT:DP:GQ:MIN_DP:PL	0/0:10:0:10:0,0,0
I	884890	.	A	<NON_REF>	.	.	END=884890	GT:DP:GQ:MIN_DP:PL	0/0:12:36:12:0,36,465
I	885099	.	T	<NON_REF>	.	.	END=885099	GT:DP:GQ:MIN_DP:PL	0/0:4:9:4:0,9,135
I	885265	.	T	<NON_REF>	.	.	END=885265	GT:DP:GQ:MIN_DP:PL	0/0:0:0:0:0,0,0
I	885506	.	G	<NON_REF>	.	.	END=885506	GT:DP:GQ:MIN_DP:PL	0/0:7:18:7:0,18,270
I	885724	.	A	<NON_REF>	.	.	END=885724	GT:DP:GQ:MIN_DP:PL	0/0:6:15:6:0,15,225
I	886036	.	A	<NON_REF>	.	.	END=886036	GT:DP:GQ:MIN_DP:PL	0/0:12:24:12:0,24,360
I	886221	.	G	<NON_REF>	.	.	END=886221	GT:DP:GQ:MIN_DP:PL	0/0:4:6:4:0,6,90
I	886804	.	C	<NON_REF>	.	.	END=886804	GT:DP:GQ:MIN_DP:PL	0/0:8:18:8:0,18,270
I	886977	.	C	<NON_REF>	.	.	END=886977	GT:DP:GQ:MIN_DP:PL	0/0:8:21:8:0,21,315
I	887096	.	T	<NON_REF>	.	.	END=887096	GT:DP:GQ:MIN_DP:PL	0/0:3:3:3:0,3,45
I	887425	.	C	<NON_REF>	.	.	END=887425	GT:DP:GQ:MIN_DP:PL	0/0:9:24:9:0,24,360
I	887680	.	C	<NON_REF>	.	.	END=887680	GT:DP:GQ:MIN_DP:PL	0/0:7:18:7:0,18,270
I	887777	.	G	<NON_REF>	.	.	END=887777	GT:DP:GQ:MIN_DP:PL	0/0:10:27:10:0,27,405
I	888491	.	A	<NON_REF>	.	.	END=888491	GT:DP:GQ:MIN_DP:PL	0/0:11:30:11:0,30,450
I	889004	.	T	<NON_REF>	.	.	END=889004	GT:DP:GQ:MIN_DP:PL	0/0:2:6:2:0,6,78
I	889032	.	T	<NON_REF>	.	.	END=889032	GT:DP:GQ:MIN_DP:PL	0/0:7:18:7:0,18,270
I	889121	.	T	<NON_REF>	.	.	END=889121	GT:DP:GQ:MIN_DP:PL	0/0:8:18:8:0,18,270
I	889160	.	T	<NON_REF>	.	.	END=889160	GT:DP:GQ:MIN_DP:PL	0/0:11:21:11:0,21,315
I	889217	.	G	<NON_REF>	.	.	END=889217	GT:DP:GQ:MIN_DP:PL	0/0:8:21:8:0,21,315
I	889665	.	A	<NON_REF>	.	.	END=889665	GT:DP:GQ:MIN_DP:PL	0/0:7:18:7:0,18,270
I	889876	.	C	<NON_REF>	.	.	END=889876	GT:DP:GQ:MIN_DP:PL	0/0:3:6:3:0,6,90
I	890579	.	T	<NON_REF>	.	.	END=890579	GT:DP:GQ:MIN_DP:PL	0/0:3:9:3:0,9,116
I	890839	.	G	<NON_REF>	.	.	END=890839	GT:DP:GQ:MIN_DP:PL	0/0:11:0:11:0,0,249
I	891068	.	C	<NON_REF>	.	.	END=891068	GT:DP:GQ:MIN_DP:PL	0/0:4:12:4:0,12,155
I	891091	.	C	<NON_REF>	.	.	END=891091	GT:DP:GQ:MIN_DP:PL	0/0:2:0:2:0,0,0
I	891446	.	A	<NON_REF>	.	.	END=891446	GT:DP:GQ:MIN_DP:PL	0/0:1:0:1:0,0,0
I	891576	.	T	<NON_REF>	.	.	END=891576	GT:DP:GQ:MIN_DP:PL	0/0:4:12:4:0,12,155
I	891773	.	G	<NON_REF>	.	.	END=891773	GT:DP:GQ:MIN_DP:PL	0/0:8:24:8:0,24,310
I	891882	.	G	<NON_REF>	.	.	END=891882	GT:DP:GQ:MIN_DP:PL	0/0:4:12:4:0,12,155
I	891893	.	G	<NON_REF>	.	.	END=891893	GT:DP:GQ:MIN_DP:PL	0/0:4:12:4:0,12,155
I	891896	.	A	<NON_REF>	.	.	END=891896	GT:DP:GQ:MIN_DP:PL	0/0:4:12:4:0,12,155
I	891953	.	C	<NON_REF>	.	.	END=891953	GT:DP:GQ:MIN_DP:PL	0/0:0:0:0:0,0,0
I	892360	.	A	<NON_REF>	.	.	END=892360	GT:DP:GQ:MIN_DP:PL	0/0:0:0:0:0,0,0
I	894290	.	A	<NON_REF>	.	.	END=894290	GT:DP:GQ:MIN_DP:PL	0/0:0:0:0:0,0,0
I	894373	.	T	<NON_REF>	.	.	END=894373	GT:DP:GQ:MIN_DP:PL	0/0:1:3:1:0,3,39
I	894999	.	G	<NON_REF>	.	.	END=894999	GT:DP:GQ:MIN_DP:PL	0/0:6:18:6:0,18,233
I	895251	.	A	<NON_REF>	.	.	END=895251	GT:DP:GQ:MIN_DP:PL	0/0:1:0:1:0,0,0
I	895281	.	A	<NON_REF>	.	.	END=895281	GT:DP:GQ:MIN_DP:PL	0/0:0:0:0:0,0,0
I	895511	.	A	<NON_REF>	.	.	END=895511	GT:DP:GQ:MIN_DP:PL	0/0:1:0:1:0,0,0
I	895685	.	T	<NON_REF>	.	.	END=895685	GT:DP:GQ:MIN_DP:PL	0/0:0:0:0:0,0,0
I	895898	.	T	<NON_REF>	.	.	END=895898	GT:DP:GQ:MIN_DP:PL	0/0:5:15:5:0,15,194
I	895900	.	C	<NON_REF>	.	.	END=895900	GT:DP:GQ:MIN_DP:PL	0/0:5:15:5:0,15,194
I	895903	.	C	<NON_REF>	.	.	END=895903	GT:DP:GQ:MIN_DP:PL	0/0:5:15:5:0,15,194
I	896326	.	C	<NON_REF>	.	.	END=896326	GT:DP:GQ:MIN_DP:PL	0/0:1:0:1:0,0,0
I	896390	.	A	<NON_REF>	.	.	END=896390	GT:DP:GQ:MIN_DP:PL	0/0:0:0:0:0,0,0
I	896915	.	C	<NON_REF>	.	.	END=896915	GT:DP:GQ:MIN_DP:PL	0/0:1:3:1:0,3,39
I	896964	.	G	<NON_REF>	.	.	END=896964	GT:DP:GQ:MIN_DP:PL	0/0:1:0:1:0,0,0
I	896994	.	A	<NON_REF>	.	.	END=896994	GT:DP:GQ:MIN_DP:PL	0/0:1:3:1:0,3,39
I	897188	.	A	<NON_REF>	.	.	END=897188	GT:DP:GQ:MIN_DP:PL	0/0:0:0:0:0,0,0
I	897331	.	A	<NON_REF>	.	.	END=897331	GT:DP:GQ:MIN_DP:PL	0/0:7:21:7:0,21,271
I	897965	.	G	<NON_REF>	.	.	END=897965	GT:DP:GQ:MIN_DP:PL	0/0:3:9:3:0,9,116
I	898133	.	G	<NON_REF>	.	.	END=898133	GT:DP:GQ:MIN_DP:PL	0/0:1:3:1:0,3,39
I	898384	.	G	<NON_REF>	.	.	END=898384	GT:DP:GQ:MIN_DP:PL	0/0:0:0:0:0,0,0
I	899477	.	T	<NON_REF>	.	.	END=899477	GT:DP:GQ:MIN_DP:PL	0/0:0:0:0:0,0,0
I	899488	.	C	<NON_REF>	.	.	END=899488	GT:DP:GQ:MIN_DP:PL	0/0:0:0:0:0,0,0
I	899723	.	C	<NON_REF>	.	.	END=899723	GT:DP:GQ:MIN_DP:PL	0/0:0:0:0:0,0,0
I	899853	.	C	<NON_REF>	.	.	END=899853	GT:DP:GQ:MIN_DP:PL	0/0:2:6:2:0,6,78
I	900427	.	G	<NON_REF>	.	.	END=900427	GT:DP:GQ:MIN_DP:PL	0/0:3:6:3:0,6,90
I	900995	.	A	<NON_REF>	.	.	END=900995	GT:DP:GQ:MIN_DP:PL	0/0:2:0:2:0,0,0
I	901157	.	T	<NON_REF>	.	.	END=901157	GT:DP:GQ:MIN_DP:PL	0/0:2:6:2:0,6,78
I	901198	.	C	<NON_REF>	.	.	END=901198	GT:DP:GQ:MIN_DP:PL	0/0:1:3:1:0,3,39
I	901581	.	G	<NON_REF>	.	.	END=901581	GT:DP:GQ:MIN_DP:PL	0/0:1:3:1:0,3,39
I	901741	.	A	<NON_REF>	.	.	END=901741	GT:DP:GQ:MIN_DP:PL	0/0:6:15:6:0,15,225
I	902898	.	G	<NON_REF>	.	.	END=902898	GT:DP:GQ:MIN_DP:PL	0/0:2:3:2:0,3,45
I	902989	.	A	<NON_REF>	.	.	END=902989	GT:DP:GQ:MIN_DP:PL	0/0:5:12:5:0,12,180
I	903175	.	T	<NON_REF>	.	.	END=903175	GT:DP:GQ:MIN_DP:PL	0/0:12:33:12:0,33,495
I	904095	.	G	<NON_REF>	.	.	END=904095	GT:DP:GQ:MIN_DP:PL	0/0:1:0:1:0,0,0
I	904121	.	T	<NON_REF>	.	.	END=904121	GT:DP:GQ:MIN_DP:PL	0/0:0:0:0:0,0,0
I	904192	.	C	<NON_REF>	.	.	END=904192	GT:DP:GQ:MIN_DP:PL	0/0:6:15:6:0,15,225
I	904442	.	A	<NON_REF>	.	.	END=904442	GT:DP:GQ:MIN_DP:PL	0/0:2:6:2:0,6,70
I	904883	.	C	<NON_REF>	.	.	END=904883	GT:DP:GQ:MIN_DP:PL	0/0:7:18:7:0,18,270
I	905598	.	C	<NON_REF>	.	.	END=905598	GT:DP:GQ:MIN_DP:PL	0/0:11:30:11:0,30,450
I	905882	.	G	<NON_REF>	.	.	END=905882	GT:DP:GQ:MIN_DP:PL	0/0:2:6:2:0,6,78
I	906555	.	C	<NON_REF>	.	.	END=906555	GT:DP:GQ:MIN_DP:PL	0/0:0:0:0:0,0,0
I	906557	.	G	<NON_REF>	.	.	END=906557	GT:DP:GQ:MIN_DP:PL	0/0:0:0:0:0,0,0
I	906739	.	A	<NON_REF>	.	.	END=906739	GT:DP:GQ:MIN_DP:PL	0/0:1:3:1:0,3,39
I	907717	.	C	<NON_REF>	.	.	END=907717	GT:DP:GQ:MIN_DP:PL	0/0:6:18:6:0,18,233
I	907780	.	G	<NON_REF>	.	.	END=907780	GT:DP:GQ:MIN_DP:PL	0/0:6:15:6:0,15,225
I	907815	.	C	<NON_REF>	.	.	END=907815	GT:DP:GQ:MIN_DP:PL	0/0:5:12:5:0,12,180
I	908040	.	G	<NON_REF>	.	.	END=908040	GT:DP:GQ:MIN_DP:PL	0/0:8:21:8:0,21,315
I	908761	.	G	<NON_REF>	.	.	END=908761	GT:DP:GQ:MIN_DP:PL	0/0:1:3:1:0,3,39
I	908829	.	T	<NON_REF>	.	.	END=908829	GT:DP:GQ:MIN_DP:PL	0/0:9:24:9:0,24,360
I	908934	.	T	<NON_REF>	.	.	END=908934	GT:DP:GQ:MIN_DP:PL	0/0:4:12:4:0,12,155
I	909438	.	A	<NON_REF>	.	.	END=909438	GT:DP:GQ:MIN_DP:PL	0/0:6:18:6:0,18,225
I	911705	.	C	<NON_REF>	.	.	END=911705	GT:DP:GQ:MIN_DP:PL	0/0:7:21:7:0,21,271
I	911769	.	G	<NON_REF>	.	.	END=911769	GT:DP:GQ:MIN_DP:PL	0/0:5:12:5:0,12,180
I	911886	.	C	<NON_REF>	.	.	END=911886	GT:DP:GQ:MIN_DP:PL	0/0:4:9:4:0,9,135
I	912427	.	T	<NON_REF>	.	.	END=912427	GT:DP:GQ:MIN_DP:PL	0/0:6:15:6:0,15,225
I	912893	.	G	<NON_REF>	.	.	END=912893	GT:DP:GQ:MIN_DP:PL	0/0:13:36:13:0,36,540
I	912997	.	C	<NON_REF>	.	.	END=912998	GT:DP:GQ:MIN_DP:PL	0/0:2:6:2:0,6,78
I	913513	.	G	<NON_REF>	.	.	END=913513	GT:DP:GQ:MIN_DP:PL	0/0:3:6:3:0,6,90
I	913697	.	C	<NON_REF>	.	.	END=913697	GT:DP:GQ:MIN_DP:PL	0/0:5:15:5:0,15,194
I	913831	.	G	<NON_REF>	.	.	END=913831	GT:DP:GQ:MIN_DP:PL	0/0:5:15:5:0,15,194
I	913840	.	A	<NON_REF>	.	.	END=913840	GT:DP:GQ:MIN_DP:PL	0/0:5:15:5:0,15,186
I	913931	.	G	<NON_REF>	.	.	END=913931	GT:DP:GQ:MIN_DP:PL	0/0:5:15:5:0,15,194
I	914344	.	G	<NON_REF>	.	.	END=914344	GT:DP:GQ:MIN_DP:PL	0/0:4:6:4:0,6,90
I	915907	.	C	<NON_REF>	.	.	END=915907	GT:DP:GQ:MIN_DP:PL	0/0:5:6:5:0,6,90
I	916142	.	G	<NON_REF>	.	.	END=916142	GT:DP:GQ:MIN_DP:PL	0/0:2:3:2:0,3,45
I	918242	.	C	<NON_REF>	.	.	END=918242	GT:DP:GQ:MIN_DP:PL	0/0:9:0:9:0,0,249
I	919556	.	A	<NON_REF>	.	.	END=919556	GT:DP:GQ:MIN_DP:PL	0/0:3:6:3:0,6,90
I	920805	.	A	<NON_REF>	.	.	END=920805	GT:DP:GQ:MIN_DP:PL	0/0:3:6:3:0,6,90
I	922292	.	G	<NON_REF>	.	.	END=922292	GT:DP:GQ:MIN_DP:PL	0/0:5:12:5:0,12,180
I	922298	.	A	<NON_REF>	.	.	END=922299	GT:DP:GQ:MIN_DP:PL	0/0:4:9:4:0,9,135
I	925707	.	C	<NON_REF>	.	.	END=925707	GT:DP:GQ:MIN_DP:PL	0/0:8:6:8:0,6,90
I	926876	.	G	<NON_REF>	.	.	END=926876	GT:DP:GQ:MIN_DP:PL	0/0:12:27:12:0,27,405
I	927685	.	G	<NON_REF>	.	.	END=927685	GT:DP:GQ:MIN_DP:PL	0/0:11:30:11:0,30,450
I	928123	.	A	<NON_REF>	.	.	END=928123	GT:DP:GQ:MIN_DP:PL	0/0:13:39:13:0,39,496
I	928534	.	C	<NON_REF>	.	.	END=928534	GT:DP:GQ:MIN_DP:PL	0/0:6:3:6:0,3,45
I	928603	.	C	<NON_REF>	.	.	END=928603	GT:DP:GQ:MIN_DP:PL	0/0:1:0:1:0,0,0
I	928722	.	T	<NON_REF>	.	.	END=928722	GT:DP:GQ:MIN_DP:PL	0/0:12:33:12:0,33,495
I	928890	.	A	<NON_REF>	.	.	END=928890	GT:DP:GQ:MIN_DP:PL	0/0:5:12:5:0,12,180
I	929244	.	A	<NON_REF>	.	.	END=929244	GT:DP:GQ:MIN_DP:PL	0/0:5:15:5:0,15,194
I	929432	.	A	<NON_REF>	.	.	END=929432	GT:DP:GQ:MIN_DP:PL	0/0:9:18:9:0,18,270
I	929757	.	C	<NON_REF>	.	.	END=929757	GT:DP:GQ:MIN_DP:PL	0/0:7:15:7:0,15,225
I	929795	.	AAG	A,<NON_REF>	7.57	.	BaseQRankSum=0.000;ClippingRankSum=0.000;DP=10;ExcessHet=3.0103;MLEAC=1,0;MLEAF=0.500,0.00;MQRankSum=0.000;RAW_MQ=17640.00;ReadPosRankSum=-0.431	GT:AD:DP:GQ:PL:SB	0/1:7,2,0:9:44:44,0,225,66,231,297:4,3,2,0
I	929950	.	C	<NON_REF>	.	.	END=929950	GT:DP:GQ:MIN_DP:PL	0/0:5:6:5:0,6,90
I	930189	.	T	<NON_REF>	.	.	END=930189	GT:DP:GQ:MIN_DP:PL	0/0:5:6:5:0,6,90
I	931654	.	G	<NON_REF>	.	.	END=931654	GT:DP:GQ:MIN_DP:PL	0/0:7:18:7:0,18,270
I	931695	.	A	<NON_REF>	.	.	END=931695	GT:DP:GQ:MIN_DP:PL	0/0:3:9:3:0,9,116
I	931697	.	C	<NON_REF>	.	.	END=931697	GT:DP:GQ:MIN_DP:PL	0/0:3:9:3:0,9,116
I	934915	.	C	<NON_REF>	.	.	END=934915	GT:DP:GQ:MIN_DP:PL	0/0:6:12:6:0,12,180
I	935054	.	A	<NON_REF>	.	.	END=935054	GT:DP:GQ:MIN_DP:PL	0/0:8:24:8:0,24,310
I	935986	.	C	<NON_REF>	.	.	END=935986	GT:DP:GQ:MIN_DP:PL	0/0:3:3:3:0,3,45
I	937770	.	G	<NON_REF>	.	.	END=937770	GT:DP:GQ:MIN_DP:PL	0/0:3:6:3:0,6,90
I	937945	.	T	<NON_REF>	.	.	END=937945	GT:DP:GQ:MIN_DP:PL	0/0:6:15:6:0,15,225
I	938398	.	T	<NON_REF>	.	.	END=938398	GT:DP:GQ:MIN_DP:PL	0/0:3:9:3:0,9,116
I	938921	.	A	<NON_REF>	.	.	END=938921	GT:DP:GQ:MIN_DP:PL	0/0:0:0:0:0,0,0
I	938923	.	T	<NON_REF>	.	.	END=938923	GT:DP:GQ:MIN_DP:PL	0/0:0:0:0:0,0,0
I	939055	.	A	<NON_REF>	.	.	END=939055	GT:DP:GQ:MIN_DP:PL	0/0:12:36:12:0,36,457
I	940330	.	A	<NON_REF>	.	.	END=940330	GT:DP:GQ:MIN_DP:PL	0/0:4:9:4:0,9,135
I	940597	.	C	<NON_REF>	.	.	END=940597	GT:DP:GQ:MIN_DP:PL	0/0:9:18:9:0,18,270
I	940688	.	T	<NON_REF>	.	.	END=940688	GT:DP:GQ:MIN_DP:PL	0/0:11:33:11:0,33,382
I	940903	.	T	<NON_REF>	.	.	END=940903	GT:DP:GQ:MIN_DP:PL	0/0:7:18:7:0,18,270
I	941492	.	G	<NON_REF>	.	.	END=941492	GT:DP:GQ:MIN_DP:PL	0/0:0:0:0:0,0,0
I	941715	.	G	<NON_REF>	.	.	END=941715	GT:DP:GQ:MIN_DP:PL	0/0:9:24:9:0,24,360
I	941744	.	A	<NON_REF>	.	.	END=941744	GT:DP:GQ:MIN_DP:PL	0/0:9:18:9:0,18,270
I	942164	.	T	<NON_REF>	.	.	END=942164	GT:DP:GQ:MIN_DP:PL	0/0:0:0:0:0,0,0
I	943243	.	A	<NON_REF>	.	.	END=943243	GT:DP:GQ:MIN_DP:PL	0/0:3:9:3:0,9,116
I	943319	.	G	<NON_REF>	.	.	END=943319	GT:DP:GQ:MIN_DP:PL	0/0:8:15:8:0,15,225
I	943325	.	T	<NON_REF>	.	.	END=943325	GT:DP:GQ:MIN_DP:PL	0/0:6:15:6:0,15,225
I	943331	.	G	<NON_REF>	.	.	END=943331	GT:DP:GQ:MIN_DP:PL	0/0:5:6:5:0,6,90
I	943333	.	A	<NON_REF>	.	.	END=943333	GT:DP:GQ:MIN_DP:PL	0/0:5:6:5:0,6,90
I	943587	.	A	<NON_REF>	.	.	END=943587	GT:DP:GQ:MIN_DP:PL	0/0:4:9:4:0,9,135
I	944133	.	G	<NON_REF>	.	.	END=944133	GT:DP:GQ:MIN_DP:PL	0/0:9:21:9:0,21,315
I	944153	.	G	<NON_REF>	.	.	END=944153	GT:DP:GQ:MIN_DP:PL	0/0:4:9:4:0,9,135
I	944911	.	G	<NON_REF>	.	.	END=944911	GT:DP:GQ:MIN_DP:PL	0/0:4:12:4:0,12,155
I	945198	.	A	<NON_REF>	.	.	END=945198	GT:DP:GQ:MIN_DP:PL	0/0:18:42:18:0,42,630
I	945215	.	G	<NON_REF>	.	.	END=945215	GT:DP:GQ:MIN_DP:PL	0/0:14:33:14:0,33,495
I	946701	.	A	<NON_REF>	.	.	END=946701	GT:DP:GQ:MIN_DP:PL	0/0:0:0:0:0,0,0
I	946891	.	T	<NON_REF>	.	.	END=946891	GT:DP:GQ:MIN_DP:PL	0/0:6:12:6:0,12,180
I	947012	.	A	<NON_REF>	.	.	END=947012	GT:DP:GQ:MIN_DP:PL	0/0:7:21:7:0,21,271
I	947039	.	C	<NON_REF>	.	.	END=947039	GT:DP:GQ:MIN_DP:PL	0/0:6:12:6:0,12,180
I	947116	.	T	<NON_REF>	.	.	END=947116	GT:DP:GQ:MIN_DP:PL	0/0:2:3:2:0,3,45
I	947549	.	C	<NON_REF>	.	.	END=947549	GT:DP:GQ:MIN_DP:PL	0/0:5:15:5:0,15,194
I	948015	.	A	<NON_REF>	.	.	END=948015	GT:DP:GQ:MIN_DP:PL	0/0:4:0:4:0,0,0
I	948040	.	G	<NON_REF>	.	.	END=948040	GT:DP:GQ:MIN_DP:PL	0/0:0:0:0:0,0,0
I	948070	.	A	<NON_REF>	.	.	END=948070	GT:DP:GQ:MIN_DP:PL	0/0:10:0:10:0,0,280
I	948088	.	A	<NON_REF>	.	.	END=948088	GT:DP:GQ:MIN_DP:PL	0/0:10:30:10:0,30,380
I	948096	.	T	<NON_REF>	.	.	END=948096	GT:DP:GQ:MIN_DP:PL	0/0:10:30:10:0,30,388
I	948596	.	G	<NON_REF>	.	.	END=948596	GT:DP:GQ:MIN_DP:PL	0/0:7:18:7:0,18,270
I	948944	.	T	<NON_REF>	.	.	END=948944	GT:DP:GQ:MIN_DP:PL	0/0:11:21:11:0,21,315
I	949521	.	A	<NON_REF>	.	.	END=949521	GT:DP:GQ:MIN_DP:PL	0/0:5:12:5:0,12,180
I	950171	.	A	<NON_REF>	.	.	END=950171	GT:DP:GQ:MIN_DP:PL	0/0:5:6:5:0,6,90
I	950545	.	C	<NON_REF>	.	.	END=950545	GT:DP:GQ:MIN_DP:PL	0/0:4:12:4:0,12,155
I	950695	.	C	<NON_REF>	.	.	END=950695	GT:DP:GQ:MIN_DP:PL	0/0:6:18:6:0,18,233
I	950732	.	A	<NON_REF>	.	.	END=950732	GT:DP:GQ:MIN_DP:PL	0/0:3:0:3:0,0,39
I	951193	.	T	<NON_REF>	.	.	END=951193	GT:DP:GQ:MIN_DP:PL	0/0:8:15:8:0,15,225
I	951208	.	A	<NON_REF>	.	.	END=951208	GT:DP:GQ:MIN_DP:PL	0/0:5:12:5:0,12,180
I	951359	.	T	<NON_REF>	.	.	END=951359	GT:DP:GQ:MIN_DP:PL	0/0:12:27:12:0,27,405
I	951449	.	T	<NON_REF>	.	.	END=951449	GT:DP:GQ:MIN_DP:PL	0/0:16:39:16:0,39,585
I	951994	.	T	<NON_REF>	.	.	END=951995	GT:DP:GQ:MIN_DP:PL	0/0:3:3:3:0,3,45
I	952038	.	C	<NON_REF>	.	.	END=952038	GT:DP:GQ:MIN_DP:PL	0/0:15:42:15:0,42,630
I	952452	.	C	<NON_REF>	.	.	END=952452	GT:DP:GQ:MIN_DP:PL	0/0:4:12:4:0,12,155
I	952547	.	A	<NON_REF>	.	.	END=952547	GT:DP:GQ:MIN_DP:PL	0/0:2:6:2:0,6,55
I	952800	.	G	<NON_REF>	.	.	END=952800	GT:DP:GQ:MIN_DP:PL	0/0:4:12:4:0,12,155
I	953231	.	A	<NON_REF>	.	.	END=953231	GT:DP:GQ:MIN_DP:PL	0/0:7:15:7:0,15,225
I	953469	.	G	<NON_REF>	.	.	END=953469	GT:DP:GQ:MIN_DP:PL	0/0:9:21:9:0,21,315
I	953701	.	G	<NON_REF>	.	.	END=953701	GT:DP:GQ:MIN_DP:PL	0/0:3:6:3:0,6,90
I	953890	.	T	<NON_REF>	.	.	END=953890	GT:DP:GQ:MIN_DP:PL	0/0:4:9:4:0,9,135
I	954183	.	G	<NON_REF>	.	.	END=954183	GT:DP:GQ:MIN_DP:PL	0/0:10:0:10:0,0,280
I	954685	.	C	<NON_REF>	.	.	END=954685	GT:DP:GQ:MIN_DP:PL	0/0:10:30:10:0,30,380
I	955131	.	T	<NON_REF>	.	.	END=955131	GT:DP:GQ:MIN_DP:PL	0/0:4:12:4:0,12,155
I	956542	.	T	<NON_REF>	.	.	END=956542	GT:DP:GQ:MIN_DP:PL	0/0:4:12:4:0,12,155
I	956837	.	G	<NON_REF>	.	.	END=956837	GT:DP:GQ:MIN_DP:PL	0/0:3:6:3:0,6,90
I	957010	.	C	<NON_REF>	.	.	END=957010	GT:DP:GQ:MIN_DP:PL	0/0:12:33:12:0,33,495
I	957033	.	T	<NON_REF>	.	.	END=957033	GT:DP:GQ:MIN_DP:PL	0/0:7:18:7:0,18,270
I	957363	.	A	<NON_REF>	.	.	END=957363	GT:DP:GQ:MIN_DP:PL	0/0:1:0:1:0,0,0
I	957776	.	C	<NON_REF>	.	.	END=957776	GT:DP:GQ:MIN_DP:PL	0/0:7:6:7:0,6,90
I	958608	.	G	<NON_REF>	.	.	END=958608	GT:DP:GQ:MIN_DP:PL	0/0:4:12:4:0,12,155
I	958619	.	C	<NON_REF>	.	.	END=958619	GT:DP:GQ:MIN_DP:PL	0/0:4:9:4:0,9,135
I	959055	.	G	<NON_REF>	.	.	END=959055	GT:DP:GQ:MIN_DP:PL	0/0:5:9:5:0,9,135
I	959425	.	C	<NON_REF>	.	.	END=959425	GT:DP:GQ:MIN_DP:PL	0/0:5:15:5:0,15,186
I	960043	.	A	<NON_REF>	.	.	END=960043	GT:DP:GQ:MIN_DP:PL	0/0:6:15:6:0,15,225
I	960282	.	T	<NON_REF>	.	.	END=960282	GT:DP:GQ:MIN_DP:PL	0/0:4:9:4:0,9,135
I	960979	.	T	<NON_REF>	.	.	END=960979	GT:DP:GQ:MIN_DP:PL	0/0:16:30:16:0,30,450
I	961174	.	C	<NON_REF>	.	.	END=961174	GT:DP:GQ:MIN_DP:PL	0/0:7:18:7:0,18,270
I	961499	.	T	<NON_REF>	.	.	END=961499	GT:DP:GQ:MIN_DP:PL	0/0:5:12:5:0,12,180
I	962900	.	A	<NON_REF>	.	.	END=962900	GT:DP:GQ:MIN_DP:PL	0/0:6:6:6:0,6,90
I	963563	.	T	<NON_REF>	.	.	END=963563	GT:DP:GQ:MIN_DP:PL	0/0:6:18:6:0,18,233
I	965267	.	G	<NON_REF>	.	.	END=965267	GT:DP:GQ:MIN_DP:PL	0/0:8:18:8:0,18,270
I	965349	.	T	<NON_REF>	.	.	END=965349	GT:DP:GQ:MIN_DP:PL	0/0:4:9:4:0,9,135
I	965373	.	A	<NON_REF>	.	.	END=965373	GT:DP:GQ:MIN_DP:PL	0/0:1:3:1:0,3,39
I	965559	.	G	<NON_REF>	.	.	END=965559	GT:DP:GQ:MIN_DP:PL	0/0:0:0:0:0,0,0
I	965686	.	A	<NON_REF>	.	.	END=965686	GT:DP:GQ:MIN_DP:PL	0/0:2:6:2:0,6,78
I	965785	.	C	<NON_REF>	.	.	END=965785	GT:DP:GQ:MIN_DP:PL	0/0:2:6:2:0,6,70
I	965959	.	C	<NON_REF>	.	.	END=965959	GT:DP:GQ:MIN_DP:PL	0/0:2:3:2:0,3,45
I	966200	.	C	<NON_REF>	.	.	END=966200	GT:DP:GQ:MIN_DP:PL	0/0:3:6:3:0,6,90
I	966245	.	G	<NON_REF>	.	.	END=966245	GT:DP:GQ:MIN_DP:PL	0/0:5:12:5:0,12,180
I	966391	.	G	<NON_REF>	.	.	END=966391	GT:DP:GQ:MIN_DP:PL	0/0:2:0:2:0,0,0
I	966930	.	A	<NON_REF>	.	.	END=966930	GT:DP:GQ:MIN_DP:PL	0/0:6:0:6:0,0,155
I	967006	.	T	<NON_REF>	.	.	END=967006	GT:DP:GQ:MIN_DP:PL	0/0:0:0:0:0,0,0
I	967085	.	T	<NON_REF>	.	.	END=967085	GT:DP:GQ:MIN_DP:PL	0/0:4:9:4:0,9,135
I	969785	.	A	<NON_REF>	.	.	END=969785	GT:DP:GQ:MIN_DP:PL	0/0:9:18:9:0,18,270
I	970358	.	T	<NON_REF>	.	.	END=970358	GT:DP:GQ:MIN_DP:PL	0/0:4:6:4:0,6,90
I	971124	.	G	<NON_REF>	.	.	END=971124	GT:DP:GQ:MIN_DP:PL	0/0:1:3:1:0,3,39
I	971349	.	A	<NON_REF>	.	.	END=971349	GT:DP:GQ:MIN_DP:PL	0/0:13:39:13:0,39,496
I	972347	.	A	<NON_REF>	.	.	END=972347	GT:DP:GQ:MIN_DP:PL	0/0:12:36:12:0,36,437
I	972376	.	T	<NON_REF>	.	.	END=972376	GT:DP:GQ:MIN_DP:PL	0/0:4:6:4:0,6,90
I	972452	.	T	<NON_REF>	.	.	END=972452	GT:DP:GQ:MIN_DP:PL	0/0:1:0:1:0,0,0
I	972494	.	A	<NON_REF>	.	.	END=972494	GT:DP:GQ:MIN_DP:PL	0/0:7:18:7:0,18,270
I	972701	.	C	<NON_REF>	.	.	END=972701	GT:DP:GQ:MIN_DP:PL	0/0:8:18:8:0,18,270
I	972834	.	A	<NON_REF>	.	.	END=972834	GT:DP:GQ:MIN_DP:PL	0/0:0:0:0:0,0,0
I	973213	.	G	<NON_REF>	.	.	END=973213	GT:DP:GQ:MIN_DP:PL	0/0:2:6:2:0,6,78
I	973426	.	A	<NON_REF>	.	.	END=973426	GT:DP:GQ:MIN_DP:PL	0/0:14:33:14:0,33,495
I	973777	.	C	<NON_REF>	.	.	END=973777	GT:DP:GQ:MIN_DP:PL	0/0:1:3:1:0,3,39
I	974920	.	A	<NON_REF>	.	.	END=974920	GT:DP:GQ:MIN_DP:PL	0/0:1:0:1:0,0,0
I	975237	.	A	<NON_REF>	.	.	END=975237	GT:DP:GQ:MIN_DP:PL	0/0:7:12:7:0,12,180
I	975278	.	A	<NON_REF>	.	.	END=975278	GT:DP:GQ:MIN_DP:PL	0/0:0:0:0:0,0,0
I	975652	.	C	<NON_REF>	.	.	END=975652	GT:DP:GQ:MIN_DP:PL	0/0:8:24:8:0,24,310
I	975668	.	T	<NON_REF>	.	.	END=975668	GT:DP:GQ:MIN_DP:PL	0/0:11:24:11:0,24,360
I	975769	.	A	<NON_REF>	.	.	END=975769	GT:DP:GQ:MIN_DP:PL	0/0:14:33:14:0,33,495
I	976782	.	G	<NON_REF>	.	.	END=976782	GT:DP:GQ:MIN_DP:PL	0/0:13:8:13:0,8,426
I	976938	.	A	<NON_REF>	.	.	END=976938	GT:DP:GQ:MIN_DP:PL	0/0:6:18:6:0,18,233
I	977427	.	A	<NON_REF>	.	.	END=977427	GT:DP:GQ:MIN_DP:PL	0/0:12:24:12:0,24,360
I	977453	.	G	<NON_REF>	.	.	END=977453	GT:DP:GQ:MIN_DP:PL	0/0:12:33:12:0,33,495
I	977473	.	A	<NON_REF>	.	.	END=977473	GT:DP:GQ:MIN_DP:PL	0/0:10:21:10:0,21,315
I	978056	.	G	<NON_REF>	.	.	END=978056	GT:DP:GQ:MIN_DP:PL	0/0:12:24:12:0,24,360
I	978611	.	C	<NON_REF>	.	.	END=978611	GT:DP:GQ:MIN_DP:PL	0/0:7:12:7:0,12,180
I	978970	.	T	<NON_REF>	.	.	END=978970	GT:DP:GQ:MIN_DP:PL	0/0:16:24:16:0,24,360
I	980093	.	C	<NON_REF>	.	.	END=980093	GT:DP:GQ:MIN_DP:PL	0/0:8:24:8:0,24,310
I	980246	.	A	<NON_REF>	.	.	END=980246	GT:DP:GQ:MIN_DP:PL	0/0:14:12:14:0,12,180
I	980258	.	C	<NON_REF>	.	.	END=980258	GT:DP:GQ:MIN_DP:PL	0/0:5:15:5:0,15,194
I	981366	.	T	<NON_REF>	.	.	END=981366	GT:DP:GQ:MIN_DP:PL	0/0:2:6:2:0,6,78
I	981457	.	C	<NON_REF>	.	.	END=981457	GT:DP:GQ:MIN_DP:PL	0/0:19:39:19:0,39,585
I	981872	.	G	<NON_REF>	.	.	END=981872	GT:DP:GQ:MIN_DP:PL	0/0:9:27:9:0,27,341
I	981886	.	A	<NON_REF>	.	.	END=981886	GT:DP:GQ:MIN_DP:PL	0/0:8:24:8:0,24,310
I	982135	.	C	<NON_REF>	.	.	END=982135	GT:DP:GQ:MIN_DP:PL	0/0:6:18:6:0,18,233
I	982250	.	C	<NON_REF>	.	.	END=982250	GT:DP:GQ:MIN_DP:PL	0/0:1:3:1:0,3,39
I	982301	.	C	<NON_REF>	.	.	END=982301	GT:DP:GQ:MIN_DP:PL	0/0:1:3:1:0,3,39
I	982350	.	T	<NON_REF>	.	.	END=982350	GT:DP:GQ:MIN_DP:PL	0/0:0:0:0:0,0,0
I	982611	.	T	<NON_REF>	.	.	END=982611	GT:DP:GQ:MIN_DP:PL	0/0:5:15:5:0,15,186
I	982634	.	T	<NON_REF>	.	.	END=982634	GT:DP:GQ:MIN_DP:PL	0/0:6:6:6:0,6,90
I	982687	.	C	<NON_REF>	.	.	END=982687	GT:DP:GQ:MIN_DP:PL	0/0:2:6:2:0,6,78
I	982835	.	C	<NON_REF>	.	.	END=982835	GT:DP:GQ:MIN_DP:PL	0/0:3:6:3:0,6,90
I	983701	.	A	<NON_REF>	.	.	END=983701	GT:DP:GQ:MIN_DP:PL	0/0:4:9:4:0,9,135
I	984041	.	A	<NON_REF>	.	.	END=984041	GT:DP:GQ:MIN_DP:PL	0/0:10:12:10:0,12,180
I	984573	.	G	<NON_REF>	.	.	END=984573	GT:DP:GQ:MIN_DP:PL	0/0:7:12:7:0,12,180
I	984662	.	C	<NON_REF>	.	.	END=984662	GT:DP:GQ:MIN_DP:PL	0/0:5:15:5:0,15,194
I	984779	.	A	<NON_REF>	.	.	END=984779	GT:DP:GQ:MIN_DP:PL	0/0:6:18:6:0,18,233
I	984926	.	A	<NON_REF>	.	.	END=984926	GT:DP:GQ:MIN_DP:PL	0/0:5:9:5:0,9,135
I	984964	.	C	<NON_REF>	.	.	END=984964	GT:DP:GQ:MIN_DP:PL	0/0:8:24:8:0,24,310
I	985482	.	C	<NON_REF>	.	.	END=985482	GT:DP:GQ:MIN_DP:PL	0/0:6:15:6:0,15,225
I	985546	.	C	<NON_REF>	.	.	END=985546	GT:DP:GQ:MIN_DP:PL	0/0:5:9:5:0,9,135
I	985705	.	T	<NON_REF>	.	.	END=985705	GT:DP:GQ:MIN_DP:PL	0/0:17:48:17:0,48,720
I	985735	.	G	<NON_REF>	.	.	END=985735	GT:DP:GQ:MIN_DP:PL	0/0:15:36:15:0,36,540
I	985930	.	A	<NON_REF>	.	.	END=985930	GT:DP:GQ:MIN_DP:PL	0/0:23:66:23:0,66,990
I	986186	.	G	<NON_REF>	.	.	END=986186	GT:DP:GQ:MIN_DP:PL	0/0:0:0:0:0,0,0
I	986208	.	A	<NON_REF>	.	.	END=986208	GT:DP:GQ:MIN_DP:PL	0/0:6:18:6:0,18,233
I	986282	.	G	<NON_REF>	.	.	END=986282	GT:DP:GQ:MIN_DP:PL	0/0:5:12:5:0,12,180
I	986342	.	C	<NON_REF>	.	.	END=986342	GT:DP:GQ:MIN_DP:PL	0/0:8:24:8:0,24,288
I	986640	.	G	<NON_REF>	.	.	END=986640	GT:DP:GQ:MIN_DP:PL	0/0:9:24:9:0,24,360
I	986655	.	A	<NON_REF>	.	.	END=986655	GT:DP:GQ:MIN_DP:PL	0/0:10:24:10:0,24,360
I	987307	.	C	<NON_REF>	.	.	END=987307	GT:DP:GQ:MIN_DP:PL	0/0:8:18:8:0,18,270
I	987337	.	T	<NON_REF>	.	.	END=987337	GT:DP:GQ:MIN_DP:PL	0/0:8:15:8:0,15,225
I	987434	.	T	<NON_REF>	.	.	END=987434	GT:DP:GQ:MIN_DP:PL	0/0:10:30:10:0,30,388
I	987482	.	G	<NON_REF>	.	.	END=987482	GT:DP:GQ:MIN_DP:PL	0/0:13:33:13:0,33,495
I	987805	.	A	<NON_REF>	.	.	END=987805	GT:DP:GQ:MIN_DP:PL	0/0:6:9:6:0,9,135
I	988384	.	T	<NON_REF>	.	.	END=988384	GT:DP:GQ:MIN_DP:PL	0/0:6:12:6:0,12,180
I	988469	.	A	<NON_REF>	.	.	END=988469	GT:DP:GQ:MIN_DP:PL	0/0:8:24:8:0,24,280
I	988816	.	T	<NON_REF>	.	.	END=988816	GT:DP:GQ:MIN_DP:PL	0/0:3:9:3:0,9,100
I	989353	.	A	<NON_REF>	.	.	END=989353	GT:DP:GQ:MIN_DP:PL	0/0:11:33:11:0,33,418
I	989524	.	C	<NON_REF>	.	.	END=989524	GT:DP:GQ:MIN_DP:PL	0/0:6:18:6:0,18,233
I	989659	.	A	<NON_REF>	.	.	END=989659	GT:DP:GQ:MIN_DP:PL	0/0:2:6:2:0,6,78
I	990152	.	T	<NON_REF>	.	.	END=990152	GT:DP:GQ:MIN_DP:PL	0/0:9:18:9:0,18,270
I	990175	.	G	<NON_REF>	.	.	END=990175	GT:DP:GQ:MIN_DP:PL	0/0:7:21:7:0,21,263
I	990481	.	A	<NON_REF>	.	.	END=990481	GT:DP:GQ:MIN_DP:PL	0/0:9:24:9:0,24,360
I	991538	.	C	<NON_REF>	.	.	END=991538	GT:DP:GQ:MIN_DP:PL	0/0:12:27:12:0,27,405
I	991582	.	C	<NON_REF>	.	.	END=991582	GT:DP:GQ:MIN_DP:PL	0/0:18:33:18:0,33,495
I	992269	.	T	<NON_REF>	.	.	END=992270	GT:DP:GQ:MIN_DP:PL	0/0:10:21:10:0,21,315
I	992767	.	C	<NON_REF>	.	.	END=992767	GT:DP:GQ:MIN_DP:PL	0/0:7:18:7:0,18,270
I	992815	.	G	<NON_REF>	.	.	END=992815	GT:DP:GQ:MIN_DP:PL	0/0:9:27:9:0,27,313
I	992874	.	A	<NON_REF>	.	.	END=992874	GT:DP:GQ:MIN_DP:PL	0/0:7:15:7:0,15,225
I	993432	.	A	<NON_REF>	.	.	END=993432	GT:DP:GQ:MIN_DP:PL	0/0:6:12:6:0,12,180
I	993457	.	A	<NON_REF>	.	.	END=993457	GT:DP:GQ:MIN_DP:PL	0/0:5:6:5:0,6,90
I	993561	.	C	<NON_REF>	.	.	END=993561	GT:DP:GQ:MIN_DP:PL	0/0:10:24:10:0,24,360
I	994087	.	G	<NON_REF>	.	.	END=994087	GT:DP:GQ:MIN_DP:PL	0/0:11:21:11:0,21,315
I	994112	.	G	<NON_REF>	.	.	END=994112	GT:DP:GQ:MIN_DP:PL	0/0:11:33:11:0,33,426
I	994299	.	G	<NON_REF>	.	.	END=994299	GT:DP:GQ:MIN_DP:PL	0/0:8:15:8:0,15,225
I	994427	.	C	<NON_REF>	.	.	END=994427	GT:DP:GQ:MIN_DP:PL	0/0:1:3:1:0,3,31
I	994507	.	C	<NON_REF>	.	.	END=994507	GT:DP:GQ:MIN_DP:PL	0/0:5:6:5:0,6,90
I	995556	.	C	<NON_REF>	.	.	END=995556	GT:DP:GQ:MIN_DP:PL	0/0:7:15:7:0,15,225
I	995911	.	C	<NON_REF>	.	.	END=995911	GT:DP:GQ:MIN_DP:PL	0/0:6:15:6:0,15,225
I	996793	.	A	<NON_REF>	.	.	END=996793	GT:DP:GQ:MIN_DP:PL	0/0:2:6:2:0,6,78
I	997291	.	A	<NON_REF>	.	.	END=997291	GT:DP:GQ:MIN_DP:PL	0/0:4:9:4:0,9,135
I	997573	.	G	<NON_REF>	.	.	END=997573	GT:DP:GQ:MIN_DP:PL	0/0:3:6:3:0,6,90
I	997589	.	T	<NON_REF>	.	.	END=997589	GT:DP:GQ:MIN_DP:PL	0/0:3:6:3:0,6,90
I	997605	.	T	<NON_REF>	.	.	END=997605	GT:DP:GQ:MIN_DP:PL	0/0:4:12:4:0,12,155
I	997639	.	G	<NON_REF>	.	.	END=997639	GT:DP:GQ:MIN_DP:PL	0/0:13:39:13:0,39,468
I	997740	.	A	<NON_REF>	.	.	END=997740	GT:DP:GQ:MIN_DP:PL	0/0:8:21:8:0,21,315
I	997763	.	T	<NON_REF>	.	.	END=997763	GT:DP:GQ:MIN_DP:PL	0/0:7:15:7:0,15,225
I	997919	.	A	<NON_REF>	.	.	END=997919	GT:DP:GQ:MIN_DP:PL	0/0:15:42:15:0,42,630
I	998186	.	A	<NON_REF>	.	.	END=998186	GT:DP:GQ:MIN_DP:PL	0/0:19:54:19:0,54,810
I	998281	.	A	<NON_REF>	.	.	END=998281	GT:DP:GQ:MIN_DP:PL	0/0:1:3:1:0,3,39
I	998477	.	C	<NON_REF>	.	.	END=998477	GT:DP:GQ:MIN_DP:PL	0/0:8:21:8:0,21,315
I	998587	.	C	<NON_REF>	.	.	END=998587	GT:DP:GQ:MIN_DP:PL	0/0:9:18:9:0,18,270
I	998696	.	T	<NON_REF>	.	.	END=998696	GT:DP:GQ:MIN_DP:PL	0/0:7:18:7:0,18,270
I	998969	.	C	<NON_REF>	.	.	END=998969	GT:DP:GQ:MIN_DP:PL	0/0:9:0:9:0,0,271
I	999165	.	G	<NON_REF>	.	.	END=999165	GT:DP:GQ:MIN_DP:PL	0/0:11:30:11:0,30,450
I	999183	.	A	<NON_REF>	.	.	END=999183	GT:DP:GQ:MIN_DP:PL	0/0:21:45:21:0,45,675
I	999984	.	T	<NON_REF>	.	.	END=999984	GT:DP:GQ:MIN_DP:PL	0/0:7:21:7:0,21,249
I	1002859	.	T	<NON_REF>	.	.	END=1002859	GT:DP:GQ:MIN_DP:PL	0/0:3:9:3:0,9,116
I	1004014	.	G	<NON_REF>	.	.	END=1004014	GT:DP:GQ:MIN_DP:PL	0/0:8:18:8:0,18,270
I	1004751	.	T	<NON_REF>	.	.	END=1004751	GT:DP:GQ:MIN_DP:PL	0/0:8:18:8:0,18,270
I	1005417	.	C	<NON_REF>	.	.	END=1005417	GT:DP:GQ:MIN_DP:PL	0/0:18:54:18:0,54,670
I	1005702	.	G	<NON_REF>	.	.	END=1005702	GT:DP:GQ:MIN_DP:PL	0/0:2:6:2:0,6,78
I	1006881	.	T	<NON_REF>	.	.	END=1006881	GT:DP:GQ:MIN_DP:PL	0/0:4:12:4:0,12,155
I	1006937	.	T	<NON_REF>	.	.	END=1006937	GT:DP:GQ:MIN_DP:PL	0/0:12:27:12:0,27,405
I	1007917	.	T	<NON_REF>	.	.	END=1007917	GT:DP:GQ:MIN_DP:PL	0/0:4:12:4:0,12,155
I	1008628	.	G	<NON_REF>	.	.	END=1008628	GT:DP:GQ:MIN_DP:PL	0/0:3:0:3:0,0,0
I	1009030	.	T	<NON_REF>	.	.	END=1009030	GT:DP:GQ:MIN_DP:PL	0/0:0:0:0:0,0,0
I	1009174	.	G	<NON_REF>	.	.	END=1009174	GT:DP:GQ:MIN_DP:PL	0/0:2:3:2:0,3,45
I	1009195	.	C	<NON_REF>	.	.	END=1009195	GT:DP:GQ:MIN_DP:PL	0/0:1:0:1:0,0,0
I	1009203	.	C	<NON_REF>	.	.	END=1009203	GT:DP:GQ:MIN_DP:PL	0/0:0:0:0:0,0,0
I	1009865	.	C	<NON_REF>	.	.	END=1009865	GT:DP:GQ:MIN_DP:PL	0/0:6:15:6:0,15,225
I	1010089	.	A	<NON_REF>	.	.	END=1010089	GT:DP:GQ:MIN_DP:PL	0/0:15:33:15:0,33,495
I	1010785	.	C	<NON_REF>	.	.	END=1010785	GT:DP:GQ:MIN_DP:PL	0/0:9:24:9:0,24,360
I	1010888	.	T	<NON_REF>	.	.	END=1010888	GT:DP:GQ:MIN_DP:PL	0/0:9:21:9:0,21,315
I	1011101	.	C	<NON_REF>	.	.	END=1011101	GT:DP:GQ:MIN_DP:PL	0/0:11:24:11:0,24,360
I	1011228	.	A	<NON_REF>	.	.	END=1011228	GT:DP:GQ:MIN_DP:PL	0/0:7:12:7:0,12,180
I	1011358	.	C	<NON_REF>	.	.	END=1011358	GT:DP:GQ:MIN_DP:PL	0/0:1:0:1:0,0,0
I	1013638	.	T	<NON_REF>	.	.	END=1013638	GT:DP:GQ:MIN_DP:PL	0/0:1:3:1:0,3,39
I	1014574	.	T	<NON_REF>	.	.	END=1014574	GT:DP:GQ:MIN_DP:PL	0/0:3:9:3:0,9,116
I	1014791	.	C	<NON_REF>	.	.	END=1014791	GT:DP:GQ:MIN_DP:PL	0/0:4:3:4:0,3,45
I	1015203	.	A	<NON_REF>	.	.	END=1015203	GT:DP:GQ:MIN_DP:PL	0/0:5:12:5:0,12,180
I	1015936	.	C	<NON_REF>	.	.	END=1015936	GT:DP:GQ:MIN_DP:PL	0/0:4:6:4:0,6,90
I	1015942	.	G	<NON_REF>	.	.	END=1015942	GT:DP:GQ:MIN_DP:PL	0/0:4:6:4:0,6,90
I	1016498	.	C	<NON_REF>	.	.	END=1016498	GT:DP:GQ:MIN_DP:PL	0/0:17:42:17:0,42,630
I	1016615	.	A	<NON_REF>	.	.	END=1016615	GT:DP:GQ:MIN_DP:PL	0/0:2:3:2:0,3,45
I	1017816	.	C	<NON_REF>	.	.	END=1017816	GT:DP:GQ:MIN_DP:PL	0/0:5:12:5:0,12,180
I	1018054	.	C	<NON_REF>	.	.	END=1018054	GT:DP:GQ:MIN_DP:PL	0/0:12:33:12:0,33,495
I	1018346	.	A	<NON_REF>	.	.	END=1018347	GT:DP:GQ:MIN_DP:PL	0/0:12:24:12:0,24,360
I	1018540	.	T	<NON_REF>	.	.	END=1018540	GT:DP:GQ:MIN_DP:PL	0/0:1:3:1:0,3,39
I	1019171	.	A	<NON_REF>	.	.	END=1019171	GT:DP:GQ:MIN_DP:PL	0/0:1:0:1:0,0,0
I	1019319	.	T	<NON_REF>	.	.	END=1019319	GT:DP:GQ:MIN_DP:PL	0/0:6:18:6:0,18,188
I	1019690	.	G	<NON_REF>	.	.	END=1019690	GT:DP:GQ:MIN_DP:PL	0/0:3:3:3:0,3,45
I	1019776	.	T	<NON_REF>	.	.	END=1019776	GT:DP:GQ:MIN_DP:PL	0/0:0:0:0:0,0,0
I	1019784	.	T	<NON_REF>	.	.	END=1019784	GT:DP:GQ:MIN_DP:PL	0/0:2:6:2:0,6,78
I	1019871	.	C	<NON_REF>	.	.	END=1019871	GT:DP:GQ:MIN_DP:PL	0/0:13:39:13:0,39,482
I	1020500	.	T	<NON_REF>	.	.	END=1020500	GT:DP:GQ:MIN_DP:PL	0/0:19:45:19:0,45,675
I	1020539	.	A	<NON_REF>	.	.	END=1020539	GT:DP:GQ:MIN_DP:PL	0/0:10:24:10:0,24,360
I	1020837	.	C	<NON_REF>	.	.	END=1020837	GT:DP:GQ:MIN_DP:PL	0/0:3:3:3:0,3,45
I	1021345	.	T	<NON_REF>	.	.	END=1021345	GT:DP:GQ:MIN_DP:PL	0/0:0:0:0:0,0,0
I	1021349	.	A	<NON_REF>	.	.	END=1021349	GT:DP:GQ:MIN_DP:PL	0/0:0:0:0:0,0,0
I	1021365	.	G	<NON_REF>	.	.	END=1021365	GT:DP:GQ:MIN_DP:PL	0/0:1:0:1:0,0,0
I	1021528	.	A	<NON_REF>	.	.	END=1021528	GT:DP:GQ:MIN_DP:PL	0/0:3:9:3:0,9,116
I	1021695	.	A	<NON_REF>	.	.	END=1021695	GT:DP:GQ:MIN_DP:PL	0/0:1:3:1:0,3,39
I	1021770	.	C	<NON_REF>	.	.	END=1021770	GT:DP:GQ:MIN_DP:PL	0/0:1:3:1:0,3,39
I	1022659	.	A	<NON_REF>	.	.	END=1022659	GT:DP:GQ:MIN_DP:PL	0/0:0:0:0:0,0,0
I	1022667	.	C	<NON_REF>	.	.	END=1022667	GT:DP:GQ:MIN_DP:PL	0/0:0:0:0:0,0,0
I	1022684	.	C	<NON_REF>	.	.	END=1022684	GT:DP:GQ:MIN_DP:PL	0/0:5:15:5:0,15,186
I	1022820	.	A	<NON_REF>	.	.	END=1022820	GT:DP:GQ:MIN_DP:PL	0/0:0:0:0:0,0,0
I	1022847	.	T	<NON_REF>	.	.	END=1022847	GT:DP:GQ:MIN_DP:PL	0/0:0:0:0:0,0,0
I	1022852	.	T	<NON_REF>	.	.	END=1022852	GT:DP:GQ:MIN_DP:PL	0/0:0:0:0:0,0,0
I	1022885	.	A	<NON_REF>	.	.	END=1022885	GT:DP:GQ:MIN_DP:PL	0/0:0:0:0:0,0,0
I	1023068	.	T	<NON_REF>	.	.	END=1023068	GT:DP:GQ:MIN_DP:PL	0/0:0:0:0:0,0,0
I	1023136	.	T	<NON_REF>	.	.	END=1023136	GT:DP:GQ:MIN_DP:PL	0/0:2:6:2:0,6,78
I	1023152	.	G	<NON_REF>	.	.	END=1023152	GT:DP:GQ:MIN_DP:PL	0/0:2:3:2:0,3,45
I	1023358	.	C	<NON_REF>	.	.	END=1023358	GT:DP:GQ:MIN_DP:PL	0/0:3:0:3:0,0,43
I	1023553	.	A	<NON_REF>	.	.	END=1023553	GT:DP:GQ:MIN_DP:PL	0/0:2:6:2:0,6,78
I	1023776	.	T	<NON_REF>	.	.	END=1023776	GT:DP:GQ:MIN_DP:PL	0/0:1:3:1:0,3,39
I	1023858	.	A	<NON_REF>	.	.	END=1023858	GT:DP:GQ:MIN_DP:PL	0/0:2:6:2:0,6,78
I	1024353	.	A	<NON_REF>	.	.	END=1024353	GT:DP:GQ:MIN_DP:PL	0/0:1:3:1:0,3,39
I	1024362	.	T	<NON_REF>	.	.	END=1024362	GT:DP:GQ:MIN_DP:PL	0/0:1:3:1:0,3,39
I	1024450	.	G	<NON_REF>	.	.	END=1024450	GT:DP:GQ:MIN_DP:PL	0/0:20:54:20:0,54,810
I	1024765	.	A	<NON_REF>	.	.	END=1024765	GT:DP:GQ:MIN_DP:PL	0/0:10:30:10:0,30,352
I	1024830	.	G	<NON_REF>	.	.	END=1024830	GT:DP:GQ:MIN_DP:PL	0/0:8:24:8:0,24,302
I	1024890	.	A	<NON_REF>	.	.	END=1024891	GT:DP:GQ:MIN_DP:PL	0/0:3:6:3:0,6,90
I	1024896	.	G	<NON_REF>	.	.	END=1024896	GT:DP:GQ:MIN_DP:PL	0/0:3:9:3:0,9,116
I	1024916	.	T	<NON_REF>	.	.	END=1024916	GT:DP:GQ:MIN_DP:PL	0/0:1:3:1:0,3,39
I	1024935	.	C	<NON_REF>	.	.	END=1024935	GT:DP:GQ:MIN_DP:PL	0/0:1:0:1:0,0,0
I	1024978	.	G	<NON_REF>	.	.	END=1024978	GT:DP:GQ:MIN_DP:PL	0/0:4:9:4:0,9,135
I	1024988	.	T	<NON_REF>	.	.	END=1024988	GT:DP:GQ:MIN_DP:PL	0/0:3:6:3:0,6,90
I	1025055	.	A	<NON_REF>	.	.	END=1025055	GT:DP:GQ:MIN_DP:PL	0/0:0:0:0:0,0,0
I	1025100	.	T	<NON_REF>	.	.	END=1025100	GT:DP:GQ:MIN_DP:PL	0/0:3:0:3:0,0,39
I	1025101	.	T	<NON_REF>	.	.	END=1025101	GT:DP:GQ:MIN_DP:PL	0/0:3:9:3:0,9,116
I	1025238	.	A	<NON_REF>	.	.	END=1025238	GT:DP:GQ:MIN_DP:PL	0/0:0:0:0:0,0,0
I	1025378	.	A	<NON_REF>	.	.	END=1025378	GT:DP:GQ:MIN_DP:PL	0/0:11:27:11:0,27,405
I	1025455	.	T	<NON_REF>	.	.	END=1025455	GT:DP:GQ:MIN_DP:PL	0/0:7:12:7:0,12,180
I	1025526	.	T	<NON_REF>	.	.	END=1025526	GT:DP:GQ:MIN_DP:PL	0/0:4:9:4:0,9,135
I	1025548	.	C	<NON_REF>	.	.	END=1025548	GT:DP:GQ:MIN_DP:PL	0/0:6:15:6:0,15,225
I	1025556	.	T	<NON_REF>	.	.	END=1025556	GT:DP:GQ:MIN_DP:PL	0/0:5:15:5:0,15,194
I	1025566	.	T	<NON_REF>	.	.	END=1025566	GT:DP:GQ:MIN_DP:PL	0/0:8:21:8:0,21,315
I	1025578	.	C	<NON_REF>	.	.	END=1025578	GT:DP:GQ:MIN_DP:PL	0/0:9:18:9:0,18,270
I	1025596	.	G	<NON_REF>	.	.	END=1025596	GT:DP:GQ:MIN_DP:PL	0/0:6:18:6:0,18,233
I	1025600	.	G	<NON_REF>	.	.	END=1025600	GT:DP:GQ:MIN_DP:PL	0/0:6:18:6:0,18,233
I	1025609	.	A	<NON_REF>	.	.	END=1025609	GT:DP:GQ:MIN_DP:PL	0/0:10:21:10:0,21,315
I	1025647	.	T	<NON_REF>	.	.	END=1025648	GT:DP:GQ:MIN_DP:PL	0/0:11:21:11:0,21,315
I	1025661	.	C	<NON_REF>	.	.	END=1025661	GT:DP:GQ:MIN_DP:PL	0/0:15:33:15:0,33,495
I	1025664	.	A	<NON_REF>	.	.	END=1025664	GT:DP:GQ:MIN_DP:PL	0/0:14:33:14:0,33,495
I	1025905	.	A	<NON_REF>	.	.	END=1025905	GT:DP:GQ:MIN_DP:PL	0/0:11:30:11:0,30,450
I	1025907	.	A	<NON_REF>	.	.	END=1025907	GT:DP:GQ:MIN_DP:PL	0/0:11:33:11:0,33,396
I	1025920	.	A	<NON_REF>	.	.	END=1025920	GT:DP:GQ:MIN_DP:PL	0/0:15:36:15:0,36,540
I	1025948	.	A	<NON_REF>	.	.	END=1025948	GT:DP:GQ:MIN_DP:PL	0/0:10:18:10:0,18,270
I	1026019	.	G	<NON_REF>	.	.	END=1026019	GT:DP:GQ:MIN_DP:PL	0/0:0:0:0:0,0,0
I	1026046	.	C	<NON_REF>	.	.	END=1026046	GT:DP:GQ:MIN_DP:PL	0/0:1:3:1:0,3,39
I	1026090	.	G	<NON_REF>	.	.	END=1026090	GT:DP:GQ:MIN_DP:PL	0/0:5:12:5:0,12,180
I	1026092	.	C	<NON_REF>	.	.	END=1026092	GT:DP:GQ:MIN_DP:PL	0/0:5:12:5:0,12,180
I	1028670	.	T	<NON_REF>	.	.	END=1028670	GT:DP:GQ:MIN_DP:PL	0/0:0:0:0:0,0,0
I	1028720	.	C	<NON_REF>	.	.	END=1028720	GT:DP:GQ:MIN_DP:PL	0/0:0:0:0:0,0,0
I	1028723	.	A	<NON_REF>	.	.	END=1028723	GT:DP:GQ:MIN_DP:PL	0/0:0:0:0:0,0,0
I	1028996	.	T	<NON_REF>	.	.	END=1028996	GT:DP:GQ:MIN_DP:PL	0/0:0:0:0:0,0,0
I	1029529	.	T	<NON_REF>	.	.	END=1029529	GT:DP:GQ:MIN_DP:PL	0/0:8:21:8:0,21,315
I	1029661	.	T	<NON_REF>	.	.	END=1029662	GT:DP:GQ:MIN_DP:PL	0/0:1:3:1:0,3,39
I	1030004	.	T	<NON_REF>	.	.	END=1030004	GT:DP:GQ:MIN_DP:PL	0/0:1:3:1:0,3,39
I	1030234	.	T	<NON_REF>	.	.	END=1030234	GT:DP:GQ:MIN_DP:PL	0/0:1:0:1:0,0,0
I	1030598	.	G	<NON_REF>	.	.	END=1030598	GT:DP:GQ:MIN_DP:PL	0/0:2:3:2:0,3,45
I	1030898	.	G	<NON_REF>	.	.	END=1030898	GT:DP:GQ:MIN_DP:PL	0/0:13:24:13:0,24,360
I	1030967	.	G	<NON_REF>	.	.	END=1030967	GT:DP:GQ:MIN_DP:PL	0/0:10:21:10:0,21,315
I	1030991	.	G	<NON_REF>	.	.	END=1030991	GT:DP:GQ:MIN_DP:PL	0/0:12:33:12:0,33,495
I	1031084	.	C	<NON_REF>	.	.	END=1031084	GT:DP:GQ:MIN_DP:PL	0/0:5:12:5:0,12,180
I	1031147	.	T	<NON_REF>	.	.	END=1031147	GT:DP:GQ:MIN_DP:PL	0/0:15:42:15:0,42,630
I	1031230	.	T	<NON_REF>	.	.	END=1031230	GT:DP:GQ:MIN_DP:PL	0/0:4:9:4:0,9,135
I	1031385	.	G	<NON_REF>	.	.	END=1031385	GT:DP:GQ:MIN_DP:PL	0/0:3:9:3:0,9,116
I	1031390	.	T	<NON_REF>	.	.	END=1031390	GT:DP:GQ:MIN_DP:PL	0/0:3:9:3:0,9,116
I	1031549	.	C	<NON_REF>	.	.	END=1031549	GT:DP:GQ:MIN_DP:PL	0/0:1:3:1:0,3,39
I	1031554	.	A	<NON_REF>	.	.	END=1031554	GT:DP:GQ:MIN_DP:PL	0/0:1:3:1:0,3,39
I	1031585	.	A	<NON_REF>	.	.	END=1031585	GT:DP:GQ:MIN_DP:PL	0/0:8:24:8:0,24,310
I	1031699	.	A	<NON_REF>	.	.	END=1031699	GT:DP:GQ:MIN_DP:PL	0/0:2:6:2:0,6,78
I	1031752	.	C	<NON_REF>	.	.	END=1031752	GT:DP:GQ:MIN_DP:PL	0/0:1:3:1:0,3,39
I	1031809	.	A	<NON_REF>	.	.	END=1031809	GT:DP:GQ:MIN_DP:PL	0/0:3:3:3:0,3,45
I	1031835	.	T	<NON_REF>	.	.	END=1031835	GT:DP:GQ:MIN_DP:PL	0/0:4:12:4:0,12,155
I	1031839	.	A	<NON_REF>	.	.	END=1031839	GT:DP:GQ:MIN_DP:PL	0/0:5:15:5:0,15,194
I	1031843	.	A	<NON_REF>	.	.	END=1031843	GT:DP:GQ:MIN_DP:PL	0/0:5:12:5:0,12,180
I	1031861	.	G	<NON_REF>	.	.	END=1031861	GT:DP:GQ:MIN_DP:PL	0/0:7:18:7:0,18,270
I	1031875	.	T	<NON_REF>	.	.	END=1031875	GT:DP:GQ:MIN_DP:PL	0/0:12:33:12:0,33,495
I	1031921	.	A	<NON_REF>	.	.	END=1031921	GT:DP:GQ:MIN_DP:PL	0/0:9:27:9:0,27,319
I	1031952	.	T	<NON_REF>	.	.	END=1031952	GT:DP:GQ:MIN_DP:PL	0/0:10:3:10:0,3,45
I	1031959	.	A	<NON_REF>	.	.	END=1031959	GT:DP:GQ:MIN_DP:PL	0/0:1:3:1:0,3,39
I	1032028	.	C	<NON_REF>	.	.	END=1032028	GT:DP:GQ:MIN_DP:PL	0/0:7:21:7:0,21,271
I	1032208	.	G	<NON_REF>	.	.	END=1032208	GT:DP:GQ:MIN_DP:PL	0/0:11:30:11:0,30,450
I	1032413	.	C	<NON_REF>	.	.	END=1032413	GT:DP:GQ:MIN_DP:PL	0/0:13:30:13:0,30,450
I	1032481	.	G	<NON_REF>	.	.	END=1032481	GT:DP:GQ:MIN_DP:PL	0/0:3:9:3:0,9,116
I	1032484	.	T	<NON_REF>	.	.	END=1032484	GT:DP:GQ:MIN_DP:PL	0/0:3:9:3:0,9,116
I	1032514	.	T	<NON_REF>	.	.	END=1032514	GT:DP:GQ:MIN_DP:PL	0/0:1:3:1:0,3,39
I	1032730	.	G	<NON_REF>	.	.	END=1032730	GT:DP:GQ:MIN_DP:PL	0/0:7:18:7:0,18,270
I	1032748	.	C	<NON_REF>	.	.	END=1032748	GT:DP:GQ:MIN_DP:PL	0/0:6:12:6:0,12,180
I	1032769	.	C	<NON_REF>	.	.	END=1032769	GT:DP:GQ:MIN_DP:PL	0/0:9:27:9:0,27,349
I	1032799	.	G	<NON_REF>	.	.	END=1032799	GT:DP:GQ:MIN_DP:PL	0/0:12:27:12:0,27,405
I	1033760	.	C	<NON_REF>	.	.	END=1033760	GT:DP:GQ:MIN_DP:PL	0/0:8:0:8:0,0,233
I	1033850	.	T	<NON_REF>	.	.	END=1033850	GT:DP:GQ:MIN_DP:PL	0/0:3:9:3:0,9,108
I	1033917	.	G	<NON_REF>	.	.	END=1033917	GT:DP:GQ:MIN_DP:PL	0/0:1:3:1:0,3,39
I	1034028	.	G	<NON_REF>	.	.	END=1034028	GT:DP:GQ:MIN_DP:PL	0/0:2:6:2:0,6,78
I	1034317	.	T	<NON_REF>	.	.	END=1034317	GT:DP:GQ:MIN_DP:PL	0/0:10:18:10:0,18,270
I	1034501	.	G	<NON_REF>	.	.	END=1034501	GT:DP:GQ:MIN_DP:PL	0/0:4:12:4:0,12,133
I	1034594	.	T	<NON_REF>	.	.	END=1034594	GT:DP:GQ:MIN_DP:PL	0/0:11:27:11:0,27,405
I	1035298	.	T	<NON_REF>	.	.	END=1035298	GT:DP:GQ:MIN_DP:PL	0/0:3:9:3:0,9,108
I	1035548	.	G	<NON_REF>	.	.	END=1035548	GT:DP:GQ:MIN_DP:PL	0/0:1:3:1:0,3,16
I	1035732	.	T	<NON_REF>	.	.	END=1035732	GT:DP:GQ:MIN_DP:PL	0/0:0:0:0:0,0,0
I	1035739	.	T	<NON_REF>	.	.	END=1035739	GT:DP:GQ:MIN_DP:PL	0/0:1:3:1:0,3,39
I	1035797	.	T	<NON_REF>	.	.	END=1035797	GT:DP:GQ:MIN_DP:PL	0/0:0:0:0:0,0,0
I	1035831	.	G	<NON_REF>	.	.	END=1035831	GT:DP:GQ:MIN_DP:PL	0/0:0:0:0:0,0,0
I	1036096	.	T	<NON_REF>	.	.	END=1036096	GT:DP:GQ:MIN_DP:PL	0/0:0:0:0:0,0,0
I	1036211	.	A	<NON_REF>	.	.	END=1036211	GT:DP:GQ:MIN_DP:PL	0/0:0:0:0:0,0,0
I	1036272	.	A	<NON_REF>	.	.	END=1036272	GT:DP:GQ:MIN_DP:PL	0/0:0:0:0:0,0,0
I	1036538	.	T	<NON_REF>	.	.	END=1036538	GT:DP:GQ:MIN_DP:PL	0/0:1:3:1:0,3,39
I	1036869	.	T	<NON_REF>	.	.	END=1036869	GT:DP:GQ:MIN_DP:PL	0/0:0:0:0:0,0,0
I	1036911	.	A	<NON_REF>	.	.	END=1036911	GT:DP:GQ:MIN_DP:PL	0/0:3:9:3:0,9,116
I	1036963	.	T	<NON_REF>	.	.	END=1036963	GT:DP:GQ:MIN_DP:PL	0/0:5:15:5:0,15,194
I	1037063	.	C	<NON_REF>	.	.	END=1037063	GT:DP:GQ:MIN_DP:PL	0/0:2:6:2:0,6,78
I	1037065	.	G	<NON_REF>	.	.	END=1037065	GT:DP:GQ:MIN_DP:PL	0/0:2:6:2:0,6,78
I	1037251	.	G	<NON_REF>	.	.	END=1037251	GT:DP:GQ:MIN_DP:PL	0/0:1:3:1:0,3,39
I	1038026	.	A	<NON_REF>	.	.	END=1038026	GT:DP:GQ:MIN_DP:PL	0/0:6:18:6:0,18,233
I	1038031	.	T	<NON_REF>	.	.	END=1038031	GT:DP:GQ:MIN_DP:PL	0/0:6:15:6:0,15,225
I	1038314	.	C	<NON_REF>	.	.	END=1038314	GT:DP:GQ:MIN_DP:PL	0/0:15:27:15:0,27,405
I	1038394	.	A	<NON_REF>	.	.	END=1038394	GT:DP:GQ:MIN_DP:PL	0/0:2:6:2:0,6,78
I	1038439	.	C	<NON_REF>	.	.	END=1038439	GT:DP:GQ:MIN_DP:PL	0/0:4:12:4:0,12,155
I	1038914	.	G	<NON_REF>	.	.	END=1038914	GT:DP:GQ:MIN_DP:PL	0/0:12:33:12:0,33,495
I	1038936	.	G	<NON_REF>	.	.	END=1038936	GT:DP:GQ:MIN_DP:PL	0/0:9:21:9:0,21,315
I	1038968	.	G	<NON_REF>	.	.	END=1038968	GT:DP:GQ:MIN_DP:PL	0/0:2:0:2:0,0,0
I	1039371	.	A	<NON_REF>	.	.	END=1039371	GT:DP:GQ:MIN_DP:PL	0/0:8:9:8:0,9,135
I	1039475	.	T	<NON_REF>	.	.	END=1039475	GT:DP:GQ:MIN_DP:PL	0/0:9:27:9:0,27,311
I	1039620	.	G	<NON_REF>	.	.	END=1039620	GT:DP:GQ:MIN_DP:PL	0/0:3:9:3:0,9,116
I	1040092	.	C	<NON_REF>	.	.	END=1040092	GT:DP:GQ:MIN_DP:PL	0/0:1:3:1:0,3,31
I	1040199	.	T	<NON_REF>	.	.	END=1040199	GT:DP:GQ:MIN_DP:PL	0/0:5:15:5:0,15,194
I	1040527	.	G	<NON_REF>	.	.	END=1040527	GT:DP:GQ:MIN_DP:PL	0/0:7:21:7:0,21,271
I	1040528	.	C	<NON_REF>	.	.	END=1040528	GT:DP:GQ:MIN_DP:PL	0/0:7:18:7:0,18,270
I	1040668	.	T	<NON_REF>	.	.	END=1040668	GT:DP:GQ:MIN_DP:PL	0/0:0:0:0:0,0,0
I	1040897	.	A	<NON_REF>	.	.	END=1040897	GT:DP:GQ:MIN_DP:PL	0/0:0:0:0:0,0,0
I	1040956	.	T	<NON_REF>	.	.	END=1040956	GT:DP:GQ:MIN_DP:PL	0/0:2:3:2:0,3,45
I	1041152	.	A	<NON_REF>	.	.	END=1041152	GT:DP:GQ:MIN_DP:PL	0/0:3:3:3:0,3,45
I	1041155	.	T	<NON_REF>	.	.	END=1041155	GT:DP:GQ:MIN_DP:PL	0/0:2:3:2:0,3,45
I	1041275	.	T	<NON_REF>	.	.	END=1041275	GT:DP:GQ:MIN_DP:PL	0/0:1:3:1:0,3,39
I	1041733	.	A	<NON_REF>	.	.	END=1041733	GT:DP:GQ:MIN_DP:PL	0/0:1:0:1:0,0,0
I	1041805	.	G	<NON_REF>	.	.	END=1041805	GT:DP:GQ:MIN_DP:PL	0/0:3:9:3:0,9,116
I	1041958	.	A	<NON_REF>	.	.	END=1041958	GT:DP:GQ:MIN_DP:PL	0/0:1:3:1:0,3,31
I	1042032	.	T	<NON_REF>	.	.	END=1042032	GT:DP:GQ:MIN_DP:PL	0/0:1:3:1:0,3,39
I	1042129	.	G	<NON_REF>	.	.	END=1042129	GT:DP:GQ:MIN_DP:PL	0/0:0:0:0:0,0,0
I	1042173	.	A	<NON_REF>	.	.	END=1042173	GT:DP:GQ:MIN_DP:PL	0/0:3:6:3:0,6,90
I	1042340	.	G	<NON_REF>	.	.	END=1042340	GT:DP:GQ:MIN_DP:PL	0/0:2:6:2:0,6,78
I	1043199	.	T	<NON_REF>	.	.	END=1043199	GT:DP:GQ:MIN_DP:PL	0/0:3:3:3:0,3,45
I	1043345	.	A	<NON_REF>	.	.	END=1043345	GT:DP:GQ:MIN_DP:PL	0/0:1:3:1:0,3,39
I	1044050	.	T	<NON_REF>	.	.	END=1044050	GT:DP:GQ:MIN_DP:PL	0/0:0:0:0:0,0,0
I	1044200	.	T	<NON_REF>	.	.	END=1044200	GT:DP:GQ:MIN_DP:PL	0/0:0:0:0:0,0,0
I	1044289	.	A	<NON_REF>	.	.	END=1044289	GT:DP:GQ:MIN_DP:PL	0/0:2:6:2:0,6,78
I	1044381	.	T	<NON_REF>	.	.	END=1044381	GT:DP:GQ:MIN_DP:PL	0/0:0:0:0:0,0,0
I	1044476	.	T	<NON_REF>	.	.	END=1044476	GT:DP:GQ:MIN_DP:PL	0/0:1:3:1:0,3,39
I	1044646	.	A	<NON_REF>	.	.	END=1044646	GT:DP:GQ:MIN_DP:PL	0/0:0:0:0:0,0,0
I	1044876	.	G	<NON_REF>	.	.	END=1044876	GT:DP:GQ:MIN_DP:PL	0/0:1:3:1:0,3,39
I	1044910	.	A	<NON_REF>	.	.	END=1044910	GT:DP:GQ:MIN_DP:PL	0/0:2:6:2:0,6,78
I	1045028	.	G	<NON_REF>	.	.	END=1045028	GT:DP:GQ:MIN_DP:PL	0/0:2:6:2:0,6,55
I	1045044	.	T	<NON_REF>	.	.	END=1045044	GT:DP:GQ:MIN_DP:PL	0/0:2:6:2:0,6,78
I	1045111	.	T	<NON_REF>	.	.	END=1045111	GT:DP:GQ:MIN_DP:PL	0/0:1:3:1:0,3,39
I	1045354	.	G	<NON_REF>	.	.	END=1045354	GT:DP:GQ:MIN_DP:PL	0/0:6:18:6:0,18,233
I	1045578	.	T	<NON_REF>	.	.	END=1045578	GT:DP:GQ:MIN_DP:PL	0/0:1:3:1:0,3,39
I	1046113	.	A	<NON_REF>	.	.	END=1046113	GT:DP:GQ:MIN_DP:PL	0/0:0:0:0:0,0,0
I	1046194	.	A	<NON_REF>	.	.	END=1046194	GT:DP:GQ:MIN_DP:PL	0/0:0:0:0:0,0,0
I	1046309	.	C	<NON_REF>	.	.	END=1046309	GT:DP:GQ:MIN_DP:PL	0/0:3:6:3:0,6,90
I	1046668	.	C	<NON_REF>	.	.	END=1046668	GT:DP:GQ:MIN_DP:PL	0/0:0:0:0:0,0,0
I	1046702	.	T	<NON_REF>	.	.	END=1046702	GT:DP:GQ:MIN_DP:PL	0/0:1:3:1:0,3,39
I	1046907	.	T	<NON_REF>	.	.	END=1046907	GT:DP:GQ:MIN_DP:PL	0/0:0:0:0:0,0,0
I	1047009	.	A	<NON_REF>	.	.	END=1047009	GT:DP:GQ:MIN_DP:PL	0/0:0:0:0:0,0,0
I	1047054	.	T	<NON_REF>	.	.	END=1047054	GT:DP:GQ:MIN_DP:PL	0/0:1:3:1:0,3,39
I	1047158	.	T	<NON_REF>	.	.	END=1047160	GT:DP:GQ:MIN_DP:PL	0/0:0:0:0:0,0,0
I	1047177	.	T	<NON_REF>	.	.	END=1047177	GT:DP:GQ:MIN_DP:PL	0/0:0:0:0:0,0,0
I	1047400	.	T	<NON_REF>	.	.	END=1047400	GT:DP:GQ:MIN_DP:PL	0/0:0:0:0:0,0,0
I	1047483	.	C	<NON_REF>	.	.	END=1047483	GT:DP:GQ:MIN_DP:PL	0/0:1:3:1:0,3,39
I	1047507	.	T	<NON_REF>	.	.	END=1047507	GT:DP:GQ:MIN_DP:PL	0/0:0:0:0:0,0,0
I	1047540	.	C	<NON_REF>	.	.	END=1047540	GT:DP:GQ:MIN_DP:PL	0/0:2:6:2:0,6,78
I	1047751	.	C	<NON_REF>	.	.	END=1047751	GT:DP:GQ:MIN_DP:PL	0/0:2:0:2:0,0,0
I	1047808	.	A	<NON_REF>	.	.	END=1047808	GT:DP:GQ:MIN_DP:PL	0/0:0:0:0:0,0,0
I	1048129	.	T	<NON_REF>	.	.	END=1048129	GT:DP:GQ:MIN_DP:PL	0/0:2:6:2:0,6,78
I	1048190	.	T	<NON_REF>	.	.	END=1048190	GT:DP:GQ:MIN_DP:PL	0/0:1:3:1:0,3,39
I	1048233	.	T	<NON_REF>	.	.	END=1048233	GT:DP:GQ:MIN_DP:PL	0/0:0:0:0:0,0,0
I	1048314	.	A	<NON_REF>	.	.	END=1048314	GT:DP:GQ:MIN_DP:PL	0/0:2:3:2:0,3,45
I	1048380	.	G	<NON_REF>	.	.	END=1048380	GT:DP:GQ:MIN_DP:PL	0/0:2:6:2:0,6,78
I	1048607	.	G	<NON_REF>	.	.	END=1048607	GT:DP:GQ:MIN_DP:PL	0/0:5:15:5:0,15,194
I	1048646	.	G	<NON_REF>	.	.	END=1048646	GT:DP:GQ:MIN_DP:PL	0/0:2:3:2:0,3,45
I	1048733	.	T	<NON_REF>	.	.	END=1048733	GT:DP:GQ:MIN_DP:PL	0/0:1:3:1:0,3,39
I	1048782	.	A	<NON_REF>	.	.	END=1048782	GT:DP:GQ:MIN_DP:PL	0/0:3:9:3:0,9,108
I	1049112	.	T	<NON_REF>	.	.	END=1049112	GT:DP:GQ:MIN_DP:PL	0/0:11:24:11:0,24,360
I	1049130	.	T	<NON_REF>	.	.	END=1049130	GT:DP:GQ:MIN_DP:PL	0/0:11:30:11:0,30,450
I	1049190	.	T	<NON_REF>	.	.	END=1049190	GT:DP:GQ:MIN_DP:PL	0/0:10:27:10:0,27,405
I	1049194	.	A	<NON_REF>	.	.	END=1049194	GT:DP:GQ:MIN_DP:PL	0/0:10:21:10:0,21,315
I	1049287	.	T	<NON_REF>	.	.	END=1049287	GT:DP:GQ:MIN_DP:PL	0/0:9:24:9:0,24,360
I	1049441	.	A	<NON_REF>	.	.	END=1049441	GT:DP:GQ:MIN_DP:PL	0/0:6:12:6:0,12,180
I	1049760	.	A	<NON_REF>	.	.	END=1049760	GT:DP:GQ:MIN_DP:PL	0/0:1:3:1:0,3,39
I	1049794	.	T	<NON_REF>	.	.	END=1049794	GT:DP:GQ:MIN_DP:PL	0/0:0:0:0:0,0,0
I	1049855	.	T	<NON_REF>	.	.	END=1049855	GT:DP:GQ:MIN_DP:PL	0/0:5:15:5:0,15,172
I	1049891	.	A	<NON_REF>	.	.	END=1049891	GT:DP:GQ:MIN_DP:PL	0/0:12:33:12:0,33,495
I	1049982	.	A	<NON_REF>	.	.	END=1049982	GT:DP:GQ:MIN_DP:PL	0/0:2:6:2:0,6,78
I	1050003	.	G	<NON_REF>	.	.	END=1050003	GT:DP:GQ:MIN_DP:PL	0/0:3:9:3:0,9,116
I	1050143	.	G	<NON_REF>	.	.	END=1050143	GT:DP:GQ:MIN_DP:PL	0/0:11:24:11:0,24,360
I	1050169	.	G	<NON_REF>	.	.	END=1050169	GT:DP:GQ:MIN_DP:PL	0/0:11:24:11:0,24,360
I	1050200	.	C	<NON_REF>	.	.	END=1050200	GT:DP:GQ:MIN_DP:PL	0/0:8:24:8:0,24,280
I	1050215	.	A	<NON_REF>	.	.	END=1050216	GT:DP:GQ:MIN_DP:PL	0/0:11:30:11:0,30,450
I	1050224	.	C	<NON_REF>	.	.	END=1050224	GT:DP:GQ:MIN_DP:PL	0/0:10:30:10:0,30,388
I	1050324	.	T	<NON_REF>	.	.	END=1050324	GT:DP:GQ:MIN_DP:PL	0/0:2:6:2:0,6,78
I	1050365	.	A	<NON_REF>	.	.	END=1050365	GT:DP:GQ:MIN_DP:PL	0/0:1:3:1:0,3,39
I	1050388	.	A	<NON_REF>	.	.	END=1050388	GT:DP:GQ:MIN_DP:PL	0/0:11:33:11:0,33,374
I	1050616	.	T	<NON_REF>	.	.	END=1050616	GT:DP:GQ:MIN_DP:PL	0/0:8:6:8:0,6,90
I	1050627	.	A	<NON_REF>	.	.	END=1050627	GT:DP:GQ:MIN_DP:PL	0/0:4:12:4:0,12,147
I	1051141	.	T	<NON_REF>	.	.	END=1051141	GT:DP:GQ:MIN_DP:PL	0/0:10:18:10:0,18,270
I	1051166	.	A	<NON_REF>	.	.	END=1051166	GT:DP:GQ:MIN_DP:PL	0/0:9:15:9:0,15,225
I	1051556	.	C	<NON_REF>	.	.	END=1051556	GT:DP:GQ:MIN_DP:PL	0/0:12:24:12:0,24,360
I	1051764	.	T	<NON_REF>	.	.	END=1051764	GT:DP:GQ:MIN_DP:PL	0/0:10:30:10:0,30,341
I	1051809	.	C	<NON_REF>	.	.	END=1051809	GT:DP:GQ:MIN_DP:PL	0/0:6:15:6:0,15,225
I	1051813	.	C	<NON_REF>	.	.	END=1051813	GT:DP:GQ:MIN_DP:PL	0/0:5:15:5:0,15,194
I	1051868	.	C	<NON_REF>	.	.	END=1051868	GT:DP:GQ:MIN_DP:PL	0/0:9:21:9:0,21,315
I	1051931	.	C	<NON_REF>	.	.	END=1051931	GT:DP:GQ:MIN_DP:PL	0/0:6:18:6:0,18,233
I	1052048	.	G	<NON_REF>	.	.	END=1052048	GT:DP:GQ:MIN_DP:PL	0/0:6:18:6:0,18,233
I	1052050	.	T	<NON_REF>	.	.	END=1052050	GT:DP:GQ:MIN_DP:PL	0/0:6:12:6:0,12,180
I	1052060	.	A	<NON_REF>	.	.	END=1052060	GT:DP:GQ:MIN_DP:PL	0/0:4:9:4:0,9,135
I	1052173	.	A	<NON_REF>	.	.	END=1052173	GT:DP:GQ:MIN_DP:PL	0/0:3:6:3:0,6,90
I	1052184	.	A	<NON_REF>	.	.	END=1052184	GT:DP:GQ:MIN_DP:PL	0/0:2:3:2:0,3,45
I	1052199	.	G	<NON_REF>	.	.	END=1052199	GT:DP:GQ:MIN_DP:PL	0/0:1:0:1:0,0,0
I	1052232	.	A	<NON_REF>	.	.	END=1052232	GT:DP:GQ:MIN_DP:PL	0/0:5:15:5:0,15,186
I	1052409	.	C	<NON_REF>	.	.	END=1052409	GT:DP:GQ:MIN_DP:PL	0/0:13:24:13:0,24,360
I	1052410	.	T	<NON_REF>	.	.	END=1052410	GT:DP:GQ:MIN_DP:PL	0/0:10:27:10:0,27,405
I	1052448	.	C	<NON_REF>	.	.	END=1052448	GT:DP:GQ:MIN_DP:PL	0/0:9:18:9:0,18,270
I	1052494	.	A	<NON_REF>	.	.	END=1052494	GT:DP:GQ:MIN_DP:PL	0/0:6:15:6:0,15,225
I	1052569	.	A	<NON_REF>	.	.	END=1052569	GT:DP:GQ:MIN_DP:PL	0/0:8:12:8:0,12,180
I	1052661	.	A	<NON_REF>	.	.	END=1052661	GT:DP:GQ:MIN_DP:PL	0/0:5:12:5:0,12,180
I	1052726	.	C	<NON_REF>	.	.	END=1052726	GT:DP:GQ:MIN_DP:PL	0/0:11:30:11:0,30,450
I	1052951	.	A	<NON_REF>	.	.	END=1052951	GT:DP:GQ:MIN_DP:PL	0/0:7:12:7:0,12,180
I	1052967	.	A	<NON_REF>	.	.	END=1052967	GT:DP:GQ:MIN_DP:PL	0/0:11:33:11:0,33,426
I	1052990	.	T	<NON_REF>	.	.	END=1052990	GT:DP:GQ:MIN_DP:PL	0/0:10:0:10:0,0,318
I	1053069	.	T	<NON_REF>	.	.	END=1053069	GT:DP:GQ:MIN_DP:PL	0/0:9:24:9:0,24,360
I	1053155	.	G	<NON_REF>	.	.	END=1053155	GT:DP:GQ:MIN_DP:PL	0/0:9:24:9:0,24,360
I	1053204	.	A	<NON_REF>	.	.	END=1053204	GT:DP:GQ:MIN_DP:PL	0/0:6:15:6:0,15,225
I	1053296	.	G	<NON_REF>	.	.	END=1053296	GT:DP:GQ:MIN_DP:PL	0/0:2:6:2:0,6,78
I	1053309	.	A	<NON_REF>	.	.	END=1053309	GT:DP:GQ:MIN_DP:PL	0/0:4:12:4:0,12,155
I	1053313	.	A	<NON_REF>	.	.	END=1053313	GT:DP:GQ:MIN_DP:PL	0/0:7:21:7:0,21,227
I	1053331	.	A	<NON_REF>	.	.	END=1053331	GT:DP:GQ:MIN_DP:PL	0/0:11:33:11:0,33,426
I	1053353	.	A	<NON_REF>	.	.	END=1053353	GT:DP:GQ:MIN_DP:PL	0/0:22:51:22:0,51,765
I	1053365	.	A	<NON_REF>	.	.	END=1053365	GT:DP:GQ:MIN_DP:PL	0/0:17:51:17:0,51,643
I	1053475	.	T	<NON_REF>	.	.	END=1053475	GT:DP:GQ:MIN_DP:PL	0/0:5:12:5:0,12,180
I	1053478	.	T	<NON_REF>	.	.	END=1053478	GT:DP:GQ:MIN_DP:PL	0/0:4:0:4:0,0,86
I	1053491	.	A	<NON_REF>	.	.	END=1053491	GT:DP:GQ:MIN_DP:PL	0/0:4:12:4:0,12,155
I	1053549	.	A	<NON_REF>	.	.	END=1053549	GT:DP:GQ:MIN_DP:PL	0/0:5:15:5:0,15,194
I	1053649	.	A	<NON_REF>	.	.	END=1053649	GT:DP:GQ:MIN_DP:PL	0/0:7:12:7:0,12,180
I	1053659	.	G	<NON_REF>	.	.	END=1053659	GT:DP:GQ:MIN_DP:PL	0/0:4:9:4:0,9,135
I	1053937	.	C	<NON_REF>	.	.	END=1053937	GT:DP:GQ:MIN_DP:PL	0/0:5:9:5:0,9,135
I	1053955	.	T	<NON_REF>	.	.	END=1053955	GT:DP:GQ:MIN_DP:PL	0/0:8:15:8:0,15,225
I	1054833	.	A	<NON_REF>	.	.	END=1054833	GT:DP:GQ:MIN_DP:PL	0/0:0:0:0:0,0,0
I	1055256	.	T	<NON_REF>	.	.	END=1055256	GT:DP:GQ:MIN_DP:PL	0/0:2:6:2:0,6,78
I	1055746	.	T	<NON_REF>	.	.	END=1055746	GT:DP:GQ:MIN_DP:PL	0/0:5:15:5:0,15,186
I	1055803	.	A	<NON_REF>	.	.	END=1055803	GT:DP:GQ:MIN_DP:PL	0/0:1:0:1:0,0,0
I	1055976	.	G	<NON_REF>	.	.	END=1055976	GT:DP:GQ:MIN_DP:PL	0/0:0:0:0:0,0,0
I	1055980	.	A	<NON_REF>	.	.	END=1055980	GT:DP:GQ:MIN_DP:PL	0/0:0:0:0:0,0,0
I	1056220	.	A	<NON_REF>	.	.	END=1056220	GT:DP:GQ:MIN_DP:PL	0/0:12:33:12:0,33,495
I	1056229	.	T	<NON_REF>	.	.	END=1056229	GT:DP:GQ:MIN_DP:PL	0/0:12:21:12:0,21,315
I	1056363	.	T	<NON_REF>	.	.	END=1056363	GT:DP:GQ:MIN_DP:PL	0/0:0:0:0:0,0,0
I	1056647	.	T	<NON_REF>	.	.	END=1056647	GT:DP:GQ:MIN_DP:PL	0/0:3:6:3:0,6,90
I	1056773	.	T	<NON_REF>	.	.	END=1056773	GT:DP:GQ:MIN_DP:PL	0/0:3:9:3:0,9,116
I	1056875	.	A	<NON_REF>	.	.	END=1056875	GT:DP:GQ:MIN_DP:PL	0/0:2:6:2:0,6,78
I	1057081	.	T	<NON_REF>	.	.	END=1057081	GT:DP:GQ:MIN_DP:PL	0/0:0:0:0:0,0,0
I	1057135	.	C	<NON_REF>	.	.	END=1057135	GT:DP:GQ:MIN_DP:PL	0/0:3:3:3:0,3,45
I	1057178	.	T	<NON_REF>	.	.	END=1057178	GT:DP:GQ:MIN_DP:PL	0/0:1:3:1:0,3,39
I	1057250	.	A	<NON_REF>	.	.	END=1057250	GT:DP:GQ:MIN_DP:PL	0/0:0:0:0:0,0,0
I	1057387	.	G	<NON_REF>	.	.	END=1057387	GT:DP:GQ:MIN_DP:PL	0/0:0:0:0:0,0,0
I	1057406	.	C	<NON_REF>	.	.	END=1057406	GT:DP:GQ:MIN_DP:PL	0/0:1:3:1:0,3,39
I	1057541	.	T	<NON_REF>	.	.	END=1057541	GT:DP:GQ:MIN_DP:PL	0/0:0:0:0:0,0,0
I	1058027	.	C	<NON_REF>	.	.	END=1058028	GT:DP:GQ:MIN_DP:PL	0/0:13:30:13:0,30,450
I	1058903	.	T	<NON_REF>	.	.	END=1058903	GT:DP:GQ:MIN_DP:PL	0/0:7:18:7:0,18,270
I	1059020	.	G	<NON_REF>	.	.	END=1059020	GT:DP:GQ:MIN_DP:PL	0/0:5:9:5:0,9,135
I	1060203	.	T	<NON_REF>	.	.	END=1060203	GT:DP:GQ:MIN_DP:PL	0/0:4:12:4:0,12,155
I	1060679	.	A	<NON_REF>	.	.	END=1060679	GT:DP:GQ:MIN_DP:PL	0/0:4:0:4:0,0,70
I	1061530	.	A	<NON_REF>	.	.	END=1061530	GT:DP:GQ:MIN_DP:PL	0/0:5:9:5:0,9,135
I	1061575	.	A	<NON_REF>	.	.	END=1061575	GT:DP:GQ:MIN_DP:PL	0/0:6:15:6:0,15,225
I	1061583	.	C	<NON_REF>	.	.	END=1061584	GT:DP:GQ:MIN_DP:PL	0/0:7:21:7:0,21,271
I	1061851	.	C	<NON_REF>	.	.	END=1061851	GT:DP:GQ:MIN_DP:PL	0/0:8:15:8:0,15,225
I	1061917	.	G	<NON_REF>	.	.	END=1061917	GT:DP:GQ:MIN_DP:PL	0/0:3:0:3:0,0,39
I	1061952	.	G	<NON_REF>	.	.	END=1061952	GT:DP:GQ:MIN_DP:PL	0/0:10:30:10:0,30,388
I	1061994	.	C	<NON_REF>	.	.	END=1061994	GT:DP:GQ:MIN_DP:PL	0/0:5:12:5:0,12,180
I	1062362	.	C	<NON_REF>	.	.	END=1062362	GT:DP:GQ:MIN_DP:PL	0/0:10:21:10:0,21,315
I	1062733	.	A	<NON_REF>	.	.	END=1062733	GT:DP:GQ:MIN_DP:PL	0/0:12:33:12:0,33,495
I	1062953	.	C	<NON_REF>	.	.	END=1062953	GT:DP:GQ:MIN_DP:PL	0/0:14:3:14:0,3,45
I	1062958	.	A	<NON_REF>	.	.	END=1062959	GT:DP:GQ:MIN_DP:PL	0/0:14:3:7:0,3,45
I	1062981	.	G	<NON_REF>	.	.	END=1062981	GT:DP:GQ:MIN_DP:PL	0/0:3:6:3:0,6,90
I	1064451	.	A	<NON_REF>	.	.	END=1064451	GT:DP:GQ:MIN_DP:PL	0/0:4:9:4:0,9,135
I	1064453	.	A	<NON_REF>	.	.	END=1064453	GT:DP:GQ:MIN_DP:PL	0/0:5:12:5:0,12,180
I	1064459	.	T	<NON_REF>	.	.	END=1064459	GT:DP:GQ:MIN_DP:PL	0/0:5:15:5:0,15,194
I	1064468	.	C	<NON_REF>	.	.	END=1064468	GT:DP:GQ:MIN_DP:PL	0/0:6:18:6:0,18,188
I	1064631	.	A	<NON_REF>	.	.	END=1064631	GT:DP:GQ:MIN_DP:PL	0/0:5:12:5:0,12,180
I	1064634	.	T	<NON_REF>	.	.	END=1064635	GT:DP:GQ:MIN_DP:PL	0/0:5:12:5:0,12,180
I	1064645	.	T	<NON_REF>	.	.	END=1064645	GT:DP:GQ:MIN_DP:PL	0/0:4:12:4:0,12,155
I	1064925	.	G	<NON_REF>	.	.	END=1064925	GT:DP:GQ:MIN_DP:PL	0/0:8:24:8:0,24,282
I	1064930	.	T	<NON_REF>	.	.	END=1064930	GT:DP:GQ:MIN_DP:PL	0/0:8:15:8:0,15,225
I	1064940	.	T	<NON_REF>	.	.	END=1064940	GT:DP:GQ:MIN_DP:PL	0/0:5:6:5:0,6,90
I	1065913	.	T	<NON_REF>	.	.	END=1065913	GT:DP:GQ:MIN_DP:PL	0/0:0:0:0:0,0,0
I	1066154	.	C	<NON_REF>	.	.	END=1066154	GT:DP:GQ:MIN_DP:PL	0/0:3:9:3:0,9,116
I	1066167	.	A	<NON_REF>	.	.	END=1066167	GT:DP:GQ:MIN_DP:PL	0/0:3:9:3:0,9,108
I	1066371	.	T	<NON_REF>	.	.	END=1066371	GT:DP:GQ:MIN_DP:PL	0/0:4:12:4:0,12,155
I	1067444	.	G	<NON_REF>	.	.	END=1067444	GT:DP:GQ:MIN_DP:PL	0/0:7:18:7:0,18,270
I	1067559	.	C	<NON_REF>	.	.	END=1067559	GT:DP:GQ:MIN_DP:PL	0/0:8:21:8:0,21,315
I	1067570	.	T	<NON_REF>	.	.	END=1067570	GT:DP:GQ:MIN_DP:PL	0/0:7:0:7:0,0,198
I	1068175	.	T	<NON_REF>	.	.	END=1068175	GT:DP:GQ:MIN_DP:PL	0/0:14:39:14:0,39,585
I	1068314	.	C	<NON_REF>	.	.	END=1068314	GT:DP:GQ:MIN_DP:PL	0/0:6:15:6:0,15,225
I	1068575	.	T	<NON_REF>	.	.	END=1068575	GT:DP:GQ:MIN_DP:PL	0/0:5:9:5:0,9,135
I	1069229	.	T	<NON_REF>	.	.	END=1069229	GT:DP:GQ:MIN_DP:PL	0/0:9:24:9:0,24,360
I	1069385	.	T	<NON_REF>	.	.	END=1069385	GT:DP:GQ:MIN_DP:PL	0/0:16:36:16:0,36,540
I	1069717	.	C	<NON_REF>	.	.	END=1069717	GT:DP:GQ:MIN_DP:PL	0/0:7:18:7:0,18,270
I	1070087	.	A	<NON_REF>	.	.	END=1070087	GT:DP:GQ:MIN_DP:PL	0/0:10:21:10:0,21,315
I	1070495	.	G	<NON_REF>	.	.	END=1070495	GT:DP:GQ:MIN_DP:PL	0/0:6:15:6:0,15,225
I	1070533	.	C	<NON_REF>	.	.	END=1070533	GT:DP:GQ:MIN_DP:PL	0/0:1:3:1:0,3,39
I	1070561	.	T	<NON_REF>	.	.	END=1070561	GT:DP:GQ:MIN_DP:PL	0/0:3:9:3:0,9,116
I	1070563	.	A	<NON_REF>	.	.	END=1070563	GT:DP:GQ:MIN_DP:PL	0/0:3:9:3:0,9,116
I	1070590	.	C	<NON_REF>	.	.	END=1070590	GT:DP:GQ:MIN_DP:PL	0/0:14:42:14:0,42,543
I	1070839	.	A	<NON_REF>	.	.	END=1070839	GT:DP:GQ:MIN_DP:PL	0/0:2:6:2:0,6,78
I	1070859	.	A	<NON_REF>	.	.	END=1070859	GT:DP:GQ:MIN_DP:PL	0/0:1:3:1:0,3,16
I	1072100	.	T	<NON_REF>	.	.	END=1072100	GT:DP:GQ:MIN_DP:PL	0/0:6:18:6:0,18,233
I	1073013	.	G	<NON_REF>	.	.	END=1073013	GT:DP:GQ:MIN_DP:PL	0/0:4:12:4:0,12,155
I	1073253	.	T	<NON_REF>	.	.	END=1073253	GT:DP:GQ:MIN_DP:PL	0/0:15:27:15:0,27,405
I	1073801	.	A	<NON_REF>	.	.	END=1073801	GT:DP:GQ:MIN_DP:PL	0/0:11:30:11:0,30,450
I	1074049	.	T	<NON_REF>	.	.	END=1074049	GT:DP:GQ:MIN_DP:PL	0/0:8:0:8:0,0,233
I	1074483	.	C	<NON_REF>	.	.	END=1074483	GT:DP:GQ:MIN_DP:PL	0/0:8:0:8:0,0,233
I	1074555	.	G	<NON_REF>	.	.	END=1074555	GT:DP:GQ:MIN_DP:PL	0/0:2:0:2:0,0,22
I	1074807	.	T	<NON_REF>	.	.	END=1074807	GT:DP:GQ:MIN_DP:PL	0/0:3:0:3:0,0,0
I	1075029	.	A	<NON_REF>	.	.	END=1075029	GT:DP:GQ:MIN_DP:PL	0/0:6:9:6:0,9,135
I	1075254	.	G	<NON_REF>	.	.	END=1075254	GT:DP:GQ:MIN_DP:PL	0/0:5:6:5:0,6,90
I	1077198	.	G	<NON_REF>	.	.	END=1077198	GT:DP:GQ:MIN_DP:PL	0/0:2:6:2:0,6,70
I	1080882	.	T	<NON_REF>	.	.	END=1080882	GT:DP:GQ:MIN_DP:PL	0/0:3:9:3:0,9,116
I	1082774	.	C	<NON_REF>	.	.	END=1082774	GT:DP:GQ:MIN_DP:PL	0/0:4:12:4:0,12,155
I	1083607	.	A	<NON_REF>	.	.	END=1083607	GT:DP:GQ:MIN_DP:PL	0/0:0:0:0:0,0,0
I	1083765	.	G	<NON_REF>	.	.	END=1083765	GT:DP:GQ:MIN_DP:PL	0/0:2:6:2:0,6,78
I	1083842	.	A	<NON_REF>	.	.	END=1083842	GT:DP:GQ:MIN_DP:PL	0/0:0:0:0:0,0,0
I	1083859	.	A	<NON_REF>	.	.	END=1083859	GT:DP:GQ:MIN_DP:PL	0/0:1:3:1:0,3,39
I	1083868	.	T	<NON_REF>	.	.	END=1083869	GT:DP:GQ:MIN_DP:PL	0/0:1:3:1:0,3,39
I	1084112	.	C	<NON_REF>	.	.	END=1084112	GT:DP:GQ:MIN_DP:PL	0/0:0:0:0:0,0,0
I	1084132	.	G	<NON_REF>	.	.	END=1084132	GT:DP:GQ:MIN_DP:PL	0/0:2:6:2:0,6,78
I	1084255	.	T	<NON_REF>	.	.	END=1084255	GT:DP:GQ:MIN_DP:PL	0/0:7:21:7:0,21,271
I	1084569	.	G	<NON_REF>	.	.	END=1084569	GT:DP:GQ:MIN_DP:PL	0/0:2:3:2:0,3,45
I	1084764	.	A	<NON_REF>	.	.	END=1084764	GT:DP:GQ:MIN_DP:PL	0/0:0:0:0:0,0,0
I	1084913	.	C	<NON_REF>	.	.	END=1084913	GT:DP:GQ:MIN_DP:PL	0/0:4:12:4:0,12,155
I	1085275	.	T	<NON_REF>	.	.	END=1085275	GT:DP:GQ:MIN_DP:PL	0/0:2:3:2:0,3,45
I	1085291	.	T	<NON_REF>	.	.	END=1085291	GT:DP:GQ:MIN_DP:PL	0/0:1:3:1:0,3,39
I	1085558	.	T	<NON_REF>	.	.	END=1085558	GT:DP:GQ:MIN_DP:PL	0/0:6:18:6:0,18,210
I	1085595	.	T	<NON_REF>	.	.	END=1085595	GT:DP:GQ:MIN_DP:PL	0/0:2:3:2:0,3,45
I	1086758	.	A	<NON_REF>	.	.	END=1086758	GT:DP:GQ:MIN_DP:PL	0/0:12:21:12:0,21,315
I	1086837	.	G	<NON_REF>	.	.	END=1086837	GT:DP:GQ:MIN_DP:PL	0/0:4:0:4:0,0,78
I	1086904	.	G	<NON_REF>	.	.	END=1086904	GT:DP:GQ:MIN_DP:PL	0/0:4:9:4:0,9,135
I	1087416	.	T	<NON_REF>	.	.	END=1087416	GT:DP:GQ:MIN_DP:PL	0/0:12:24:12:0,24,360
I	1087437	.	A	<NON_REF>	.	.	END=1087437	GT:DP:GQ:MIN_DP:PL	0/0:3:3:3:0,3,45
I	1087658	.	G	<NON_REF>	.	.	END=1087658	GT:DP:GQ:MIN_DP:PL	0/0:3:9:3:0,9,116
I	1087796	.	G	<NON_REF>	.	.	END=1087796	GT:DP:GQ:MIN_DP:PL	0/0:5:9:5:0,9,135
I	1087832	.	C	<NON_REF>	.	.	END=1087832	GT:DP:GQ:MIN_DP:PL	0/0:4:3:4:0,3,45
I	1088136	.	T	<NON_REF>	.	.	END=1088136	GT:DP:GQ:MIN_DP:PL	0/0:4:9:4:0,9,135
I	1088143	.	C	<NON_REF>	.	.	END=1088143	GT:DP:GQ:MIN_DP:PL	0/0:3:6:3:0,6,90
I	1088374	.	A	<NON_REF>	.	.	END=1088374	GT:DP:GQ:MIN_DP:PL	0/0:5:0:5:0,0,116
I	1088618	.	A	<NON_REF>	.	.	END=1088618	GT:DP:GQ:MIN_DP:PL	0/0:5:12:5:0,12,180
I	1089567	.	C	<NON_REF>	.	.	END=1089567	GT:DP:GQ:MIN_DP:PL	0/0:11:27:11:0,27,405
I	1089619	.	G	<NON_REF>	.	.	END=1089619	GT:DP:GQ:MIN_DP:PL	0/0:5:12:5:0,12,180
I	1089774	.	G	GA,<NON_REF>	12.96	.	BaseQRankSum=0.605;ClippingRankSum=0.000;DP=12;ExcessHet=3.0103;MLEAC=1,0;MLEAF=0.500,0.00;MQRankSum=0.000;RAW_MQ=21168.00;ReadPosRankSum=-0.160	GT:AD:DP:GQ:PL:SB	0/1:9,3,0:12:50:50,0,223,77,232,308:2,7,2,1
I	1089965	.	A	<NON_REF>	.	.	END=1089965	GT:DP:GQ:MIN_DP:PL	0/0:12:27:12:0,27,405
I	1090219	.	G	<NON_REF>	.	.	END=1090219	GT:DP:GQ:MIN_DP:PL	0/0:13:30:13:0,30,450
I	1090255	.	C	<NON_REF>	.	.	END=1090255	GT:DP:GQ:MIN_DP:PL	0/0:8:24:8:0,24,310
I	1090745	.	G	<NON_REF>	.	.	END=1090745	GT:DP:GQ:MIN_DP:PL	0/0:5:9:5:0,9,135
I	1090959	.	A	<NON_REF>	.	.	END=1090959	GT:DP:GQ:MIN_DP:PL	0/0:5:15:5:0,15,194
I	1091130	.	T	<NON_REF>	.	.	END=1091130	GT:DP:GQ:MIN_DP:PL	0/0:2:6:2:0,6,70
I	1091252	.	C	<NON_REF>	.	.	END=1091252	GT:DP:GQ:MIN_DP:PL	0/0:0:0:0:0,0,0
I	1091254	.	T	<NON_REF>	.	.	END=1091254	GT:DP:GQ:MIN_DP:PL	0/0:0:0:0:0,0,0
I	1091260	.	T	<NON_REF>	.	.	END=1091260	GT:DP:GQ:MIN_DP:PL	0/0:1:3:1:0,3,39
I	1091262	.	T	<NON_REF>	.	.	END=1091262	GT:DP:GQ:MIN_DP:PL	0/0:1:3:1:0,3,39
I	1091476	.	A	<NON_REF>	.	.	END=1091476	GT:DP:GQ:MIN_DP:PL	0/0:8:15:8:0,15,225
I	1092649	.	G	<NON_REF>	.	.	END=1092649	GT:DP:GQ:MIN_DP:PL	0/0:12:36:12:0,36,443
I	1094891	.	A	<NON_REF>	.	.	END=1094891	GT:DP:GQ:MIN_DP:PL	0/0:0:0:0:0,0,0
I	1095521	.	C	<NON_REF>	.	.	END=1095521	GT:DP:GQ:MIN_DP:PL	0/0:0:0:0:0,0,0
I	1095538	.	A	<NON_REF>	.	.	END=1095538	GT:DP:GQ:MIN_DP:PL	0/0:0:0:0:0,0,0
I	1096426	.	C	<NON_REF>	.	.	END=1096426	GT:DP:GQ:MIN_DP:PL	0/0:9:24:9:0,24,360
I	1098858	.	A	<NON_REF>	.	.	END=1098858	GT:DP:GQ:MIN_DP:PL	0/0:10:0:10:0,0,272
I	1099262	.	G	<NON_REF>	.	.	END=1099262	GT:DP:GQ:MIN_DP:PL	0/0:8:24:8:0,24,260
I	1099658	.	A	<NON_REF>	.	.	END=1099658	GT:DP:GQ:MIN_DP:PL	0/0:5:12:5:0,12,180
I	1099717	.	A	<NON_REF>	.	.	END=1099717	GT:DP:GQ:MIN_DP:PL	0/0:7:21:7:0,21,271
I	1099817	.	A	<NON_REF>	.	.	END=1099817	GT:DP:GQ:MIN_DP:PL	0/0:3:9:3:0,9,116
I	1099904	.	C	<NON_REF>	.	.	END=1099904	GT:DP:GQ:MIN_DP:PL	0/0:3:9:3:0,9,116
I	1100726	.	T	<NON_REF>	.	.	END=1100726	GT:DP:GQ:MIN_DP:PL	0/0:6:18:6:0,18,217
I	1100864	.	G	<NON_REF>	.	.	END=1100864	GT:DP:GQ:MIN_DP:PL	0/0:9:10:9:0,10,278
I	1101585	.	T	<NON_REF>	.	.	END=1101586	GT:DP:GQ:MIN_DP:PL	0/0:7:21:7:0,21,263
I	1101930	.	C	<NON_REF>	.	.	END=1101930	GT:DP:GQ:MIN_DP:PL	0/0:5:12:5:0,12,180
I	1102552	.	A	<NON_REF>	.	.	END=1102552	GT:DP:GQ:MIN_DP:PL	0/0:0:0:0:0,0,0
I	1104572	.	A	<NON_REF>	.	.	END=1104572	GT:DP:GQ:MIN_DP:PL	0/0:13:27:13:0,27,405
I	1104899	.	T	<NON_REF>	.	.	END=1104899	GT:DP:GQ:MIN_DP:PL	0/0:7:15:7:0,15,225
I	1105175	.	A	<NON_REF>	.	.	END=1105175	GT:DP:GQ:MIN_DP:PL	0/0:1:3:1:0,3,39
I	1105880	.	A	<NON_REF>	.	.	END=1105880	GT:DP:GQ:MIN_DP:PL	0/0:17:27:17:0,27,405
I	1105981	.	G	<NON_REF>	.	.	END=1105981	GT:DP:GQ:MIN_DP:PL	0/0:5:15:5:0,15,194
I	1106520	.	A	<NON_REF>	.	.	END=1106520	GT:DP:GQ:MIN_DP:PL	0/0:3:3:3:0,3,45
I	1107123	.	C	<NON_REF>	.	.	END=1107123	GT:DP:GQ:MIN_DP:PL	0/0:7:9:7:0,9,135
I	1111329	.	G	<NON_REF>	.	.	END=1111329	GT:DP:GQ:MIN_DP:PL	0/0:0:0:0:0,0,0
I	1111810	.	A	<NON_REF>	.	.	END=1111810	GT:DP:GQ:MIN_DP:PL	0/0:2:3:2:0,3,45
I	1112331	.	C	<NON_REF>	.	.	END=1112331	GT:DP:GQ:MIN_DP:PL	0/0:5:9:5:0,9,135
I	1116044	.	G	<NON_REF>	.	.	END=1116044	GT:DP:GQ:MIN_DP:PL	0/0:8:24:8:0,24,310
I	1116075	.	A	<NON_REF>	.	.	END=1116075	GT:DP:GQ:MIN_DP:PL	0/0:11:21:11:0,21,315
I	1119717	.	A	<NON_REF>	.	.	END=1119717	GT:DP:GQ:MIN_DP:PL	0/0:7:15:7:0,15,225
I	1125744	.	T	<NON_REF>	.	.	END=1125744	GT:DP:GQ:MIN_DP:PL	0/0:6:18:6:0,18,225
I	1125803	.	C	<NON_REF>	.	.	END=1125803	GT:DP:GQ:MIN_DP:PL	0/0:11:24:11:0,24,360
I	1125918	.	T	<NON_REF>	.	.	END=1125918	GT:DP:GQ:MIN_DP:PL	0/0:12:30:12:0,30,450
I	1126114	.	G	<NON_REF>	.	.	END=1126114	GT:DP:GQ:MIN_DP:PL	0/0:1:0:1:0,0,0
I	1126160	.	C	<NON_REF>	.	.	END=1126160	GT:DP:GQ:MIN_DP:PL	0/0:2:6:2:0,6,78
I	1126162	.	C	<NON_REF>	.	.	END=1126162	GT:DP:GQ:MIN_DP:PL	0/0:2:6:2:0,6,78
I	1126560	.	C	<NON_REF>	.	.	END=1126560	GT:DP:GQ:MIN_DP:PL	0/0:11:33:11:0,33,418
I	1128438	.	C	<NON_REF>	.	.	END=1128438	GT:DP:GQ:MIN_DP:PL	0/0:4:0:4:0,0,100
I	1128538	.	G	<NON_REF>	.	.	END=1128538	GT:DP:GQ:MIN_DP:PL	0/0:10:9:10:0,9,135
I	1128549	.	A	<NON_REF>	.	.	END=1128549	GT:DP:GQ:MIN_DP:PL	0/0:3:3:3:0,3,45
I	1128569	.	T	<NON_REF>	.	.	END=1128569	GT:DP:GQ:MIN_DP:PL	0/0:0:0:0:0,0,0
I	1128650	.	C	<NON_REF>	.	.	END=1128650	GT:DP:GQ:MIN_DP:PL	0/0:3:3:3:0,3,45
I	1128673	.	T	<NON_REF>	.	.	END=1128673	GT:DP:GQ:MIN_DP:PL	0/0:4:12:4:0,12,155
I	1128772	.	A	<NON_REF>	.	.	END=1128772	GT:DP:GQ:MIN_DP:PL	0/0:11:27:11:0,27,405
I	1128841	.	T	<NON_REF>	.	.	END=1128841	GT:DP:GQ:MIN_DP:PL	0/0:9:9:9:0,9,135
I	1128850	.	G	<NON_REF>	.	.	END=1128850	GT:DP:GQ:MIN_DP:PL	0/0:9:15:9:0,15,225
I	1128853	.	T	<NON_REF>	.	.	END=1128853	GT:DP:GQ:MIN_DP:PL	0/0:5:15:5:0,15,186
I	1128857	.	A	<NON_REF>	.	.	END=1128857	GT:DP:GQ:MIN_DP:PL	0/0:6:18:6:0,18,233
I	1128870	.	T	<NON_REF>	.	.	END=1128870	GT:DP:GQ:MIN_DP:PL	0/0:7:21:7:0,21,271
I	1129185	.	A	<NON_REF>	.	.	END=1129185	GT:DP:GQ:MIN_DP:PL	0/0:14:30:14:0,30,450
I	1129487	.	T	<NON_REF>	.	.	END=1129487	GT:DP:GQ:MIN_DP:PL	0/0:9:27:9:0,27,349
I	1129510	.	T	<NON_REF>	.	.	END=1129510	GT:DP:GQ:MIN_DP:PL	0/0:17:33:17:0,33,495
I	1129609	.	T	<NON_REF>	.	.	END=1129609	GT:DP:GQ:MIN_DP:PL	0/0:12:24:12:0,24,360
I	1129637	.	C	<NON_REF>	.	.	END=1129637	GT:DP:GQ:MIN_DP:PL	0/0:7:9:7:0,9,135
I	1130078	.	G	<NON_REF>	.	.	END=1130078	GT:DP:GQ:MIN_DP:PL	0/0:5:15:5:0,15,172
I	1130719	.	C	<NON_REF>	.	.	END=1130719	GT:DP:GQ:MIN_DP:PL	0/0:5:0:5:0,0,39
I	1132633	.	A	<NON_REF>	.	.	END=1132633	GT:DP:GQ:MIN_DP:PL	0/0:11:33:11:0,33,426
I	1132965	.	G	<NON_REF>	.	.	END=1132965	GT:DP:GQ:MIN_DP:PL	0/0:5:0:5:0,0,116
I	1133701	.	G	<NON_REF>	.	.	END=1133701	GT:DP:GQ:MIN_DP:PL	0/0:8:18:8:0,18,270
I	1133779	.	A	<NON_REF>	.	.	END=1133779	GT:DP:GQ:MIN_DP:PL	0/0:5:12:5:0,12,180
I	1135251	.	T	<NON_REF>	.	.	END=1135251	GT:DP:GQ:MIN_DP:PL	0/0:3:9:3:0,9,116
I	1135500	.	A	<NON_REF>	.	.	END=1135500	GT:DP:GQ:MIN_DP:PL	0/0:6:15:6:0,15,225
I	1135606	.	C	<NON_REF>	.	.	END=1135606	GT:DP:GQ:MIN_DP:PL	0/0:9:21:9:0,21,315
I	1135673	.	G	<NON_REF>	.	.	END=1135673	GT:DP:GQ:MIN_DP:PL	0/0:9:15:9:0,15,225
I	1135882	.	A	<NON_REF>	.	.	END=1135882	GT:DP:GQ:MIN_DP:PL	0/0:5:12:5:0,12,180
I	1136006	.	T	<NON_REF>	.	.	END=1136006	GT:DP:GQ:MIN_DP:PL	0/0:1:0:1:0,0,0
I	1136056	.	T	<NON_REF>	.	.	END=1136056	GT:DP:GQ:MIN_DP:PL	0/0:2:6:2:0,6,70
I	1136240	.	C	<NON_REF>	.	.	END=1136240	GT:DP:GQ:MIN_DP:PL	0/0:1:3:1:0,3,39
I	1136335	.	A	<NON_REF>	.	.	END=1136335	GT:DP:GQ:MIN_DP:PL	0/0:1:0:1:0,0,0
I	1136478	.	C	<NON_REF>	.	.	END=1136478	GT:DP:GQ:MIN_DP:PL	0/0:2:0:2:0,0,0
I	1136489	.	T	<NON_REF>	.	.	END=1136489	GT:DP:GQ:MIN_DP:PL	0/0:1:3:1:0,3,39
I	1137069	.	A	<NON_REF>	.	.	END=1137069	GT:DP:GQ:MIN_DP:PL	0/0:0:0:0:0,0,0
I	1137150	.	T	<NON_REF>	.	.	END=1137150	GT:DP:GQ:MIN_DP:PL	0/0:3:9:3:0,9,116
I	1137160	.	G	<NON_REF>	.	.	END=1137160	GT:DP:GQ:MIN_DP:PL	0/0:3:6:3:0,6,90
I	1137258	.	T	<NON_REF>	.	.	END=1137258	GT:DP:GQ:MIN_DP:PL	0/0:0:0:0:0,0,0
I	1137657	.	T	<NON_REF>	.	.	END=1137657	GT:DP:GQ:MIN_DP:PL	0/0:5:12:5:0,12,180
I	1137673	.	T	<NON_REF>	.	.	END=1137673	GT:DP:GQ:MIN_DP:PL	0/0:3:0:3:0,0,0
I	1137765	.	G	<NON_REF>	.	.	END=1137765	GT:DP:GQ:MIN_DP:PL	0/0:0:0:0:0,0,0
I	1137923	.	A	<NON_REF>	.	.	END=1137923	GT:DP:GQ:MIN_DP:PL	0/0:6:9:6:0,9,135
I	1138021	.	G	<NON_REF>	.	.	END=1138021	GT:DP:GQ:MIN_DP:PL	0/0:16:36:16:0,36,540
I	1138158	.	A	<NON_REF>	.	.	END=1138158	GT:DP:GQ:MIN_DP:PL	0/0:6:18:6:0,18,205
I	1138190	.	T	<NON_REF>	.	.	END=1138190	GT:DP:GQ:MIN_DP:PL	0/0:2:6:2:0,6,78
I	1138269	.	A	<NON_REF>	.	.	END=1138269	GT:DP:GQ:MIN_DP:PL	0/0:2:6:2:0,6,78
I	1138278	.	C	<NON_REF>	.	.	END=1138278	GT:DP:GQ:MIN_DP:PL	0/0:3:9:3:0,9,116
I	1138311	.	T	<NON_REF>	.	.	END=1138311	GT:DP:GQ:MIN_DP:PL	0/0:7:21:7:0,21,271
I	1138391	.	C	<NON_REF>	.	.	END=1138391	GT:DP:GQ:MIN_DP:PL	0/0:3:3:3:0,3,45
I	1138443	.	A	<NON_REF>	.	.	END=1138443	GT:DP:GQ:MIN_DP:PL	0/0:12:33:12:0,33,495
I	1138486	.	T	<NON_REF>	.	.	END=1138486	GT:DP:GQ:MIN_DP:PL	0/0:14:33:14:0,33,495
I	1138492	.	T	<NON_REF>	.	.	END=1138492	GT:DP:GQ:MIN_DP:PL	0/0:15:12:15:0,12,180
I	1138493	.	A	<NON_REF>	.	.	END=1138493	GT:DP:GQ:MIN_DP:PL	0/0:12:9:12:0,9,135
I	1138497	.	C	<NON_REF>	.	.	END=1138497	GT:DP:GQ:MIN_DP:PL	0/0:13:12:13:0,12,180
I	1138585	.	T	<NON_REF>	.	.	END=1138585	GT:DP:GQ:MIN_DP:PL	0/0:3:3:3:0,3,45
I	1138659	.	C	<NON_REF>	.	.	END=1138659	GT:DP:GQ:MIN_DP:PL	0/0:2:6:2:0,6,78
I	1138665	.	A	<NON_REF>	.	.	END=1138665	GT:DP:GQ:MIN_DP:PL	0/0:2:6:2:0,6,78
I	1138777	.	G	<NON_REF>	.	.	END=1138777	GT:DP:GQ:MIN_DP:PL	0/0:6:15:6:0,15,225
I	1139108	.	G	<NON_REF>	.	.	END=1139108	GT:DP:GQ:MIN_DP:PL	0/0:5:15:5:0,15,194
I	1139139	.	C	<NON_REF>	.	.	END=1139139	GT:DP:GQ:MIN_DP:PL	0/0:9:27:9:0,27,349
I	1139162	.	T	<NON_REF>	.	.	END=1139162	GT:DP:GQ:MIN_DP:PL	0/0:5:12:5:0,12,180
I	1139201	.	G	<NON_REF>	.	.	END=1139201	GT:DP:GQ:MIN_DP:PL	0/0:2:0:2:0,0,0
I	1139370	.	A	<NON_REF>	.	.	END=1139370	GT:DP:GQ:MIN_DP:PL	0/0:6:1:6:0,1,169
I	1139389	.	A	<NON_REF>	.	.	END=1139389	GT:DP:GQ:MIN_DP:PL	0/0:6:18:6:0,18,233
I	1139400	.	A	<NON_REF>	.	.	END=1139400	GT:DP:GQ:MIN_DP:PL	0/0:7:4:7:0,4,172
I	1139405	.	A	<NON_REF>	.	.	END=1139405	GT:DP:GQ:MIN_DP:PL	0/0:7:15:7:0,15,225
I	1139424	.	A	<NON_REF>	.	.	END=1139424	GT:DP:GQ:MIN_DP:PL	0/0:4:9:4:0,9,135
I	1139542	.	A	<NON_REF>	.	.	END=1139542	GT:DP:GQ:MIN_DP:PL	0/0:3:6:3:0,6,90
I	1139551	.	T	<NON_REF>	.	.	END=1139551	GT:DP:GQ:MIN_DP:PL	0/0:2:3:2:0,3,45
I	1139564	.	T	<NON_REF>	.	.	END=1139564	GT:DP:GQ:MIN_DP:PL	0/0:1:0:1:0,0,0
I	1139627	.	C	<NON_REF>	.	.	END=1139627	GT:DP:GQ:MIN_DP:PL	0/0:8:7:8:0,7,233
I	1139649	.	G	<NON_REF>	.	.	END=1139649	GT:DP:GQ:MIN_DP:PL	0/0:11:27:11:0,27,405
I	1139651	.	A	<NON_REF>	.	.	END=1139651	GT:DP:GQ:MIN_DP:PL	0/0:11:18:11:0,18,270
I	1139690	.	A	<NON_REF>	.	.	END=1139690	GT:DP:GQ:MIN_DP:PL	0/0:5:3:5:0,3,45
I	1139712	.	A	<NON_REF>	.	.	END=1139712	GT:DP:GQ:MIN_DP:PL	0/0:4:12:4:0,12,155
I	1139789	.	T	<NON_REF>	.	.	END=1139789	GT:DP:GQ:MIN_DP:PL	0/0:7:18:7:0,18,270
I	1139940	.	G	<NON_REF>	.	.	END=1139940	GT:DP:GQ:MIN_DP:PL	0/0:3:9:3:0,9,116
I	1140554	.	C	<NON_REF>	.	.	END=1140554	GT:DP:GQ:MIN_DP:PL	0/0:9:18:9:0,18,270
I	1140715	.	T	<NON_REF>	.	.	END=1140715	GT:DP:GQ:MIN_DP:PL	0/0:6:15:6:0,15,225
I	1141161	.	A	<NON_REF>	.	.	END=1141161	GT:DP:GQ:MIN_DP:PL	0/0:6:15:6:0,15,225
I	1141864	.	T	<NON_REF>	.	.	END=1141864	GT:DP:GQ:MIN_DP:PL	0/0:3:6:3:0,6,90
I	1142886	.	A	<NON_REF>	.	.	END=1142886	GT:DP:GQ:MIN_DP:PL	0/0:1:3:1:0,3,39
I	1142961	.	C	<NON_REF>	.	.	END=1142961	GT:DP:GQ:MIN_DP:PL	0/0:5:15:5:0,15,194
I	1143252	.	T	<NON_REF>	.	.	END=1143252	GT:DP:GQ:MIN_DP:PL	0/0:5:15:5:0,15,194
I	1143851	.	C	<NON_REF>	.	.	END=1143851	GT:DP:GQ:MIN_DP:PL	0/0:3:0:3:0,0,39
I	1144062	.	G	<NON_REF>	.	.	END=1144062	GT:DP:GQ:MIN_DP:PL	0/0:1:3:1:0,3,39
I	1144309	.	A	<NON_REF>	.	.	END=1144309	GT:DP:GQ:MIN_DP:PL	0/0:1:0:1:0,0,0
I	1144341	.	G	<NON_REF>	.	.	END=1144341	GT:DP:GQ:MIN_DP:PL	0/0:1:0:1:0,0,0
I	1144392	.	A	<NON_REF>	.	.	END=1144392	GT:DP:GQ:MIN_DP:PL	0/0:1:0:1:0,0,0
I	1144395	.	A	<NON_REF>	.	.	END=1144395	GT:DP:GQ:MIN_DP:PL	0/0:1:3:1:0,3,39
I	1144439	.	A	<NON_REF>	.	.	END=1144439	GT:DP:GQ:MIN_DP:PL	0/0:0:0:0:0,0,0
I	1144691	.	C	<NON_REF>	.	.	END=1144691	GT:DP:GQ:MIN_DP:PL	0/0:5:15:5:0,15,194
I	1144911	.	C	<NON_REF>	.	.	END=1144911	GT:DP:GQ:MIN_DP:PL	0/0:3:9:3:0,9,116
I	1144978	.	A	<NON_REF>	.	.	END=1144978	GT:DP:GQ:MIN_DP:PL	0/0:4:12:4:0,12,155
I	1145063	.	A	<NON_REF>	.	.	END=1145063	GT:DP:GQ:MIN_DP:PL	0/0:1:3:1:0,3,31
I	1145238	.	A	<NON_REF>	.	.	END=1145239	GT:DP:GQ:MIN_DP:PL	0/0:0:0:0:0,0,0
I	1145262	.	A	<NON_REF>	.	.	END=1145262	GT:DP:GQ:MIN_DP:PL	0/0:1:3:1:0,3,39
I	1145311	.	A	<NON_REF>	.	.	END=1145311	GT:DP:GQ:MIN_DP:PL	0/0:9:24:9:0,24,360
I	1145318	.	C	<NON_REF>	.	.	END=1145319	GT:DP:GQ:MIN_DP:PL	0/0:10:24:10:0,24,360
I	1145326	.	C	<NON_REF>	.	.	END=1145326	GT:DP:GQ:MIN_DP:PL	0/0:9:18:9:0,18,270
I	1145330	.	G	<NON_REF>	.	.	END=1145330	GT:DP:GQ:MIN_DP:PL	0/0:8:15:8:0,15,225
I	1145404	.	C	<NON_REF>	.	.	END=1145404	GT:DP:GQ:MIN_DP:PL	0/0:7:21:7:0,21,271
I	1145433	.	A	<NON_REF>	.	.	END=1145433	GT:DP:GQ:MIN_DP:PL	0/0:6:6:6:0,6,90
I	1145441	.	T	<NON_REF>	.	.	END=1145441	GT:DP:GQ:MIN_DP:PL	0/0:3:6:3:0,6,90
I	1145448	.	T	<NON_REF>	.	.	END=1145449	GT:DP:GQ:MIN_DP:PL	0/0:3:6:2:0,6,78
I	1145930	.	A	<NON_REF>	.	.	END=1145931	GT:DP:GQ:MIN_DP:PL	0/0:0:0:0:0,0,0
I	1145942	.	A	<NON_REF>	.	.	END=1145942	GT:DP:GQ:MIN_DP:PL	0/0:0:0:0:0,0,0
I	1146231	.	T	<NON_REF>	.	.	END=1146231	GT:DP:GQ:MIN_DP:PL	0/0:2:6:2:0,6,78
I	1146326	.	A	<NON_REF>	.	.	END=1146326	GT:DP:GQ:MIN_DP:PL	0/0:2:6:2:0,6,78
I	1146484	.	G	<NON_REF>	.	.	END=1146484	GT:DP:GQ:MIN_DP:PL	0/0:7:21:7:0,21,249
I	1146888	.	A	<NON_REF>	.	.	END=1146888	GT:DP:GQ:MIN_DP:PL	0/0:3:9:3:0,9,116
I	1148201	.	A	<NON_REF>	.	.	END=1148201	GT:DP:GQ:MIN_DP:PL	0/0:3:9:3:0,9,116
I	1148467	.	G	<NON_REF>	.	.	END=1148467	GT:DP:GQ:MIN_DP:PL	0/0:4:12:4:0,12,155
I	1148484	.	A	<NON_REF>	.	.	END=1148484	GT:DP:GQ:MIN_DP:PL	0/0:4:12:4:0,12,155
I	1149654	.	G	<NON_REF>	.	.	END=1149654	GT:DP:GQ:MIN_DP:PL	0/0:2:6:2:0,6,78
I	1150042	.	C	<NON_REF>	.	.	END=1150042	GT:DP:GQ:MIN_DP:PL	0/0:8:12:8:0,12,180
I	1150273	.	T	<NON_REF>	.	.	END=1150273	GT:DP:GQ:MIN_DP:PL	0/0:6:12:6:0,12,180
I	1150862	.	T	<NON_REF>	.	.	END=1150862	GT:DP:GQ:MIN_DP:PL	0/0:1:3:1:0,3,39
I	1151362	.	C	<NON_REF>	.	.	END=1151362	GT:DP:GQ:MIN_DP:PL	0/0:0:0:0:0,0,0
I	1152066	.	A	<NON_REF>	.	.	END=1152066	GT:DP:GQ:MIN_DP:PL	0/0:3:9:3:0,9,116
I	1152358	.	G	<NON_REF>	.	.	END=1152358	GT:DP:GQ:MIN_DP:PL	0/0:0:0:0:0,0,0
I	1152420	.	A	<NON_REF>	.	.	END=1152421	GT:DP:GQ:MIN_DP:PL	0/0:0:0:0:0,0,0
I	1152548	.	G	<NON_REF>	.	.	END=1152548	GT:DP:GQ:MIN_DP:PL	0/0:0:0:0:0,0,0
I	1152600	.	A	<NON_REF>	.	.	END=1152600	GT:DP:GQ:MIN_DP:PL	0/0:6:18:6:0,18,233
I	1152836	.	G	<NON_REF>	.	.	END=1152836	GT:DP:GQ:MIN_DP:PL	0/0:1:3:1:0,3,39
I	1152898	.	A	<NON_REF>	.	.	END=1152898	GT:DP:GQ:MIN_DP:PL	0/0:8:21:8:0,21,315
I	1153104	.	T	<NON_REF>	.	.	END=1153104	GT:DP:GQ:MIN_DP:PL	0/0:2:6:2:0,6,78
I	1153176	.	C	<NON_REF>	.	.	END=1153176	GT:DP:GQ:MIN_DP:PL	0/0:8:18:8:0,18,270
I	1153179	.	T	<NON_REF>	.	.	END=1153179	GT:DP:GQ:MIN_DP:PL	0/0:8:7:8:0,7,255
I	1153322	.	G	<NON_REF>	.	.	END=1153322	GT:DP:GQ:MIN_DP:PL	0/0:4:12:4:0,12,155
I	1153531	.	T	<NON_REF>	.	.	END=1153531	GT:DP:GQ:MIN_DP:PL	0/0:5:12:5:0,12,180
I	1153568	.	G	<NON_REF>	.	.	END=1153568	GT:DP:GQ:MIN_DP:PL	0/0:3:6:3:0,6,90
I	1154278	.	C	<NON_REF>	.	.	END=1154278	GT:DP:GQ:MIN_DP:PL	0/0:6:18:6:0,18,210
I	1154420	.	T	<NON_REF>	.	.	END=1154420	GT:DP:GQ:MIN_DP:PL	0/0:0:0:0:0,0,0
I	1154445	.	A	<NON_REF>	.	.	END=1154445	GT:DP:GQ:MIN_DP:PL	0/0:0:0:0:0,0,0
I	1154559	.	C	<NON_REF>	.	.	END=1154559	GT:DP:GQ:MIN_DP:PL	0/0:9:18:9:0,18,270
I	1154618	.	T	<NON_REF>	.	.	END=1154618	GT:DP:GQ:MIN_DP:PL	0/0:4:12:4:0,12,155
I	1154806	.	T	<NON_REF>	.	.	END=1154806	GT:DP:GQ:MIN_DP:PL	0/0:12:33:12:0,33,495
I	1154921	.	A	<NON_REF>	.	.	END=1154921	GT:DP:GQ:MIN_DP:PL	0/0:1:3:1:0,3,39
I	1154955	.	G	<NON_REF>	.	.	END=1154955	GT:DP:GQ:MIN_DP:PL	0/0:1:0:1:0,0,0
I	1154974	.	A	<NON_REF>	.	.	END=1154974	GT:DP:GQ:MIN_DP:PL	0/0:0:0:0:0,0,0
I	1155211	.	G	<NON_REF>	.	.	END=1155211	GT:DP:GQ:MIN_DP:PL	0/0:2:3:2:0,3,45
I	1155238	.	G	<NON_REF>	.	.	END=1155238	GT:DP:GQ:MIN_DP:PL	0/0:0:0:0:0,0,0
I	1155280	.	T	<NON_REF>	.	.	END=1155281	GT:DP:GQ:MIN_DP:PL	0/0:4:12:4:0,12,111
I	1155295	.	A	<NON_REF>	.	.	END=1155295	GT:DP:GQ:MIN_DP:PL	0/0:6:18:6:0,18,233
I	1155323	.	C	<NON_REF>	.	.	END=1155323	GT:DP:GQ:MIN_DP:PL	0/0:8:24:8:0,24,260
I	1155325	.	T	<NON_REF>	.	.	END=1155325	GT:DP:GQ:MIN_DP:PL	0/0:9:27:9:0,27,321
I	1155328	.	T	<NON_REF>	.	.	END=1155328	GT:DP:GQ:MIN_DP:PL	0/0:9:24:9:0,24,360
I	1155340	.	G	<NON_REF>	.	.	END=1155340	GT:DP:GQ:MIN_DP:PL	0/0:10:27:10:0,27,405
I	1155342	.	G	<NON_REF>	.	.	END=1155343	GT:DP:GQ:MIN_DP:PL	0/0:11:27:10:0,27,405
I	1155449	.	G	<NON_REF>	.	.	END=1155449	GT:DP:GQ:MIN_DP:PL	0/0:11:30:11:0,30,450
I	1156495	.	A	<NON_REF>	.	.	END=1156495	GT:DP:GQ:MIN_DP:PL	0/0:13:36:13:0,36,540
I	1156848	.	G	<NON_REF>	.	.	END=1156848	GT:DP:GQ:MIN_DP:PL	0/0:18:36:18:0,36,540
I	1157242	.	A	<NON_REF>	.	.	END=1157242	GT:DP:GQ:MIN_DP:PL	0/0:7:18:7:0,18,270
I	1158460	.	T	<NON_REF>	.	.	END=1158460	GT:DP:GQ:MIN_DP:PL	0/0:7:18:7:0,18,270
I	1158535	.	A	<NON_REF>	.	.	END=1158535	GT:DP:GQ:MIN_DP:PL	0/0:9:21:9:0,21,315
I	1159045	.	A	<NON_REF>	.	.	END=1159045	GT:DP:GQ:MIN_DP:PL	0/0:12:33:12:0,33,495
I	1159250	.	C	<NON_REF>	.	.	END=1159250	GT:DP:GQ:MIN_DP:PL	0/0:5:12:5:0,12,180
I	1159975	.	G	<NON_REF>	.	.	END=1159975	GT:DP:GQ:MIN_DP:PL	0/0:9:21:9:0,21,315
I	1160361	.	C	<NON_REF>	.	.	END=1160361	GT:DP:GQ:MIN_DP:PL	0/0:8:15:8:0,15,225
I	1161420	.	C	<NON_REF>	.	.	END=1161420	GT:DP:GQ:MIN_DP:PL	0/0:6:18:6:0,18,233
I	1161422	.	T	<NON_REF>	.	.	END=1161422	GT:DP:GQ:MIN_DP:PL	0/0:6:18:6:0,18,233
I	1161435	.	A	<NON_REF>	.	.	END=1161435	GT:DP:GQ:MIN_DP:PL	0/0:6:18:6:0,18,233
I	1161448	.	A	<NON_REF>	.	.	END=1161448	GT:DP:GQ:MIN_DP:PL	0/0:9:18:9:0,18,270
I	1161468	.	A	<NON_REF>	.	.	END=1161468	GT:DP:GQ:MIN_DP:PL	0/0:9:24:9:0,24,360
I	1161472	.	G	<NON_REF>	.	.	END=1161473	GT:DP:GQ:MIN_DP:PL	0/0:8:24:8:0,24,288
I	1161486	.	T	<NON_REF>	.	.	END=1161486	GT:DP:GQ:MIN_DP:PL	0/0:9:21:9:0,21,315
I	1161490	.	G	<NON_REF>	.	.	END=1161490	GT:DP:GQ:MIN_DP:PL	0/0:7:18:7:0,18,270
I	1161517	.	A	<NON_REF>	.	.	END=1161517	GT:DP:GQ:MIN_DP:PL	0/0:14:36:14:0,36,540
I	1161553	.	T	<NON_REF>	.	.	END=1161554	GT:DP:GQ:MIN_DP:PL	0/0:16:24:16:0,24,360
I	1161561	.	T	<NON_REF>	.	.	END=1161561	GT:DP:GQ:MIN_DP:PL	0/0:10:18:10:0,18,270
I	1161572	.	C	<NON_REF>	.	.	END=1161572	GT:DP:GQ:MIN_DP:PL	0/0:6:0:6:0,0,0
I	1161578	.	G	<NON_REF>	.	.	END=1161579	GT:DP:GQ:MIN_DP:PL	0/0:1:0:1:0,0,0
I	1161668	.	C	<NON_REF>	.	.	END=1161668	GT:DP:GQ:MIN_DP:PL	0/0:9:27:9:0,27,319
I	1161701	.	A	<NON_REF>	.	.	END=1161701	GT:DP:GQ:MIN_DP:PL	0/0:12:33:12:0,33,495
I	1161819	.	T	<NON_REF>	.	.	END=1161819	GT:DP:GQ:MIN_DP:PL	0/0:8:18:8:0,18,270
I	1161982	.	T	<NON_REF>	.	.	END=1161982	GT:DP:GQ:MIN_DP:PL	0/0:5:6:5:0,6,90
I	1161996	.	A	<NON_REF>	.	.	END=1161996	GT:DP:GQ:MIN_DP:PL	0/0:3:6:3:0,6,90
I	1162459	.	A	<NON_REF>	.	.	END=1162459	GT:DP:GQ:MIN_DP:PL	0/0:4:12:4:0,12,127
I	1162564	.	T	<NON_REF>	.	.	END=1162564	GT:DP:GQ:MIN_DP:PL	0/0:7:18:7:0,18,270
I	1162905	.	A	<NON_REF>	.	.	END=1162905	GT:DP:GQ:MIN_DP:PL	0/0:3:0:3:0,0,0
I	1162925	.	C	<NON_REF>	.	.	END=1162925	GT:DP:GQ:MIN_DP:PL	0/0:6:18:6:0,18,225
I	1163264	.	A	<NON_REF>	.	.	END=1163264	GT:DP:GQ:MIN_DP:PL	0/0:9:27:9:0,27,349
I	1163363	.	G	<NON_REF>	.	.	END=1163363	GT:DP:GQ:MIN_DP:PL	0/0:4:12:4:0,12,133
I	1163461	.	T	<NON_REF>	.	.	END=1163461	GT:DP:GQ:MIN_DP:PL	0/0:2:6:2:0,6,78
I	1163986	.	T	<NON_REF>	.	.	END=1163986	GT:DP:GQ:MIN_DP:PL	0/0:2:3:2:0,3,45
I	1164016	.	G	<NON_REF>	.	.	END=1164016	GT:DP:GQ:MIN_DP:PL	0/0:2:6:2:0,6,55
I	1164024	.	A	<NON_REF>	.	.	END=1164024	GT:DP:GQ:MIN_DP:PL	0/0:2:6:2:0,6,78
I	1165066	.	T	<NON_REF>	.	.	END=1165066	GT:DP:GQ:MIN_DP:PL	0/0:1:3:1:0,3,39
I	1165134	.	T	<NON_REF>	.	.	END=1165134	GT:DP:GQ:MIN_DP:PL	0/0:2:6:2:0,6,78
I	1165350	.	C	<NON_REF>	.	.	END=1165350	GT:DP:GQ:MIN_DP:PL	0/0:2:6:2:0,6,78
I	1165477	.	G	<NON_REF>	.	.	END=1165477	GT:DP:GQ:MIN_DP:PL	0/0:15:33:15:0,33,495
I	1165791	.	T	<NON_REF>	.	.	END=1165791	GT:DP:GQ:MIN_DP:PL	0/0:17:36:17:0,36,540
I	1165834	.	C	<NON_REF>	.	.	END=1165834	GT:DP:GQ:MIN_DP:PL	0/0:5:3:5:0,3,45
I	1166099	.	A	<NON_REF>	.	.	END=1166099	GT:DP:GQ:MIN_DP:PL	0/0:5:3:5:0,3,45
I	1166101	.	T	<NON_REF>	.	.	END=1166101	GT:DP:GQ:MIN_DP:PL	0/0:5:3:5:0,3,45
I	1166107	.	A	<NON_REF>	.	.	END=1166107	GT:DP:GQ:MIN_DP:PL	0/0:3:6:3:0,6,90
I	1166360	.	A	<NON_REF>	.	.	END=1166360	GT:DP:GQ:MIN_DP:PL	0/0:8:21:8:0,21,315
I	1166368	.	G	<NON_REF>	.	.	END=1166368	GT:DP:GQ:MIN_DP:PL	0/0:8:24:8:0,24,288
I	1166625	.	A	<NON_REF>	.	.	END=1166625	GT:DP:GQ:MIN_DP:PL	0/0:2:6:2:0,6,78
I	1166632	.	A	<NON_REF>	.	.	END=1166632	GT:DP:GQ:MIN_DP:PL	0/0:4:12:4:0,12,155
I	1166683	.	T	<NON_REF>	.	.	END=1166683	GT:DP:GQ:MIN_DP:PL	0/0:1:3:1:0,3,39
I	1166703	.	C	<NON_REF>	.	.	END=1166703	GT:DP:GQ:MIN_DP:PL	0/0:1:3:1:0,3,39
I	1166754	.	G	<NON_REF>	.	.	END=1166754	GT:DP:GQ:MIN_DP:PL	0/0:0:0:0:0,0,0
I	1166763	.	C	<NON_REF>	.	.	END=1166763	GT:DP:GQ:MIN_DP:PL	0/0:0:0:0:0,0,0
I	1166766	.	T	<NON_REF>	.	.	END=1166766	GT:DP:GQ:MIN_DP:PL	0/0:0:0:0:0,0,0
I	1166850	.	G	<NON_REF>	.	.	END=1166850	GT:DP:GQ:MIN_DP:PL	0/0:0:0:0:0,0,0
I	1166889	.	T	<NON_REF>	.	.	END=1166889	GT:DP:GQ:MIN_DP:PL	0/0:5:15:5:0,15,194
I	1166921	.	A	<NON_REF>	.	.	END=1166921	GT:DP:GQ:MIN_DP:PL	0/0:3:6:3:0,6,90
I	1166953	.	A	<NON_REF>	.	.	END=1166953	GT:DP:GQ:MIN_DP:PL	0/0:0:0:0:0,0,0
I	1167372	.	G	<NON_REF>	.	.	END=1167372	GT:DP:GQ:MIN_DP:PL	0/0:5:12:5:0,12,180
I	1167522	.	T	<NON_REF>	.	.	END=1167522	GT:DP:GQ:MIN_DP:PL	0/0:2:6:2:0,6,78
I	1168495	.	G	<NON_REF>	.	.	END=1168495	GT:DP:GQ:MIN_DP:PL	0/0:4:6:4:0,6,90
I	1168664	.	C	<NON_REF>	.	.	END=1168664	GT:DP:GQ:MIN_DP:PL	0/0:17:27:17:0,27,405
I	1168696	.	G	<NON_REF>	.	.	END=1168696	GT:DP:GQ:MIN_DP:PL	0/0:3:6:3:0,6,90
I	1168720	.	T	<NON_REF>	.	.	END=1168720	GT:DP:GQ:MIN_DP:PL	0/0:1:0:1:0,0,0
I	1168756	.	G	<NON_REF>	.	.	END=1168756	GT:DP:GQ:MIN_DP:PL	0/0:1:3:1:0,3,31
I	1168764	.	A	<NON_REF>	.	.	END=1168764	GT:DP:GQ:MIN_DP:PL	0/0:2:6:2:0,6,78
I	1168978	.	T	<NON_REF>	.	.	END=1168978	GT:DP:GQ:MIN_DP:PL	0/0:2:3:2:0,3,45
I	1169005	.	T	<NON_REF>	.	.	END=1169005	GT:DP:GQ:MIN_DP:PL	0/0:3:9:3:0,9,116
I	1169012	.	T	<NON_REF>	.	.	END=1169012	GT:DP:GQ:MIN_DP:PL	0/0:5:15:5:0,15,186
I	1169095	.	T	<NON_REF>	.	.	END=1169095	GT:DP:GQ:MIN_DP:PL	0/0:8:12:8:0,12,180
I	1169120	.	C	<NON_REF>	.	.	END=1169120	GT:DP:GQ:MIN_DP:PL	0/0:8:24:8:0,24,310
I	1169810	.	T	<NON_REF>	.	.	END=1169810	GT:DP:GQ:MIN_DP:PL	0/0:3:9:3:0,9,116
I	1169920	.	C	<NON_REF>	.	.	END=1169920	GT:DP:GQ:MIN_DP:PL	0/0:13:0:13:0,0,426
I	1169922	.	G	<NON_REF>	.	.	END=1169922	GT:DP:GQ:MIN_DP:PL	0/0:13:0:13:0,0,426
I	1170201	.	A	<NON_REF>	.	.	END=1170201	GT:DP:GQ:MIN_DP:PL	0/0:8:18:8:0,18,270
I	1170203	.	C	<NON_REF>	.	.	END=1170204	GT:DP:GQ:MIN_DP:PL	0/0:7:18:6:0,18,225
I	1170226	.	A	<NON_REF>	.	.	END=1170226	GT:DP:GQ:MIN_DP:PL	0/0:3:6:3:0,6,90
I	1170242	.	G	<NON_REF>	.	.	END=1170242	GT:DP:GQ:MIN_DP:PL	0/0:1:3:1:0,3,39
I	1170251	.	A	<NON_REF>	.	.	END=1170251	GT:DP:GQ:MIN_DP:PL	0/0:1:0:1:0,0,0
I	1170253	.	A	<NON_REF>	.	.	END=1170253	GT:DP:GQ:MIN_DP:PL	0/0:1:0:1:0,0,0
I	1170337	.	G	<NON_REF>	.	.	END=1170337	GT:DP:GQ:MIN_DP:PL	0/0:1:3:1:0,3,39
I	1170369	.	T	<NON_REF>	.	.	END=1170369	GT:DP:GQ:MIN_DP:PL	0/0:0:0:0:0,0,0
I	1170458	.	G	<NON_REF>	.	.	END=1170458	GT:DP:GQ:MIN_DP:PL	0/0:2:3:2:0,3,45
I	1170480	.	A	<NON_REF>	.	.	END=1170480	GT:DP:GQ:MIN_DP:PL	0/0:1:0:1:0,0,0
I	1170576	.	A	<NON_REF>	.	.	END=1170576	GT:DP:GQ:MIN_DP:PL	0/0:3:6:3:0,6,90
I	1170584	.	C	<NON_REF>	.	.	END=1170584	GT:DP:GQ:MIN_DP:PL	0/0:3:3:3:0,3,45
I	1170625	.	A	<NON_REF>	.	.	END=1170627	GT:DP:GQ:MIN_DP:PL	0/0:2:6:2:0,6,78
I	1170639	.	A	<NON_REF>	.	.	END=1170639	GT:DP:GQ:MIN_DP:PL	0/0:3:6:3:0,6,90
I	1170642	.	G	<NON_REF>	.	.	END=1170642	GT:DP:GQ:MIN_DP:PL	0/0:3:9:3:0,9,116
I	1170660	.	T	<NON_REF>	.	.	END=1170660	GT:DP:GQ:MIN_DP:PL	0/0:5:15:5:0,15,194
I	1170928	.	A	<NON_REF>	.	.	END=1170928	GT:DP:GQ:MIN_DP:PL	0/0:2:0:2:0,0,0
I	1171024	.	A	<NON_REF>	.	.	END=1171024	GT:DP:GQ:MIN_DP:PL	0/0:11:33:11:0,33,376
I	1171070	.	A	<NON_REF>	.	.	END=1171070	GT:DP:GQ:MIN_DP:PL	0/0:12:27:12:0,27,405
I	1171115	.	C	<NON_REF>	.	.	END=1171115	GT:DP:GQ:MIN_DP:PL	0/0:9:27:9:0,27,341
I	1171254	.	G	<NON_REF>	.	.	END=1171254	GT:DP:GQ:MIN_DP:PL	0/0:3:6:3:0,6,90
I	1171264	.	T	<NON_REF>	.	.	END=1171264	GT:DP:GQ:MIN_DP:PL	0/0:2:6:2:0,6,78
I	1171266	.	G	<NON_REF>	.	.	END=1171266	GT:DP:GQ:MIN_DP:PL	0/0:2:6:2:0,6,78
I	1171547	.	A	<NON_REF>	.	.	END=1171547	GT:DP:GQ:MIN_DP:PL	0/0:0:0:0:0,0,0
I	1171568	.	T	<NON_REF>	.	.	END=1171568	GT:DP:GQ:MIN_DP:PL	0/0:0:0:0:0,0,0
I	1171668	.	T	<NON_REF>	.	.	END=1171668	GT:DP:GQ:MIN_DP:PL	0/0:4:12:4:0,12,155
I	1171673	.	G	<NON_REF>	.	.	END=1171673	GT:DP:GQ:MIN_DP:PL	0/0:5:12:5:0,12,180
I	1171726	.	G	<NON_REF>	.	.	END=1171726	GT:DP:GQ:MIN_DP:PL	0/0:6:18:6:0,18,233
I	1171820	.	C	<NON_REF>	.	.	END=1171820	GT:DP:GQ:MIN_DP:PL	0/0:2:6:2:0,6,78
I	1172223	.	T	<NON_REF>	.	.	END=1172223	GT:DP:GQ:MIN_DP:PL	0/0:2:6:2:0,6,78
I	1172229	.	T	<NON_REF>	.	.	END=1172229	GT:DP:GQ:MIN_DP:PL	0/0:2:6:2:0,6,78
I	1172231	.	G	<NON_REF>	.	.	END=1172231	GT:DP:GQ:MIN_DP:PL	0/0:2:6:2:0,6,70
I	1172233	.	A	<NON_REF>	.	.	END=1172233	GT:DP:GQ:MIN_DP:PL	0/0:2:6:2:0,6,78
I	1172240	.	A	<NON_REF>	.	.	END=1172240	GT:DP:GQ:MIN_DP:PL	0/0:2:6:2:0,6,78
I	1172246	.	T	<NON_REF>	.	.	END=1172247	GT:DP:GQ:MIN_DP:PL	0/0:2:6:2:0,6,78
I	1172250	.	T	<NON_REF>	.	.	END=1172250	GT:DP:GQ:MIN_DP:PL	0/0:2:6:2:0,6,55
I	1172392	.	C	<NON_REF>	.	.	END=1172392	GT:DP:GQ:MIN_DP:PL	0/0:1:3:1:0,3,39
I	1172402	.	A	<NON_REF>	.	.	END=1172402	GT:DP:GQ:MIN_DP:PL	0/0:1:3:1:0,3,39
I	1172586	.	G	<NON_REF>	.	.	END=1172586	GT:DP:GQ:MIN_DP:PL	0/0:1:3:1:0,3,39
I	1172685	.	T	<NON_REF>	.	.	END=1172685	GT:DP:GQ:MIN_DP:PL	0/0:1:3:1:0,3,39
I	1172691	.	T	<NON_REF>	.	.	END=1172691	GT:DP:GQ:MIN_DP:PL	0/0:1:3:1:0,3,39
I	1172712	.	T	<NON_REF>	.	.	END=1172712	GT:DP:GQ:MIN_DP:PL	0/0:4:12:4:0,12,155
I	1172721	.	A	<NON_REF>	.	.	END=1172721	GT:DP:GQ:MIN_DP:PL	0/0:4:12:4:0,12,133
I	1172726	.	G	<NON_REF>	.	.	END=1172727	GT:DP:GQ:MIN_DP:PL	0/0:4:12:4:0,12,155
I	1172745	.	A	<NON_REF>	.	.	END=1172745	GT:DP:GQ:MIN_DP:PL	0/0:4:6:4:0,6,90
I	1172746	.	A	<NON_REF>	.	.	END=1172746	GT:DP:GQ:MIN_DP:PL	0/0:5:9:5:0,9,135
I	1172913	.	G	<NON_REF>	.	.	END=1172913	GT:DP:GQ:MIN_DP:PL	0/0:0:0:0:0,0,0
I	1172915	.	A	<NON_REF>	.	.	END=1172915	GT:DP:GQ:MIN_DP:PL	0/0:0:0:0:0,0,0
I	1172960	.	G	<NON_REF>	.	.	END=1172960	GT:DP:GQ:MIN_DP:PL	0/0:2:6:2:0,6,78
I	1173628	.	A	<NON_REF>	.	.	END=1173628	GT:DP:GQ:MIN_DP:PL	0/0:2:0:2:0,0,0
I	1173658	.	C	<NON_REF>	.	.	END=1173658	GT:DP:GQ:MIN_DP:PL	0/0:1:3:1:0,3,39
I	1173683	.	T	<NON_REF>	.	.	END=1173683	GT:DP:GQ:MIN_DP:PL	0/0:4:9:4:0,9,135
I	1174026	.	T	<NON_REF>	.	.	END=1174026	GT:DP:GQ:MIN_DP:PL	0/0:3:6:3:0,6,90
I	1174289	.	A	<NON_REF>	.	.	END=1174289	GT:DP:GQ:MIN_DP:PL	0/0:2:6:2:0,6,78
I	1174426	.	A	<NON_REF>	.	.	END=1174426	GT:DP:GQ:MIN_DP:PL	0/0:7:18:7:0,18,270
I	1174548	.	A	<NON_REF>	.	.	END=1174548	GT:DP:GQ:MIN_DP:PL	0/0:4:12:4:0,12,155
I	1174602	.	T	<NON_REF>	.	.	END=1174602	GT:DP:GQ:MIN_DP:PL	0/0:2:3:2:0,3,45
I	1174604	.	G	<NON_REF>	.	.	END=1174604	GT:DP:GQ:MIN_DP:PL	0/0:2:0:2:0,0,0
I	1174692	.	T	<NON_REF>	.	.	END=1174692	GT:DP:GQ:MIN_DP:PL	0/0:3:3:3:0,3,45
I	1174936	.	C	<NON_REF>	.	.	END=1174936	GT:DP:GQ:MIN_DP:PL	0/0:1:3:1:0,3,39
I	1175043	.	A	<NON_REF>	.	.	END=1175043	GT:DP:GQ:MIN_DP:PL	0/0:4:3:4:0,3,45
I	1175080	.	A	<NON_REF>	.	.	END=1175080	GT:DP:GQ:MIN_DP:PL	0/0:0:0:0:0,0,0
I	1175325	.	A	<NON_REF>	.	.	END=1175325	GT:DP:GQ:MIN_DP:PL	0/0:3:9:3:0,9,108
I	1175928	.	T	<NON_REF>	.	.	END=1175928	GT:DP:GQ:MIN_DP:PL	0/0:3:6:3:0,6,90
I	1175994	.	G	<NON_REF>	.	.	END=1175994	GT:DP:GQ:MIN_DP:PL	0/0:2:3:2:0,3,45
I	1176011	.	T	<NON_REF>	.	.	END=1176011	GT:DP:GQ:MIN_DP:PL	0/0:4:12:4:0,12,155
I	1176476	.	T	<NON_REF>	.	.	END=1176476	GT:DP:GQ:MIN_DP:PL	0/0:7:9:7:0,9,135
I	1176757	.	G	<NON_REF>	.	.	END=1176757	GT:DP:GQ:MIN_DP:PL	0/0:6:1:6:0,1,147
I	1176778	.	G	<NON_REF>	.	.	END=1176778	GT:DP:GQ:MIN_DP:PL	0/0:5:0:5:0,0,75
I	1177168	.	A	<NON_REF>	.	.	END=1177168	GT:DP:GQ:MIN_DP:PL	0/0:7:21:7:0,21,263
I	1177174	.	A	<NON_REF>	.	.	END=1177175	GT:DP:GQ:MIN_DP:PL	0/0:7:21:7:0,21,271
I	1177231	.	G	<NON_REF>	.	.	END=1177231	GT:DP:GQ:MIN_DP:PL	0/0:4:12:4:0,12,155
I	1177233	.	A	<NON_REF>	.	.	END=1177233	GT:DP:GQ:MIN_DP:PL	0/0:4:12:4:0,12,155
I	1177235	.	T	<NON_REF>	.	.	END=1177235	GT:DP:GQ:MIN_DP:PL	0/0:4:12:4:0,12,155
I	1177316	.	C	<NON_REF>	.	.	END=1177316	GT:DP:GQ:MIN_DP:PL	0/0:0:0:0:0,0,0
I	1177517	.	C	<NON_REF>	.	.	END=1177517	GT:DP:GQ:MIN_DP:PL	0/0:1:3:1:0,3,39
I	1177577	.	C	<NON_REF>	.	.	END=1177577	GT:DP:GQ:MIN_DP:PL	0/0:5:12:5:0,12,180
I	1177859	.	C	<NON_REF>	.	.	END=1177859	GT:DP:GQ:MIN_DP:PL	0/0:7:21:7:0,21,271
I	1178135	.	G	<NON_REF>	.	.	END=1178135	GT:DP:GQ:MIN_DP:PL	0/0:9:24:9:0,24,360
I	1178454	.	A	<NON_REF>	.	.	END=1178454	GT:DP:GQ:MIN_DP:PL	0/0:6:9:6:0,9,135
I	1178621	.	C	<NON_REF>	.	.	END=1178621	GT:DP:GQ:MIN_DP:PL	0/0:6:15:6:0,15,225
I	1178648	.	T	<NON_REF>	.	.	END=1178648	GT:DP:GQ:MIN_DP:PL	0/0:7:6:7:0,6,90
I	1178971	.	A	<NON_REF>	.	.	END=1178971	GT:DP:GQ:MIN_DP:PL	0/0:9:18:9:0,18,270
I	1179216	.	C	<NON_REF>	.	.	END=1179216	GT:DP:GQ:MIN_DP:PL	0/0:3:6:3:0,6,90
I	1179412	.	T	<NON_REF>	.	.	END=1179412	GT:DP:GQ:MIN_DP:PL	0/0:6:15:6:0,15,225
I	1179418	.	T	<NON_REF>	.	.	END=1179418	GT:DP:GQ:MIN_DP:PL	0/0:6:18:6:0,18,233
I	1179427	.	T	<NON_REF>	.	.	END=1179427	GT:DP:GQ:MIN_DP:PL	0/0:6:12:6:0,12,180
I	1179520	.	C	<NON_REF>	.	.	END=1179520	GT:DP:GQ:MIN_DP:PL	0/0:4:12:4:0,12,155
I	1179589	.	A	<NON_REF>	.	.	END=1179589	GT:DP:GQ:MIN_DP:PL	0/0:5:12:5:0,12,180
I	1179715	.	A	<NON_REF>	.	.	END=1179715	GT:DP:GQ:MIN_DP:PL	0/0:8:7:8:0,7,164
I	1179852	.	A	<NON_REF>	.	.	END=1179852	GT:DP:GQ:MIN_DP:PL	0/0:6:15:6:0,15,225
I	1179853	.	A	<NON_REF>	.	.	END=1179853	GT:DP:GQ:MIN_DP:PL	0/0:7:18:7:0,18,270
I	1179904	.	A	<NON_REF>	.	.	END=1179904	GT:DP:GQ:MIN_DP:PL	0/0:1:0:1:0,0,0
I	1179931	.	C	<NON_REF>	.	.	END=1179931	GT:DP:GQ:MIN_DP:PL	0/0:2:6:2:0,6,78
I	1180044	.	T	<NON_REF>	.	.	END=1180044	GT:DP:GQ:MIN_DP:PL	0/0:5:15:5:0,15,186
I	1180138	.	C	<NON_REF>	.	.	END=1180138	GT:DP:GQ:MIN_DP:PL	0/0:3:9:3:0,9,116
I	1180177	.	A	<NON_REF>	.	.	END=1180177	GT:DP:GQ:MIN_DP:PL	0/0:2:3:2:0,3,45
I	1180234	.	G	<NON_REF>	.	.	END=1180234	GT:DP:GQ:MIN_DP:PL	0/0:1:3:1:0,3,39
I	1180494	.	T	<NON_REF>	.	.	END=1180494	GT:DP:GQ:MIN_DP:PL	0/0:9:24:9:0,24,360
I	1180602	.	G	<NON_REF>	.	.	END=1180602	GT:DP:GQ:MIN_DP:PL	0/0:9:24:9:0,24,360
I	1180977	.	C	<NON_REF>	.	.	END=1180977	GT:DP:GQ:MIN_DP:PL	0/0:13:27:13:0,27,405
I	1181523	.	A	<NON_REF>	.	.	END=1181523	GT:DP:GQ:MIN_DP:PL	0/0:1:3:1:0,3,39
I	1181621	.	A	<NON_REF>	.	.	END=1181621	GT:DP:GQ:MIN_DP:PL	0/0:8:24:8:0,24,302
I	1181783	.	G	<NON_REF>	.	.	END=1181783	GT:DP:GQ:MIN_DP:PL	0/0:9:18:9:0,18,270
I	1181849	.	C	<NON_REF>	.	.	END=1181849	GT:DP:GQ:MIN_DP:PL	0/0:2:6:2:0,6,55
I	1181894	.	A	<NON_REF>	.	.	END=1181894	GT:DP:GQ:MIN_DP:PL	0/0:1:0:1:0,0,0
I	1181938	.	G	<NON_REF>	.	.	END=1181938	GT:DP:GQ:MIN_DP:PL	0/0:4:12:4:0,12,147
I	1182028	.	C	<NON_REF>	.	.	END=1182028	GT:DP:GQ:MIN_DP:PL	0/0:1:3:1:0,3,39
I	1182048	.	A	<NON_REF>	.	.	END=1182049	GT:DP:GQ:MIN_DP:PL	0/0:0:0:0:0,0,0
I	1182092	.	C	<NON_REF>	.	.	END=1182092	GT:DP:GQ:MIN_DP:PL	0/0:11:33:11:0,33,390
I	1182283	.	T	<NON_REF>	.	.	END=1182283	GT:DP:GQ:MIN_DP:PL	0/0:4:12:4:0,12,155
I	1182303	.	A	<NON_REF>	.	.	END=1182303	GT:DP:GQ:MIN_DP:PL	0/0:2:3:2:0,3,45
I	1182451	.	A	<NON_REF>	.	.	END=1182451	GT:DP:GQ:MIN_DP:PL	0/0:18:48:18:0,48,720
I	1182838	.	A	<NON_REF>	.	.	END=1182838	GT:DP:GQ:MIN_DP:PL	0/0:1:3:1:0,3,39
I	1183345	.	A	<NON_REF>	.	.	END=1183345	GT:DP:GQ:MIN_DP:PL	0/0:0:0:0:0,0,0
I	1183376	.	G	<NON_REF>	.	.	END=1183376	GT:DP:GQ:MIN_DP:PL	0/0:0:0:0:0,0,0
I	1183507	.	C	<NON_REF>	.	.	END=1183507	GT:DP:GQ:MIN_DP:PL	0/0:0:0:0:0,0,0
I	1183902	.	G	<NON_REF>	.	.	END=1183902	GT:DP:GQ:MIN_DP:PL	0/0:3:0:3:0,0,0
I	1184072	.	T	<NON_REF>	.	.	END=1184072	GT:DP:GQ:MIN_DP:PL	0/0:6:15:6:0,15,225
I	1184297	.	A	<NON_REF>	.	.	END=1184297	GT:DP:GQ:MIN_DP:PL	0/0:9:9:9:0,9,135
I	1184305	.	T	<NON_REF>	.	.	END=1184305	GT:DP:GQ:MIN_DP:PL	0/0:6:9:6:0,9,135
I	1184317	.	C	<NON_REF>	.	.	END=1184317	GT:DP:GQ:MIN_DP:PL	0/0:1:3:1:0,3,39
I	1184319	.	G	<NON_REF>	.	.	END=1184319	GT:DP:GQ:MIN_DP:PL	0/0:1:0:1:0,0,0
I	1184330	.	A	<NON_REF>	.	.	END=1184330	GT:DP:GQ:MIN_DP:PL	0/0:1:3:1:0,3,39
I	1184332	.	G	<NON_REF>	.	.	END=1184332	GT:DP:GQ:MIN_DP:PL	0/0:1:3:1:0,3,39
I	1184339	.	A	<NON_REF>	.	.	END=1184339	GT:DP:GQ:MIN_DP:PL	0/0:1:3:1:0,3,39
I	1184353	.	T	<NON_REF>	.	.	END=1184353	GT:DP:GQ:MIN_DP:PL	0/0:1:3:1:0,3,39
I	1184390	.	G	<NON_REF>	.	.	END=1184390	GT:DP:GQ:MIN_DP:PL	0/0:2:6:2:0,6,78
I	1184398	.	G	<NON_REF>	.	.	END=1184399	GT:DP:GQ:MIN_DP:PL	0/0:3:9:3:0,9,116
I	1184403	.	A	<NON_REF>	.	.	END=1184403	GT:DP:GQ:MIN_DP:PL	0/0:3:9:3:0,9,116
I	1184599	.	C	<NON_REF>	.	.	END=1184600	GT:DP:GQ:MIN_DP:PL	0/0:10:24:10:0,24,360
I	1184813	.	A	<NON_REF>	.	.	END=1184813	GT:DP:GQ:MIN_DP:PL	0/0:2:6:2:0,6,78
I	1184850	.	C	<NON_REF>	.	.	END=1184850	GT:DP:GQ:MIN_DP:PL	0/0:8:18:8:0,18,270
I	1185149	.	C	<NON_REF>	.	.	END=1185149	GT:DP:GQ:MIN_DP:PL	0/0:14:24:14:0,24,360
I	1185266	.	C	<NON_REF>	.	.	END=1185266	GT:DP:GQ:MIN_DP:PL	0/0:4:12:4:0,12,155
I	1185405	.	A	<NON_REF>	.	.	END=1185405	GT:DP:GQ:MIN_DP:PL	0/0:7:18:7:0,18,270
I	1185524	.	C	<NON_REF>	.	.	END=1185524	GT:DP:GQ:MIN_DP:PL	0/0:3:9:3:0,9,116
I	1185563	.	A	<NON_REF>	.	.	END=1185563	GT:DP:GQ:MIN_DP:PL	0/0:2:3:2:0,3,45
I	1185568	.	C	<NON_REF>	.	.	END=1185568	GT:DP:GQ:MIN_DP:PL	0/0:2:3:2:0,3,45
I	1185605	.	A	<NON_REF>	.	.	END=1185605	GT:DP:GQ:MIN_DP:PL	0/0:3:9:3:0,9,116
I	1185627	.	T	<NON_REF>	.	.	END=1185628	GT:DP:GQ:MIN_DP:PL	0/0:5:15:5:0,15,194
I	1185700	.	C	<NON_REF>	.	.	END=1185700	GT:DP:GQ:MIN_DP:PL	0/0:8:21:8:0,21,315
I	1185874	.	G	<NON_REF>	.	.	END=1185874	GT:DP:GQ:MIN_DP:PL	0/0:1:3:1:0,3,39
I	1186592	.	G	<NON_REF>	.	.	END=1186592	GT:DP:GQ:MIN_DP:PL	0/0:5:15:5:0,15,194
I	1187145	.	T	<NON_REF>	.	.	END=1187145	GT:DP:GQ:MIN_DP:PL	0/0:1:0:1:0,0,0
I	1187698	.	T	<NON_REF>	.	.	END=1187698	GT:DP:GQ:MIN_DP:PL	0/0:1:3:1:0,3,39
I	1187815	.	T	<NON_REF>	.	.	END=1187815	GT:DP:GQ:MIN_DP:PL	0/0:6:18:6:0,18,233
I	1188005	.	T	<NON_REF>	.	.	END=1188005	GT:DP:GQ:MIN_DP:PL	0/0:3:3:3:0,3,45
I	1188011	.	A	<NON_REF>	.	.	END=1188011	GT:DP:GQ:MIN_DP:PL	0/0:2:0:2:0,0,0
I	1188013	.	T	<NON_REF>	.	.	END=1188013	GT:DP:GQ:MIN_DP:PL	0/0:1:0:1:0,0,0
I	1188212	.	A	<NON_REF>	.	.	END=1188212	GT:DP:GQ:MIN_DP:PL	0/0:2:6:2:0,6,78
I	1188348	.	G	<NON_REF>	.	.	END=1188348	GT:DP:GQ:MIN_DP:PL	0/0:7:18:7:0,18,270
I	1188542	.	G	<NON_REF>	.	.	END=1188542	GT:DP:GQ:MIN_DP:PL	0/0:7:15:7:0,15,225
I	1188643	.	T	<NON_REF>	.	.	END=1188643	GT:DP:GQ:MIN_DP:PL	0/0:2:6:2:0,6,78
I	1188655	.	A	<NON_REF>	.	.	END=1188655	GT:DP:GQ:MIN_DP:PL	0/0:2:6:2:0,6,78
I	1188671	.	C	<NON_REF>	.	.	END=1188671	GT:DP:GQ:MIN_DP:PL	0/0:4:9:4:0,9,135
I	1188748	.	G	<NON_REF>	.	.	END=1188748	GT:DP:GQ:MIN_DP:PL	0/0:6:12:6:0,12,180
I	1188749	.	G	<NON_REF>	.	.	END=1188749	GT:DP:GQ:MIN_DP:PL	0/0:5:9:5:0,9,135
I	1188840	.	A	<NON_REF>	.	.	END=1188840	GT:DP:GQ:MIN_DP:PL	0/0:2:6:2:0,6,78
I	1188883	.	G	<NON_REF>	.	.	END=1188883	GT:DP:GQ:MIN_DP:PL	0/0:1:0:1:0,0,0
I	1188948	.	A	<NON_REF>	.	.	END=1188948	GT:DP:GQ:MIN_DP:PL	0/0:1:0:1:0,0,0
I	1188961	.	G	<NON_REF>	.	.	END=1188961	GT:DP:GQ:MIN_DP:PL	0/0:0:0:0:0,0,0
I	1189300	.	G	<NON_REF>	.	.	END=1189300	GT:DP:GQ:MIN_DP:PL	0/0:3:6:3:0,6,90
I	1189551	.	C	<NON_REF>	.	.	END=1189551	GT:DP:GQ:MIN_DP:PL	0/0:2:6:2:0,6,78
I	1189585	.	T	<NON_REF>	.	.	END=1189585	GT:DP:GQ:MIN_DP:PL	0/0:1:0:1:0,0,0
I	1189623	.	C	<NON_REF>	.	.	END=1189623	GT:DP:GQ:MIN_DP:PL	0/0:0:0:0:0,0,0
I	1189654	.	C	<NON_REF>	.	.	END=1189654	GT:DP:GQ:MIN_DP:PL	0/0:0:0:0:0,0,0
I	1189845	.	G	<NON_REF>	.	.	END=1189845	GT:DP:GQ:MIN_DP:PL	0/0:0:0:0:0,0,0
I	1189888	.	G	<NON_REF>	.	.	END=1189888	GT:DP:GQ:MIN_DP:PL	0/0:3:9:3:0,9,116
I	1190119	.	C	<NON_REF>	.	.	END=1190119	GT:DP:GQ:MIN_DP:PL	0/0:1:3:1:0,3,39
I	1190177	.	G	<NON_REF>	.	.	END=1190177	GT:DP:GQ:MIN_DP:PL	0/0:1:3:1:0,3,39
I	1190265	.	T	<NON_REF>	.	.	END=1190265	GT:DP:GQ:MIN_DP:PL	0/0:0:0:0:0,0,0
I	1190644	.	T	<NON_REF>	.	.	END=1190646	GT:DP:GQ:MIN_DP:PL	0/0:3:3:3:0,3,45
I	1191326	.	T	<NON_REF>	.	.	END=1191326	GT:DP:GQ:MIN_DP:PL	0/0:3:6:3:0,6,90
I	1191431	.	C	<NON_REF>	.	.	END=1191431	GT:DP:GQ:MIN_DP:PL	0/0:0:0:0:0,0,0
I	1191684	.	C	<NON_REF>	.	.	END=1191684	GT:DP:GQ:MIN_DP:PL	0/0:0:0:0:0,0,0
I	1191857	.	A	<NON_REF>	.	.	END=1191857	GT:DP:GQ:MIN_DP:PL	0/0:0:0:0:0,0,0
I	1192062	.	C	<NON_REF>	.	.	END=1192062	GT:DP:GQ:MIN_DP:PL	0/0:0:0:0:0,0,0
I	1192102	.	T	<NON_REF>	.	.	END=1192102	GT:DP:GQ:MIN_DP:PL	0/0:0:0:0:0,0,0
I	1192272	.	G	<NON_REF>	.	.	END=1192272	GT:DP:GQ:MIN_DP:PL	0/0:1:3:1:0,3,39
I	1192405	.	G	<NON_REF>	.	.	END=1192405	GT:DP:GQ:MIN_DP:PL	0/0:1:3:1:0,3,39
I	1192427	.	C	<NON_REF>	.	.	END=1192427	GT:DP:GQ:MIN_DP:PL	0/0:1:0:1:0,0,0
I	1192499	.	C	<NON_REF>	.	.	END=1192499	GT:DP:GQ:MIN_DP:PL	0/0:0:0:0:0,0,0
I	1192526	.	C	<NON_REF>	.	.	END=1192526	GT:DP:GQ:MIN_DP:PL	0/0:1:3:1:0,3,39
I	1192712	.	T	<NON_REF>	.	.	END=1192712	GT:DP:GQ:MIN_DP:PL	0/0:0:0:0:0,0,0
I	1193012	.	C	<NON_REF>	.	.	END=1193012	GT:DP:GQ:MIN_DP:PL	0/0:0:0:0:0,0,0
I	1193180	.	G	<NON_REF>	.	.	END=1193180	GT:DP:GQ:MIN_DP:PL	0/0:3:9:3:0,9,116
I	1193606	.	G	<NON_REF>	.	.	END=1193606	GT:DP:GQ:MIN_DP:PL	0/0:3:6:3:0,6,90
I	1193745	.	G	<NON_REF>	.	.	END=1193745	GT:DP:GQ:MIN_DP:PL	0/0:1:3:1:0,3,39
I	1193751	.	A	<NON_REF>	.	.	END=1193752	GT:DP:GQ:MIN_DP:PL	0/0:1:3:1:0,3,39
I	1193756	.	T	<NON_REF>	.	.	END=1193756	GT:DP:GQ:MIN_DP:PL	0/0:1:0:1:0,0,0
I	1193869	.	A	<NON_REF>	.	.	END=1193869	GT:DP:GQ:MIN_DP:PL	0/0:0:0:0:0,0,0
I	1193964	.	A	<NON_REF>	.	.	END=1193964	GT:DP:GQ:MIN_DP:PL	0/0:0:0:0:0,0,0
I	1194200	.	C	<NON_REF>	.	.	END=1194200	GT:DP:GQ:MIN_DP:PL	0/0:2:0:2:0,0,0
I	1194210	.	A	<NON_REF>	.	.	END=1194210	GT:DP:GQ:MIN_DP:PL	0/0:0:0:0:0,0,0
I	1194214	.	A	<NON_REF>	.	.	END=1194214	GT:DP:GQ:MIN_DP:PL	0/0:0:0:0:0,0,0
I	1194333	.	A	<NON_REF>	.	.	END=1194333	GT:DP:GQ:MIN_DP:PL	0/0:2:3:2:0,3,45
I	1194407	.	C	<NON_REF>	.	.	END=1194407	GT:DP:GQ:MIN_DP:PL	0/0:1:3:1:0,3,39
I	1195025	.	C	<NON_REF>	.	.	END=1195025	GT:DP:GQ:MIN_DP:PL	0/0:0:0:0:0,0,0
I	1195111	.	T	<NON_REF>	.	.	END=1195111	GT:DP:GQ:MIN_DP:PL	0/0:2:6:2:0,6,78
I	1195600	.	A	<NON_REF>	.	.	END=1195600	GT:DP:GQ:MIN_DP:PL	0/0:0:0:0:0,0,0
I	1196150	.	G	<NON_REF>	.	.	END=1196150	GT:DP:GQ:MIN_DP:PL	0/0:1:3:1:0,3,39
I	1196327	.	A	<NON_REF>	.	.	END=1196327	GT:DP:GQ:MIN_DP:PL	0/0:1:3:1:0,3,39
I	1196353	.	A	<NON_REF>	.	.	END=1196353	GT:DP:GQ:MIN_DP:PL	0/0:0:0:0:0,0,0
I	1196374	.	A	<NON_REF>	.	.	END=1196375	GT:DP:GQ:MIN_DP:PL	0/0:0:0:0:0,0,0
I	1196387	.	T	<NON_REF>	.	.	END=1196387	GT:DP:GQ:MIN_DP:PL	0/0:0:0:0:0,0,0
I	1196516	.	C	<NON_REF>	.	.	END=1196516	GT:DP:GQ:MIN_DP:PL	0/0:1:3:1:0,3,39
I	1196555	.	G	<NON_REF>	.	.	END=1196555	GT:DP:GQ:MIN_DP:PL	0/0:0:0:0:0,0,0
I	1196724	.	T	<NON_REF>	.	.	END=1196724	GT:DP:GQ:MIN_DP:PL	0/0:1:3:1:0,3,16
I	1196765	.	A	<NON_REF>	.	.	END=1196765	GT:DP:GQ:MIN_DP:PL	0/0:1:3:1:0,3,39
I	1197031	.	C	<NON_REF>	.	.	END=1197031	GT:DP:GQ:MIN_DP:PL	0/0:0:0:0:0,0,0
I	1197141	.	G	<NON_REF>	.	.	END=1197141	GT:DP:GQ:MIN_DP:PL	0/0:4:0:4:0,0,0
I	1197411	.	C	<NON_REF>	.	.	END=1197411	GT:DP:GQ:MIN_DP:PL	0/0:5:12:5:0,12,180
I	1197603	.	A	<NON_REF>	.	.	END=1197603	GT:DP:GQ:MIN_DP:PL	0/0:3:9:3:0,9,94
I	1197673	.	C	<NON_REF>	.	.	END=1197673	GT:DP:GQ:MIN_DP:PL	0/0:2:6:2:0,6,55
I	1197811	.	A	<NON_REF>	.	.	END=1197811	GT:DP:GQ:MIN_DP:PL	0/0:9:24:9:0,24,360
I	1197824	.	A	<NON_REF>	.	.	END=1197825	GT:DP:GQ:MIN_DP:PL	0/0:11:18:11:0,18,270
I	1197861	.	C	<NON_REF>	.	.	END=1197862	GT:DP:GQ:MIN_DP:PL	0/0:7:9:7:0,9,135
I	1197869	.	T	<NON_REF>	.	.	END=1197869	GT:DP:GQ:MIN_DP:PL	0/0:3:9:3:0,9,108
I	1197873	.	G	<NON_REF>	.	.	END=1197873	GT:DP:GQ:MIN_DP:PL	0/0:3:9:3:0,9,116
I	1197904	.	C	<NON_REF>	.	.	END=1197904	GT:DP:GQ:MIN_DP:PL	0/0:1:3:1:0,3,39
I	1197944	.	A	<NON_REF>	.	.	END=1197944	GT:DP:GQ:MIN_DP:PL	0/0:5:15:5:0,15,194
I	1197951	.	C	<NON_REF>	.	.	END=1197951	GT:DP:GQ:MIN_DP:PL	0/0:5:15:5:0,15,194
I	1197955	.	G	<NON_REF>	.	.	END=1197956	GT:DP:GQ:MIN_DP:PL	0/0:6:15:6:0,15,225
I	1197958	.	C	<NON_REF>	.	.	END=1197958	GT:DP:GQ:MIN_DP:PL	0/0:6:15:6:0,15,225
I	1197962	.	C	<NON_REF>	.	.	END=1197962	GT:DP:GQ:MIN_DP:PL	0/0:6:15:6:0,15,225
I	1198025	.	T	<NON_REF>	.	.	END=1198025	GT:DP:GQ:MIN_DP:PL	0/0:7:9:7:0,9,135
I	1198029	.	C	<NON_REF>	.	.	END=1198029	GT:DP:GQ:MIN_DP:PL	0/0:6:12:6:0,12,180
I	1198167	.	T	<NON_REF>	.	.	END=1198167	GT:DP:GQ:MIN_DP:PL	0/0:3:9:3:0,9,116
I	1198242	.	C	<NON_REF>	.	.	END=1198243	GT:DP:GQ:MIN_DP:PL	0/0:9:27:9:0,27,349
I	1198250	.	G	<NON_REF>	.	.	END=1198250	GT:DP:GQ:MIN_DP:PL	0/0:10:30:10:0,30,388
I	1198254	.	A	<NON_REF>	.	.	END=1198254	GT:DP:GQ:MIN_DP:PL	0/0:10:30:10:0,30,388
I	1198261	.	G	<NON_REF>	.	.	END=1198261	GT:DP:GQ:MIN_DP:PL	0/0:14:30:14:0,30,450
I	1198266	.	A	<NON_REF>	.	.	END=1198266	GT:DP:GQ:MIN_DP:PL	0/0:18:33:18:0,33,495
I	1198281	.	T	<NON_REF>	.	.	END=1198281	GT:DP:GQ:MIN_DP:PL	0/0:15:39:15:0,39,585
I	1198292	.	C	<NON_REF>	.	.	END=1198292	GT:DP:GQ:MIN_DP:PL	0/0:13:36:13:0,36,540
I	1199492	.	A	<NON_REF>	.	.	END=1199492	GT:DP:GQ:MIN_DP:PL	0/0:5:15:5:0,15,194
I	1200512	.	T	<NON_REF>	.	.	END=1200512	GT:DP:GQ:MIN_DP:PL	0/0:5:15:5:0,15,194
I	1200515	.	A	<NON_REF>	.	.	END=1200515	GT:DP:GQ:MIN_DP:PL	0/0:5:6:5:0,6,90
I	1200961	.	A	<NON_REF>	.	.	END=1200961	GT:DP:GQ:MIN_DP:PL	0/0:0:0:0:0,0,0
I	1200973	.	T	<NON_REF>	.	.	END=1200973	GT:DP:GQ:MIN_DP:PL	0/0:0:0:0:0,0,0
I	1201062	.	A	<NON_REF>	.	.	END=1201062	GT:DP:GQ:MIN_DP:PL	0/0:2:6:2:0,6,78
I	1201075	.	T	<NON_REF>	.	.	END=1201075	GT:DP:GQ:MIN_DP:PL	0/0:3:9:3:0,9,72
I	1201395	.	G	<NON_REF>	.	.	END=1201395	GT:DP:GQ:MIN_DP:PL	0/0:4:12:4:0,12,155
I	1201525	.	G	<NON_REF>	.	.	END=1201525	GT:DP:GQ:MIN_DP:PL	0/0:4:9:4:0,9,135
I	1201796	.	G	<NON_REF>	.	.	END=1201796	GT:DP:GQ:MIN_DP:PL	0/0:4:9:4:0,9,135
I	1201852	.	G	<NON_REF>	.	.	END=1201852	GT:DP:GQ:MIN_DP:PL	0/0:1:0:1:0,0,0
I	1202077	.	A	<NON_REF>	.	.	END=1202077	GT:DP:GQ:MIN_DP:PL	0/0:3:9:3:0,9,116
I	1202184	.	T	<NON_REF>	.	.	END=1202184	GT:DP:GQ:MIN_DP:PL	0/0:4:12:4:0,12,155
I	1202305	.	T	<NON_REF>	.	.	END=1202305	GT:DP:GQ:MIN_DP:PL	0/0:9:21:9:0,21,315
I	1202310	.	G	<NON_REF>	.	.	END=1202310	GT:DP:GQ:MIN_DP:PL	0/0:8:21:8:0,21,315
I	1202319	.	T	<NON_REF>	.	.	END=1202319	GT:DP:GQ:MIN_DP:PL	0/0:7:18:7:0,18,270
I	1202323	.	T	<NON_REF>	.	.	END=1202323	GT:DP:GQ:MIN_DP:PL	0/0:7:18:7:0,18,270
I	1202327	.	T	<NON_REF>	.	.	END=1202327	GT:DP:GQ:MIN_DP:PL	0/0:7:21:7:0,21,271
I	1202352	.	G	<NON_REF>	.	.	END=1202352	GT:DP:GQ:MIN_DP:PL	0/0:6:6:6:0,6,90
I	1202451	.	T	<NON_REF>	.	.	END=1202451	GT:DP:GQ:MIN_DP:PL	0/0:7:21:7:0,21,241
I	1202653	.	G	<NON_REF>	.	.	END=1202653	GT:DP:GQ:MIN_DP:PL	0/0:1:0:1:0,0,0
I	1202711	.	A	<NON_REF>	.	.	END=1202711	GT:DP:GQ:MIN_DP:PL	0/0:1:3:1:0,3,39
I	1202790	.	A	<NON_REF>	.	.	END=1202790	GT:DP:GQ:MIN_DP:PL	0/0:4:12:4:0,12,155
I	1202809	.	A	<NON_REF>	.	.	END=1202809	GT:DP:GQ:MIN_DP:PL	0/0:4:3:4:0,3,45
I	1202851	.	C	<NON_REF>	.	.	END=1202851	GT:DP:GQ:MIN_DP:PL	0/0:5:15:5:0,15,194
I	1202883	.	C	<NON_REF>	.	.	END=1202883	GT:DP:GQ:MIN_DP:PL	0/0:6:15:6:0,15,225
I	1203709	.	A	<NON_REF>	.	.	END=1203709	GT:DP:GQ:MIN_DP:PL	0/0:4:12:4:0,12,147
I	1203711	.	C	<NON_REF>	.	.	END=1203711	GT:DP:GQ:MIN_DP:PL	0/0:4:0:4:0,0,100
I	1203881	.	T	<NON_REF>	.	.	END=1203881	GT:DP:GQ:MIN_DP:PL	0/0:3:9:3:0,9,108
I	1204036	.	A	<NON_REF>	.	.	END=1204036	GT:DP:GQ:MIN_DP:PL	0/0:6:0:6:0,0,155
I	1204184	.	A	<NON_REF>	.	.	END=1204184	GT:DP:GQ:MIN_DP:PL	0/0:8:21:8:0,21,315
I	1204230	.	T	<NON_REF>	.	.	END=1204230	GT:DP:GQ:MIN_DP:PL	0/0:7:12:7:0,12,180
I	1204324	.	T	<NON_REF>	.	.	END=1204324	GT:DP:GQ:MIN_DP:PL	0/0:1:3:1:0,3,16
I	1204449	.	T	<NON_REF>	.	.	END=1204449	GT:DP:GQ:MIN_DP:PL	0/0:1:3:1:0,3,39
I	1204539	.	T	<NON_REF>	.	.	END=1204539	GT:DP:GQ:MIN_DP:PL	0/0:4:12:4:0,12,133
I	1204668	.	C	<NON_REF>	.	.	END=1204668	GT:DP:GQ:MIN_DP:PL	0/0:1:3:1:0,3,39
I	1204811	.	G	<NON_REF>	.	.	END=1204811	GT:DP:GQ:MIN_DP:PL	0/0:7:21:7:0,21,227
I	1205040	.	A	<NON_REF>	.	.	END=1205040	GT:DP:GQ:MIN_DP:PL	0/0:0:0:0:0,0,0
I	1205061	.	G	<NON_REF>	.	.	END=1205061	GT:DP:GQ:MIN_DP:PL	0/0:1:3:1:0,3,39
I	1205485	.	T	<NON_REF>	.	.	END=1205485	GT:DP:GQ:MIN_DP:PL	0/0:4:9:4:0,9,135
I	1205520	.	T	<NON_REF>	.	.	END=1205520	GT:DP:GQ:MIN_DP:PL	0/0:3:0:3:0,0,47
I	1205644	.	A	<NON_REF>	.	.	END=1205644	GT:DP:GQ:MIN_DP:PL	0/0:17:30:17:0,30,450
I	1206016	.	G	<NON_REF>	.	.	END=1206016	GT:DP:GQ:MIN_DP:PL	0/0:4:12:4:0,12,155
I	1206229	.	G	<NON_REF>	.	.	END=1206229	GT:DP:GQ:MIN_DP:PL	0/0:3:9:3:0,9,116
I	1206240	.	T	<NON_REF>	.	.	END=1206240	GT:DP:GQ:MIN_DP:PL	0/0:3:3:3:0,3,45
I	1206271	.	G	GA,<NON_REF>	2.02	.	BaseQRankSum=0.431;ClippingRankSum=0.000;DP=6;ExcessHet=3.0103;MLEAC=1,0;MLEAF=0.500,0.00;MQRankSum=0.000;RAW_MQ=10584.00;ReadPosRankSum=-1.834	GT:AD:DP:GQ:PL:SB	0/1:4,2,0:6:35:35,0,90,47,96,143:2,2,0,2
I	1206282	.	A	<NON_REF>	.	.	END=1206282	GT:DP:GQ:MIN_DP:PL	0/0:7:21:7:0,21,271
I	1206304	.	G	<NON_REF>	.	.	END=1206304	GT:DP:GQ:MIN_DP:PL	0/0:5:12:5:0,12,180
I	1206419	.	C	<NON_REF>	.	.	END=1206419	GT:DP:GQ:MIN_DP:PL	0/0:2:6:2:0,6,55
I	1206545	.	C	<NON_REF>	.	.	END=1206545	GT:DP:GQ:MIN_DP:PL	0/0:2:6:2:0,6,70
I	1206698	.	A	<NON_REF>	.	.	END=1206698	GT:DP:GQ:MIN_DP:PL	0/0:5:15:5:0,15,194
I	1206709	.	G	<NON_REF>	.	.	END=1206710	GT:DP:GQ:MIN_DP:PL	0/0:6:18:6:0,18,233
I	1206811	.	A	<NON_REF>	.	.	END=1206811	GT:DP:GQ:MIN_DP:PL	0/0:3:9:3:0,9,116
I	1206932	.	T	<NON_REF>	.	.	END=1206932	GT:DP:GQ:MIN_DP:PL	0/0:0:0:0:0,0,0
I	1206981	.	C	<NON_REF>	.	.	END=1206981	GT:DP:GQ:MIN_DP:PL	0/0:15:36:15:0,36,540
I	1207016	.	A	<NON_REF>	.	.	END=1207016	GT:DP:GQ:MIN_DP:PL	0/0:19:36:19:0,36,540
I	1207078	.	A	<NON_REF>	.	.	END=1207078	GT:DP:GQ:MIN_DP:PL	0/0:8:12:8:0,12,180
I	1207265	.	C	<NON_REF>	.	.	END=1207265	GT:DP:GQ:MIN_DP:PL	0/0:7:18:7:0,18,270
I	1207965	.	C	<NON_REF>	.	.	END=1207965	GT:DP:GQ:MIN_DP:PL	0/0:0:0:0:0,0,0
I	1207975	.	G	<NON_REF>	.	.	END=1207975	GT:DP:GQ:MIN_DP:PL	0/0:1:3:1:0,3,39
I	1208109	.	G	<NON_REF>	.	.	END=1208109	GT:DP:GQ:MIN_DP:PL	0/0:2:3:2:0,3,45
I	1208330	.	A	<NON_REF>	.	.	END=1208330	GT:DP:GQ:MIN_DP:PL	0/0:1:0:1:0,0,0
I	1208428	.	A	<NON_REF>	.	.	END=1208428	GT:DP:GQ:MIN_DP:PL	0/0:2:3:2:0,3,45
I	1208563	.	T	<NON_REF>	.	.	END=1208563	GT:DP:GQ:MIN_DP:PL	0/0:7:21:7:0,21,271
I	1208758	.	T	<NON_REF>	.	.	END=1208759	GT:DP:GQ:MIN_DP:PL	0/0:0:0:0:0,0,0
I	1208812	.	G	<NON_REF>	.	.	END=1208812	GT:DP:GQ:MIN_DP:PL	0/0:1:0:1:0,0,0
I	1209001	.	T	<NON_REF>	.	.	END=1209001	GT:DP:GQ:MIN_DP:PL	0/0:0:0:0:0,0,0
I	1210929	.	C	<NON_REF>	.	.	END=1210929	GT:DP:GQ:MIN_DP:PL	0/0:11:30:11:0,30,450
I	1211012	.	G	<NON_REF>	.	.	END=1211012	GT:DP:GQ:MIN_DP:PL	0/0:2:0:2:0,0,0
I	1211117	.	A	<NON_REF>	.	.	END=1211117	GT:DP:GQ:MIN_DP:PL	0/0:10:24:10:0,24,360
I	1211152	.	T	<NON_REF>	.	.	END=1211152	GT:DP:GQ:MIN_DP:PL	0/0:9:27:9:0,27,349
I	1211375	.	A	<NON_REF>	.	.	END=1211375	GT:DP:GQ:MIN_DP:PL	0/0:2:6:2:0,6,78
I	1211386	.	A	<NON_REF>	.	.	END=1211386	GT:DP:GQ:MIN_DP:PL	0/0:3:9:3:0,9,116
I	1211628	.	G	<NON_REF>	.	.	END=1211628	GT:DP:GQ:MIN_DP:PL	0/0:6:15:6:0,15,225
I	1211680	.	G	<NON_REF>	.	.	END=1211680	GT:DP:GQ:MIN_DP:PL	0/0:1:3:1:0,3,16
I	1211695	.	G	<NON_REF>	.	.	END=1211695	GT:DP:GQ:MIN_DP:PL	0/0:0:0:0:0,0,0
I	1211811	.	A	<NON_REF>	.	.	END=1211811	GT:DP:GQ:MIN_DP:PL	0/0:4:6:4:0,6,90
I	1211817	.	A	<NON_REF>	.	.	END=1211817	GT:DP:GQ:MIN_DP:PL	0/0:3:6:3:0,6,90
I	1211823	.	T	<NON_REF>	.	.	END=1211823	GT:DP:GQ:MIN_DP:PL	0/0:3:9:3:0,9,116
I	1211825	.	C	<NON_REF>	.	.	END=1211825	GT:DP:GQ:MIN_DP:PL	0/0:3:6:3:0,6,90
I	1211827	.	T	<NON_REF>	.	.	END=1211827	GT:DP:GQ:MIN_DP:PL	0/0:4:0:4:0,0,70
I	1211832	.	A	<NON_REF>	.	.	END=1211832	GT:DP:GQ:MIN_DP:PL	0/0:4:9:4:0,9,135
I	1212302	.	G	<NON_REF>	.	.	END=1212302	GT:DP:GQ:MIN_DP:PL	0/0:1:3:1:0,3,39
I	1212677	.	T	<NON_REF>	.	.	END=1212677	GT:DP:GQ:MIN_DP:PL	0/0:8:18:8:0,18,270
I	1212725	.	T	<NON_REF>	.	.	END=1212725	GT:DP:GQ:MIN_DP:PL	0/0:18:42:18:0,42,630
I	1212779	.	A	<NON_REF>	.	.	END=1212779	GT:DP:GQ:MIN_DP:PL	0/0:3:9:3:0,9,108
I	1212845	.	A	<NON_REF>	.	.	END=1212845	GT:DP:GQ:MIN_DP:PL	0/0:3:3:3:0,3,45
I	1212847	.	C	<NON_REF>	.	.	END=1212847	GT:DP:GQ:MIN_DP:PL	0/0:4:6:4:0,6,90
I	1212856	.	A	<NON_REF>	.	.	END=1212856	GT:DP:GQ:MIN_DP:PL	0/0:2:6:2:0,6,78
I	1212860	.	A	<NON_REF>	.	.	END=1212860	GT:DP:GQ:MIN_DP:PL	0/0:2:6:2:0,6,78
I	1212864	.	A	<NON_REF>	.	.	END=1212864	GT:DP:GQ:MIN_DP:PL	0/0:2:6:2:0,6,70
I	1213392	.	C	<NON_REF>	.	.	END=1213392	GT:DP:GQ:MIN_DP:PL	0/0:3:9:3:0,9,116
I	1213429	.	C	<NON_REF>	.	.	END=1213429	GT:DP:GQ:MIN_DP:PL	0/0:6:18:6:0,18,233
I	1213449	.	C	<NON_REF>	.	.	END=1213449	GT:DP:GQ:MIN_DP:PL	0/0:5:6:5:0,6,90
I	1213453	.	T	<NON_REF>	.	.	END=1213453	GT:DP:GQ:MIN_DP:PL	0/0:5:3:5:0,3,45
I	1213469	.	C	<NON_REF>	.	.	END=1213469	GT:DP:GQ:MIN_DP:PL	0/0:7:18:7:0,18,270
I	1213532	.	T	<NON_REF>	.	.	END=1213532	GT:DP:GQ:MIN_DP:PL	0/0:10:30:10:0,30,388
I	1213535	.	C	<NON_REF>	.	.	END=1213535	GT:DP:GQ:MIN_DP:PL	0/0:10:30:10:0,30,388
I	1213538	.	T	<NON_REF>	.	.	END=1213538	GT:DP:GQ:MIN_DP:PL	0/0:10:27:10:0,27,405
I	1213545	.	G	<NON_REF>	.	.	END=1213545	GT:DP:GQ:MIN_DP:PL	0/0:11:30:11:0,30,450
I	1213548	.	T	<NON_REF>	.	.	END=1213548	GT:DP:GQ:MIN_DP:PL	0/0:12:30:12:0,30,450
I	1213628	.	T	<NON_REF>	.	.	END=1213628	GT:DP:GQ:MIN_DP:PL	0/0:7:15:7:0,15,225
I	1213636	.	C	<NON_REF>	.	.	END=1213636	GT:DP:GQ:MIN_DP:PL	0/0:7:18:7:0,18,270
I	1213686	.	G	<NON_REF>	.	.	END=1213686	GT:DP:GQ:MIN_DP:PL	0/0:4:12:4:0,12,155
I	1213698	.	A	<NON_REF>	.	.	END=1213698	GT:DP:GQ:MIN_DP:PL	0/0:5:12:5:0,12,180
I	1213702	.	C	<NON_REF>	.	.	END=1213702	GT:DP:GQ:MIN_DP:PL	0/0:5:12:5:0,12,180
I	1213822	.	A	<NON_REF>	.	.	END=1213822	GT:DP:GQ:MIN_DP:PL	0/0:8:18:8:0,18,270
I	1213969	.	T	<NON_REF>	.	.	END=1213969	GT:DP:GQ:MIN_DP:PL	0/0:6:12:6:0,12,180
I	1214001	.	G	<NON_REF>	.	.	END=1214001	GT:DP:GQ:MIN_DP:PL	0/0:2:3:2:0,3,45
I	1214006	.	A	<NON_REF>	.	.	END=1214006	GT:DP:GQ:MIN_DP:PL	0/0:1:3:1:0,3,39
I	1214009	.	A	<NON_REF>	.	.	END=1214009	GT:DP:GQ:MIN_DP:PL	0/0:1:3:1:0,3,39
I	1214351	.	G	<NON_REF>	.	.	END=1214351	GT:DP:GQ:MIN_DP:PL	0/0:2:3:2:0,3,45
I	1214486	.	A	<NON_REF>	.	.	END=1214486	GT:DP:GQ:MIN_DP:PL	0/0:3:9:3:0,9,94
I	1214497	.	C	<NON_REF>	.	.	END=1214497	GT:DP:GQ:MIN_DP:PL	0/0:3:9:3:0,9,94
I	1214839	.	T	<NON_REF>	.	.	END=1214839	GT:DP:GQ:MIN_DP:PL	0/0:14:33:14:0,33,495
I	1214862	.	G	<NON_REF>	.	.	END=1214862	GT:DP:GQ:MIN_DP:PL	0/0:10:24:10:0,24,360
I	1214896	.	A	<NON_REF>	.	.	END=1214896	GT:DP:GQ:MIN_DP:PL	0/0:3:3:3:0,3,45
I	1214996	.	G	<NON_REF>	.	.	END=1214996	GT:DP:GQ:MIN_DP:PL	0/0:7:18:7:0,18,270
I	1215001	.	C	<NON_REF>	.	.	END=1215001	GT:DP:GQ:MIN_DP:PL	0/0:7:12:7:0,12,180
I	1215003	.	T	<NON_REF>	.	.	END=1215003	GT:DP:GQ:MIN_DP:PL	0/0:7:12:7:0,12,180
I	1215009	.	T	<NON_REF>	.	.	END=1215009	GT:DP:GQ:MIN_DP:PL	0/0:7:15:7:0,15,225
I	1215020	.	T	<NON_REF>	.	.	END=1215020	GT:DP:GQ:MIN_DP:PL	0/0:6:9:6:0,9,135
I	1215292	.	A	<NON_REF>	.	.	END=1215292	GT:DP:GQ:MIN_DP:PL	0/0:6:18:6:0,18,225
I	1216115	.	C	<NON_REF>	.	.	END=1216115	GT:DP:GQ:MIN_DP:PL	0/0:11:9:11:0,9,135
I	1216143	.	A	<NON_REF>	.	.	END=1216143	GT:DP:GQ:MIN_DP:PL	0/0:4:12:4:0,12,147
I	1216150	.	A	<NON_REF>	.	.	END=1216150	GT:DP:GQ:MIN_DP:PL	0/0:4:9:4:0,9,135
I	1216282	.	C	<NON_REF>	.	.	END=1216282	GT:DP:GQ:MIN_DP:PL	0/0:14:36:14:0,36,540
I	1216328	.	C	<NON_REF>	.	.	END=1216328	GT:DP:GQ:MIN_DP:PL	0/0:9:12:9:0,12,180
I	1216578	.	G	<NON_REF>	.	.	END=1216578	GT:DP:GQ:MIN_DP:PL	0/0:1:3:1:0,3,39
I	1216636	.	T	<NON_REF>	.	.	END=1216636	GT:DP:GQ:MIN_DP:PL	0/0:5:12:5:0,12,180
I	1216641	.	G	<NON_REF>	.	.	END=1216641	GT:DP:GQ:MIN_DP:PL	0/0:5:15:5:0,15,194
I	1216692	.	C	<NON_REF>	.	.	END=1216692	GT:DP:GQ:MIN_DP:PL	0/0:2:3:2:0,3,45
I	1216723	.	C	<NON_REF>	.	.	END=1216723	GT:DP:GQ:MIN_DP:PL	0/0:7:21:7:0,21,263
I	1216735	.	T	<NON_REF>	.	.	END=1216735	GT:DP:GQ:MIN_DP:PL	0/0:7:21:7:0,21,271
I	1216755	.	T	<NON_REF>	.	.	END=1216755	GT:DP:GQ:MIN_DP:PL	0/0:6:9:6:0,9,135
I	1216759	.	T	<NON_REF>	.	.	END=1216759	GT:DP:GQ:MIN_DP:PL	0/0:5:9:5:0,9,135
I	1216765	.	G	<NON_REF>	.	.	END=1216765	GT:DP:GQ:MIN_DP:PL	0/0:4:9:4:0,9,135
I	1216900	.	A	<NON_REF>	.	.	END=1216900	GT:DP:GQ:MIN_DP:PL	0/0:3:6:3:0,6,90
I	1216944	.	T	<NON_REF>	.	.	END=1216944	GT:DP:GQ:MIN_DP:PL	0/0:14:42:14:0,42,543
I	1216950	.	G	<NON_REF>	.	.	END=1216950	GT:DP:GQ:MIN_DP:PL	0/0:14:42:14:0,42,520
I	1217041	.	C	<NON_REF>	.	.	END=1217041	GT:DP:GQ:MIN_DP:PL	0/0:2:6:2:0,6,55
I	1217053	.	C	<NON_REF>	.	.	END=1217053	GT:DP:GQ:MIN_DP:PL	0/0:5:12:5:0,12,180
I	1217075	.	A	<NON_REF>	.	.	END=1217075	GT:DP:GQ:MIN_DP:PL	0/0:4:9:4:0,9,135
I	1217128	.	T	<NON_REF>	.	.	END=1217128	GT:DP:GQ:MIN_DP:PL	0/0:9:27:9:0,27,327
I	1217300	.	C	<NON_REF>	.	.	END=1217300	GT:DP:GQ:MIN_DP:PL	0/0:6:18:6:0,18,233
I	1217367	.	G	<NON_REF>	.	.	END=1217367	GT:DP:GQ:MIN_DP:PL	0/0:10:24:10:0,24,360
I	1217444	.	T	<NON_REF>	.	.	END=1217444	GT:DP:GQ:MIN_DP:PL	0/0:9:27:9:0,27,321
I	1217564	.	A	<NON_REF>	.	.	END=1217564	GT:DP:GQ:MIN_DP:PL	0/0:18:54:18:0,54,676
I	1217624	.	T	<NON_REF>	.	.	END=1217624	GT:DP:GQ:MIN_DP:PL	0/0:6:9:6:0,9,135
I	1217640	.	C	<NON_REF>	.	.	END=1217640	GT:DP:GQ:MIN_DP:PL	0/0:5:9:5:0,9,135
I	1217643	.	T	<NON_REF>	.	.	END=1217643	GT:DP:GQ:MIN_DP:PL	0/0:4:12:4:0,12,133
I	1217652	.	T	<NON_REF>	.	.	END=1217652	GT:DP:GQ:MIN_DP:PL	0/0:8:21:8:0,21,315
I	1217679	.	A	<NON_REF>	.	.	END=1217679	GT:DP:GQ:MIN_DP:PL	0/0:11:27:11:0,27,405
I	1217682	.	T	<NON_REF>	.	.	END=1217682	GT:DP:GQ:MIN_DP:PL	0/0:11:27:11:0,27,405
I	1217692	.	T	<NON_REF>	.	.	END=1217692	GT:DP:GQ:MIN_DP:PL	0/0:11:15:11:0,15,225
I	1217745	.	G	<NON_REF>	.	.	END=1217745	GT:DP:GQ:MIN_DP:PL	0/0:7:21:7:0,21,271
I	1217794	.	T	<NON_REF>	.	.	END=1217794	GT:DP:GQ:MIN_DP:PL	0/0:14:33:14:0,33,495
I	1217798	.	G	<NON_REF>	.	.	END=1217798	GT:DP:GQ:MIN_DP:PL	0/0:13:33:13:0,33,495
I	1217850	.	C	<NON_REF>	.	.	END=1217850	GT:DP:GQ:MIN_DP:PL	0/0:3:3:3:0,3,45
I	1217909	.	G	<NON_REF>	.	.	END=1217909	GT:DP:GQ:MIN_DP:PL	0/0:9:18:9:0,18,270
I	1217961	.	T	<NON_REF>	.	.	END=1217961	GT:DP:GQ:MIN_DP:PL	0/0:3:6:3:0,6,90
I	1217986	.	T	<NON_REF>	.	.	END=1217986	GT:DP:GQ:MIN_DP:PL	0/0:6:18:6:0,18,233
I	1218077	.	T	<NON_REF>	.	.	END=1218077	GT:DP:GQ:MIN_DP:PL	0/0:3:9:3:0,9,116
I	1218093	.	G	<NON_REF>	.	.	END=1218093	GT:DP:GQ:MIN_DP:PL	0/0:4:3:4:0,3,45
I	1218127	.	C	<NON_REF>	.	.	END=1218127	GT:DP:GQ:MIN_DP:PL	0/0:6:18:6:0,18,225
I	1218194	.	A	<NON_REF>	.	.	END=1218194	GT:DP:GQ:MIN_DP:PL	0/0:7:21:7:0,21,271
I	1218203	.	C	<NON_REF>	.	.	END=1218203	GT:DP:GQ:MIN_DP:PL	0/0:8:24:8:0,24,288
I	1218205	.	T	<NON_REF>	.	.	END=1218205	GT:DP:GQ:MIN_DP:PL	0/0:8:24:8:0,24,310
I	1218248	.	G	<NON_REF>	.	.	END=1218248	GT:DP:GQ:MIN_DP:PL	0/0:7:18:7:0,18,270
I	1218345	.	G	<NON_REF>	.	.	END=1218345	GT:DP:GQ:MIN_DP:PL	0/0:11:30:11:0,30,450
I	1218450	.	T	<NON_REF>	.	.	END=1218450	GT:DP:GQ:MIN_DP:PL	0/0:7:21:7:0,21,271
I	1218485	.	A	<NON_REF>	.	.	END=1218485	GT:DP:GQ:MIN_DP:PL	0/0:9:12:9:0,12,180
I	1218583	.	C	<NON_REF>	.	.	END=1218583	GT:DP:GQ:MIN_DP:PL	0/0:9:15:9:0,15,225
I	1218698	.	T	<NON_REF>	.	.	END=1218698	GT:DP:GQ:MIN_DP:PL	0/0:9:27:9:0,27,341
I	1218734	.	G	<NON_REF>	.	.	END=1218734	GT:DP:GQ:MIN_DP:PL	0/0:5:15:5:0,15,172
I	1218786	.	A	<NON_REF>	.	.	END=1218786	GT:DP:GQ:MIN_DP:PL	0/0:4:12:4:0,12,133
I	1219291	.	A	<NON_REF>	.	.	END=1219291	GT:DP:GQ:MIN_DP:PL	0/0:4:6:4:0,6,90
I	1219402	.	C	<NON_REF>	.	.	END=1219402	GT:DP:GQ:MIN_DP:PL	0/0:5:15:5:0,15,194
I	1219424	.	G	<NON_REF>	.	.	END=1219424	GT:DP:GQ:MIN_DP:PL	0/0:4:6:4:0,6,90
I	1219544	.	C	<NON_REF>	.	.	END=1219544	GT:DP:GQ:MIN_DP:PL	0/0:5:12:5:0,12,180
I	1219556	.	C	<NON_REF>	.	.	END=1219556	GT:DP:GQ:MIN_DP:PL	0/0:7:18:7:0,18,270
I	1220107	.	T	<NON_REF>	.	.	END=1220107	GT:DP:GQ:MIN_DP:PL	0/0:6:18:6:0,18,233
I	1220115	.	A	<NON_REF>	.	.	END=1220115	GT:DP:GQ:MIN_DP:PL	0/0:6:15:6:0,15,225
I	1220130	.	T	<NON_REF>	.	.	END=1220130	GT:DP:GQ:MIN_DP:PL	0/0:5:15:5:0,15,172
I	1220181	.	C	<NON_REF>	.	.	END=1220181	GT:DP:GQ:MIN_DP:PL	0/0:9:18:9:0,18,270
I	1220187	.	C	<NON_REF>	.	.	END=1220187	GT:DP:GQ:MIN_DP:PL	0/0:12:21:12:0,21,315
I	1220198	.	G	<NON_REF>	.	.	END=1220198	GT:DP:GQ:MIN_DP:PL	0/0:6:12:6:0,12,180
I	1220214	.	C	<NON_REF>	.	.	END=1220214	GT:DP:GQ:MIN_DP:PL	0/0:4:12:4:0,12,133
I	1220216	.	T	<NON_REF>	.	.	END=1220216	GT:DP:GQ:MIN_DP:PL	0/0:4:12:4:0,12,155
I	1220252	.	A	<NON_REF>	.	.	END=1220252	GT:DP:GQ:MIN_DP:PL	0/0:2:6:2:0,6,78
I	1220311	.	A	<NON_REF>	.	.	END=1220311	GT:DP:GQ:MIN_DP:PL	0/0:5:15:5:0,15,194
I	1220316	.	A	<NON_REF>	.	.	END=1220316	GT:DP:GQ:MIN_DP:PL	0/0:5:3:5:0,3,45
I	1220410	.	A	<NON_REF>	.	.	END=1220410	GT:DP:GQ:MIN_DP:PL	0/0:8:21:8:0,21,315
I	1220412	.	A	<NON_REF>	.	.	END=1220412	GT:DP:GQ:MIN_DP:PL	0/0:8:12:8:0,12,180
I	1220440	.	G	<NON_REF>	.	.	END=1220440	GT:DP:GQ:MIN_DP:PL	0/0:7:18:7:0,18,270
I	1220444	.	T	<NON_REF>	.	.	END=1220444	GT:DP:GQ:MIN_DP:PL	0/0:7:18:7:0,18,270
I	1220488	.	A	<NON_REF>	.	.	END=1220488	GT:DP:GQ:MIN_DP:PL	0/0:2:6:2:0,6,78
I	1220614	.	G	<NON_REF>	.	.	END=1220614	GT:DP:GQ:MIN_DP:PL	0/0:9:18:9:0,18,270
I	1220618	.	T	<NON_REF>	.	.	END=1220618	GT:DP:GQ:MIN_DP:PL	0/0:10:18:10:0,18,270
I	1220660	.	C	<NON_REF>	.	.	END=1220660	GT:DP:GQ:MIN_DP:PL	0/0:6:15:6:0,15,225
I	1220668	.	C	<NON_REF>	.	.	END=1220668	GT:DP:GQ:MIN_DP:PL	0/0:6:15:6:0,15,225
I	1220722	.	G	<NON_REF>	.	.	END=1220722	GT:DP:GQ:MIN_DP:PL	0/0:4:12:4:0,12,155
I	1220724	.	G	<NON_REF>	.	.	END=1220724	GT:DP:GQ:MIN_DP:PL	0/0:5:15:5:0,15,194
I	1220741	.	G	<NON_REF>	.	.	END=1220741	GT:DP:GQ:MIN_DP:PL	0/0:8:18:8:0,18,270
I	1220765	.	C	<NON_REF>	.	.	END=1220765	GT:DP:GQ:MIN_DP:PL	0/0:12:30:12:0,30,450
I	1220805	.	C	<NON_REF>	.	.	END=1220805	GT:DP:GQ:MIN_DP:PL	0/0:4:6:4:0,6,90
I	1220812	.	C	<NON_REF>	.	.	END=1220812	GT:DP:GQ:MIN_DP:PL	0/0:2:6:2:0,6,78
I	1220857	.	G	<NON_REF>	.	.	END=1220857	GT:DP:GQ:MIN_DP:PL	0/0:4:12:4:0,12,155
I	1220903	.	A	<NON_REF>	.	.	END=1220903	GT:DP:GQ:MIN_DP:PL	0/0:5:9:5:0,9,135
I	1221018	.	G	<NON_REF>	.	.	END=1221018	GT:DP:GQ:MIN_DP:PL	0/0:8:18:8:0,18,270
I	1221025	.	T	<NON_REF>	.	.	END=1221025	GT:DP:GQ:MIN_DP:PL	0/0:6:15:6:0,15,225
I	1221060	.	G	<NON_REF>	.	.	END=1221060	GT:DP:GQ:MIN_DP:PL	0/0:18:45:18:0,45,675
I	1221087	.	T	<NON_REF>	.	.	END=1221087	GT:DP:GQ:MIN_DP:PL	0/0:19:48:19:0,48,720
I	1221138	.	T	<NON_REF>	.	.	END=1221138	GT:DP:GQ:MIN_DP:PL	0/0:5:15:5:0,15,194
I	1221192	.	A	<NON_REF>	.	.	END=1221192	GT:DP:GQ:MIN_DP:PL	0/0:10:21:10:0,21,315
I	1221393	.	G	<NON_REF>	.	.	END=1221393	GT:DP:GQ:MIN_DP:PL	0/0:9:0:9:0,0,271
I	1221398	.	A	<NON_REF>	.	.	END=1221398	GT:DP:GQ:MIN_DP:PL	0/0:8:12:8:0,12,180
I	1221426	.	T	<NON_REF>	.	.	END=1221426	GT:DP:GQ:MIN_DP:PL	0/0:7:0:7:0,0,194
I	1221447	.	T	<NON_REF>	.	.	END=1221447	GT:DP:GQ:MIN_DP:PL	0/0:4:12:4:0,12,155
I	1221583	.	A	<NON_REF>	.	.	END=1221583	GT:DP:GQ:MIN_DP:PL	0/0:10:0:10:0,0,288
I	1221748	.	A	<NON_REF>	.	.	END=1221748	GT:DP:GQ:MIN_DP:PL	0/0:7:12:7:0,12,180
I	1221795	.	T	<NON_REF>	.	.	END=1221795	GT:DP:GQ:MIN_DP:PL	0/0:13:39:13:0,39,504
I	1221851	.	G	<NON_REF>	.	.	END=1221851	GT:DP:GQ:MIN_DP:PL	0/0:6:15:6:0,15,225
I	1222419	.	T	<NON_REF>	.	.	END=1222419	GT:DP:GQ:MIN_DP:PL	0/0:8:21:8:0,21,315
I	1222885	.	T	<NON_REF>	.	.	END=1222885	GT:DP:GQ:MIN_DP:PL	0/0:2:0:2:0,0,0
I	1223350	.	A	<NON_REF>	.	.	END=1223350	GT:DP:GQ:MIN_DP:PL	0/0:1:3:1:0,3,39
I	1226272	.	C	<NON_REF>	.	.	END=1226272	GT:DP:GQ:MIN_DP:PL	0/0:6:15:6:0,15,225
I	1226678	.	C	<NON_REF>	.	.	END=1226678	GT:DP:GQ:MIN_DP:PL	0/0:9:27:9:0,27,293
I	1227010	.	G	<NON_REF>	.	.	END=1227010	GT:DP:GQ:MIN_DP:PL	0/0:6:0:6:0,0,0
I	1227089	.	A	<NON_REF>	.	.	END=1227089	GT:DP:GQ:MIN_DP:PL	0/0:6:18:6:0,18,233
I	1227296	.	G	<NON_REF>	.	.	END=1227296	GT:DP:GQ:MIN_DP:PL	0/0:2:6:2:0,6,78
I	1228073	.	T	<NON_REF>	.	.	END=1228073	GT:DP:GQ:MIN_DP:PL	0/0:10:0:10:0,0,310
I	1229034	.	C	<NON_REF>	.	.	END=1229034	GT:DP:GQ:MIN_DP:PL	0/0:6:15:6:0,15,225
I	1230673	.	A	<NON_REF>	.	.	END=1230673	GT:DP:GQ:MIN_DP:PL	0/0:3:9:3:0,9,116
I	1230746	.	G	<NON_REF>	.	.	END=1230746	GT:DP:GQ:MIN_DP:PL	0/0:12:24:12:0,24,360
I	1230868	.	C	<NON_REF>	.	.	END=1230868	GT:DP:GQ:MIN_DP:PL	0/0:13:33:13:0,33,495
I	1230912	.	T	<NON_REF>	.	.	END=1230912	GT:DP:GQ:MIN_DP:PL	0/0:5:6:5:0,6,90
I	1231070	.	G	<NON_REF>	.	.	END=1231070	GT:DP:GQ:MIN_DP:PL	0/0:6:15:6:0,15,225
I	1231101	.	G	<NON_REF>	.	.	END=1231101	GT:DP:GQ:MIN_DP:PL	0/0:3:9:3:0,9,116
I	1231393	.	G	<NON_REF>	.	.	END=1231393	GT:DP:GQ:MIN_DP:PL	0/0:7:18:7:0,18,270
I	1231463	.	A	<NON_REF>	.	.	END=1231463	GT:DP:GQ:MIN_DP:PL	0/0:16:48:16:0,48,612
I	1231533	.	T	<NON_REF>	.	.	END=1231533	GT:DP:GQ:MIN_DP:PL	0/0:7:18:7:0,18,270
I	1232070	.	A	<NON_REF>	.	.	END=1232070	GT:DP:GQ:MIN_DP:PL	0/0:3:9:3:0,9,116
I	1232341	.	T	<NON_REF>	.	.	END=1232341	GT:DP:GQ:MIN_DP:PL	0/0:2:6:2:0,6,78
I	1233397	.	C	<NON_REF>	.	.	END=1233397	GT:DP:GQ:MIN_DP:PL	0/0:7:15:7:0,15,225
I	1233494	.	T	<NON_REF>	.	.	END=1233494	GT:DP:GQ:MIN_DP:PL	0/0:5:9:5:0,9,135
I	1233512	.	C	<NON_REF>	.	.	END=1233512	GT:DP:GQ:MIN_DP:PL	0/0:3:9:3:0,9,116
I	1233530	.	C	<NON_REF>	.	.	END=1233530	GT:DP:GQ:MIN_DP:PL	0/0:3:3:3:0,3,45
I	1233544	.	G	<NON_REF>	.	.	END=1233544	GT:DP:GQ:MIN_DP:PL	0/0:1:0:1:0,0,0
I	1233687	.	G	<NON_REF>	.	.	END=1233687	GT:DP:GQ:MIN_DP:PL	0/0:8:7:8:0,7,255
I	1233747	.	C	<NON_REF>	.	.	END=1233747	GT:DP:GQ:MIN_DP:PL	0/0:8:24:8:0,24,310
I	1233900	.	C	<NON_REF>	.	.	END=1233900	GT:DP:GQ:MIN_DP:PL	0/0:12:27:12:0,27,405
I	1233990	.	T	<NON_REF>	.	.	END=1233990	GT:DP:GQ:MIN_DP:PL	0/0:2:6:2:0,6,78
I	1233995	.	T	<NON_REF>	.	.	END=1233995	GT:DP:GQ:MIN_DP:PL	0/0:2:6:2:0,6,78
I	1234429	.	C	<NON_REF>	.	.	END=1234429	GT:DP:GQ:MIN_DP:PL	0/0:2:6:2:0,6,78
I	1234528	.	T	<NON_REF>	.	.	END=1234528	GT:DP:GQ:MIN_DP:PL	0/0:7:21:7:0,21,271
I	1234703	.	C	<NON_REF>	.	.	END=1234703	GT:DP:GQ:MIN_DP:PL	0/0:8:18:8:0,18,270
I	1234924	.	C	<NON_REF>	.	.	END=1234924	GT:DP:GQ:MIN_DP:PL	0/0:5:9:5:0,9,135
I	1235241	.	C	<NON_REF>	.	.	END=1235241	GT:DP:GQ:MIN_DP:PL	0/0:6:12:6:0,12,180
I	1235648	.	A	<NON_REF>	.	.	END=1235648	GT:DP:GQ:MIN_DP:PL	0/0:2:6:2:0,6,78
I	1235880	.	A	<NON_REF>	.	.	END=1235880	GT:DP:GQ:MIN_DP:PL	0/0:4:9:4:0,9,135
I	1236118	.	C	<NON_REF>	.	.	END=1236118	GT:DP:GQ:MIN_DP:PL	0/0:10:30:10:0,30,388
I	1237280	.	G	<NON_REF>	.	.	END=1237280	GT:DP:GQ:MIN_DP:PL	0/0:2:6:2:0,6,78
I	1237528	.	G	<NON_REF>	.	.	END=1237528	GT:DP:GQ:MIN_DP:PL	0/0:4:12:4:0,12,147
I	1237662	.	G	<NON_REF>	.	.	END=1237662	GT:DP:GQ:MIN_DP:PL	0/0:2:0:2:0,0,0
I	1238946	.	A	<NON_REF>	.	.	END=1238946	GT:DP:GQ:MIN_DP:PL	0/0:0:0:0:0,0,0
I	1239130	.	T	<NON_REF>	.	.	END=1239130	GT:DP:GQ:MIN_DP:PL	0/0:6:12:6:0,12,180
I	1239324	.	T	<NON_REF>	.	.	END=1239324	GT:DP:GQ:MIN_DP:PL	0/0:0:0:0:0,0,0
I	1239336	.	G	<NON_REF>	.	.	END=1239336	GT:DP:GQ:MIN_DP:PL	0/0:0:0:0:0,0,0
I	1239663	.	A	<NON_REF>	.	.	END=1239663	GT:DP:GQ:MIN_DP:PL	0/0:8:0:8:0,0,210
I	1239795	.	G	<NON_REF>	.	.	END=1239795	GT:DP:GQ:MIN_DP:PL	0/0:8:24:8:0,24,302
I	1239980	.	T	<NON_REF>	.	.	END=1239980	GT:DP:GQ:MIN_DP:PL	0/0:6:12:6:0,12,180
I	1240157	.	G	<NON_REF>	.	.	END=1240157	GT:DP:GQ:MIN_DP:PL	0/0:3:9:3:0,9,116
I	1240285	.	C	<NON_REF>	.	.	END=1240285	GT:DP:GQ:MIN_DP:PL	0/0:0:0:0:0,0,0
I	1240636	.	G	<NON_REF>	.	.	END=1240636	GT:DP:GQ:MIN_DP:PL	0/0:1:3:1:0,3,39
I	1240857	.	C	<NON_REF>	.	.	END=1240857	GT:DP:GQ:MIN_DP:PL	0/0:2:6:2:0,6,55
I	1240955	.	C	<NON_REF>	.	.	END=1240955	GT:DP:GQ:MIN_DP:PL	0/0:2:6:2:0,6,70
I	1240965	.	G	<NON_REF>	.	.	END=1240965	GT:DP:GQ:MIN_DP:PL	0/0:3:6:3:0,6,90
I	1241281	.	C	<NON_REF>	.	.	END=1241281	GT:DP:GQ:MIN_DP:PL	0/0:10:27:10:0,27,405
I	1242027	.	A	<NON_REF>	.	.	END=1242027	GT:DP:GQ:MIN_DP:PL	0/0:1:3:1:0,3,39
I	1242220	.	A	<NON_REF>	.	.	END=1242220	GT:DP:GQ:MIN_DP:PL	0/0:2:6:2:0,6,78
I	1242257	.	A	<NON_REF>	.	.	END=1242257	GT:DP:GQ:MIN_DP:PL	0/0:6:18:6:0,18,233
I	1242364	.	C	<NON_REF>	.	.	END=1242364	GT:DP:GQ:MIN_DP:PL	0/0:13:6:13:0,6,90
I	1242418	.	G	<NON_REF>	.	.	END=1242418	GT:DP:GQ:MIN_DP:PL	0/0:14:12:14:0,12,180
I	1242460	.	T	<NON_REF>	.	.	END=1242460	GT:DP:GQ:MIN_DP:PL	0/0:5:15:5:0,15,186
I	1242492	.	T	<NON_REF>	.	.	END=1242492	GT:DP:GQ:MIN_DP:PL	0/0:2:6:2:0,6,78
I	1242499	.	T	<NON_REF>	.	.	END=1242499	GT:DP:GQ:MIN_DP:PL	0/0:3:9:3:0,9,116
I	1242969	.	T	<NON_REF>	.	.	END=1242969	GT:DP:GQ:MIN_DP:PL	0/0:5:12:5:0,12,180
I	1243027	.	T	<NON_REF>	.	.	END=1243027	GT:DP:GQ:MIN_DP:PL	0/0:5:15:5:0,15,164
I	1243101	.	A	<NON_REF>	.	.	END=1243101	GT:DP:GQ:MIN_DP:PL	0/0:6:15:6:0,15,225
I	1243648	.	A	<NON_REF>	.	.	END=1243648	GT:DP:GQ:MIN_DP:PL	0/0:8:15:8:0,15,225
I	1243870	.	C	<NON_REF>	.	.	END=1243870	GT:DP:GQ:MIN_DP:PL	0/0:5:9:5:0,9,135
I	1244134	.	T	<NON_REF>	.	.	END=1244134	GT:DP:GQ:MIN_DP:PL	0/0:4:9:4:0,9,135
I	1244198	.	A	<NON_REF>	.	.	END=1244198	GT:DP:GQ:MIN_DP:PL	0/0:4:12:4:0,12,155
I	1244202	.	G	<NON_REF>	.	.	END=1244202	GT:DP:GQ:MIN_DP:PL	0/0:4:12:4:0,12,155
I	1244437	.	A	<NON_REF>	.	.	END=1244437	GT:DP:GQ:MIN_DP:PL	0/0:1:3:1:0,3,39
I	1244544	.	T	<NON_REF>	.	.	END=1244544	GT:DP:GQ:MIN_DP:PL	0/0:4:9:4:0,9,135
I	1244575	.	A	<NON_REF>	.	.	END=1244575	GT:DP:GQ:MIN_DP:PL	0/0:7:18:7:0,18,270
I	1244614	.	T	<NON_REF>	.	.	END=1244614	GT:DP:GQ:MIN_DP:PL	0/0:6:12:6:0,12,180
I	1245016	.	T	<NON_REF>	.	.	END=1245016	GT:DP:GQ:MIN_DP:PL	0/0:4:12:4:0,12,155
I	1245028	.	C	<NON_REF>	.	.	END=1245028	GT:DP:GQ:MIN_DP:PL	0/0:4:6:4:0,6,90
I	1245109	.	G	<NON_REF>	.	.	END=1245109	GT:DP:GQ:MIN_DP:PL	0/0:6:18:6:0,18,225
I	1245419	.	C	<NON_REF>	.	.	END=1245419	GT:DP:GQ:MIN_DP:PL	0/0:18:51:18:0,51,765
I	1245442	.	C	<NON_REF>	.	.	END=1245442	GT:DP:GQ:MIN_DP:PL	0/0:8:18:8:0,18,270
I	1245450	.	A	<NON_REF>	.	.	END=1245450	GT:DP:GQ:MIN_DP:PL	0/0:7:18:7:0,18,270
I	1245490	.	T	<NON_REF>	.	.	END=1245492	GT:DP:GQ:MIN_DP:PL	0/0:3:3:3:0,3,45
I	1245510	.	A	<NON_REF>	.	.	END=1245510	GT:DP:GQ:MIN_DP:PL	0/0:2:6:2:0,6,78
I	1245539	.	T	<NON_REF>	.	.	END=1245539	GT:DP:GQ:MIN_DP:PL	0/0:1:3:1:0,3,39
I	1245551	.	A	<NON_REF>	.	.	END=1245551	GT:DP:GQ:MIN_DP:PL	0/0:1:0:1:0,0,0
I	1245639	.	A	<NON_REF>	.	.	END=1245639	GT:DP:GQ:MIN_DP:PL	0/0:14:36:14:0,36,540
I	1245641	.	T	<NON_REF>	.	.	END=1245641	GT:DP:GQ:MIN_DP:PL	0/0:13:30:13:0,30,450
I	1245644	.	T	<NON_REF>	.	.	END=1245644	GT:DP:GQ:MIN_DP:PL	0/0:12:30:12:0,30,450
I	1245689	.	C	<NON_REF>	.	.	END=1245690	GT:DP:GQ:MIN_DP:PL	0/0:11:30:11:0,30,450
I	1245948	.	A	<NON_REF>	.	.	END=1245948	GT:DP:GQ:MIN_DP:PL	0/0:14:36:14:0,36,540
I	1246049	.	T	<NON_REF>	.	.	END=1246049	GT:DP:GQ:MIN_DP:PL	0/0:2:6:2:0,6,78
I	1246062	.	G	<NON_REF>	.	.	END=1246063	GT:DP:GQ:MIN_DP:PL	0/0:3:6:3:0,6,90
I	1246071	.	T	<NON_REF>	.	.	END=1246071	GT:DP:GQ:MIN_DP:PL	0/0:3:9:3:0,9,116
I	1246081	.	A	<NON_REF>	.	.	END=1246081	GT:DP:GQ:MIN_DP:PL	0/0:3:9:3:0,9,116
I	1246122	.	T	<NON_REF>	.	.	END=1246122	GT:DP:GQ:MIN_DP:PL	0/0:8:24:8:0,24,288
I	1246241	.	T	<NON_REF>	.	.	END=1246241	GT:DP:GQ:MIN_DP:PL	0/0:3:9:3:0,9,116
I	1246289	.	A	<NON_REF>	.	.	END=1246289	GT:DP:GQ:MIN_DP:PL	0/0:2:6:2:0,6,78
I	1246387	.	G	<NON_REF>	.	.	END=1246387	GT:DP:GQ:MIN_DP:PL	0/0:1:0:1:0,0,0
I	1247216	.	C	<NON_REF>	.	.	END=1247216	GT:DP:GQ:MIN_DP:PL	0/0:1:3:1:0,3,39
I	1247313	.	A	<NON_REF>	.	.	END=1247313	GT:DP:GQ:MIN_DP:PL	0/0:2:6:2:0,6,78
I	1247333	.	T	<NON_REF>	.	.	END=1247333	GT:DP:GQ:MIN_DP:PL	0/0:5:12:5:0,12,180
I	1247610	.	T	<NON_REF>	.	.	END=1247610	GT:DP:GQ:MIN_DP:PL	0/0:9:21:9:0,21,315
I	1247726	.	A	<NON_REF>	.	.	END=1247726	GT:DP:GQ:MIN_DP:PL	0/0:3:6:3:0,6,90
I	1247846	.	C	<NON_REF>	.	.	END=1247846	GT:DP:GQ:MIN_DP:PL	0/0:16:42:16:0,42,630
I	1248066	.	T	<NON_REF>	.	.	END=1248066	GT:DP:GQ:MIN_DP:PL	0/0:7:18:7:0,18,270
I	1248114	.	C	<NON_REF>	.	.	END=1248114	GT:DP:GQ:MIN_DP:PL	0/0:5:12:5:0,12,180
I	1248204	.	G	<NON_REF>	.	.	END=1248204	GT:DP:GQ:MIN_DP:PL	0/0:8:24:8:0,24,310
I	1248251	.	A	<NON_REF>	.	.	END=1248251	GT:DP:GQ:MIN_DP:PL	0/0:3:6:3:0,6,90
I	1248274	.	G	<NON_REF>	.	.	END=1248274	GT:DP:GQ:MIN_DP:PL	0/0:5:15:5:0,15,194
I	1248421	.	G	<NON_REF>	.	.	END=1248421	GT:DP:GQ:MIN_DP:PL	0/0:1:3:1:0,3,39
I	1248433	.	A	<NON_REF>	.	.	END=1248433	GT:DP:GQ:MIN_DP:PL	0/0:1:0:1:0,0,0
I	1248466	.	A	<NON_REF>	.	.	END=1248467	GT:DP:GQ:MIN_DP:PL	0/0:9:27:9:0,27,349
I	1248518	.	C	<NON_REF>	.	.	END=1248518	GT:DP:GQ:MIN_DP:PL	0/0:10:30:10:0,30,388
I	1248611	.	A	<NON_REF>	.	.	END=1248611	GT:DP:GQ:MIN_DP:PL	0/0:5:15:5:0,15,158
I	1248626	.	A	<NON_REF>	.	.	END=1248626	GT:DP:GQ:MIN_DP:PL	0/0:6:15:6:0,15,225
I	1248712	.	A	<NON_REF>	.	.	END=1248712	GT:DP:GQ:MIN_DP:PL	0/0:15:27:15:0,27,405
I	1248851	.	T	<NON_REF>	.	.	END=1248851	GT:DP:GQ:MIN_DP:PL	0/0:0:0:0:0,0,0
I	1249103	.	A	<NON_REF>	.	.	END=1249103	GT:DP:GQ:MIN_DP:PL	0/0:11:9:11:0,9,135
I	1249220	.	G	<NON_REF>	.	.	END=1249220	GT:DP:GQ:MIN_DP:PL	0/0:1:3:1:0,3,39
I	1249366	.	T	<NON_REF>	.	.	END=1249366	GT:DP:GQ:MIN_DP:PL	0/0:3:9:3:0,9,116
I	1249406	.	A	<NON_REF>	.	.	END=1249406	GT:DP:GQ:MIN_DP:PL	0/0:10:27:10:0,27,405
I	1249474	.	T	<NON_REF>	.	.	END=1249475	GT:DP:GQ:MIN_DP:PL	0/0:1:3:1:0,3,39
I	1249485	.	T	<NON_REF>	.	.	END=1249485	GT:DP:GQ:MIN_DP:PL	0/0:2:6:2:0,6,78
I	1249637	.	G	<NON_REF>	.	.	END=1249637	GT:DP:GQ:MIN_DP:PL	0/0:5:15:5:0,15,194
I	1249670	.	A	<NON_REF>	.	.	END=1249670	GT:DP:GQ:MIN_DP:PL	0/0:0:0:0:0,0,0
I	1249687	.	A	<NON_REF>	.	.	END=1249687	GT:DP:GQ:MIN_DP:PL	0/0:1:3:1:0,3,39
I	1249689	.	G	<NON_REF>	.	.	END=1249689	GT:DP:GQ:MIN_DP:PL	0/0:1:3:1:0,3,39
I	1249837	.	G	<NON_REF>	.	.	END=1249837	GT:DP:GQ:MIN_DP:PL	0/0:9:18:9:0,18,270
I	1249863	.	T	<NON_REF>	.	.	END=1249863	GT:DP:GQ:MIN_DP:PL	0/0:9:27:9:0,27,305
I	1249868	.	G	<NON_REF>	.	.	END=1249868	GT:DP:GQ:MIN_DP:PL	0/0:10:30:10:0,30,332
I	1249871	.	T	<NON_REF>	.	.	END=1249871	GT:DP:GQ:MIN_DP:PL	0/0:10:30:10:0,30,309
I	1249874	.	T	<NON_REF>	.	.	END=1249874	GT:DP:GQ:MIN_DP:PL	0/0:10:27:10:0,27,405
I	1249876	.	T	<NON_REF>	.	.	END=1249876	GT:DP:GQ:MIN_DP:PL	0/0:10:21:10:0,21,315
I	1249893	.	A	<NON_REF>	.	.	END=1249893	GT:DP:GQ:MIN_DP:PL	0/0:6:9:6:0,9,135
I	1249896	.	G	<NON_REF>	.	.	END=1249896	GT:DP:GQ:MIN_DP:PL	0/0:5:9:5:0,9,135
I	1249934	.	A	<NON_REF>	.	.	END=1249935	GT:DP:GQ:MIN_DP:PL	0/0:7:15:7:0,15,225
I	1250027	.	G	<NON_REF>	.	.	END=1250027	GT:DP:GQ:MIN_DP:PL	0/0:2:6:2:0,6,78
I	1250104	.	G	<NON_REF>	.	.	END=1250104	GT:DP:GQ:MIN_DP:PL	0/0:5:12:5:0,12,180
I	1250187	.	C	<NON_REF>	.	.	END=1250187	GT:DP:GQ:MIN_DP:PL	0/0:8:24:8:0,24,310
I	1250297	.	T	<NON_REF>	.	.	END=1250297	GT:DP:GQ:MIN_DP:PL	0/0:3:9:3:0,9,116
I	1250311	.	A	<NON_REF>	.	.	END=1250311	GT:DP:GQ:MIN_DP:PL	0/0:3:6:3:0,6,90
I	1250409	.	T	<NON_REF>	.	.	END=1250409	GT:DP:GQ:MIN_DP:PL	0/0:4:12:4:0,12,155
I	1250563	.	G	<NON_REF>	.	.	END=1250563	GT:DP:GQ:MIN_DP:PL	0/0:9:18:9:0,18,270
I	1250602	.	T	<NON_REF>	.	.	END=1250602	GT:DP:GQ:MIN_DP:PL	0/0:4:9:4:0,9,135
I	1250890	.	C	<NON_REF>	.	.	END=1250890	GT:DP:GQ:MIN_DP:PL	0/0:3:6:3:0,6,90
I	1250962	.	G	<NON_REF>	.	.	END=1250962	GT:DP:GQ:MIN_DP:PL	0/0:5:15:5:0,15,172
I	1251134	.	A	<NON_REF>	.	.	END=1251134	GT:DP:GQ:MIN_DP:PL	0/0:1:3:1:0,3,39
I	1251155	.	A	<NON_REF>	.	.	END=1251155	GT:DP:GQ:MIN_DP:PL	0/0:2:3:2:0,3,45
I	1251303	.	A	<NON_REF>	.	.	END=1251303	GT:DP:GQ:MIN_DP:PL	0/0:1:3:1:0,3,39
I	1251630	.	A	<NON_REF>	.	.	END=1251630	GT:DP:GQ:MIN_DP:PL	0/0:10:21:10:0,21,315
I	1251632	.	A	<NON_REF>	.	.	END=1251632	GT:DP:GQ:MIN_DP:PL	0/0:10:18:10:0,18,270
I	1251790	.	C	<NON_REF>	.	.	END=1251790	GT:DP:GQ:MIN_DP:PL	0/0:5:0:5:0,0,108
I	1251887	.	T	<NON_REF>	.	.	END=1251887	GT:DP:GQ:MIN_DP:PL	0/0:8:24:8:0,24,310
I	1251989	.	A	<NON_REF>	.	.	END=1251989	GT:DP:GQ:MIN_DP:PL	0/0:12:36:12:0,36,465
I	1252250	.	T	<NON_REF>	.	.	END=1252250	GT:DP:GQ:MIN_DP:PL	0/0:7:12:7:0,12,180
I	1252277	.	G	<NON_REF>	.	.	END=1252277	GT:DP:GQ:MIN_DP:PL	0/0:3:6:3:0,6,90
I	1252384	.	C	<NON_REF>	.	.	END=1252384	GT:DP:GQ:MIN_DP:PL	0/0:6:12:6:0,12,180
I	1252506	.	A	<NON_REF>	.	.	END=1252506	GT:DP:GQ:MIN_DP:PL	0/0:10:24:10:0,24,360
I	1252650	.	T	<NON_REF>	.	.	END=1252650	GT:DP:GQ:MIN_DP:PL	0/0:3:6:3:0,6,90
I	1252656	.	A	<NON_REF>	.	.	END=1252656	GT:DP:GQ:MIN_DP:PL	0/0:2:6:2:0,6,78
I	1252668	.	A	<NON_REF>	.	.	END=1252668	GT:DP:GQ:MIN_DP:PL	0/0:2:3:2:0,3,45
I	1252732	.	G	<NON_REF>	.	.	END=1252732	GT:DP:GQ:MIN_DP:PL	0/0:8:15:8:0,15,225
I	1252959	.	C	<NON_REF>	.	.	END=1252959	GT:DP:GQ:MIN_DP:PL	0/0:6:15:6:0,15,225
I	1253094	.	G	<NON_REF>	.	.	END=1253094	GT:DP:GQ:MIN_DP:PL	0/0:10:21:10:0,21,315
I	1253118	.	T	<NON_REF>	.	.	END=1253118	GT:DP:GQ:MIN_DP:PL	0/0:3:9:3:0,9,108
I	1253743	.	A	<NON_REF>	.	.	END=1253743	GT:DP:GQ:MIN_DP:PL	0/0:20:48:20:0,48,720
I	1254509	.	T	<NON_REF>	.	.	END=1254509	GT:DP:GQ:MIN_DP:PL	0/0:14:24:14:0,24,360
I	1255447	.	G	<NON_REF>	.	.	END=1255447	GT:DP:GQ:MIN_DP:PL	0/0:2:6:2:0,6,78
I	1256306	.	A	<NON_REF>	.	.	END=1256306	GT:DP:GQ:MIN_DP:PL	0/0:7:15:7:0,15,225
I	1256486	.	G	<NON_REF>	.	.	END=1256486	GT:DP:GQ:MIN_DP:PL	0/0:3:9:3:0,9,116
I	1256575	.	C	<NON_REF>	.	.	END=1256575	GT:DP:GQ:MIN_DP:PL	0/0:11:27:11:0,27,405
I	1257111	.	A	<NON_REF>	.	.	END=1257111	GT:DP:GQ:MIN_DP:PL	0/0:7:18:7:0,18,270
I	1257580	.	T	<NON_REF>	.	.	END=1257580	GT:DP:GQ:MIN_DP:PL	0/0:7:21:7:0,21,271
I	1257971	.	A	<NON_REF>	.	.	END=1257971	GT:DP:GQ:MIN_DP:PL	0/0:12:36:12:0,36,465
I	1258708	.	G	<NON_REF>	.	.	END=1258708	GT:DP:GQ:MIN_DP:PL	0/0:11:24:11:0,24,360
I	1259083	.	G	<NON_REF>	.	.	END=1259083	GT:DP:GQ:MIN_DP:PL	0/0:11:24:11:0,24,360
I	1259123	.	A	<NON_REF>	.	.	END=1259123	GT:DP:GQ:MIN_DP:PL	0/0:6:6:6:0,6,90
I	1259257	.	C	<NON_REF>	.	.	END=1259257	GT:DP:GQ:MIN_DP:PL	0/0:14:36:14:0,36,540
I	1259286	.	T	<NON_REF>	.	.	END=1259286	GT:DP:GQ:MIN_DP:PL	0/0:5:9:5:0,9,135
I	1259302	.	A	<NON_REF>	.	.	END=1259302	GT:DP:GQ:MIN_DP:PL	0/0:3:6:3:0,6,90
I	1259687	.	G	<NON_REF>	.	.	END=1259687	GT:DP:GQ:MIN_DP:PL	0/0:5:15:5:0,15,194
I	1259790	.	C	<NON_REF>	.	.	END=1259790	GT:DP:GQ:MIN_DP:PL	0/0:12:0:12:0,0,310
I	1259927	.	G	<NON_REF>	.	.	END=1259927	GT:DP:GQ:MIN_DP:PL	0/0:10:24:10:0,24,360
I	1259988	.	T	<NON_REF>	.	.	END=1259988	GT:DP:GQ:MIN_DP:PL	0/0:11:30:11:0,30,450
I	1260255	.	G	<NON_REF>	.	.	END=1260255	GT:DP:GQ:MIN_DP:PL	0/0:15:33:15:0,33,495
I	1260259	.	G	<NON_REF>	.	.	END=1260259	GT:DP:GQ:MIN_DP:PL	0/0:12:33:12:0,33,495
I	1260674	.	C	<NON_REF>	.	.	END=1260674	GT:DP:GQ:MIN_DP:PL	0/0:17:39:17:0,39,585
I	1260679	.	T	<NON_REF>	.	.	END=1260680	GT:DP:GQ:MIN_DP:PL	0/0:16:27:15:0,27,405
I	1260697	.	T	<NON_REF>	.	.	END=1260697	GT:DP:GQ:MIN_DP:PL	0/0:8:24:8:0,24,310
I	1260713	.	C	<NON_REF>	.	.	END=1260713	GT:DP:GQ:MIN_DP:PL	0/0:4:9:4:0,9,135
I	1260720	.	C	<NON_REF>	.	.	END=1260720	GT:DP:GQ:MIN_DP:PL	0/0:8:21:8:0,21,315
I	1260824	.	A	<NON_REF>	.	.	END=1260824	GT:DP:GQ:MIN_DP:PL	0/0:10:30:10:0,30,388
I	1260867	.	A	<NON_REF>	.	.	END=1260867	GT:DP:GQ:MIN_DP:PL	0/0:20:42:20:0,42,630
I	1260944	.	A	<NON_REF>	.	.	END=1260944	GT:DP:GQ:MIN_DP:PL	0/0:4:9:4:0,9,135
I	1261805	.	G	<NON_REF>	.	.	END=1261805	GT:DP:GQ:MIN_DP:PL	0/0:8:0:8:0,0,233
I	1261895	.	G	<NON_REF>	.	.	END=1261895	GT:DP:GQ:MIN_DP:PL	0/0:8:21:8:0,21,315
I	1262200	.	A	<NON_REF>	.	.	END=1262200	GT:DP:GQ:MIN_DP:PL	0/0:10:24:10:0,24,360
I	1262799	.	C	<NON_REF>	.	.	END=1262799	GT:DP:GQ:MIN_DP:PL	0/0:3:9:3:0,9,116
I	1263630	.	G	<NON_REF>	.	.	END=1263630	GT:DP:GQ:MIN_DP:PL	0/0:15:45:15:0,45,582
I	1263681	.	T	<NON_REF>	.	.	END=1263681	GT:DP:GQ:MIN_DP:PL	0/0:1:3:1:0,3,39
I	1264430	.	G	<NON_REF>	.	.	END=1264430	GT:DP:GQ:MIN_DP:PL	0/0:5:15:5:0,15,156
I	1265817	.	T	<NON_REF>	.	.	END=1265817	GT:DP:GQ:MIN_DP:PL	0/0:10:30:10:0,30,388
I	1265820	.	G	<NON_REF>	.	.	END=1265820	GT:DP:GQ:MIN_DP:PL	0/0:10:30:10:0,30,388
I	1266254	.	C	<NON_REF>	.	.	END=1266254	GT:DP:GQ:MIN_DP:PL	0/0:4:3:4:0,3,45
I	1266267	.	C	<NON_REF>	.	.	END=1266267	GT:DP:GQ:MIN_DP:PL	0/0:2:6:2:0,6,78
I	1266501	.	T	<NON_REF>	.	.	END=1266501	GT:DP:GQ:MIN_DP:PL	0/0:5:15:5:0,15,194
I	1266769	.	A	<NON_REF>	.	.	END=1266769	GT:DP:GQ:MIN_DP:PL	0/0:0:0:0:0,0,0
I	1267376	.	T	<NON_REF>	.	.	END=1267376	GT:DP:GQ:MIN_DP:PL	0/0:12:36:12:0,36,437
I	1267566	.	C	<NON_REF>	.	.	END=1267566	GT:DP:GQ:MIN_DP:PL	0/0:1:3:1:0,3,39
I	1267576	.	G	<NON_REF>	.	.	END=1267576	GT:DP:GQ:MIN_DP:PL	0/0:3:9:3:0,9,116
I	1268600	.	T	<NON_REF>	.	.	END=1268600	GT:DP:GQ:MIN_DP:PL	0/0:2:6:2:0,6,78
I	1268752	.	G	<NON_REF>	.	.	END=1268752	GT:DP:GQ:MIN_DP:PL	0/0:10:27:10:0,27,405
I	1268785	.	A	<NON_REF>	.	.	END=1268785	GT:DP:GQ:MIN_DP:PL	0/0:10:18:10:0,18,270
I	1268862	.	A	<NON_REF>	.	.	END=1268862	GT:DP:GQ:MIN_DP:PL	0/0:2:3:2:0,3,45
I	1269247	.	T	<NON_REF>	.	.	END=1269247	GT:DP:GQ:MIN_DP:PL	0/0:6:15:6:0,15,225
I	1269255	.	C	<NON_REF>	.	.	END=1269255	GT:DP:GQ:MIN_DP:PL	0/0:6:18:6:0,18,225
I	1269319	.	G	<NON_REF>	.	.	END=1269319	GT:DP:GQ:MIN_DP:PL	0/0:7:0:7:0,0,194
I	1269632	.	T	<NON_REF>	.	.	END=1269632	GT:DP:GQ:MIN_DP:PL	0/0:12:30:12:0,30,450
I	1269789	.	C	<NON_REF>	.	.	END=1269789	GT:DP:GQ:MIN_DP:PL	0/0:7:21:7:0,21,271
I	1269923	.	G	<NON_REF>	.	.	END=1269923	GT:DP:GQ:MIN_DP:PL	0/0:3:9:3:0,9,116
I	1270244	.	T	<NON_REF>	.	.	END=1270244	GT:DP:GQ:MIN_DP:PL	0/0:4:9:4:0,9,135
I	1270264	.	T	<NON_REF>	.	.	END=1270264	GT:DP:GQ:MIN_DP:PL	0/0:5:15:5:0,15,194
I	1270555	.	C	<NON_REF>	.	.	END=1270555	GT:DP:GQ:MIN_DP:PL	0/0:16:42:16:0,42,630
I	1270628	.	T	<NON_REF>	.	.	END=1270628	GT:DP:GQ:MIN_DP:PL	0/0:6:12:6:0,12,180
I	1271357	.	C	<NON_REF>	.	.	END=1271357	GT:DP:GQ:MIN_DP:PL	0/0:5:15:5:0,15,194
I	1271619	.	A	<NON_REF>	.	.	END=1271619	GT:DP:GQ:MIN_DP:PL	0/0:6:18:6:0,18,233
I	1271832	.	A	<NON_REF>	.	.	END=1271832	GT:DP:GQ:MIN_DP:PL	0/0:2:6:2:0,6,78
I	1271993	.	A	<NON_REF>	.	.	END=1271993	GT:DP:GQ:MIN_DP:PL	0/0:2:6:2:0,6,78
I	1272273	.	C	<NON_REF>	.	.	END=1272273	GT:DP:GQ:MIN_DP:PL	0/0:8:21:8:0,21,315
I	1273856	.	G	<NON_REF>	.	.	END=1273856	GT:DP:GQ:MIN_DP:PL	0/0:12:33:12:0,33,495
I	1273895	.	T	<NON_REF>	.	.	END=1273895	GT:DP:GQ:MIN_DP:PL	0/0:13:21:13:0,21,315
I	1274305	.	C	<NON_REF>	.	.	END=1274305	GT:DP:GQ:MIN_DP:PL	0/0:8:24:8:0,24,310
I	1274319	.	G	<NON_REF>	.	.	END=1274319	GT:DP:GQ:MIN_DP:PL	0/0:8:24:8:0,24,310
I	1274359	.	T	<NON_REF>	.	.	END=1274359	GT:DP:GQ:MIN_DP:PL	0/0:11:33:11:0,33,426
I	1275303	.	C	<NON_REF>	.	.	END=1275303	GT:DP:GQ:MIN_DP:PL	0/0:2:6:2:0,6,78
I	1275418	.	C	<NON_REF>	.	.	END=1275418	GT:DP:GQ:MIN_DP:PL	0/0:24:48:24:0,48,720
I	1275585	.	C	<NON_REF>	.	.	END=1275586	GT:DP:GQ:MIN_DP:PL	0/0:7:21:7:0,21,249
I	1275901	.	G	<NON_REF>	.	.	END=1275901	GT:DP:GQ:MIN_DP:PL	0/0:12:36:12:0,36,437
I	1275915	.	G	<NON_REF>	.	.	END=1275915	GT:DP:GQ:MIN_DP:PL	0/0:14:36:14:0,36,540
I	1275918	.	A	<NON_REF>	.	.	END=1275918	GT:DP:GQ:MIN_DP:PL	0/0:12:30:12:0,30,450
I	1275944	.	T	<NON_REF>	.	.	END=1275944	GT:DP:GQ:MIN_DP:PL	0/0:6:18:6:0,18,233
I	1276075	.	A	<NON_REF>	.	.	END=1276075	GT:DP:GQ:MIN_DP:PL	0/0:3:9:3:0,9,108
I	1276084	.	A	<NON_REF>	.	.	END=1276084	GT:DP:GQ:MIN_DP:PL	0/0:6:15:6:0,15,225
I	1276311	.	C	<NON_REF>	.	.	END=1276311	GT:DP:GQ:MIN_DP:PL	0/0:14:42:14:0,42,515
I	1276656	.	C	<NON_REF>	.	.	END=1276656	GT:DP:GQ:MIN_DP:PL	0/0:14:33:14:0,33,495
I	1276898	.	G	<NON_REF>	.	.	END=1276898	GT:DP:GQ:MIN_DP:PL	0/0:18:45:18:0,45,675
I	1276938	.	G	<NON_REF>	.	.	END=1276938	GT:DP:GQ:MIN_DP:PL	0/0:7:21:7:0,21,263
I	1277124	.	T	<NON_REF>	.	.	END=1277124	GT:DP:GQ:MIN_DP:PL	0/0:5:6:5:0,6,90
I	1277689	.	T	<NON_REF>	.	.	END=1277689	GT:DP:GQ:MIN_DP:PL	0/0:5:15:5:0,15,194
I	1277756	.	G	<NON_REF>	.	.	END=1277756	GT:DP:GQ:MIN_DP:PL	0/0:5:12:5:0,12,180
I	1278209	.	C	<NON_REF>	.	.	END=1278209	GT:DP:GQ:MIN_DP:PL	0/0:15:39:15:0,39,585
I	1279057	.	T	<NON_REF>	.	.	END=1279057	GT:DP:GQ:MIN_DP:PL	0/0:6:12:6:0,12,180
I	1279255	.	C	<NON_REF>	.	.	END=1279255	GT:DP:GQ:MIN_DP:PL	0/0:5:15:5:0,15,194
I	1279537	.	C	<NON_REF>	.	.	END=1279537	GT:DP:GQ:MIN_DP:PL	0/0:2:0:2:0,0,0
I	1279754	.	T	<NON_REF>	.	.	END=1279754	GT:DP:GQ:MIN_DP:PL	0/0:1:3:1:0,3,39
I	1279885	.	T	<NON_REF>	.	.	END=1279885	GT:DP:GQ:MIN_DP:PL	0/0:9:18:9:0,18,270
I	1280288	.	G	<NON_REF>	.	.	END=1280288	GT:DP:GQ:MIN_DP:PL	0/0:2:6:2:0,6,55
I	1280549	.	C	<NON_REF>	.	.	END=1280549	GT:DP:GQ:MIN_DP:PL	0/0:10:24:10:0,24,360
I	1280746	.	A	<NON_REF>	.	.	END=1280746	GT:DP:GQ:MIN_DP:PL	0/0:8:21:8:0,21,315
I	1281111	.	C	<NON_REF>	.	.	END=1281111	GT:DP:GQ:MIN_DP:PL	0/0:3:9:3:0,9,116
I	1281683	.	C	<NON_REF>	.	.	END=1281683	GT:DP:GQ:MIN_DP:PL	0/0:10:30:10:0,30,388
I	1282316	.	A	<NON_REF>	.	.	END=1282316	GT:DP:GQ:MIN_DP:PL	0/0:3:6:3:0,6,90
I	1283341	.	C	<NON_REF>	.	.	END=1283341	GT:DP:GQ:MIN_DP:PL	0/0:26:63:26:0,63,945
I	1285649	.	T	<NON_REF>	.	.	END=1285649	GT:DP:GQ:MIN_DP:PL	0/0:10:27:10:0,27,405
I	1287300	.	A	<NON_REF>	.	.	END=1287300	GT:DP:GQ:MIN_DP:PL	0/0:9:9:9:0,9,135
I	1287633	.	G	<NON_REF>	.	.	END=1287633	GT:DP:GQ:MIN_DP:PL	0/0:8:3:8:0,3,45
I	1287873	.	A	<NON_REF>	.	.	END=1287873	GT:DP:GQ:MIN_DP:PL	0/0:1:3:1:0,3,39
I	1288524	.	A	<NON_REF>	.	.	END=1288524	GT:DP:GQ:MIN_DP:PL	0/0:2:3:2:0,3,45
I	1289394	.	A	<NON_REF>	.	.	END=1289394	GT:DP:GQ:MIN_DP:PL	0/0:9:21:9:0,21,315
I	1289556	.	G	<NON_REF>	.	.	END=1289556	GT:DP:GQ:MIN_DP:PL	0/0:3:9:3:0,9,116
I	1289697	.	A	<NON_REF>	.	.	END=1289697	GT:DP:GQ:MIN_DP:PL	0/0:7:0:7:0,0,194
I	1289767	.	T	<NON_REF>	.	.	END=1289767	GT:DP:GQ:MIN_DP:PL	0/0:1:0:1:0,0,0
I	1290210	.	C	<NON_REF>	.	.	END=1290210	GT:DP:GQ:MIN_DP:PL	0/0:5:15:5:0,15,194
I	1290235	.	T	<NON_REF>	.	.	END=1290235	GT:DP:GQ:MIN_DP:PL	0/0:10:27:10:0,27,405
I	1290237	.	C	<NON_REF>	.	.	END=1290237	GT:DP:GQ:MIN_DP:PL	0/0:9:18:9:0,18,270
I	1290240	.	C	<NON_REF>	.	.	END=1290240	GT:DP:GQ:MIN_DP:PL	0/0:9:18:9:0,18,270
I	1290300	.	T	<NON_REF>	.	.	END=1290300	GT:DP:GQ:MIN_DP:PL	0/0:6:9:6:0,9,135
I	1290344	.	A	<NON_REF>	.	.	END=1290344	GT:DP:GQ:MIN_DP:PL	0/0:3:6:3:0,6,90
I	1290835	.	T	<NON_REF>	.	.	END=1290835	GT:DP:GQ:MIN_DP:PL	0/0:7:21:7:0,21,271
I	1291323	.	A	<NON_REF>	.	.	END=1291324	GT:DP:GQ:MIN_DP:PL	0/0:11:33:11:0,33,426
I	1291911	.	C	<NON_REF>	.	.	END=1291911	GT:DP:GQ:MIN_DP:PL	0/0:4:9:4:0,9,135
I	1292055	.	G	<NON_REF>	.	.	END=1292055	GT:DP:GQ:MIN_DP:PL	0/0:11:24:11:0,24,360
I	1292297	.	G	<NON_REF>	.	.	END=1292297	GT:DP:GQ:MIN_DP:PL	0/0:3:9:3:0,9,116
I	1292519	.	A	<NON_REF>	.	.	END=1292519	GT:DP:GQ:MIN_DP:PL	0/0:10:30:10:0,30,332
I	1292824	.	C	<NON_REF>	.	.	END=1292824	GT:DP:GQ:MIN_DP:PL	0/0:9:18:9:0,18,270
I	1292840	.	G	<NON_REF>	.	.	END=1292840	GT:DP:GQ:MIN_DP:PL	0/0:9:15:9:0,15,225
I	1293030	.	G	<NON_REF>	.	.	END=1293030	GT:DP:GQ:MIN_DP:PL	0/0:1:3:1:0,3,39
I	1293478	.	G	<NON_REF>	.	.	END=1293478	GT:DP:GQ:MIN_DP:PL	0/0:4:9:4:0,9,135
I	1293696	.	T	<NON_REF>	.	.	END=1293696	GT:DP:GQ:MIN_DP:PL	0/0:4:12:4:0,12,155
I	1294612	.	T	<NON_REF>	.	.	END=1294612	GT:DP:GQ:MIN_DP:PL	0/0:0:0:0:0,0,0
I	1294884	.	A	<NON_REF>	.	.	END=1294884	GT:DP:GQ:MIN_DP:PL	0/0:14:36:14:0,36,540
I	1294990	.	G	<NON_REF>	.	.	END=1294990	GT:DP:GQ:MIN_DP:PL	0/0:3:9:3:0,9,116
I	1295834	.	C	<NON_REF>	.	.	END=1295834	GT:DP:GQ:MIN_DP:PL	0/0:2:6:2:0,6,78
I	1296035	.	T	<NON_REF>	.	.	END=1296035	GT:DP:GQ:MIN_DP:PL	0/0:11:21:11:0,21,315
I	1297164	.	G	<NON_REF>	.	.	END=1297164	GT:DP:GQ:MIN_DP:PL	0/0:9:27:9:0,27,349
I	1297337	.	T	<NON_REF>	.	.	END=1297338	GT:DP:GQ:MIN_DP:PL	0/0:5:6:5:0,6,90
I	1297413	.	C	<NON_REF>	.	.	END=1297413	GT:DP:GQ:MIN_DP:PL	0/0:6:18:6:0,18,233
I	1298410	.	A	<NON_REF>	.	.	END=1298410	GT:DP:GQ:MIN_DP:PL	0/0:19:36:19:0,36,540
I	1298738	.	C	<NON_REF>	.	.	END=1298738	GT:DP:GQ:MIN_DP:PL	0/0:5:15:5:0,15,172
I	1299172	.	T	<NON_REF>	.	.	END=1299172	GT:DP:GQ:MIN_DP:PL	0/0:0:0:0:0,0,0
I	1299241	.	G	<NON_REF>	.	.	END=1299241	GT:DP:GQ:MIN_DP:PL	0/0:6:9:6:0,9,135
I	1299245	.	G	<NON_REF>	.	.	END=1299245	GT:DP:GQ:MIN_DP:PL	0/0:3:9:3:0,9,116
I	1300118	.	T	<NON_REF>	.	.	END=1300118	GT:DP:GQ:MIN_DP:PL	0/0:9:27:9:0,27,349
I	1300154	.	C	<NON_REF>	.	.	END=1300154	GT:DP:GQ:MIN_DP:PL	0/0:5:9:5:0,9,135
I	1301128	.	A	<NON_REF>	.	.	END=1301128	GT:DP:GQ:MIN_DP:PL	0/0:3:9:3:0,9,116
I	1301845	.	T	<NON_REF>	.	.	END=1301845	GT:DP:GQ:MIN_DP:PL	0/0:4:12:4:0,12,155
I	1302033	.	T	<NON_REF>	.	.	END=1302033	GT:DP:GQ:MIN_DP:PL	0/0:7:12:7:0,12,180
I	1302037	.	A	<NON_REF>	.	.	END=1302037	GT:DP:GQ:MIN_DP:PL	0/0:7:9:7:0,9,135
I	1302045	.	T	<NON_REF>	.	.	END=1302045	GT:DP:GQ:MIN_DP:PL	0/0:4:6:4:0,6,90
I	1302322	.	G	<NON_REF>	.	.	END=1302322	GT:DP:GQ:MIN_DP:PL	0/0:1:3:1:0,3,16
I	1302752	.	G	<NON_REF>	.	.	END=1302752	GT:DP:GQ:MIN_DP:PL	0/0:5:15:5:0,15,194
I	1303069	.	G	<NON_REF>	.	.	END=1303069	GT:DP:GQ:MIN_DP:PL	0/0:12:27:12:0,27,405
I	1303139	.	T	<NON_REF>	.	.	END=1303139	GT:DP:GQ:MIN_DP:PL	0/0:6:18:6:0,18,233
I	1303419	.	T	<NON_REF>	.	.	END=1303419	GT:DP:GQ:MIN_DP:PL	0/0:0:0:0:0,0,0
I	1303482	.	T	<NON_REF>	.	.	END=1303482	GT:DP:GQ:MIN_DP:PL	0/0:4:12:4:0,12,147
I	1304362	.	G	<NON_REF>	.	.	END=1304362	GT:DP:GQ:MIN_DP:PL	0/0:7:18:7:0,18,270
I	1304378	.	T	<NON_REF>	.	.	END=1304378	GT:DP:GQ:MIN_DP:PL	0/0:7:15:7:0,15,225
I	1304724	.	A	<NON_REF>	.	.	END=1304724	GT:DP:GQ:MIN_DP:PL	0/0:13:39:13:0,39,496
I	1304765	.	A	<NON_REF>	.	.	END=1304765	GT:DP:GQ:MIN_DP:PL	0/0:16:30:16:0,30,450
I	1304767	.	A	<NON_REF>	.	.	END=1304767	GT:DP:GQ:MIN_DP:PL	0/0:15:27:15:0,27,405
I	1304953	.	T	<NON_REF>	.	.	END=1304953	GT:DP:GQ:MIN_DP:PL	0/0:4:12:4:0,12,155
I	1305218	.	T	<NON_REF>	.	.	END=1305218	GT:DP:GQ:MIN_DP:PL	0/0:2:3:2:0,3,45
I	1305257	.	G	<NON_REF>	.	.	END=1305257	GT:DP:GQ:MIN_DP:PL	0/0:3:9:3:0,9,116
I	1305351	.	T	<NON_REF>	.	.	END=1305351	GT:DP:GQ:MIN_DP:PL	0/0:8:24:8:0,24,310
I	1305439	.	T	<NON_REF>	.	.	END=1305439	GT:DP:GQ:MIN_DP:PL	0/0:11:21:11:0,21,315
I	1305688	.	G	<NON_REF>	.	.	END=1305688	GT:DP:GQ:MIN_DP:PL	0/0:5:0:5:0,0,139
I	1305855	.	A	<NON_REF>	.	.	END=1305855	GT:DP:GQ:MIN_DP:PL	0/0:3:9:3:0,9,116
I	1306369	.	T	<NON_REF>	.	.	END=1306369	GT:DP:GQ:MIN_DP:PL	0/0:11:21:11:0,21,315
I	1306391	.	T	<NON_REF>	.	.	END=1306391	GT:DP:GQ:MIN_DP:PL	0/0:6:18:6:0,18,233
I	1306831	.	A	<NON_REF>	.	.	END=1306831	GT:DP:GQ:MIN_DP:PL	0/0:23:63:23:0,63,945
I	1306872	.	G	<NON_REF>	.	.	END=1306872	GT:DP:GQ:MIN_DP:PL	0/0:10:12:10:0,12,180
I	1306885	.	T	<NON_REF>	.	.	END=1306885	GT:DP:GQ:MIN_DP:PL	0/0:3:9:3:0,9,116
I	1307315	.	C	<NON_REF>	.	.	END=1307315	GT:DP:GQ:MIN_DP:PL	0/0:13:39:13:0,39,504
I	1307441	.	C	<NON_REF>	.	.	END=1307441	GT:DP:GQ:MIN_DP:PL	0/0:20:36:20:0,36,540
I	1307453	.	G	<NON_REF>	.	.	END=1307453	GT:DP:GQ:MIN_DP:PL	0/0:12:27:12:0,27,405
I	1307680	.	C	<NON_REF>	.	.	END=1307680	GT:DP:GQ:MIN_DP:PL	0/0:11:18:11:0,18,270
I	1307760	.	G	<NON_REF>	.	.	END=1307760	GT:DP:GQ:MIN_DP:PL	0/0:10:21:10:0,21,315
I	1307851	.	A	<NON_REF>	.	.	END=1307851	GT:DP:GQ:MIN_DP:PL	0/0:7:21:7:0,21,249
I	1308138	.	C	<NON_REF>	.	.	END=1308138	GT:DP:GQ:MIN_DP:PL	0/0:14:24:14:0,24,360
I	1308382	.	T	<NON_REF>	.	.	END=1308382	GT:DP:GQ:MIN_DP:PL	0/0:5:15:5:0,15,148
I	1308457	.	G	<NON_REF>	.	.	END=1308457	GT:DP:GQ:MIN_DP:PL	0/0:28:60:28:0,60,900
I	1308674	.	C	<NON_REF>	.	.	END=1308674	GT:DP:GQ:MIN_DP:PL	0/0:13:36:13:0,36,540
I	1308781	.	A	<NON_REF>	.	.	END=1308781	GT:DP:GQ:MIN_DP:PL	0/0:5:6:5:0,6,90
I	1308802	.	G	<NON_REF>	.	.	END=1308802	GT:DP:GQ:MIN_DP:PL	0/0:3:9:3:0,9,116
I	1308875	.	C	<NON_REF>	.	.	END=1308875	GT:DP:GQ:MIN_DP:PL	0/0:16:42:16:0,42,630
I	1308989	.	A	<NON_REF>	.	.	END=1308989	GT:DP:GQ:MIN_DP:PL	0/0:6:15:6:0,15,225
I	1309070	.	G	<NON_REF>	.	.	END=1309070	GT:DP:GQ:MIN_DP:PL	0/0:8:21:8:0,21,315
I	1309704	.	T	<NON_REF>	.	.	END=1309704	GT:DP:GQ:MIN_DP:PL	0/0:3:3:3:0,3,45
I	1309758	.	G	<NON_REF>	.	.	END=1309758	GT:DP:GQ:MIN_DP:PL	0/0:1:3:1:0,3,39
I	1309927	.	G	<NON_REF>	.	.	END=1309927	GT:DP:GQ:MIN_DP:PL	0/0:3:9:3:0,9,94
I	1309990	.	A	<NON_REF>	.	.	END=1309990	GT:DP:GQ:MIN_DP:PL	0/0:1:0:1:0,0,0
I	1310898	.	A	<NON_REF>	.	.	END=1310898	GT:DP:GQ:MIN_DP:PL	0/0:4:12:4:0,12,155
I	1311528	.	C	<NON_REF>	.	.	END=1311528	GT:DP:GQ:MIN_DP:PL	0/0:4:6:4:0,6,90
I	1311559	.	T	<NON_REF>	.	.	END=1311559	GT:DP:GQ:MIN_DP:PL	0/0:3:3:3:0,3,45
I	1312073	.	A	<NON_REF>	.	.	END=1312073	GT:DP:GQ:MIN_DP:PL	0/0:13:39:13:0,39,496
I	1312416	.	C	<NON_REF>	.	.	END=1312416	GT:DP:GQ:MIN_DP:PL	0/0:13:36:13:0,36,540
I	1312955	.	A	<NON_REF>	.	.	END=1312955	GT:DP:GQ:MIN_DP:PL	0/0:4:0:4:0,0,100
I	1313315	.	A	<NON_REF>	.	.	END=1313315	GT:DP:GQ:MIN_DP:PL	0/0:12:36:12:0,36,465
I	1313479	.	A	<NON_REF>	.	.	END=1313479	GT:DP:GQ:MIN_DP:PL	0/0:4:12:4:0,12,139
I	1313707	.	G	<NON_REF>	.	.	END=1313707	GT:DP:GQ:MIN_DP:PL	0/0:12:21:12:0,21,315
I	1313765	.	T	<NON_REF>	.	.	END=1313765	GT:DP:GQ:MIN_DP:PL	0/0:2:6:2:0,6,78
I	1313771	.	T	<NON_REF>	.	.	END=1313771	GT:DP:GQ:MIN_DP:PL	0/0:2:6:2:0,6,78
I	1314076	.	G	<NON_REF>	.	.	END=1314076	GT:DP:GQ:MIN_DP:PL	0/0:9:24:9:0,24,360
I	1314157	.	A	<NON_REF>	.	.	END=1314157	GT:DP:GQ:MIN_DP:PL	0/0:11:27:11:0,27,405
I	1314416	.	T	<NON_REF>	.	.	END=1314416	GT:DP:GQ:MIN_DP:PL	0/0:16:39:16:0,39,585
I	1314835	.	G	<NON_REF>	.	.	END=1314835	GT:DP:GQ:MIN_DP:PL	0/0:6:18:6:0,18,233
I	1315668	.	T	<NON_REF>	.	.	END=1315668	GT:DP:GQ:MIN_DP:PL	0/0:9:27:9:0,27,349
I	1316234	.	A	<NON_REF>	.	.	END=1316234	GT:DP:GQ:MIN_DP:PL	0/0:3:9:3:0,9,88
I	1317254	.	T	<NON_REF>	.	.	END=1317254	GT:DP:GQ:MIN_DP:PL	0/0:10:15:10:0,15,225
I	1317341	.	T	<NON_REF>	.	.	END=1317341	GT:DP:GQ:MIN_DP:PL	0/0:1:0:1:0,0,0
I	1319437	.	A	<NON_REF>	.	.	END=1319437	GT:DP:GQ:MIN_DP:PL	0/0:1:3:1:0,3,39
I	1319543	.	A	<NON_REF>	.	.	END=1319543	GT:DP:GQ:MIN_DP:PL	0/0:7:21:7:0,21,263
I	1320689	.	C	<NON_REF>	.	.	END=1320689	GT:DP:GQ:MIN_DP:PL	0/0:9:27:9:0,27,349
I	1320858	.	T	<NON_REF>	.	.	END=1320858	GT:DP:GQ:MIN_DP:PL	0/0:9:18:9:0,18,270
I	1323012	.	T	<NON_REF>	.	.	END=1323012	GT:DP:GQ:MIN_DP:PL	0/0:3:3:3:0,3,45
I	1323154	.	G	<NON_REF>	.	.	END=1323154	GT:DP:GQ:MIN_DP:PL	0/0:3:9:3:0,9,116
I	1323354	.	T	<NON_REF>	.	.	END=1323354	GT:DP:GQ:MIN_DP:PL	0/0:8:21:8:0,21,315
I	1323755	.	T	<NON_REF>	.	.	END=1323755	GT:DP:GQ:MIN_DP:PL	0/0:4:9:4:0,9,135
I	1324165	.	A	<NON_REF>	.	.	END=1324165	GT:DP:GQ:MIN_DP:PL	0/0:19:36:19:0,36,540
I	1324570	.	C	<NON_REF>	.	.	END=1324570	GT:DP:GQ:MIN_DP:PL	0/0:11:24:11:0,24,360
I	1325259	.	G	<NON_REF>	.	.	END=1325259	GT:DP:GQ:MIN_DP:PL	0/0:8:18:8:0,18,270
I	1325398	.	G	<NON_REF>	.	.	END=1325398	GT:DP:GQ:MIN_DP:PL	0/0:9:12:9:0,12,180
I	1325751	.	C	<NON_REF>	.	.	END=1325751	GT:DP:GQ:MIN_DP:PL	0/0:7:18:7:0,18,270
I	1327798	.	G	<NON_REF>	.	.	END=1327798	GT:DP:GQ:MIN_DP:PL	0/0:2:3:2:0,3,45
I	1327856	.	A	<NON_REF>	.	.	END=1327856	GT:DP:GQ:MIN_DP:PL	0/0:6:18:6:0,18,233
I	1329104	.	A	<NON_REF>	.	.	END=1329104	GT:DP:GQ:MIN_DP:PL	0/0:4:9:4:0,9,135
I	1330334	.	A	<NON_REF>	.	.	END=1330334	GT:DP:GQ:MIN_DP:PL	0/0:10:27:10:0,27,405
I	1331176	.	C	<NON_REF>	.	.	END=1331176	GT:DP:GQ:MIN_DP:PL	0/0:3:6:3:0,6,90
I	1332602	.	A	<NON_REF>	.	.	END=1332602	GT:DP:GQ:MIN_DP:PL	0/0:0:0:0:0,0,0
I	1334805	.	G	<NON_REF>	.	.	END=1334805	GT:DP:GQ:MIN_DP:PL	0/0:5:15:5:0,15,186
I	1338005	.	T	<NON_REF>	.	.	END=1338005	GT:DP:GQ:MIN_DP:PL	0/0:9:12:9:0,12,180
I	1338959	.	G	<NON_REF>	.	.	END=1338959	GT:DP:GQ:MIN_DP:PL	0/0:3:9:3:0,9,116
I	1338961	.	A	<NON_REF>	.	.	END=1338961	GT:DP:GQ:MIN_DP:PL	0/0:3:9:3:0,9,116
I	1339006	.	T	<NON_REF>	.	.	END=1339006	GT:DP:GQ:MIN_DP:PL	0/0:1:3:1:0,3,39
I	1339115	.	C	<NON_REF>	.	.	END=1339115	GT:DP:GQ:MIN_DP:PL	0/0:14:39:14:0,39,585
I	1339116	.	A	<NON_REF>	.	.	END=1339116	GT:DP:GQ:MIN_DP:PL	0/0:15:42:15:0,42,630
I	1339120	.	A	<NON_REF>	.	.	END=1339120	GT:DP:GQ:MIN_DP:PL	0/0:15:42:15:0,42,630
I	1339137	.	T	<NON_REF>	.	.	END=1339137	GT:DP:GQ:MIN_DP:PL	0/0:15:30:15:0,30,450
I	1339306	.	A	<NON_REF>	.	.	END=1339306	GT:DP:GQ:MIN_DP:PL	0/0:9:27:9:0,27,327
I	1339455	.	G	<NON_REF>	.	.	END=1339455	GT:DP:GQ:MIN_DP:PL	0/0:2:3:2:0,3,45
I	1339573	.	T	<NON_REF>	.	.	END=1339573	GT:DP:GQ:MIN_DP:PL	0/0:6:15:6:0,15,225
I	1341606	.	A	<NON_REF>	.	.	END=1341606	GT:DP:GQ:MIN_DP:PL	0/0:8:21:8:0,21,315
I	1341662	.	G	<NON_REF>	.	.	END=1341662	GT:DP:GQ:MIN_DP:PL	0/0:7:21:7:0,21,271
I	1341742	.	A	<NON_REF>	.	.	END=1341742	GT:DP:GQ:MIN_DP:PL	0/0:10:27:10:0,27,405
I	1343085	.	A	<NON_REF>	.	.	END=1343085	GT:DP:GQ:MIN_DP:PL	0/0:7:12:7:0,12,180
I	1343210	.	A	<NON_REF>	.	.	END=1343210	GT:DP:GQ:MIN_DP:PL	0/0:4:12:4:0,12,155
I	1343269	.	A	<NON_REF>	.	.	END=1343269	GT:DP:GQ:MIN_DP:PL	0/0:1:3:1:0,3,39
I	1343332	.	G	<NON_REF>	.	.	END=1343332	GT:DP:GQ:MIN_DP:PL	0/0:2:6:2:0,6,78
I	1343357	.	A	<NON_REF>	.	.	END=1343357	GT:DP:GQ:MIN_DP:PL	0/0:2:6:2:0,6,55
I	1343458	.	C	<NON_REF>	.	.	END=1343458	GT:DP:GQ:MIN_DP:PL	0/0:0:0:0:0,0,0
I	1343830	.	A	<NON_REF>	.	.	END=1343830	GT:DP:GQ:MIN_DP:PL	0/0:4:9:4:0,9,135
I	1344449	.	C	<NON_REF>	.	.	END=1344449	GT:DP:GQ:MIN_DP:PL	0/0:12:30:12:0,30,450
I	1344750	.	C	<NON_REF>	.	.	END=1344750	GT:DP:GQ:MIN_DP:PL	0/0:6:0:6:0,0,78
I	1344763	.	A	<NON_REF>	.	.	END=1344763	GT:DP:GQ:MIN_DP:PL	0/0:8:24:8:0,24,310
I	1345097	.	C	<NON_REF>	.	.	END=1345097	GT:DP:GQ:MIN_DP:PL	0/0:24:57:24:0,57,855
I	1345341	.	G	<NON_REF>	.	.	END=1345341	GT:DP:GQ:MIN_DP:PL	0/0:4:12:4:0,12,155
I	1345406	.	G	<NON_REF>	.	.	END=1345406	GT:DP:GQ:MIN_DP:PL	0/0:5:12:5:0,12,180
I	1345413	.	T	<NON_REF>	.	.	END=1345414	GT:DP:GQ:MIN_DP:PL	0/0:4:12:4:0,12,147
I	1345439	.	A	<NON_REF>	.	.	END=1345439	GT:DP:GQ:MIN_DP:PL	0/0:4:6:4:0,6,90
I	1345531	.	A	<NON_REF>	.	.	END=1345531	GT:DP:GQ:MIN_DP:PL	0/0:2:0:2:0,0,0
I	1345590	.	C	<NON_REF>	.	.	END=1345590	GT:DP:GQ:MIN_DP:PL	0/0:5:15:5:0,15,194
I	1345629	.	T	<NON_REF>	.	.	END=1345629	GT:DP:GQ:MIN_DP:PL	0/0:7:15:7:0,15,225
I	1345746	.	A	<NON_REF>	.	.	END=1345746	GT:DP:GQ:MIN_DP:PL	0/0:8:6:8:0,6,90
I	1345753	.	C	<NON_REF>	.	.	END=1345753	GT:DP:GQ:MIN_DP:PL	0/0:4:6:4:0,6,90
I	1345764	.	T	<NON_REF>	.	.	END=1345764	GT:DP:GQ:MIN_DP:PL	0/0:2:6:2:0,6,78
I	1345770	.	A	<NON_REF>	.	.	END=1345770	GT:DP:GQ:MIN_DP:PL	0/0:2:6:2:0,6,55
I	1345773	.	T	<NON_REF>	.	.	END=1345773	GT:DP:GQ:MIN_DP:PL	0/0:3:9:3:0,9,116
I	1345888	.	A	<NON_REF>	.	.	END=1345888	GT:DP:GQ:MIN_DP:PL	0/0:2:3:2:0,3,45
I	1345907	.	A	<NON_REF>	.	.	END=1345907	GT:DP:GQ:MIN_DP:PL	0/0:5:15:5:0,15,194
I	1345981	.	T	<NON_REF>	.	.	END=1345981	GT:DP:GQ:MIN_DP:PL	0/0:2:3:2:0,3,45
I	1346025	.	T	<NON_REF>	.	.	END=1346025	GT:DP:GQ:MIN_DP:PL	0/0:1:3:1:0,3,39
I	1346029	.	C	<NON_REF>	.	.	END=1346029	GT:DP:GQ:MIN_DP:PL	0/0:1:3:1:0,3,39
I	1346092	.	A	<NON_REF>	.	.	END=1346092	GT:DP:GQ:MIN_DP:PL	0/0:2:0:2:0,0,0
I	1346300	.	A	<NON_REF>	.	.	END=1346300	GT:DP:GQ:MIN_DP:PL	0/0:12:27:12:0,27,405
I	1346341	.	C	<NON_REF>	.	.	END=1346341	GT:DP:GQ:MIN_DP:PL	0/0:2:3:2:0,3,45
I	1346359	.	T	<NON_REF>	.	.	END=1346359	GT:DP:GQ:MIN_DP:PL	0/0:1:3:1:0,3,39
I	1346397	.	A	<NON_REF>	.	.	END=1346397	GT:DP:GQ:MIN_DP:PL	0/0:6:18:6:0,18,233
I	1346411	.	C	<NON_REF>	.	.	END=1346411	GT:DP:GQ:MIN_DP:PL	0/0:10:30:10:0,30,388
I	1346444	.	G	<NON_REF>	.	.	END=1346444	GT:DP:GQ:MIN_DP:PL	0/0:6:12:6:0,12,180
I	1346502	.	A	<NON_REF>	.	.	END=1346502	GT:DP:GQ:MIN_DP:PL	0/0:3:9:3:0,9,116
I	1346516	.	A	<NON_REF>	.	.	END=1346516	GT:DP:GQ:MIN_DP:PL	0/0:3:3:3:0,3,45
I	1346572	.	T	<NON_REF>	.	.	END=1346572	GT:DP:GQ:MIN_DP:PL	0/0:2:6:2:0,6,70
I	1346576	.	C	<NON_REF>	.	.	END=1346576	GT:DP:GQ:MIN_DP:PL	0/0:2:0:2:0,0,0
I	1346823	.	T	<NON_REF>	.	.	END=1346823	GT:DP:GQ:MIN_DP:PL	0/0:12:33:12:0,33,495
I	1346840	.	G	<NON_REF>	.	.	END=1346840	GT:DP:GQ:MIN_DP:PL	0/0:7:12:7:0,12,180
I	1346934	.	A	<NON_REF>	.	.	END=1346934	GT:DP:GQ:MIN_DP:PL	0/0:3:6:3:0,6,90
I	1346941	.	T	<NON_REF>	.	.	END=1346941	GT:DP:GQ:MIN_DP:PL	0/0:4:0:4:0,0,78
I	1346954	.	A	<NON_REF>	.	.	END=1346954	GT:DP:GQ:MIN_DP:PL	0/0:4:12:4:0,12,155
I	1346969	.	A	<NON_REF>	.	.	END=1346969	GT:DP:GQ:MIN_DP:PL	0/0:5:15:5:0,15,194
I	1346990	.	T	<NON_REF>	.	.	END=1346990	GT:DP:GQ:MIN_DP:PL	0/0:5:12:5:0,12,180
I	1347013	.	C	<NON_REF>	.	.	END=1347013	GT:DP:GQ:MIN_DP:PL	0/0:6:18:6:0,18,233
I	1347052	.	C	<NON_REF>	.	.	END=1347052	GT:DP:GQ:MIN_DP:PL	0/0:6:18:6:0,18,210
I	1347074	.	C	<NON_REF>	.	.	END=1347074	GT:DP:GQ:MIN_DP:PL	0/0:7:9:7:0,9,135
I	1347083	.	A	<NON_REF>	.	.	END=1347083	GT:DP:GQ:MIN_DP:PL	0/0:6:12:6:0,12,180
I	1347085	.	G	<NON_REF>	.	.	END=1347085	GT:DP:GQ:MIN_DP:PL	0/0:5:12:5:0,12,180
I	1347139	.	A	<NON_REF>	.	.	END=1347139	GT:DP:GQ:MIN_DP:PL	0/0:3:9:3:0,9,108
I	1347150	.	C	<NON_REF>	.	.	END=1347150	GT:DP:GQ:MIN_DP:PL	0/0:3:9:3:0,9,116
I	1347155	.	A	<NON_REF>	.	.	END=1347155	GT:DP:GQ:MIN_DP:PL	0/0:4:12:4:0,12,133
I	1347169	.	A	<NON_REF>	.	.	END=1347169	GT:DP:GQ:MIN_DP:PL	0/0:8:18:8:0,18,270
I	1347339	.	A	<NON_REF>	.	.	END=1347339	GT:DP:GQ:MIN_DP:PL	0/0:6:18:6:0,18,225
I	1347375	.	G	<NON_REF>	.	.	END=1347375	GT:DP:GQ:MIN_DP:PL	0/0:9:18:9:0,18,270
I	1347404	.	T	<NON_REF>	.	.	END=1347404	GT:DP:GQ:MIN_DP:PL	0/0:5:9:5:0,9,135
I	1347464	.	A	<NON_REF>	.	.	END=1347464	GT:DP:GQ:MIN_DP:PL	0/0:4:12:4:0,12,155
I	1347475	.	C	<NON_REF>	.	.	END=1347475	GT:DP:GQ:MIN_DP:PL	0/0:8:24:8:0,24,310
I	1347482	.	G	<NON_REF>	.	.	END=1347482	GT:DP:GQ:MIN_DP:PL	0/0:9:18:9:0,18,270
I	1348101	.	T	<NON_REF>	.	.	END=1348101	GT:DP:GQ:MIN_DP:PL	0/0:1:3:1:0,3,39
I	1348112	.	G	<NON_REF>	.	.	END=1348112	GT:DP:GQ:MIN_DP:PL	0/0:1:3:1:0,3,39
I	1348116	.	G	<NON_REF>	.	.	END=1348116	GT:DP:GQ:MIN_DP:PL	0/0:3:9:3:0,9,94
I	1348118	.	C	<NON_REF>	.	.	END=1348118	GT:DP:GQ:MIN_DP:PL	0/0:4:12:4:0,12,155
I	1348126	.	T	<NON_REF>	.	.	END=1348126	GT:DP:GQ:MIN_DP:PL	0/0:5:15:5:0,15,194
I	1348134	.	C	<NON_REF>	.	.	END=1348134	GT:DP:GQ:MIN_DP:PL	0/0:7:21:7:0,21,263
I	1348175	.	G	<NON_REF>	.	.	END=1348175	GT:DP:GQ:MIN_DP:PL	0/0:7:12:7:0,12,180
I	1348192	.	A	<NON_REF>	.	.	END=1348192	GT:DP:GQ:MIN_DP:PL	0/0:9:24:9:0,24,360
I	1348195	.	A	<NON_REF>	.	.	END=1348195	GT:DP:GQ:MIN_DP:PL	0/0:8:24:8:0,24,310
I	1348231	.	T	<NON_REF>	.	.	END=1348231	GT:DP:GQ:MIN_DP:PL	0/0:9:12:9:0,12,180
I	1348238	.	T	<NON_REF>	.	.	END=1348238	GT:DP:GQ:MIN_DP:PL	0/0:7:12:7:0,12,180
I	1348251	.	A	<NON_REF>	.	.	END=1348251	GT:DP:GQ:MIN_DP:PL	0/0:2:3:2:0,3,45
I	1348352	.	G	<NON_REF>	.	.	END=1348352	GT:DP:GQ:MIN_DP:PL	0/0:4:12:4:0,12,155
I	1348360	.	A	<NON_REF>	.	.	END=1348360	GT:DP:GQ:MIN_DP:PL	0/0:5:15:5:0,15,194
I	1348968	.	A	<NON_REF>	.	.	END=1348968	GT:DP:GQ:MIN_DP:PL	0/0:6:18:6:0,18,233
I	1348990	.	C	<NON_REF>	.	.	END=1348990	GT:DP:GQ:MIN_DP:PL	0/0:8:6:8:0,6,90
I	1349188	.	C	<NON_REF>	.	.	END=1349188	GT:DP:GQ:MIN_DP:PL	0/0:6:6:6:0,6,90
I	1349628	.	A	<NON_REF>	.	.	END=1349628	GT:DP:GQ:MIN_DP:PL	0/0:2:6:2:0,6,78
I	1349768	.	T	<NON_REF>	.	.	END=1349768	GT:DP:GQ:MIN_DP:PL	0/0:2:6:2:0,6,78
I	1349775	.	T	<NON_REF>	.	.	END=1349775	GT:DP:GQ:MIN_DP:PL	0/0:2:6:2:0,6,55
I	1349850	.	A	<NON_REF>	.	.	END=1349850	GT:DP:GQ:MIN_DP:PL	0/0:2:0:2:0,0,4
I	1349859	.	A	<NON_REF>	.	.	END=1349859	GT:DP:GQ:MIN_DP:PL	0/0:3:3:3:0,3,45
I	1349873	.	T	<NON_REF>	.	.	END=1349873	GT:DP:GQ:MIN_DP:PL	0/0:2:6:2:0,6,78
I	1349882	.	T	<NON_REF>	.	.	END=1349882	GT:DP:GQ:MIN_DP:PL	0/0:2:6:2:0,6,78
I	1349949	.	G	<NON_REF>	.	.	END=1349949	GT:DP:GQ:MIN_DP:PL	0/0:2:6:2:0,6,78
I	1350048	.	A	<NON_REF>	.	.	END=1350048	GT:DP:GQ:MIN_DP:PL	0/0:3:3:3:0,3,45
I	1350136	.	A	<NON_REF>	.	.	END=1350136	GT:DP:GQ:MIN_DP:PL	0/0:4:3:4:0,3,45
I	1350312	.	T	<NON_REF>	.	.	END=1350312	GT:DP:GQ:MIN_DP:PL	0/0:3:9:3:0,9,116
I	1350423	.	G	<NON_REF>	.	.	END=1350423	GT:DP:GQ:MIN_DP:PL	0/0:3:9:3:0,9,116
I	1350454	.	C	<NON_REF>	.	.	END=1350454	GT:DP:GQ:MIN_DP:PL	0/0:8:18:8:0,18,270
I	1350462	.	A	<NON_REF>	.	.	END=1350462	GT:DP:GQ:MIN_DP:PL	0/0:7:15:7:0,15,225
I	1350472	.	C	<NON_REF>	.	.	END=1350472	GT:DP:GQ:MIN_DP:PL	0/0:6:18:6:0,18,233
I	1350476	.	T	<NON_REF>	.	.	END=1350476	GT:DP:GQ:MIN_DP:PL	0/0:6:6:6:0,6,90
I	1350480	.	A	<NON_REF>	.	.	END=1350480	GT:DP:GQ:MIN_DP:PL	0/0:6:3:6:0,3,45
I	1350484	.	G	<NON_REF>	.	.	END=1350484	GT:DP:GQ:MIN_DP:PL	0/0:5:3:5:0,3,45
I	1350488	.	G	<NON_REF>	.	.	END=1350488	GT:DP:GQ:MIN_DP:PL	0/0:1:3:1:0,3,39
I	1350503	.	A	<NON_REF>	.	.	END=1350503	GT:DP:GQ:MIN_DP:PL	0/0:2:6:2:0,6,78
I	1350534	.	A	<NON_REF>	.	.	END=1350534	GT:DP:GQ:MIN_DP:PL	0/0:4:9:4:0,9,135
I	1350540	.	C	<NON_REF>	.	.	END=1350540	GT:DP:GQ:MIN_DP:PL	0/0:5:12:5:0,12,180
I	1350542	.	A	<NON_REF>	.	.	END=1350542	GT:DP:GQ:MIN_DP:PL	0/0:5:12:5:0,12,180
I	1350554	.	T	<NON_REF>	.	.	END=1350554	GT:DP:GQ:MIN_DP:PL	0/0:4:12:4:0,12,155
I	1350556	.	G	<NON_REF>	.	.	END=1350556	GT:DP:GQ:MIN_DP:PL	0/0:4:12:4:0,12,155
I	1350561	.	T	<NON_REF>	.	.	END=1350561	GT:DP:GQ:MIN_DP:PL	0/0:4:12:4:0,12,155
I	1350635	.	A	<NON_REF>	.	.	END=1350635	GT:DP:GQ:MIN_DP:PL	0/0:5:9:5:0,9,135
I	1350706	.	G	<NON_REF>	.	.	END=1350706	GT:DP:GQ:MIN_DP:PL	0/0:10:27:10:0,27,405
I	1350716	.	T	<NON_REF>	.	.	END=1350716	GT:DP:GQ:MIN_DP:PL	0/0:9:24:9:0,24,360
I	1350767	.	T	<NON_REF>	.	.	END=1350767	GT:DP:GQ:MIN_DP:PL	0/0:6:12:6:0,12,180
I	1351718	.	A	<NON_REF>	.	.	END=1351718	GT:DP:GQ:MIN_DP:PL	0/0:2:6:2:0,6,62
I	1351931	.	T	<NON_REF>	.	.	END=1351931	GT:DP:GQ:MIN_DP:PL	0/0:2:6:2:0,6,78
I	1351957	.	A	<NON_REF>	.	.	END=1351957	GT:DP:GQ:MIN_DP:PL	0/0:2:3:2:0,3,45
I	1352006	.	C	<NON_REF>	.	.	END=1352006	GT:DP:GQ:MIN_DP:PL	0/0:8:21:8:0,21,315
I	1352177	.	C	<NON_REF>	.	.	END=1352177	GT:DP:GQ:MIN_DP:PL	0/0:1:3:1:0,3,39
I	1352183	.	C	<NON_REF>	.	.	END=1352183	GT:DP:GQ:MIN_DP:PL	0/0:1:0:1:0,0,0
I	1352241	.	A	<NON_REF>	.	.	END=1352241	GT:DP:GQ:MIN_DP:PL	0/0:2:0:2:0,0,0
I	1352262	.	A	<NON_REF>	.	.	END=1352262	GT:DP:GQ:MIN_DP:PL	0/0:2:6:2:0,6,78
I	1352304	.	A	<NON_REF>	.	.	END=1352304	GT:DP:GQ:MIN_DP:PL	0/0:2:6:2:0,6,78
I	1352323	.	T	<NON_REF>	.	.	END=1352323	GT:DP:GQ:MIN_DP:PL	0/0:11:33:11:0,33,426
I	1352543	.	A	<NON_REF>	.	.	END=1352543	GT:DP:GQ:MIN_DP:PL	0/0:3:9:3:0,9,100
I	1352551	.	G	<NON_REF>	.	.	END=1352551	GT:DP:GQ:MIN_DP:PL	0/0:3:6:3:0,6,90
I	1352578	.	C	<NON_REF>	.	.	END=1352578	GT:DP:GQ:MIN_DP:PL	0/0:2:6:2:0,6,78
I	1352607	.	C	<NON_REF>	.	.	END=1352607	GT:DP:GQ:MIN_DP:PL	0/0:3:3:3:0,3,45
I	1352627	.	A	<NON_REF>	.	.	END=1352627	GT:DP:GQ:MIN_DP:PL	0/0:4:12:4:0,12,155
I	1352669	.	C	<NON_REF>	.	.	END=1352669	GT:DP:GQ:MIN_DP:PL	0/0:2:6:2:0,6,78
I	1352697	.	C	<NON_REF>	.	.	END=1352697	GT:DP:GQ:MIN_DP:PL	0/0:6:15:6:0,15,225
I	1352955	.	A	<NON_REF>	.	.	END=1352955	GT:DP:GQ:MIN_DP:PL	0/0:6:15:6:0,15,225
I	1352959	.	A	<NON_REF>	.	.	END=1352959	GT:DP:GQ:MIN_DP:PL	0/0:5:15:5:0,15,172
I	1353021	.	A	<NON_REF>	.	.	END=1353021	GT:DP:GQ:MIN_DP:PL	0/0:9:21:9:0,21,315
I	1353025	.	G	<NON_REF>	.	.	END=1353025	GT:DP:GQ:MIN_DP:PL	0/0:8:18:8:0,18,270
I	1353082	.	C	<NON_REF>	.	.	END=1353082	GT:DP:GQ:MIN_DP:PL	0/0:3:9:3:0,9,108
I	1353139	.	C	<NON_REF>	.	.	END=1353139	GT:DP:GQ:MIN_DP:PL	0/0:0:0:0:0,0,0
I	1353313	.	A	<NON_REF>	.	.	END=1353313	GT:DP:GQ:MIN_DP:PL	0/0:0:0:0:0,0,0
I	1353478	.	G	<NON_REF>	.	.	END=1353478	GT:DP:GQ:MIN_DP:PL	0/0:2:3:2:0,3,45
I	1353482	.	A	<NON_REF>	.	.	END=1353482	GT:DP:GQ:MIN_DP:PL	0/0:2:3:2:0,3,45
I	1353613	.	C	<NON_REF>	.	.	END=1353613	GT:DP:GQ:MIN_DP:PL	0/0:3:6:3:0,6,90
I	1353989	.	T	<NON_REF>	.	.	END=1353989	GT:DP:GQ:MIN_DP:PL	0/0:4:3:4:0,3,45
I	1353998	.	C	<NON_REF>	.	.	END=1353998	GT:DP:GQ:MIN_DP:PL	0/0:3:9:3:0,9,116
I	1354000	.	C	<NON_REF>	.	.	END=1354000	GT:DP:GQ:MIN_DP:PL	0/0:3:9:3:0,9,116
I	1354020	.	C	<NON_REF>	.	.	END=1354020	GT:DP:GQ:MIN_DP:PL	0/0:3:9:3:0,9,116
I	1354339	.	C	<NON_REF>	.	.	END=1354339	GT:DP:GQ:MIN_DP:PL	0/0:0:0:0:0,0,0
I	1354354	.	G	<NON_REF>	.	.	END=1354354	GT:DP:GQ:MIN_DP:PL	0/0:0:0:0:0,0,0
I	1354466	.	G	<NON_REF>	.	.	END=1354466	GT:DP:GQ:MIN_DP:PL	0/0:1:3:1:0,3,39
I	1354498	.	A	<NON_REF>	.	.	END=1354498	GT:DP:GQ:MIN_DP:PL	0/0:0:0:0:0,0,0
I	1354868	.	T	<NON_REF>	.	.	END=1354868	GT:DP:GQ:MIN_DP:PL	0/0:0:0:0:0,0,0
I	1354950	.	A	<NON_REF>	.	.	END=1354951	GT:DP:GQ:MIN_DP:PL	0/0:1:3:1:0,3,16
I	1355018	.	A	<NON_REF>	.	.	END=1355018	GT:DP:GQ:MIN_DP:PL	0/0:2:6:2:0,6,78
I	1355027	.	T	<NON_REF>	.	.	END=1355027	GT:DP:GQ:MIN_DP:PL	0/0:2:6:2:0,6,78
I	1355295	.	A	<NON_REF>	.	.	END=1355295	GT:DP:GQ:MIN_DP:PL	0/0:3:9:3:0,9,116
I	1355306	.	G	<NON_REF>	.	.	END=1355306	GT:DP:GQ:MIN_DP:PL	0/0:4:9:4:0,9,135
I	1355330	.	T	<NON_REF>	.	.	END=1355330	GT:DP:GQ:MIN_DP:PL	0/0:3:3:3:0,3,45
I	1355364	.	A	<NON_REF>	.	.	END=1355364	GT:DP:GQ:MIN_DP:PL	0/0:2:6:2:0,6,78
I	1355372	.	A	<NON_REF>	.	.	END=1355372	GT:DP:GQ:MIN_DP:PL	0/0:2:3:2:0,3,45
I	1355379	.	T	<NON_REF>	.	.	END=1355380	GT:DP:GQ:MIN_DP:PL	0/0:2:0:2:0,0,0
I	1355420	.	A	<NON_REF>	.	.	END=1355420	GT:DP:GQ:MIN_DP:PL	0/0:0:0:0:0,0,0
I	1355433	.	G	<NON_REF>	.	.	END=1355433	GT:DP:GQ:MIN_DP:PL	0/0:2:6:2:0,6,78
I	1355440	.	T	<NON_REF>	.	.	END=1355440	GT:DP:GQ:MIN_DP:PL	0/0:2:6:2:0,6,78
I	1355515	.	G	<NON_REF>	.	.	END=1355515	GT:DP:GQ:MIN_DP:PL	0/0:2:6:2:0,6,78
I	1355517	.	A	<NON_REF>	.	.	END=1355517	GT:DP:GQ:MIN_DP:PL	0/0:2:6:2:0,6,78
I	1355545	.	A	<NON_REF>	.	.	END=1355545	GT:DP:GQ:MIN_DP:PL	0/0:5:9:5:0,9,135
I	1355578	.	A	<NON_REF>	.	.	END=1355578	GT:DP:GQ:MIN_DP:PL	0/0:7:15:7:0,15,225
I	1355589	.	G	<NON_REF>	.	.	END=1355589	GT:DP:GQ:MIN_DP:PL	0/0:5:12:5:0,12,180
I	1355615	.	G	<NON_REF>	.	.	END=1355615	GT:DP:GQ:MIN_DP:PL	0/0:0:0:0:0,0,0
I	1355636	.	A	<NON_REF>	.	.	END=1355636	GT:DP:GQ:MIN_DP:PL	0/0:1:3:1:0,3,39
I	1355648	.	G	<NON_REF>	.	.	END=1355648	GT:DP:GQ:MIN_DP:PL	0/0:1:3:1:0,3,39
I	1355681	.	G	<NON_REF>	.	.	END=1355681	GT:DP:GQ:MIN_DP:PL	0/0:2:6:2:0,6,78
I	1355754	.	A	<NON_REF>	.	.	END=1355754	GT:DP:GQ:MIN_DP:PL	0/0:0:0:0:0,0,0
I	1355798	.	A	<NON_REF>	.	.	END=1355798	GT:DP:GQ:MIN_DP:PL	0/0:3:9:3:0,9,116
I	1355803	.	T	<NON_REF>	.	.	END=1355803	GT:DP:GQ:MIN_DP:PL	0/0:3:6:3:0,6,90
I	1355850	.	T	<NON_REF>	.	.	END=1355850	GT:DP:GQ:MIN_DP:PL	0/0:2:3:2:0,3,45
I	1355894	.	A	<NON_REF>	.	.	END=1355894	GT:DP:GQ:MIN_DP:PL	0/0:1:3:1:0,3,39
I	1355904	.	A	<NON_REF>	.	.	END=1355904	GT:DP:GQ:MIN_DP:PL	0/0:2:6:2:0,6,70
I	1355949	.	G	<NON_REF>	.	.	END=1355949	GT:DP:GQ:MIN_DP:PL	0/0:5:9:5:0,9,135
I	1355955	.	T	<NON_REF>	.	.	END=1355955	GT:DP:GQ:MIN_DP:PL	0/0:6:12:6:0,12,180
I	1355971	.	C	<NON_REF>	.	.	END=1355971	GT:DP:GQ:MIN_DP:PL	0/0:5:9:5:0,9,135
I	1355994	.	G	<NON_REF>	.	.	END=1355994	GT:DP:GQ:MIN_DP:PL	0/0:2:6:2:0,6,78
I	1356001	.	C	<NON_REF>	.	.	END=1356001	GT:DP:GQ:MIN_DP:PL	0/0:5:12:5:0,12,180
I	1356037	.	T	<NON_REF>	.	.	END=1356037	GT:DP:GQ:MIN_DP:PL	0/0:9:18:9:0,18,270
I	1356040	.	T	<NON_REF>	.	.	END=1356040	GT:DP:GQ:MIN_DP:PL	0/0:9:18:9:0,18,270
I	1356066	.	T	<NON_REF>	.	.	END=1356066	GT:DP:GQ:MIN_DP:PL	0/0:8:21:8:0,21,315
I	1356071	.	A	<NON_REF>	.	.	END=1356071	GT:DP:GQ:MIN_DP:PL	0/0:9:15:9:0,15,225
I	1356111	.	C	<NON_REF>	.	.	END=1356111	GT:DP:GQ:MIN_DP:PL	0/0:8:24:8:0,24,310
I	1356327	.	A	<NON_REF>	.	.	END=1356327	GT:DP:GQ:MIN_DP:PL	0/0:19:51:19:0,51,765
I	1356340	.	C	<NON_REF>	.	.	END=1356340	GT:DP:GQ:MIN_DP:PL	0/0:17:39:17:0,39,585
I	1356380	.	G	<NON_REF>	.	.	END=1356380	GT:DP:GQ:MIN_DP:PL	0/0:6:15:6:0,15,225
I	1356439	.	G	<NON_REF>	.	.	END=1356439	GT:DP:GQ:MIN_DP:PL	0/0:1:3:1:0,3,39
I	1356462	.	G	<NON_REF>	.	.	END=1356462	GT:DP:GQ:MIN_DP:PL	0/0:3:6:3:0,6,90
I	1356844	.	T	<NON_REF>	.	.	END=1356844	GT:DP:GQ:MIN_DP:PL	0/0:0:0:0:0,0,0
I	1356863	.	C	<NON_REF>	.	.	END=1356863	GT:DP:GQ:MIN_DP:PL	0/0:0:0:0:0,0,0
I	1356926	.	T	<NON_REF>	.	.	END=1356926	GT:DP:GQ:MIN_DP:PL	0/0:21:63:21:0,63,814
I	1357112	.	G	<NON_REF>	.	.	END=1357112	GT:DP:GQ:MIN_DP:PL	0/0:8:9:8:0,9,135
I	1357152	.	T	<NON_REF>	.	.	END=1357152	GT:DP:GQ:MIN_DP:PL	0/0:3:3:3:0,3,45
I	1357154	.	C	<NON_REF>	.	.	END=1357154	GT:DP:GQ:MIN_DP:PL	0/0:3:3:3:0,3,45
I	1357169	.	C	<NON_REF>	.	.	END=1357169	GT:DP:GQ:MIN_DP:PL	0/0:2:6:2:0,6,78
I	1357944	.	G	<NON_REF>	.	.	END=1357944	GT:DP:GQ:MIN_DP:PL	0/0:3:9:3:0,9,116
I	1358016	.	G	<NON_REF>	.	.	END=1358016	GT:DP:GQ:MIN_DP:PL	0/0:5:12:5:0,12,180
I	1358025	.	T	<NON_REF>	.	.	END=1358025	GT:DP:GQ:MIN_DP:PL	0/0:5:15:5:0,15,170
I	1358129	.	A	<NON_REF>	.	.	END=1358129	GT:DP:GQ:MIN_DP:PL	0/0:4:6:4:0,6,90
I	1358193	.	T	<NON_REF>	.	.	END=1358193	GT:DP:GQ:MIN_DP:PL	0/0:5:12:5:0,12,180
I	1358197	.	C	<NON_REF>	.	.	END=1358197	GT:DP:GQ:MIN_DP:PL	0/0:6:15:6:0,15,225
I	1358214	.	A	<NON_REF>	.	.	END=1358214	GT:DP:GQ:MIN_DP:PL	0/0:6:18:6:0,18,176
I	1358241	.	C	<NON_REF>	.	.	END=1358241	GT:DP:GQ:MIN_DP:PL	0/0:7:15:7:0,15,225
I	1358348	.	C	<NON_REF>	.	.	END=1358348	GT:DP:GQ:MIN_DP:PL	0/0:9:15:9:0,15,225
I	1358430	.	G	<NON_REF>	.	.	END=1358430	GT:DP:GQ:MIN_DP:PL	0/0:5:12:5:0,12,180
I	1358441	.	A	<NON_REF>	.	.	END=1358441	GT:DP:GQ:MIN_DP:PL	0/0:4:12:4:0,12,155
I	1358506	.	A	<NON_REF>	.	.	END=1358506	GT:DP:GQ:MIN_DP:PL	0/0:7:3:7:0,3,45
I	1358526	.	C	<NON_REF>	.	.	END=1358526	GT:DP:GQ:MIN_DP:PL	0/0:1:0:1:0,0,0
I	1358541	.	T	<NON_REF>	.	.	END=1358541	GT:DP:GQ:MIN_DP:PL	0/0:1:3:1:0,3,39
I	1358554	.	C	<NON_REF>	.	.	END=1358554	GT:DP:GQ:MIN_DP:PL	0/0:1:3:1:0,3,39
I	1358617	.	C	<NON_REF>	.	.	END=1358617	GT:DP:GQ:MIN_DP:PL	0/0:11:24:11:0,24,360
I	1358634	.	C	<NON_REF>	.	.	END=1358634	GT:DP:GQ:MIN_DP:PL	0/0:9:27:9:0,27,349
I	1358667	.	C	<NON_REF>	.	.	END=1358667	GT:DP:GQ:MIN_DP:PL	0/0:6:12:6:0,12,180
I	1358697	.	T	<NON_REF>	.	.	END=1358697	GT:DP:GQ:MIN_DP:PL	0/0:4:9:4:0,9,135
I	1358726	.	A	<NON_REF>	.	.	END=1358726	GT:DP:GQ:MIN_DP:PL	0/0:4:12:4:0,12,147
I	1358737	.	T	<NON_REF>	.	.	END=1358738	GT:DP:GQ:MIN_DP:PL	0/0:4:12:4:0,12,147
I	1358750	.	A	<NON_REF>	.	.	END=1358750	GT:DP:GQ:MIN_DP:PL	0/0:4:0:4:0,0,0
I	1358753	.	A	<NON_REF>	.	.	END=1358753	GT:DP:GQ:MIN_DP:PL	0/0:2:0:2:0,0,0
I	1358784	.	T	<NON_REF>	.	.	END=1358784	GT:DP:GQ:MIN_DP:PL	0/0:1:3:1:0,3,39
I	1358809	.	C	<NON_REF>	.	.	END=1358809	GT:DP:GQ:MIN_DP:PL	0/0:3:9:3:0,9,72
I	1358840	.	T	<NON_REF>	.	.	END=1358840	GT:DP:GQ:MIN_DP:PL	0/0:3:6:3:0,6,90
I	1358868	.	T	<NON_REF>	.	.	END=1358869	GT:DP:GQ:MIN_DP:PL	0/0:1:3:1:0,3,39
I	1358886	.	T	<NON_REF>	.	.	END=1358886	GT:DP:GQ:MIN_DP:PL	0/0:2:3:2:0,3,45
I	1358928	.	C	A,<NON_REF>	40.77	.	BaseQRankSum=0.000;ClippingRankSum=0.000;DP=6;ExcessHet=3.0103;MLEAC=1,0;MLEAF=0.500,0.00;MQRankSum=-1.834;RAW_MQ=9185.00;ReadPosRankSum=0.000	GT:AD:DP:GQ:PL:SB	0/1:4,2,0:6:69:69,0,438,84,444,528:0,4,0,2
I	1359468	.	G	<NON_REF>	.	.	END=1359468	GT:DP:GQ:MIN_DP:PL	0/0:0:0:0:0,0,0
I	1359962	.	T	<NON_REF>	.	.	END=1359962	GT:DP:GQ:MIN_DP:PL	0/0:4:12:4:0,12,155
I	1360194	.	T	<NON_REF>	.	.	END=1360194	GT:DP:GQ:MIN_DP:PL	0/0:2:6:2:0,6,78
I	1360216	.	T	<NON_REF>	.	.	END=1360216	GT:DP:GQ:MIN_DP:PL	0/0:7:21:7:0,21,271
I	1360218	.	C	<NON_REF>	.	.	END=1360218	GT:DP:GQ:MIN_DP:PL	0/0:8:24:8:0,24,310
I	1360400	.	A	<NON_REF>	.	.	END=1360400	GT:DP:GQ:MIN_DP:PL	0/0:1:3:1:0,3,39
I	1360414	.	T	<NON_REF>	.	.	END=1360414	GT:DP:GQ:MIN_DP:PL	0/0:1:3:1:0,3,39
I	1360564	.	T	<NON_REF>	.	.	END=1360564	GT:DP:GQ:MIN_DP:PL	0/0:7:9:7:0,9,135
I	1360647	.	A	<NON_REF>	.	.	END=1360647	GT:DP:GQ:MIN_DP:PL	0/0:7:21:7:0,21,249
I	1360906	.	A	<NON_REF>	.	.	END=1360906	GT:DP:GQ:MIN_DP:PL	0/0:8:9:8:0,9,135
I	1361077	.	T	<NON_REF>	.	.	END=1361077	GT:DP:GQ:MIN_DP:PL	0/0:1:0:1:0,0,0
I	1361108	.	A	<NON_REF>	.	.	END=1361108	GT:DP:GQ:MIN_DP:PL	0/0:2:6:2:0,6,55
I	1361644	.	A	<NON_REF>	.	.	END=1361644	GT:DP:GQ:MIN_DP:PL	0/0:3:9:3:0,9,116
I	1361839	.	T	<NON_REF>	.	.	END=1361839	GT:DP:GQ:MIN_DP:PL	0/0:8:12:8:0,12,180
I	1361899	.	T	<NON_REF>	.	.	END=1361899	GT:DP:GQ:MIN_DP:PL	0/0:3:0:3:0,0,0
I	1362110	.	T	<NON_REF>	.	.	END=1362110	GT:DP:GQ:MIN_DP:PL	0/0:3:3:3:0,3,45
I	1362196	.	C	<NON_REF>	.	.	END=1362196	GT:DP:GQ:MIN_DP:PL	0/0:1:3:1:0,3,39
I	1364053	.	A	<NON_REF>	.	.	END=1364053	GT:DP:GQ:MIN_DP:PL	0/0:4:12:4:0,12,155
I	1364064	.	A	<NON_REF>	.	.	END=1364064	GT:DP:GQ:MIN_DP:PL	0/0:5:15:5:0,15,149
I	1364458	.	G	<NON_REF>	.	.	END=1364458	GT:DP:GQ:MIN_DP:PL	0/0:2:6:2:0,6,70
I	1364657	.	G	<NON_REF>	.	.	END=1364657	GT:DP:GQ:MIN_DP:PL	0/0:7:15:7:0,15,225
I	1364666	.	G	<NON_REF>	.	.	END=1364666	GT:DP:GQ:MIN_DP:PL	0/0:8:15:8:0,15,225
I	1364673	.	G	<NON_REF>	.	.	END=1364673	GT:DP:GQ:MIN_DP:PL	0/0:6:9:6:0,9,135
I	1364723	.	C	<NON_REF>	.	.	END=1364723	GT:DP:GQ:MIN_DP:PL	0/0:0:0:0:0,0,0
I	1364894	.	A	<NON_REF>	.	.	END=1364894	GT:DP:GQ:MIN_DP:PL	0/0:2:3:2:0,3,45
I	1364914	.	A	<NON_REF>	.	.	END=1364914	GT:DP:GQ:MIN_DP:PL	0/0:1:3:1:0,3,39
I	1365015	.	C	<NON_REF>	.	.	END=1365015	GT:DP:GQ:MIN_DP:PL	0/0:5:9:5:0,9,135
I	1365048	.	T	<NON_REF>	.	.	END=1365048	GT:DP:GQ:MIN_DP:PL	0/0:4:9:4:0,9,135
I	1365088	.	C	<NON_REF>	.	.	END=1365088	GT:DP:GQ:MIN_DP:PL	0/0:3:3:3:0,3,45
I	1365094	.	G	<NON_REF>	.	.	END=1365094	GT:DP:GQ:MIN_DP:PL	0/0:5:15:5:0,15,186
I	1365096	.	C	<NON_REF>	.	.	END=1365096	GT:DP:GQ:MIN_DP:PL	0/0:4:12:4:0,12,155
I	1366054	.	A	<NON_REF>	.	.	END=1366054	GT:DP:GQ:MIN_DP:PL	0/0:1:3:1:0,3,39
I	1366497	.	G	<NON_REF>	.	.	END=1366497	GT:DP:GQ:MIN_DP:PL	0/0:0:0:0:0,0,0
I	1366500	.	T	<NON_REF>	.	.	END=1366500	GT:DP:GQ:MIN_DP:PL	0/0:0:0:0:0,0,0
I	1366634	.	A	<NON_REF>	.	.	END=1366634	GT:DP:GQ:MIN_DP:PL	0/0:10:6:10:0,6,90
I	1367055	.	T	<NON_REF>	.	.	END=1367055	GT:DP:GQ:MIN_DP:PL	0/0:3:9:3:0,9,94
I	1367103	.	T	<NON_REF>	.	.	END=1367103	GT:DP:GQ:MIN_DP:PL	0/0:0:0:0:0,0,0
I	1367263	.	A	<NON_REF>	.	.	END=1367263	GT:DP:GQ:MIN_DP:PL	0/0:13:39:13:0,39,504
I	1367617	.	A	<NON_REF>	.	.	END=1367617	GT:DP:GQ:MIN_DP:PL	0/0:3:6:3:0,6,90
I	1367898	.	A	<NON_REF>	.	.	END=1367898	GT:DP:GQ:MIN_DP:PL	0/0:1:3:1:0,3,39
I	1367901	.	A	<NON_REF>	.	.	END=1367901	GT:DP:GQ:MIN_DP:PL	0/0:1:3:1:0,3,31
I	1367923	.	A	<NON_REF>	.	.	END=1367923	GT:DP:GQ:MIN_DP:PL	0/0:3:9:3:0,9,116
I	1368598	.	A	<NON_REF>	.	.	END=1368598	GT:DP:GQ:MIN_DP:PL	0/0:13:23:13:0,23,449
I	1368719	.	T	<NON_REF>	.	.	END=1368719	GT:DP:GQ:MIN_DP:PL	0/0:9:27:9:0,27,341
I	1368749	.	A	<NON_REF>	.	.	END=1368749	GT:DP:GQ:MIN_DP:PL	0/0:2:6:2:0,6,78
I	1369614	.	A	<NON_REF>	.	.	END=1369614	GT:DP:GQ:MIN_DP:PL	0/0:7:15:7:0,15,225
I	1369912	.	C	<NON_REF>	.	.	END=1369912	GT:DP:GQ:MIN_DP:PL	0/0:6:18:6:0,18,210
I	1369913	.	A	<NON_REF>	.	.	END=1369913	GT:DP:GQ:MIN_DP:PL	0/0:6:15:6:0,15,225
I	1370452	.	G	<NON_REF>	.	.	END=1370452	GT:DP:GQ:MIN_DP:PL	0/0:4:0:4:0,0,0
I	1370814	.	T	<NON_REF>	.	.	END=1370814	GT:DP:GQ:MIN_DP:PL	0/0:6:9:6:0,9,135
I	1370816	.	T	<NON_REF>	.	.	END=1370816	GT:DP:GQ:MIN_DP:PL	0/0:6:9:6:0,9,135
I	1370842	.	C	<NON_REF>	.	.	END=1370842	GT:DP:GQ:MIN_DP:PL	0/0:7:18:7:0,18,270
I	1371046	.	G	<NON_REF>	.	.	END=1371046	GT:DP:GQ:MIN_DP:PL	0/0:0:0:0:0,0,0
I	1371123	.	T	<NON_REF>	.	.	END=1371123	GT:DP:GQ:MIN_DP:PL	0/0:5:15:5:0,15,194
I	1374019	.	A	<NON_REF>	.	.	END=1374019	GT:DP:GQ:MIN_DP:PL	0/0:0:0:0:0,0,0
I	1374124	.	T	<NON_REF>	.	.	END=1374124	GT:DP:GQ:MIN_DP:PL	0/0:1:0:1:0,0,0
I	1374126	.	A	<NON_REF>	.	.	END=1374126	GT:DP:GQ:MIN_DP:PL	0/0:1:0:1:0,0,0
I	1375046	.	G	<NON_REF>	.	.	END=1375046	GT:DP:GQ:MIN_DP:PL	0/0:1:3:1:0,3,39
I	1375560	.	A	<NON_REF>	.	.	END=1375560	GT:DP:GQ:MIN_DP:PL	0/0:7:15:7:0,15,225
I	1375701	.	C	<NON_REF>	.	.	END=1375701	GT:DP:GQ:MIN_DP:PL	0/0:9:12:9:0,12,180
I	1375735	.	C	<NON_REF>	.	.	END=1375735	GT:DP:GQ:MIN_DP:PL	0/0:0:0:0:0,0,0
I	1376720	.	T	<NON_REF>	.	.	END=1376720	GT:DP:GQ:MIN_DP:PL	0/0:2:0:2:0,0,0
I	1376744	.	A	<NON_REF>	.	.	END=1376744	GT:DP:GQ:MIN_DP:PL	0/0:7:21:7:0,21,271
I	1376750	.	C	<NON_REF>	.	.	END=1376750	GT:DP:GQ:MIN_DP:PL	0/0:8:24:8:0,24,310
I	1376767	.	T	<NON_REF>	.	.	END=1376767	GT:DP:GQ:MIN_DP:PL	0/0:9:27:9:0,27,349
I	1376789	.	T	<NON_REF>	.	.	END=1376789	GT:DP:GQ:MIN_DP:PL	0/0:4:3:4:0,3,45
I	1376854	.	C	<NON_REF>	.	.	END=1376854	GT:DP:GQ:MIN_DP:PL	0/0:2:6:2:0,6,78
I	1377393	.	T	<NON_REF>	.	.	END=1377393	GT:DP:GQ:MIN_DP:PL	0/0:6:12:6:0,12,180
I	1377455	.	A	<NON_REF>	.	.	END=1377455	GT:DP:GQ:MIN_DP:PL	0/0:2:6:2:0,6,55
I	1377526	.	G	<NON_REF>	.	.	END=1377526	GT:DP:GQ:MIN_DP:PL	0/0:17:36:17:0,36,540
I	1377530	.	A	<NON_REF>	.	.	END=1377530	GT:DP:GQ:MIN_DP:PL	0/0:12:36:12:0,36,465
I	1377550	.	T	<NON_REF>	.	.	END=1377550	GT:DP:GQ:MIN_DP:PL	0/0:14:27:14:0,27,405
I	1377576	.	T	<NON_REF>	.	.	END=1377576	GT:DP:GQ:MIN_DP:PL	0/0:4:9:4:0,9,135
I	1377582	.	T	<NON_REF>	.	.	END=1377582	GT:DP:GQ:MIN_DP:PL	0/0:3:9:3:0,9,94
I	1377604	.	T	<NON_REF>	.	.	END=1377604	GT:DP:GQ:MIN_DP:PL	0/0:3:3:3:0,3,45
I	1377641	.	T	<NON_REF>	.	.	END=1377641	GT:DP:GQ:MIN_DP:PL	0/0:2:6:2:0,6,78
I	1377750	.	G	<NON_REF>	.	.	END=1377750	GT:DP:GQ:MIN_DP:PL	0/0:2:6:2:0,6,55
I	1378120	.	C	<NON_REF>	.	.	END=1378120	GT:DP:GQ:MIN_DP:PL	0/0:1:0:1:0,0,0
I	1378285	.	T	<NON_REF>	.	.	END=1378285	GT:DP:GQ:MIN_DP:PL	0/0:2:0:2:0,0,0
I	1378540	.	A	<NON_REF>	.	.	END=1378540	GT:DP:GQ:MIN_DP:PL	0/0:0:0:0:0,0,0
I	1378577	.	C	<NON_REF>	.	.	END=1378577	GT:DP:GQ:MIN_DP:PL	0/0:12:0:12:0,0,288
I	1378646	.	C	<NON_REF>	.	.	END=1378646	GT:DP:GQ:MIN_DP:PL	0/0:4:9:4:0,9,135
I	1378861	.	T	<NON_REF>	.	.	END=1378861	GT:DP:GQ:MIN_DP:PL	0/0:2:6:2:0,6,78
I	1378891	.	A	<NON_REF>	.	.	END=1378891	GT:DP:GQ:MIN_DP:PL	0/0:8:18:8:0,18,270
I	1378948	.	G	<NON_REF>	.	.	END=1378948	GT:DP:GQ:MIN_DP:PL	0/0:1:3:1:0,3,39
I	1379090	.	T	<NON_REF>	.	.	END=1379090	GT:DP:GQ:MIN_DP:PL	0/0:0:0:0:0,0,0
I	1379125	.	G	<NON_REF>	.	.	END=1379125	GT:DP:GQ:MIN_DP:PL	0/0:1:3:1:0,3,39
I	1379145	.	C	<NON_REF>	.	.	END=1379145	GT:DP:GQ:MIN_DP:PL	0/0:0:0:0:0,0,0
I	1379204	.	G	<NON_REF>	.	.	END=1379204	GT:DP:GQ:MIN_DP:PL	0/0:7:21:7:0,21,249
I	1379550	.	T	<NON_REF>	.	.	END=1379550	GT:DP:GQ:MIN_DP:PL	0/0:5:15:5:0,15,194
I	1379564	.	A	<NON_REF>	.	.	END=1379564	GT:DP:GQ:MIN_DP:PL	0/0:11:24:11:0,24,360
I	1379654	.	T	<NON_REF>	.	.	END=1379654	GT:DP:GQ:MIN_DP:PL	0/0:1:3:1:0,3,39
I	1379785	.	A	<NON_REF>	.	.	END=1379785	GT:DP:GQ:MIN_DP:PL	0/0:10:30:10:0,30,388
I	1379792	.	T	<NON_REF>	.	.	END=1379792	GT:DP:GQ:MIN_DP:PL	0/0:11:33:11:0,33,404
I	1379956	.	A	<NON_REF>	.	.	END=1379956	GT:DP:GQ:MIN_DP:PL	0/0:2:0:2:0,0,22
I	1380119	.	G	<NON_REF>	.	.	END=1380119	GT:DP:GQ:MIN_DP:PL	0/0:2:6:2:0,6,55
I	1380160	.	C	<NON_REF>	.	.	END=1380160	GT:DP:GQ:MIN_DP:PL	0/0:4:12:4:0,12,155
I	1380340	.	A	<NON_REF>	.	.	END=1380340	GT:DP:GQ:MIN_DP:PL	0/0:1:3:1:0,3,39
I	1380503	.	T	<NON_REF>	.	.	END=1380503	GT:DP:GQ:MIN_DP:PL	0/0:2:3:2:0,3,45
I	1380615	.	G	<NON_REF>	.	.	END=1380615	GT:DP:GQ:MIN_DP:PL	0/0:2:6:2:0,6,78
I	1380822	.	C	<NON_REF>	.	.	END=1380822	GT:DP:GQ:MIN_DP:PL	0/0:1:3:1:0,3,39
I	1380935	.	G	<NON_REF>	.	.	END=1380935	GT:DP:GQ:MIN_DP:PL	0/0:4:12:4:0,12,155
I	1381185	.	A	<NON_REF>	.	.	END=1381185	GT:DP:GQ:MIN_DP:PL	0/0:9:15:9:0,15,225
I	1381196	.	T	<NON_REF>	.	.	END=1381196	GT:DP:GQ:MIN_DP:PL	0/0:6:12:6:0,12,180
I	1381321	.	C	<NON_REF>	.	.	END=1381321	GT:DP:GQ:MIN_DP:PL	0/0:0:0:0:0,0,0
I	1381329	.	T	<NON_REF>	.	.	END=1381329	GT:DP:GQ:MIN_DP:PL	0/0:3:9:3:0,9,116
I	1381553	.	G	<NON_REF>	.	.	END=1381553	GT:DP:GQ:MIN_DP:PL	0/0:5:12:5:0,12,180
I	1381605	.	C	<NON_REF>	.	.	END=1381605	GT:DP:GQ:MIN_DP:PL	0/0:5:15:5:0,15,194
I	1381683	.	A	<NON_REF>	.	.	END=1381683	GT:DP:GQ:MIN_DP:PL	0/0:3:9:3:0,9,116
I	1381692	.	A	<NON_REF>	.	.	END=1381692	GT:DP:GQ:MIN_DP:PL	0/0:3:6:3:0,6,90
I	1381882	.	G	<NON_REF>	.	.	END=1381882	GT:DP:GQ:MIN_DP:PL	0/0:0:0:0:0,0,0
I	1381900	.	C	<NON_REF>	.	.	END=1381900	GT:DP:GQ:MIN_DP:PL	0/0:0:0:0:0,0,0
I	1382363	.	T	<NON_REF>	.	.	END=1382363	GT:DP:GQ:MIN_DP:PL	0/0:2:3:2:0,3,45
I	1382372	.	T	<NON_REF>	.	.	END=1382372	GT:DP:GQ:MIN_DP:PL	0/0:1:3:1:0,3,39
I	1382514	.	C	<NON_REF>	.	.	END=1382514	GT:DP:GQ:MIN_DP:PL	0/0:2:6:2:0,6,78
I	1382718	.	C	<NON_REF>	.	.	END=1382718	GT:DP:GQ:MIN_DP:PL	0/0:3:9:3:0,9,116
I	1382931	.	T	<NON_REF>	.	.	END=1382931	GT:DP:GQ:MIN_DP:PL	0/0:1:0:1:0,0,0
I	1383094	.	A	<NON_REF>	.	.	END=1383094	GT:DP:GQ:MIN_DP:PL	0/0:4:9:4:0,9,135
I	1383101	.	T	<NON_REF>	.	.	END=1383101	GT:DP:GQ:MIN_DP:PL	0/0:3:6:3:0,6,90
I	1383206	.	C	<NON_REF>	.	.	END=1383206	GT:DP:GQ:MIN_DP:PL	0/0:0:0:0:0,0,0
I	1383294	.	G	<NON_REF>	.	.	END=1383294	GT:DP:GQ:MIN_DP:PL	0/0:0:0:0:0,0,0
I	1383400	.	C	<NON_REF>	.	.	END=1383400	GT:DP:GQ:MIN_DP:PL	0/0:5:12:5:0,12,180
I	1383526	.	T	<NON_REF>	.	.	END=1383526	GT:DP:GQ:MIN_DP:PL	0/0:4:12:4:0,12,155
I	1383726	.	A	<NON_REF>	.	.	END=1383726	GT:DP:GQ:MIN_DP:PL	0/0:4:0:4:0,0,0
I	1383766	.	G	<NON_REF>	.	.	END=1383766	GT:DP:GQ:MIN_DP:PL	0/0:0:0:0:0,0,0
I	1383846	.	C	<NON_REF>	.	.	END=1383846	GT:DP:GQ:MIN_DP:PL	0/0:0:0:0:0,0,0
I	1383950	.	A	<NON_REF>	.	.	END=1383950	GT:DP:GQ:MIN_DP:PL	0/0:0:0:0:0,0,0
I	1383956	.	T	<NON_REF>	.	.	END=1383956	GT:DP:GQ:MIN_DP:PL	0/0:0:0:0:0,0,0
I	1384033	.	G	<NON_REF>	.	.	END=1384033	GT:DP:GQ:MIN_DP:PL	0/0:3:0:3:0,0,39
I	1385240	.	C	<NON_REF>	.	.	END=1385240	GT:DP:GQ:MIN_DP:PL	0/0:1:3:1:0,3,39
I	1385754	.	C	<NON_REF>	.	.	END=1385754	GT:DP:GQ:MIN_DP:PL	0/0:1:0:1:0,0,0
I	1386702	.	G	<NON_REF>	.	.	END=1386702	GT:DP:GQ:MIN_DP:PL	0/0:8:15:8:0,15,225
I	1387301	.	G	<NON_REF>	.	.	END=1387301	GT:DP:GQ:MIN_DP:PL	0/0:12:33:12:0,33,495
I	1387441	.	G	<NON_REF>	.	.	END=1387441	GT:DP:GQ:MIN_DP:PL	0/0:4:12:4:0,12,147
I	1387500	.	A	<NON_REF>	.	.	END=1387500	GT:DP:GQ:MIN_DP:PL	0/0:7:21:7:0,21,263
I	1387553	.	A	<NON_REF>	.	.	END=1387553	GT:DP:GQ:MIN_DP:PL	0/0:6:12:6:0,12,180
I	1387806	.	T	<NON_REF>	.	.	END=1387806	GT:DP:GQ:MIN_DP:PL	0/0:0:0:0:0,0,0
I	1387864	.	A	<NON_REF>	.	.	END=1387864	GT:DP:GQ:MIN_DP:PL	0/0:1:3:1:0,3,39
I	1387971	.	C	<NON_REF>	.	.	END=1387971	GT:DP:GQ:MIN_DP:PL	0/0:3:0:3:0,0,0
I	1388018	.	T	<NON_REF>	.	.	END=1388019	GT:DP:GQ:MIN_DP:PL	0/0:1:0:1:0,0,0
I	1388148	.	A	<NON_REF>	.	.	END=1388148	GT:DP:GQ:MIN_DP:PL	0/0:0:0:0:0,0,0
I	1388173	.	T	<NON_REF>	.	.	END=1388173	GT:DP:GQ:MIN_DP:PL	0/0:0:0:0:0,0,0
I	1388317	.	G	<NON_REF>	.	.	END=1388317	GT:DP:GQ:MIN_DP:PL	0/0:0:0:0:0,0,0
I	1388450	.	G	<NON_REF>	.	.	END=1388450	GT:DP:GQ:MIN_DP:PL	0/0:3:0:3:0,0,0
I	1388454	.	A	<NON_REF>	.	.	END=1388454	GT:DP:GQ:MIN_DP:PL	0/0:1:0:1:0,0,0
I	1388893	.	G	<NON_REF>	.	.	END=1388893	GT:DP:GQ:MIN_DP:PL	0/0:4:0:4:0,0,55
I	1388943	.	T	<NON_REF>	.	.	END=1388943	GT:DP:GQ:MIN_DP:PL	0/0:2:0:2:0,0,0
I	1388963	.	A	<NON_REF>	.	.	END=1388963	GT:DP:GQ:MIN_DP:PL	0/0:3:9:3:0,9,108
I	1388966	.	G	<NON_REF>	.	.	END=1388966	GT:DP:GQ:MIN_DP:PL	0/0:3:9:3:0,9,116
I	1388972	.	A	<NON_REF>	.	.	END=1388972	GT:DP:GQ:MIN_DP:PL	0/0:3:9:3:0,9,116
I	1389005	.	T	<NON_REF>	.	.	END=1389005	GT:DP:GQ:MIN_DP:PL	0/0:4:6:4:0,6,90
I	1389014	.	T	<NON_REF>	.	.	END=1389014	GT:DP:GQ:MIN_DP:PL	0/0:2:6:2:0,6,78
I	1389025	.	T	<NON_REF>	.	.	END=1389025	GT:DP:GQ:MIN_DP:PL	0/0:2:3:2:0,3,45
I	1389031	.	A	<NON_REF>	.	.	END=1389031	GT:DP:GQ:MIN_DP:PL	0/0:3:9:3:0,9,108
I	1389045	.	G	<NON_REF>	.	.	END=1389045	GT:DP:GQ:MIN_DP:PL	0/0:3:6:3:0,6,90
I	1389054	.	C	<NON_REF>	.	.	END=1389054	GT:DP:GQ:MIN_DP:PL	0/0:3:0:3:0,0,61
I	1389065	.	T	<NON_REF>	.	.	END=1389065	GT:DP:GQ:MIN_DP:PL	0/0:4:12:4:0,12,155
I	1389124	.	G	<NON_REF>	.	.	END=1389125	GT:DP:GQ:MIN_DP:PL	0/0:1:3:1:0,3,39
I	1389500	.	A	<NON_REF>	.	.	END=1389500	GT:DP:GQ:MIN_DP:PL	0/0:2:6:2:0,6,78
I	1389532	.	G	<NON_REF>	.	.	END=1389532	GT:DP:GQ:MIN_DP:PL	0/0:1:3:1:0,3,16
I	1389575	.	A	<NON_REF>	.	.	END=1389575	GT:DP:GQ:MIN_DP:PL	0/0:2:6:2:0,6,78
I	1389669	.	T	<NON_REF>	.	.	END=1389669	GT:DP:GQ:MIN_DP:PL	0/0:0:0:0:0,0,0
I	1389816	.	T	<NON_REF>	.	.	END=1389816	GT:DP:GQ:MIN_DP:PL	0/0:4:12:4:0,12,155
I	1389847	.	A	<NON_REF>	.	.	END=1389847	GT:DP:GQ:MIN_DP:PL	0/0:3:9:3:0,9,116
I	1389924	.	C	<NON_REF>	.	.	END=1389924	GT:DP:GQ:MIN_DP:PL	0/0:1:3:1:0,3,39
I	1390158	.	C	<NON_REF>	.	.	END=1390159	GT:DP:GQ:MIN_DP:PL	0/0:0:0:0:0,0,0
I	1390188	.	A	<NON_REF>	.	.	END=1390188	GT:DP:GQ:MIN_DP:PL	0/0:2:6:2:0,6,78
I	1390275	.	T	<NON_REF>	.	.	END=1390275	GT:DP:GQ:MIN_DP:PL	0/0:1:0:1:0,0,0
I	1390391	.	G	<NON_REF>	.	.	END=1390391	GT:DP:GQ:MIN_DP:PL	0/0:3:6:3:0,6,90
I	1390414	.	T	<NON_REF>	.	.	END=1390414	GT:DP:GQ:MIN_DP:PL	0/0:0:0:0:0,0,0
I	1390437	.	A	<NON_REF>	.	.	END=1390437	GT:DP:GQ:MIN_DP:PL	0/0:0:0:0:0,0,0
I	1390477	.	A	<NON_REF>	.	.	END=1390477	GT:DP:GQ:MIN_DP:PL	0/0:0:0:0:0,0,0
I	1390680	.	T	<NON_REF>	.	.	END=1390680	GT:DP:GQ:MIN_DP:PL	0/0:0:0:0:0,0,0
I	1390809	.	T	<NON_REF>	.	.	END=1390809	GT:DP:GQ:MIN_DP:PL	0/0:1:0:1:0,0,0
I	1390854	.	A	<NON_REF>	.	.	END=1390854	GT:DP:GQ:MIN_DP:PL	0/0:0:0:0:0,0,0
I	1391425	.	C	<NON_REF>	.	.	END=1391425	GT:DP:GQ:MIN_DP:PL	0/0:0:0:0:0,0,0
I	1391477	.	A	<NON_REF>	.	.	END=1391477	GT:DP:GQ:MIN_DP:PL	0/0:2:6:2:0,6,70
I	1391671	.	T	<NON_REF>	.	.	END=1391671	GT:DP:GQ:MIN_DP:PL	0/0:1:3:1:0,3,39
I	1391695	.	A	<NON_REF>	.	.	END=1391695	GT:DP:GQ:MIN_DP:PL	0/0:1:3:1:0,3,39
I	1391895	.	G	<NON_REF>	.	.	END=1391895	GT:DP:GQ:MIN_DP:PL	0/0:2:6:2:0,6,78
I	1392049	.	T	<NON_REF>	.	.	END=1392049	GT:DP:GQ:MIN_DP:PL	0/0:1:3:1:0,3,39
I	1392175	.	T	<NON_REF>	.	.	END=1392175	GT:DP:GQ:MIN_DP:PL	0/0:1:3:1:0,3,39
I	1392196	.	G	<NON_REF>	.	.	END=1392196	GT:DP:GQ:MIN_DP:PL	0/0:2:6:2:0,6,55
I	1392270	.	A	<NON_REF>	.	.	END=1392270	GT:DP:GQ:MIN_DP:PL	0/0:0:0:0:0,0,0
I	1392272	.	T	<NON_REF>	.	.	END=1392272	GT:DP:GQ:MIN_DP:PL	0/0:0:0:0:0,0,0
I	1392320	.	G	<NON_REF>	.	.	END=1392320	GT:DP:GQ:MIN_DP:PL	0/0:0:0:0:0,0,0
I	1392768	.	G	<NON_REF>	.	.	END=1392768	GT:DP:GQ:MIN_DP:PL	0/0:13:39:13:0,39,496
I	1393121	.	T	<NON_REF>	.	.	END=1393121	GT:DP:GQ:MIN_DP:PL	0/0:1:0:1:0,0,0
I	1393172	.	G	<NON_REF>	.	.	END=1393172	GT:DP:GQ:MIN_DP:PL	0/0:0:0:0:0,0,0
I	1393215	.	T	<NON_REF>	.	.	END=1393215	GT:DP:GQ:MIN_DP:PL	0/0:0:0:0:0,0,0
I	1393219	.	G	<NON_REF>	.	.	END=1393219	GT:DP:GQ:MIN_DP:PL	0/0:0:0:0:0,0,0
I	1393247	.	A	<NON_REF>	.	.	END=1393247	GT:DP:GQ:MIN_DP:PL	0/0:2:6:2:0,6,78
I	1393327	.	C	<NON_REF>	.	.	END=1393327	GT:DP:GQ:MIN_DP:PL	0/0:4:9:4:0,9,135
I	1393482	.	G	<NON_REF>	.	.	END=1393482	GT:DP:GQ:MIN_DP:PL	0/0:3:6:3:0,6,90
I	1393510	.	C	<NON_REF>	.	.	END=1393510	GT:DP:GQ:MIN_DP:PL	0/0:1:3:1:0,3,39
I	1393579	.	C	<NON_REF>	.	.	END=1393579	GT:DP:GQ:MIN_DP:PL	0/0:3:9:3:0,9,116
I	1393870	.	A	<NON_REF>	.	.	END=1393870	GT:DP:GQ:MIN_DP:PL	0/0:2:0:2:0,0,0
I	1393940	.	A	<NON_REF>	.	.	END=1393940	GT:DP:GQ:MIN_DP:PL	0/0:3:9:3:0,9,116
I	1394151	.	A	<NON_REF>	.	.	END=1394151	GT:DP:GQ:MIN_DP:PL	0/0:1:3:1:0,3,39
I	1394223	.	T	<NON_REF>	.	.	END=1394223	GT:DP:GQ:MIN_DP:PL	0/0:10:30:10:0,30,388
I	1394284	.	G	<NON_REF>	.	.	END=1394284	GT:DP:GQ:MIN_DP:PL	0/0:0:0:0:0,0,0
I	1394347	.	T	<NON_REF>	.	.	END=1394347	GT:DP:GQ:MIN_DP:PL	0/0:4:6:4:0,6,90
I	1394375	.	C	<NON_REF>	.	.	END=1394375	GT:DP:GQ:MIN_DP:PL	0/0:3:9:3:0,9,116
I	1394536	.	A	<NON_REF>	.	.	END=1394536	GT:DP:GQ:MIN_DP:PL	0/0:1:3:1:0,3,39
I	1394544	.	A	<NON_REF>	.	.	END=1394544	GT:DP:GQ:MIN_DP:PL	0/0:1:3:1:0,3,39
I	1395029	.	T	<NON_REF>	.	.	END=1395029	GT:DP:GQ:MIN_DP:PL	0/0:0:0:0:0,0,0
I	1395221	.	A	<NON_REF>	.	.	END=1395221	GT:DP:GQ:MIN_DP:PL	0/0:0:0:0:0,0,0
I	1395295	.	T	<NON_REF>	.	.	END=1395295	GT:DP:GQ:MIN_DP:PL	0/0:1:3:1:0,3,39
I	1395308	.	A	<NON_REF>	.	.	END=1395308	GT:DP:GQ:MIN_DP:PL	0/0:1:0:1:0,0,0
I	1395330	.	A	<NON_REF>	.	.	END=1395330	GT:DP:GQ:MIN_DP:PL	0/0:0:0:0:0,0,0
I	1395377	.	G	<NON_REF>	.	.	END=1395377	GT:DP:GQ:MIN_DP:PL	0/0:0:0:0:0,0,0
I	1395467	.	C	<NON_REF>	.	.	END=1395467	GT:DP:GQ:MIN_DP:PL	0/0:0:0:0:0,0,0
I	1395642	.	T	<NON_REF>	.	.	END=1395642	GT:DP:GQ:MIN_DP:PL	0/0:0:0:0:0,0,0
I	1395892	.	C	<NON_REF>	.	.	END=1395892	GT:DP:GQ:MIN_DP:PL	0/0:1:3:1:0,3,39
I	1396175	.	G	<NON_REF>	.	.	END=1396175	GT:DP:GQ:MIN_DP:PL	0/0:5:12:5:0,12,180
I	1396464	.	A	<NON_REF>	.	.	END=1396464	GT:DP:GQ:MIN_DP:PL	0/0:0:0:0:0,0,0
I	1396473	.	T	<NON_REF>	.	.	END=1396473	GT:DP:GQ:MIN_DP:PL	0/0:0:0:0:0,0,0
I	1396608	.	A	<NON_REF>	.	.	END=1396608	GT:DP:GQ:MIN_DP:PL	0/0:0:0:0:0,0,0
I	1396759	.	G	<NON_REF>	.	.	END=1396759	GT:DP:GQ:MIN_DP:PL	0/0:3:6:3:0,6,90
I	1396871	.	A	<NON_REF>	.	.	END=1396871	GT:DP:GQ:MIN_DP:PL	0/0:0:0:0:0,0,0
I	1396901	.	T	<NON_REF>	.	.	END=1396901	GT:DP:GQ:MIN_DP:PL	0/0:1:3:1:0,3,39
I	1396937	.	A	<NON_REF>	.	.	END=1396937	GT:DP:GQ:MIN_DP:PL	0/0:6:18:6:0,18,233
I	1397223	.	G	<NON_REF>	.	.	END=1397223	GT:DP:GQ:MIN_DP:PL	0/0:1:3:1:0,3,39
I	1397248	.	T	<NON_REF>	.	.	END=1397248	GT:DP:GQ:MIN_DP:PL	0/0:0:0:0:0,0,0
I	1397305	.	C	<NON_REF>	.	.	END=1397305	GT:DP:GQ:MIN_DP:PL	0/0:9:11:9:0,11,294
I	1397664	.	G	<NON_REF>	.	.	END=1397664	GT:DP:GQ:MIN_DP:PL	0/0:3:9:3:0,9,108
I	1397669	.	A	<NON_REF>	.	.	END=1397669	GT:DP:GQ:MIN_DP:PL	0/0:3:6:3:0,6,90
I	1398119	.	T	<NON_REF>	.	.	END=1398119	GT:DP:GQ:MIN_DP:PL	0/0:1:3:1:0,3,31
I	1398185	.	C	<NON_REF>	.	.	END=1398185	GT:DP:GQ:MIN_DP:PL	0/0:2:6:2:0,6,78
I	1398535	.	C	<NON_REF>	.	.	END=1398535	GT:DP:GQ:MIN_DP:PL	0/0:1:0:1:0,0,0
I	1398537	.	C	<NON_REF>	.	.	END=1398537	GT:DP:GQ:MIN_DP:PL	0/0:1:0:1:0,0,0
I	1398562	.	T	<NON_REF>	.	.	END=1398562	GT:DP:GQ:MIN_DP:PL	0/0:0:0:0:0,0,0
I	1398572	.	T	<NON_REF>	.	.	END=1398573	GT:DP:GQ:MIN_DP:PL	0/0:1:3:1:0,3,39
I	1398580	.	A	<NON_REF>	.	.	END=1398580	GT:DP:GQ:MIN_DP:PL	0/0:1:3:1:0,3,31
I	1398920	.	T	<NON_REF>	.	.	END=1398920	GT:DP:GQ:MIN_DP:PL	0/0:0:0:0:0,0,0
I	1399114	.	C	<NON_REF>	.	.	END=1399114	GT:DP:GQ:MIN_DP:PL	0/0:1:3:1:0,3,39
I	1399532	.	T	<NON_REF>	.	.	END=1399533	GT:DP:GQ:MIN_DP:PL	0/0:3:9:3:0,9,94
I	1399839	.	C	<NON_REF>	.	.	END=1399839	GT:DP:GQ:MIN_DP:PL	0/0:2:3:2:0,3,45
I	1400365	.	G	<NON_REF>	.	.	END=1400365	GT:DP:GQ:MIN_DP:PL	0/0:4:12:4:0,12,155
I	1400430	.	G	<NON_REF>	.	.	END=1400430	GT:DP:GQ:MIN_DP:PL	0/0:2:3:2:0,3,45
I	1400649	.	A	<NON_REF>	.	.	END=1400649	GT:DP:GQ:MIN_DP:PL	0/0:2:3:2:0,3,45
I	1400758	.	A	<NON_REF>	.	.	END=1400758	GT:DP:GQ:MIN_DP:PL	0/0:2:6:2:0,6,78
I	1401109	.	A	<NON_REF>	.	.	END=1401109	GT:DP:GQ:MIN_DP:PL	0/0:0:0:0:0,0,0
I	1401296	.	A	<NON_REF>	.	.	END=1401296	GT:DP:GQ:MIN_DP:PL	0/0:4:6:4:0,6,90
I	1401360	.	T	<NON_REF>	.	.	END=1401360	GT:DP:GQ:MIN_DP:PL	0/0:3:9:3:0,9,116
I	1401799	.	T	<NON_REF>	.	.	END=1401799	GT:DP:GQ:MIN_DP:PL	0/0:4:6:4:0,6,90
I	1402062	.	C	<NON_REF>	.	.	END=1402062	GT:DP:GQ:MIN_DP:PL	0/0:4:9:4:0,9,135
I	1403553	.	G	<NON_REF>	.	.	END=1403553	GT:DP:GQ:MIN_DP:PL	0/0:5:0:5:0,0,94
I	1403696	.	A	<NON_REF>	.	.	END=1403696	GT:DP:GQ:MIN_DP:PL	0/0:3:6:3:0,6,90
I	1404024	.	T	<NON_REF>	.	.	END=1404024	GT:DP:GQ:MIN_DP:PL	0/0:2:0:2:0,0,0
I	1404443	.	A	<NON_REF>	.	.	END=1404443	GT:DP:GQ:MIN_DP:PL	0/0:0:0:0:0,0,0
I	1404546	.	A	<NON_REF>	.	.	END=1404546	GT:DP:GQ:MIN_DP:PL	0/0:7:21:7:0,21,255
I	1404719	.	G	<NON_REF>	.	.	END=1404719	GT:DP:GQ:MIN_DP:PL	0/0:7:21:7:0,21,271
I	1404749	.	A	<NON_REF>	.	.	END=1404749	GT:DP:GQ:MIN_DP:PL	0/0:3:6:3:0,6,90
I	1404831	.	T	<NON_REF>	.	.	END=1404831	GT:DP:GQ:MIN_DP:PL	0/0:6:15:6:0,15,225
I	1404981	.	G	<NON_REF>	.	.	END=1404981	GT:DP:GQ:MIN_DP:PL	0/0:0:0:0:0,0,0
I	1405265	.	C	<NON_REF>	.	.	END=1405265	GT:DP:GQ:MIN_DP:PL	0/0:10:24:10:0,24,360
I	1405501	.	A	<NON_REF>	.	.	END=1405501	GT:DP:GQ:MIN_DP:PL	0/0:22:27:22:0,27,775
I	1405556	.	G	<NON_REF>	.	.	END=1405556	GT:DP:GQ:MIN_DP:PL	0/0:1:0:1:0,0,0
I	1405722	.	G	<NON_REF>	.	.	END=1405722	GT:DP:GQ:MIN_DP:PL	0/0:5:9:5:0,9,135
I	1405909	.	G	<NON_REF>	.	.	END=1405909	GT:DP:GQ:MIN_DP:PL	0/0:13:24:13:0,24,360
I	1405925	.	T	<NON_REF>	.	.	END=1405925	GT:DP:GQ:MIN_DP:PL	0/0:7:15:7:0,15,225
I	1406586	.	A	<NON_REF>	.	.	END=1406587	GT:DP:GQ:MIN_DP:PL	0/0:10:30:10:0,30,388
I	1406716	.	C	<NON_REF>	.	.	END=1406716	GT:DP:GQ:MIN_DP:PL	0/0:4:9:4:0,9,135
I	1407056	.	C	<NON_REF>	.	.	END=1407056	GT:DP:GQ:MIN_DP:PL	0/0:0:0:0:0,0,0
I	1407271	.	A	<NON_REF>	.	.	END=1407271	GT:DP:GQ:MIN_DP:PL	0/0:14:30:14:0,30,450
I	1407979	.	A	<NON_REF>	.	.	END=1407979	GT:DP:GQ:MIN_DP:PL	0/0:2:0:2:0,0,0
I	1409543	.	G	<NON_REF>	.	.	END=1409543	GT:DP:GQ:MIN_DP:PL	0/0:5:15:5:0,15,194
I	1410209	.	G	<NON_REF>	.	.	END=1410209	GT:DP:GQ:MIN_DP:PL	0/0:3:9:3:0,9,108
I	1410307	.	T	<NON_REF>	.	.	END=1410307	GT:DP:GQ:MIN_DP:PL	0/0:11:18:11:0,18,270
I	1410351	.	G	<NON_REF>	.	.	END=1410351	GT:DP:GQ:MIN_DP:PL	0/0:5:12:5:0,12,180
I	1410816	.	G	<NON_REF>	.	.	END=1410816	GT:DP:GQ:MIN_DP:PL	0/0:3:3:3:0,3,45
I	1411422	.	T	<NON_REF>	.	.	END=1411422	GT:DP:GQ:MIN_DP:PL	0/0:6:18:6:0,18,233
I	1411622	.	C	<NON_REF>	.	.	END=1411622	GT:DP:GQ:MIN_DP:PL	0/0:5:9:5:0,9,135
I	1411625	.	A	<NON_REF>	.	.	END=1411625	GT:DP:GQ:MIN_DP:PL	0/0:4:9:4:0,9,135
I	1411627	.	T	<NON_REF>	.	.	END=1411627	GT:DP:GQ:MIN_DP:PL	0/0:6:15:6:0,15,225
I	1411629	.	T	<NON_REF>	.	.	END=1411629	GT:DP:GQ:MIN_DP:PL	0/0:7:18:7:0,18,270
I	1411644	.	C	<NON_REF>	.	.	END=1411644	GT:DP:GQ:MIN_DP:PL	0/0:7:12:7:0,12,180
I	1411654	.	A	<NON_REF>	.	.	END=1411655	GT:DP:GQ:MIN_DP:PL	0/0:4:12:4:0,12,147
I	1411658	.	A	<NON_REF>	.	.	END=1411658	GT:DP:GQ:MIN_DP:PL	0/0:4:12:4:0,12,155
I	1411662	.	G	<NON_REF>	.	.	END=1411662	GT:DP:GQ:MIN_DP:PL	0/0:4:12:4:0,12,155
I	1412144	.	A	<NON_REF>	.	.	END=1412144	GT:DP:GQ:MIN_DP:PL	0/0:5:12:5:0,12,180
I	1412246	.	C	<NON_REF>	.	.	END=1412246	GT:DP:GQ:MIN_DP:PL	0/0:3:9:3:0,9,116
I	1412256	.	C	<NON_REF>	.	.	END=1412256	GT:DP:GQ:MIN_DP:PL	0/0:6:15:6:0,15,225
I	1413027	.	A	<NON_REF>	.	.	END=1413027	GT:DP:GQ:MIN_DP:PL	0/0:14:33:14:0,33,495
I	1413117	.	T	<NON_REF>	.	.	END=1413117	GT:DP:GQ:MIN_DP:PL	0/0:1:3:1:0,3,39
I	1413973	.	T	<NON_REF>	.	.	END=1413973	GT:DP:GQ:MIN_DP:PL	0/0:4:12:4:0,12,133
I	1414350	.	T	<NON_REF>	.	.	END=1414350	GT:DP:GQ:MIN_DP:PL	0/0:1:3:1:0,3,39
I	1414427	.	T	<NON_REF>	.	.	END=1414427	GT:DP:GQ:MIN_DP:PL	0/0:0:0:0:0,0,0
I	1414442	.	G	<NON_REF>	.	.	END=1414442	GT:DP:GQ:MIN_DP:PL	0/0:1:3:1:0,3,39
I	1415387	.	T	<NON_REF>	.	.	END=1415387	GT:DP:GQ:MIN_DP:PL	0/0:4:9:4:0,9,135
I	1415691	.	A	<NON_REF>	.	.	END=1415691	GT:DP:GQ:MIN_DP:PL	0/0:7:15:7:0,15,225
I	1416016	.	T	<NON_REF>	.	.	END=1416016	GT:DP:GQ:MIN_DP:PL	0/0:9:21:9:0,21,315
I	1416046	.	C	<NON_REF>	.	.	END=1416046	GT:DP:GQ:MIN_DP:PL	0/0:3:6:3:0,6,90
I	1416082	.	A	<NON_REF>	.	.	END=1416082	GT:DP:GQ:MIN_DP:PL	0/0:2:6:2:0,6,78
I	1416132	.	G	<NON_REF>	.	.	END=1416132	GT:DP:GQ:MIN_DP:PL	0/0:6:9:6:0,9,135
I	1416195	.	G	<NON_REF>	.	.	END=1416195	GT:DP:GQ:MIN_DP:PL	0/0:7:21:7:0,21,263
I	1417333	.	C	<NON_REF>	.	.	END=1417333	GT:DP:GQ:MIN_DP:PL	0/0:8:21:8:0,21,315
I	1417361	.	C	<NON_REF>	.	.	END=1417361	GT:DP:GQ:MIN_DP:PL	0/0:5:15:5:0,15,194
I	1417394	.	C	<NON_REF>	.	.	END=1417394	GT:DP:GQ:MIN_DP:PL	0/0:4:3:4:0,3,45
I	1417723	.	C	<NON_REF>	.	.	END=1417723	GT:DP:GQ:MIN_DP:PL	0/0:4:0:4:0,0,100
I	1418158	.	C	<NON_REF>	.	.	END=1418158	GT:DP:GQ:MIN_DP:PL	0/0:3:6:3:0,6,90
I	1418419	.	T	<NON_REF>	.	.	END=1418419	GT:DP:GQ:MIN_DP:PL	0/0:5:15:5:0,15,166
I	1418445	.	G	<NON_REF>	.	.	END=1418445	GT:DP:GQ:MIN_DP:PL	0/0:4:12:4:0,12,155
I	1418487	.	G	<NON_REF>	.	.	END=1418487	GT:DP:GQ:MIN_DP:PL	0/0:3:9:3:0,9,116
I	1418494	.	A	<NON_REF>	.	.	END=1418494	GT:DP:GQ:MIN_DP:PL	0/0:4:12:4:0,12,155
I	1418506	.	T	<NON_REF>	.	.	END=1418507	GT:DP:GQ:MIN_DP:PL	0/0:4:9:3:0,9,116
I	1418519	.	A	<NON_REF>	.	.	END=1418519	GT:DP:GQ:MIN_DP:PL	0/0:3:6:3:0,6,90
I	1418567	.	T	<NON_REF>	.	.	END=1418567	GT:DP:GQ:MIN_DP:PL	0/0:4:6:4:0,6,90
I	1418672	.	A	<NON_REF>	.	.	END=1418672	GT:DP:GQ:MIN_DP:PL	0/0:4:6:4:0,6,90
I	1418706	.	C	<NON_REF>	.	.	END=1418706	GT:DP:GQ:MIN_DP:PL	0/0:2:6:2:0,6,78
I	1418711	.	C	<NON_REF>	.	.	END=1418711	GT:DP:GQ:MIN_DP:PL	0/0:2:6:2:0,6,78
I	1418741	.	T	<NON_REF>	.	.	END=1418741	GT:DP:GQ:MIN_DP:PL	0/0:6:15:6:0,15,225
I	1418746	.	T	<NON_REF>	.	.	END=1418746	GT:DP:GQ:MIN_DP:PL	0/0:6:15:6:0,15,225
I	1418758	.	A	<NON_REF>	.	.	END=1418758	GT:DP:GQ:MIN_DP:PL	0/0:4:12:4:0,12,155
I	1418867	.	C	<NON_REF>	.	.	END=1418867	GT:DP:GQ:MIN_DP:PL	0/0:6:18:6:0,18,225
I	1419331	.	T	<NON_REF>	.	.	END=1419331	GT:DP:GQ:MIN_DP:PL	0/0:5:15:5:0,15,194
I	1419431	.	C	<NON_REF>	.	.	END=1419431	GT:DP:GQ:MIN_DP:PL	0/0:11:33:11:0,33,426
I	1419475	.	T	<NON_REF>	.	.	END=1419475	GT:DP:GQ:MIN_DP:PL	0/0:7:6:7:0,6,90
I	1419587	.	A	<NON_REF>	.	.	END=1419587	GT:DP:GQ:MIN_DP:PL	0/0:3:0:3:0,0,0
I	1421078	.	T	<NON_REF>	.	.	END=1421078	GT:DP:GQ:MIN_DP:PL	0/0:12:30:12:0,30,450
I	1421476	.	T	<NON_REF>	.	.	END=1421476	GT:DP:GQ:MIN_DP:PL	0/0:4:12:4:0,12,155
I	1421566	.	G	<NON_REF>	.	.	END=1421566	GT:DP:GQ:MIN_DP:PL	0/0:11:33:11:0,33,426
I	1421600	.	C	<NON_REF>	.	.	END=1421600	GT:DP:GQ:MIN_DP:PL	0/0:8:18:8:0,18,270
I	1421859	.	A	<NON_REF>	.	.	END=1421859	GT:DP:GQ:MIN_DP:PL	0/0:0:0:0:0,0,0
I	1421873	.	C	<NON_REF>	.	.	END=1421873	GT:DP:GQ:MIN_DP:PL	0/0:0:0:0:0,0,0
I	1421936	.	T	<NON_REF>	.	.	END=1421936	GT:DP:GQ:MIN_DP:PL	0/0:3:9:3:0,9,116
I	1422455	.	C	<NON_REF>	.	.	END=1422455	GT:DP:GQ:MIN_DP:PL	0/0:10:21:10:0,21,315
I	1422480	.	A	<NON_REF>	.	.	END=1422480	GT:DP:GQ:MIN_DP:PL	0/0:7:15:7:0,15,225
I	1422483	.	A	<NON_REF>	.	.	END=1422483	GT:DP:GQ:MIN_DP:PL	0/0:7:9:7:0,9,135
I	1422537	.	C	<NON_REF>	.	.	END=1422537	GT:DP:GQ:MIN_DP:PL	0/0:1:0:1:0,0,0
I	1422791	.	A	<NON_REF>	.	.	END=1422791	GT:DP:GQ:MIN_DP:PL	0/0:5:15:5:0,15,186
I	1422997	.	A	<NON_REF>	.	.	END=1422997	GT:DP:GQ:MIN_DP:PL	0/0:4:9:4:0,9,135
I	1423024	.	A	<NON_REF>	.	.	END=1423024	GT:DP:GQ:MIN_DP:PL	0/0:3:9:3:0,9,116
I	1423092	.	T	<NON_REF>	.	.	END=1423092	GT:DP:GQ:MIN_DP:PL	0/0:4:3:4:0,3,45
I	1423239	.	C	<NON_REF>	.	.	END=1423239	GT:DP:GQ:MIN_DP:PL	0/0:1:3:1:0,3,39
I	1423345	.	G	<NON_REF>	.	.	END=1423345	GT:DP:GQ:MIN_DP:PL	0/0:2:3:2:0,3,45
I	1423490	.	C	<NON_REF>	.	.	END=1423490	GT:DP:GQ:MIN_DP:PL	0/0:5:15:5:0,15,194
I	1423502	.	A	<NON_REF>	.	.	END=1423502	GT:DP:GQ:MIN_DP:PL	0/0:5:15:5:0,15,194
I	1423655	.	T	<NON_REF>	.	.	END=1423655	GT:DP:GQ:MIN_DP:PL	0/0:2:3:2:0,3,45
I	1423687	.	A	<NON_REF>	.	.	END=1423687	GT:DP:GQ:MIN_DP:PL	0/0:2:6:2:0,6,78
I	1423885	.	C	<NON_REF>	.	.	END=1423885	GT:DP:GQ:MIN_DP:PL	0/0:2:6:2:0,6,78
I	1423895	.	G	<NON_REF>	.	.	END=1423895	GT:DP:GQ:MIN_DP:PL	0/0:2:6:2:0,6,78
I	1423970	.	T	<NON_REF>	.	.	END=1423970	GT:DP:GQ:MIN_DP:PL	0/0:7:21:7:0,21,271
I	1424035	.	T	<NON_REF>	.	.	END=1424035	GT:DP:GQ:MIN_DP:PL	0/0:5:9:5:0,9,135
I	1424074	.	A	<NON_REF>	.	.	END=1424074	GT:DP:GQ:MIN_DP:PL	0/0:5:6:5:0,6,90
I	1424318	.	T	<NON_REF>	.	.	END=1424318	GT:DP:GQ:MIN_DP:PL	0/0:5:12:5:0,12,180
I	1424657	.	G	<NON_REF>	.	.	END=1424657	GT:DP:GQ:MIN_DP:PL	0/0:5:6:5:0,6,90
I	1424742	.	A	<NON_REF>	.	.	END=1424742	GT:DP:GQ:MIN_DP:PL	0/0:3:3:3:0,3,45
I	1424824	.	G	<NON_REF>	.	.	END=1424824	GT:DP:GQ:MIN_DP:PL	0/0:1:3:1:0,3,39
I	1425094	.	T	<NON_REF>	.	.	END=1425094	GT:DP:GQ:MIN_DP:PL	0/0:10:30:10:0,30,365
I	1425154	.	T	<NON_REF>	.	.	END=1425154	GT:DP:GQ:MIN_DP:PL	0/0:3:9:3:0,9,116
I	1425792	.	T	<NON_REF>	.	.	END=1425792	GT:DP:GQ:MIN_DP:PL	0/0:13:33:13:0,33,495
I	1425871	.	G	<NON_REF>	.	.	END=1425871	GT:DP:GQ:MIN_DP:PL	0/0:13:21:13:0,21,315
I	1425898	.	T	<NON_REF>	.	.	END=1425898	GT:DP:GQ:MIN_DP:PL	0/0:6:18:6:0,18,233
I	1427018	.	C	<NON_REF>	.	.	END=1427018	GT:DP:GQ:MIN_DP:PL	0/0:2:3:2:0,3,45
I	1427166	.	G	<NON_REF>	.	.	END=1427166	GT:DP:GQ:MIN_DP:PL	0/0:3:9:3:0,9,108
I	1427192	.	G	<NON_REF>	.	.	END=1427192	GT:DP:GQ:MIN_DP:PL	0/0:12:33:12:0,33,495
I	1427550	.	A	<NON_REF>	.	.	END=1427550	GT:DP:GQ:MIN_DP:PL	0/0:12:21:12:0,21,315
I	1428540	.	A	<NON_REF>	.	.	END=1428540	GT:DP:GQ:MIN_DP:PL	0/0:7:15:7:0,15,225
I	1428603	.	C	<NON_REF>	.	.	END=1428603	GT:DP:GQ:MIN_DP:PL	0/0:6:15:6:0,15,225
I	1429062	.	C	<NON_REF>	.	.	END=1429062	GT:DP:GQ:MIN_DP:PL	0/0:8:9:8:0,9,135
I	1429081	.	A	<NON_REF>	.	.	END=1429081	GT:DP:GQ:MIN_DP:PL	0/0:1:3:1:0,3,39
I	1430403	.	T	<NON_REF>	.	.	END=1430403	GT:DP:GQ:MIN_DP:PL	0/0:9:18:9:0,18,270
I	1430411	.	T	<NON_REF>	.	.	END=1430411	GT:DP:GQ:MIN_DP:PL	0/0:7:3:7:0,3,45
I	1430413	.	C	<NON_REF>	.	.	END=1430413	GT:DP:GQ:MIN_DP:PL	0/0:7:3:7:0,3,45
I	1431134	.	G	<NON_REF>	.	.	END=1431134	GT:DP:GQ:MIN_DP:PL	0/0:6:12:6:0,12,180
I	1431147	.	G	<NON_REF>	.	.	END=1431147	GT:DP:GQ:MIN_DP:PL	0/0:4:12:4:0,12,155
I	1431291	.	A	<NON_REF>	.	.	END=1431291	GT:DP:GQ:MIN_DP:PL	0/0:4:12:4:0,12,155
I	1431796	.	A	<NON_REF>	.	.	END=1431796	GT:DP:GQ:MIN_DP:PL	0/0:8:12:8:0,12,180
I	1432005	.	T	<NON_REF>	.	.	END=1432005	GT:DP:GQ:MIN_DP:PL	0/0:6:9:6:0,9,135
I	1432396	.	T	<NON_REF>	.	.	END=1432396	GT:DP:GQ:MIN_DP:PL	0/0:5:12:5:0,12,180
I	1432412	.	G	<NON_REF>	.	.	END=1432412	GT:DP:GQ:MIN_DP:PL	0/0:6:15:6:0,15,225
I	1432632	.	C	<NON_REF>	.	.	END=1432632	GT:DP:GQ:MIN_DP:PL	0/0:4:9:4:0,9,135
I	1432664	.	A	<NON_REF>	.	.	END=1432664	GT:DP:GQ:MIN_DP:PL	0/0:6:15:6:0,15,225
I	1432708	.	C	<NON_REF>	.	.	END=1432708	GT:DP:GQ:MIN_DP:PL	0/0:8:21:8:0,21,315
I	1433170	.	T	<NON_REF>	.	.	END=1433170	GT:DP:GQ:MIN_DP:PL	0/0:6:18:6:0,18,233
I	1433305	.	T	<NON_REF>	.	.	END=1433305	GT:DP:GQ:MIN_DP:PL	0/0:2:6:2:0,6,78
I	1433755	.	C	<NON_REF>	.	.	END=1433755	GT:DP:GQ:MIN_DP:PL	0/0:7:15:7:0,15,225
I	1433762	.	C	<NON_REF>	.	.	END=1433762	GT:DP:GQ:MIN_DP:PL	0/0:6:15:6:0,15,225
I	1434025	.	A	<NON_REF>	.	.	END=1434025	GT:DP:GQ:MIN_DP:PL	0/0:5:15:5:0,15,194
I	1434271	.	G	<NON_REF>	.	.	END=1434271	GT:DP:GQ:MIN_DP:PL	0/0:5:9:5:0,9,135
I	1434353	.	C	<NON_REF>	.	.	END=1434353	GT:DP:GQ:MIN_DP:PL	0/0:2:0:2:0,0,0
I	1434376	.	G	<NON_REF>	.	.	END=1434376	GT:DP:GQ:MIN_DP:PL	0/0:0:0:0:0,0,0
I	1434451	.	C	<NON_REF>	.	.	END=1434452	GT:DP:GQ:MIN_DP:PL	0/0:4:9:4:0,9,135
I	1434785	.	C	<NON_REF>	.	.	END=1434785	GT:DP:GQ:MIN_DP:PL	0/0:1:3:1:0,3,39
I	1434840	.	A	<NON_REF>	.	.	END=1434840	GT:DP:GQ:MIN_DP:PL	0/0:0:0:0:0,0,0
I	1434959	.	C	<NON_REF>	.	.	END=1434959	GT:DP:GQ:MIN_DP:PL	0/0:6:18:6:0,18,233
I	1435472	.	G	<NON_REF>	.	.	END=1435472	GT:DP:GQ:MIN_DP:PL	0/0:1:0:1:0,0,0
I	1435567	.	C	<NON_REF>	.	.	END=1435567	GT:DP:GQ:MIN_DP:PL	0/0:5:15:5:0,15,186
I	1435907	.	G	<NON_REF>	.	.	END=1435907	GT:DP:GQ:MIN_DP:PL	0/0:6:15:6:0,15,225
I	1436114	.	A	<NON_REF>	.	.	END=1436114	GT:DP:GQ:MIN_DP:PL	0/0:4:9:4:0,9,135
I	1436169	.	C	<NON_REF>	.	.	END=1436169	GT:DP:GQ:MIN_DP:PL	0/0:3:9:3:0,9,116
I	1436246	.	G	<NON_REF>	.	.	END=1436246	GT:DP:GQ:MIN_DP:PL	0/0:2:6:2:0,6,78
I	1436411	.	T	<NON_REF>	.	.	END=1436411	GT:DP:GQ:MIN_DP:PL	0/0:7:18:7:0,18,270
I	1436428	.	T	<NON_REF>	.	.	END=1436428	GT:DP:GQ:MIN_DP:PL	0/0:4:0:4:0,0,100
I	1436602	.	A	<NON_REF>	.	.	END=1436602	GT:DP:GQ:MIN_DP:PL	0/0:2:6:2:0,6,78
I	1436646	.	T	<NON_REF>	.	.	END=1436646	GT:DP:GQ:MIN_DP:PL	0/0:0:0:0:0,0,0
I	1436649	.	G	<NON_REF>	.	.	END=1436649	GT:DP:GQ:MIN_DP:PL	0/0:0:0:0:0,0,0
I	1436714	.	A	<NON_REF>	.	.	END=1436714	GT:DP:GQ:MIN_DP:PL	0/0:0:0:0:0,0,0
I	1436812	.	A	<NON_REF>	.	.	END=1436812	GT:DP:GQ:MIN_DP:PL	0/0:0:0:0:0,0,0
I	1437156	.	T	<NON_REF>	.	.	END=1437156	GT:DP:GQ:MIN_DP:PL	0/0:0:0:0:0,0,0
I	1437527	.	A	<NON_REF>	.	.	END=1437527	GT:DP:GQ:MIN_DP:PL	0/0:8:6:8:0,6,90
I	1437556	.	C	<NON_REF>	.	.	END=1437556	GT:DP:GQ:MIN_DP:PL	0/0:2:6:2:0,6,78
I	1437634	.	G	<NON_REF>	.	.	END=1437634	GT:DP:GQ:MIN_DP:PL	0/0:11:30:11:0,30,450
I	1437663	.	G	<NON_REF>	.	.	END=1437663	GT:DP:GQ:MIN_DP:PL	0/0:2:3:2:0,3,45
I	1437701	.	A	<NON_REF>	.	.	END=1437701	GT:DP:GQ:MIN_DP:PL	0/0:1:3:1:0,3,39
I	1437738	.	C	<NON_REF>	.	.	END=1437738	GT:DP:GQ:MIN_DP:PL	0/0:1:3:1:0,3,39
I	1437775	.	T	<NON_REF>	.	.	END=1437775	GT:DP:GQ:MIN_DP:PL	0/0:3:6:3:0,6,90
I	1438680	.	A	<NON_REF>	.	.	END=1438680	GT:DP:GQ:MIN_DP:PL	0/0:4:9:4:0,9,135
I	1438709	.	G	<NON_REF>	.	.	END=1438709	GT:DP:GQ:MIN_DP:PL	0/0:1:0:1:0,0,0
I	1438855	.	T	<NON_REF>	.	.	END=1438855	GT:DP:GQ:MIN_DP:PL	0/0:4:12:4:0,12,155
I	1438945	.	A	<NON_REF>	.	.	END=1438946	GT:DP:GQ:MIN_DP:PL	0/0:0:0:0:0,0,0
I	1439178	.	A	<NON_REF>	.	.	END=1439178	GT:DP:GQ:MIN_DP:PL	0/0:5:3:5:0,3,45
I	1439292	.	A	<NON_REF>	.	.	END=1439292	GT:DP:GQ:MIN_DP:PL	0/0:3:9:3:0,9,116
I	1439447	.	C	<NON_REF>	.	.	END=1439447	GT:DP:GQ:MIN_DP:PL	0/0:2:6:2:0,6,78
I	1439462	.	A	<NON_REF>	.	.	END=1439462	GT:DP:GQ:MIN_DP:PL	0/0:4:12:4:0,12,155
I	1439476	.	T	<NON_REF>	.	.	END=1439476	GT:DP:GQ:MIN_DP:PL	0/0:4:12:4:0,12,155
I	1439634	.	G	<NON_REF>	.	.	END=1439634	GT:DP:GQ:MIN_DP:PL	0/0:3:6:3:0,6,90
I	1439751	.	C	<NON_REF>	.	.	END=1439751	GT:DP:GQ:MIN_DP:PL	0/0:1:0:1:0,0,0
I	1439791	.	T	<NON_REF>	.	.	END=1439791	GT:DP:GQ:MIN_DP:PL	0/0:1:3:1:0,3,39
I	1439936	.	T	<NON_REF>	.	.	END=1439936	GT:DP:GQ:MIN_DP:PL	0/0:0:0:0:0,0,0
I	1440098	.	T	<NON_REF>	.	.	END=1440099	GT:DP:GQ:MIN_DP:PL	0/0:2:6:2:0,6,78
I	1440192	.	T	<NON_REF>	.	.	END=1440192	GT:DP:GQ:MIN_DP:PL	0/0:0:0:0:0,0,0
I	1440202	.	TGATCTCGATTTTCGATTTTCGAAGCCCGTAAATCGACACAAGCGCTACAGTAGTAATTTAAAAAAC	T,<NON_REF>	99.14	.	DP=3;ExcessHet=3.0103;MLEAC=2,0;MLEAF=1.00,0.00;RAW_MQ=1728.00	GT:AD:DP:GQ:PL:SB	1/1:0,3,0:3:9:135,9,0,135,9,135:0,0,3,0
I	1440270	.	A	<NON_REF>	.	.	END=1440270	GT:DP:GQ:MIN_DP:PL	0/0:3:9:3:0,9,116
I	1440455	.	G	<NON_REF>	.	.	END=1440455	GT:DP:GQ:MIN_DP:PL	0/0:0:0:0:0,0,0
I	1440487	.	A	<NON_REF>	.	.	END=1440487	GT:DP:GQ:MIN_DP:PL	0/0:0:0:0:0,0,0
I	1441309	.	G	<NON_REF>	.	.	END=1441309	GT:DP:GQ:MIN_DP:PL	0/0:0:0:0:0,0,0
I	1441622	.	T	<NON_REF>	.	.	END=1441622	GT:DP:GQ:MIN_DP:PL	0/0:0:0:0:0,0,0
I	1441689	.	C	<NON_REF>	.	.	END=1441689	GT:DP:GQ:MIN_DP:PL	0/0:0:0:0:0,0,0
I	1442111	.	A	<NON_REF>	.	.	END=1442111	GT:DP:GQ:MIN_DP:PL	0/0:0:0:0:0,0,0
I	1442192	.	A	<NON_REF>	.	.	END=1442192	GT:DP:GQ:MIN_DP:PL	0/0:2:0:2:0,0,0
I	1442247	.	T	<NON_REF>	.	.	END=1442247	GT:DP:GQ:MIN_DP:PL	0/0:5:15:5:0,15,186
I	1442821	.	A	<NON_REF>	.	.	END=1442821	GT:DP:GQ:MIN_DP:PL	0/0:0:0:0:0,0,0
I	1443837	.	T	<NON_REF>	.	.	END=1443837	GT:DP:GQ:MIN_DP:PL	0/0:7:21:7:0,21,227
I	1443984	.	A	<NON_REF>	.	.	END=1443984	GT:DP:GQ:MIN_DP:PL	0/0:4:0:4:0,0,0
I	1444098	.	C	<NON_REF>	.	.	END=1444098	GT:DP:GQ:MIN_DP:PL	0/0:2:3:2:0,3,45
I	1444150	.	T	<NON_REF>	.	.	END=1444150	GT:DP:GQ:MIN_DP:PL	0/0:7:21:7:0,21,271
I	1444307	.	G	<NON_REF>	.	.	END=1444307	GT:DP:GQ:MIN_DP:PL	0/0:12:33:12:0,33,495
I	1444505	.	G	<NON_REF>	.	.	END=1444505	GT:DP:GQ:MIN_DP:PL	0/0:3:6:3:0,6,90
I	1445019	.	G	<NON_REF>	.	.	END=1445019	GT:DP:GQ:MIN_DP:PL	0/0:3:9:3:0,9,116
I	1445206	.	C	<NON_REF>	.	.	END=1445206	GT:DP:GQ:MIN_DP:PL	0/0:4:6:4:0,6,90
I	1445731	.	C	<NON_REF>	.	.	END=1445731	GT:DP:GQ:MIN_DP:PL	0/0:5:15:5:0,15,186
I	1445845	.	G	<NON_REF>	.	.	END=1445845	GT:DP:GQ:MIN_DP:PL	0/0:7:18:7:0,18,270
I	1447236	.	T	<NON_REF>	.	.	END=1447236	GT:DP:GQ:MIN_DP:PL	0/0:4:9:4:0,9,135
I	1447330	.	T	<NON_REF>	.	.	END=1447330	GT:DP:GQ:MIN_DP:PL	0/0:11:30:11:0,30,450
I	1447425	.	T	<NON_REF>	.	.	END=1447425	GT:DP:GQ:MIN_DP:PL	0/0:13:33:13:0,33,495
I	1448274	.	G	<NON_REF>	.	.	END=1448274	GT:DP:GQ:MIN_DP:PL	0/0:5:15:5:0,15,172
I	1448822	.	C	<NON_REF>	.	.	END=1448822	GT:DP:GQ:MIN_DP:PL	0/0:0:0:0:0,0,0
I	1448828	.	T	<NON_REF>	.	.	END=1448828	GT:DP:GQ:MIN_DP:PL	0/0:0:0:0:0,0,0
I	1450769	.	T	<NON_REF>	.	.	END=1450769	GT:DP:GQ:MIN_DP:PL	0/0:6:12:6:0,12,180
I	1450788	.	C	<NON_REF>	.	.	END=1450788	GT:DP:GQ:MIN_DP:PL	0/0:4:9:4:0,9,135
I	1451070	.	C	<NON_REF>	.	.	END=1451070	GT:DP:GQ:MIN_DP:PL	0/0:10:21:10:0,21,315
I	1451088	.	G	<NON_REF>	.	.	END=1451088	GT:DP:GQ:MIN_DP:PL	0/0:9:15:9:0,15,225
I	1451224	.	T	<NON_REF>	.	.	END=1451224	GT:DP:GQ:MIN_DP:PL	0/0:8:21:8:0,21,315
I	1451411	.	C	<NON_REF>	.	.	END=1451411	GT:DP:GQ:MIN_DP:PL	0/0:10:18:10:0,18,270
I	1451572	.	G	<NON_REF>	.	.	END=1451572	GT:DP:GQ:MIN_DP:PL	0/0:4:6:4:0,6,90
I	1451656	.	C	<NON_REF>	.	.	END=1451656	GT:DP:GQ:MIN_DP:PL	0/0:11:18:11:0,18,270
I	1451807	.	A	<NON_REF>	.	.	END=1451807	GT:DP:GQ:MIN_DP:PL	0/0:3:9:3:0,9,116
I	1452098	.	A	<NON_REF>	.	.	END=1452098	GT:DP:GQ:MIN_DP:PL	0/0:9:18:9:0,18,270
I	1453037	.	A	<NON_REF>	.	.	END=1453037	GT:DP:GQ:MIN_DP:PL	0/0:7:4:7:0,4,158
I	1453212	.	A	<NON_REF>	.	.	END=1453212	GT:DP:GQ:MIN_DP:PL	0/0:4:3:4:0,3,45
I	1453446	.	A	<NON_REF>	.	.	END=1453446	GT:DP:GQ:MIN_DP:PL	0/0:5:12:5:0,12,180
I	1454220	.	C	<NON_REF>	.	.	END=1454220	GT:DP:GQ:MIN_DP:PL	0/0:7:21:7:0,21,263
I	1454243	.	T	<NON_REF>	.	.	END=1454243	GT:DP:GQ:MIN_DP:PL	0/0:14:39:14:0,39,585
I	1454361	.	C	<NON_REF>	.	.	END=1454361	GT:DP:GQ:MIN_DP:PL	0/0:8:18:8:0,18,270
I	1455089	.	G	<NON_REF>	.	.	END=1455089	GT:DP:GQ:MIN_DP:PL	0/0:11:30:11:0,30,450
I	1455530	.	C	<NON_REF>	.	.	END=1455530	GT:DP:GQ:MIN_DP:PL	0/0:8:9:8:0,9,135
I	1455991	.	T	<NON_REF>	.	.	END=1455991	GT:DP:GQ:MIN_DP:PL	0/0:7:21:7:0,21,263
I	1456210	.	G	<NON_REF>	.	.	END=1456210	GT:DP:GQ:MIN_DP:PL	0/0:2:0:2:0,0,0
I	1456450	.	G	<NON_REF>	.	.	END=1456450	GT:DP:GQ:MIN_DP:PL	0/0:1:0:1:0,0,0
I	1456763	.	C	<NON_REF>	.	.	END=1456763	GT:DP:GQ:MIN_DP:PL	0/0:8:0:8:0,0,22
I	1457248	.	C	<NON_REF>	.	.	END=1457248	GT:DP:GQ:MIN_DP:PL	0/0:4:12:4:0,12,155
I	1457266	.	C	<NON_REF>	.	.	END=1457266	GT:DP:GQ:MIN_DP:PL	0/0:2:6:2:0,6,55
I	1457458	.	C	<NON_REF>	.	.	END=1457458	GT:DP:GQ:MIN_DP:PL	0/0:0:0:0:0,0,0
I	1457979	.	T	<NON_REF>	.	.	END=1457979	GT:DP:GQ:MIN_DP:PL	0/0:5:15:5:0,15,194
I	1458737	.	G	<NON_REF>	.	.	END=1458737	GT:DP:GQ:MIN_DP:PL	0/0:14:30:14:0,30,450
I	1458823	.	G	<NON_REF>	.	.	END=1458823	GT:DP:GQ:MIN_DP:PL	0/0:0:0:0:0,0,0
I	1459065	.	T	<NON_REF>	.	.	END=1459065	GT:DP:GQ:MIN_DP:PL	0/0:6:12:6:0,12,180
I	1459193	.	G	<NON_REF>	.	.	END=1459193	GT:DP:GQ:MIN_DP:PL	0/0:4:6:4:0,6,90
I	1459454	.	T	<NON_REF>	.	.	END=1459454	GT:DP:GQ:MIN_DP:PL	0/0:8:18:8:0,18,270
I	1459549	.	T	<NON_REF>	.	.	END=1459549	GT:DP:GQ:MIN_DP:PL	0/0:2:6:2:0,6,78
I	1459675	.	A	<NON_REF>	.	.	END=1459676	GT:DP:GQ:MIN_DP:PL	0/0:7:21:7:0,21,271
I	1459785	.	G	<NON_REF>	.	.	END=1459785	GT:DP:GQ:MIN_DP:PL	0/0:22:42:22:0,42,630
I	1459819	.	C	<NON_REF>	.	.	END=1459819	GT:DP:GQ:MIN_DP:PL	0/0:12:15:12:0,15,225
I	1459925	.	T	<NON_REF>	.	.	END=1459925	GT:DP:GQ:MIN_DP:PL	0/0:2:0:2:0,0,0
I	1460039	.	A	<NON_REF>	.	.	END=1460039	GT:DP:GQ:MIN_DP:PL	0/0:21:60:21:0,60,900
I	1460654	.	A	<NON_REF>	.	.	END=1460654	GT:DP:GQ:MIN_DP:PL	0/0:9:27:9:0,27,349
I	1460890	.	G	<NON_REF>	.	.	END=1460890	GT:DP:GQ:MIN_DP:PL	0/0:8:15:8:0,15,225
I	1461336	.	A	<NON_REF>	.	.	END=1461336	GT:DP:GQ:MIN_DP:PL	0/0:9:6:9:0,6,90
I	1461373	.	G	<NON_REF>	.	.	END=1461373	GT:DP:GQ:MIN_DP:PL	0/0:3:9:3:0,9,116
I	1461374	.	A	<NON_REF>	.	.	END=1461374	GT:DP:GQ:MIN_DP:PL	0/0:4:12:4:0,12,155
I	1461421	.	C	<NON_REF>	.	.	END=1461421	GT:DP:GQ:MIN_DP:PL	0/0:2:3:2:0,3,45
I	1463481	.	T	<NON_REF>	.	.	END=1463481	GT:DP:GQ:MIN_DP:PL	0/0:6:18:6:0,18,225
I	1463498	.	C	<NON_REF>	.	.	END=1463498	GT:DP:GQ:MIN_DP:PL	0/0:5:9:5:0,9,135
I	1463556	.	G	<NON_REF>	.	.	END=1463556	GT:DP:GQ:MIN_DP:PL	0/0:13:33:13:0,33,495
I	1464202	.	T	<NON_REF>	.	.	END=1464202	GT:DP:GQ:MIN_DP:PL	0/0:10:27:10:0,27,405
I	1464463	.	T	<NON_REF>	.	.	END=1464463	GT:DP:GQ:MIN_DP:PL	0/0:5:12:5:0,12,180
I	1464518	.	G	<NON_REF>	.	.	END=1464518	GT:DP:GQ:MIN_DP:PL	0/0:3:9:3:0,9,116
I	1464616	.	T	<NON_REF>	.	.	END=1464616	GT:DP:GQ:MIN_DP:PL	0/0:1:3:1:0,3,39
I	1464636	.	G	<NON_REF>	.	.	END=1464636	GT:DP:GQ:MIN_DP:PL	0/0:20:60:20:0,60,767
I	1464780	.	G	<NON_REF>	.	.	END=1464780	GT:DP:GQ:MIN_DP:PL	0/0:10:30:10:0,30,388
I	1464997	.	A	<NON_REF>	.	.	END=1464998	GT:DP:GQ:MIN_DP:PL	0/0:0:0:0:0,0,0
I	1465596	.	C	<NON_REF>	.	.	END=1465596	GT:DP:GQ:MIN_DP:PL	0/0:3:6:3:0,6,90
I	1465921	.	T	<NON_REF>	.	.	END=1465921	GT:DP:GQ:MIN_DP:PL	0/0:6:18:6:0,18,225
I	1466171	.	C	<NON_REF>	.	.	END=1466171	GT:DP:GQ:MIN_DP:PL	0/0:13:36:13:0,36,540
I	1466433	.	A	<NON_REF>	.	.	END=1466433	GT:DP:GQ:MIN_DP:PL	0/0:13:24:13:0,24,360
I	1466445	.	G	<NON_REF>	.	.	END=1466445	GT:DP:GQ:MIN_DP:PL	0/0:9:15:9:0,15,225
I	1466451	.	G	<NON_REF>	.	.	END=1466451	GT:DP:GQ:MIN_DP:PL	0/0:6:18:6:0,18,225
I	1466493	.	G	<NON_REF>	.	.	END=1466493	GT:DP:GQ:MIN_DP:PL	0/0:8:18:8:0,18,270
I	1466580	.	C	<NON_REF>	.	.	END=1466580	GT:DP:GQ:MIN_DP:PL	0/0:4:12:4:0,12,147
I	1466592	.	T	<NON_REF>	.	.	END=1466592	GT:DP:GQ:MIN_DP:PL	0/0:8:15:8:0,15,225
I	1466773	.	A	<NON_REF>	.	.	END=1466773	GT:DP:GQ:MIN_DP:PL	0/0:4:9:4:0,9,135
I	1467111	.	G	<NON_REF>	.	.	END=1467111	GT:DP:GQ:MIN_DP:PL	0/0:15:42:15:0,42,630
I	1467446	.	T	<NON_REF>	.	.	END=1467446	GT:DP:GQ:MIN_DP:PL	0/0:8:21:8:0,21,315
I	1467815	.	G	<NON_REF>	.	.	END=1467815	GT:DP:GQ:MIN_DP:PL	0/0:8:24:8:0,24,282
I	1467947	.	T	<NON_REF>	.	.	END=1467947	GT:DP:GQ:MIN_DP:PL	0/0:6:18:6:0,18,233
I	1468782	.	T	<NON_REF>	.	.	END=1468782	GT:DP:GQ:MIN_DP:PL	0/0:6:15:6:0,15,225
I	1469208	.	C	<NON_REF>	.	.	END=1469208	GT:DP:GQ:MIN_DP:PL	0/0:4:12:4:0,12,155
I	1469541	.	T	<NON_REF>	.	.	END=1469541	GT:DP:GQ:MIN_DP:PL	0/0:5:12:5:0,12,180
I	1469548	.	A	<NON_REF>	.	.	END=1469548	GT:DP:GQ:MIN_DP:PL	0/0:4:9:4:0,9,135
I	1469556	.	A	<NON_REF>	.	.	END=1469556	GT:DP:GQ:MIN_DP:PL	0/0:5:12:5:0,12,180
I	1469918	.	T	<NON_REF>	.	.	END=1469918	GT:DP:GQ:MIN_DP:PL	0/0:4:12:4:0,12,155
I	1469965	.	T	<NON_REF>	.	.	END=1469965	GT:DP:GQ:MIN_DP:PL	0/0:4:9:4:0,9,135
I	1470121	.	C	<NON_REF>	.	.	END=1470121	GT:DP:GQ:MIN_DP:PL	0/0:16:18:16:0,18,270
I	1470333	.	T	<NON_REF>	.	.	END=1470333	GT:DP:GQ:MIN_DP:PL	0/0:4:9:4:0,9,135
I	1470866	.	G	<NON_REF>	.	.	END=1470866	GT:DP:GQ:MIN_DP:PL	0/0:7:15:7:0,15,225
I	1471346	.	T	<NON_REF>	.	.	END=1471346	GT:DP:GQ:MIN_DP:PL	0/0:13:15:13:0,15,225
I	1471541	.	T	<NON_REF>	.	.	END=1471541	GT:DP:GQ:MIN_DP:PL	0/0:8:18:8:0,18,270
I	1471548	.	T	<NON_REF>	.	.	END=1471548	GT:DP:GQ:MIN_DP:PL	0/0:7:12:7:0,12,180
I	1471588	.	A	<NON_REF>	.	.	END=1471588	GT:DP:GQ:MIN_DP:PL	0/0:4:12:4:0,12,155
I	1471728	.	T	<NON_REF>	.	.	END=1471728	GT:DP:GQ:MIN_DP:PL	0/0:4:12:4:0,12,155
I	1471746	.	C	<NON_REF>	.	.	END=1471746	GT:DP:GQ:MIN_DP:PL	0/0:5:3:5:0,3,45
I	1472093	.	C	<NON_REF>	.	.	END=1472093	GT:DP:GQ:MIN_DP:PL	0/0:8:21:8:0,21,315
I	1472223	.	A	<NON_REF>	.	.	END=1472223	GT:DP:GQ:MIN_DP:PL	0/0:1:3:1:0,3,39
I	1473715	.	T	<NON_REF>	.	.	END=1473715	GT:DP:GQ:MIN_DP:PL	0/0:2:6:2:0,6,78
I	1473718	.	A	<NON_REF>	.	.	END=1473718	GT:DP:GQ:MIN_DP:PL	0/0:3:9:3:0,9,116
I	1473789	.	C	<NON_REF>	.	.	END=1473789	GT:DP:GQ:MIN_DP:PL	0/0:4:9:4:0,9,135
I	1474770	.	C	<NON_REF>	.	.	END=1474770	GT:DP:GQ:MIN_DP:PL	0/0:4:6:4:0,6,90
I	1474780	.	T	<NON_REF>	.	.	END=1474780	GT:DP:GQ:MIN_DP:PL	0/0:2:0:2:0,0,0
I	1474873	.	T	<NON_REF>	.	.	END=1474873	GT:DP:GQ:MIN_DP:PL	0/0:4:6:4:0,6,90
I	1474902	.	C	<NON_REF>	.	.	END=1474902	GT:DP:GQ:MIN_DP:PL	0/0:1:0:1:0,0,0
I	1475028	.	A	<NON_REF>	.	.	END=1475028	GT:DP:GQ:MIN_DP:PL	0/0:2:0:2:0,0,0
I	1475042	.	T	<NON_REF>	.	.	END=1475042	GT:DP:GQ:MIN_DP:PL	0/0:1:3:1:0,3,39
I	1475044	.	A	<NON_REF>	.	.	END=1475044	GT:DP:GQ:MIN_DP:PL	0/0:1:3:1:0,3,39
I	1475791	.	G	<NON_REF>	.	.	END=1475791	GT:DP:GQ:MIN_DP:PL	0/0:11:33:11:0,33,426
I	1475989	.	T	<NON_REF>	.	.	END=1475989	GT:DP:GQ:MIN_DP:PL	0/0:0:0:0:0,0,0
I	1476242	.	G	<NON_REF>	.	.	END=1476242	GT:DP:GQ:MIN_DP:PL	0/0:10:27:10:0,27,405
I	1476462	.	C	<NON_REF>	.	.	END=1476462	GT:DP:GQ:MIN_DP:PL	0/0:5:12:5:0,12,180
I	1476837	.	G	<NON_REF>	.	.	END=1476837	GT:DP:GQ:MIN_DP:PL	0/0:7:18:7:0,18,270
I	1476929	.	T	<NON_REF>	.	.	END=1476929	GT:DP:GQ:MIN_DP:PL	0/0:5:15:5:0,15,186
I	1477123	.	C	<NON_REF>	.	.	END=1477123	GT:DP:GQ:MIN_DP:PL	0/0:6:18:6:0,18,233
I	1477333	.	G	<NON_REF>	.	.	END=1477333	GT:DP:GQ:MIN_DP:PL	0/0:6:18:6:0,18,233
I	1477484	.	T	<NON_REF>	.	.	END=1477484	GT:DP:GQ:MIN_DP:PL	0/0:11:18:11:0,18,270
I	1477746	.	A	<NON_REF>	.	.	END=1477746	GT:DP:GQ:MIN_DP:PL	0/0:9:18:9:0,18,270
I	1478272	.	A	<NON_REF>	.	.	END=1478272	GT:DP:GQ:MIN_DP:PL	0/0:10:21:10:0,21,315
I	1478427	.	A	<NON_REF>	.	.	END=1478427	GT:DP:GQ:MIN_DP:PL	0/0:7:21:7:0,21,271
I	1478705	.	A	<NON_REF>	.	.	END=1478705	GT:DP:GQ:MIN_DP:PL	0/0:14:39:14:0,39,585
I	1479004	.	A	<NON_REF>	.	.	END=1479004	GT:DP:GQ:MIN_DP:PL	0/0:17:45:17:0,45,675
I	1479188	.	A	<NON_REF>	.	.	END=1479188	GT:DP:GQ:MIN_DP:PL	0/0:5:15:5:0,15,194
I	1479999	.	C	<NON_REF>	.	.	END=1479999	GT:DP:GQ:MIN_DP:PL	0/0:5:9:5:0,9,135
I	1480004	.	A	<NON_REF>	.	.	END=1480005	GT:DP:GQ:MIN_DP:PL	0/0:3:9:3:0,9,94
I	1480308	.	C	<NON_REF>	.	.	END=1480308	GT:DP:GQ:MIN_DP:PL	0/0:2:6:2:0,6,78
I	1480324	.	A	<NON_REF>	.	.	END=1480324	GT:DP:GQ:MIN_DP:PL	0/0:2:6:2:0,6,78
I	1480682	.	T	<NON_REF>	.	.	END=1480682	GT:DP:GQ:MIN_DP:PL	0/0:8:15:8:0,15,225
I	1480820	.	G	<NON_REF>	.	.	END=1480820	GT:DP:GQ:MIN_DP:PL	0/0:8:15:8:0,15,225
I	1480858	.	T	<NON_REF>	.	.	END=1480858	GT:DP:GQ:MIN_DP:PL	0/0:12:27:12:0,27,405
I	1480992	.	T	<NON_REF>	.	.	END=1480992	GT:DP:GQ:MIN_DP:PL	0/0:2:3:2:0,3,45
I	1480995	.	T	<NON_REF>	.	.	END=1480995	GT:DP:GQ:MIN_DP:PL	0/0:2:0:2:0,0,0
I	1481005	.	G	<NON_REF>	.	.	END=1481005	GT:DP:GQ:MIN_DP:PL	0/0:1:3:1:0,3,39
I	1481019	.	A	<NON_REF>	.	.	END=1481019	GT:DP:GQ:MIN_DP:PL	0/0:6:18:6:0,18,233
I	1481040	.	A	<NON_REF>	.	.	END=1481040	GT:DP:GQ:MIN_DP:PL	0/0:9:27:9:0,27,349
I	1481111	.	A	<NON_REF>	.	.	END=1481111	GT:DP:GQ:MIN_DP:PL	0/0:5:6:5:0,6,90
I	1481323	.	A	<NON_REF>	.	.	END=1481323	GT:DP:GQ:MIN_DP:PL	0/0:6:12:6:0,12,180
I	1481714	.	T	<NON_REF>	.	.	END=1481714	GT:DP:GQ:MIN_DP:PL	0/0:4:0:4:0,0,78
I	1482090	.	T	<NON_REF>	.	.	END=1482090	GT:DP:GQ:MIN_DP:PL	0/0:7:21:7:0,21,249
I	1482092	.	T	<NON_REF>	.	.	END=1482092	GT:DP:GQ:MIN_DP:PL	0/0:8:24:8:0,24,288
I	1482111	.	T	<NON_REF>	.	.	END=1482111	GT:DP:GQ:MIN_DP:PL	0/0:10:24:10:0,24,360
I	1482142	.	G	<NON_REF>	.	.	END=1482142	GT:DP:GQ:MIN_DP:PL	0/0:8:21:8:0,21,315
I	1482179	.	T	<NON_REF>	.	.	END=1482179	GT:DP:GQ:MIN_DP:PL	0/0:11:30:11:0,30,450
I	1482186	.	T	<NON_REF>	.	.	END=1482186	GT:DP:GQ:MIN_DP:PL	0/0:10:30:10:0,30,388
I	1482237	.	C	<NON_REF>	.	.	END=1482237	GT:DP:GQ:MIN_DP:PL	0/0:18:42:18:0,42,630
I	1482260	.	C	<NON_REF>	.	.	END=1482260	GT:DP:GQ:MIN_DP:PL	0/0:10:30:10:0,30,360
I	1482301	.	A	<NON_REF>	.	.	END=1482302	GT:DP:GQ:MIN_DP:PL	0/0:8:21:8:0,21,315
I	1482555	.	A	<NON_REF>	.	.	END=1482555	GT:DP:GQ:MIN_DP:PL	0/0:12:24:12:0,24,360
I	1482564	.	A	<NON_REF>	.	.	END=1482564	GT:DP:GQ:MIN_DP:PL	0/0:19:48:19:0,48,720
I	1482650	.	A	<NON_REF>	.	.	END=1482650	GT:DP:GQ:MIN_DP:PL	0/0:6:15:6:0,15,225
I	1482697	.	A	<NON_REF>	.	.	END=1482697	GT:DP:GQ:MIN_DP:PL	0/0:5:15:5:0,15,194
I	1482713	.	G	<NON_REF>	.	.	END=1482713	GT:DP:GQ:MIN_DP:PL	0/0:5:9:5:0,9,135
I	1483051	.	A	<NON_REF>	.	.	END=1483051	GT:DP:GQ:MIN_DP:PL	0/0:2:6:2:0,6,78
I	1483258	.	G	<NON_REF>	.	.	END=1483258	GT:DP:GQ:MIN_DP:PL	0/0:4:6:4:0,6,90
I	1483329	.	A	<NON_REF>	.	.	END=1483329	GT:DP:GQ:MIN_DP:PL	0/0:2:3:2:0,3,45
I	1483570	.	A	<NON_REF>	.	.	END=1483570	GT:DP:GQ:MIN_DP:PL	0/0:2:6:2:0,6,78
I	1483656	.	A	<NON_REF>	.	.	END=1483656	GT:DP:GQ:MIN_DP:PL	0/0:2:6:2:0,6,78
I	1483848	.	T	<NON_REF>	.	.	END=1483848	GT:DP:GQ:MIN_DP:PL	0/0:0:0:0:0,0,0
I	1484072	.	A	<NON_REF>	.	.	END=1484072	GT:DP:GQ:MIN_DP:PL	0/0:8:24:8:0,24,310
I	1484304	.	G	<NON_REF>	.	.	END=1484304	GT:DP:GQ:MIN_DP:PL	0/0:5:15:5:0,15,186
I	1484462	.	C	<NON_REF>	.	.	END=1484462	GT:DP:GQ:MIN_DP:PL	0/0:10:30:10:0,30,388
I	1484473	.	C	<NON_REF>	.	.	END=1484473	GT:DP:GQ:MIN_DP:PL	0/0:10:9:10:0,9,135
I	1484557	.	G	<NON_REF>	.	.	END=1484557	GT:DP:GQ:MIN_DP:PL	0/0:1:3:1:0,3,39
I	1484845	.	A	<NON_REF>	.	.	END=1484845	GT:DP:GQ:MIN_DP:PL	0/0:11:33:11:0,33,376
I	1485098	.	C	<NON_REF>	.	.	END=1485098	GT:DP:GQ:MIN_DP:PL	0/0:7:12:7:0,12,180
I	1485525	.	A	<NON_REF>	.	.	END=1485525	GT:DP:GQ:MIN_DP:PL	0/0:2:6:2:0,6,78
I	1485630	.	C	<NON_REF>	.	.	END=1485630	GT:DP:GQ:MIN_DP:PL	0/0:7:18:7:0,18,270
I	1486258	.	A	<NON_REF>	.	.	END=1486258	GT:DP:GQ:MIN_DP:PL	0/0:3:6:3:0,6,90
I	1486405	.	T	<NON_REF>	.	.	END=1486405	GT:DP:GQ:MIN_DP:PL	0/0:9:12:9:0,12,180
I	1486589	.	A	<NON_REF>	.	.	END=1486589	GT:DP:GQ:MIN_DP:PL	0/0:7:15:7:0,15,225
I	1486671	.	A	<NON_REF>	.	.	END=1486671	GT:DP:GQ:MIN_DP:PL	0/0:9:21:9:0,21,315
I	1486756	.	A	<NON_REF>	.	.	END=1486756	GT:DP:GQ:MIN_DP:PL	0/0:9:24:9:0,24,360
I	1487412	.	T	<NON_REF>	.	.	END=1487412	GT:DP:GQ:MIN_DP:PL	0/0:6:15:6:0,15,225
I	1487690	.	G	<NON_REF>	.	.	END=1487690	GT:DP:GQ:MIN_DP:PL	0/0:0:0:0:0,0,0
I	1488686	.	T	<NON_REF>	.	.	END=1488686	GT:DP:GQ:MIN_DP:PL	0/0:10:24:10:0,24,360
I	1489003	.	C	<NON_REF>	.	.	END=1489003	GT:DP:GQ:MIN_DP:PL	0/0:1:3:1:0,3,39
I	1489322	.	A	<NON_REF>	.	.	END=1489322	GT:DP:GQ:MIN_DP:PL	0/0:5:12:5:0,12,180
I	1489439	.	T	<NON_REF>	.	.	END=1489439	GT:DP:GQ:MIN_DP:PL	0/0:5:15:5:0,15,186
I	1489487	.	A	<NON_REF>	.	.	END=1489487	GT:DP:GQ:MIN_DP:PL	0/0:2:3:2:0,3,45
I	1489578	.	G	<NON_REF>	.	.	END=1489578	GT:DP:GQ:MIN_DP:PL	0/0:9:12:9:0,12,180
I	1489791	.	A	<NON_REF>	.	.	END=1489791	GT:DP:GQ:MIN_DP:PL	0/0:3:9:3:0,9,108
I	1489877	.	C	<NON_REF>	.	.	END=1489877	GT:DP:GQ:MIN_DP:PL	0/0:5:15:5:0,15,194
I	1490812	.	A	<NON_REF>	.	.	END=1490812	GT:DP:GQ:MIN_DP:PL	0/0:2:6:2:0,6,78
I	1490988	.	C	<NON_REF>	.	.	END=1490988	GT:DP:GQ:MIN_DP:PL	0/0:12:33:12:0,33,495
I	1491159	.	T	<NON_REF>	.	.	END=1491159	GT:DP:GQ:MIN_DP:PL	0/0:2:3:2:0,3,45
I	1491221	.	T	<NON_REF>	.	.	END=1491221	GT:DP:GQ:MIN_DP:PL	0/0:4:12:4:0,12,131
I	1491286	.	C	<NON_REF>	.	.	END=1491286	GT:DP:GQ:MIN_DP:PL	0/0:3:9:3:0,9,94
I	1491515	.	C	<NON_REF>	.	.	END=1491515	GT:DP:GQ:MIN_DP:PL	0/0:6:0:6:0,0,92
I	1491577	.	A	<NON_REF>	.	.	END=1491577	GT:DP:GQ:MIN_DP:PL	0/0:2:6:2:0,6,78
I	1491582	.	A	<NON_REF>	.	.	END=1491582	GT:DP:GQ:MIN_DP:PL	0/0:3:9:3:0,9,116
I	1491634	.	C	<NON_REF>	.	.	END=1491634	GT:DP:GQ:MIN_DP:PL	0/0:2:3:2:0,3,45
I	1492772	.	A	<NON_REF>	.	.	END=1492772	GT:DP:GQ:MIN_DP:PL	0/0:4:12:4:0,12,125
I	1493711	.	G	<NON_REF>	.	.	END=1493711	GT:DP:GQ:MIN_DP:PL	0/0:9:21:9:0,21,315
I	1493717	.	A	<NON_REF>	.	.	END=1493717	GT:DP:GQ:MIN_DP:PL	0/0:8:18:8:0,18,270
I	1493801	.	A	<NON_REF>	.	.	END=1493801	GT:DP:GQ:MIN_DP:PL	0/0:8:15:8:0,15,225
I	1493848	.	A	<NON_REF>	.	.	END=1493848	GT:DP:GQ:MIN_DP:PL	0/0:1:0:1:0,0,0
I	1493918	.	A	<NON_REF>	.	.	END=1493918	GT:DP:GQ:MIN_DP:PL	0/0:8:21:8:0,21,315
I	1493988	.	C	<NON_REF>	.	.	END=1493988	GT:DP:GQ:MIN_DP:PL	0/0:8:21:8:0,21,315
I	1493995	.	A	<NON_REF>	.	.	END=1493995	GT:DP:GQ:MIN_DP:PL	0/0:7:6:7:0,6,90
I	1494001	.	G	<NON_REF>	.	.	END=1494001	GT:DP:GQ:MIN_DP:PL	0/0:5:12:5:0,12,180
I	1494003	.	G	<NON_REF>	.	.	END=1494003	GT:DP:GQ:MIN_DP:PL	0/0:5:12:5:0,12,180
I	1494005	.	C	<NON_REF>	.	.	END=1494005	GT:DP:GQ:MIN_DP:PL	0/0:4:12:4:0,12,155
I	1494096	.	A	<NON_REF>	.	.	END=1494096	GT:DP:GQ:MIN_DP:PL	0/0:0:0:0:0,0,0
I	1494360	.	A	<NON_REF>	.	.	END=1494360	GT:DP:GQ:MIN_DP:PL	0/0:2:3:2:0,3,45
I	1494849	.	T	<NON_REF>	.	.	END=1494849	GT:DP:GQ:MIN_DP:PL	0/0:1:3:1:0,3,39
I	1495442	.	A	<NON_REF>	.	.	END=1495442	GT:DP:GQ:MIN_DP:PL	0/0:0:0:0:0,0,0
I	1495521	.	C	<NON_REF>	.	.	END=1495521	GT:DP:GQ:MIN_DP:PL	0/0:0:0:0:0,0,0
I	1495527	.	T	<NON_REF>	.	.	END=1495527	GT:DP:GQ:MIN_DP:PL	0/0:0:0:0:0,0,0
I	1495593	.	A	<NON_REF>	.	.	END=1495593	GT:DP:GQ:MIN_DP:PL	0/0:0:0:0:0,0,0
I	1495858	.	T	<NON_REF>	.	.	END=1495858	GT:DP:GQ:MIN_DP:PL	0/0:4:12:4:0,12,155
I	1495866	.	T	<NON_REF>	.	.	END=1495866	GT:DP:GQ:MIN_DP:PL	0/0:5:3:5:0,3,45
I	1495913	.	T	<NON_REF>	.	.	END=1495913	GT:DP:GQ:MIN_DP:PL	0/0:7:18:7:0,18,270
I	1496031	.	A	<NON_REF>	.	.	END=1496031	GT:DP:GQ:MIN_DP:PL	0/0:2:6:2:0,6,78
I	1496081	.	T	<NON_REF>	.	.	END=1496081	GT:DP:GQ:MIN_DP:PL	0/0:4:12:4:0,12,155
I	1496157	.	A	<NON_REF>	.	.	END=1496157	GT:DP:GQ:MIN_DP:PL	0/0:4:9:4:0,9,135
I	1496163	.	T	<NON_REF>	.	.	END=1496163	GT:DP:GQ:MIN_DP:PL	0/0:4:3:4:0,3,45
I	1496230	.	G	<NON_REF>	.	.	END=1496230	GT:DP:GQ:MIN_DP:PL	0/0:3:6:3:0,6,90
I	1496295	.	C	<NON_REF>	.	.	END=1496295	GT:DP:GQ:MIN_DP:PL	0/0:3:0:3:0,0,39
I	1496326	.	T	<NON_REF>	.	.	END=1496327	GT:DP:GQ:MIN_DP:PL	0/0:0:0:0:0,0,0
I	1496346	.	T	<NON_REF>	.	.	END=1496346	GT:DP:GQ:MIN_DP:PL	0/0:0:0:0:0,0,0
I	1496348	.	T	<NON_REF>	.	.	END=1496348	GT:DP:GQ:MIN_DP:PL	0/0:0:0:0:0,0,0
I	1496356	.	G	<NON_REF>	.	.	END=1496356	GT:DP:GQ:MIN_DP:PL	0/0:1:3:1:0,3,39
I	1496383	.	A	<NON_REF>	.	.	END=1496383	GT:DP:GQ:MIN_DP:PL	0/0:5:15:5:0,15,172
I	1496405	.	T	<NON_REF>	.	.	END=1496406	GT:DP:GQ:MIN_DP:PL	0/0:7:18:7:0,18,270
I	1496595	.	C	<NON_REF>	.	.	END=1496595	GT:DP:GQ:MIN_DP:PL	0/0:1:3:1:0,3,39
I	1496658	.	T	<NON_REF>	.	.	END=1496658	GT:DP:GQ:MIN_DP:PL	0/0:2:0:2:0,0,0
I	1496726	.	A	<NON_REF>	.	.	END=1496726	GT:DP:GQ:MIN_DP:PL	0/0:0:0:0:0,0,0
I	1496825	.	T	<NON_REF>	.	.	END=1496825	GT:DP:GQ:MIN_DP:PL	0/0:4:12:4:0,12,147
I	1496826	.	T	<NON_REF>	.	.	END=1496826	GT:DP:GQ:MIN_DP:PL	0/0:5:15:5:0,15,194
I	1497001	.	T	<NON_REF>	.	.	END=1497001	GT:DP:GQ:MIN_DP:PL	0/0:2:6:2:0,6,78
I	1497036	.	C	<NON_REF>	.	.	END=1497036	GT:DP:GQ:MIN_DP:PL	0/0:3:9:3:0,9,116
I	1497090	.	G	<NON_REF>	.	.	END=1497090	GT:DP:GQ:MIN_DP:PL	0/0:13:21:13:0,21,315
I	1497194	.	T	<NON_REF>	.	.	END=1497194	GT:DP:GQ:MIN_DP:PL	0/0:0:0:0:0,0,0
I	1497354	.	A	<NON_REF>	.	.	END=1497354	GT:DP:GQ:MIN_DP:PL	0/0:1:3:1:0,3,39
I	1497505	.	G	<NON_REF>	.	.	END=1497505	GT:DP:GQ:MIN_DP:PL	0/0:2:6:2:0,6,78
I	1497612	.	A	<NON_REF>	.	.	END=1497612	GT:DP:GQ:MIN_DP:PL	0/0:4:9:4:0,9,135
I	1497900	.	C	<NON_REF>	.	.	END=1497900	GT:DP:GQ:MIN_DP:PL	0/0:3:3:3:0,3,45
I	1498079	.	G	<NON_REF>	.	.	END=1498079	GT:DP:GQ:MIN_DP:PL	0/0:7:18:7:0,18,270
I	1498095	.	G	<NON_REF>	.	.	END=1498095	GT:DP:GQ:MIN_DP:PL	0/0:5:9:5:0,9,135
I	1498182	.	A	<NON_REF>	.	.	END=1498182	GT:DP:GQ:MIN_DP:PL	0/0:3:0:3:0,0,39
I	1498413	.	A	<NON_REF>	.	.	END=1498413	GT:DP:GQ:MIN_DP:PL	0/0:4:12:4:0,12,147
I	1498940	.	T	<NON_REF>	.	.	END=1498940	GT:DP:GQ:MIN_DP:PL	0/0:5:15:5:0,15,172
I	1499003	.	T	<NON_REF>	.	.	END=1499003	GT:DP:GQ:MIN_DP:PL	0/0:3:9:3:0,9,116
I	1499089	.	G	<NON_REF>	.	.	END=1499089	GT:DP:GQ:MIN_DP:PL	0/0:11:30:11:0,30,450
I	1499093	.	C	<NON_REF>	.	.	END=1499093	GT:DP:GQ:MIN_DP:PL	0/0:11:30:11:0,30,450
I	1499098	.	T	<NON_REF>	.	.	END=1499098	GT:DP:GQ:MIN_DP:PL	0/0:13:30:13:0,30,450
I	1499480	.	C	<NON_REF>	.	.	END=1499480	GT:DP:GQ:MIN_DP:PL	0/0:4:12:4:0,12,155
I	1500580	.	C	<NON_REF>	.	.	END=1500580	GT:DP:GQ:MIN_DP:PL	0/0:3:9:3:0,9,116
I	1501107	.	G	<NON_REF>	.	.	END=1501107	GT:DP:GQ:MIN_DP:PL	0/0:5:12:5:0,12,180
I	1501505	.	T	<NON_REF>	.	.	END=1501505	GT:DP:GQ:MIN_DP:PL	0/0:1:3:1:0,3,39
I	1501686	.	C	<NON_REF>	.	.	END=1501686	GT:DP:GQ:MIN_DP:PL	0/0:0:0:0:0,0,0
I	1501810	.	C	<NON_REF>	.	.	END=1501810	GT:DP:GQ:MIN_DP:PL	0/0:0:0:0:0,0,0
I	1501938	.	C	<NON_REF>	.	.	END=1501938	GT:DP:GQ:MIN_DP:PL	0/0:1:3:1:0,3,39
I	1502284	.	C	<NON_REF>	.	.	END=1502284	GT:DP:GQ:MIN_DP:PL	0/0:0:0:0:0,0,0
I	1502430	.	G	<NON_REF>	.	.	END=1502430	GT:DP:GQ:MIN_DP:PL	0/0:1:3:1:0,3,39
I	1502451	.	A	<NON_REF>	.	.	END=1502451	GT:DP:GQ:MIN_DP:PL	0/0:1:3:1:0,3,39
I	1502546	.	A	<NON_REF>	.	.	END=1502546	GT:DP:GQ:MIN_DP:PL	0/0:4:12:4:0,12,147
I	1502551	.	G	<NON_REF>	.	.	END=1502551	GT:DP:GQ:MIN_DP:PL	0/0:4:6:4:0,6,90
I	1503274	.	A	<NON_REF>	.	.	END=1503274	GT:DP:GQ:MIN_DP:PL	0/0:10:24:10:0,24,360
I	1503489	.	A	<NON_REF>	.	.	END=1503489	GT:DP:GQ:MIN_DP:PL	0/0:3:6:3:0,6,90
I	1503928	.	G	<NON_REF>	.	.	END=1503928	GT:DP:GQ:MIN_DP:PL	0/0:4:9:4:0,9,135
I	1503999	.	A	<NON_REF>	.	.	END=1503999	GT:DP:GQ:MIN_DP:PL	0/0:2:3:2:0,3,45
I	1504010	.	A	<NON_REF>	.	.	END=1504010	GT:DP:GQ:MIN_DP:PL	0/0:1:3:1:0,3,39
I	1504084	.	G	<NON_REF>	.	.	END=1504084	GT:DP:GQ:MIN_DP:PL	0/0:6:18:6:0,18,233
I	1504086	.	A	<NON_REF>	.	.	END=1504086	GT:DP:GQ:MIN_DP:PL	0/0:6:18:6:0,18,210
I	1504136	.	G	<NON_REF>	.	.	END=1504136	GT:DP:GQ:MIN_DP:PL	0/0:5:12:5:0,12,180
I	1504304	.	T	<NON_REF>	.	.	END=1504304	GT:DP:GQ:MIN_DP:PL	0/0:13:33:13:0,33,495
I	1504368	.	G	<NON_REF>	.	.	END=1504368	GT:DP:GQ:MIN_DP:PL	0/0:1:0:1:0,0,0
I	1504565	.	T	<NON_REF>	.	.	END=1504565	GT:DP:GQ:MIN_DP:PL	0/0:11:21:11:0,21,315
I	1504901	.	T	<NON_REF>	.	.	END=1504901	GT:DP:GQ:MIN_DP:PL	0/0:1:3:1:0,3,39
I	1505130	.	G	<NON_REF>	.	.	END=1505130	GT:DP:GQ:MIN_DP:PL	0/0:6:15:6:0,15,225
I	1505147	.	G	<NON_REF>	.	.	END=1505147	GT:DP:GQ:MIN_DP:PL	0/0:5:0:5:0,0,116
I	1505368	.	T	<NON_REF>	.	.	END=1505368	GT:DP:GQ:MIN_DP:PL	0/0:10:18:10:0,18,270
I	1505385	.	T	<NON_REF>	.	.	END=1505385	GT:DP:GQ:MIN_DP:PL	0/0:4:9:4:0,9,135
I	1505395	.	A	<NON_REF>	.	.	END=1505395	GT:DP:GQ:MIN_DP:PL	0/0:3:6:3:0,6,90
I	1505428	.	T	<NON_REF>	.	.	END=1505428	GT:DP:GQ:MIN_DP:PL	0/0:1:3:1:0,3,31
I	1505528	.	A	<NON_REF>	.	.	END=1505528	GT:DP:GQ:MIN_DP:PL	0/0:9:27:9:0,27,349
I	1505695	.	C	<NON_REF>	.	.	END=1505695	GT:DP:GQ:MIN_DP:PL	0/0:4:12:4:0,12,155
I	1505702	.	C	<NON_REF>	.	.	END=1505702	GT:DP:GQ:MIN_DP:PL	0/0:4:9:4:0,9,135
I	1505767	.	T	<NON_REF>	.	.	END=1505767	GT:DP:GQ:MIN_DP:PL	0/0:1:3:1:0,3,39
I	1505818	.	T	<NON_REF>	.	.	END=1505818	GT:DP:GQ:MIN_DP:PL	0/0:0:0:0:0,0,0
I	1506021	.	A	<NON_REF>	.	.	END=1506021	GT:DP:GQ:MIN_DP:PL	0/0:0:0:0:0,0,0
I	1506036	.	A	<NON_REF>	.	.	END=1506036	GT:DP:GQ:MIN_DP:PL	0/0:1:3:1:0,3,39
I	1506046	.	A	<NON_REF>	.	.	END=1506046	GT:DP:GQ:MIN_DP:PL	0/0:5:15:5:0,15,194
I	1506071	.	G	<NON_REF>	.	.	END=1506071	GT:DP:GQ:MIN_DP:PL	0/0:8:24:8:0,24,310
I	1506105	.	A	<NON_REF>	.	.	END=1506105	GT:DP:GQ:MIN_DP:PL	0/0:5:9:5:0,9,135
I	1506135	.	G	<NON_REF>	.	.	END=1506135	GT:DP:GQ:MIN_DP:PL	0/0:7:18:7:0,18,270
I	1506374	.	A	<NON_REF>	.	.	END=1506374	GT:DP:GQ:MIN_DP:PL	0/0:2:0:2:0,0,0
I	1506535	.	A	<NON_REF>	.	.	END=1506535	GT:DP:GQ:MIN_DP:PL	0/0:0:0:0:0,0,0
I	1506538	.	T	<NON_REF>	.	.	END=1506538	GT:DP:GQ:MIN_DP:PL	0/0:0:0:0:0,0,0
I	1506622	.	A	<NON_REF>	.	.	END=1506622	GT:DP:GQ:MIN_DP:PL	0/0:0:0:0:0,0,0
I	1507353	.	C	<NON_REF>	.	.	END=1507353	GT:DP:GQ:MIN_DP:PL	0/0:3:9:3:0,9,116
I	1507367	.	A	<NON_REF>	.	.	END=1507367	GT:DP:GQ:MIN_DP:PL	0/0:3:6:3:0,6,90
I	1507639	.	A	<NON_REF>	.	.	END=1507639	GT:DP:GQ:MIN_DP:PL	0/0:3:6:3:0,6,90
I	1507713	.	A	<NON_REF>	.	.	END=1507713	GT:DP:GQ:MIN_DP:PL	0/0:5:0:5:0,0,116
I	1507787	.	C	<NON_REF>	.	.	END=1507787	GT:DP:GQ:MIN_DP:PL	0/0:1:3:1:0,3,39
I	1507802	.	T	<NON_REF>	.	.	END=1507803	GT:DP:GQ:MIN_DP:PL	0/0:1:3:1:0,3,39
I	1507812	.	A	<NON_REF>	.	.	END=1507812	GT:DP:GQ:MIN_DP:PL	0/0:1:3:1:0,3,39
I	1507828	.	T	<NON_REF>	.	.	END=1507828	GT:DP:GQ:MIN_DP:PL	0/0:3:6:3:0,6,90
I	1507873	.	C	<NON_REF>	.	.	END=1507873	GT:DP:GQ:MIN_DP:PL	0/0:3:6:3:0,6,90
I	1507905	.	C	<NON_REF>	.	.	END=1507905	GT:DP:GQ:MIN_DP:PL	0/0:2:6:2:0,6,70
I	1507949	.	T	<NON_REF>	.	.	END=1507949	GT:DP:GQ:MIN_DP:PL	0/0:1:0:1:0,0,0
I	1507955	.	C	<NON_REF>	.	.	END=1507955	GT:DP:GQ:MIN_DP:PL	0/0:1:3:1:0,3,39
I	1507969	.	A	<NON_REF>	.	.	END=1507969	GT:DP:GQ:MIN_DP:PL	0/0:2:6:2:0,6,78
I	1508037	.	C	<NON_REF>	.	.	END=1508037	GT:DP:GQ:MIN_DP:PL	0/0:2:6:2:0,6,78
I	1508093	.	T	<NON_REF>	.	.	END=1508093	GT:DP:GQ:MIN_DP:PL	0/0:4:12:4:0,12,147
I	1508128	.	T	<NON_REF>	.	.	END=1508128	GT:DP:GQ:MIN_DP:PL	0/0:2:3:2:0,3,45
I	1508271	.	T	<NON_REF>	.	.	END=1508271	GT:DP:GQ:MIN_DP:PL	0/0:0:0:0:0,0,0
I	1508519	.	T	<NON_REF>	.	.	END=1508519	GT:DP:GQ:MIN_DP:PL	0/0:2:6:2:0,6,78
I	1508522	.	T	<NON_REF>	.	.	END=1508523	GT:DP:GQ:MIN_DP:PL	0/0:2:6:2:0,6,78
I	1508525	.	G	<NON_REF>	.	.	END=1508525	GT:DP:GQ:MIN_DP:PL	0/0:2:3:2:0,3,45
I	1509044	.	T	<NON_REF>	.	.	END=1509044	GT:DP:GQ:MIN_DP:PL	0/0:4:12:4:0,12,155
I	1509186	.	T	<NON_REF>	.	.	END=1509186	GT:DP:GQ:MIN_DP:PL	0/0:2:3:2:0,3,45
I	1509270	.	A	<NON_REF>	.	.	END=1509270	GT:DP:GQ:MIN_DP:PL	0/0:3:9:3:0,9,116
I	1509360	.	C	<NON_REF>	.	.	END=1509360	GT:DP:GQ:MIN_DP:PL	0/0:2:6:2:0,6,55
I	1509613	.	T	<NON_REF>	.	.	END=1509613	GT:DP:GQ:MIN_DP:PL	0/0:2:6:2:0,6,78
I	1509623	.	G	<NON_REF>	.	.	END=1509623	GT:DP:GQ:MIN_DP:PL	0/0:2:3:2:0,3,45
I	1510452	.	G	<NON_REF>	.	.	END=1510454	GT:DP:GQ:MIN_DP:PL	0/0:12:30:11:0,30,450
I	1510484	.	T	<NON_REF>	.	.	END=1510484	GT:DP:GQ:MIN_DP:PL	0/0:7:12:7:0,12,180
I	1510543	.	A	<NON_REF>	.	.	END=1510543	GT:DP:GQ:MIN_DP:PL	0/0:12:33:12:0,33,495
I	1512135	.	C	<NON_REF>	.	.	END=1512135	GT:DP:GQ:MIN_DP:PL	0/0:5:15:5:0,15,186
I	1512357	.	G	<NON_REF>	.	.	END=1512357	GT:DP:GQ:MIN_DP:PL	0/0:6:15:6:0,15,225
I	1512487	.	A	<NON_REF>	.	.	END=1512487	GT:DP:GQ:MIN_DP:PL	0/0:4:9:4:0,9,135
I	1512501	.	C	<NON_REF>	.	.	END=1512501	GT:DP:GQ:MIN_DP:PL	0/0:3:6:3:0,6,90
I	1512559	.	C	<NON_REF>	.	.	END=1512559	GT:DP:GQ:MIN_DP:PL	0/0:3:9:3:0,9,116
I	1512807	.	T	<NON_REF>	.	.	END=1512807	GT:DP:GQ:MIN_DP:PL	0/0:8:21:8:0,21,315
I	1513018	.	A	<NON_REF>	.	.	END=1513018	GT:DP:GQ:MIN_DP:PL	0/0:4:12:4:0,12,147
I	1513262	.	T	<NON_REF>	.	.	END=1513262	GT:DP:GQ:MIN_DP:PL	0/0:0:0:0:0,0,0
I	1513749	.	T	<NON_REF>	.	.	END=1513750	GT:DP:GQ:MIN_DP:PL	0/0:4:12:4:0,12,155
I	1513982	.	C	<NON_REF>	.	.	END=1513982	GT:DP:GQ:MIN_DP:PL	0/0:0:0:0:0,0,0
I	1514626	.	T	<NON_REF>	.	.	END=1514626	GT:DP:GQ:MIN_DP:PL	0/0:4:12:4:0,12,155
I	1515533	.	G	<NON_REF>	.	.	END=1515533	GT:DP:GQ:MIN_DP:PL	0/0:5:12:5:0,12,180
I	1515546	.	C	<NON_REF>	.	.	END=1515546	GT:DP:GQ:MIN_DP:PL	0/0:4:9:4:0,9,135
I	1515575	.	T	<NON_REF>	.	.	END=1515575	GT:DP:GQ:MIN_DP:PL	0/0:4:12:4:0,12,155
I	1515698	.	T	<NON_REF>	.	.	END=1515698	GT:DP:GQ:MIN_DP:PL	0/0:0:0:0:0,0,0
I	1515701	.	A	<NON_REF>	.	.	END=1515701	GT:DP:GQ:MIN_DP:PL	0/0:0:0:0:0,0,0
I	1516007	.	A	<NON_REF>	.	.	END=1516007	GT:DP:GQ:MIN_DP:PL	0/0:2:3:2:0,3,45
I	1516068	.	T	<NON_REF>	.	.	END=1516068	GT:DP:GQ:MIN_DP:PL	0/0:2:6:2:0,6,78
I	1516420	.	G	<NON_REF>	.	.	END=1516420	GT:DP:GQ:MIN_DP:PL	0/0:7:12:7:0,12,180
I	1516864	.	A	<NON_REF>	.	.	END=1516864	GT:DP:GQ:MIN_DP:PL	0/0:1:3:1:0,3,39
I	1517158	.	A	<NON_REF>	.	.	END=1517158	GT:DP:GQ:MIN_DP:PL	0/0:2:6:2:0,6,78
I	1517293	.	C	<NON_REF>	.	.	END=1517293	GT:DP:GQ:MIN_DP:PL	0/0:6:9:6:0,9,135
I	1517407	.	T	<NON_REF>	.	.	END=1517407	GT:DP:GQ:MIN_DP:PL	0/0:2:3:2:0,3,45
I	1517495	.	A	<NON_REF>	.	.	END=1517495	GT:DP:GQ:MIN_DP:PL	0/0:4:9:4:0,9,135
I	1517731	.	T	<NON_REF>	.	.	END=1517731	GT:DP:GQ:MIN_DP:PL	0/0:5:9:5:0,9,135
I	1517891	.	C	<NON_REF>	.	.	END=1517891	GT:DP:GQ:MIN_DP:PL	0/0:11:24:11:0,24,360
I	1518046	.	T	<NON_REF>	.	.	END=1518046	GT:DP:GQ:MIN_DP:PL	0/0:10:24:10:0,24,360
I	1518138	.	C	<NON_REF>	.	.	END=1518138	GT:DP:GQ:MIN_DP:PL	0/0:10:14:10:0,14,332
I	1518199	.	C	<NON_REF>	.	.	END=1518199	GT:DP:GQ:MIN_DP:PL	0/0:2:6:2:0,6,78
I	1518225	.	A	<NON_REF>	.	.	END=1518225	GT:DP:GQ:MIN_DP:PL	0/0:5:15:5:0,15,194
I	1518242	.	G	<NON_REF>	.	.	END=1518243	GT:DP:GQ:MIN_DP:PL	0/0:5:12:5:0,12,180
I	1518266	.	A	<NON_REF>	.	.	END=1518266	GT:DP:GQ:MIN_DP:PL	0/0:2:0:2:0,0,0
I	1518284	.	T	<NON_REF>	.	.	END=1518284	GT:DP:GQ:MIN_DP:PL	0/0:0:0:0:0,0,0
I	1519755	.	G	<NON_REF>	.	.	END=1519755	GT:DP:GQ:MIN_DP:PL	0/0:6:15:6:0,15,225
I	1519925	.	A	<NON_REF>	.	.	END=1519925	GT:DP:GQ:MIN_DP:PL	0/0:1:3:1:0,3,39
I	1519978	.	C	<NON_REF>	.	.	END=1519978	GT:DP:GQ:MIN_DP:PL	0/0:3:6:3:0,6,90
I	1519986	.	G	<NON_REF>	.	.	END=1519987	GT:DP:GQ:MIN_DP:PL	0/0:4:9:4:0,9,135
I	1520018	.	C	<NON_REF>	.	.	END=1520018	GT:DP:GQ:MIN_DP:PL	0/0:6:18:6:0,18,233
I	1520022	.	G	<NON_REF>	.	.	END=1520022	GT:DP:GQ:MIN_DP:PL	0/0:6:15:6:0,15,225
I	1520028	.	T	<NON_REF>	.	.	END=1520028	GT:DP:GQ:MIN_DP:PL	0/0:5:12:5:0,12,180
I	1520073	.	A	<NON_REF>	.	.	END=1520073	GT:DP:GQ:MIN_DP:PL	0/0:7:18:7:0,18,270
I	1520075	.	T	<NON_REF>	.	.	END=1520075	GT:DP:GQ:MIN_DP:PL	0/0:8:21:8:0,21,315
I	1520077	.	C	<NON_REF>	.	.	END=1520077	GT:DP:GQ:MIN_DP:PL	0/0:10:27:10:0,27,405
I	1520085	.	G	<NON_REF>	.	.	END=1520085	GT:DP:GQ:MIN_DP:PL	0/0:11:24:11:0,24,360
I	1520090	.	A	<NON_REF>	.	.	END=1520091	GT:DP:GQ:MIN_DP:PL	0/0:11:24:11:0,24,360
I	1520110	.	T	<NON_REF>	.	.	END=1520110	GT:DP:GQ:MIN_DP:PL	0/0:8:15:8:0,15,225
I	1520133	.	T	<NON_REF>	.	.	END=1520133	GT:DP:GQ:MIN_DP:PL	0/0:7:15:7:0,15,225
I	1520219	.	T	<NON_REF>	.	.	END=1520219	GT:DP:GQ:MIN_DP:PL	0/0:10:18:10:0,18,270
I	1520307	.	T	<NON_REF>	.	.	END=1520308	GT:DP:GQ:MIN_DP:PL	0/0:4:12:4:0,12,155
I	1520314	.	T	<NON_REF>	.	.	END=1520316	GT:DP:GQ:MIN_DP:PL	0/0:4:3:4:0,3,45
I	1520375	.	C	<NON_REF>	.	.	END=1520375	GT:DP:GQ:MIN_DP:PL	0/0:1:3:1:0,3,39
I	1520377	.	A	<NON_REF>	.	.	END=1520377	GT:DP:GQ:MIN_DP:PL	0/0:1:3:1:0,3,39
[truncated: 422,584 more chars]
