# Supplementary material for: Phenotypic tolerance for rDNA copy number variation within the natural range of C. elegans
Source: PLoS Genet. 2025 Jul 2;21(7):e1011759. doi: 10.1371/journal.pgen.1011759 (PMC12221044; doi:10.1371/journal.pgen.1011759)
Supplement: S10 File — (XLSX) [file pgen.1011759.s026.xlsx]

## Sheet: Sheet1
Gel Label	Figure	Ladder (kb)	cm		Samples	cm	kb (calc)	rDNA units
20210301_NewNILs_HighrDNA	S2C	3130	1.4		SEA300 (catIR12)	1.75	2946.69	409.262
20210301_NewNILs_HighrDNA	S2C	2700	2.25		SEA304 (catIR16)	1.5	3060.52	425.072
20210301_NewNILs_HighrDNA	S2C	2350	3		SEA329 (catIR29)	1.6	3014.99	418.748
20210301_NewNILs_HighrDNA	S2C	1810	4.15		SEA300_minor1	0.95	3310.95	459.854
20210301_NewNILs_HighrDNA	S2C	1660	4.8		SEA300_minor2	2.7	2514.14	349.186
20210301_NewNILs_HighrDNA	S2C	1370	5.25
20210301_NewNILs_HighrDNA	S2C	1050	5.8
Gel Label	Figure	Ladder (kb)	cm		Samples	cm	kb (calc)	rDNA units
20190408_RILs_back130	S2A	945	8.45		AG6	9.5	855.558	118.827
20190408_RILs_back130	S2A	915	8.85		BG4	12.3	651.115	90.4327
20190408_RILs_back130	S2A	815	9.95		BG6	9.15	881.113	122.377
20190408_RILs_back130	S2A	785	10.35		BG6	8.9	899.366	124.912
20190408_RILs_back130	S2A	745	10.8		BG8	9.6	848.256	117.813
20190408_RILs_back130	S2A	680	11.75		BG15	9.6	848.256	117.813
20190408_RILs_back130	S2A	610	13		AG22	9.5	855.558	118.827
20190408_RILs_back130	S2A	555	13.65
20190408_RILs_back130	S2A	450	15.1
20190408_RILs_back130	S2A	375	16.2
20190408_RILs_back130	S2A	295	17.1
Gel Label	Figure	Ladder (kb)	cm		Samples	cm	kb (calc)	rDNA units
20210804_NILs_18h	S2B	945	8.25		N2	11	729.166	101.273
20210804_NILs_18h	S2B	915	8.7		SEA302 (catIR14)	12.7	601.166	83.4953
20210804_NILs_18h	S2B	815	9.75		SEA330 (catIR30)	12.6	608.696	84.5411
20210804_NILs_18h	S2B	785	10.15		SEA305_band1 (catIR17)	12.5	616.225	85.5868
20210804_NILs_18h	S2B	745	10.6		SEA305_band2 (catIR17)	13.6	533.402	74.0836
20210804_NILs_18h	S2B	680	11.6		SEA328 (catIR28)	13.7	525.872	73.0378
20210804_NILs_18h	S2B	610	12.7
20210804_NILs_18h	S2B	555	13.3
20210804_NILs_18h	S2B	450	14.75
20210804_NILs_18h	S2B	375	15.8
20210804_NILs_18h	S2B	295	16.7
20210804_NILs_18h	S2B	225	17.7
