# Supplementary material for: Phenotypic tolerance for rDNA copy number variation within the natural range of C. elegans
Source: PLoS Genet. 2025 Jul 2;21(7):e1011759. doi: 10.1371/journal.pgen.1011759 (PMC12221044; doi:10.1371/journal.pgen.1011759)
Supplement: S11 File — (TXT) [file pgen.1011759.s027.txt]

Strain	Rep	TS_CalibConc_18S	TS_CalibConc_28S	TS_28_div_18_area	TS_18S_N2_Norm	TS_28S_N2_Norm
N2	A	30.1	38.1	1.265780731	NA	NA
N2	B	13.1	14.1	1.076335878	NA	NA
N2	C	21.2	25.8	1.216981132	NA	NA
SEA300	A	18.6	19.6	1.053763441	0.617940199	0.514435696
SEA300	B	16.2	21.6	1.333333333	1.236641221	1.531914894
SEA300	C	15.8	19	1.202531646	0.745283019	0.736434109
SEA328	A	19.8	18.2	0.919191919	0.657807309	0.477690289
SEA328	B	18.8	23.8	1.265957447	1.435114504	1.687943262
SEA328	C	12.8	14.6	1.140625	0.603773585	0.565891473
SEA329	A	23.4	37.9	1.61965812	0.777408638	0.994750656
SEA329	B	20.6	21.9	1.063106796	1.572519084	1.553191489
SEA329	C	24.5	35.8	1.46122449	1.155660377	1.387596899
SEA330	A	21.8	20.9	0.958715596	0.724252492	0.54855643
SEA330	B	24.9	26.2	1.052208835	1.900763359	1.858156028
SEA330	C	28.5	39	1.368421053	1.344339623	1.511627907
