# Supplementary material for: Phenotypic tolerance for rDNA copy number variation within the natural range of C. elegans
Source: PLoS Genet. 2025 Jul 2;21(7):e1011759. doi: 10.1371/journal.pgen.1011759 (PMC12221044; doi:10.1371/journal.pgen.1011759)
Supplement: S12 File — (TXT) [file pgen.1011759.s028.txt]

AUC	AUC_norm	Gene	Strain	Rep	AUC_background_cutoff
13565.983	1.3565983	28S	N2	1	4850.598
12261.74	1.226174	18S	N2	1	3223.841
14205.983	1.4205983	28S	N2	2	4347.184
13929.447	1.3929447	18S	N2	2	3426.548
14284.397	1.4284397	28S	N2	3	4860.598
13461.861	1.3461861	18S	N2	3	3475.134
14754.276	1.4754276	28S	catIR12	1	5642.012
13106.74	1.310674	18S	catIR12	1	3855.841
14721.104	1.4721104	28S	catIR12	2	5523.305
13102.861	1.3102861	18S	catIR12	2	3613.426
14370.69	1.437069	28S	catIR12	3	4875.012
13940.74	1.394074	18S	catIR12	3	3949.841
15126.225	1.5126225	28S	catIR28	1	5144.719
14670.983	1.4670983	18S	catIR28	1	3973.962
15687.811	1.5687811	28S	catIR28	2	5382.134
14867.569	1.4867569	18S	catIR28	2	4167.255
14521.104	1.4521104	28S	catIR28	3	4832.134
14508.983	1.4508983	18S	catIR28	3	4275.376
15914.933	1.5914933	28S	catIR29	1	6489.255
13577.397	1.3577397	18S	catIR29	1	4201.376
14407.225	1.4407225	28S	catIR29	2	4635.426
14424.69	1.442469	18S	catIR29	2	4115.79
14584.518	1.4584518	28S	catIR29	3	5033.134
14296.983	1.4296983	18S	catIR29	3	4415.497
12360.933	1.2360933	28S	catIR30	1	3150.012
13636.104	1.3636104	18S	catIR30	1	3501.326
13196.64	1.319664	28S	catIR30	2	3804.426
14047.104	1.4047104	18S	catIR30	2	3928.74
13041.761	1.3041761	28S	catIR30	3	4358.134
13488.104	1.3488104	18S	catIR30	3	4117.619
0.903859308	0.903859308	Norm	N2	1	0.664627537
0.980533836	0.980533836	Norm	N2	2	0.788222445
0.94241717	0.94241717	Norm	N2	3	0.714960176
0.888335016	0.888335016	Norm	catIR12	1	0.683415952
0.890073258	0.890073258	Norm	catIR12	2	0.65421446
0.970081464	0.970081464	Norm	catIR12	3	0.8102218
0.969903793	0.969903793	Norm	catIR28	1	0.77243519
0.947714694	0.947714694	Norm	catIR28	2	0.774275594
0.999165284	0.999165284	Norm	catIR28	3	0.884780099
0.853123101	0.853123101	Norm	catIR29	1	0.6474358
1.001212239	1.001212239	Norm	catIR29	2	0.887898976
0.980284916	0.980284916	Norm	catIR29	3	0.877285802
1.103161388	1.103161388	Norm	catIR30	1	1.111527829
1.064445495	1.064445495	Norm	catIR30	2	1.032676151
1.034224136	1.034224136	Norm	catIR30	3	0.94481239
