# Supplementary material for: Phenotypic tolerance for rDNA copy number variation within the natural range of C. elegans
Source: PLoS Genet. 2025 Jul 2;21(7):e1011759. doi: 10.1371/journal.pgen.1011759 (PMC12221044; doi:10.1371/journal.pgen.1011759)
Supplement: S13 File — (TXT) [file pgen.1011759.s029.txt]

Strain	Replicate	Region	CN_group	V1_or_V2	Value
N2	1	ProbeI	WT	V2	1.08235
N2	2	ProbeI	WT	V2	0.79668
N2	3	ProbeI	WT	V2	0.97598
SEA300	1	ProbeI	High	V2	0.91312
SEA300	2	ProbeI	High	V2	1.00818
SEA300	3	ProbeI	High	V2	0.79496
SEA328	1	ProbeI	Low	V2	1.00239
SEA328	2	ProbeI	Low	V2	1.17946
SEA328	3	ProbeI	Low	V2	0.8617
SEA329	1	ProbeI	High	V2	1.14124
SEA329	2	ProbeI	High	V2	0.9839
SEA329	3	ProbeI	High	V2	1.10276
SEA330	1	ProbeI	Low	V2	1.0516
SEA330	2	ProbeI	Low	V2	1.09289
SEA330	3	ProbeI	Low	V2	0.98659
N2	1	ProbeII	WT	V2	1.03732
N2	2	ProbeII	WT	V2	0.84655
N2	3	ProbeII	WT	V2	1.04952
SEA300	1	ProbeII	High	V2	0.86289
SEA300	2	ProbeII	High	V2	0.87052
SEA300	3	ProbeII	High	V2	0.70946
SEA328	1	ProbeII	Low	V2	0.91724
SEA328	2	ProbeII	Low	V2	1.10598
SEA328	3	ProbeII	Low	V2	0.84348
SEA329	1	ProbeII	High	V2	0.89769
SEA329	2	ProbeII	High	V2	0.78851
SEA329	3	ProbeII	High	V2	0.96555
SEA330	1	ProbeII	Low	V2	0.98491
SEA330	2	ProbeII	Low	V2	0.88516
SEA330	3	ProbeII	Low	V2	0.87421
N2	1	ProbeIII	WT	V2	0.99928
N2	2	ProbeIII	WT	V2	0.8195
N2	3	ProbeIII	WT	V2	0.88507
SEA300	1	ProbeIII	High	V2	0.8495
SEA300	2	ProbeIII	High	V2	1.05753
SEA300	3	ProbeIII	High	V2	0.8928
SEA328	1	ProbeIII	Low	V2	0.96922
SEA328	2	ProbeIII	Low	V2	1.06532
SEA328	3	ProbeIII	Low	V2	0.8721
SEA329	1	ProbeIII	High	V2	1.03489
SEA329	2	ProbeIII	High	V2	0.73769
SEA329	3	ProbeIII	High	V2	0.84875
SEA330	1	ProbeIII	Low	V2	1.01056
SEA330	2	ProbeIII	Low	V2	0.9186
SEA330	3	ProbeIII	Low	V2	0.72329
N2	1	ProbeIV	WT	V2	0.90702
N2	2	ProbeIV	WT	V2	0.67139
N2	3	ProbeIV	WT	V2	0.86624
SEA300	1	ProbeIV	High	V2	0.825
SEA300	2	ProbeIV	High	V2	0.87898
SEA300	3	ProbeIV	High	V2	0.7219
SEA328	1	ProbeIV	Low	V2	0.87403
SEA328	2	ProbeIV	Low	V2	0.93595
SEA328	3	ProbeIV	Low	V2	0.79622
SEA329	1	ProbeIV	High	V2	1.06079
SEA329	2	ProbeIV	High	V2	0.8069
SEA329	3	ProbeIV	High	V2	0.88884
SEA330	1	ProbeIV	Low	V2	0.98913
SEA330	2	ProbeIV	Low	V2	0.7923
SEA330	3	ProbeIV	Low	V2	0.7682
N2	1	ProbeV	WT	V2	0.90102
N2	2	ProbeV	WT	V2	0.69482
N2	3	ProbeV	WT	V2	0.84521
SEA300	1	ProbeV	High	V2	0.79187
SEA300	2	ProbeV	High	V2	0.77857
SEA300	3	ProbeV	High	V2	0.61822
SEA328	1	ProbeV	Low	V2	0.94035
SEA328	2	ProbeV	Low	V2	1.04018
SEA328	3	ProbeV	Low	V2	0.87866
SEA329	1	ProbeV	High	V2	0.96935
SEA329	2	ProbeV	High	V2	0.74897
SEA329	3	ProbeV	High	V2	0.90519
SEA330	1	ProbeV	Low	V2	0.97763
SEA330	2	ProbeV	Low	V2	0.73419
SEA330	3	ProbeV	Low	V2	0.68764
N2	1	ProbeVI	WT	V2	1.11084
N2	2	ProbeVI	WT	V2	0.8709
N2	3	ProbeVI	WT	V2	1.04937
SEA300	1	ProbeVI	High	V2	1.04676
SEA300	2	ProbeVI	High	V2	1.35441
SEA300	3	ProbeVI	High	V2	0.97779
SEA328	1	ProbeVI	Low	V2	1.26942
SEA328	2	ProbeVI	Low	V2	1.40912
SEA328	3	ProbeVI	Low	V2	1.01227
SEA329	1	ProbeVI	High	V2	1.38742
SEA329	2	ProbeVI	High	V2	0.9522
SEA329	3	ProbeVI	High	V2	1.2715
SEA330	1	ProbeVI	Low	V2	1.0995
SEA330	2	ProbeVI	Low	V2	1.01837
SEA330	3	ProbeVI	Low	V2	0.91338
N2	1	ProbeVII	WT	V2	1.9293694
N2	2	ProbeVII	WT	V2	1.359273
N2	3	ProbeVII	WT	V2	1.9726772
SEA300	1	ProbeVII	High	V2	1.8144361
SEA300	2	ProbeVII	High	V2	1.8417702
SEA300	3	ProbeVII	High	V2	1.3848505
SEA328	1	ProbeVII	Low	V2	1.6980897
SEA328	2	ProbeVII	Low	V2	2.124597
SEA328	3	ProbeVII	Low	V2	1.361996
SEA329	1	ProbeVII	High	V2	2.0563112
SEA329	2	ProbeVII	High	V2	1.5970221
SEA329	3	ProbeVII	High	V2	1.6954819
SEA330	1	ProbeVII	Low	V2	1.7495738
SEA330	2	ProbeVII	Low	V2	1.6986138
SEA330	3	ProbeVII	Low	V2	1.6349966
N2	1	5S	WT	V2	1.4528699
N2	2	5S	WT	V2	1.4434686
N2	3	5S	WT	V2	0.79354
SEA300	1	5S	High	V2	1.3669452
SEA300	2	5S	High	V2	1.4860878
SEA300	3	5S	High	V2	1.1446399
SEA328	1	5S	Low	V2	0.584731
SEA328	2	5S	Low	V2	0.7124927
SEA328	3	5S	Low	V2	1.1912811
SEA329	1	5S	High	V2	0.9658539
SEA329	2	5S	High	V2	0.9926696
SEA329	3	5S	High	V2	1.2018419
SEA330	1	5S	Low	V2	1.4380544
SEA330	2	5S	Low	V2	0.8267078
SEA330	3	5S	Low	V2	0.9367974
N2	1	ProbeI	WT	V1	1.0366306
N2	2	ProbeI	WT	V1	0.8053945
N2	3	ProbeI	WT	V1	0.9468572
SEA300	1	ProbeI	High	V1	1.0490275
SEA300	2	ProbeI	High	V1	0.7550398
SEA300	3	ProbeI	High	V1	0.7029836
SEA302	1	ProbeI	Low	V1	0.9654567
SEA302	2	ProbeI	Low	V1	0.7297509
SEA302	3	ProbeI	Low	V1	0.9433809
SEA304	1	ProbeI	High	V1	1.1558746
SEA304	2	ProbeI	High	V1	0.8099251
SEA304	3	ProbeI	High	V1	1.1406697
SEA305	1	ProbeI	Low	V1	1.1056739
SEA305	2	ProbeI	Low	V1	0.6568634
SEA305	3	ProbeI	Low	V1	0.9853277
N2	1	ProbeII	WT	V1	1.0457458
N2	2	ProbeII	WT	V1	0.7724592
N2	3	ProbeII	WT	V1	0.8055611
SEA300	1	ProbeII	High	V1	1.033652
SEA300	2	ProbeII	High	V1	0.8238549
SEA300	3	ProbeII	High	V1	0.8034465
SEA302	1	ProbeII	Low	V1	1.0834495
SEA302	2	ProbeII	Low	V1	0.6538395
SEA302	3	ProbeII	Low	V1	0.9573485
SEA304	1	ProbeII	High	V1	1.2378086
SEA304	2	ProbeII	High	V1	0.76732
SEA304	3	ProbeII	High	V1	1.0499075
SEA305	1	ProbeII	Low	V1	1.138454
SEA305	2	ProbeII	Low	V1	0.7137625
SEA305	3	ProbeII	Low	V1	0.8718929
N2	1	ProbeIII	WT	V1	0.9583985
N2	2	ProbeIII	WT	V1	0.6004582
N2	3	ProbeIII	WT	V1	0.726218
SEA300	1	ProbeIII	High	V1	0.9362366
SEA300	2	ProbeIII	High	V1	0.6516784
SEA300	3	ProbeIII	High	V1	0.6332345
SEA302	1	ProbeIII	Low	V1	0.9052678
SEA302	2	ProbeIII	Low	V1	0.5957675
SEA302	3	ProbeIII	Low	V1	0.6877564
SEA304	1	ProbeIII	High	V1	1.2105469
SEA304	2	ProbeIII	High	V1	0.6911243
SEA304	3	ProbeIII	High	V1	0.9834934
SEA305	1	ProbeIII	Low	V1	1.0791743
SEA305	2	ProbeIII	Low	V1	0.6873606
SEA305	3	ProbeIII	Low	V1	0.9718194
N2	1	ProbeIV	WT	V1	0.8713297
N2	2	ProbeIV	WT	V1	0.5802735
N2	3	ProbeIV	WT	V1	0.7141616
SEA300	1	ProbeIV	High	V1	0.8707374
SEA300	2	ProbeIV	High	V1	0.6017251
SEA300	3	ProbeIV	High	V1	0.5293935
SEA302	1	ProbeIV	Low	V1	0.8656876
SEA302	2	ProbeIV	Low	V1	0.5436976
SEA302	3	ProbeIV	Low	V1	0.7465773
SEA304	1	ProbeIV	High	V1	1.0150915
SEA304	2	ProbeIV	High	V1	0.5949462
SEA304	3	ProbeIV	High	V1	0.9605143
SEA305	1	ProbeIV	Low	V1	1.2795026
SEA305	2	ProbeIV	Low	V1	0.6746708
SEA305	3	ProbeIV	Low	V1	1.0408161
N2	1	ProbeV	WT	V1	1.1599967
N2	2	ProbeV	WT	V1	0.7553072
N2	3	ProbeV	WT	V1	0.8806365
SEA300	1	ProbeV	High	V1	1.1482953
SEA300	2	ProbeV	High	V1	0.8355607
SEA300	3	ProbeV	High	V1	0.8327635
SEA302	1	ProbeV	Low	V1	1.1784301
SEA302	2	ProbeV	Low	V1	0.7111245
SEA302	3	ProbeV	Low	V1	0.9602582
SEA304	1	ProbeV	High	V1	1.4284699
SEA304	2	ProbeV	High	V1	0.7920202
SEA304	3	ProbeV	High	V1	1.1969085
SEA305	1	ProbeV	Low	V1	1.6828501
SEA305	2	ProbeV	Low	V1	0.9758151
SEA305	3	ProbeV	Low	V1	1.2525294
N2	1	ProbeVI	WT	V1	2.0799068
N2	2	ProbeVI	WT	V1	1.0480136
N2	3	ProbeVI	WT	V1	1.8857422
SEA300	1	ProbeVI	High	V1	1.7712574
SEA300	2	ProbeVI	High	V1	1.2944623
SEA300	3	ProbeVI	High	V1	1.3477025
SEA302	1	ProbeVI	Low	V1	1.9417252
SEA302	2	ProbeVI	Low	V1	1.2489853
SEA302	3	ProbeVI	Low	V1	1.911392
SEA304	1	ProbeVI	High	V1	3.220733
SEA304	2	ProbeVI	High	V1	1.8235129
SEA304	3	ProbeVI	High	V1	2.2706358
SEA305	1	ProbeVI	Low	V1	2.8560367
SEA305	2	ProbeVI	Low	V1	1.9100889
SEA305	3	ProbeVI	Low	V1	2.1905551
N2	1	ProbeVII	WT	V1	1.7970849
N2	2	ProbeVII	WT	V1	0.9214691
N2	3	ProbeVII	WT	V1	1.538831
SEA300	1	ProbeVII	High	V1	1.439276
SEA300	2	ProbeVII	High	V1	1.0535794
SEA300	3	ProbeVII	High	V1	0.9667248
SEA302	1	ProbeVII	Low	V1	1.6946643
SEA302	2	ProbeVII	Low	V1	1.1782421
SEA302	3	ProbeVII	Low	V1	1.8004754
SEA304	1	ProbeVII	High	V1	2.5737278
SEA304	2	ProbeVII	High	V1	1.5070381
SEA304	3	ProbeVII	High	V1	1.8887898
SEA305	1	ProbeVII	Low	V1	2.3258879
SEA305	2	ProbeVII	Low	V1	1.464608
SEA305	3	ProbeVII	Low	V1	1.6897893
N2	1	5S	WT	V1	0.701954
N2	2	5S	WT	V1	1.488957
N2	3	5S	WT	V1	1.678235
SEA300	1	5S	High	V1	1.646566
SEA300	2	5S	High	V1	1.352575
SEA300	3	5S	High	V1	2.216743
SEA302	1	5S	Low	V1	1.785763
SEA302	2	5S	Low	V1	0.950736
SEA302	3	5S	Low	V1	1.927119
SEA304	1	5S	High	V1	2.121447
SEA304	2	5S	High	V1	0.741332
SEA304	3	5S	High	V1	2.015235
SEA305	1	5S	Low	V1	2.0736
SEA305	2	5S	Low	V1	1.423358
SEA305	3	5S	Low	V1	1.860875
