# Supplementary material for: Phenotypic tolerance for rDNA copy number variation within the natural range of C. elegans
Source: PLoS Genet. 2025 Jul 2;21(7):e1011759. doi: 10.1371/journal.pgen.1011759 (PMC12221044; doi:10.1371/journal.pgen.1011759)
Supplement: S14 File — (TXT) [file pgen.1011759.s030.txt]

Expt_ID	Comparison	Control_plate	Plate	Batch_ID	N_GFP_positive_worms	N_GFP_negative_worms	N_In-between_worms	Rep	Figure	GFP%	Neg%
101720_SEA51vN2_400_RC301_plate2_I.txt	SEA51_v_SEA304	No	2	111320	757	901	0	I	S5B	45.66%	54.34%
101720_SEA51vN2_400_RC301_plate2_J.txt	SEA51_v_SEA304	No	2	111320	600	1054	0	J	S5B	36.28%	63.72%
101720_SEA51vN2_400_RC301_plate2_K.txt	SEA51_v_SEA304	No	2	111320	721	823	0	K	S5B	46.70%	53.30%
101720_SEA51vN2_400_RC301_plate2_L.txt	SEA51_v_SEA304	No	2	111320	678	972	0	L	S5B	41.09%	58.91%
101720_SEA51vN2_plate2_O.txt	SEA51_v_N2	No	2	111320	731	937	2	O	S5B	43.77%	56.11%
101720_SEA51vN2_plate2_P.txt	SEA51_v_N2	No	2	111320	1091	563	0	P	S5B	65.96%	34.04%
101720_SEA51vN2_plate2_Q.txt	SEA51_v_N2	No	2	111320	1013	556	0	Q	S5B	64.56%	35.44%
101720_SEA51vN2_plate2_R.txt	SEA51_v_N2	No	2	111320	991	696	1	R	S5B	58.71%	41.23%
101720_SEA51vN2_plate2_S.txt	SEA51_v_N2	No	2	111320	707	850	2	S	S5B	45.35%	54.52%
102020_SEA304_N2_400_RC301.txt	NA	Yes	NA	4/27/83	0	1629	0	NA		0.00%	100.00%
102020_SEA51.txt	NA	Yes	NA	102020	1540	13	0	NA		99.16%	0.84%
102020_SEA51vN2_400_RC301_plate9_E.txt	SEA51_v_SEA304	No	9	102020	698	1085	0	E	S4B	39.15%	60.85%
102020_SEA51vN2_400_RC301_plate9_F.txt	SEA51_v_SEA304	No	9	102020	724	978	0	F	S4B	42.54%	57.46%
102020_SEA51vN2_400_RC301_plate9_G.txt	SEA51_v_SEA304	No	9	102020	680	952	0	G	S4B	41.67%	58.33%
102020_SEA51vN2_400_RC301_plate9_H.txt	SEA51_v_SEA304	No	9	102020	706	922	0	H	S4B	43.37%	56.63%
102020_SEA51vN2_plate9_J.txt	SEA51_v_N2	No	9	102020	94	1456	0	J	S4B	6.06%	93.94%
102020_SEA51vN2_plate9_K.txt	SEA51_v_N2	No	9	102020	744	880	0	K	S4B	45.81%	54.19%
102020_SEA51vN2_plate9_L.txt	SEA51_v_N2	No	9	102020	67	1699	0	L	S4B	3.79%	96.21%
102020_SEA51vN2_plate9_M.txt	SEA51_v_N2	No	9	102020	56	1577	0	M	S4B	3.43%	96.57%
102020_SEA51vN2_plate9_N.txt	SEA51_v_N2	No	9	102020	826	769	0	N	S4B	51.79%	48.21%
102020_VC2010.txt	NA	Yes	NA	102020	0	1543	0	NA		0.00%	100.00%
111320_SEA304_N2_400_RC301.txt	NA	Yes	NA	111320	0	1532	0	NA		0.00%	100.00%
111320_SEA51.txt	NA	Yes	NA	111320	1510	11	1	NA		99.21%	0.72%
111320_SEA51vN2_400_RC301_plate9_I.txt	SEA51_v_SEA304	No	9	111320	685	890	0	I	S4A	43.49%	56.51%
111320_SEA51vN2_400_RC301_plate9_J.txt	SEA51_v_SEA304	No	9	111320	605	1161	3	J	S4A	34.20%	65.63%
111320_SEA51vN2_400_RC301_plate9_K.txt	SEA51_v_SEA304	No	9	111320	566	976	0	K	S4A	36.71%	63.29%
111320_SEA51vN2_400_RC301_plate9_L.txt	SEA51_v_SEA304	No	9	111320	600	1152	0	L	S4A	34.25%	65.75%
111320_SEA51vN2_plate9_O.txt	SEA51_v_N2	No	9	111320	100	1561	0	O	S4A	6.02%	93.98%
111320_SEA51vN2_plate9_P.txt	SEA51_v_N2	No	9	111320	20	1635	0	P	S4A	1.21%	98.79%
111320_SEA51vN2_plate9_Q.txt	SEA51_v_N2	No	9	111320	48	1627	0	Q	S4A	2.87%	97.13%
111320_SEA51vN2_plate9_R.txt	SEA51_v_N2	No	9	111320	48	1755	0	R	S4A	2.66%	97.34%
111320_SEA51vN2_plate9_S.txt	SEA51_v_N2	No	9	111320	511	1084	0	S	S4A	32.04%	67.96%
111320_vc2010.txt	NA	Yes	NA	111320	0	1557	0	NA		0.00%	100.00%
22520_N2.txt	NA	Yes	NA	22520	0	2519	0	NA		0.00%	100.00%
22520_SEA300.txt	NA	Yes	NA	22520	0	1700	0	NA		0.00%	100.00%
22520_SEA51.txt	NA	Yes	NA	22520	1533	2	0	NA		99.87%	0.13%
22520_SEA51vN2_F.txt	SEA51_v_N2	No	9	22520	382	952	1	F	3A	28.61%	71.31%
22520_SEA51vN2_G.txt	SEA51_v_N2	No	9	22520	145	1187	1	G	3A	10.88%	89.05%
22520_SEA51vN2_H.txt	SEA51_v_N2	No	9	22520	449	1080	0	H	3A	29.37%	70.63%
22520_SEA51vN2_I.txt	SEA51_v_N2	No	9	22520	387	1304	0	I	3A	22.89%	77.11%
22520_SEA51vSEA300_IX.txt	SEA51_v_SEA300	No	9	22520	881	455	0	IX	3A	65.94%	34.06%
22520_SEA51vSEA300_VIII.txt	SEA51_v_SEA300	No	9	22520	775	376	3	VIII	3A	67.16%	32.58%
22520_SEA51vSEA300_X.txt	SEA51_v_SEA300	No	9	22520	1664	559	0	X	3A	74.85%	25.15%
22520_SEA51vSEA300_XI.txt	SEA51_v_SEA300	No	9	22520	1271	380	0	XI	3A	76.98%	23.02%
7820_SEA51vN2_400_RC301_plate2_A.txt	SEA51_v_SEA304	No	2	8420	844	862	0	A	S5D	49.47%	50.53%
7820_SEA51vN2_400_RC301_plate2_B.txt	SEA51_v_SEA304	No	2	8420	726	903	0	B	S5D	44.57%	55.43%
7820_SEA51vN2_400_RC301_plate2_C.txt	SEA51_v_SEA304	No	2	8420	723	914	0	C	S5D	44.17%	55.83%
7820_SEA51vN2_400_RC301_plate2_D.txt	SEA51_v_SEA304	No	2	8420	805	875	0	D	S5D	47.92%	52.08%
7820_SEA51vSEA300_plate2_L.txt	SEA51_v_SEA300	No	2	8420	853	649	0	L	S5D	56.79%	43.21%
7820_SEA51vSEA300_plate2_M.txt	SEA51_v_SEA300	No	2	8420	810	802	0	M	S5D	50.25%	49.75%
7820_SEA51vSEA300_plate2_N.txt	SEA51_v_SEA300	No	2	8420	614	915	0	N	S5D	40.16%	59.84%
7820_SEA51vSEA300_plate2_O.txt	SEA51_v_SEA300	No	2	8420	757	828	0	O	S5D	47.76%	52.24%
8420_SEA300.txt	NA	Yes	NA	8420	0	1773	0	NA		0.00%	100.00%
8420_SEA304_N2_400_RC301.txt	NA	Yes	NA	8420	0	1578	0	NA		0.00%	100.00%
8420_SEA51.txt	NA	Yes	NA	8420	1490	18	0	NA		98.81%	1.19%
8420_SEA51_end_of_session.txt	NA	Yes	NA	8420	1493	22	0	NA		98.55%	1.45%
8420_SEA51vN2_400_RC301_plate9_A.txt	SEA51_v_SEA304	No	9	8420	805	891	0	A	S4C	47.46%	52.54%
8420_SEA51vN2_400_RC301_plate9_B.txt	SEA51_v_SEA304	No	9	8420	791	899	0	B	S4C	46.80%	53.20%
8420_SEA51vN2_400_RC301_plate9_C.txt	SEA51_v_SEA304	No	9	8420	693	942	0	C	S4C	42.39%	57.61%
8420_SEA51vN2_400_RC301_plate9_D.txt	SEA51_v_SEA304	No	9	8420	733	1150	0	D	S4C	38.93%	61.07%
8420_SEA51vSEA300_plate9_L.txt	SEA51_v_SEA300	No	9	8420	1191	564	0	L	S4C	67.86%	32.14%
8420_SEA51vSEA300_plate9_M.txt	SEA51_v_SEA300	No	9	8420	1233	453	0	M	S4C	73.13%	26.87%
8420_SEA51vSEA300_plate9_N.txt	SEA51_v_SEA300	No	9	8420	1139	577	0	N	S4C	66.38%	33.62%
8420_SEA51vSEA300_plate9_O.txt	SEA51_v_SEA300	No	9	8420	1187	500	0	O	S4C	70.36%	29.64%
92320_SEA51vN2_400_RC301_plate2_E.txt	SEA51_v_SEA304	No	2	102020	845	1110	0	E	S5C	43.22%	56.78%
92320_SEA51vN2_400_RC301_plate2_F.txt	SEA51_v_SEA304	No	2	102020	736	829	0	F	S5C	47.03%	52.97%
92320_SEA51vN2_400_RC301_plate2_G.txt	SEA51_v_SEA304	No	2	102020	777	791	0	G	S5C	49.55%	50.45%
92320_SEA51vN2_400_RC301_plate2_H.txt	SEA51_v_SEA304	No	2	102020	753	864	0	H	S5C	46.57%	53.43%
92320_SEA51vN2_bottleneck_plate2_N.txt	SEA51_v_N2	No	2	102020	698	826	0	N	S5C	45.80%	54.20%
92320_SEA51vN2_plate2_J.txt	SEA51_v_N2	No	2	102020	778	844	0	J	S5C	47.97%	52.03%
92320_SEA51vN2_plate2_K.txt	SEA51_v_N2	No	2	102020	679	1013	0	K	S5C	40.13%	59.87%
92320_SEA51vN2_plate2_L.txt	SEA51_v_N2	No	2	102020	801	916	0	L	S5C	46.65%	53.35%
92320_SEA51vN2_plate2_M.txt	SEA51_v_N2	No	2	102020	634	914	0	M	S5C	40.96%	59.04%
SEA300_051121.txt	NA	Yes	NA	41421	0	1697	0	NA		0.00%	100.00%
SEA300vSEA51_plate9_A_051121.txt	SEA51_v_SEA300	No	9	41421	1099	580	0	A	3B	65.46%	34.54%
SEA300vSEA51_plate9_B_051121.txt	SEA51_v_SEA300	No	9	41421	1337	327	0	B	3B	80.35%	19.65%
SEA300vSEA51_plate9_C_051121.txt	SEA51_v_SEA300	No	9	41421	1168	388	1	C	3B	75.02%	24.92%
SEA300vSEA51_plate9_D_051121.txt	SEA51_v_SEA300	No	9	41421	1288	361	1	D	3B	78.06%	21.88%
SEA329_RC301_051121.txt	NA	Yes	NA	41421	0	1739	0	NA		0.00%	100.00%
SEA329RC301vSEA51_plate9_A_051121.txt	SEA51_v_SEA329	No	9	41421	42	1691	0	A	3B	2.42%	97.58%
SEA329RC301vSEA51_plate9_B_051121.txt	SEA51_v_SEA329	No	9	41421	57	1556	0	B	3B	3.53%	96.47%
SEA329RC301vSEA51_plate9_C_051121.txt	SEA51_v_SEA329	No	9	41421	63	1704	0	C	3B	3.57%	96.43%
SEA329RC301vSEA51_plate9_D_051121.txt	SEA51_v_SEA329	No	9	41421	62	1688	0	D	3B	3.54%	96.46%
SEA51_051121.txt	NA	Yes	NA	41421	2213	48	1	NA		97.83%	2.12%
VC2010_051121.txt	NA	Yes	NA	41421	0	1667	0	NA		0.00%	100.00%
VC2010vSEA51_plate9_A_051121.txt	SEA51_v_N2	No	9	41421	48	1674	0	A	3B	2.79%	97.21%
VC2010vSEA51_plate9_B_051121.txt	SEA51_v_N2	No	9	41421	187	1735	0	B	3B	9.73%	90.27%
VC2010vSEA51_plate9_C_051121.txt	SEA51_v_N2	No	9	41421	70	1519	0	C	3B	4.41%	95.59%
VC2010vSEA51_plate9_D_051121.txt	SEA51_v_N2	No	9	41421	117	1800	0	D	3B	6.10%	93.90%
041421_SEA51vN2_plate2_A.txt	SEA51_v_N2	No	2	41421	560	1010	0	A	S5A	35.67%	64.33%
041421_SEA51vN2_plate2_B.txt	SEA51_v_N2	No	2	41421	688	813	1	B	S5A	45.81%	54.13%
041421_SEA51vN2_plate2_C.txt	SEA51_v_N2	No	2	41421	850	762	1	C	S5A	52.70%	47.24%
041421_SEA51vN2_plate2_D.txt	SEA51_v_N2	No	2	41421	697	973	0	D	S5A	41.74%	58.26%
041421_SEA51vSEA300_plate2_A.txt	SEA51_v_SEA300	No	2	41421	811	726	0	A	S5A	52.77%	47.23%
041421_SEA51vSEA300_plate2_B.txt	SEA51_v_SEA300	No	2	41421	898	642	1	B	S5A	58.27%	41.66%
041421_SEA51vSEA300_plate2_C.txt	SEA51_v_SEA300	No	2	41421	856	711	0	C	S5A	54.63%	45.37%
041421_SEA51vSEA300_plate2_D.txt	SEA51_v_SEA300	No	2	41421	815	763	0	D	S5A	51.65%	48.35%
041421_SEA51vSEA329-RC301_plate2_A.txt	SEA51_v_SEA329	No	2	41421	604	1133	0	A	S5A	34.77%	65.23%
041421_SEA51vSEA329-RC301_plate2_B.txt	SEA51_v_SEA329	No	2	41421	840	1181	0	B	S5A	41.56%	58.44%
041421_SEA51vSEA329-RC301_plate2_C.txt	SEA51_v_SEA329	No	2	41421	780	1255	1	C	S5A	38.31%	61.64%
041421_SEA51vSEA329-RC301_plate2_D.txt	SEA51_v_SEA329	No	2	41421	725	1380	0	D	S5A	34.44%	65.56%
