# Supplementary material for: Phenotypic tolerance for rDNA copy number variation within the natural range of C. elegans
Source: PLoS Genet. 2025 Jul 2;21(7):e1011759. doi: 10.1371/journal.pgen.1011759 (PMC12221044; doi:10.1371/journal.pgen.1011759)
Supplement: S15 File — (XLSX) [file pgen.1011759.s031.xlsx]

## Sheet: Fig3C_and_S6A
Total_progeny	Blind	Strain	CN_descr	Replicate	CN_group
71	1	SEA330	70.JU775	3	Low
101	1	SEA330	70.JU775	3	Low
100	1	SEA330	70.JU775	3	Low
105	1	SEA330	70.JU775	3	Low
100	1	SEA330	70.JU775	3	Low
97	1	SEA330	70.JU775	3	Low
83	1	SEA330	70.JU775	3	Low
101	1	SEA330	70.JU775	3	Low
91	1	SEA330	70.JU775	3	Low
102	1	SEA330	70.JU775	3	Low
89	1	SEA330	70.JU775	3	Low
103	1	SEA330	70.JU775	3	Low
106	1	SEA330	70.JU775	3	Low
109	1	SEA330	70.JU775	3	Low
77	1	SEA330	70.JU775	3	Low
92	1	SEA330	70.JU775	3	Low
93	1	SEA330	70.JU775	3	Low
90	1	SEA330	70.JU775	3	Low
81	1	SEA330	70.JU775	3	Low
108	1	SEA330	70.JU775	3	Low
96	2	N2	WT	3	00_WT
100	2	N2	WT	3	00_WT
104	2	N2	WT	3	00_WT
80	2	N2	WT	3	00_WT
82	2	N2	WT	3	00_WT
84	2	N2	WT	3	00_WT
108	2	N2	WT	3	00_WT
63	2	N2	WT	3	00_WT
106	2	N2	WT	3	00_WT
75	2	N2	WT	3	00_WT
112	2	N2	WT	3	00_WT
112	2	N2	WT	3	00_WT
75	2	N2	WT	3	00_WT
89	2	N2	WT	3	00_WT
82	2	N2	WT	3	00_WT
75	2	N2	WT	3	00_WT
107	2	N2	WT	3	00_WT
98	2	N2	WT	3	00_WT
120	2	N2	WT	3	00_WT
90	2	N2	WT	3	00_WT
99	3	SEA328	70.MY16	3	Low
93	3	SEA328	70.MY16	3	Low
99	3	SEA328	70.MY16	3	Low
103	3	SEA328	70.MY16	3	Low
86	3	SEA328	70.MY16	3	Low
85	3	SEA328	70.MY16	3	Low
71	3	SEA328	70.MY16	3	Low
104	3	SEA328	70.MY16	3	Low
104	3	SEA328	70.MY16	3	Low
97	3	SEA328	70.MY16	3	Low
70	3	SEA328	70.MY16	3	Low
101	3	SEA328	70.MY16	3	Low
75	3	SEA328	70.MY16	3	Low
87	3	SEA328	70.MY16	3	Low
102	3	SEA328	70.MY16	3	Low
93	3	SEA328	70.MY16	3	Low
88	3	SEA328	70.MY16	3	Low
75	3	SEA328	70.MY16	3	Low
106	3	SEA328	70.MY16	3	Low
80	3	SEA328	70.MY16	3	Low
75	4	SEA300	420.MY1	3	High
95	4	SEA300	420.MY1	3	High
97	4	SEA300	420.MY1	3	High
75	4	SEA300	420.MY1	3	High
97	4	SEA300	420.MY1	3	High
85	4	SEA300	420.MY1	3	High
79	4	SEA300	420.MY1	3	High
43	4	SEA300	420.MY1	3	High
74	4	SEA300	420.MY1	3	High
77	4	SEA300	420.MY1	3	High
85	4	SEA300	420.MY1	3	High
78	4	SEA300	420.MY1	3	High
69	4	SEA300	420.MY1	3	High
55	4	SEA300	420.MY1	3	High
52	4	SEA300	420.MY1	3	High
92	4	SEA300	420.MY1	3	High
98	4	SEA300	420.MY1	3	High
74	4	SEA300	420.MY1	3	High
76	4	SEA300	420.MY1	3	High
81	4	SEA300	420.MY1	3	High
64	5	SEA329	420.RC301	3	High
99	5	SEA329	420.RC301	3	High
95	5	SEA329	420.RC301	3	High
87	5	SEA329	420.RC301	3	High
98	5	SEA329	420.RC301	3	High
88	5	SEA329	420.RC301	3	High
87	5	SEA329	420.RC301	3	High
87	5	SEA329	420.RC301	3	High
88	5	SEA329	420.RC301	3	High
96	5	SEA329	420.RC301	3	High
76	5	SEA329	420.RC301	3	High
94	5	SEA329	420.RC301	3	High
90	5	SEA329	420.RC301	3	High
99	5	SEA329	420.RC301	3	High
83	5	SEA329	420.RC301	3	High
100	5	SEA329	420.RC301	3	High
77	5	SEA329	420.RC301	3	High
92	5	SEA329	420.RC301	3	High
99	5	SEA329	420.RC301	3	High
86	5	SEA329	420.RC301	3	High
108	1	SEA328	70.MY16	2	Low
125	1	SEA328	70.MY16	2	Low
151	1	SEA328	70.MY16	2	Low
86	1	SEA328	70.MY16	2	Low
125	1	SEA328	70.MY16	2	Low
140	1	SEA328	70.MY16	2	Low
95	1	SEA328	70.MY16	2	Low
77	1	SEA328	70.MY16	2	Low
133	1	SEA328	70.MY16	2	Low
138	1	SEA328	70.MY16	2	Low
141	1	SEA328	70.MY16	2	Low
52	1	SEA328	70.MY16	2	Low
131	1	SEA328	70.MY16	2	Low
126	1	SEA328	70.MY16	2	Low
129	1	SEA328	70.MY16	2	Low
96	1	SEA328	70.MY16	2	Low
137	1	SEA328	70.MY16	2	Low
124	1	SEA328	70.MY16	2	Low
142	1	SEA328	70.MY16	2	Low
115	1	SEA328	70.MY16	2	Low
115	2	SEA329	420.RC301	2	High
148	2	SEA329	420.RC301	2	High
122	2	SEA329	420.RC301	2	High
140	2	SEA329	420.RC301	2	High
134	2	SEA329	420.RC301	2	High
111	2	SEA329	420.RC301	2	High
129	2	SEA329	420.RC301	2	High
128	2	SEA329	420.RC301	2	High
132	2	SEA329	420.RC301	2	High
136	2	SEA329	420.RC301	2	High
123	2	SEA329	420.RC301	2	High
143	2	SEA329	420.RC301	2	High
131	2	SEA329	420.RC301	2	High
160	2	SEA329	420.RC301	2	High
148	2	SEA329	420.RC301	2	High
139	2	SEA329	420.RC301	2	High
112	2	SEA329	420.RC301	2	High
120	2	SEA329	420.RC301	2	High
115	2	SEA329	420.RC301	2	High
127	2	SEA329	420.RC301	2	High
109	3	SEA330	70.JU775	2	Low
118	3	SEA330	70.JU775	2	Low
114	3	SEA330	70.JU775	2	Low
132	3	SEA330	70.JU775	2	Low
124	3	SEA330	70.JU775	2	Low
101	3	SEA330	70.JU775	2	Low
141	3	SEA330	70.JU775	2	Low
127	3	SEA330	70.JU775	2	Low
103	3	SEA330	70.JU775	2	Low
147	3	SEA330	70.JU775	2	Low
128	3	SEA330	70.JU775	2	Low
123	3	SEA330	70.JU775	2	Low
143	3	SEA330	70.JU775	2	Low
123	3	SEA330	70.JU775	2	Low
139	3	SEA330	70.JU775	2	Low
113	3	SEA330	70.JU775	2	Low
131	3	SEA330	70.JU775	2	Low
126	3	SEA330	70.JU775	2	Low
146	3	SEA330	70.JU775	2	Low
107	3	SEA330	70.JU775	2	Low
142	4	N2	WT	2	00_WT
139	4	N2	WT	2	00_WT
140	4	N2	WT	2	00_WT
159	4	N2	WT	2	00_WT
153	4	N2	WT	2	00_WT
126	4	N2	WT	2	00_WT
152	4	N2	WT	2	00_WT
149	4	N2	WT	2	00_WT
135	4	N2	WT	2	00_WT
132	4	N2	WT	2	00_WT
135	4	N2	WT	2	00_WT
149	4	N2	WT	2	00_WT
121	4	N2	WT	2	00_WT
145	4	N2	WT	2	00_WT
137	4	N2	WT	2	00_WT
147	4	N2	WT	2	00_WT
103	4	N2	WT	2	00_WT
142	4	N2	WT	2	00_WT
140	4	N2	WT	2	00_WT
139	4	N2	WT	2	00_WT
121	5	SEA300	420.MY1	2	High
103	5	SEA300	420.MY1	2	High
131	5	SEA300	420.MY1	2	High
104	5	SEA300	420.MY1	2	High
115	5	SEA300	420.MY1	2	High
119	5	SEA300	420.MY1	2	High
117	5	SEA300	420.MY1	2	High
120	5	SEA300	420.MY1	2	High
112	5	SEA300	420.MY1	2	High
114	5	SEA300	420.MY1	2	High
93	5	SEA300	420.MY1	2	High
117	5	SEA300	420.MY1	2	High
86	5	SEA300	420.MY1	2	High
111	5	SEA300	420.MY1	2	High
115	5	SEA300	420.MY1	2	High
120	5	SEA300	420.MY1	2	High
136	5	SEA300	420.MY1	2	High
123	5	SEA300	420.MY1	2	High
111	5	SEA300	420.MY1	2	High
144	5	SEA300	420.MY1	2	High
172	1	SEA330	70.JU775	1	Low
174	1	SEA330	70.JU775	1	Low
186	1	SEA330	70.JU775	1	Low
158	1	SEA330	70.JU775	1	Low
126	1	SEA330	70.JU775	1	Low
166	1	SEA330	70.JU775	1	Low
182	1	SEA330	70.JU775	1	Low
145	1	SEA330	70.JU775	1	Low
165	1	SEA330	70.JU775	1	Low
173	1	SEA330	70.JU775	1	Low
207	1	SEA330	70.JU775	1	Low
186	1	SEA330	70.JU775	1	Low
183	1	SEA330	70.JU775	1	Low
166	1	SEA330	70.JU775	1	Low
167	1	SEA330	70.JU775	1	Low
163	1	SEA330	70.JU775	1	Low
181	1	SEA330	70.JU775	1	Low
169	1	SEA330	70.JU775	1	Low
177	1	SEA330	70.JU775	1	Low
142	1	SEA330	70.JU775	1	Low
166	2	N2	WT	1	00_WT
193	2	N2	WT	1	00_WT
145	2	N2	WT	1	00_WT
148	2	N2	WT	1	00_WT
154	2	N2	WT	1	00_WT
144	2	N2	WT	1	00_WT
172	2	N2	WT	1	00_WT
179	2	N2	WT	1	00_WT
160	2	N2	WT	1	00_WT
164	2	N2	WT	1	00_WT
147	2	N2	WT	1	00_WT
160	2	N2	WT	1	00_WT
155	2	N2	WT	1	00_WT
160	2	N2	WT	1	00_WT
152	2	N2	WT	1	00_WT
148	2	N2	WT	1	00_WT
161	2	N2	WT	1	00_WT
158	2	N2	WT	1	00_WT
167	2	N2	WT	1	00_WT
188	2	N2	WT	1	00_WT
169	3	SEA328	70.MY16	1	Low
152	3	SEA328	70.MY16	1	Low
178	3	SEA328	70.MY16	1	Low
139	3	SEA328	70.MY16	1	Low
168	3	SEA328	70.MY16	1	Low
182	3	SEA328	70.MY16	1	Low
178	3	SEA328	70.MY16	1	Low
183	3	SEA328	70.MY16	1	Low
165	3	SEA328	70.MY16	1	Low
154	3	SEA328	70.MY16	1	Low
171	3	SEA328	70.MY16	1	Low
163	3	SEA328	70.MY16	1	Low
147	3	SEA328	70.MY16	1	Low
153	3	SEA328	70.MY16	1	Low
160	3	SEA328	70.MY16	1	Low
133	3	SEA328	70.MY16	1	Low
162	3	SEA328	70.MY16	1	Low
159	3	SEA328	70.MY16	1	Low
159	3	SEA328	70.MY16	1	Low
124	3	SEA328	70.MY16	1	Low
121	4	SEA300	420.MY1	1	High
150	4	SEA300	420.MY1	1	High
128	4	SEA300	420.MY1	1	High
137	4	SEA300	420.MY1	1	High
130	4	SEA300	420.MY1	1	High
115	4	SEA300	420.MY1	1	High
140	4	SEA300	420.MY1	1	High
128	4	SEA300	420.MY1	1	High
151	4	SEA300	420.MY1	1	High
124	4	SEA300	420.MY1	1	High
122	4	SEA300	420.MY1	1	High
122	4	SEA300	420.MY1	1	High
145	4	SEA300	420.MY1	1	High
116	4	SEA300	420.MY1	1	High
118	4	SEA300	420.MY1	1	High
116	4	SEA300	420.MY1	1	High
127	4	SEA300	420.MY1	1	High
152	4	SEA300	420.MY1	1	High
150	4	SEA300	420.MY1	1	High
135	4	SEA300	420.MY1	1	High
166	5	SEA329	420.RC301	1	High
128	5	SEA329	420.RC301	1	High
157	5	SEA329	420.RC301	1	High
122	5	SEA329	420.RC301	1	High
147	5	SEA329	420.RC301	1	High
165	5	SEA329	420.RC301	1	High
120	5	SEA329	420.RC301	1	High
154	5	SEA329	420.RC301	1	High
145	5	SEA329	420.RC301	1	High
162	5	SEA329	420.RC301	1	High
191	5	SEA329	420.RC301	1	High
168	5	SEA329	420.RC301	1	High
153	5	SEA329	420.RC301	1	High
139	5	SEA329	420.RC301	1	High
149	5	SEA329	420.RC301	1	High
170	5	SEA329	420.RC301	1	High
164	5	SEA329	420.RC301	1	High
168	5	SEA329	420.RC301	1	High
180	5	SEA329	420.RC301	1	High
121	5	SEA329	420.RC301	1	High

## Sheet: Figure_S6B
Blind_Designation	Progeny_90h	Strain	CN	Rep
Blind1	176	SEA304	High	1
Blind1	183	SEA304	High	1
Blind1	176	SEA304	High	1
Blind1	175	SEA304	High	1
Blind1	172	SEA304	High	1
Blind1	193	SEA304	High	1
Blind1	172	SEA304	High	1
Blind1	158	SEA304	High	1
Blind1	176	SEA304	High	1
Blind1	185	SEA304	High	1
Blind1	211	SEA304	High	1
Blind1	179	SEA304	High	1
Blind1	166	SEA304	High	1
Blind1	181	SEA304	High	1
Blind1	162	SEA304	High	1
Blind1	178	SEA304	High	1
Blind1	171	SEA304	High	1
Blind1	191	SEA304	High	1
Blind1	187	SEA304	High	1
Blind1	184	SEA304	High	1
Blind2	200	N2	WT	1
Blind2	177	N2	WT	1
Blind2	189	N2	WT	1
Blind2	198	N2	WT	1
Blind2	64	N2	WT	1
Blind2	215	N2	WT	1
Blind2	203	N2	WT	1
Blind2	213	N2	WT	1
Blind2	217	N2	WT	1
Blind2	191	N2	WT	1
Blind2	168	N2	WT	1
Blind2	195	N2	WT	1
Blind2	180	N2	WT	1
Blind2	211	N2	WT	1
Blind2	196	N2	WT	1
Blind2	213	N2	WT	1
Blind2	186	N2	WT	1
Blind2	185	N2	WT	1
Blind2	195	N2	WT	1
Blind3	203	SEA305	Low	1
Blind3	197	SEA305	Low	1
Blind3	184	SEA305	Low	1
Blind3	195	SEA305	Low	1
Blind3	161	SEA305	Low	1
Blind3	197	SEA305	Low	1
Blind3	198	SEA305	Low	1
Blind3	186	SEA305	Low	1
Blind3	180	SEA305	Low	1
Blind3	186	SEA305	Low	1
Blind3	186	SEA305	Low	1
Blind3	203	SEA305	Low	1
Blind3	175	SEA305	Low	1
Blind3	200	SEA305	Low	1
Blind3	200	SEA305	Low	1
Blind3	176	SEA305	Low	1
Blind3	162	SEA305	Low	1
Blind3	197	SEA305	Low	1
Blind3	200	SEA305	Low	1
Blind3	199	SEA305	Low	1
Blind4	170	SEA300	High	1
Blind4	172	SEA300	High	1
Blind4	169	SEA300	High	1
Blind4	176	SEA300	High	1
Blind4	187	SEA300	High	1
Blind4	161	SEA300	High	1
Blind4	159	SEA300	High	1
Blind4	161	SEA300	High	1
Blind4	189	SEA300	High	1
Blind4	204	SEA300	High	1
Blind4	213	SEA300	High	1
Blind4	148	SEA300	High	1
Blind4	160	SEA300	High	1
Blind4	142	SEA300	High	1
Blind4	178	SEA300	High	1
Blind4	177	SEA300	High	1
Blind4	183	SEA300	High	1
Blind4	161	SEA300	High	1
Blind4	166	SEA300	High	1
Blind4	168	SEA300	High	1
Blind5	129	SEA302	Low	1
Blind5	176	SEA302	Low	1
Blind5	162	SEA302	Low	1
Blind5	176	SEA302	Low	1
Blind5	164	SEA302	Low	1
Blind5	177	SEA302	Low	1
Blind5	148	SEA302	Low	1
Blind5	164	SEA302	Low	1
Blind5	196	SEA302	Low	1
Blind5	199	SEA302	Low	1
Blind5	154	SEA302	Low	1
Blind5	168	SEA302	Low	1
Blind5	184	SEA302	Low	1
Blind5	196	SEA302	Low	1
Blind5	174	SEA302	Low	1
Blind5	181	SEA302	Low	1
Blind5	166	SEA302	Low	1
Blind5	191	SEA302	Low	1
Blind5	130	SEA302	Low	1
Blind1	147	SEA300	High	2
Blind1	119	SEA300	High	2
Blind1	140	SEA300	High	2
Blind1	146	SEA300	High	2
Blind1	154	SEA300	High	2
Blind1	191	SEA300	High	2
Blind1	138	SEA300	High	2
Blind1	163	SEA300	High	2
Blind1	160	SEA300	High	2
Blind1	172	SEA300	High	2
Blind1	139	SEA300	High	2
Blind1	134	SEA300	High	2
Blind1	106	SEA300	High	2
Blind1	144	SEA300	High	2
Blind1	153	SEA300	High	2
Blind1	168	SEA300	High	2
Blind1	171	SEA300	High	2
Blind1	122	SEA300	High	2
Blind1	134	SEA300	High	2
Blind1	163	SEA300	High	2
Blind2	173	SEA304	High	2
Blind2	186	SEA304	High	2
Blind2	167	SEA304	High	2
Blind2	79	SEA304	High	2
Blind2	177	SEA304	High	2
Blind2	178	SEA304	High	2
Blind2	170	SEA304	High	2
Blind2	163	SEA304	High	2
Blind2	178	SEA304	High	2
Blind2	160	SEA304	High	2
Blind2	175	SEA304	High	2
Blind2	144	SEA304	High	2
Blind2	189	SEA304	High	2
Blind2	146	SEA304	High	2
Blind2	184	SEA304	High	2
Blind2	172	SEA304	High	2
Blind2	163	SEA304	High	2
Blind2	168	SEA304	High	2
Blind2	193	SEA304	High	2
Blind3	184	SEA305	Low	2
Blind3	178	SEA305	Low	2
Blind3	190	SEA305	Low	2
Blind3	178	SEA305	Low	2
Blind3	208	SEA305	Low	2
Blind3	192	SEA305	Low	2
Blind3	201	SEA305	Low	2
Blind3	194	SEA305	Low	2
Blind3	204	SEA305	Low	2
Blind3	174	SEA305	Low	2
Blind3	178	SEA305	Low	2
Blind3	190	SEA305	Low	2
Blind3	201	SEA305	Low	2
Blind3	207	SEA305	Low	2
Blind3	202	SEA305	Low	2
Blind3	215	SEA305	Low	2
Blind3	186	SEA305	Low	2
Blind3	192	SEA305	Low	2
Blind3	184	SEA305	Low	2
Blind3	196	SEA305	Low	2
Blind4	189	N2	WT	2
Blind4	189	N2	WT	2
Blind4	190	N2	WT	2
Blind4	205	N2	WT	2
Blind4	210	N2	WT	2
Blind4	215	N2	WT	2
Blind4	192	N2	WT	2
Blind4	211	N2	WT	2
Blind4	220	N2	WT	2
Blind4	223	N2	WT	2
Blind4	201	N2	WT	2
Blind4	219	N2	WT	2
Blind4	210	N2	WT	2
Blind4	217	N2	WT	2
Blind4	218	N2	WT	2
Blind4	193	N2	WT	2
Blind4	204	N2	WT	2
Blind4	192	N2	WT	2
Blind4	205	N2	WT	2
Blind4	200	N2	WT	2
Blind5	173	SEA302	Low	2
Blind5	165	SEA302	Low	2
Blind5	161	SEA302	Low	2
Blind5	137	SEA302	Low	2
Blind5	203	SEA302	Low	2
Blind5	164	SEA302	Low	2
Blind5	144	SEA302	Low	2
Blind5	185	SEA302	Low	2
Blind5	182	SEA302	Low	2
Blind5	163	SEA302	Low	2
Blind5	170	SEA302	Low	2
Blind5	178	SEA302	Low	2
Blind5	145	SEA302	Low	2
Blind5	176	SEA302	Low	2
Blind5	179	SEA302	Low	2
Blind5	186	SEA302	Low	2
Blind5	174	SEA302	Low	2
Blind5	188	SEA302	Low	2
Blind5	176	SEA302	Low	2
Blind5	154	SEA302	Low	2
