# Supplementary material for: Phenotypic tolerance for rDNA copy number variation within the natural range of C. elegans
Source: PLoS Genet. 2025 Jul 2;21(7):e1011759. doi: 10.1371/journal.pgen.1011759 (PMC12221044; doi:10.1371/journal.pgen.1011759)
Supplement: S16 File — (XLSX) [file pgen.1011759.s032.xlsx]

## Sheet: Figure4
Day	Plate	Status	Strain	CN
5	4	0	N2	WT
11	4	1	N2	WT
15	4	1	N2	WT
17	4	1	N2	WT
17	4	1	N2	WT
18	4	1	N2	WT
20	4	1	N2	WT
20	4	1	N2	WT
23	4	1	N2	WT
26	4	1	N2	WT
6	7	0	N2	WT
8	7	1	N2	WT
8	7	0	N2	WT
16	7	1	N2	WT
16	7	1	N2	WT
16	7	1	N2	WT
17	7	1	N2	WT
17	7	1	N2	WT
18	7	1	N2	WT
23	7	1	N2	WT
6	8	1	N2	WT
7	8	0	N2	WT
7	8	0	N2	WT
8	8	0	N2	WT
9	8	0	N2	WT
15	8	1	N2	WT
18	8	1	N2	WT
18	8	1	N2	WT
19	8	1	N2	WT
19	8	1	N2	WT
8	11	1	N2	WT
9	11	0	N2	WT
16	11	0	N2	WT
17	11	1	N2	WT
18	11	1	N2	WT
19	11	1	N2	WT
20	11	1	N2	WT
23	11	1	N2	WT
24	11	1	N2	WT
26	11	1	N2	WT
3	23	0	N2	WT
4	23	0	N2	WT
5	23	0	N2	WT
6	23	0	N2	WT
8	23	0	N2	WT
11	23	0	N2	WT
12	23	1	N2	WT
15	23	1	N2	WT
16	23	1	N2	WT
19	23	1	N2	WT
6	1	0	SEA300	420.MY1
10	1	1	SEA300	420.MY1
10	1	0	SEA300	420.MY1
15	1	1	SEA300	420.MY1
19	1	1	SEA300	420.MY1
20	1	1	SEA300	420.MY1
20	1	1	SEA300	420.MY1
20	1	1	SEA300	420.MY1
20	1	1	SEA300	420.MY1
24	1	1	SEA300	420.MY1
2	3	0	SEA300	420.MY1
10	3	1	SEA300	420.MY1
16	3	1	SEA300	420.MY1
16	3	1	SEA300	420.MY1
17	3	1	SEA300	420.MY1
17	3	1	SEA300	420.MY1
19	3	1	SEA300	420.MY1
19	3	1	SEA300	420.MY1
20	3	1	SEA300	420.MY1
21	3	1	SEA300	420.MY1
9	14	1	SEA300	420.MY1
14	14	1	SEA300	420.MY1
15	14	1	SEA300	420.MY1
16	14	1	SEA300	420.MY1
16	14	1	SEA300	420.MY1
16	14	1	SEA300	420.MY1
17	14	1	SEA300	420.MY1
19	14	1	SEA300	420.MY1
19	14	1	SEA300	420.MY1
20	14	1	SEA300	420.MY1
8	24	1	SEA300	420.MY1
14	24	1	SEA300	420.MY1
16	24	1	SEA300	420.MY1
19	24	1	SEA300	420.MY1
19	24	1	SEA300	420.MY1
19	24	1	SEA300	420.MY1
20	24	1	SEA300	420.MY1
20	24	1	SEA300	420.MY1
21	24	1	SEA300	420.MY1
24	24	1	SEA300	420.MY1
4	25	0	SEA300	420.MY1
15	25	1	SEA300	420.MY1
16	25	1	SEA300	420.MY1
16	25	1	SEA300	420.MY1
18	25	1	SEA300	420.MY1
19	25	1	SEA300	420.MY1
21	25	1	SEA300	420.MY1
21	25	1	SEA300	420.MY1
23	25	1	SEA300	420.MY1
24	25	1	SEA300	420.MY1
5	2	0	SEA328	77.MY16
6	2	0	SEA328	77.MY16
8	2	0	SEA328	77.MY16
8	2	0	SEA328	77.MY16
15	2	1	SEA328	77.MY16
16	2	1	SEA328	77.MY16
17	2	1	SEA328	77.MY16
18	2	1	SEA328	77.MY16
19	2	1	SEA328	77.MY16
19	2	1	SEA328	77.MY16
5	17	0	SEA328	77.MY16
6	17	0	SEA328	77.MY16
7	17	0	SEA328	77.MY16
8	17	0	SEA328	77.MY16
10	17	0	SEA328	77.MY16
15	17	1	SEA328	77.MY16
20	17	1	SEA328	77.MY16
20	17	1	SEA328	77.MY16
21	17	1	SEA328	77.MY16
21	17	1	SEA328	77.MY16
5	18	0	SEA328	77.MY16
6	18	0	SEA328	77.MY16
12	18	0	SEA328	77.MY16
12	18	0	SEA328	77.MY16
16	18	1	SEA328	77.MY16
16	18	0	SEA328	77.MY16
18	18	1	SEA328	77.MY16
19	18	1	SEA328	77.MY16
22	18	1	SEA328	77.MY16
25	18	1	SEA328	77.MY16
7	20	0	SEA328	77.MY16
8	20	0	SEA328	77.MY16
10	20	0	SEA328	77.MY16
10	20	0	SEA328	77.MY16
12	20	0	SEA328	77.MY16
16	20	0	SEA328	77.MY16
17	20	1	SEA328	77.MY16
17	20	1	SEA328	77.MY16
18	20	1	SEA328	77.MY16
19	20	1	SEA328	77.MY16
9	22	0	SEA328	77.MY16
10	22	0	SEA328	77.MY16
15	22	1	SEA328	77.MY16
16	22	1	SEA328	77.MY16
17	22	1	SEA328	77.MY16
17	22	0	SEA328	77.MY16
18	22	1	SEA328	77.MY16
19	22	1	SEA328	77.MY16
19	22	1	SEA328	77.MY16
20	22	1	SEA328	77.MY16
9	6	0	SEA329	420.RC301
12	6	1	SEA329	420.RC301
12	6	0	SEA329	420.RC301
15	6	1	SEA329	420.RC301
16	6	1	SEA329	420.RC301
16	6	1	SEA329	420.RC301
17	6	1	SEA329	420.RC301
17	6	1	SEA329	420.RC301
18	6	1	SEA329	420.RC301
27	6	1	SEA329	420.RC301
3	9	0	SEA329	420.RC301
7	9	0	SEA329	420.RC301
15	9	1	SEA329	420.RC301
15	9	0	SEA329	420.RC301
16	9	1	SEA329	420.RC301
17	9	1	SEA329	420.RC301
17	9	1	SEA329	420.RC301
19	9	1	SEA329	420.RC301
20	9	1	SEA329	420.RC301
26	9	1	SEA329	420.RC301
7	10	0	SEA329	420.RC301
9	10	0	SEA329	420.RC301
16	10	1	SEA329	420.RC301
17	10	1	SEA329	420.RC301
18	10	1	SEA329	420.RC301
18	10	1	SEA329	420.RC301
19	10	1	SEA329	420.RC301
19	10	1	SEA329	420.RC301
21	10	1	SEA329	420.RC301
22	10	1	SEA329	420.RC301
7	12	0	SEA329	420.RC301
9	12	1	SEA329	420.RC301
9	12	0	SEA329	420.RC301
10	12	0	SEA329	420.RC301
13	12	1	SEA329	420.RC301
17	12	1	SEA329	420.RC301
17	12	1	SEA329	420.RC301
18	12	1	SEA329	420.RC301
19	12	1	SEA329	420.RC301
21	12	1	SEA329	420.RC301
3	13	0	SEA329	420.RC301
6	13	0	SEA329	420.RC301
7	13	1	SEA329	420.RC301
8	13	0	SEA329	420.RC301
10	13	0	SEA329	420.RC301
15	13	1	SEA329	420.RC301
17	13	1	SEA329	420.RC301
18	13	1	SEA329	420.RC301
19	13	1	SEA329	420.RC301
23	13	1	SEA329	420.RC301
9	5	0	SEA330	85.JU775
11	5	0	SEA330	85.JU775
16	5	1	SEA330	85.JU775
17	5	1	SEA330	85.JU775
17	5	1	SEA330	85.JU775
18	5	1	SEA330	85.JU775
18	5	1	SEA330	85.JU775
18	5	1	SEA330	85.JU775
22	5	1	SEA330	85.JU775
24	5	1	SEA330	85.JU775
4	15	0	SEA330	85.JU775
6	15	0	SEA330	85.JU775
17	15	1	SEA330	85.JU775
17	15	0	SEA330	85.JU775
18	15	1	SEA330	85.JU775
19	15	1	SEA330	85.JU775
20	15	1	SEA330	85.JU775
20	15	1	SEA330	85.JU775
20	15	1	SEA330	85.JU775
20	15	1	SEA330	85.JU775
6	16	0	SEA330	85.JU775
7	16	0	SEA330	85.JU775
10	16	0	SEA330	85.JU775
14	16	1	SEA330	85.JU775
17	16	1	SEA330	85.JU775
19	16	1	SEA330	85.JU775
19	16	1	SEA330	85.JU775
19	16	1	SEA330	85.JU775
20	16	1	SEA330	85.JU775
24	16	1	SEA330	85.JU775
5	19	0	SEA330	85.JU775
7	19	0	SEA330	85.JU775
7	19	0	SEA330	85.JU775
13	19	1	SEA330	85.JU775
16	19	1	SEA330	85.JU775
17	19	1	SEA330	85.JU775
18	19	1	SEA330	85.JU775
19	19	1	SEA330	85.JU775
20	19	1	SEA330	85.JU775
20	19	1	SEA330	85.JU775
21	19	1	SEA330	85.JU775
3	21	0	SEA330	85.JU775
3	21	0	SEA330	85.JU775
5	21	1	SEA330	85.JU775
7	21	0	SEA330	85.JU775
8	21	0	SEA330	85.JU775
18	21	1	SEA330	85.JU775
18	21	1	SEA330	85.JU775
18	21	1	SEA330	85.JU775
19	21	1	SEA330	85.JU775
19	21	1	SEA330	85.JU775

## Sheet: FigureS7_AandB
Day	Plate	Status	Strain
16	1	1	SEA304
16	1	1	SEA304
17	1	1	SEA304
18	1	1	SEA304
18	1	1	SEA304
18	1	1	SEA304
20	1	1	SEA304
21	1	1	SEA304
21	1	1	SEA304
22	1	1	SEA304
5	3	0	SEA300
11	3	0	SEA300
14	3	1	SEA300
16	3	1	SEA300
16	3	1	SEA300
16	3	1	SEA300
16	3	1	SEA300
17	3	1	SEA300
19	3	1	SEA300
21	3	1	SEA300
4	4	0	SEA300
8	4	1	SEA300
13	4	1	SEA300
14	4	1	SEA300
15	4	1	SEA300
16	4	1	SEA300
19	4	1	SEA300
20	4	1	SEA300
21	4	1	SEA300
21	4	1	SEA300
4	5	0	N2
7	5	0	N2
16	5	1	N2
16	5	1	N2
16	5	1	N2
16	5	0	N2
17	5	1	N2
19	5	1	N2
19	5	1	N2
29	5	1	N2
9	8	1	SEA300
11	8	1	SEA300
15	8	1	SEA300
15	8	1	SEA300
16	8	1	SEA300
17	8	1	SEA300
19	8	1	SEA300
19	8	1	SEA300
21	8	1	SEA300
22	8	1	SEA300
3	9	0	N2
10	9	0	N2
16	9	1	N2
18	9	1	N2
18	9	1	N2
19	9	1	N2
19	9	1	N2
20	9	1	N2
21	9	1	N2
24	9	1	N2
5	10	0	SEA305
8	10	1	SEA305
9	10	0	SEA305
17	10	1	SEA305
18	10	1	SEA305
19	10	1	SEA305
19	10	1	SEA305
21	10	1	SEA305
21	10	1	SEA305
22	10	1	SEA305
9	11	0	SEA305
11	11	1	SEA305
15	11	1	SEA305
18	11	1	SEA305
18	11	1	SEA305
18	11	1	SEA305
19	11	1	SEA305
19	11	1	SEA305
21	11	1	SEA305
22	11	1	SEA305
16	12	1	SEA302
17	12	1	SEA302
18	12	1	SEA302
19	12	1	SEA302
19	12	1	SEA302
19	12	1	SEA302
19	12	1	SEA302
20	12	1	SEA302
21	12	1	SEA302
22	12	1	SEA302
9	13	0	SEA302
14	13	1	SEA302
15	13	1	SEA302
16	13	1	SEA302
16	13	1	SEA302
18	13	1	SEA302
19	13	1	SEA302
19	13	1	SEA302
19	13	1	SEA302
20	13	1	SEA302
15	14	1	SEA302
16	14	1	SEA302
17	14	1	SEA302
18	14	1	SEA302
18	14	1	SEA302
18	14	1	SEA302
18	14	1	SEA302
19	14	1	SEA302
22	14	1	SEA302
23	14	1	SEA302
4	15	0	SEA304
16	15	1	SEA304
16	15	1	SEA304
16	15	0	SEA304
17	15	1	SEA304
18	15	1	SEA304
18	15	1	SEA304
18	15	1	SEA304
19	15	1	SEA304
19	15	1	SEA304
3	16	0	SEA304
8	16	0	SEA304
16	16	1	SEA304
17	16	1	SEA304
18	16	1	SEA304
18	16	1	SEA304
20	16	1	SEA304
21	16	1	SEA304
21	16	1	SEA304
23	16	1	SEA304
11	17	1	SEA304
15	17	1	SEA304
16	17	1	SEA304
18	17	1	SEA304
18	17	1	SEA304
19	17	1	SEA304
20	17	1	SEA304
21	17	1	SEA304
23	17	1	SEA304
23	17	1	SEA304
4	18	0	SEA302
5	18	0	SEA302
11	18	1	SEA302
12	18	1	SEA302
15	18	1	SEA302
16	18	1	SEA302
17	18	1	SEA302
19	18	1	SEA302
20	18	1	SEA302
21	18	1	SEA302
3	19	0	SEA305
4	19	0	SEA305
16	19	1	SEA305
16	19	1	SEA305
18	19	1	SEA305
18	19	1	SEA305
19	19	1	SEA305
19	19	1	SEA305
20	19	1	SEA305
20	19	1	SEA305
3	20	0	N2
10	20	0	N2
16	20	1	N2
17	20	1	N2
17	20	1	N2
19	20	1	N2
20	20	1	N2
21	20	1	N2
23	20	1	N2
27	20	1	N2
3	21	0	SEA300
9	21	0	SEA300
13	21	1	SEA300
15	21	1	SEA300
16	21	1	SEA300
18	21	1	SEA300
19	21	1	SEA300
21	21	1	SEA300
21	21	1	SEA300
23	21	1	SEA300
11	24	1	SEA305
17	24	1	SEA305
18	24	1	SEA305
18	24	1	SEA305
19	24	1	SEA305
19	24	1	SEA305
21	24	1	SEA305
22	24	1	SEA305
23	24	1	SEA305
23	24	0	SEA305
8	28	0	N2
9	28	1	N2
10	28	0	N2
11	28	0	N2
16	28	1	N2
18	28	1	N2
18	28	1	N2
21	28	1	N2
22	28	1	N2
23	28	1	N2
7	30	1	SEA305
15	30	1	SEA305
15	30	1	SEA305
16	30	1	SEA305
17	30	1	SEA305
18	30	1	SEA305
18	30	1	SEA305
18	30	1	SEA305
20	30	1	SEA305
21	30	1	SEA305
4	31	0	N2
14	31	1	N2
15	31	1	N2
18	31	1	N2
18	31	1	N2
19	31	1	N2
19	31	1	N2
20	31	1	N2
21	31	1	N2
22	31	1	N2
16	32	1	SEA300
16	32	1	SEA300
17	32	1	SEA300
17	32	1	SEA300
17	32	0	SEA300
19	32	1	SEA300
19	32	1	SEA300
21	32	1	SEA300
22	32	1	SEA300
22	32	1	SEA300
16	33	1	SEA302
19	33	1	SEA302
19	33	1	SEA302
19	33	1	SEA302
20	33	1	SEA302
21	33	1	SEA302
21	33	1	SEA302
21	33	1	SEA302
21	33	1	SEA302
24	33	1	SEA302
8	34	1	SEA304
8	34	1	SEA304
12	34	1	SEA304
13	34	1	SEA304
17	34	1	SEA304
17	34	1	SEA304
18	34	1	SEA304
19	34	1	SEA304
20	34	1	SEA304
21	34	1	SEA304

## Sheet: FigureS7_C
Day	Plate	Status	Strain
1	2	0	SEA330
2	3	0	SEA328
3	1	0	SEA330
3	4	0	SEA330
4	1	0	SEA330
4	1	0	SEA330
4	5	0	SEA328
4	6	0	SEA330
4	9	0	SEA328
4	9	0	SEA328
4	10	0	N2
4	11	0	N2
4	13	0	N2
4	13	0	N2
4	15	0	SEA330
5	1	0	SEA330
5	1	0	SEA330
5	3	0	SEA328
5	4	0	SEA330
5	5	0	SEA328
5	5	0	SEA328
5	5	0	SEA328
5	6	0	SEA330
5	7	0	N2
5	8	0	SEA328
5	11	0	N2
5	12	0	N2
5	14	0	SEA328
5	15	0	SEA330
6	1	0	SEA330
6	2	0	SEA330
6	6	0	SEA330
6	8	0	SEA328
6	9	0	SEA328
6	10	0	N2
7	1	0	SEA330
7	2	0	SEA330
7	7	0	N2
7	8	0	SEA328
7	10	0	N2
7	10	0	N2
7	11	0	N2
8	1	0	SEA330
8	2	0	SEA330
8	3	0	SEA328
8	5	0	SEA328
8	6	0	SEA330
8	7	0	N2
8	7	0	N2
8	9	0	SEA328
8	10	0	N2
8	10	0	N2
8	11	0	N2
8	11	0	N2
8	12	0	N2
8	12	0	N2
8	12	0	N2
8	13	0	N2
8	15	0	SEA330
9	9	0	SEA328
9	14	1	SEA328
10	7	0	N2
10	13	1	N2
11	5	1	SEA328
12	5	1	SEA328
12	7	1	N2
12	8	1	SEA328
13	15	1	SEA330
14	8	1	SEA328
15	4	1	SEA330
15	5	1	SEA328
15	8	1	SEA328
16	7	1	N2
17	4	1	SEA330
18	1	1	SEA330
18	2	1	SEA330
18	2	1	SEA330
18	3	1	SEA328
18	4	1	SEA330
18	8	1	SEA328
18	12	1	N2
18	13	1	N2
18	14	1	SEA328
19	3	1	SEA328
19	4	1	SEA330
19	11	1	N2
20	1	1	SEA330
20	2	1	SEA330
20	3	1	SEA328
20	4	1	SEA330
20	5	1	SEA328
20	5	1	SEA328
20	6	1	SEA330
20	8	1	SEA328
20	9	1	SEA328
20	9	1	SEA328
20	11	1	N2
20	12	1	N2
20	14	1	SEA328
20	14	1	SEA328
20	14	1	SEA328
20	15	1	SEA330
20	15	1	SEA330
20	15	1	SEA330
20	15	1	SEA330
21	2	1	SEA330
21	3	1	SEA328
21	4	1	SEA330
21	6	1	SEA330
21	8	1	SEA328
21	9	1	SEA328
21	9	1	SEA328
21	12	1	N2
21	13	1	N2
21	14	1	SEA328
21	14	1	SEA328
22	6	1	SEA330
22	7	1	N2
22	9	1	SEA328
22	10	1	N2
22	11	1	N2
22	12	1	N2
22	12	1	N2
22	14	1	SEA328
22	15	1	SEA330
22	15	1	SEA330
23	2	1	SEA330
23	4	1	SEA330
23	6	1	SEA330
23	6	1	SEA330
23	6	1	SEA330
23	7	1	N2
23	8	1	SEA328
23	10	1	N2
23	10	1	N2
23	10	1	N2
23	14	1	SEA328
24	3	1	SEA328
25	4	1	SEA330
25	7	1	N2
25	12	1	N2
25	13	1	N2
25	13	1	N2
25	13	1	N2
26	11	1	N2
27	3	1	SEA328
27	3	1	SEA328
27	11	1	N2
28	2	1	SEA330
28	13	1	N2

## Sheet: FigureS7_D
Day	Plate	Status	Strain
1	8	0	SEA300
2	4	0	N2
3	1	1	N2
3	1	0	N2
3	2	0	N2
3	3	0	SEA329
3	4	0	N2
3	4	0	N2
3	6	0	SEA300
3	7	0	SEA300
3	8	0	SEA300
4	5	0	SEA300
4	7	1	SEA300
4	8	0	SEA300
4	9	0	SEA329
4	11	0	N2
5	2	0	N2
5	4	0	N2
5	8	0	SEA300
5	10	0	SEA329
6	4	0	N2
6	8	0	SEA300
6	12	0	SEA329
6	12	0	SEA329
6	12	0	SEA329
6	12	0	SEA329
7	4	0	N2
7	5	0	SEA300
7	6	0	SEA300
7	7	0	SEA300
8	2	0	N2
8	4	0	N2
8	9	0	SEA329
8	10	0	SEA329
8	12	0	SEA329
9	5	0	SEA300
9	5	0	SEA300
9	8	0	SEA300
10	2	0	N2
10	4	1	N2
10	10	0	SEA329
10	10	0	SEA329
11	5	0	SEA329
12	2	1	N2
12	7	0	SEA300
13	3	1	SEA329
13	9	1	SEA329
13	11	1	N2
13	11	1	N2
14	1	1	N2
14	2	1	N2
14	10	1	SEA329
14	11	1	N2
16	4	0	N2
16	4	0	N2
16	8	1	SEA300
17	6	1	SEA300
18	3	1	SEA329
18	6	1	SEA300
18	7	1	SEA300
18	9	0	SEA329
18	10	1	SEA329
18	11	1	SEA329
19	1	1	N2
19	1	1	N2
19	1	1	N2
19	2	0	N2
19	6	1	SEA300
19	7	0	SEA300
19	8	1	SEA300
19	8	1	SEA300
20	5	1	SEA300
20	12	1	SEA329
21	5	1	SEA300
21	6	1	SEA300
21	9	1	SEA329
21	10	1	SEA329
21	12	1	SEA329
22	2	1	N2
22	6	1	SEA300
22	7	1	SEA300
22	8	1	SEA300
22	8	1	SEA300
22	9	0	SEA329
22	9	0	SEA329
22	9	0	SEA329
22	9	0	SEA329
22	9	0	SEA329
22	11	1	N2
22	11	1	N2
23	5	1	SEA300
23	5	1	SEA300
23	5	1	SEA300
23	6	1	SEA300
23	7	1	SEA300
23	8	1	SEA300
23	10	1	SEA329
23	12	1	SEA329
24	1	1	N2
24	1	1	N2
24	3	1	SEA329
24	3	1	SEA329
24	5	1	SEA300
24	5	1	SEA300
24	6	1	SEA300
24	7	1	SEA300
24	8	1	SEA300
25	1	1	N2
25	2	1	N2
25	6	1	SEA300
25	1	1	N2
25	11	1	N2
25	12	1	SEA329
26	3	1	SEA329
26	11	0	N2
26	11	0	N2
27	3	1	SEA329
27	7	1	SEA300
27	12	1	SEA329
28	3	1	SEA329
29	2	1	N2
29	2	1	N2
29	3	1	SEA329
29	10	0	SEA329
29	10	0	SEA329
34	3	0	SEA329
