# Supplementary material for: Phenotypic tolerance for rDNA copy number variation within the natural range of C. elegans
Source: PLoS Genet. 2025 Jul 2;21(7):e1011759. doi: 10.1371/journal.pgen.1011759 (PMC12221044; doi:10.1371/journal.pgen.1011759)
Supplement: S17 File — (XLSX) [file pgen.1011759.s033.xlsx]

## Sheet: Rep1
Worm	Day	Condition	Count	Strain	rDNA	Pcts	rDNA_order	rDNA_cat
1	Total	DeadEmbryo	81	SEA345	420.RC301	0.310345	420.RC301	High
1	Total	HealthyHermaphrodite	92	SEA345	420.RC301	0.35249	420.RC301	High
1	Total	Male	63	SEA345	420.RC301	0.241379	420.RC301	High
1	Total	DefectHermaphrodite	10	SEA345	420.RC301	0.0383142	420.RC301	High
1	Total	YoungWorm	15	SEA345	420.RC301	0.0574713	420.RC301	High
1	Total	TotalHermaphrodite	102	SEA345	420.RC301	0.390805	420.RC301	High
1	Total	TotalHermaphrodite_InclYoungWorm	117	SEA345	420.RC301	0.448276	420.RC301	High
1	Total	Total	261	SEA345	420.RC301	1	420.RC301	High
1	Total	Total_ndj	169	SEA345	420.RC301	0.64751	420.RC301	High
2	Total	DeadEmbryo	61	SEA340	420.MY1	0.259574	420.MY1	High
2	Total	HealthyHermaphrodite	78	SEA340	420.MY1	0.331915	420.MY1	High
2	Total	Male	67	SEA340	420.MY1	0.285106	420.MY1	High
2	Total	DefectHermaphrodite	18	SEA340	420.MY1	0.0765957	420.MY1	High
2	Total	YoungWorm	11	SEA340	420.MY1	0.0468085	420.MY1	High
2	Total	TotalHermaphrodite	96	SEA340	420.MY1	0.408511	420.MY1	High
2	Total	TotalHermaphrodite_InclYoungWorm	107	SEA340	420.MY1	0.455319	420.MY1	High
2	Total	Total	235	SEA340	420.MY1	1	420.MY1	High
2	Total	Total_ndj	157	SEA340	420.MY1	0.668085	420.MY1	High
3	Total	DeadEmbryo	68	SEA333	WT	0.253731	00_WT	00_WT
3	Total	HealthyHermaphrodite	111	SEA333	WT	0.414179	00_WT	00_WT
3	Total	Male	52	SEA333	WT	0.19403	00_WT	00_WT
3	Total	DefectHermaphrodite	20	SEA333	WT	0.0746269	00_WT	00_WT
3	Total	YoungWorm	17	SEA333	WT	0.0634328	00_WT	00_WT
3	Total	TotalHermaphrodite	131	SEA333	WT	0.488806	00_WT	00_WT
3	Total	TotalHermaphrodite_InclYoungWorm	148	SEA333	WT	0.552239	00_WT	00_WT
3	Total	Total	268	SEA333	WT	1	00_WT	00_WT
3	Total	Total_ndj	157	SEA333	WT	0.585821	00_WT	00_WT
4	Total	DeadEmbryo	83	SEA344	77.MY16	0.287197	77.MY16	Low
4	Total	HealthyHermaphrodite	96	SEA344	77.MY16	0.33218	77.MY16	Low
4	Total	Male	83	SEA344	77.MY16	0.287197	77.MY16	Low
4	Total	DefectHermaphrodite	13	SEA344	77.MY16	0.0449827	77.MY16	Low
4	Total	YoungWorm	14	SEA344	77.MY16	0.0484429	77.MY16	Low
4	Total	TotalHermaphrodite	109	SEA344	77.MY16	0.377163	77.MY16	Low
4	Total	TotalHermaphrodite_InclYoungWorm	123	SEA344	77.MY16	0.425606	77.MY16	Low
4	Total	Total	289	SEA344	77.MY16	1	77.MY16	Low
4	Total	Total_ndj	193	SEA344	77.MY16	0.66782	77.MY16	Low
5	Total	DeadEmbryo	69	SEA333	WT	0.279352	00_WT	00_WT
5	Total	HealthyHermaphrodite	99	SEA333	WT	0.40081	00_WT	00_WT
5	Total	Male	55	SEA333	WT	0.222672	00_WT	00_WT
5	Total	DefectHermaphrodite	17	SEA333	WT	0.0688259	00_WT	00_WT
5	Total	YoungWorm	7	SEA333	WT	0.0283401	00_WT	00_WT
5	Total	TotalHermaphrodite	116	SEA333	WT	0.469636	00_WT	00_WT
5	Total	TotalHermaphrodite_InclYoungWorm	123	SEA333	WT	0.497976	00_WT	00_WT
5	Total	Total	247	SEA333	WT	1	00_WT	00_WT
5	Total	Total_ndj	148	SEA333	WT	0.59919	00_WT	00_WT
6	Total	DeadEmbryo	77	SEA344	77.MY16	0.28	77.MY16	Low
6	Total	HealthyHermaphrodite	86	SEA344	77.MY16	0.312727	77.MY16	Low
6	Total	Male	71	SEA344	77.MY16	0.258182	77.MY16	Low
6	Total	DefectHermaphrodite	22	SEA344	77.MY16	0.08	77.MY16	Low
6	Total	YoungWorm	19	SEA344	77.MY16	0.0690909	77.MY16	Low
6	Total	TotalHermaphrodite	108	SEA344	77.MY16	0.392727	77.MY16	Low
6	Total	TotalHermaphrodite_InclYoungWorm	127	SEA344	77.MY16	0.461818	77.MY16	Low
6	Total	Total	275	SEA344	77.MY16	1	77.MY16	Low
6	Total	Total_ndj	189	SEA344	77.MY16	0.687273	77.MY16	Low
7	Total	DeadEmbryo	63	SEA345	420.RC301	0.232472	420.RC301	High
7	Total	HealthyHermaphrodite	108	SEA345	420.RC301	0.398524	420.RC301	High
7	Total	Male	70	SEA345	420.RC301	0.258303	420.RC301	High
7	Total	DefectHermaphrodite	13	SEA345	420.RC301	0.0479705	420.RC301	High
7	Total	YoungWorm	17	SEA345	420.RC301	0.0627306	420.RC301	High
7	Total	TotalHermaphrodite	121	SEA345	420.RC301	0.446494	420.RC301	High
7	Total	TotalHermaphrodite_InclYoungWorm	138	SEA345	420.RC301	0.509225	420.RC301	High
7	Total	Total	271	SEA345	420.RC301	1	420.RC301	High
7	Total	Total_ndj	163	SEA345	420.RC301	0.601476	420.RC301	High
8	Total	DeadEmbryo	87	SEA340	420.MY1	0.267692	420.MY1	High
8	Total	HealthyHermaphrodite	115	SEA340	420.MY1	0.353846	420.MY1	High
8	Total	Male	77	SEA340	420.MY1	0.236923	420.MY1	High
8	Total	DefectHermaphrodite	19	SEA340	420.MY1	0.0584615	420.MY1	High
8	Total	YoungWorm	27	SEA340	420.MY1	0.0830769	420.MY1	High
8	Total	TotalHermaphrodite	134	SEA340	420.MY1	0.412308	420.MY1	High
8	Total	TotalHermaphrodite_InclYoungWorm	161	SEA340	420.MY1	0.495385	420.MY1	High
8	Total	Total	325	SEA340	420.MY1	1	420.MY1	High
8	Total	Total_ndj	210	SEA340	420.MY1	0.646154	420.MY1	High
9	Total	DeadEmbryo	75	SEA333	WT	0.280899	00_WT	00_WT
9	Total	HealthyHermaphrodite	104	SEA333	WT	0.389513	00_WT	00_WT
9	Total	Male	56	SEA333	WT	0.209738	00_WT	00_WT
9	Total	DefectHermaphrodite	23	SEA333	WT	0.0861423	00_WT	00_WT
9	Total	YoungWorm	9	SEA333	WT	0.0337079	00_WT	00_WT
9	Total	TotalHermaphrodite	127	SEA333	WT	0.475655	00_WT	00_WT
9	Total	TotalHermaphrodite_InclYoungWorm	136	SEA333	WT	0.509363	00_WT	00_WT
9	Total	Total	267	SEA333	WT	1	00_WT	00_WT
9	Total	Total_ndj	163	SEA333	WT	0.610487	00_WT	00_WT
10	Total	DeadEmbryo	80	SEA346	85.JU775	0.275862	85.JU775	Low
10	Total	HealthyHermaphrodite	101	SEA346	85.JU775	0.348276	85.JU775	Low
10	Total	Male	72	SEA346	85.JU775	0.248276	85.JU775	Low
10	Total	DefectHermaphrodite	26	SEA346	85.JU775	0.0896552	85.JU775	Low
10	Total	YoungWorm	11	SEA346	85.JU775	0.037931	85.JU775	Low
10	Total	TotalHermaphrodite	127	SEA346	85.JU775	0.437931	85.JU775	Low
10	Total	TotalHermaphrodite_InclYoungWorm	138	SEA346	85.JU775	0.475862	85.JU775	Low
10	Total	Total	290	SEA346	85.JU775	1	85.JU775	Low
10	Total	Total_ndj	189	SEA346	85.JU775	0.651724	85.JU775	Low
11	Total	DeadEmbryo	99	SEA333	WT	0.321429	00_WT	00_WT
11	Total	HealthyHermaphrodite	99	SEA333	WT	0.321429	00_WT	00_WT
11	Total	Male	75	SEA333	WT	0.243506	00_WT	00_WT
11	Total	DefectHermaphrodite	28	SEA333	WT	0.0909091	00_WT	00_WT
11	Total	YoungWorm	7	SEA333	WT	0.0227273	00_WT	00_WT
11	Total	TotalHermaphrodite	127	SEA333	WT	0.412338	00_WT	00_WT
11	Total	TotalHermaphrodite_InclYoungWorm	134	SEA333	WT	0.435065	00_WT	00_WT
11	Total	Total	308	SEA333	WT	1	00_WT	00_WT
11	Total	Total_ndj	209	SEA333	WT	0.678571	00_WT	00_WT
12	Total	DeadEmbryo	60	SEA344	77.MY16	0.189274	77.MY16	Low
12	Total	HealthyHermaphrodite	126	SEA344	77.MY16	0.397476	77.MY16	Low
12	Total	Male	94	SEA344	77.MY16	0.29653	77.MY16	Low
12	Total	DefectHermaphrodite	32	SEA344	77.MY16	0.100946	77.MY16	Low
12	Total	YoungWorm	5	SEA344	77.MY16	0.0157729	77.MY16	Low
12	Total	TotalHermaphrodite	158	SEA344	77.MY16	0.498423	77.MY16	Low
12	Total	TotalHermaphrodite_InclYoungWorm	163	SEA344	77.MY16	0.514196	77.MY16	Low
12	Total	Total	317	SEA344	77.MY16	1	77.MY16	Low
12	Total	Total_ndj	191	SEA344	77.MY16	0.602524	77.MY16	Low
13	Total	DeadEmbryo	66	SEA345	420.RC301	0.304147	420.RC301	High
13	Total	HealthyHermaphrodite	68	SEA345	420.RC301	0.313364	420.RC301	High
13	Total	Male	58	SEA345	420.RC301	0.267281	420.RC301	High
13	Total	DefectHermaphrodite	20	SEA345	420.RC301	0.0921659	420.RC301	High
13	Total	YoungWorm	5	SEA345	420.RC301	0.0230415	420.RC301	High
13	Total	TotalHermaphrodite	88	SEA345	420.RC301	0.40553	420.RC301	High
13	Total	TotalHermaphrodite_InclYoungWorm	93	SEA345	420.RC301	0.428571	420.RC301	High
13	Total	Total	217	SEA345	420.RC301	1	420.RC301	High
13	Total	Total_ndj	149	SEA345	420.RC301	0.686636	420.RC301	High
14	Total	DeadEmbryo	83	SEA340	420.MY1	0.289199	420.MY1	High
14	Total	HealthyHermaphrodite	101	SEA340	420.MY1	0.351916	420.MY1	High
14	Total	Male	72	SEA340	420.MY1	0.250871	420.MY1	High
14	Total	DefectHermaphrodite	17	SEA340	420.MY1	0.0592334	420.MY1	High
14	Total	YoungWorm	14	SEA340	420.MY1	0.0487805	420.MY1	High
14	Total	TotalHermaphrodite	118	SEA340	420.MY1	0.41115	420.MY1	High
14	Total	TotalHermaphrodite_InclYoungWorm	132	SEA340	420.MY1	0.45993	420.MY1	High
14	Total	Total	287	SEA340	420.MY1	1	420.MY1	High
14	Total	Total_ndj	186	SEA340	420.MY1	0.648084	420.MY1	High
15	Total	DeadEmbryo	83	SEA345	420.RC301	0.313208	420.RC301	High
15	Total	HealthyHermaphrodite	87	SEA345	420.RC301	0.328302	420.RC301	High
15	Total	Male	67	SEA345	420.RC301	0.25283	420.RC301	High
15	Total	DefectHermaphrodite	23	SEA345	420.RC301	0.0867925	420.RC301	High
15	Total	YoungWorm	5	SEA345	420.RC301	0.0188679	420.RC301	High
15	Total	TotalHermaphrodite	110	SEA345	420.RC301	0.415094	420.RC301	High
15	Total	TotalHermaphrodite_InclYoungWorm	115	SEA345	420.RC301	0.433962	420.RC301	High
15	Total	Total	265	SEA345	420.RC301	1	420.RC301	High
15	Total	Total_ndj	178	SEA345	420.RC301	0.671698	420.RC301	High
16	Total	DeadEmbryo	101	SEA346	85.JU775	0.324759	85.JU775	Low
16	Total	HealthyHermaphrodite	105	SEA346	85.JU775	0.337621	85.JU775	Low
16	Total	Male	75	SEA346	85.JU775	0.241158	85.JU775	Low
16	Total	DefectHermaphrodite	23	SEA346	85.JU775	0.073955	85.JU775	Low
16	Total	YoungWorm	7	SEA346	85.JU775	0.022508	85.JU775	Low
16	Total	TotalHermaphrodite	128	SEA346	85.JU775	0.411576	85.JU775	Low
16	Total	TotalHermaphrodite_InclYoungWorm	135	SEA346	85.JU775	0.434084	85.JU775	Low
16	Total	Total	311	SEA346	85.JU775	1	85.JU775	Low
16	Total	Total_ndj	206	SEA346	85.JU775	0.662379	85.JU775	Low
17	Total	DeadEmbryo	73	SEA344	77.MY16	0.252595	77.MY16	Low
17	Total	HealthyHermaphrodite	102	SEA344	77.MY16	0.352941	77.MY16	Low
17	Total	Male	82	SEA344	77.MY16	0.283737	77.MY16	Low
17	Total	DefectHermaphrodite	25	SEA344	77.MY16	0.0865052	77.MY16	Low
17	Total	YoungWorm	7	SEA344	77.MY16	0.0242215	77.MY16	Low
17	Total	TotalHermaphrodite	127	SEA344	77.MY16	0.439446	77.MY16	Low
17	Total	TotalHermaphrodite_InclYoungWorm	134	SEA344	77.MY16	0.463668	77.MY16	Low
17	Total	Total	289	SEA344	77.MY16	1	77.MY16	Low
17	Total	Total_ndj	187	SEA344	77.MY16	0.647059	77.MY16	Low
18	Total	DeadEmbryo	84	SEA346	85.JU775	0.269231	85.JU775	Low
18	Total	HealthyHermaphrodite	120	SEA346	85.JU775	0.384615	85.JU775	Low
18	Total	Male	71	SEA346	85.JU775	0.227564	85.JU775	Low
18	Total	DefectHermaphrodite	31	SEA346	85.JU775	0.099359	85.JU775	Low
18	Total	YoungWorm	6	SEA346	85.JU775	0.0192308	85.JU775	Low
18	Total	TotalHermaphrodite	151	SEA346	85.JU775	0.483974	85.JU775	Low
18	Total	TotalHermaphrodite_InclYoungWorm	157	SEA346	85.JU775	0.503205	85.JU775	Low
18	Total	Total	312	SEA346	85.JU775	1	85.JU775	Low
18	Total	Total_ndj	192	SEA346	85.JU775	0.615385	85.JU775	Low
19	Total	DeadEmbryo	54	SEA345	420.RC301	0.194946	420.RC301	High
19	Total	HealthyHermaphrodite	107	SEA345	420.RC301	0.386282	420.RC301	High
19	Total	Male	86	SEA345	420.RC301	0.310469	420.RC301	High
19	Total	DefectHermaphrodite	20	SEA345	420.RC301	0.0722022	420.RC301	High
19	Total	YoungWorm	10	SEA345	420.RC301	0.0361011	420.RC301	High
19	Total	TotalHermaphrodite	127	SEA345	420.RC301	0.458484	420.RC301	High
19	Total	TotalHermaphrodite_InclYoungWorm	137	SEA345	420.RC301	0.494585	420.RC301	High
19	Total	Total	277	SEA345	420.RC301	1	420.RC301	High
19	Total	Total_ndj	170	SEA345	420.RC301	0.613718	420.RC301	High
20	Total	DeadEmbryo	75	SEA344	77.MY16	0.237342	77.MY16	Low
20	Total	HealthyHermaphrodite	119	SEA344	77.MY16	0.376582	77.MY16	Low
20	Total	Male	84	SEA344	77.MY16	0.265823	77.MY16	Low
20	Total	DefectHermaphrodite	30	SEA344	77.MY16	0.0949367	77.MY16	Low
20	Total	YoungWorm	8	SEA344	77.MY16	0.0253165	77.MY16	Low
20	Total	TotalHermaphrodite	149	SEA344	77.MY16	0.471519	77.MY16	Low
20	Total	TotalHermaphrodite_InclYoungWorm	157	SEA344	77.MY16	0.496835	77.MY16	Low
20	Total	Total	316	SEA344	77.MY16	1	77.MY16	Low
20	Total	Total_ndj	197	SEA344	77.MY16	0.623418	77.MY16	Low
21	Total	DeadEmbryo	84	SEA340	420.MY1	0.2625	420.MY1	High
21	Total	HealthyHermaphrodite	137	SEA340	420.MY1	0.428125	420.MY1	High
21	Total	Male	62	SEA340	420.MY1	0.19375	420.MY1	High
21	Total	DefectHermaphrodite	24	SEA340	420.MY1	0.075	420.MY1	High
21	Total	YoungWorm	13	SEA340	420.MY1	0.040625	420.MY1	High
21	Total	TotalHermaphrodite	161	SEA340	420.MY1	0.503125	420.MY1	High
21	Total	TotalHermaphrodite_InclYoungWorm	174	SEA340	420.MY1	0.54375	420.MY1	High
21	Total	Total	320	SEA340	420.MY1	1	420.MY1	High
21	Total	Total_ndj	183	SEA340	420.MY1	0.571875	420.MY1	High
22	Total	DeadEmbryo	61	SEA346	85.JU775	0.202658	85.JU775	Low
22	Total	HealthyHermaphrodite	125	SEA346	85.JU775	0.415282	85.JU775	Low
22	Total	Male	87	SEA346	85.JU775	0.289037	85.JU775	Low
22	Total	DefectHermaphrodite	25	SEA346	85.JU775	0.0830565	85.JU775	Low
22	Total	YoungWorm	3	SEA346	85.JU775	0.00996678	85.JU775	Low
22	Total	TotalHermaphrodite	150	SEA346	85.JU775	0.498339	85.JU775	Low
22	Total	TotalHermaphrodite_InclYoungWorm	153	SEA346	85.JU775	0.508306	85.JU775	Low
22	Total	Total	301	SEA346	85.JU775	1	85.JU775	Low
22	Total	Total_ndj	176	SEA346	85.JU775	0.584718	85.JU775	Low
23	Total	DeadEmbryo	18	SEA340	420.MY1	0.225	420.MY1	High
23	Total	HealthyHermaphrodite	23	SEA340	420.MY1	0.2875	420.MY1	High
23	Total	Male	30	SEA340	420.MY1	0.375	420.MY1	High
23	Total	DefectHermaphrodite	7	SEA340	420.MY1	0.0875	420.MY1	High
23	Total	YoungWorm	2	SEA340	420.MY1	0.025	420.MY1	High
23	Total	TotalHermaphrodite	30	SEA340	420.MY1	0.375	420.MY1	High
23	Total	TotalHermaphrodite_InclYoungWorm	32	SEA340	420.MY1	0.4	420.MY1	High
23	Total	Total	80	SEA340	420.MY1	1	420.MY1	High
23	Total	Total_ndj	57	SEA340	420.MY1	0.7125	420.MY1	High
24	Total	DeadEmbryo	50	SEA346	85.JU775	0.194553	85.JU775	Low
24	Total	HealthyHermaphrodite	117	SEA346	85.JU775	0.455253	85.JU775	Low
24	Total	Male	63	SEA346	85.JU775	0.245136	85.JU775	Low
24	Total	DefectHermaphrodite	20	SEA346	85.JU775	0.077821	85.JU775	Low
24	Total	YoungWorm	7	SEA346	85.JU775	0.0272374	85.JU775	Low
24	Total	TotalHermaphrodite	137	SEA346	85.JU775	0.533074	85.JU775	Low
24	Total	TotalHermaphrodite_InclYoungWorm	144	SEA346	85.JU775	0.560311	85.JU775	Low
24	Total	Total	257	SEA346	85.JU775	1	85.JU775	Low
24	Total	Total_ndj	140	SEA346	85.JU775	0.544747	85.JU775	Low
25	Total	DeadEmbryo	58	SEA333	WT	0.318681	00_WT	00_WT
25	Total	HealthyHermaphrodite	67	SEA333	WT	0.368132	00_WT	00_WT
25	Total	Male	36	SEA333	WT	0.197802	00_WT	00_WT
25	Total	DefectHermaphrodite	12	SEA333	WT	0.0659341	00_WT	00_WT
25	Total	YoungWorm	9	SEA333	WT	0.0494505	00_WT	00_WT
25	Total	TotalHermaphrodite	79	SEA333	WT	0.434066	00_WT	00_WT
25	Total	TotalHermaphrodite_InclYoungWorm	88	SEA333	WT	0.483516	00_WT	00_WT
25	Total	Total	182	SEA333	WT	1	00_WT	00_WT
25	Total	Total_ndj	115	SEA333	WT	0.631868	00_WT	00_WT
4	1	HealthyHermaphrodite	42	SEA344	77.MY16
4	1	Male	35	SEA344	77.MY16
4	1	DefectHermaphrodite	5	SEA344	77.MY16
4	1	YoungWorm	7	SEA344	77.MY16
4	1	TotalHermaphrodite	47	SEA344	77.MY16
4	1	TotalHermaphrodite_InclYoungWorm	54	SEA344	77.MY16
4	1	Total	135	SEA344	77.MY16
5	1	DeadEmbryo	43	SEA333	WT
5	1	HealthyHermaphrodite	73	SEA333	WT
5	1	Male	31	SEA333	WT
5	1	DefectHermaphrodite	15	SEA333	WT
5	1	YoungWorm	5	SEA333	WT
5	1	TotalHermaphrodite	88	SEA333	WT
5	1	TotalHermaphrodite_InclYoungWorm	93	SEA333	WT
5	1	Total	167	SEA333	WT
6	1	DeadEmbryo	25	SEA344	77.MY16
6	1	HealthyHermaphrodite	55	SEA344	77.MY16
6	1	Male	38	SEA344	77.MY16
6	1	DefectHermaphrodite	13	SEA344	77.MY16
6	1	YoungWorm	5	SEA344	77.MY16
6	1	TotalHermaphrodite	68	SEA344	77.MY16
6	1	TotalHermaphrodite_InclYoungWorm	73	SEA344	77.MY16
6	1	Total	136	SEA344	77.MY16
7	1	DeadEmbryo	23	SEA345	420.RC301
7	1	HealthyHermaphrodite	47	SEA345	420.RC301
7	1	Male	34	SEA345	420.RC301
7	1	DefectHermaphrodite	8	SEA345	420.RC301
7	1	YoungWorm	5	SEA345	420.RC301
7	1	TotalHermaphrodite	55	SEA345	420.RC301
7	1	TotalHermaphrodite_InclYoungWorm	60	SEA345	420.RC301
7	1	Total	117	SEA345	420.RC301
8	1	DeadEmbryo	28	SEA340	420.MY1
8	1	HealthyHermaphrodite	42	SEA340	420.MY1
8	1	Male	39	SEA340	420.MY1
8	1	DefectHermaphrodite	8	SEA340	420.MY1
8	1	YoungWorm	5	SEA340	420.MY1
8	1	TotalHermaphrodite	50	SEA340	420.MY1
8	1	TotalHermaphrodite_InclYoungWorm	55	SEA340	420.MY1
8	1	Total	122	SEA340	420.MY1
9	1	DeadEmbryo	39	SEA333	WT
9	1	HealthyHermaphrodite	70	SEA333	WT
9	1	Male	41	SEA333	WT
9	1	DefectHermaphrodite	17	SEA333	WT
9	1	YoungWorm	7	SEA333	WT
9	1	TotalHermaphrodite	87	SEA333	WT
9	1	TotalHermaphrodite_InclYoungWorm	94	SEA333	WT
9	1	Total	174	SEA333	WT
10	1	DeadEmbryo	33	SEA346	85.JU775
10	1	HealthyHermaphrodite	53	SEA346	85.JU775
10	1	Male	35	SEA346	85.JU775
10	1	DefectHermaphrodite	11	SEA346	85.JU775
10	1	YoungWorm	2	SEA346	85.JU775
10	1	TotalHermaphrodite	64	SEA346	85.JU775
10	1	TotalHermaphrodite_InclYoungWorm	66	SEA346	85.JU775
10	1	Total	134	SEA346	85.JU775
11	1	DeadEmbryo	55	SEA333	WT
11	1	HealthyHermaphrodite	64	SEA333	WT
11	1	Male	48	SEA333	WT
11	1	DefectHermaphrodite	22	SEA333	WT
11	1	YoungWorm	6	SEA333	WT
11	1	TotalHermaphrodite	86	SEA333	WT
11	1	TotalHermaphrodite_InclYoungWorm	92	SEA333	WT
11	1	Total	195	SEA333	WT
12	1	DeadEmbryo	20	SEA344	77.MY16
12	1	HealthyHermaphrodite	59	SEA344	77.MY16
12	1	Male	42	SEA344	77.MY16
12	1	DefectHermaphrodite	14	SEA344	77.MY16
12	1	YoungWorm	3	SEA344	77.MY16
12	1	TotalHermaphrodite	73	SEA344	77.MY16
12	1	TotalHermaphrodite_InclYoungWorm	76	SEA344	77.MY16
12	1	Total	138	SEA344	77.MY16
13	1	DeadEmbryo	39	SEA345	420.RC301
13	1	HealthyHermaphrodite	31	SEA345	420.RC301
13	1	Male	29	SEA345	420.RC301
13	1	DefectHermaphrodite	12	SEA345	420.RC301
13	1	YoungWorm	3	SEA345	420.RC301
13	1	TotalHermaphrodite	43	SEA345	420.RC301
13	1	TotalHermaphrodite_InclYoungWorm	46	SEA345	420.RC301
13	1	Total	114	SEA345	420.RC301
14	1	DeadEmbryo	28	SEA340	420.MY1
14	1	HealthyHermaphrodite	47	SEA340	420.MY1
14	1	Male	36	SEA340	420.MY1
14	1	DefectHermaphrodite	7	SEA340	420.MY1
14	1	YoungWorm	6	SEA340	420.MY1
14	1	TotalHermaphrodite	54	SEA340	420.MY1
14	1	TotalHermaphrodite_InclYoungWorm	60	SEA340	420.MY1
14	1	Total	124	SEA340	420.MY1
15	1	DeadEmbryo	48	SEA345	420.RC301
15	1	HealthyHermaphrodite	60	SEA345	420.RC301
15	1	Male	48	SEA345	420.RC301
15	1	DefectHermaphrodite	12	SEA345	420.RC301
15	1	YoungWorm	2	SEA345	420.RC301
15	1	TotalHermaphrodite	72	SEA345	420.RC301
15	1	TotalHermaphrodite_InclYoungWorm	74	SEA345	420.RC301
15	1	Total	170	SEA345	420.RC301
16	1	DeadEmbryo	51	SEA346	85.JU775
16	1	HealthyHermaphrodite	75	SEA346	85.JU775
16	1	Male	53	SEA346	85.JU775
16	1	DefectHermaphrodite	9	SEA346	85.JU775
16	1	YoungWorm	5	SEA346	85.JU775
16	1	TotalHermaphrodite	84	SEA346	85.JU775
16	1	TotalHermaphrodite_InclYoungWorm	89	SEA346	85.JU775
16	1	Total	193	SEA346	85.JU775
17	1	DeadEmbryo	45	SEA344	77.MY16
17	1	HealthyHermaphrodite	64	SEA344	77.MY16
17	1	Male	59	SEA344	77.MY16
17	1	DefectHermaphrodite	17	SEA344	77.MY16
17	1	YoungWorm	4	SEA344	77.MY16
17	1	TotalHermaphrodite	81	SEA344	77.MY16
17	1	TotalHermaphrodite_InclYoungWorm	85	SEA344	77.MY16
17	1	Total	189	SEA344	77.MY16
18	1	DeadEmbryo	44	SEA346	85.JU775
18	1	HealthyHermaphrodite	58	SEA346	85.JU775
18	1	Male	35	SEA346	85.JU775
18	1	DefectHermaphrodite	12	SEA346	85.JU775
18	1	YoungWorm	4	SEA346	85.JU775
18	1	TotalHermaphrodite	70	SEA346	85.JU775
18	1	TotalHermaphrodite_InclYoungWorm	74	SEA346	85.JU775
18	1	Total	153	SEA346	85.JU775
19	1	DeadEmbryo	30	SEA345	420.RC301
19	1	HealthyHermaphrodite	69	SEA345	420.RC301
19	1	Male	45	SEA345	420.RC301
19	1	DefectHermaphrodite	9	SEA345	420.RC301
19	1	YoungWorm	4	SEA345	420.RC301
19	1	TotalHermaphrodite	78	SEA345	420.RC301
19	1	TotalHermaphrodite_InclYoungWorm	82	SEA345	420.RC301
19	1	Total	157	SEA345	420.RC301
20	1	DeadEmbryo	35	SEA344	77.MY16
20	1	HealthyHermaphrodite	49	SEA344	77.MY16
20	1	Male	43	SEA344	77.MY16
20	1	DefectHermaphrodite	14	SEA344	77.MY16
20	1	YoungWorm	3	SEA344	77.MY16
20	1	TotalHermaphrodite	63	SEA344	77.MY16
20	1	TotalHermaphrodite_InclYoungWorm	66	SEA344	77.MY16
20	1	Total	144	SEA344	77.MY16
21	1	DeadEmbryo	35	SEA340	420.MY1
21	1	HealthyHermaphrodite	66	SEA340	420.MY1
21	1	Male	21	SEA340	420.MY1
21	1	DefectHermaphrodite	6	SEA340	420.MY1
21	1	YoungWorm	5	SEA340	420.MY1
21	1	TotalHermaphrodite	72	SEA340	420.MY1
21	1	TotalHermaphrodite_InclYoungWorm	77	SEA340	420.MY1
21	1	Total	133	SEA340	420.MY1
22	1	DeadEmbryo	30	SEA346	85.JU775
22	1	HealthyHermaphrodite	75	SEA346	85.JU775
22	1	Male	63	SEA346	85.JU775
22	1	DefectHermaphrodite	17	SEA346	85.JU775
22	1	YoungWorm	2	SEA346	85.JU775
22	1	TotalHermaphrodite	92	SEA346	85.JU775
22	1	TotalHermaphrodite_InclYoungWorm	94	SEA346	85.JU775
22	1	Total	187	SEA346	85.JU775
23	1	DeadEmbryo	14	SEA340	420.MY1
23	1	HealthyHermaphrodite	13	SEA340	420.MY1
23	1	Male	17	SEA340	420.MY1
23	1	DefectHermaphrodite	1	SEA340	420.MY1
23	1	YoungWorm	2	SEA340	420.MY1
23	1	TotalHermaphrodite	14	SEA340	420.MY1
23	1	TotalHermaphrodite_InclYoungWorm	16	SEA340	420.MY1
23	1	Total	47	SEA340	420.MY1
24	1	DeadEmbryo	30	SEA346	85.JU775
24	1	HealthyHermaphrodite	72	SEA346	85.JU775
24	1	Male	39	SEA346	85.JU775
24	1	DefectHermaphrodite	7	SEA346	85.JU775
24	1	YoungWorm	3	SEA346	85.JU775
24	1	TotalHermaphrodite	79	SEA346	85.JU775
24	1	TotalHermaphrodite_InclYoungWorm	82	SEA346	85.JU775
24	1	Total	151	SEA346	85.JU775
25	1	DeadEmbryo	38	SEA333	WT
25	1	HealthyHermaphrodite	44	SEA333	WT
25	1	Male	21	SEA333	WT
25	1	DefectHermaphrodite	8	SEA333	WT
25	1	YoungWorm	5	SEA333	WT
25	1	TotalHermaphrodite	52	SEA333	WT
25	1	TotalHermaphrodite_InclYoungWorm	57	SEA333	WT
25	1	Total	116	SEA333	WT
1	2	DeadEmbryo	14	SEA345	420.RC301
1	2	HealthyHermaphrodite	32	SEA345	420.RC301
1	2	Male	16	SEA345	420.RC301
1	2	DefectHermaphrodite	4	SEA345	420.RC301
1	2	YoungWorm	4	SEA345	420.RC301
1	2	TotalHermaphrodite	36	SEA345	420.RC301
1	2	TotalHermaphrodite_InclYoungWorm	40	SEA345	420.RC301
1	2	Total	70	SEA345	420.RC301
2	2	DeadEmbryo	20	SEA340	420.MY1
2	2	HealthyHermaphrodite	27	SEA340	420.MY1
2	2	Male	14	SEA340	420.MY1
2	2	DefectHermaphrodite	5	SEA340	420.MY1
2	2	YoungWorm	3	SEA340	420.MY1
2	2	TotalHermaphrodite	32	SEA340	420.MY1
2	2	TotalHermaphrodite_InclYoungWorm	35	SEA340	420.MY1
2	2	Total	69	SEA340	420.MY1
3	2	DeadEmbryo	18	SEA333	WT
3	2	HealthyHermaphrodite	28	SEA333	WT
3	2	Male	19	SEA333	WT
3	2	DefectHermaphrodite	4	SEA333	WT
3	2	YoungWorm	10	SEA333	WT
3	2	TotalHermaphrodite	32	SEA333	WT
3	2	TotalHermaphrodite_InclYoungWorm	42	SEA333	WT
3	2	Total	79	SEA333	WT
4	2	DeadEmbryo	27	SEA344	77.MY16
4	2	HealthyHermaphrodite	33	SEA344	77.MY16
4	2	Male	34	SEA344	77.MY16
4	2	DefectHermaphrodite	5	SEA344	77.MY16
4	2	YoungWorm	7	SEA344	77.MY16
4	2	TotalHermaphrodite	38	SEA344	77.MY16
4	2	TotalHermaphrodite_InclYoungWorm	45	SEA344	77.MY16
4	2	Total	106	SEA344	77.MY16
5	2	DeadEmbryo	13	SEA333	WT
5	2	HealthyHermaphrodite	10	SEA333	WT
5	2	Male	5	SEA333	WT
5	2	DefectHermaphrodite	2	SEA333	WT
5	2	YoungWorm	0	SEA333	WT
5	2	TotalHermaphrodite	12	SEA333	WT
5	2	TotalHermaphrodite_InclYoungWorm	12	SEA333	WT
5	2	Total	30	SEA333	WT
6	2	DeadEmbryo	26	SEA344	77.MY16
6	2	HealthyHermaphrodite	20	SEA344	77.MY16
6	2	Male	26	SEA344	77.MY16
6	2	DefectHermaphrodite	5	SEA344	77.MY16
6	2	YoungWorm	14	SEA344	77.MY16
6	2	TotalHermaphrodite	25	SEA344	77.MY16
6	2	TotalHermaphrodite_InclYoungWorm	39	SEA344	77.MY16
6	2	Total	91	SEA344	77.MY16
7	2	DeadEmbryo	22	SEA345	420.RC301
7	2	HealthyHermaphrodite	37	SEA345	420.RC301
7	2	Male	17	SEA345	420.RC301
7	2	DefectHermaphrodite	3	SEA345	420.RC301
7	2	YoungWorm	8	SEA345	420.RC301
7	2	TotalHermaphrodite	40	SEA345	420.RC301
7	2	TotalHermaphrodite_InclYoungWorm	48	SEA345	420.RC301
7	2	Total	87	SEA345	420.RC301
8	2	DeadEmbryo	48	SEA340	420.MY1
8	2	HealthyHermaphrodite	53	SEA340	420.MY1
8	2	Male	26	SEA340	420.MY1
8	2	DefectHermaphrodite	9	SEA340	420.MY1
8	2	YoungWorm	22	SEA340	420.MY1
8	2	TotalHermaphrodite	62	SEA340	420.MY1
8	2	TotalHermaphrodite_InclYoungWorm	84	SEA340	420.MY1
8	2	Total	158	SEA340	420.MY1
9	2	DeadEmbryo	21	SEA333	WT
9	2	HealthyHermaphrodite	17	SEA333	WT
9	2	Male	6	SEA333	WT
9	2	DefectHermaphrodite	4	SEA333	WT
9	2	YoungWorm	1	SEA333	WT
9	2	TotalHermaphrodite	21	SEA333	WT
9	2	TotalHermaphrodite_InclYoungWorm	22	SEA333	WT
9	2	Total	49	SEA333	WT
10	2	DeadEmbryo	31	SEA346	85.JU775
10	2	HealthyHermaphrodite	32	SEA346	85.JU775
10	2	Male	26	SEA346	85.JU775
10	2	DefectHermaphrodite	13	SEA346	85.JU775
10	2	YoungWorm	9	SEA346	85.JU775
10	2	TotalHermaphrodite	45	SEA346	85.JU775
10	2	TotalHermaphrodite_InclYoungWorm	54	SEA346	85.JU775
10	2	Total	111	SEA346	85.JU775
11	2	DeadEmbryo	31	SEA333	WT
11	2	HealthyHermaphrodite	21	SEA333	WT
11	2	Male	16	SEA333	WT
11	2	DefectHermaphrodite	5	SEA333	WT
11	2	YoungWorm	1	SEA333	WT
11	2	TotalHermaphrodite	26	SEA333	WT
11	2	TotalHermaphrodite_InclYoungWorm	27	SEA333	WT
11	2	Total	74	SEA333	WT
12	2	DeadEmbryo	22	SEA344	77.MY16
12	2	HealthyHermaphrodite	54	SEA344	77.MY16
12	2	Male	40	SEA344	77.MY16
12	2	DefectHermaphrodite	13	SEA344	77.MY16
12	2	YoungWorm	1	SEA344	77.MY16
12	2	TotalHermaphrodite	67	SEA344	77.MY16
12	2	TotalHermaphrodite_InclYoungWorm	68	SEA344	77.MY16
12	2	Total	130	SEA344	77.MY16
13	2	DeadEmbryo	14	SEA345	420.RC301
13	2	HealthyHermaphrodite	28	SEA345	420.RC301
13	2	Male	23	SEA345	420.RC301
13	2	DefectHermaphrodite	6	SEA345	420.RC301
13	2	YoungWorm	0	SEA345	420.RC301
13	2	TotalHermaphrodite	34	SEA345	420.RC301
13	2	TotalHermaphrodite_InclYoungWorm	34	SEA345	420.RC301
13	2	Total	71	SEA345	420.RC301
14	2	DeadEmbryo	41	SEA340	420.MY1
14	2	HealthyHermaphrodite	47	SEA340	420.MY1
14	2	Male	30	SEA340	420.MY1
14	2	DefectHermaphrodite	10	SEA340	420.MY1
14	2	YoungWorm	6	SEA340	420.MY1
14	2	TotalHermaphrodite	57	SEA340	420.MY1
14	2	TotalHermaphrodite_InclYoungWorm	63	SEA340	420.MY1
14	2	Total	134	SEA340	420.MY1
15	2	DeadEmbryo	19	SEA345	420.RC301
15	2	HealthyHermaphrodite	15	SEA345	420.RC301
15	2	Male	9	SEA345	420.RC301
15	2	DefectHermaphrodite	7	SEA345	420.RC301
15	2	YoungWorm	1	SEA345	420.RC301
15	2	TotalHermaphrodite	22	SEA345	420.RC301
15	2	TotalHermaphrodite_InclYoungWorm	23	SEA345	420.RC301
15	2	Total	51	SEA345	420.RC301
16	2	DeadEmbryo	32	SEA346	85.JU775
16	2	HealthyHermaphrodite	20	SEA346	85.JU775
16	2	Male	13	SEA346	85.JU775
16	2	DefectHermaphrodite	12	SEA346	85.JU775
16	2	YoungWorm	1	SEA346	85.JU775
16	2	TotalHermaphrodite	32	SEA346	85.JU775
16	2	TotalHermaphrodite_InclYoungWorm	33	SEA346	85.JU775
16	2	Total	78	SEA346	85.JU775
17	2	DeadEmbryo	19	SEA344	77.MY16
17	2	HealthyHermaphrodite	25	SEA344	77.MY16
17	2	Male	14	SEA344	77.MY16
17	2	DefectHermaphrodite	6	SEA344	77.MY16
17	2	YoungWorm	1	SEA344	77.MY16
17	2	TotalHermaphrodite	31	SEA344	77.MY16
17	2	TotalHermaphrodite_InclYoungWorm	32	SEA344	77.MY16
17	2	Total	65	SEA344	77.MY16
18	2	DeadEmbryo	26	SEA346	85.JU775
18	2	HealthyHermaphrodite	46	SEA346	85.JU775
18	2	Male	23	SEA346	85.JU775
18	2	DefectHermaphrodite	14	SEA346	85.JU775
18	2	YoungWorm	1	SEA346	85.JU775
18	2	TotalHermaphrodite	60	SEA346	85.JU775
18	2	TotalHermaphrodite_InclYoungWorm	61	SEA346	85.JU775
18	2	Total	110	SEA346	85.JU775
19	2	DeadEmbryo	17	SEA345	420.RC301
19	2	HealthyHermaphrodite	26	SEA345	420.RC301
19	2	Male	28	SEA345	420.RC301
19	2	DefectHermaphrodite	10	SEA345	420.RC301
19	2	YoungWorm	3	SEA345	420.RC301
19	2	TotalHermaphrodite	36	SEA345	420.RC301
19	2	TotalHermaphrodite_InclYoungWorm	39	SEA345	420.RC301
19	2	Total	84	SEA345	420.RC301
20	2	DeadEmbryo	26	SEA344	77.MY16
20	2	HealthyHermaphrodite	47	SEA344	77.MY16
20	2	Male	26	SEA344	77.MY16
20	2	DefectHermaphrodite	11	SEA344	77.MY16
20	2	YoungWorm	2	SEA344	77.MY16
20	2	TotalHermaphrodite	58	SEA344	77.MY16
20	2	TotalHermaphrodite_InclYoungWorm	60	SEA344	77.MY16
20	2	Total	112	SEA344	77.MY16
21	2	DeadEmbryo	38	SEA340	420.MY1
21	2	HealthyHermaphrodite	48	SEA340	420.MY1
21	2	Male	32	SEA340	420.MY1
21	2	DefectHermaphrodite	16	SEA340	420.MY1
21	2	YoungWorm	5	SEA340	420.MY1
21	2	TotalHermaphrodite	64	SEA340	420.MY1
21	2	TotalHermaphrodite_InclYoungWorm	69	SEA340	420.MY1
21	2	Total	139	SEA340	420.MY1
22	2	DeadEmbryo	26	SEA346	85.JU775
22	2	HealthyHermaphrodite	29	SEA346	85.JU775
22	2	Male	19	SEA346	85.JU775
22	2	DefectHermaphrodite	6	SEA346	85.JU775
22	2	YoungWorm	1	SEA346	85.JU775
22	2	TotalHermaphrodite	35	SEA346	85.JU775
22	2	TotalHermaphrodite_InclYoungWorm	36	SEA346	85.JU775
22	2	Total	81	SEA346	85.JU775
23	2	DeadEmbryo	1	SEA340	420.MY1
23	2	HealthyHermaphrodite	5	SEA340	420.MY1
23	2	Male	4	SEA340	420.MY1
23	2	DefectHermaphrodite	2	SEA340	420.MY1
23	2	YoungWorm	0	SEA340	420.MY1
23	2	TotalHermaphrodite	7	SEA340	420.MY1
23	2	TotalHermaphrodite_InclYoungWorm	7	SEA340	420.MY1
23	2	Total	12	SEA340	420.MY1
24	2	DeadEmbryo	10	SEA346	85.JU775
24	2	HealthyHermaphrodite	31	SEA346	85.JU775
24	2	Male	18	SEA346	85.JU775
24	2	DefectHermaphrodite	13	SEA346	85.JU775
24	2	YoungWorm	2	SEA346	85.JU775
24	2	TotalHermaphrodite	44	SEA346	85.JU775
24	2	TotalHermaphrodite_InclYoungWorm	46	SEA346	85.JU775
24	2	Total	74	SEA346	85.JU775
25	2	DeadEmbryo	7	SEA333	WT
25	2	HealthyHermaphrodite	12	SEA333	WT
25	2	Male	7	SEA333	WT
25	2	DefectHermaphrodite	1	SEA333	WT
25	2	YoungWorm	1	SEA333	WT
25	2	TotalHermaphrodite	13	SEA333	WT
25	2	TotalHermaphrodite_InclYoungWorm	14	SEA333	WT
25	2	Total	28	SEA333	WT
1	3	DeadEmbryo	4	SEA345	420.RC301
1	3	HealthyHermaphrodite	1	SEA345	420.RC301
1	3	Male	0	SEA345	420.RC301
1	3	DefectHermaphrodite	0	SEA345	420.RC301
1	3	YoungWorm	1	SEA345	420.RC301
1	3	TotalHermaphrodite	1	SEA345	420.RC301
1	3	TotalHermaphrodite_InclYoungWorm	2	SEA345	420.RC301
1	3	Total	6	SEA345	420.RC301
2	3	DeadEmbryo	0	SEA340	420.MY1
2	3	HealthyHermaphrodite	0	SEA340	420.MY1
2	3	Male	0	SEA340	420.MY1
2	3	DefectHermaphrodite	0	SEA340	420.MY1
2	3	YoungWorm	0	SEA340	420.MY1
2	3	TotalHermaphrodite	0	SEA340	420.MY1
2	3	TotalHermaphrodite_InclYoungWorm	0	SEA340	420.MY1
2	3	Total	0	SEA340	420.MY1
3	3	DeadEmbryo	1	SEA333	WT
3	3	HealthyHermaphrodite	0	SEA333	WT
3	3	Male	0	SEA333	WT
3	3	DefectHermaphrodite	0	SEA333	WT
3	3	YoungWorm	0	SEA333	WT
3	3	TotalHermaphrodite	0	SEA333	WT
3	3	TotalHermaphrodite_InclYoungWorm	0	SEA333	WT
3	3	Total	1	SEA333	WT
4	3	DeadEmbryo	2	SEA344	77.MY16
4	3	HealthyHermaphrodite	8	SEA344	77.MY16
4	3	Male	3	SEA344	77.MY16
4	3	DefectHermaphrodite	2	SEA344	77.MY16
4	3	YoungWorm	0	SEA344	77.MY16
4	3	TotalHermaphrodite	10	SEA344	77.MY16
4	3	TotalHermaphrodite_InclYoungWorm	10	SEA344	77.MY16
4	3	Total	15	SEA344	77.MY16
5	3	DeadEmbryo	1	SEA333	WT
5	3	HealthyHermaphrodite	0	SEA333	WT
5	3	Male	0	SEA333	WT
5	3	DefectHermaphrodite	0	SEA333	WT
5	3	YoungWorm	0	SEA333	WT
5	3	TotalHermaphrodite	0	SEA333	WT
5	3	TotalHermaphrodite_InclYoungWorm	0	SEA333	WT
5	3	Total	1	SEA333	WT
6	3	DeadEmbryo	5	SEA344	77.MY16
6	3	HealthyHermaphrodite	5	SEA344	77.MY16
6	3	Male	0	SEA344	77.MY16
6	3	DefectHermaphrodite	2	SEA344	77.MY16
6	3	YoungWorm	0	SEA344	77.MY16
6	3	TotalHermaphrodite	7	SEA344	77.MY16
6	3	TotalHermaphrodite_InclYoungWorm	7	SEA344	77.MY16
6	3	Total	12	SEA344	77.MY16
7	3	DeadEmbryo	4	SEA345	420.RC301
7	3	HealthyHermaphrodite	4	SEA345	420.RC301
7	3	Male	3	SEA345	420.RC301
7	3	DefectHermaphrodite	0	SEA345	420.RC301
7	3	YoungWorm	0	SEA345	420.RC301
7	3	TotalHermaphrodite	4	SEA345	420.RC301
7	3	TotalHermaphrodite_InclYoungWorm	4	SEA345	420.RC301
7	3	Total	11	SEA345	420.RC301
8	3	DeadEmbryo	5	SEA340	420.MY1
8	3	HealthyHermaphrodite	16	SEA340	420.MY1
8	3	Male	8	SEA340	420.MY1
8	3	DefectHermaphrodite	2	SEA340	420.MY1
8	3	YoungWorm	0	SEA340	420.MY1
8	3	TotalHermaphrodite	18	SEA340	420.MY1
8	3	TotalHermaphrodite_InclYoungWorm	18	SEA340	420.MY1
8	3	Total	31	SEA340	420.MY1
9	3	DeadEmbryo	0	SEA333	WT
9	3	HealthyHermaphrodite	1	SEA333	WT
9	3	Male	0	SEA333	WT
9	3	DefectHermaphrodite	0	SEA333	WT
9	3	YoungWorm	0	SEA333	WT
9	3	TotalHermaphrodite	1	SEA333	WT
9	3	TotalHermaphrodite_InclYoungWorm	1	SEA333	WT
9	3	Total	1	SEA333	WT
10	3	DeadEmbryo	2	SEA346	85.JU775
10	3	HealthyHermaphrodite	3	SEA346	85.JU775
10	3	Male	0	SEA346	85.JU775
10	3	DefectHermaphrodite	0	SEA346	85.JU775
10	3	YoungWorm	0	SEA346	85.JU775
10	3	TotalHermaphrodite	3	SEA346	85.JU775
10	3	TotalHermaphrodite_InclYoungWorm	3	SEA346	85.JU775
10	3	Total	5	SEA346	85.JU775
11	3	DeadEmbryo	0	SEA333	WT
11	3	HealthyHermaphrodite	0	SEA333	WT
11	3	Male	0	SEA333	WT
11	3	DefectHermaphrodite	0	SEA333	WT
11	3	YoungWorm	0	SEA333	WT
11	3	TotalHermaphrodite	0	SEA333	WT
11	3	TotalHermaphrodite_InclYoungWorm	0	SEA333	WT
11	3	Total	0	SEA333	WT
12	3	DeadEmbryo	1	SEA344	77.MY16
12	3	HealthyHermaphrodite	0	SEA344	77.MY16
12	3	Male	0	SEA344	77.MY16
12	3	DefectHermaphrodite	1	SEA344	77.MY16
12	3	YoungWorm	0	SEA344	77.MY16
12	3	TotalHermaphrodite	1	SEA344	77.MY16
12	3	TotalHermaphrodite_InclYoungWorm	1	SEA344	77.MY16
12	3	Total	2	SEA344	77.MY16
13	3	DeadEmbryo	4	SEA345	420.RC301
13	3	HealthyHermaphrodite	3	SEA345	420.RC301
13	3	Male	0	SEA345	420.RC301
13	3	DefectHermaphrodite	0	SEA345	420.RC301
13	3	YoungWorm	0	SEA345	420.RC301
13	3	TotalHermaphrodite	3	SEA345	420.RC301
13	3	TotalHermaphrodite_InclYoungWorm	3	SEA345	420.RC301
13	3	Total	7	SEA345	420.RC301
14	3	DeadEmbryo	5	SEA340	420.MY1
14	3	HealthyHermaphrodite	1	SEA340	420.MY1
14	3	Male	4	SEA340	420.MY1
14	3	DefectHermaphrodite	0	SEA340	420.MY1
14	3	YoungWorm	0	SEA340	420.MY1
14	3	TotalHermaphrodite	1	SEA340	420.MY1
14	3	TotalHermaphrodite_InclYoungWorm	1	SEA340	420.MY1
14	3	Total	10	SEA340	420.MY1
15	3	DeadEmbryo	3	SEA345	420.RC301
15	3	HealthyHermaphrodite	2	SEA345	420.RC301
15	3	Male	2	SEA345	420.RC301
15	3	DefectHermaphrodite	0	SEA345	420.RC301
15	3	YoungWorm	1	SEA345	420.RC301
15	3	TotalHermaphrodite	2	SEA345	420.RC301
15	3	TotalHermaphrodite_InclYoungWorm	3	SEA345	420.RC301
15	3	Total	8	SEA345	420.RC301
16	3	DeadEmbryo	0	SEA346	85.JU775
16	3	HealthyHermaphrodite	1	SEA346	85.JU775
16	3	Male	1	SEA346	85.JU775
16	3	DefectHermaphrodite	0	SEA346	85.JU775
16	3	YoungWorm	0	SEA346	85.JU775
16	3	TotalHermaphrodite	1	SEA346	85.JU775
16	3	TotalHermaphrodite_InclYoungWorm	1	SEA346	85.JU775
16	3	Total	2	SEA346	85.JU775
17	3	DeadEmbryo	0	SEA344	77.MY16
17	3	HealthyHermaphrodite	0	SEA344	77.MY16
17	3	Male	0	SEA344	77.MY16
17	3	DefectHermaphrodite	0	SEA344	77.MY16
17	3	YoungWorm	0	SEA344	77.MY16
17	3	TotalHermaphrodite	0	SEA344	77.MY16
17	3	TotalHermaphrodite_InclYoungWorm	0	SEA344	77.MY16
17	3	Total	0	SEA344	77.MY16
18	3	DeadEmbryo	1	SEA346	85.JU775
18	3	HealthyHermaphrodite	2	SEA346	85.JU775
18	3	Male	2	SEA346	85.JU775
18	3	DefectHermaphrodite	3	SEA346	85.JU775
18	3	YoungWorm	1	SEA346	85.JU775
18	3	TotalHermaphrodite	5	SEA346	85.JU775
18	3	TotalHermaphrodite_InclYoungWorm	6	SEA346	85.JU775
18	3	Total	9	SEA346	85.JU775
19	3	DeadEmbryo	1	SEA345	420.RC301
19	3	HealthyHermaphrodite	2	SEA345	420.RC301
19	3	Male	0	SEA345	420.RC301
19	3	DefectHermaphrodite	0	SEA345	420.RC301
19	3	YoungWorm	0	SEA345	420.RC301
19	3	TotalHermaphrodite	2	SEA345	420.RC301
19	3	TotalHermaphrodite_InclYoungWorm	2	SEA345	420.RC301
19	3	Total	3	SEA345	420.RC301
20	3	DeadEmbryo	2	SEA344	77.MY16
20	3	HealthyHermaphrodite	4	SEA344	77.MY16
20	3	Male	4	SEA344	77.MY16
20	3	DefectHermaphrodite	2	SEA344	77.MY16
20	3	YoungWorm	0	SEA344	77.MY16
20	3	TotalHermaphrodite	6	SEA344	77.MY16
20	3	TotalHermaphrodite_InclYoungWorm	6	SEA344	77.MY16
20	3	Total	12	SEA344	77.MY16
21	3	DeadEmbryo	1	SEA340	420.MY1
21	3	HealthyHermaphrodite	8	SEA340	420.MY1
21	3	Male	2	SEA340	420.MY1
21	3	DefectHermaphrodite	2	SEA340	420.MY1
21	3	YoungWorm	0	SEA340	420.MY1
21	3	TotalHermaphrodite	10	SEA340	420.MY1
21	3	TotalHermaphrodite_InclYoungWorm	10	SEA340	420.MY1
21	3	Total	13	SEA340	420.MY1
22	3	DeadEmbryo	0	SEA346	85.JU775
22	3	HealthyHermaphrodite	2	SEA346	85.JU775
22	3	Male	0	SEA346	85.JU775
22	3	DefectHermaphrodite	0	SEA346	85.JU775
22	3	YoungWorm	0	SEA346	85.JU775
22	3	TotalHermaphrodite	2	SEA346	85.JU775
22	3	TotalHermaphrodite_InclYoungWorm	2	SEA346	85.JU775
22	3	Total	2	SEA346	85.JU775
23	3	DeadEmbryo	0	SEA340	420.MY1
23	3	HealthyHermaphrodite	2	SEA340	420.MY1
23	3	Male	1	SEA340	420.MY1
23	3	DefectHermaphrodite	2	SEA340	420.MY1
23	3	YoungWorm	0	SEA340	420.MY1
23	3	TotalHermaphrodite	4	SEA340	420.MY1
23	3	TotalHermaphrodite_InclYoungWorm	4	SEA340	420.MY1
23	3	Total	5	SEA340	420.MY1
24	3	DeadEmbryo	1	SEA346	85.JU775
24	3	HealthyHermaphrodite	0	SEA346	85.JU775
24	3	Male	0	SEA346	85.JU775
24	3	DefectHermaphrodite	0	SEA346	85.JU775
24	3	YoungWorm	0	SEA346	85.JU775
24	3	TotalHermaphrodite	0	SEA346	85.JU775
24	3	TotalHermaphrodite_InclYoungWorm	0	SEA346	85.JU775
24	3	Total	1	SEA346	85.JU775
25	3	DeadEmbryo	1	SEA333	WT
25	3	HealthyHermaphrodite	1	SEA333	WT
25	3	Male	0	SEA333	WT
25	3	DefectHermaphrodite	0	SEA333	WT
25	3	YoungWorm	1	SEA333	WT
25	3	TotalHermaphrodite	1	SEA333	WT
25	3	TotalHermaphrodite_InclYoungWorm	2	SEA333	WT
25	3	Total	3	SEA333	WT
1	Total	DeadEmbryo	81	SEA345	420.RC301
1	Total	HealthyHermaphrodite	92	SEA345	420.RC301
1	Total	Male	63	SEA345	420.RC301
1	Total	DefectHermaphrodite	10	SEA345	420.RC301
1	Total	YoungWorm	15	SEA345	420.RC301
1	Total	TotalHermaphrodite	102	SEA345	420.RC301
1	Total	TotalHermaphrodite_InclYoungWorm	117	SEA345	420.RC301
1	Total	Total	261	SEA345	420.RC301
2	Total	DeadEmbryo	61	SEA340	420.MY1
2	Total	HealthyHermaphrodite	78	SEA340	420.MY1
2	Total	Male	67	SEA340	420.MY1
2	Total	DefectHermaphrodite	18	SEA340	420.MY1
2	Total	YoungWorm	11	SEA340	420.MY1
2	Total	TotalHermaphrodite	96	SEA340	420.MY1
2	Total	TotalHermaphrodite_InclYoungWorm	107	SEA340	420.MY1
2	Total	Total	235	SEA340	420.MY1
3	Total	DeadEmbryo	68	SEA333	WT
3	Total	HealthyHermaphrodite	111	SEA333	WT
3	Total	Male	52	SEA333	WT
3	Total	DefectHermaphrodite	20	SEA333	WT
3	Total	YoungWorm	17	SEA333	WT
3	Total	TotalHermaphrodite	131	SEA333	WT
3	Total	TotalHermaphrodite_InclYoungWorm	148	SEA333	WT
3	Total	Total	268	SEA333	WT
4	Total	DeadEmbryo	83	SEA344	77.MY16
4	Total	HealthyHermaphrodite	96	SEA344	77.MY16
4	Total	Male	83	SEA344	77.MY16
4	Total	DefectHermaphrodite	13	SEA344	77.MY16
4	Total	YoungWorm	14	SEA344	77.MY16
4	Total	TotalHermaphrodite	109	SEA344	77.MY16
4	Total	TotalHermaphrodite_InclYoungWorm	123	SEA344	77.MY16
4	Total	Total	289	SEA344	77.MY16
5	Total	DeadEmbryo	69	SEA333	WT
5	Total	HealthyHermaphrodite	99	SEA333	WT
5	Total	Male	55	SEA333	WT
5	Total	DefectHermaphrodite	17	SEA333	WT
5	Total	YoungWorm	7	SEA333	WT
5	Total	TotalHermaphrodite	116	SEA333	WT
5	Total	TotalHermaphrodite_InclYoungWorm	123	SEA333	WT
5	Total	Total	247	SEA333	WT
6	Total	DeadEmbryo	77	SEA344	77.MY16
6	Total	HealthyHermaphrodite	86	SEA344	77.MY16
6	Total	Male	71	SEA344	77.MY16
6	Total	DefectHermaphrodite	22	SEA344	77.MY16
6	Total	YoungWorm	19	SEA344	77.MY16
6	Total	TotalHermaphrodite	108	SEA344	77.MY16
6	Total	TotalHermaphrodite_InclYoungWorm	127	SEA344	77.MY16
6	Total	Total	275	SEA344	77.MY16
7	Total	DeadEmbryo	63	SEA345	420.RC301
7	Total	HealthyHermaphrodite	108	SEA345	420.RC301
7	Total	Male	70	SEA345	420.RC301
7	Total	DefectHermaphrodite	13	SEA345	420.RC301
7	Total	YoungWorm	17	SEA345	420.RC301
7	Total	TotalHermaphrodite	121	SEA345	420.RC301
7	Total	TotalHermaphrodite_InclYoungWorm	138	SEA345	420.RC301
7	Total	Total	271	SEA345	420.RC301
8	Total	DeadEmbryo	87	SEA340	420.MY1
8	Total	HealthyHermaphrodite	115	SEA340	420.MY1
8	Total	Male	77	SEA340	420.MY1
8	Total	DefectHermaphrodite	19	SEA340	420.MY1
8	Total	YoungWorm	27	SEA340	420.MY1
8	Total	TotalHermaphrodite	134	SEA340	420.MY1
8	Total	TotalHermaphrodite_InclYoungWorm	161	SEA340	420.MY1
8	Total	Total	325	SEA340	420.MY1
9	Total	DeadEmbryo	75	SEA333	WT
9	Total	HealthyHermaphrodite	104	SEA333	WT
9	Total	Male	56	SEA333	WT
9	Total	DefectHermaphrodite	23	SEA333	WT
9	Total	YoungWorm	9	SEA333	WT
9	Total	TotalHermaphrodite	127	SEA333	WT
9	Total	TotalHermaphrodite_InclYoungWorm	136	SEA333	WT
9	Total	Total	267	SEA333	WT
10	Total	DeadEmbryo	80	SEA346	85.JU775
10	Total	HealthyHermaphrodite	101	SEA346	85.JU775
10	Total	Male	72	SEA346	85.JU775
10	Total	DefectHermaphrodite	26	SEA346	85.JU775
10	Total	YoungWorm	11	SEA346	85.JU775
10	Total	TotalHermaphrodite	127	SEA346	85.JU775
10	Total	TotalHermaphrodite_InclYoungWorm	138	SEA346	85.JU775
10	Total	Total	290	SEA346	85.JU775
11	Total	DeadEmbryo	99	SEA333	WT
11	Total	HealthyHermaphrodite	99	SEA333	WT
11	Total	Male	75	SEA333	WT
11	Total	DefectHermaphrodite	28	SEA333	WT
11	Total	YoungWorm	7	SEA333	WT
11	Total	TotalHermaphrodite	127	SEA333	WT
11	Total	TotalHermaphrodite_InclYoungWorm	134	SEA333	WT
11	Total	Total	308	SEA333	WT
12	Total	DeadEmbryo	60	SEA344	77.MY16
12	Total	HealthyHermaphrodite	126	SEA344	77.MY16
12	Total	Male	94	SEA344	77.MY16
12	Total	DefectHermaphrodite	32	SEA344	77.MY16
12	Total	YoungWorm	5	SEA344	77.MY16
12	Total	TotalHermaphrodite	158	SEA344	77.MY16
12	Total	TotalHermaphrodite_InclYoungWorm	163	SEA344	77.MY16
12	Total	Total	317	SEA344	77.MY16
13	Total	DeadEmbryo	66	SEA345	420.RC301
13	Total	HealthyHermaphrodite	68	SEA345	420.RC301
13	Total	Male	58	SEA345	420.RC301
13	Total	DefectHermaphrodite	20	SEA345	420.RC301
13	Total	YoungWorm	5	SEA345	420.RC301
13	Total	TotalHermaphrodite	88	SEA345	420.RC301
13	Total	TotalHermaphrodite_InclYoungWorm	93	SEA345	420.RC301
13	Total	Total	217	SEA345	420.RC301
14	Total	DeadEmbryo	83	SEA340	420.MY1
14	Total	HealthyHermaphrodite	101	SEA340	420.MY1
14	Total	Male	72	SEA340	420.MY1
14	Total	DefectHermaphrodite	17	SEA340	420.MY1
14	Total	YoungWorm	14	SEA340	420.MY1
14	Total	TotalHermaphrodite	118	SEA340	420.MY1
14	Total	TotalHermaphrodite_InclYoungWorm	132	SEA340	420.MY1
14	Total	Total	287	SEA340	420.MY1
15	Total	DeadEmbryo	83	SEA345	420.RC301
15	Total	HealthyHermaphrodite	87	SEA345	420.RC301
15	Total	Male	67	SEA345	420.RC301
15	Total	DefectHermaphrodite	23	SEA345	420.RC301
15	Total	YoungWorm	5	SEA345	420.RC301
15	Total	TotalHermaphrodite	110	SEA345	420.RC301
15	Total	TotalHermaphrodite_InclYoungWorm	115	SEA345	420.RC301
15	Total	Total	265	SEA345	420.RC301
16	Total	DeadEmbryo	101	SEA346	85.JU775
16	Total	HealthyHermaphrodite	105	SEA346	85.JU775
16	Total	Male	75	SEA346	85.JU775
16	Total	DefectHermaphrodite	23	SEA346	85.JU775
16	Total	YoungWorm	7	SEA346	85.JU775
16	Total	TotalHermaphrodite	128	SEA346	85.JU775
16	Total	TotalHermaphrodite_InclYoungWorm	135	SEA346	85.JU775
16	Total	Total	311	SEA346	85.JU775
17	Total	DeadEmbryo	73	SEA344	77.MY16
17	Total	HealthyHermaphrodite	102	SEA344	77.MY16
17	Total	Male	82	SEA344	77.MY16
17	Total	DefectHermaphrodite	25	SEA344	77.MY16
17	Total	YoungWorm	7	SEA344	77.MY16
17	Total	TotalHermaphrodite	127	SEA344	77.MY16
17	Total	TotalHermaphrodite_InclYoungWorm	134	SEA344	77.MY16
17	Total	Total	289	SEA344	77.MY16
18	Total	DeadEmbryo	84	SEA346	85.JU775
18	Total	HealthyHermaphrodite	120	SEA346	85.JU775
18	Total	Male	71	SEA346	85.JU775
18	Total	DefectHermaphrodite	31	SEA346	85.JU775
18	Total	YoungWorm	6	SEA346	85.JU775
18	Total	TotalHermaphrodite	151	SEA346	85.JU775
18	Total	TotalHermaphrodite_InclYoungWorm	157	SEA346	85.JU775
18	Total	Total	312	SEA346	85.JU775
19	Total	DeadEmbryo	54	SEA345	420.RC301
19	Total	HealthyHermaphrodite	107	SEA345	420.RC301
19	Total	Male	86	SEA345	420.RC301
19	Total	DefectHermaphrodite	20	SEA345	420.RC301
19	Total	YoungWorm	10	SEA345	420.RC301
19	Total	TotalHermaphrodite	127	SEA345	420.RC301
19	Total	TotalHermaphrodite_InclYoungWorm	137	SEA345	420.RC301
19	Total	Total	277	SEA345	420.RC301
20	Total	DeadEmbryo	75	SEA344	77.MY16
20	Total	HealthyHermaphrodite	119	SEA344	77.MY16
20	Total	Male	84	SEA344	77.MY16
20	Total	DefectHermaphrodite	30	SEA344	77.MY16
20	Total	YoungWorm	8	SEA344	77.MY16
20	Total	TotalHermaphrodite	149	SEA344	77.MY16
20	Total	TotalHermaphrodite_InclYoungWorm	157	SEA344	77.MY16
20	Total	Total	316	SEA344	77.MY16
21	Total	DeadEmbryo	84	SEA340	420.MY1
21	Total	HealthyHermaphrodite	137	SEA340	420.MY1
21	Total	Male	62	SEA340	420.MY1
21	Total	DefectHermaphrodite	24	SEA340	420.MY1
21	Total	YoungWorm	13	SEA340	420.MY1
21	Total	TotalHermaphrodite	161	SEA340	420.MY1
21	Total	TotalHermaphrodite_InclYoungWorm	174	SEA340	420.MY1
21	Total	Total	320	SEA340	420.MY1
22	Total	DeadEmbryo	61	SEA346	85.JU775
22	Total	HealthyHermaphrodite	125	SEA346	85.JU775
22	Total	Male	87	SEA346	85.JU775
22	Total	DefectHermaphrodite	25	SEA346	85.JU775
22	Total	YoungWorm	3	SEA346	85.JU775
22	Total	TotalHermaphrodite	150	SEA346	85.JU775
22	Total	TotalHermaphrodite_InclYoungWorm	153	SEA346	85.JU775
22	Total	Total	301	SEA346	85.JU775
23	Total	DeadEmbryo	18	SEA340	420.MY1
23	Total	HealthyHermaphrodite	23	SEA340	420.MY1
23	Total	Male	30	SEA340	420.MY1
23	Total	DefectHermaphrodite	7	SEA340	420.MY1
23	Total	YoungWorm	2	SEA340	420.MY1
23	Total	TotalHermaphrodite	30	SEA340	420.MY1
23	Total	TotalHermaphrodite_InclYoungWorm	32	SEA340	420.MY1
23	Total	Total	80	SEA340	420.MY1
24	Total	DeadEmbryo	50	SEA346	85.JU775
24	Total	HealthyHermaphrodite	117	SEA346	85.JU775
24	Total	Male	63	SEA346	85.JU775
24	Total	DefectHermaphrodite	20	SEA346	85.JU775
24	Total	YoungWorm	7	SEA346	85.JU775
24	Total	TotalHermaphrodite	137	SEA346	85.JU775
24	Total	TotalHermaphrodite_InclYoungWorm	144	SEA346	85.JU775
24	Total	Total	257	SEA346	85.JU775
25	Total	DeadEmbryo	58	SEA333	WT
25	Total	HealthyHermaphrodite	67	SEA333	WT
25	Total	Male	36	SEA333	WT
25	Total	DefectHermaphrodite	12	SEA333	WT
25	Total	YoungWorm	9	SEA333	WT
25	Total	TotalHermaphrodite	79	SEA333	WT
25	Total	TotalHermaphrodite_InclYoungWorm	88	SEA333	WT
25	Total	Total	182	SEA333	WT

## Sheet: Rep2
Worm	Day	Condition	Count	Pct	Strain	rDNA
1	0	DeadEmbryo	13	0.25	SEA344	77.MY16
1	0	HealthyHermaphrodite	19	0.365385	SEA344	77.MY16
1	0	Male	14	0.269231	SEA344	77.MY16
1	0	Dpy_herm	5	0.0961538	SEA344	77.MY16
1	0	DevDelay	0	0	SEA344	77.MY16
1	0	Other_defect	1	0.0192308	SEA344	77.MY16
1	0	Any_defect	33	0.634615	SEA344	77.MY16
1	0	Total	52	1	SEA344	77.MY16
3	0	DeadEmbryo	2	0.2	SEA333	WT
3	0	HealthyHermaphrodite	2	0.2	SEA333	WT
3	0	Male	5	0.5	SEA333	WT
3	0	Dpy_herm	1	0.1	SEA333	WT
3	0	DevDelay	0	0	SEA333	WT
3	0	Other_defect	0	0	SEA333	WT
3	0	Any_defect	8	0.8	SEA333	WT
3	0	Total	10	1	SEA333	WT
4	0	DeadEmbryo	6	0.272727	SEA344	77.MY16
4	0	HealthyHermaphrodite	8	0.363636	SEA344	77.MY16
4	0	Male	7	0.318182	SEA344	77.MY16
4	0	Dpy_herm	1	0.0454545	SEA344	77.MY16
4	0	DevDelay	0	0	SEA344	77.MY16
4	0	Other_defect	0	0	SEA344	77.MY16
4	0	Any_defect	14	0.636364	SEA344	77.MY16
4	0	Total	22	1	SEA344	77.MY16
5	0	DeadEmbryo	5	0.25	SEA333	WT
5	0	HealthyHermaphrodite	7	0.35	SEA333	WT
5	0	Male	5	0.25	SEA333	WT
5	0	Dpy_herm	3	0.15	SEA333	WT
5	0	DevDelay	0	0	SEA333	WT
5	0	Other_defect	0	0	SEA333	WT
5	0	Any_defect	13	0.65	SEA333	WT
5	0	Total	20	1	SEA333	WT
6	0	DeadEmbryo	3	0.2	SEA333	WT
6	0	HealthyHermaphrodite	8	0.533333	SEA333	WT
6	0	Male	2	0.133333	SEA333	WT
6	0	Dpy_herm	2	0.133333	SEA333	WT
6	0	DevDelay	0	0	SEA333	WT
6	0	Other_defect	0	0	SEA333	WT
6	0	Any_defect	7	0.466667	SEA333	WT
6	0	Total	15	1	SEA333	WT
7	0	DeadEmbryo	3	0.272727	SEA344	77.MY16
7	0	HealthyHermaphrodite	3	0.272727	SEA344	77.MY16
7	0	Male	5	0.454545	SEA344	77.MY16
7	0	Dpy_herm	0	0	SEA344	77.MY16
7	0	DevDelay	0	0	SEA344	77.MY16
7	0	Other_defect	0	0	SEA344	77.MY16
7	0	Any_defect	8	0.727273	SEA344	77.MY16
7	0	Total	11	1	SEA344	77.MY16
8	0	DeadEmbryo	7	0.368421	SEA333	WT
8	0	HealthyHermaphrodite	7	0.368421	SEA333	WT
8	0	Male	4	0.210526	SEA333	WT
8	0	Dpy_herm	0	0	SEA333	WT
8	0	DevDelay	0	0	SEA333	WT
8	0	Other_defect	1	0.0526316	SEA333	WT
8	0	Any_defect	12	0.631579	SEA333	WT
8	0	Total	19	1	SEA333	WT
9	0	DeadEmbryo	11	0.5	SEA333	WT
9	0	HealthyHermaphrodite	6	0.272727	SEA333	WT
9	0	Male	1	0.0454545	SEA333	WT
9	0	Dpy_herm	4	0.181818	SEA333	WT
9	0	DevDelay	0	0	SEA333	WT
9	0	Other_defect	0	0	SEA333	WT
9	0	Any_defect	16	0.727273	SEA333	WT
9	0	Total	22	1	SEA333	WT
10	0	DeadEmbryo	11	0.5	SEA344	77.MY16
10	0	HealthyHermaphrodite	6	0.272727	SEA344	77.MY16
10	0	Male	1	0.0454545	SEA344	77.MY16
10	0	Dpy_herm	4	0.181818	SEA344	77.MY16
10	0	DevDelay	0	0	SEA344	77.MY16
10	0	Other_defect	0	0	SEA344	77.MY16
10	0	Any_defect	16	0.727273	SEA344	77.MY16
10	0	Total	22	1	SEA344	77.MY16
1	1	DeadEmbryo	52	0.287293	SEA344	77.MY16
1	1	HealthyHermaphrodite	57	0.314917	SEA344	77.MY16
1	1	Male	43	0.237569	SEA344	77.MY16
1	1	Dpy_herm	19	0.104972	SEA344	77.MY16
1	1	DevDelay	10	0.0552486	SEA344	77.MY16
1	1	Other_defect	0	0	SEA344	77.MY16
1	1	Any_defect	124	0.685083	SEA344	77.MY16
1	1	Total	181	1	SEA344	77.MY16
3	1	DeadEmbryo	29	0.184713	SEA333	WT
3	1	HealthyHermaphrodite	66	0.420382	SEA333	WT
3	1	Male	52	0.33121	SEA333	WT
3	1	Dpy_herm	4	0.0254777	SEA333	WT
3	1	DevDelay	6	0.0382166	SEA333	WT
3	1	Other_defect	0	0	SEA333	WT
3	1	Any_defect	91	0.579618	SEA333	WT
3	1	Total	157	1	SEA333	WT
4	1	DeadEmbryo	14	0.0965517	SEA344	77.MY16
4	1	HealthyHermaphrodite	65	0.448276	SEA344	77.MY16
4	1	Male	50	0.344828	SEA344	77.MY16
4	1	Dpy_herm	9	0.062069	SEA344	77.MY16
4	1	DevDelay	6	0.0413793	SEA344	77.MY16
4	1	Other_defect	1	0.00689655	SEA344	77.MY16
4	1	Any_defect	80	0.551724	SEA344	77.MY16
4	1	Total	145	1	SEA344	77.MY16
5	1	DeadEmbryo	30	0.164835	SEA333	WT
5	1	HealthyHermaphrodite	63	0.346154	SEA333	WT
5	1	Male	56	0.307692	SEA333	WT
5	1	Dpy_herm	14	0.0769231	SEA333	WT
5	1	DevDelay	19	0.104396	SEA333	WT
5	1	Other_defect	0	0	SEA333	WT
5	1	Any_defect	119	0.653846	SEA333	WT
5	1	Total	182	1	SEA333	WT
6	1	DeadEmbryo	30	0.172414	SEA333	WT
6	1	HealthyHermaphrodite	69	0.396552	SEA333	WT
6	1	Male	52	0.298851	SEA333	WT
6	1	Dpy_herm	14	0.0804598	SEA333	WT
6	1	DevDelay	9	0.0517241	SEA333	WT
6	1	Other_defect	0	0	SEA333	WT
6	1	Any_defect	105	0.603448	SEA333	WT
6	1	Total	174	1	SEA333	WT
7	1	DeadEmbryo	36	0.244898	SEA344	77.MY16
7	1	HealthyHermaphrodite	55	0.37415	SEA344	77.MY16
7	1	Male	41	0.278912	SEA344	77.MY16
7	1	Dpy_herm	9	0.0612245	SEA344	77.MY16
7	1	DevDelay	6	0.0408163	SEA344	77.MY16
7	1	Other_defect	0	0	SEA344	77.MY16
7	1	Any_defect	92	0.62585	SEA344	77.MY16
7	1	Total	147	1	SEA344	77.MY16
8	1	DeadEmbryo	39	0.274648	SEA333	WT
8	1	HealthyHermaphrodite	51	0.359155	SEA333	WT
8	1	Male	37	0.260563	SEA333	WT
8	1	Dpy_herm	9	0.0633803	SEA333	WT
8	1	DevDelay	6	0.0422535	SEA333	WT
8	1	Other_defect	0	0	SEA333	WT
8	1	Any_defect	91	0.640845	SEA333	WT
8	1	Total	142	1	SEA333	WT
9	1	DeadEmbryo	44	0.266667	SEA333	WT
9	1	HealthyHermaphrodite	63	0.381818	SEA333	WT
9	1	Male	41	0.248485	SEA333	WT
9	1	Dpy_herm	6	0.0363636	SEA333	WT
9	1	DevDelay	11	0.0666667	SEA333	WT
9	1	Other_defect	0	0	SEA333	WT
9	1	Any_defect	102	0.618182	SEA333	WT
9	1	Total	165	1	SEA333	WT
10	1	DeadEmbryo	51	0.324841	SEA344	77.MY16
10	1	HealthyHermaphrodite	61	0.388535	SEA344	77.MY16
10	1	Male	25	0.159236	SEA344	77.MY16
10	1	Dpy_herm	12	0.0764331	SEA344	77.MY16
10	1	DevDelay	8	0.0509554	SEA344	77.MY16
10	1	Other_defect	0	0	SEA344	77.MY16
10	1	Any_defect	96	0.611465	SEA344	77.MY16
10	1	Total	157	1	SEA344	77.MY16
1	2	DeadEmbryo	4	0.222222	SEA344	77.MY16
1	2	HealthyHermaphrodite	7	0.388889	SEA344	77.MY16
1	2	Male	2	0.111111	SEA344	77.MY16
1	2	Dpy_herm	4	0.222222	SEA344	77.MY16
1	2	DevDelay	0	0	SEA344	77.MY16
1	2	Other_defect	1	0.0555556	SEA344	77.MY16
1	2	Any_defect	11	0.611111	SEA344	77.MY16
1	2	Total	18	1	SEA344	77.MY16
3	2	DeadEmbryo	17	0.197674	SEA333	WT
3	2	HealthyHermaphrodite	37	0.430233	SEA333	WT
3	2	Male	21	0.244186	SEA333	WT
3	2	Dpy_herm	8	0.0930233	SEA333	WT
3	2	DevDelay	3	0.0348837	SEA333	WT
3	2	Other_defect	0	0	SEA333	WT
3	2	Any_defect	49	0.569767	SEA333	WT
3	2	Total	86	1	SEA333	WT
4	2	DeadEmbryo	38	0.24359	SEA344	77.MY16
4	2	HealthyHermaphrodite	57	0.365385	SEA344	77.MY16
4	2	Male	35	0.224359	SEA344	77.MY16
4	2	Dpy_herm	18	0.115385	SEA344	77.MY16
4	2	DevDelay	8	0.0512821	SEA344	77.MY16
4	2	Other_defect	0	0	SEA344	77.MY16
4	2	Any_defect	99	0.634615	SEA344	77.MY16
4	2	Total	156	1	SEA344	77.MY16
5	2	DeadEmbryo	18	0.295082	SEA333	WT
5	2	HealthyHermaphrodite	26	0.42623	SEA333	WT
5	2	Male	9	0.147541	SEA333	WT
5	2	Dpy_herm	4	0.0655738	SEA333	WT
5	2	DevDelay	3	0.0491803	SEA333	WT
5	2	Other_defect	1	0.0163934	SEA333	WT
5	2	Any_defect	35	0.57377	SEA333	WT
5	2	Total	61	1	SEA333	WT
6	2	DeadEmbryo	20	0.183486	SEA333	WT
6	2	HealthyHermaphrodite	57	0.522936	SEA333	WT
6	2	Male	21	0.192661	SEA333	WT
6	2	Dpy_herm	7	0.0642202	SEA333	WT
6	2	DevDelay	4	0.0366972	SEA333	WT
6	2	Other_defect	0	0	SEA333	WT
6	2	Any_defect	52	0.477064	SEA333	WT
6	2	Total	109	1	SEA333	WT
7	2	DeadEmbryo	25	0.225225	SEA344	77.MY16
7	2	HealthyHermaphrodite	48	0.432432	SEA344	77.MY16
7	2	Male	29	0.261261	SEA344	77.MY16
7	2	Dpy_herm	6	0.0540541	SEA344	77.MY16
7	2	DevDelay	3	0.027027	SEA344	77.MY16
7	2	Other_defect	0	0	SEA344	77.MY16
7	2	Any_defect	63	0.567568	SEA344	77.MY16
7	2	Total	111	1	SEA344	77.MY16
8	2	DeadEmbryo	45	0.316901	SEA333	WT
8	2	HealthyHermaphrodite	48	0.338028	SEA333	WT
8	2	Male	34	0.239437	SEA333	WT
8	2	Dpy_herm	7	0.0492958	SEA333	WT
8	2	DevDelay	8	0.056338	SEA333	WT
8	2	Other_defect	0	0	SEA333	WT
8	2	Any_defect	94	0.661972	SEA333	WT
8	2	Total	142	1	SEA333	WT
9	2	DeadEmbryo	16	0.235294	SEA333	WT
9	2	HealthyHermaphrodite	27	0.397059	SEA333	WT
9	2	Male	16	0.235294	SEA333	WT
9	2	Dpy_herm	3	0.0441176	SEA333	WT
9	2	DevDelay	6	0.0882353	SEA333	WT
9	2	Other_defect	0	0	SEA333	WT
9	2	Any_defect	41	0.602941	SEA333	WT
9	2	Total	68	1	SEA333	WT
10	2	DeadEmbryo	20	0.37037	SEA344	77.MY16
10	2	HealthyHermaphrodite	12	0.222222	SEA344	77.MY16
10	2	Male	12	0.222222	SEA344	77.MY16
10	2	Dpy_herm	8	0.148148	SEA344	77.MY16
10	2	DevDelay	2	0.037037	SEA344	77.MY16
10	2	Other_defect	0	0	SEA344	77.MY16
10	2	Any_defect	42	0.777778	SEA344	77.MY16
10	2	Total	54	1	SEA344	77.MY16
1	All	DeadEmbryo	69	0.2749	SEA344	77.MY16
1	All	HealthyHermaphrodite	83	0.330677	SEA344	77.MY16
1	All	Male	59	0.23506	SEA344	77.MY16
1	All	Dpy_herm	28	0.111554	SEA344	77.MY16
1	All	DevDelay	10	0.0398406	SEA344	77.MY16
1	All	Other_defect	2	0.00796813	SEA344	77.MY16
1	All	Any_defect	168	0.669323	SEA344	77.MY16
1	All	Total	251	1	SEA344	77.MY16
3	All	DeadEmbryo	48	0.189723	SEA333	WT
3	All	HealthyHermaphrodite	105	0.41502	SEA333	WT
3	All	Male	78	0.3083	SEA333	WT
3	All	Dpy_herm	13	0.0513834	SEA333	WT
3	All	DevDelay	9	0.0355731	SEA333	WT
3	All	Other_defect	0	0	SEA333	WT
3	All	Any_defect	148	0.58498	SEA333	WT
3	All	Total	253	1	SEA333	WT
4	All	DeadEmbryo	58	0.179567	SEA344	77.MY16
4	All	HealthyHermaphrodite	130	0.402477	SEA344	77.MY16
4	All	Male	92	0.28483	SEA344	77.MY16
4	All	Dpy_herm	28	0.0866873	SEA344	77.MY16
4	All	DevDelay	14	0.0433437	SEA344	77.MY16
4	All	Other_defect	1	0.00309597	SEA344	77.MY16
4	All	Any_defect	193	0.597523	SEA344	77.MY16
4	All	Total	323	1	SEA344	77.MY16
5	All	DeadEmbryo	53	0.201521	SEA333	WT
5	All	HealthyHermaphrodite	96	0.365019	SEA333	WT
5	All	Male	70	0.26616	SEA333	WT
5	All	Dpy_herm	21	0.0798479	SEA333	WT
5	All	DevDelay	22	0.0836502	SEA333	WT
5	All	Other_defect	1	0.00380228	SEA333	WT
5	All	Any_defect	167	0.634981	SEA333	WT
5	All	Total	263	1	SEA333	WT
6	All	DeadEmbryo	53	0.177852	SEA333	WT
6	All	HealthyHermaphrodite	134	0.449664	SEA333	WT
6	All	Male	75	0.251678	SEA333	WT
6	All	Dpy_herm	23	0.0771812	SEA333	WT
6	All	DevDelay	13	0.0436242	SEA333	WT
6	All	Other_defect	0	0	SEA333	WT
6	All	Any_defect	164	0.550336	SEA333	WT
6	All	Total	298	1	SEA333	WT
7	All	DeadEmbryo	64	0.237918	SEA344	77.MY16
7	All	HealthyHermaphrodite	106	0.394052	SEA344	77.MY16
7	All	Male	75	0.27881	SEA344	77.MY16
7	All	Dpy_herm	15	0.0557621	SEA344	77.MY16
7	All	DevDelay	9	0.0334572	SEA344	77.MY16
7	All	Other_defect	0	0	SEA344	77.MY16
7	All	Any_defect	163	0.605948	SEA344	77.MY16
7	All	Total	269	1	SEA344	77.MY16
8	All	DeadEmbryo	91	0.30033	SEA333	WT
8	All	HealthyHermaphrodite	106	0.349835	SEA333	WT
8	All	Male	75	0.247525	SEA333	WT
8	All	Dpy_herm	16	0.0528053	SEA333	WT
8	All	DevDelay	14	0.0462046	SEA333	WT
8	All	Other_defect	1	0.00330033	SEA333	WT
8	All	Any_defect	197	0.650165	SEA333	WT
8	All	Total	303	1	SEA333	WT
9	All	DeadEmbryo	71	0.278431	SEA333	WT
9	All	HealthyHermaphrodite	96	0.376471	SEA333	WT
9	All	Male	58	0.227451	SEA333	WT
9	All	Dpy_herm	13	0.0509804	SEA333	WT
9	All	DevDelay	17	0.0666667	SEA333	WT
9	All	Other_defect	0	0	SEA333	WT
9	All	Any_defect	159	0.623529	SEA333	WT
9	All	Total	255	1	SEA333	WT
10	All	DeadEmbryo	82	0.351931	SEA344	77.MY16
10	All	HealthyHermaphrodite	79	0.339056	SEA344	77.MY16
10	All	Male	38	0.16309	SEA344	77.MY16
10	All	Dpy_herm	24	0.103004	SEA344	77.MY16
10	All	DevDelay	10	0.0429185	SEA344	77.MY16
10	All	Other_defect	0	0	SEA344	77.MY16
10	All	Any_defect	154	0.660944	SEA344	77.MY16
10	All	Total	233	1	SEA344	77.MY16
