# Supplementary material for: Phenotypic tolerance for rDNA copy number variation within the natural range of C. elegans
Source: PLoS Genet. 2025 Jul 2;21(7):e1011759. doi: 10.1371/journal.pgen.1011759 (PMC12221044; doi:10.1371/journal.pgen.1011759)
Supplement: S18 File — (TXT) [file pgen.1011759.s034.txt]

WBGene00000001	2020	1387	1569	2600	1340	1465	1036	1344	2632	1693	1863	2104	1085	737	1513
WBGene00000002	117	160	104	131	106	129	132	139	199	145	105	153	105	112	138
WBGene00000003	73	74	46	91	56	64	48	56	134	87	73	75	59	41	49
WBGene00000004	290	193	214	369	225	243	217	217	310	263	214	245	208	183	217
WBGene00000005	199	207	177	224	142	225	127	140	264	225	190	191	208	99	178
WBGene00000006	62	75	65	88	65	83	51	47	110	89	71	65	91	42	63
WBGene00000007	152	192	172	173	131	160	170	162	192	190	161	172	189	125	169
WBGene00000008	14	3	6	11	8	2	10	4	8	10	4	6	8	1	9
WBGene00000009	6	4	5	4	1	2	6	5	4	4	5	3	5	9	1
WBGene00000010	748	584	525	899	563	592	394	517	788	639	674	709	377	304	580
WBGene00000012	16	38	45	21	18	28	28	22	28	45	31	27	39	24	22
WBGene00000013	20	30	48	48	46	43	46	41	46	47	44	39	49	20	45
WBGene00000014	0	0	1	1	0	1	3	1	1	2	1	0	0	0	0
WBGene00000015	15	20	10	18	4	8	7	9	11	35	17	17	7	8	10
WBGene00000016	335	380	465	408	308	350	336	329	442	606	374	528	452	331	349
WBGene00000017	60	90	50	124	63	86	46	38	114	153	92	87	120	25	29
WBGene00000018	789	526	606	862	442	581	501	511	993	552	644	795	455	391	579
WBGene00000019	10	5	3	12	5	5	5	4	12	6	7	14	12	5	2
WBGene00000020	117	125	122	150	86	138	94	107	150	120	142	125	92	83	158
WBGene00000021	1	0	0	0	0	1	0	1	1	0	2	4	5	0	2
WBGene00000022	310	358	352	459	392	430	483	428	345	436	415	440	344	494	437
WBGene00000023	2	2	1	4	0	2	3	2	11	5	6	0	4	1	1
WBGene00000024	1	0	0	0	0	0	2	0	1	0	0	0	0	0	0
WBGene00000025	2	2	2	2	1	0	0	0	1	1	0	1	0	2	0
WBGene00000026	3	2	2	3	5	2	3	1	6	5	5	3	4	0	1
WBGene00000027	1	1	1	0	0	1	0	0	0	2	1	0	2	1	0
WBGene00000028	0	0	0	0	0	0	0	0	0	0	0	0	0	0	0
WBGene00000029	0	0	0	0	0	0	0	0	0	0	0	0	0	0	0
WBGene00000030	0	0	0	0	0	0	3	0	0	0	0	0	0	0	0
WBGene00000031	0	0	0	0	3	2	2	1	6	0	1	4	0	1	0
WBGene00000032	1	0	1	0	2	1	2	0	0	0	3	2	1	0	2
WBGene00000033	1	0	6	3	1	1	3	7	8	4	6	2	2	1	1
WBGene00000034	3	1	13	2	4	9	6	5	6	8	6	2	4	5	3
WBGene00000035	162	181	156	157	89	159	95	116	182	154	145	149	185	87	127
WBGene00000036	34	22	22	50	20	24	14	20	26	22	22	25	27	7	28
WBGene00000037	14	9	4	17	8	12	12	12	31	16	15	15	11	3	5
WBGene00000038	0	4	2	3	1	3	2	3	3	6	0	7	5	1	4
WBGene00000039	101	90	92	109	83	96	102	112	228	117	93	113	86	62	127
WBGene00000040	2989	3568	3511	3811	3175	3531	2528	3592	2838	3831	3223	3429	2790	2203	3797
WBGene00000041	7460	6677	6591	9583	6012	7378	4394	6034	7926	7917	6849	7197	4634	3235	5547
WBGene00000042	3	5	1	2	0	5	4	5	9	5	3	2	6	3	4
WBGene00000043	5	14	4	13	5	4	8	4	9	16	9	15	5	4	3
WBGene00000044	6	4	3	11	4	11	3	5	10	7	3	4	8	2	5
WBGene00000045	3	3	1	5	3	0	3	0	4	0	4	1	6	1	2
WBGene00000046	11	5	6	12	5	6	12	3	19	11	11	7	14	7	11
WBGene00000047	20	16	12	24	11	17	11	13	33	14	13	13	17	7	13
WBGene00000048	5	5	6	6	6	7	3	2	7	5	4	6	4	2	3
WBGene00000049	2	7	2	10	4	7	0	2	2	10	4	7	5	1	5
WBGene00000050	31	30	22	26	12	17	14	25	30	24	20	30	30	10	14
WBGene00000051	22	26	16	33	6	22	12	24	40	24	23	20	15	18	5
WBGene00000053	3	1	2	5	1	2	3	1	9	3	2	5	0	2	2
WBGene00000054	58	60	74	52	36	50	39	51	58	64	36	34	54	44	56
WBGene00000055	251	172	248	186	151	207	149	118	264	235	179	228	267	124	161
WBGene00000056	33	23	20	26	21	23	20	17	18	22	24	22	26	20	28
WBGene00000057	163	186	186	185	141	171	153	128	180	198	173	184	202	146	139
WBGene00000058	5	10	6	12	11	8	3	9	15	8	4	8	6	2	5
WBGene00000059	69	26	51	36	53	38	59	36	79	64	34	73	63	60	45
WBGene00000060	3	1	1	1	1	2	1	1	6	1	2	1	3	3	3
WBGene00000061	3	5	3	2	0	1	3	1	5	3	3	2	3	7	2
WBGene00000062	3	9	8	7	5	4	1	3	3	7	2	3	0	1	5
WBGene00000063	23475	42566	40879	31559	38613	33994	29746	30283	27497	42630	34335	35721	33620	29481	37411
WBGene00000064	40636	40422	49296	47690	40829	43767	41808	40537	43869	48291	43510	48813	32727	33651	41137
WBGene00000065	3936	4534	4672	5195	4206	4997	2689	3171	4395	5665	5018	4661	3789	2681	4175
WBGene00000066	71174	109456	105591	77261	94597	102422	95307	91188	64778	115881	87546	93935	109366	83250	97346
WBGene00000067	15866	25548	22439	17068	23883	24958	26986	29046	15833	28787	22544	23243	20129	24363	25033
WBGene00000068	84	93	91	127	62	94	53	80	129	50	102	90	81	69	108
WBGene00000069	17	5	5	16	8	11	7	8	12	6	6	4	9	5	9
WBGene00000070	166	201	201	220	135	207	152	161	244	191	209	228	215	123	230
WBGene00000071	201	132	181	216	105	183	104	85	380	166	209	218	165	74	163
WBGene00000072	145	189	195	218	115	224	130	116	234	219	164	236	201	95	217
WBGene00000073	634	636	666	807	331	634	378	469	893	653	595	694	681	229	380
WBGene00000074	363	210	317	476	225	281	237	280	458	330	418	435	236	144	329
WBGene00000075	441	244	326	443	256	285	222	245	492	332	322	434	255	197	296
WBGene00000079	1201	778	944	1553	795	862	775	771	1542	938	1113	1021	590	477	835
WBGene00000080	2703	2017	2090	3230	1849	2093	1623	2005	3305	2357	2292	2871	1503	1207	1984
WBGene00000081	1009	1530	1427	1379	1195	1545	1158	1210	1250	1701	1258	1241	1236	823	1113
WBGene00000082	11	4	11	6	1	6	3	1	11	4	7	5	8	6	4
WBGene00000083	585	574	474	974	463	709	380	367	713	520	573	570	527	264	406
WBGene00000084	372	432	368	468	169	449	165	229	526	361	340	379	439	136	299
WBGene00000085	32	14	25	30	14	31	16	14	32	24	28	25	33	13	15
WBGene00000086	116	111	115	170	92	160	121	123	171	137	99	136	128	101	135
WBGene00000088	407	435	544	390	391	483	435	329	435	482	446	548	479	346	435
WBGene00000089	167	235	169	238	154	195	168	207	234	289	244	262	224	143	212
WBGene00000090	2828	1704	2495	3105	1694	1943	1494	1780	2991	2130	2287	2550	1369	1112	1744
WBGene00000092	611	623	538	924	446	701	393	465	794	745	713	627	673	353	515
WBGene00000093	1603	1351	1469	1690	1050	1365	992	1074	1544	1503	1332	1480	1240	709	1249
WBGene00000094	1467	960	1569	1691	928	1054	886	801	1724	1231	1327	1648	982	544	1076
WBGene00000095	576	461	415	617	404	487	370	446	650	496	519	542	419	263	465
WBGene00000096	19	13	17	73	34	9	12	17	43	9	21	14	16	21	4
WBGene00000097	2594	2693	2442	2981	1851	2941	1534	2033	3798	2966	3437	3599	2610	1418	2769
WBGene00000098	7227	4648	5333	7919	4539	5164	3795	5098	6838	6108	5600	6313	3866	2964	5128
WBGene00000099	2811	1991	2266	3237	1993	2041	1779	1988	2896	2436	2444	2842	1522	1067	2064
WBGene00000100	1614	1391	1675	2186	1417	1777	1350	1263	2886	1780	1933	2228	1584	1038	1786
WBGene00000101	6918	4009	4382	7616	3496	4386	2825	3816	7550	4641	5438	6572	3161	2074	4100
WBGene00000102	5680	3674	4080	6797	3364	4484	2706	3475	6991	4147	4688	5542	2887	1910	3855
WBGene00000103	242	264	195	348	234	303	193	203	359	283	250	434	181	148	293
WBGene00000105	530	450	423	866	429	533	352	455	794	529	545	640	404	365	535
WBGene00000106	840	648	665	1193	708	681	652	827	1185	908	830	1051	617	532	777
WBGene00000107	6021	6117	6620	7247	5125	6428	4598	5610	5543	6931	5706	5841	4060	3293	4975
WBGene00000108	2	4	1	4	2	4	2	2	2	2	1	1	0	1	1
WBGene00000109	1490	1214	1202	1799	974	1382	954	1037	1524	1311	1332	1325	969	656	1089
WBGene00000110	3591	3793	2876	4391	3220	3911	2909	3533	3174	4085	3518	3325	3227	2509	3206
WBGene00000111	66	86	92	103	63	100	58	82	73	111	89	92	94	69	97
WBGene00000112	1917	1844	1403	2217	1655	2003	1481	1647	1483	1991	1484	1372	1151	1253	1361
WBGene00000113	307	274	361	420	295	330	343	274	336	403	328	355	269	196	326
WBGene00000114	25329	33471	30699	33284	35537	34470	28391	31050	24996	41041	36539	33548	30609	24187	33442
WBGene00000115	5550	5525	4663	7987	5856	6587	4248	4912	5293	6788	5295	4796	4219	3010	4042
WBGene00000116	857	895	757	1194	618	1017	730	685	1001	903	725	797	845	551	606
WBGene00000117	1064	793	996	1201	735	1013	742	839	1022	946	919	992	811	580	778
WBGene00000118	2200	2476	3027	2359	2028	2367	1844	1867	2086	3052	2418	2352	3093	1302	2311
WBGene00000120	570	497	546	725	496	462	406	485	802	653	546	646	369	243	441
WBGene00000121	5619	4555	6468	6813	4517	4482	4066	4757	6879	5271	5884	6260	3900	2345	5435
WBGene00000122	3298	2151	2906	3269	2485	2548	1853	2172	3413	3067	3062	3343	2588	1367	2205
WBGene00000123	2620	1902	1853	3176	1772	2102	1612	1995	2723	1984	2373	2221	1183	1081	1926
WBGene00000133	4	15	3	16	8	5	4	2	13	4	4	0	8	1	5
WBGene00000134	1	0	0	4	0	1	0	4	2	1	3	2	0	2	0
WBGene00000135	20	19	16	26	16	27	24	15	25	15	16	27	19	11	14
WBGene00000136	940	1028	1508	1094	864	1141	670	823	968	1266	973	1041	1052	486	990
WBGene00000137	412	291	293	594	241	314	259	291	589	377	406	520	283	186	305
WBGene00000138	192	241	212	222	154	238	145	187	178	213	198	199	212	131	189
WBGene00000139	192	244	207	259	126	265	116	164	256	200	187	222	242	100	148
WBGene00000140	1338	1131	1242	1726	879	1360	953	1187	1635	1226	1341	1391	953	858	1240
WBGene00000142	4332	3624	3209	4325	2378	3357	2188	2380	4400	3868	3630	4090	3779	1354	3014
WBGene00000143	2560	1537	1894	2903	1313	1743	1026	1093	3254	1744	2098	2215	1416	615	1370
WBGene00000144	945	634	758	1021	548	705	475	498	1104	767	843	932	619	292	690
WBGene00000145	570	459	431	529	271	478	234	269	686	522	510	556	619	200	407
WBGene00000146	3674	2645	3056	4281	2589	2930	2510	2737	4546	3377	3427	4481	2139	1617	2858
WBGene00000147	1628	1085	1103	1724	953	1185	937	980	1584	1379	1177	1453	1120	533	1018
WBGene00000148	1480	1006	831	1808	600	1108	422	625	1925	913	963	988	989	289	654
WBGene00000149	2565	2725	3105	3632	2596	3120	2977	2743	3512	3529	3238	3470	2941	2623	3270
WBGene00000150	715	928	727	762	634	859	722	900	852	962	812	872	736	696	826
WBGene00000151	1830	996	1341	2211	644	1248	507	614	3210	1182	1289	1416	1106	313	738
WBGene00000155	6152	4743	4920	6228	3819	4947	3650	4242	5711	5824	4618	5716	4559	3063	4328
WBGene00000156	2578	1494	1850	3053	1445	1718	1226	1425	3278	1788	1990	2668	1154	914	1556
WBGene00000157	621	741	755	714	599	678	558	727	793	1007	741	777	718	420	755
WBGene00000158	2859	1788	2088	3162	1776	2106	1697	1853	2879	2250	2455	2505	1489	1249	1857
WBGene00000159	5047	4033	3974	5436	2980	4026	2561	2935	5153	4376	4398	4892	3629	1609	3830
WBGene00000160	1774	1344	1134	2028	1042	1242	962	1414	1605	1404	1318	1479	859	738	1140
WBGene00000161	596	451	394	701	362	425	331	422	640	519	557	600	332	233	425
WBGene00000162	2316	1417	1996	2680	1303	1788	1297	1435	2888	1684	2134	2306	1350	928	1541
WBGene00000163	3040	1832	2427	3499	1467	2278	1137	1492	4219	2127	2509	2772	1932	879	1684
WBGene00000164	432	375	318	623	252	384	224	233	768	485	357	415	406	113	270
WBGene00000165	3636	4472	4943	3491	3813	3295	3968	3529	3083	5872	4106	3946	4383	3032	4502
WBGene00000166	7	7	13	9	7	5	6	7	14	8	8	10	10	9	4
WBGene00000168	1236	738	744	1283	743	936	523	739	1383	963	979	1121	536	430	903
WBGene00000169	1530	2116	2370	1584	1610	2204	1546	1672	1695	2049	1511	1907	1741	1146	1748
WBGene00000170	839	1142	1284	1335	1224	1243	1594	1504	2287	1702	1247	1595	1189	1252	1308
WBGene00000171	28	42	38	42	20	35	32	35	19	45	29	29	50	21	27
WBGene00000172	709	1137	839	899	793	1178	798	1018	916	1376	949	1008	870	666	1063
WBGene00000173	2	2	2	0	0	1	1	1	4	0	0	3	1	0	1
WBGene00000174	33	42	36	29	31	38	28	32	35	59	21	40	39	18	20
WBGene00000175	3737	3940	3388	5213	3847	4382	3051	3292	3517	4985	3970	3869	4288	2670	3482
WBGene00000176	1303	1202	1081	1718	1078	1351	1159	1166	1235	1277	1045	1071	984	681	876
WBGene00000177	264	328	287	249	130	273	155	187	285	312	200	205	383	186	207
WBGene00000178	1926	2431	2112	2226	1605	2276	1605	1876	2116	2385	1738	1950	2077	1161	1743
WBGene00000179	1876	2720	2288	2070	2034	2529	2536	2881	1794	2927	1874	2155	2223	1757	2333
WBGene00000180	510	463	542	525	405	545	397	414	517	535	463	487	464	318	552
WBGene00000181	5586	6581	5739	6093	5553	6768	5118	6137	5087	7098	5037	5325	5457	4140	5172
WBGene00000182	8667	7755	7657	11274	7370	8484	6313	7297	10771	10493	8555	9856	7772	5302	7762
WBGene00000183	10445	8301	9309	12093	8015	9901	8613	9046	11762	11325	9394	10790	8600	7130	9317
WBGene00000184	520	326	362	507	330	442	335	378	509	449	512	381	361	269	373
WBGene00000185	1	0	1	0	0	0	0	1	2	1	0	0	0	0	0
WBGene00000186	1466	975	1302	1792	942	1141	986	1043	2010	1194	1475	1694	797	722	1245
WBGene00000187	1954	1826	1504	2043	1099	1685	830	1011	2063	1999	1638	1782	1693	474	1231
WBGene00000188	30	29	12	38	22	24	19	12	44	24	23	29	14	15	11
WBGene00000189	723	656	809	696	415	621	386	397	772	733	626	753	686	275	596
WBGene00000190	96	103	160	61	66	119	263	245	96	193	150	218	137	247	222
WBGene00000191	74	82	80	71	35	82	50	40	114	92	101	103	88	64	59
WBGene00000192	5804	4889	4228	6908	4441	5068	3578	4204	6406	5852	5567	6257	3761	2460	4897
WBGene00000193	1	4	3	5	4	6	5	2	9	5	3	3	9	5	3
WBGene00000195	385	351	272	431	313	349	284	399	394	463	380	433	246	247	399
WBGene00000196	601	369	430	652	279	468	198	227	931	395	569	494	330	154	328
WBGene00000197	1750	1088	1166	1896	1073	1429	952	1197	1816	1415	1547	1649	835	627	1144
WBGene00000198	4862	4980	4805	5582	4991	5438	4447	5169	4853	5875	5016	5264	4593	3811	5195
WBGene00000199	2059	1524	1372	2133	1435	1691	1567	1936	1730	1940	1696	1792	1114	1336	1644
WBGene00000200	3756	2849	3086	4325	2746	3445	2888	3290	4258	3717	3537	4063	2496	2152	3146
WBGene00000201	4001	3323	3683	4398	3118	3656	3586	3979	3696	4325	3490	4092	2780	2975	3454
WBGene00000202	807	635	728	1207	678	671	615	824	824	769	711	848	498	376	632
WBGene00000203	2149	1865	1940	2455	1745	1962	1716	2069	2129	2514	2095	2248	1449	1333	1938
WBGene00000204	2032	1889	1386	2393	1624	1889	1278	1973	2168	2248	1919	2091	1320	1078	1742
WBGene00000205	1821	1712	1733	1932	1370	1627	1563	1732	1886	2136	1670	1874	1340	1021	1525
WBGene00000206	8407	6442	8121	10750	6373	7080	5466	6134	10545	8542	7055	8057	6247	4234	6202
WBGene00000207	9000	13156	13428	10053	11705	11927	11930	13243	8042	14429	10310	11068	10927	9434	11391
WBGene00000208	881	623	821	1034	607	706	604	738	955	746	774	895	599	494	639
WBGene00000209	11178	10723	13686	13210	10333	11352	8828	10162	11979	13213	10852	12055	9840	6482	9886
WBGene00000210	8242	12221	12680	9064	10125	10445	9650	10733	7900	12687	9495	10512	10415	7713	10538
WBGene00000211	453	345	292	490	208	362	210	231	544	349	336	399	395	179	216
WBGene00000212	172	196	195	190	145	233	138	139	160	184	145	199	146	138	206
WBGene00000213	84	50	90	33	37	32	74	100	15	67	41	36	36	40	97
WBGene00000214	39973	62672	70793	50634	61100	65363	74866	74789	45545	76763	57780	66403	59249	73467	68904
WBGene00000215	30150	43421	41777	37255	41813	45210	47055	46393	33851	50864	37615	45209	42730	43490	42581
WBGene00000216	33995	49048	56408	32602	40693	44564	52994	53975	33449	56281	44958	52500	42894	48137	54143
WBGene00000217	25547	31451	31904	27752	27580	31748	33901	37795	21540	38449	27514	30613	30719	29513	34475
WBGene00000218	19107	30169	31651	18339	25222	25589	32671	33893	18483	32593	22919	28703	23690	27272	30548
WBGene00000219	43016	66859	59739	39970	49517	54033	70239	68833	48523	70179	51457	66940	50590	58756	63526
WBGene00000220	15	14	16	29	26	23	35	36	136	37	31	31	13	42	41
WBGene00000221	4475	4908	4766	5230	4657	5356	4245	3681	5525	5662	5202	5619	5864	3896	4697
WBGene00000222	293	205	132	387	189	219	155	192	386	221	247	262	174	111	183
WBGene00000223	6027	4291	5280	7012	4017	5255	4074	4305	6360	5252	5593	6236	4205	3127	4472
WBGene00000224	447	699	544	682	503	704	453	602	713	686	528	618	650	384	601
WBGene00000225	301	243	261	307	218	298	270	288	322	313	303	311	232	211	245
WBGene00000226	3221	1640	1883	3844	1114	1933	859	1120	3846	1504	2127	1974	1206	698	1309
WBGene00000227	1239	683	929	1454	699	813	569	679	1369	789	1121	1181	540	399	780
WBGene00000228	2555	3291	2748	2790	2346	3178	2248	2620	2401	3610	3125	2870	2910	2324	2965
WBGene00000229	42378	42813	46134	49541	44923	47072	37627	45344	40208	50021	43377	47693	35119	33000	41986
WBGene00000230	18747	21244	23479	23298	19803	20841	19125	21682	19089	25219	19695	21210	18485	16452	19328
WBGene00000231	4117	2714	2893	5012	2634	3332	2456	2408	5250	3227	3902	4194	2373	1921	3158
WBGene00000232	54	71	55	77	39	65	46	41	139	49	39	57	75	42	39
WBGene00000233	150	152	134	232	110	175	72	91	179	147	159	131	132	62	73
WBGene00000235	6355	6066	5491	7573	4555	5742	4401	5524	6625	6563	6317	5624	4499	2749	5242
WBGene00000236	2383	1858	2183	2595	1470	1982	1203	1330	2934	2128	2344	2586	2116	936	1970
WBGene00000237	172	172	176	245	161	195	171	164	220	186	206	186	176	170	177
WBGene00000238	123	126	94	164	78	137	113	107	129	109	107	116	120	94	133
WBGene00000239	450	629	588	562	479	659	400	480	501	685	581	525	570	351	541
WBGene00000240	2367	2389	2430	3402	2117	2814	1931	1874	2328	2531	2045	1983	1945	1229	1593
WBGene00000241	5	1	2	2	6	1	8	4	14	3	5	1	0	1	4
WBGene00000242	11	12	14	10	5	5	12	9	34	11	6	15	12	12	9
WBGene00000244	24	27	10	25	13	19	13	17	27	19	16	27	33	21	18
WBGene00000245	1190	1227	1122	1532	1001	1550	875	921	1283	1420	1161	1090	1447	756	896
WBGene00000246	141	109	110	137	78	110	81	88	140	137	90	120	94	60	79
WBGene00000247	1855	1615	1299	2051	1105	1788	1133	1272	2360	1725	1754	1923	1547	877	1471
WBGene00000248	1180	878	1196	1379	872	908	895	1009	1195	1170	1074	1320	840	577	1056
WBGene00000249	2836	2665	2619	3711	2331	2448	1895	2224	3471	3308	2891	3316	2182	1294	2570
WBGene00000250	2090	1465	2137	2285	1475	1475	1352	1760	2179	1935	1706	2268	1090	969	1623
WBGene00000251	9	2	6	7	4	4	4	3	3	2	6	4	5	3	8
WBGene00000252	0	0	1	2	0	1	1	0	0	3	1	6	5	2	6
WBGene00000253	181	154	97	304	126	214	126	121	309	171	211	191	172	115	145
WBGene00000254	3203	2092	2327	3802	2141	2427	1756	2145	3669	2638	2802	3159	1846	1284	2138
WBGene00000255	68	66	77	64	50	60	67	56	70	99	71	85	109	52	74
WBGene00000256	57	109	78	142	132	107	121	81	104	101	69	75	72	62	77
WBGene00000257	1773	1290	1511	2278	1215	1328	1084	1186	2147	1390	1578	1759	970	688	1192
WBGene00000259	1193	794	1016	1507	586	869	511	526	1607	797	923	1039	714	306	695
WBGene00000262	293	333	220	442	200	262	159	204	612	315	333	326	291	110	194
WBGene00000263	12911	15244	17862	14841	15643	14889	14111	14201	13984	18600	14920	15983	13777	12003	15390
WBGene00000264	1399	837	1014	1542	776	938	782	907	1308	879	1036	1305	670	449	886
WBGene00000265	1549	1019	1425	1765	979	1131	994	1154	1717	1243	1318	1605	773	694	1091
WBGene00000266	195	216	268	219	153	280	200	207	342	308	267	290	253	126	230
WBGene00000267	19	23	24	36	12	21	8	8	35	14	24	20	31	13	17
WBGene00000268	1979	1345	1351	2279	1088	1567	1260	1403	2313	1517	1583	1803	1029	1034	1407
WBGene00000269	229	216	175	280	203	239	251	293	247	271	233	247	182	185	212
WBGene00000270	1060	814	745	1057	435	753	433	423	1013	834	762	888	784	294	629
WBGene00000271	2137	1325	1455	2206	1229	1359	1025	1226	2245	1526	1871	1934	964	773	1404
WBGene00000272	1	2	1	2	1	2	6	2	14	3	3	4	3	2	6
WBGene00000273	5617	5312	6040	8859	5202	6106	5124	5681	7071	6895	6439	6284	4793	3840	6047
WBGene00000274	1092	566	718	974	534	641	459	555	956	635	817	798	438	317	574
WBGene00000275	3331	2116	2970	3955	2243	2219	1902	2216	3413	2694	2765	2916	1762	1218	2202
WBGene00000276	2681	1944	2289	3288	1855	2073	1667	1843	2786	2181	2208	2583	1523	1178	1815
WBGene00000277	2116	2815	2890	2968	2379	3048	2576	2776	2643	3491	2753	3337	3067	2377	3066
WBGene00000279	76	49	33	68	43	49	32	43	62	40	27	43	47	53	38
WBGene00000280	27	27	11	42	13	17	15	18	60	28	32	25	22	12	26
WBGene00000281	1197	1717	1876	1391	1491	1592	1764	1824	1303	2131	1571	1684	1691	1461	1836
WBGene00000282	1488	1413	1168	2213	992	1694	908	1078	1464	2142	2013	1384	3230	712	1062
WBGene00000283	555	720	691	681	477	673	508	557	547	882	680	614	797	353	533
WBGene00000284	29	26	22	29	27	16	15	21	21	30	18	24	16	15	12
WBGene00000285	187	282	159	275	161	234	147	156	385	242	185	245	354	174	199
WBGene00000286	374	407	335	406	205	368	201	195	499	390	328	361	414	195	281
WBGene00000287	35	37	36	39	15	32	16	26	63	43	33	30	40	15	24
WBGene00000288	83	72	61	98	44	80	48	29	111	76	71	51	79	28	51
WBGene00000289	1460	1003	991	1709	985	1107	832	1111	1821	1332	1298	1588	892	718	1159
WBGene00000292	3241	2707	3298	4474	2509	3087	2276	2573	3941	3375	3584	3511	2734	1537	2545
WBGene00000293	4613	3737	3737	5120	3139	3833	2984	3719	4732	4524	4075	4482	3125	2200	3605
WBGene00000294	2106	2199	2260	2249	1894	2144	2060	2486	1938	2891	2154	2390	1894	1824	2302
WBGene00000295	15	15	8	19	14	16	14	17	19	28	8	11	7	14	11
WBGene00000296	11	7	8	14	6	7	5	9	7	9	3	11	6	1	7
WBGene00000298	3433	4434	3478	3651	2589	4057	2175	2513	4460	4576	3140	3513	4432	1465	2368
WBGene00000301	2856	2517	2618	5344	3420	2660	2914	3183	5152	4676	3637	4479	2640	1715	3176
WBGene00000302	39	41	47	59	38	62	42	33	81	55	47	70	48	35	53
WBGene00000308	0	0	0	0	0	0	0	0	0	0	0	0	0	0	0
WBGene00000310	0	0	0	0	0	0	0	0	0	0	0	0	0	0	0
WBGene00000311	0	0	0	0	0	0	0	0	0	0	0	0	0	0	0
WBGene00000366	3813	2112	2656	4493	2118	2719	1835	2124	4897	2769	3462	3877	1686	1432	2343
WBGene00000367	150	131	156	180	58	127	83	94	228	115	149	159	135	142	141
WBGene00000368	212	281	236	236	187	253	209	194	262	304	278	259	231	187	183
WBGene00000369	6667	5187	5399	7361	5156	5757	5437	5742	6865	6553	5915	6664	3937	4305	5142
WBGene00000370	1301	1214	1700	1345	1068	1455	1152	1168	1454	2030	1621	1737	1335	821	1395
WBGene00000371	17033	21183	23903	20512	19668	20112	19012	19614	17616	24413	19681	21652	17442	13068	19484
WBGene00000372	9	13	15	20	8	14	14	5	32	19	15	19	15	16	17
WBGene00000373	288	220	256	376	174	210	247	242	389	299	254	319	209	152	222
WBGene00000374	157	178	110	226	65	166	125	128	217	163	174	148	198	66	91
WBGene00000375	1558	1240	1801	2053	1172	1429	1224	1023	2260	1655	1560	1948	1412	663	1348
WBGene00000376	5352	3280	4273	5672	3595	4304	2972	3487	6844	4494	5480	6578	3060	2079	4086
WBGene00000377	9199	6888	7337	10515	6750	7396	6392	7616	8871	9007	8415	8720	4998	4161	6763
WBGene00000378	6400	4677	4898	7375	4399	5455	4078	5170	6595	5950	6076	6164	3149	2884	4846
WBGene00000379	12980	9597	10716	15848	8750	11293	8230	10116	12439	11638	11396	11467	6866	5245	9177
WBGene00000380	11252	9291	9555	14098	9025	10112	7891	10005	11809	12529	11068	11777	6899	6159	9238
WBGene00000381	5263	4207	4293	5819	3578	4469	3228	4646	4978	5111	4600	4827	3058	2533	4093
WBGene00000382	3348	2144	2554	3610	1963	2333	1847	2066	3632	2501	2794	3319	1991	1439	2423
WBGene00000383	4130	2726	3280	5046	2511	3068	2575	2868	4950	3336	3778	4341	2652	2169	3205
WBGene00000386	5218	3184	3537	5486	3422	3641	2904	3398	5029	3919	3758	4805	2505	2199	3353
WBGene00000387	1356	786	1033	1844	958	946	900	953	1854	1355	1283	1622	904	681	1016
WBGene00000388	1060	727	1062	1336	597	745	524	824	953	817	912	1044	670	457	820
WBGene00000389	1	1	1	4	1	7	4	0	11	2	0	0	1	0	1
WBGene00000390	5418	3847	4128	5835	3368	4483	3185	3484	6706	4749	4804	5886	3305	2317	4015
WBGene00000391	77	72	142	112	86	119	106	74	127	124	168	136	117	66	135
WBGene00000392	2549	2530	2019	2905	1907	2462	1853	2256	2580	2778	2200	2693	2227	1521	2175
WBGene00000393	633	651	638	753	460	671	526	572	784	781	664	686	622	398	612
WBGene00000395	160	79	110	273	76	123	79	94	299	94	132	170	80	65	107
WBGene00000396	2775	1540	1721	2966	1423	1772	1246	1642	3158	1685	2210	2352	1138	874	1714
WBGene00000397	15	9	9	19	12	13	4	14	38	13	12	26	8	8	11
WBGene00000399	2	0	2	0	1	2	5	2	6	2	2	0	3	4	3
WBGene00000401	14	16	10	25	13	18	13	6	32	18	15	16	20	16	17
WBGene00000402	6	3	2	15	5	4	2	12	7	3	3	6	7	6	6
WBGene00000403	510	453	462	795	381	498	377	357	793	540	478	618	448	331	496
WBGene00000405	6840	4831	4623	8587	4852	4943	4119	5415	7959	6314	5377	6329	3917	2850	4612
WBGene00000406	599	612	470	670	474	527	383	496	739	757	593	694	578	281	527
WBGene00000407	2423	1911	2435	2653	1861	2226	2023	2070	2728	2516	2382	2801	2180	1655	2241
WBGene00000408	3744	3291	3355	3733	2546	3225	2675	2828	3444	3796	3006	3894	3091	1915	3072
WBGene00000409	1767	1192	1514	2266	877	1379	674	846	2551	1464	1588	1795	1217	448	1034
WBGene00000410	1100	741	798	1035	731	812	668	833	973	918	982	992	592	480	746
WBGene00000411	9508	5621	6154	10234	6492	6487	5326	6425	9195	7209	7129	9134	4396	4141	6229
WBGene00000412	78	88	119	78	83	100	102	162	53	139	126	130	77	90	148
WBGene00000413	1228	834	931	1549	772	761	658	961	1212	914	1031	1250	592	544	865
WBGene00000414	1272	1380	1596	1765	817	1402	790	805	2995	1799	1304	1577	1874	376	869
WBGene00000415	2297	1347	1704	2280	1256	1590	1274	1305	2437	1740	2075	2146	1339	938	1602
WBGene00000416	2272	1690	1806	2371	1704	1709	1538	1755	2170	2209	1911	2317	1354	1078	1839
WBGene00000417	1837	989	1376	1920	1041	1235	1040	1094	2136	1309	1533	1785	927	750	1166
WBGene00000418	1518	1026	974	1663	977	1155	761	1051	1478	1127	1106	1322	626	540	942
WBGene00000419	2943	1762	1950	3345	1379	1943	1149	1410	3349	1826	2371	2545	1240	892	1645
WBGene00000420	1239	1026	1086	1389	827	1082	753	1029	1326	1196	1082	1271	784	573	920
WBGene00000421	3137	1966	2177	3632	1606	2245	1597	1893	3797	1970	2609	2767	1340	1261	2016
WBGene00000422	295	152	231	244	121	194	152	189	347	234	208	260	249	117	162
WBGene00000423	939	677	1039	1091	801	870	623	708	1240	979	1447	1263	627	450	913
WBGene00000424	1305	1133	1146	1579	1146	1083	808	1014	1480	1451	1404	1431	877	679	1264
WBGene00000425	61	48	53	136	54	68	46	63	169	72	63	91	74	31	62
WBGene00000426	2174	1305	1378	2453	920	1649	845	1034	2514	1548	1731	1895	1241	629	1348
WBGene00000427	3	0	0	1	0	0	1	0	0	1	1	1	0	0	0
WBGene00000428	2	7	4	3	3	2	2	1	3	6	0	2	6	5	2
WBGene00000429	0	4	3	6	1	5	3	2	13	6	1	2	4	1	3
WBGene00000430	10	20	20	22	17	15	19	12	52	13	34	33	22	15	35
WBGene00000431	17	17	13	31	16	21	9	20	61	28	23	20	7	11	23
WBGene00000432	0	1	2	0	1	1	0	0	2	0	0	0	1	0	1
WBGene00000433	7	5	2	11	5	4	4	4	13	6	5	7	5	1	6
WBGene00000434	0	0	1	7	3	7	5	3	5	9	3	5	4	0	2
WBGene00000435	7	14	12	15	14	14	8	13	46	19	19	19	16	5	14
WBGene00000436	3	1	1	2	3	0	1	2	3	2	0	0	0	1	1
WBGene00000437	112	107	99	167	99	103	67	88	280	137	136	187	130	48	96
WBGene00000438	10	5	8	9	7	7	6	7	5	6	5	17	7	8	7
WBGene00000439	31	26	20	57	35	29	40	29	105	40	33	47	24	30	43
WBGene00000440	1	2	4	3	2	1	2	4	8	4	3	3	1	3	1
WBGene00000441	77	97	95	109	67	94	84	68	98	112	70	88	86	62	72
WBGene00000442	41	53	58	57	43	72	45	29	67	71	69	59	72	39	51
WBGene00000443	445	438	348	860	461	549	407	438	1104	513	479	578	473	319	444
WBGene00000444	809	554	777	882	590	562	631	694	784	760	641	843	549	513	650
WBGene00000445	5	4	1	15	6	9	3	3	30	5	7	7	4	3	12
WBGene00000446	10	6	6	8	8	4	6	4	11	12	5	5	6	5	7
WBGene00000447	4	4	4	4	4	9	6	6	7	12	1	1	5	4	2
WBGene00000448	40	45	28	47	21	51	45	43	110	35	51	49	22	28	42
WBGene00000449	84	58	36	137	64	61	64	69	178	86	75	87	50	46	55
WBGene00000450	1	1	1	1	2	1	0	1	1	0	0	0	1	0	1
WBGene00000451	28	30	32	34	22	46	21	23	49	41	26	41	40	23	30
WBGene00000452	13	11	11	16	12	17	14	7	28	21	20	13	13	13	18
WBGene00000453	186	145	143	380	191	187	167	185	549	235	252	273	155	107	183
WBGene00000454	3	5	7	6	6	3	4	6	4	11	3	6	5	5	3
WBGene00000455	29	36	34	59	23	40	27	22	110	53	49	42	35	30	36
WBGene00000457	55	30	17	89	34	44	35	47	83	50	46	49	31	32	28
WBGene00000458	243	305	287	326	254	279	255	275	502	347	289	354	280	243	352
WBGene00000459	2347	1556	1740	2654	1396	1776	1203	1582	2715	1714	1860	2442	1231	889	1656
WBGene00000460	983	781	778	1344	787	820	648	835	1306	1038	1012	1202	637	574	895
WBGene00000461	315	215	273	375	265	254	286	271	307	342	301	337	242	167	250
WBGene00000462	298	202	224	280	161	203	169	271	364	279	260	323	136	112	206
WBGene00000463	336	321	237	577	359	346	333	287	686	543	406	459	442	187	302
WBGene00000464	2600	1702	2456	3061	1558	2083	1302	1531	3902	2047	2164	2593	1778	811	1611
WBGene00000465	23614	14093	18505	27967	14459	18580	13571	14770	25684	18136	20884	25854	11881	8941	15355
WBGene00000466	1605	1214	1338	1972	1006	1298	799	957	2200	1550	1527	1786	1166	440	1033
WBGene00000467	2740	2006	2348	2972	1682	2103	1492	1801	2760	2289	2355	3036	1984	906	1997
WBGene00000468	2	7	1	25	9	10	10	10	38	13	11	22	7	7	5
WBGene00000469	59	95	46	240	122	114	129	179	588	168	196	211	95	109	164
WBGene00000472	17655	15560	16881	19624	14352	16946	14720	13783	17793	17707	16721	18443	16563	12260	16006
WBGene00000473	83819	64189	73089	91854	64023	72899	62078	65853	81319	77933	72050	86829	54615	43548	62875
WBGene00000474	18949	14372	19151	17691	10689	14499	11926	12667	14653	15995	14401	15221	16723	8406	12665
WBGene00000475	19375	18188	23146	21467	18344	20244	17964	18059	20501	23369	21170	23300	17328	13470	19658
WBGene00000476	12	4	12	15	9	11	10	12	18	11	8	6	14	3	15
WBGene00000477	71	41	31	73	33	45	34	35	52	39	43	47	36	14	30
WBGene00000478	127	78	68	148	80	73	112	103	192	111	122	126	101	95	90
WBGene00000479	57701	36089	35392	66123	30428	45184	32263	32585	56022	35549	36175	45845	27046	26015	29960
WBGene00000480	3732	2687	3586	4442	2659	3075	2836	2943	4449	3476	3810	4130	2554	2116	3191
WBGene00000481	17	11	11	8	7	15	9	13	21	17	8	9	12	14	7
WBGene00000482	930	706	823	1354	755	882	636	776	1595	1007	1095	1238	698	517	858
WBGene00000483	0	5	2	2	1	0	3	5	5	3	5	4	7	3	2
WBGene00000484	2	2	7	5	5	6	2	4	11	4	1	5	5	2	0
WBGene00000485	17	8	16	44	17	24	9	14	66	13	17	23	12	6	19
WBGene00000487	3	2	2	0	2	3	0	2	2	2	1	3	1	1	2
WBGene00000488	5	3	7	6	3	3	3	1	11	7	1	3	3	5	9
WBGene00000490	6	4	9	13	3	8	2	3	31	2	6	7	1	4	6
WBGene00000491	9	7	12	15	5	11	10	12	16	8	14	15	7	8	14
WBGene00000492	12	17	6	15	4	20	3	3	48	11	9	17	15	5	14
WBGene00000493	21	16	22	58	17	40	29	31	104	23	24	26	29	18	23
WBGene00000496	11932	6511	8195	11676	5853	9195	4977	6288	11629	7803	8402	10089	4264	3600	6179
WBGene00000497	14	13	6	18	4	8	7	8	30	6	12	12	10	8	8
WBGene00000498	1586	1159	1386	1743	1214	1204	1142	1342	1521	1548	1396	1691	965	782	1126
WBGene00000499	225	172	193	233	108	144	144	148	156	147	151	157	134	115	166
WBGene00000500	4272	3883	3994	4126	2208	3564	2105	2122	4298	4341	3585	3881	4574	1122	2666
WBGene00000501	39	33	22	48	22	34	24	35	31	38	31	37	38	25	33
WBGene00000502	1841	1539	1857	2252	1303	1579	1224	1354	2237	1852	1774	1939	1168	838	1379
WBGene00000503	1045	859	612	2306	1077	1000	800	1012	2527	1266	1242	1361	732	572	889
WBGene00000506	581	435	468	674	364	489	392	535	574	518	494	524	288	274	436
WBGene00000507	1151	684	711	1186	680	701	596	671	1088	812	1032	1091	558	500	721
WBGene00000508	1271	852	615	1414	661	810	552	639	1219	904	924	1082	627	453	755
WBGene00000509	2555	1682	1938	2925	1813	1951	1688	1839	2848	2141	2401	2596	1496	1365	1833
WBGene00000510	87	124	95	121	84	128	78	100	95	125	89	90	112	70	97
WBGene00000511	109	97	87	106	91	98	61	99	128	125	105	90	95	47	85
WBGene00000512	501	385	503	563	396	451	343	487	597	725	684	551	405	223	584
WBGene00000513	0	1	2	0	1	1	2	0	3	2	2	3	2	0	1
WBGene00000514	196	137	179	221	125	154	116	139	197	199	188	183	108	107	168
WBGene00000515	1561	2103	2017	1975	1474	2077	1398	1620	1475	1971	1707	1806	1728	915	1777
WBGene00000516	154	187	142	210	167	200	206	238	354	218	204	239	145	137	206
WBGene00000517	1967	1303	1407	2423	1310	1530	1048	1192	2350	1627	1596	2025	1065	697	1346
WBGene00000518	32	53	24	44	28	35	26	24	61	25	38	47	32	27	40
WBGene00000519	1479	1020	1252	1856	995	1258	879	970	1710	1308	1575	1656	873	589	1170
WBGene00000520	2733	2190	2547	3093	1473	2376	1136	1417	3388	2348	2212	2916	2162	618	1652
WBGene00000521	0	2	0	3	2	0	1	0	7	2	1	1	1	2	2
WBGene00000522	1435	1899	2062	1400	1302	1762	2245	2518	1796	2721	1893	2543	2013	2324	2212
WBGene00000523	102	129	96	186	118	113	96	145	212	117	121	166	122	90	130
WBGene00000524	252	296	337	267	295	310	326	311	204	319	218	273	323	259	276
WBGene00000525	30	25	25	15	16	16	26	27	12	33	22	23	24	20	17
WBGene00000526	111	138	105	181	104	126	77	118	249	119	138	160	125	64	114
WBGene00000527	765	700	725	879	474	680	650	685	881	777	704	911	548	517	708
WBGene00000528	585	532	437	1039	473	637	448	399	758	515	618	506	417	386	515
WBGene00000529	20	20	27	29	17	24	10	20	17	23	19	20	16	12	7
WBGene00000530	757	367	494	757	382	422	406	449	722	537	628	638	357	384	430
WBGene00000531	17	16	11	29	9	16	16	10	20	12	15	17	15	5	15
WBGene00000532	1869	1227	1057	2165	1012	1222	840	1113	1786	1257	1352	1520	937	703	1150
WBGene00000533	797	552	713	1043	487	624	434	546	917	629	665	712	401	312	578
WBGene00000534	9073	11081	12072	11122	10854	11096	10494	11643	11737	15097	11351	13146	10382	7863	11391
WBGene00000535	18442	27448	27565	17356	11680	23220	19963	20720	25857	33613	21836	23311	24693	10671	19640
WBGene00000536	2178	1804	1737	2511	1320	1953	1111	1404	2376	1797	1731	1942	1529	880	1496
WBGene00000537	2054	1184	1344	2369	1006	1439	1084	1179	2107	1448	1626	1865	1046	811	1212
WBGene00000539	174	162	156	202	122	187	102	139	169	195	161	177	217	95	125
WBGene00000540	486	440	382	538	370	415	362	410	557	484	411	499	371	264	447
WBGene00000541	164	155	137	186	115	190	134	169	175	190	191	240	172	124	215
WBGene00000542	3027	2520	2807	3666	2220	2909	1959	2027	3750	2744	3042	3037	2209	1482	2371
WBGene00000543	1024	533	594	1231	481	641	456	508	1080	599	755	835	436	308	548
WBGene00000544	5	2	2	3	0	4	6	2	11	0	1	2	4	1	3
WBGene00000545	540	501	607	659	497	703	569	562	574	817	686	610	623	457	635
WBGene00000546	1	1	0	2	3	4	4	2	3	0	1	1	0	3	3
WBGene00000547	1847	1396	1474	2104	1081	1417	1145	1149	2066	1467	1562	1663	1015	727	1168
WBGene00000548	3497	1999	2326	3893	1882	2325	1679	1972	3870	2415	2813	3267	1636	1271	2161
WBGene00000549	899	646	674	1028	619	720	445	624	944	721	687	671	428	337	547
WBGene00000550	10604	6129	5928	12190	5125	7238	4424	5567	9544	5598	6540	7710	4398	3716	4935
WBGene00000551	0	1	0	0	0	0	2	1	3	3	49	0	0	0	3
WBGene00000552	10755	8959	10775	13907	9875	10844	9191	9750	12651	12027	11219	11415	7894	7085	10608
WBGene00000553	24	21	29	31	24	21	26	20	51	29	29	34	23	18	25
WBGene00000554	876	1152	1168	1088	888	997	818	1033	1214	1350	1006	1082	1036	706	1042
WBGene00000555	1	0	3	1	0	1	0	1	2	1	0	3	2	2	2
WBGene00000556	460	1291	841	613	543	895	1131	1352	1835	1452	986	1400	1052	1237	1435
WBGene00000557	350	360	347	449	282	401	298	297	440	459	343	372	428	192	304
WBGene00000558	184	213	228	308	176	288	261	243	520	415	423	401	338	230	383
WBGene00000559	0	0	0	0	0	0	1	0	0	0	0	0	0	0	1
WBGene00000560	1	6	4	3	1	1	0	2	4	5	5	2	3	0	0
WBGene00000561	34	49	22	72	40	52	30	32	99	42	37	55	39	38	40
WBGene00000562	10	7	4	13	2	10	3	3	15	9	2	9	10	10	4
WBGene00000563	1	0	2	0	2	1	1	2	4	0	2	2	0	1	1
WBGene00000564	1186	743	939	1496	732	881	712	695	1493	865	1160	1253	684	442	813
WBGene00000565	455	315	326	484	262	338	296	270	502	334	357	370	280	226	364
WBGene00000566	1207	868	819	1278	782	952	648	897	1281	1005	1246	1161	699	539	900
WBGene00000567	6401	3727	4859	7471	3475	4864	3344	3392	8286	4600	5758	5705	3976	2432	4656
WBGene00000583	40	57	56	61	36	55	35	24	58	56	45	41	59	19	26
WBGene00000584	44	60	33	53	37	64	59	59	73	56	42	61	51	37	62
WBGene00000585	1902	1185	1259	2068	900	1286	869	1069	1829	1327	1338	1560	817	643	1041
WBGene00000591	642	410	407	712	440	440	428	449	827	491	682	640	334	328	425
WBGene00000592	819	516	579	839	536	600	456	609	770	644	723	843	435	324	543
WBGene00000593	7	8	10	15	14	19	15	12	7	14	9	13	11	15	8
WBGene00000594	16	31	43	30	40	30	34	24	39	44	29	55	34	20	27
WBGene00000596	5	4	2	4	2	3	14	2	1	2	2	1	2	4	1
WBGene00000597	32357	29120	42846	40348	32275	36527	29978	24345	29259	38047	33280	31340	41069	25154	26258
WBGene00000598	1	0	0	0	1	1	0	0	0	0	0	0	1	2	0
WBGene00000599	28	58	39	47	58	46	62	51	44	61	41	38	49	44	49
WBGene00000601	75	92	70	89	79	81	93	51	94	65	51	75	55	49	69
WBGene00000602	19	30	18	33	40	23	27	13	41	32	13	17	19	13	24
WBGene00000603	16	12	18	26	22	20	13	16	36	32	13	17	20	16	15
WBGene00000606	11	13	9	13	12	9	7	9	13	12	16	8	19	8	6
WBGene00000608	20360	29570	36087	29776	28735	30146	21523	19461	21716	28944	24811	23908	23585	18527	22395
WBGene00000609	36519	46019	50725	46684	52159	49615	40607	41441	32356	55134	40521	37834	37493	39511	37547
WBGene00000610	4	5	5	5	9	6	10	3	7	12	5	4	10	5	1
WBGene00000611	146	179	242	352	318	333	288	194	284	298	184	206	239	137	164
WBGene00000612	0	2	1	3	1	0	3	1	1	1	1	1	0	1	1
WBGene00000613	4	2	2	6	1	2	4	2	2	5	6	1	3	7	2
WBGene00000614	1	2	3	0	2	4	8	6	1	2	4	1	2	5	3
WBGene00000615	21	15	24	24	20	17	18	8	28	22	19	33	13	10	16
WBGene00000616	85	109	89	85	107	115	83	73	86	94	62	77	87	55	92
WBGene00000617	6	6	5	13	10	9	8	8	10	4	4	2	4	10	3
WBGene00000618	1	1	1	2	1	0	3	2	2	0	2	2	2	2	0
WBGene00000620	54	37	43	118	82	80	41	30	42	76	43	52	59	43	36
WBGene00000621	2	4	5	6	3	7	3	2	5	2	4	2	5	1	2
WBGene00000622	2	1	0	1	4	2	1	1	2	2	0	1	0	0	2
WBGene00000623	4	2	4	4	2	0	1	4	4	3	7	6	3	4	1
WBGene00000624	0	0	1	0	1	0	1	3	3	0	3	0	1	2	0
WBGene00000625	35	38	35	49	35	43	72	60	60	64	51	52	57	38	33
WBGene00000626	5	6	1	1	1	1	4	4	3	1	2	2	4	0	2
WBGene00000627	1	3	4	6	4	5	0	9	1	6	3	8	8	4	4
WBGene00000628	3	2	6	4	3	1	8	5	4	8	5	2	5	5	6
WBGene00000629	1	0	1	0	3	5	1	2	3	0	5	2	3	3	1
WBGene00000630	14	8	11	26	4	13	5	6	29	13	13	21	10	3	5
WBGene00000631	1	2	1	0	0	1	0	1	11	2	2	5	3	4	0
WBGene00000632	1	1	0	3	3	0	0	0	2	0	2	1	2	0	2
WBGene00000633	0	0	1	0	0	0	0	0	3	1	0	1	0	0	0
WBGene00000634	1	4	5	5	6	2	5	5	7	3	0	4	5	2	7
WBGene00000636	16	12	6	13	13	8	20	5	23	8	10	7	13	2	9
WBGene00000637	1	1	2	7	3	2	2	0	2	1	1	3	2	0	4
WBGene00000638	8	3	2	5	4	6	8	6	1	2	2	4	5	5	4
WBGene00000639	8	4	2	5	5	3	4	7	11	6	10	7	7	5	8
WBGene00000640	20	17	11	15	8	20	14	17	19	18	12	18	12	9	11
WBGene00000641	4	2	6	5	9	3	12	4	36	4	5	10	4	0	3
WBGene00000642	0	0	0	0	0	0	0	1	0	1	0	1	2	1	1
WBGene00000644	51	55	81	56	54	66	69	56	75	74	64	80	79	43	72
WBGene00000645	1	0	2	1	1	3	3	2	4	1	1	2	0	1	1
WBGene00000646	3	5	3	11	12	12	14	8	6	12	10	6	2	6	10
WBGene00000647	15	15	22	26	17	14	21	9	23	22	12	16	25	13	16
WBGene00000648	1	0	1	2	1	0	0	0	2	0	1	2	0	0	1
WBGene00000649	20	18	18	30	16	11	22	13	32	13	9	6	23	5	10
WBGene00000650	3	4	3	5	7	2	20	11	102	9	11	29	4	8	8
WBGene00000651	0	0	1	2	0	0	0	0	3	1	0	0	0	0	1
WBGene00000652	697	959	1037	903	734	1027	816	832	969	1087	913	948	982	521	844
WBGene00000653	22	24	15	28	18	22	48	15	43	30	15	30	36	13	27
WBGene00000654	0	1	0	1	1	1	0	0	0	0	1	0	0	0	1
WBGene00000655	0	0	1	0	1	2	4	1	0	1	0	0	3	2	1
WBGene00000656	39854	52638	51779	52928	50601	52512	42930	38448	35315	53868	40084	39945	45331	35820	38509
WBGene00000657	227	323	255	442	346	354	193	159	335	211	171	176	230	153	173
WBGene00000658	8	9	9	13	8	10	10	11	9	8	6	12	10	5	9
WBGene00000659	2	1	2	3	0	1	2	2	3	2	3	2	6	0	2
WBGene00000660	11	18	25	9	9	15	27	21	8	18	13	17	14	20	18
WBGene00000661	6	6	4	13	6	7	6	9	12	6	5	6	3	2	9
WBGene00000662	1	2	2	0	0	0	1	1	3	1	1	1	0	4	0
WBGene00000663	9	5	4	12	2	2	14	5	17	2	3	11	15	3	2
WBGene00000664	3	7	7	2	3	5	4	7	9	10	1	11	9	3	9
WBGene00000665	196	105	242	170	158	163	155	141	215	183	185	265	211	145	187
WBGene00000666	14	12	8	17	5	11	26	5	15	6	5	7	25	3	9
WBGene00000667	21	26	17	15	25	24	28	33	14	12	11	13	18	47	14
WBGene00000668	20190	27017	28893	27669	28990	25661	22430	21200	19801	26632	19323	21454	21405	22211	17574
WBGene00000669	2	6	9	4	4	4	15	2	7	12	5	2	4	5	3
WBGene00000670	50014	40822	63002	48172	44793	44258	51057	50168	22369	62895	39769	44379	56713	33228	43442
WBGene00000671	515	851	977	669	755	871	936	822	575	981	606	711	898	773	656
WBGene00000672	120	169	163	147	172	174	160	162	183	198	143	203	183	112	173
WBGene00000673	12849	17771	18712	22534	20698	21049	14526	14766	14981	20782	14920	15365	14389	10584	13243
WBGene00000674	2	3	6	10	6	3	12	18	14	10	11	8	9	6	9
WBGene00000675	38595	40026	49043	39739	37053	37287	38020	37075	25573	49270	30697	34165	40719	32772	30685
WBGene00000676	7	5	2	2	4	2	6	3	4	7	5	2	7	1	3
WBGene00000677	13400	16704	17857	21623	19488	20764	15544	14441	14666	18593	14399	15482	13884	12567	12595
WBGene00000678	28	25	26	56	30	28	54	56	62	40	29	35	40	18	20
WBGene00000679	4	1	0	0	1	1	0	3	5	0	1	0	0	1	0
WBGene00000680	29608	32800	41863	40124	35193	34215	30421	24427	27277	40987	31026	32245	36415	23137	27102
WBGene00000681	26	27	41	24	23	25	42	35	73	30	25	40	37	21	35
WBGene00000682	5	5	2	8	7	7	9	9	5	6	2	3	12	5	5
WBGene00000683	6	1	7	11	11	4	11	7	13	6	4	8	11	8	3
WBGene00000684	34	15	32	36	27	30	41	21	27	39	32	46	30	33	37
WBGene00000685	118	40	74	66	34	53	56	42	99	76	60	89	70	60	60
WBGene00000687	41	31	39	33	31	37	30	21	45	36	26	41	47	28	29
WBGene00000688	0	4	2	1	2	2	0	1	1	2	3	2	1	3	2
WBGene00000689	17	7	7	10	2	12	2	8	35	8	6	8	14	4	4
WBGene00000690	45	71	60	64	38	71	58	57	106	60	54	60	61	39	60
WBGene00000691	14	13	9	14	17	10	19	7	22	16	11	22	12	11	8
WBGene00000692	398	639	676	732	730	822	628	646	649	733	575	598	646	477	562
WBGene00000693	47099	54773	65589	55908	53127	56375	51273	48165	43947	67322	52645	49979	54188	43465	53833
WBGene00000694	21	18	12	33	11	20	47	23	32	20	18	20	38	17	21
WBGene00000695	29	28	20	61	64	41	66	64	257	48	54	98	25	45	68
WBGene00000696	61228	69012	81885	80486	71411	72531	59700	59639	52026	76660	57677	58337	68536	53065	53341
WBGene00000697	1	3	2	1	0	1	5	1	7	3	3	6	1	3	5
WBGene00000698	26285	34487	35246	45410	40674	41065	23293	21016	31607	33727	29679	29222	26197	21483	24527
WBGene00000699	21	20	18	20	28	15	31	15	37	19	12	25	21	16	10
WBGene00000700	0	0	0	0	0	1	0	0	1	0	0	0	0	0	1
WBGene00000701	0	0	2	0	0	0	0	0	0	0	2	0	0	0	0
WBGene00000702	0	1	3	2	0	1	0	1	0	1	3	0	1	1	1
WBGene00000703	606	1166	904	1284	1309	1333	672	621	924	776	584	691	756	602	589
WBGene00000704	22	17	16	29	18	10	18	21	20	9	6	10	28	15	15
WBGene00000705	1	1	0	0	0	0	6	4	21	2	0	5	0	4	3
WBGene00000706	1	1	0	4	6	6	5	1	6	4	4	6	4	1	2
WBGene00000707	23	31	24	31	32	23	36	22	23	26	13	14	27	31	23
WBGene00000708	813	454	1258	481	342	485	447	393	422	925	653	693	1298	365	550
WBGene00000709	2	3	2	1	0	3	1	0	0	2	0	1	2	1	0
WBGene00000710	12	15	4	15	12	17	15	12	8	7	3	9	7	14	10
WBGene00000711	5	5	9	26	5	5	15	10	20	7	5	2	13	2	12
WBGene00000712	406	611	573	686	613	645	382	326	494	378	360	451	336	260	339
WBGene00000713	51570	59412	83910	66241	67335	65053	67380	63158	50598	77922	55510	59404	62539	57954	56557
WBGene00000714	13	22	33	21	20	28	21	15	18	23	15	13	21	10	16
WBGene00000715	1084	2058	1790	1886	2280	2216	2007	1829	1503	1848	1163	1508	1178	1427	1217
WBGene00000716	51333	61209	73296	54519	56127	57210	58470	58257	38294	69190	45463	50987	60784	52895	48363
WBGene00000717	62	112	122	84	110	89	88	63	89	114	69	102	83	86	103
WBGene00000718	6	10	7	12	2	7	11	6	22	5	6	6	7	6	3
WBGene00000719	8	9	4	20	20	14	19	10	12	7	7	12	20	15	8
WBGene00000720	39	41	49	68	61	48	62	41	63	38	23	28	44	35	35
WBGene00000721	0	1	3	2	0	0	3	0	0	0	0	1	0	3	1
WBGene00000722	68	111	127	114	89	131	108	88	66	115	57	72	74	51	69
WBGene00000723	177	171	244	267	239	269	226	153	191	284	223	201	199	100	202
WBGene00000724	6	1	4	8	1	3	3	2	4	5	1	4	1	2	2
WBGene00000725	1	2	0	3	0	0	1	1	1	2	2	3	0	0	3
WBGene00000726	76	74	100	149	73	148	74	76	125	94	110	98	133	56	72
WBGene00000727	7	9	9	9	11	11	9	5	6	8	6	7	3	13	12
WBGene00000728	347	471	620	428	508	455	569	422	462	608	443	512	559	452	419
WBGene00000729	3	10	7	8	5	7	9	4	7	4	1	2	6	5	2
WBGene00000730	14	15	16	17	16	14	11	13	12	17	13	17	18	7	9
WBGene00000731	265	214	219	461	271	291	207	230	224	381	234	240	296	120	223
WBGene00000732	1242	2475	2098	2494	3021	2924	1719	1661	1417	1884	1233	1330	1350	1915	1212
WBGene00000733	25703	32651	36267	33757	33958	34126	31175	27544	24076	34998	24787	27209	29734	30773	23816
WBGene00000734	17	7	5	10	3	7	19	8	8	3	5	6	7	5	2
WBGene00000735	15	5	11	11	9	7	15	10	10	11	2	8	11	8	7
WBGene00000736	0	0	0	1	1	1	0	0	0	1	1	0	1	2	0
WBGene00000737	0	1	2	2	1	0	1	1	2	1	0	0	1	1	0
WBGene00000738	8	8	6	13	17	5	70	29	215	17	15	77	11	41	31
WBGene00000739	424	761	877	620	837	736	683	674	557	945	654	694	664	487	703
WBGene00000740	15	7	5	16	11	12	15	10	39	8	3	11	9	1	8
WBGene00000741	8	6	7	6	4	6	5	2	17	6	1	6	5	1	2
WBGene00000742	0	1	0	5	1	2	2	0	11	7	1	3	7	3	2
WBGene00000743	9	6	6	9	6	6	9	6	4	2	2	3	7	2	3
WBGene00000744	1	0	0	0	0	0	0	0	0	1	1	1	0	2	0
WBGene00000745	0	4	3	3	3	3	2	2	13	1	1	4	5	1	8
WBGene00000746	3	0	1	5	2	2	3	1	1	5	3	8	2	0	2
WBGene00000747	0	9	5	4	5	6	5	10	13	5	8	8	4	2	3
WBGene00000748	9	4	8	15	1	1	5	4	11	4	3	10	11	4	8
WBGene00000749	39	84	59	79	65	81	79	68	50	82	50	76	93	75	60
WBGene00000750	6	6	3	5	2	6	4	3	12	3	7	3	5	2	3
WBGene00000751	16158	19854	27526	21708	20013	19488	17877	15118	16215	21837	18426	18066	21202	12939	18477
WBGene00000752	5096	6192	7733	7132	6332	5535	4339	3721	4849	6633	6066	4987	6116	3724	5158
WBGene00000753	29	31	43	39	38	25	42	20	43	35	21	20	47	22	24
WBGene00000754	41332	43807	51098	56254	50154	51492	41136	41361	33774	55124	38294	36963	44153	33290	35653
WBGene00000755	2	0	0	2	5	1	4	1	2	2	2	0	1	1	3
WBGene00000756	10	10	21	15	13	14	33	19	11	18	8	11	18	25	11
WBGene00000757	46635	46591	53542	56093	49626	55944	45955	43598	34819	53465	39105	41429	48513	36423	35746
WBGene00000758	4	2	3	2	1	4	7	2	7	4	4	2	1	10	2
WBGene00000759	3	5	4	9	10	5	4	5	10	16	5	9	5	2	8
WBGene00000760	3	3	1	1	0	1	1	1	4	1	2	3	5	0	1
WBGene00000761	1033	1029	911	1074	736	933	589	742	914	871	770	806	563	452	710
WBGene00000762	1001	803	962	1171	647	874	600	663	1202	876	837	949	666	404	611
WBGene00000763	1131	977	892	1158	900	1031	915	1020	987	1165	920	1047	717	714	910
WBGene00000764	627	681	692	893	507	673	431	542	920	676	703	696	514	288	520
WBGene00000765	876	846	727	1014	535	790	360	456	985	1002	959	934	830	301	658
WBGene00000766	927	800	823	1105	646	835	554	708	957	801	766	851	575	413	646
WBGene00000767	1908	1273	1426	2256	1145	1421	930	1107	2046	1305	1502	1640	934	624	1201
WBGene00000768	295	437	457	315	300	336	274	310	248	442	274	287	327	223	305
WBGene00000770	700	362	318	762	325	404	335	447	582	417	423	492	178	235	352
WBGene00000771	0	2	6	1	1	2	5	2	1	1	0	9	3	1	6
WBGene00000772	3386	1913	1707	3775	1785	2069	1494	1691	3355	2071	2436	2800	1273	1153	1674
WBGene00000773	2084	1541	2165	2579	1409	1749	1532	1588	2437	2185	1931	2606	1756	1121	1756
WBGene00000774	2328	2032	1780	2847	1777	2049	1845	1986	2347	2313	1905	2333	1374	1277	1662
WBGene00000775	360	365	390	491	330	440	246	268	452	389	370	372	362	143	283
WBGene00000776	56191	86652	82755	65562	73399	80397	86775	88998	56114	99734	73835	75749	70888	68200	80500
WBGene00000777	6822	5782	6104	7920	5463	5941	5655	7044	6603	7670	6459	7380	4520	4871	6087
WBGene00000778	75	73	73	100	60	67	71	83	162	89	75	101	65	46	75
WBGene00000779	23252	43400	40174	23994	33765	35164	37028	37423	19179	44637	32405	30068	32441	29177	35041
WBGene00000780	814	1125	846	948	979	971	963	1241	825	1456	983	1035	883	697	1145
WBGene00000781	1238	1597	1947	907	965	996	1769	2112	1684	1764	1222	2139	1556	1601	1878
WBGene00000782	0	1	0	0	0	0	0	0	1	2	0	0	0	0	0
WBGene00000783	314	344	357	366	222	329	384	399	281	403	343	542	316	320	333
WBGene00000784	8512	18467	14245	10622	10916	10063	10616	11116	14624	14636	10279	10898	21273	8978	10665
WBGene00000785	4831	10476	9623	7749	9616	8596	5916	5632	7855	8302	6498	6850	8889	4633	6420
WBGene00000786	41202	50979	61801	46434	44367	48859	49907	56953	37460	64560	48714	50354	54214	41603	50467
WBGene00000787	880	675	748	992	562	756	474	594	881	713	725	716	485	356	587
WBGene00000788	15777	18701	24239	20434	19475	21798	17958	18068	16071	25265	21338	20908	22964	15722	21097
WBGene00000789	1818	1673	2586	1830	1205	1876	1581	1598	2422	1920	1906	2465	2004	1253	2102
WBGene00000792	72	58	52	109	40	68	45	53	151	75	83	81	68	45	53
WBGene00000793	977	781	935	1060	695	1048	709	838	1268	990	989	1052	810	478	781
WBGene00000794	1969	1238	1872	2307	1530	1492	1256	1344	2538	1905	2312	2179	1188	833	1427
WBGene00000795	788	550	640	789	514	604	541	585	746	619	605	747	457	394	577
WBGene00000796	2520	1651	2305	3140	1295	2005	983	1249	3379	1921	2150	2306	1487	582	1356
WBGene00000797	494	472	360	459	395	451	456	559	460	551	464	563	360	352	414
WBGene00000798	1515	1372	1234	1678	975	1331	973	1036	1553	1322	1189	1369	954	627	1147
WBGene00000799	269	375	307	328	210	309	214	246	418	453	304	389	386	169	277
WBGene00000800	2819	1932	2763	3323	2032	2359	1798	1703	3639	2699	3150	3182	1901	1417	2236
WBGene00000801	80	74	77	113	41	84	46	36	103	84	78	90	70	43	70
WBGene00000802	10819	9708	15665	13048	9773	11293	10976	12002	15759	16466	15628	15969	11089	7817	14266
WBGene00000803	583	365	380	631	358	404	294	397	629	534	519	553	351	271	458
WBGene00000804	1261	1164	1448	1470	1207	983	942	1258	1318	1451	1207	1510	925	657	1193
WBGene00000812	732	493	667	808	582	555	493	539	795	635	707	729	440	355	678
WBGene00000813	2337	1627	1803	2524	1610	1714	1323	1439	2596	2069	2406	2146	1520	878	1772
WBGene00000814	4602	3779	4122	4749	2151	3706	1548	1991	5183	4159	3576	3697	4010	922	2445
WBGene00000815	3492	2491	2775	4228	2081	2902	1857	2214	4144	3015	2988	3450	2264	1382	2252
WBGene00000816	2082	1646	1672	2350	1398	1747	1089	1588	2243	2087	1806	2028	1284	817	1561
WBGene00000817	2061	2007	2126	2746	1965	1946	1580	2086	2208	2464	1958	2341	1454	1094	1906
WBGene00000818	1949	1503	1423	2286	1444	1626	1261	1492	1960	1754	1839	2035	1067	854	1417
WBGene00000819	37	20	23	45	13	18	16	18	47	29	19	34	21	24	23
WBGene00000820	1	10	4	3	3	1	3	5	7	2	6	4	7	3	6
WBGene00000821	1	0	4	2	0	3	1	3	2	2	3	1	6	1	0
WBGene00000822	3754	4857	5404	3532	4441	4356	3464	4065	2777	5126	4578	4282	4594	3422	4289
WBGene00000829	89203	110998	102523	86544	103478	104754	83760	88228	80330	149268	104935	104277	108797	71065	96002
WBGene00000830	2	0	1	1	0	1	0	1	0	0	1	0	0	2	0
WBGene00000831	1391	1810	1766	1587	1389	1802	1345	1522	1448	1966	1605	1762	1689	1090	1423
WBGene00000832	253	225	206	337	210	250	182	215	360	286	269	306	210	121	238
WBGene00000833	22898	23043	26772	27738	22682	25638	23304	24061	23823	27794	24172	25984	18999	17434	25240
WBGene00000834	2088	1479	1404	2251	1170	1683	1171	1425	2025	1622	1702	1755	1052	959	1452
WBGene00000835	3192	5121	4537	4052	2887	4093	2368	2467	4870	5574	4070	3731	4938	1688	3442
WBGene00000836	4328	2680	3285	4928	2663	3150	2476	2755	4493	3391	3800	4126	2218	1872	2919
WBGene00000837	2566	1701	2175	3200	1759	1960	1458	1750	3045	2213	2374	2619	1416	1072	1849
WBGene00000838	1903	1191	1391	2343	1187	1421	958	1190	2318	1490	1875	1779	925	698	1334
WBGene00000839	2347	1354	1663	2555	1254	1560	998	1199	2531	1516	1637	1999	1068	651	1167
WBGene00000840	1561	953	1009	1920	761	1164	579	769	1959	1009	1161	1409	586	296	656
WBGene00000841	70	84	79	75	45	58	50	55	111	91	75	69	109	34	38
WBGene00000843	6106	4119	4564	5939	3625	4657	3948	4470	5610	5230	4649	5508	4059	3165	4171
WBGene00000845	328	339	285	414	207	444	180	192	466	318	356	335	325	159	287
WBGene00000846	2097	1261	1329	2551	1174	1342	894	1120	2471	1531	1609	1912	960	684	1266
WBGene00000851	3	0	5	3	4	1	3	4	6	2	1	2	1	2	1
WBGene00000853	7	8	8	15	11	12	16	13	44	12	12	13	12	24	12
WBGene00000854	734	498	596	776	408	575	370	444	898	707	689	793	410	279	498
WBGene00000857	138	154	120	216	105	130	123	132	277	184	137	150	126	86	99
WBGene00000858	112	106	72	185	70	130	58	81	340	118	139	146	129	61	102
WBGene00000859	0	0	0	0	0	0	1	0	0	1	0	0	0	1	0
WBGene00000860	0	0	0	3	2	1	0	0	0	0	1	2	3	0	0
WBGene00000861	0	1	0	0	0	0	0	0	1	0	0	0	0	0	0
WBGene00000862	17	13	16	19	15	21	17	9	18	18	10	20	20	5	11
WBGene00000863	2239	1541	1231	2785	1435	1624	1059	1475	2676	1761	1896	2113	1053	926	1490
WBGene00000864	9	5	10	11	1	6	2	5	8	3	7	6	7	3	6
WBGene00000865	11517	8250	9184	12505	8120	8709	7531	9266	12257	10352	10069	12272	6612	5380	8594
WBGene00000866	3760	2469	2811	4272	2454	2749	1770	2395	4223	3280	2994	3850	2113	1279	2405
WBGene00000867	5928	4414	4627	6985	3645	4486	2990	3905	7134	5595	4657	5750	3963	1829	3756
WBGene00000868	26976	20949	19945	30492	20443	22081	18800	23852	26845	27423	23881	28642	16677	13358	21578
WBGene00000869	6509	6749	6667	7243	6297	6576	5698	6507	6275	7974	6938	6875	5534	4808	6206
WBGene00000870	282	200	172	424	233	196	203	228	462	263	272	312	137	128	197
WBGene00000871	3254	1882	2646	3887	1975	2295	1664	1835	3700	2370	2767	3224	1581	1225	2105
WBGene00000872	1395	1019	1096	1814	940	1320	884	988	1913	1119	1421	1586	988	715	1171
WBGene00000874	1787	1029	1253	2139	836	1309	729	1015	1807	1135	1217	1398	854	576	903
WBGene00000875	5516	4035	3882	6500	4041	4265	3920	4240	5571	4595	4866	5348	2904	2834	4026
WBGene00000876	2109	1199	1989	2276	1418	1686	1230	1195	2614	1717	1890	2260	1310	833	1417
WBGene00000877	2580	2453	2007	2826	1810	2492	1416	2068	2577	2371	2079	2253	1524	923	1715
WBGene00000878	40	28	43	56	34	47	35	23	51	42	27	49	31	14	46
WBGene00000879	16849	16540	17869	19372	17286	17535	16034	17562	16894	20611	16234	18437	13930	10993	15246
WBGene00000880	1834	1228	1794	2173	1255	1497	1223	1344	2371	1547	1612	1799	1117	805	1334
WBGene00000881	9466	11902	12897	10706	11170	12030	13014	14095	9804	15852	11146	12626	10634	10985	11943
WBGene00000882	303	282	336	465	312	350	230	317	551	487	367	408	316	177	311
WBGene00000883	31515	30067	36213	42811	29190	36344	29097	33620	33515	38069	32395	33747	25478	19023	28171
WBGene00000884	1021	710	894	1146	779	699	656	728	1315	1004	1022	1144	762	399	806
WBGene00000885	1316	857	1312	1398	915	1075	743	775	1743	1078	1103	1393	793	520	860
WBGene00000886	1871	1404	1379	2190	1087	1369	731	1085	1943	1542	1624	1676	1127	461	1153
WBGene00000887	2530	1964	2442	2692	1886	1781	1875	2077	2367	2374	2083	2339	1568	1395	2018
WBGene00000888	1921	1827	1554	2294	1212	1658	1051	1321	2075	1923	1703	1562	1563	623	1443
WBGene00000889	1217	1208	1305	1364	961	981	941	1061	1587	1389	1290	1370	970	617	1133
WBGene00000890	2535	1697	1995	2638	1474	1817	1404	1600	2791	2290	2278	2456	1659	878	1643
WBGene00000891	1570	948	1229	1723	1002	1069	941	1061	1621	1357	1267	1506	815	625	939
WBGene00000892	783	476	885	932	409	722	347	475	1656	784	747	933	712	154	455
WBGene00000893	3	2	0	2	3	4	2	2	16	1	1	1	3	3	2
WBGene00000894	4246	2482	2880	5101	2527	3025	1939	2402	4299	3202	3402	3523	2124	1579	2775
WBGene00000895	13	19	10	20	16	17	8	7	30	15	23	12	15	7	8
WBGene00000896	5230	4934	4511	6736	3652	4599	3383	3418	6405	5430	5666	5459	4120	2435	5130
WBGene00000897	565	444	403	675	375	555	294	374	603	545	492	528	365	226	416
WBGene00000898	1228	598	900	1328	515	686	544	630	1157	673	900	930	448	398	705
WBGene00000899	550	489	492	697	405	489	398	484	705	587	621	645	460	338	545
WBGene00000900	644	439	425	731	405	477	318	370	866	587	623	663	364	202	483
WBGene00000901	622	674	492	816	561	693	453	531	817	729	721	796	560	497	631
WBGene00000902	14	20	23	19	14	25	18	17	30	22	18	23	14	16	12
WBGene00000903	43	31	32	84	24	28	27	23	59	36	19	44	28	19	16
WBGene00000904	114	97	120	114	75	86	95	100	143	117	133	124	115	90	118
WBGene00000905	34	56	36	30	39	53	46	46	33	61	44	41	47	30	49
WBGene00000906	7	11	7	17	4	16	6	9	38	13	15	11	12	10	7
WBGene00000907	13	4	3	7	2	6	8	5	16	6	9	12	7	3	9
WBGene00000908	260	228	218	348	147	281	162	177	315	243	242	277	237	161	238
WBGene00000910	523	557	466	617	418	540	424	489	868	626	670	678	489	337	580
WBGene00000911	5809	3461	4204	6604	3351	4372	2830	3316	6327	4055	4840	5344	2854	1982	3557
WBGene00000912	2222	1578	1574	2791	1364	1802	1185	1294	2621	1702	1890	2151	1225	1052	1544
WBGene00000913	10433	5547	7440	11179	5158	6714	4139	5404	11789	7217	8356	9480	4764	3068	5785
WBGene00000914	367	340	333	409	304	361	304	347	525	384	405	515	287	227	317
WBGene00000915	88286	68691	88273	102993	65655	81912	66417	76841	99249	86655	89887	90115	62588	49107	73855
WBGene00000917	873	784	670	999	704	791	583	712	881	890	786	873	506	455	705
WBGene00000920	58	33	44	59	40	40	58	50	54	89	59	82	46	39	31
WBGene00000923	3459	2821	3183	4044	2303	3030	2059	2129	3872	3039	3079	3452	2288	1338	2721
WBGene00000928	304	421	341	846	671	481	822	853	2330	1017	848	1167	452	605	907
WBGene00000929	1181	1268	1216	1258	1274	1352	1441	1444	1113	1578	1154	1248	1096	1030	1163
WBGene00000930	3	5	5	3	6	7	5	4	9	6	1	4	17	1	2
WBGene00000931	7197	4999	5364	8926	4296	5316	4569	4885	7738	5115	5671	6467	3418	3121	4505
WBGene00000932	29	41	17	77	9	48	11	22	89	40	46	44	47	13	34
WBGene00000933	813	565	625	931	531	634	400	574	702	561	629	677	343	257	468
WBGene00000934	5	9	12	19	9	9	7	4	10	10	7	14	8	4	5
WBGene00000935	8030	5348	5308	9226	4846	6107	4004	5327	8658	5658	6334	7577	3543	3105	5434
WBGene00000936	154	194	151	203	115	175	99	114	166	157	181	156	174	78	129
WBGene00000937	1605	1181	1388	1867	1038	1381	979	1051	2004	1299	1255	1515	899	678	924
WBGene00000938	2170	1119	1469	2699	979	1547	843	916	3713	1395	1919	2405	1148	582	1118
WBGene00000939	3010	1622	2118	3642	1350	1988	1176	1362	3897	1812	2539	2503	1349	804	1501
WBGene00000940	1426	1336	1368	1596	1134	1213	1007	1327	1301	1630	1250	1261	897	683	1138
WBGene00000941	5503	5476	6643	6949	5113	5050	4214	3711	6416	6364	5689	6253	5708	3226	5181
WBGene00000942	627	864	619	615	575	743	534	677	523	822	623	687	636	488	740
WBGene00000950	33	38	34	46	19	36	22	20	57	49	46	38	43	25	31
WBGene00000951	28	29	13	32	28	36	23	27	25	29	27	28	19	11	20
WBGene00000952	10	8	2	16	0	5	6	6	12	7	6	8	5	7	9
WBGene00000953	5	10	5	11	2	13	2	9	37	8	15	12	8	5	8
WBGene00000955	24	27	35	55	28	33	14	22	34	31	24	25	24	26	29
WBGene00000958	31	19	27	34	20	33	22	15	31	18	17	23	24	24	19
WBGene00000959	542	670	496	721	435	657	447	524	745	668	545	595	555	319	490
WBGene00000960	3	1	4	6	1	0	3	1	3	5	2	0	1	1	0
WBGene00000961	478	345	320	696	396	397	361	343	764	457	508	522	323	270	440
WBGene00000962	4139	2324	2669	5824	2024	3337	1903	2062	6230	2435	4374	3582	1809	1496	2479
WBGene00000963	346	283	197	566	219	391	210	206	607	284	413	390	348	134	276
WBGene00000964	132	232	183	185	178	229	144	162	156	236	173	127	182	99	153
WBGene00000965	2125	1406	1522	2264	1047	1489	940	1198	2359	1599	1575	1753	1313	646	1173
WBGene00000966	261	325	283	313	231	317	189	209	285	260	243	305	283	156	236
WBGene00000967	4363	4860	4529	4082	3133	5328	3331	3615	4231	4734	4288	4689	4552	2960	4297
WBGene00000968	214	359	325	420	232	378	200	181	396	361	205	257	316	147	214
WBGene00000969	121	192	102	167	134	188	163	195	287	203	174	181	119	122	155
WBGene00000970	1825	1862	2022	2089	1848	2088	1222	1479	2090	2259	2926	1753	1410	831	1495
WBGene00000971	258	351	286	251	210	404	193	230	323	312	251	338	302	206	273
WBGene00000972	18	17	17	24	10	26	8	10	35	24	12	17	19	12	15
WBGene00000973	596	697	875	713	514	755	543	725	923	928	779	746	645	490	705
WBGene00000974	1691	1474	1821	1882	1131	1474	1152	1137	1683	1700	1543	1627	1524	796	1377
WBGene00000975	2008	1555	1943	2461	1404	1721	1295	1678	1744	1861	1487	1682	1124	777	1270
WBGene00000976	2549	2401	2385	3050	2267	2468	2120	2072	2973	3086	2771	3023	2205	1639	2324
WBGene00000977	707	866	817	835	498	871	548	670	956	853	791	939	701	522	746
WBGene00000978	14	11	15	18	7	14	10	10	10	17	13	14	8	7	9
WBGene00000979	5	4	1	8	5	2	6	5	20	2	5	6	5	4	5
WBGene00000980	498	330	394	516	317	360	275	321	489	399	408	502	279	183	300
WBGene00000981	708	1189	899	941	792	1041	785	924	953	1107	743	872	1078	528	660
WBGene00000982	892	839	869	1158	654	909	619	681	1028	896	842	928	892	342	732
WBGene00000983	246	296	253	310	173	345	151	182	341	255	209	258	282	116	209
WBGene00000984	335	566	613	464	349	489	347	356	618	721	464	526	606	264	453
WBGene00000985	6760	5678	5911	6987	4615	5923	4601	5492	7502	6880	6233	7514	5547	3609	5174
WBGene00000986	33	35	47	39	36	54	46	33	46	51	54	57	53	24	43
WBGene00000987	346	289	492	386	351	272	295	267	319	401	435	298	361	167	313
WBGene00000988	2853	4367	4135	3805	3175	4254	2253	2262	3180	4276	3333	3072	4121	1568	2478
WBGene00000989	5	13	3	18	11	16	5	8	7	7	4	5	13	5	7
WBGene00000990	272	322	250	352	264	308	285	332	500	378	300	326	251	176	270
WBGene00000991	2866	3959	3918	3568	2991	3834	2659	2985	3087	3616	3223	3440	3421	1911	3241
WBGene00000992	425	572	474	537	481	579	392	476	637	564	473	510	539	350	449
WBGene00000993	1050	1227	1428	1404	971	1244	1059	1129	1473	1552	1206	1360	1119	770	1107
WBGene00000994	1073	647	715	1168	596	736	448	644	1139	764	832	1020	521	286	588
WBGene00000995	1054	631	650	1276	687	719	541	651	1344	861	897	1122	488	417	697
WBGene00000996	4725	4776	4519	5113	4119	4622	4384	4570	4830	5921	4391	5172	4583	3296	4248
WBGene00000998	92	76	68	139	73	78	62	69	143	75	102	106	81	52	84
WBGene00001000	5303	8624	7439	6348	7283	7511	6139	6402	4708	8091	6221	6285	6917	6402	6999
WBGene00001001	2233	1418	1411	2704	1200	1625	1032	1317	2586	1489	1896	1931	977	703	1367
WBGene00001002	1810	1298	1040	1996	1204	1383	1065	1500	1654	1598	1423	1625	815	755	1228
WBGene00001005	18936	20074	22027	23740	15960	21379	15698	14786	27480	25454	19399	21110	23066	9416	16291
WBGene00001006	547	422	367	660	437	495	438	512	859	568	717	675	343	457	597
WBGene00001007	3274	2544	2792	3780	2302	2814	2739	2738	3252	2887	2818	3236	2248	2032	2421
WBGene00001008	639	598	812	838	488	714	581	646	788	912	761	774	643	454	605
WBGene00001016	1792	969	1126	1939	861	1071	762	981	1651	1077	1289	1488	698	489	982
WBGene00001017	2759	1564	2179	3297	1378	2029	1157	1280	4353	1856	2498	3046	1688	835	1646
WBGene00001018	3444	3325	3235	3639	2377	2924	2278	2497	3380	3721	3125	3499	3286	1602	2970
WBGene00001019	2104	1500	1514	2512	1172	1731	968	1176	2636	1708	1913	2081	1250	667	1390
WBGene00001020	1420	988	840	1487	668	1157	568	612	1732	1182	1243	1225	986	369	885
WBGene00001021	811	816	938	983	469	795	484	376	977	793	688	726	1006	228	539
WBGene00001022	927	596	823	1095	477	774	395	414	1455	659	804	949	602	236	491
WBGene00001023	8333	4921	5116	8957	4648	5857	4232	5426	8770	5774	6403	7637	3688	3164	5352
WBGene00001025	1081	891	1093	1129	753	1115	704	772	1451	1130	1362	1401	1096	607	1036
WBGene00001026	2671	1701	1677	2922	1429	1777	1148	1544	2848	1915	2406	2501	1371	977	1637
WBGene00001027	2176	1550	1572	2217	1465	1654	1111	1494	1994	1837	1719	2005	1329	796	1436
WBGene00001028	1113	724	1016	1351	593	926	489	467	1787	828	1142	1163	726	253	618
WBGene00001029	8025	4556	6085	9007	4760	5934	3730	4432	9688	5980	6766	8189	4407	2762	4735
WBGene00001030	6158	4319	5531	6984	4130	5401	3142	4010	7183	6143	5625	6169	4678	2284	4192
WBGene00001031	6384	5388	6062	7545	4932	6403	4432	4852	7672	7862	6615	7306	6513	3697	5506
WBGene00001032	879	860	775	986	621	802	663	696	1031	1047	892	1019	828	453	796
WBGene00001033	606	510	509	802	354	528	258	323	817	526	497	557	453	150	351
WBGene00001034	2384	1951	1872	2370	1338	2043	1041	1439	2516	1966	2270	2013	1728	730	1463
WBGene00001035	1445	746	1183	1774	663	983	641	728	2342	1010	1245	1577	741	502	783
WBGene00001036	914	779	963	1265	560	911	455	501	1541	951	850	972	871	285	587
WBGene00001037	6651	4212	6298	7391	4479	5301	4075	4104	7750	6218	6825	6984	4779	2804	5122
WBGene00001038	5580	6303	6338	6635	5113	5953	5853	5441	6748	7069	5978	6665	5960	4531	6054
WBGene00001039	1846	1915	2236	1840	995	1658	833	853	2379	2135	1603	1681	2238	496	1063
WBGene00001040	1914	1498	1380	2599	621	1620	467	487	3627	1537	1399	1451	1857	248	674
WBGene00001041	3645	2521	3198	4078	2530	2733	2483	2598	4001	3513	3518	3961	2240	1520	2749
WBGene00001042	827	1110	1134	973	802	1185	669	843	1009	1383	1164	1229	1054	575	1136
WBGene00001043	1237	779	831	1319	766	815	652	797	1120	923	926	1023	644	524	783
WBGene00001044	1291	1520	1578	1393	853	1327	895	907	1712	1923	1404	1516	1595	432	997
WBGene00001045	450	324	381	529	421	348	363	423	604	534	519	541	335	245	436
WBGene00001046	680	348	451	620	378	395	263	311	614	455	599	581	319	212	366
WBGene00001047	3590	2625	3312	4282	2647	3276	2692	2822	4603	3603	3696	4066	2763	1852	2992
WBGene00001048	1245	837	1012	1541	726	952	566	689	1636	984	1106	1201	756	372	777
WBGene00001049	947	570	782	1161	682	724	605	733	1115	761	807	1053	455	441	718
WBGene00001050	311	165	348	363	213	237	200	247	441	263	325	367	183	148	267
WBGene00001051	7559	5637	5780	9766	5072	5550	4319	5124	9774	6951	6333	7496	4336	2882	5655
WBGene00001052	15	13	13	20	10	21	10	10	10	16	10	8	13	11	14
WBGene00001053	37	30	22	39	18	35	17	17	44	20	36	31	30	8	21
WBGene00001054	29	32	46	46	27	50	28	24	56	47	31	31	33	24	27
WBGene00001055	1227	1161	1184	1633	742	1526	731	618	1514	945	1344	1080	1661	447	925
WBGene00001056	6044	3739	4117	5944	3315	4019	2876	3698	5582	4024	4335	4851	2884	2117	3775
WBGene00001057	1411	918	1109	1589	763	998	650	881	1432	1039	1142	1202	595	475	848
WBGene00001058	4191	2986	4007	5159	3024	3664	2958	3136	4641	4353	4237	4079	2818	1995	3021
WBGene00001059	119	99	85	140	60	82	76	81	259	117	108	137	89	84	91
WBGene00001060	2072	1302	1401	2188	1070	1322	909	1144	2146	1425	1609	1781	871	635	1144
WBGene00001061	5363	3246	4247	5867	3431	3787	2996	3805	5515	4130	4315	5493	2638	2267	3499
WBGene00001062	2	1	0	1	2	0	2	0	0	0	0	0	0	0	0
WBGene00001063	5	2	4	9	3	15	2	7	14	7	3	2	10	11	9
WBGene00001064	18	47	26	104	82	56	124	141	399	113	93	172	56	109	131
WBGene00001065	15	20	17	54	57	26	68	81	199	47	46	73	19	53	47
WBGene00001066	23	18	27	30	10	14	30	18	28	19	16	14	31	13	8
WBGene00001067	11	2	5	15	8	8	15	7	21	8	4	7	21	1	3
WBGene00001068	59	45	33	121	48	78	26	27	100	57	56	75	51	28	40
WBGene00001069	23	31	21	56	54	33	80	101	302	60	72	121	39	66	89
WBGene00001070	13	20	11	17	12	16	12	10	18	26	29	20	12	18	13
WBGene00001071	23	14	15	22	19	27	28	20	27	36	19	21	30	16	13
WBGene00001072	137	107	104	227	168	116	228	283	586	174	200	298	111	174	224
WBGene00001073	3371	2824	3033	4361	3018	3185	2783	3062	4737	3667	3363	4133	2548	2161	2997
WBGene00001074	12	12	6	34	13	16	26	15	25	20	11	9	22	7	13
WBGene00001075	222	217	171	662	448	278	704	681	2516	509	574	911	202	483	642
WBGene00001076	172	194	165	510	388	267	482	422	1708	455	457	793	230	352	531
WBGene00001077	457	437	477	614	483	477	544	583	726	589	520	558	321	395	470
WBGene00001078	141	68	92	156	82	103	56	78	188	100	86	124	69	42	74
WBGene00001079	4	3	1	4	6	3	1	2	6	1	3	1	0	0	2
WBGene00001080	1071	617	700	1243	669	753	623	625	1345	825	1056	958	465	440	805
WBGene00001081	1734	933	1238	2373	1040	1283	870	1015	2999	1318	1676	2054	1063	693	1235
WBGene00001082	777	762	513	880	651	726	460	646	870	853	757	758	558	411	662
WBGene00001085	3744	1958	2666	3884	1930	2590	1983	2027	4837	2410	3534	3710	1812	1308	2327
WBGene00001086	786	596	627	1243	563	657	521	592	1326	759	866	960	510	391	671
WBGene00001087	1660	936	1204	1769	841	1082	768	880	1886	1025	1354	1402	670	563	998
WBGene00001088	8457	8059	7686	10173	7472	7933	6273	8112	9174	10032	8348	10211	7665	4668	8182
WBGene00001089	485	510	471	665	464	533	517	475	706	638	676	664	393	458	537
WBGene00001090	1804	1179	1388	2033	1009	1383	956	1170	1868	1357	1495	1564	975	730	1115
WBGene00001091	154	107	104	183	57	139	54	38	352	78	151	164	113	44	119
WBGene00001092	256	179	241	352	134	221	159	182	484	213	310	325	181	112	184
WBGene00001093	3368	1970	2277	3496	1913	2297	1586	2068	3265	2445	2656	2637	1419	1123	2112
WBGene00001094	8247	6480	7214	9187	6266	7566	6857	6645	8449	8236	7202	8963	6467	5049	6186
WBGene00001095	1146	715	766	1254	566	821	471	593	1289	754	979	917	587	335	627
WBGene00001096	3	2	0	2	3	3	0	4	3	4	0	1	0	2	3
WBGene00001099	1067	1165	1459	1176	963	1257	1188	1269	1262	1564	1449	1470	1083	1001	1536
WBGene00001101	579	490	576	805	394	521	418	494	823	598	568	709	472	322	539
WBGene00001102	2950	2217	2421	3211	2168	2183	1941	2302	3161	3042	2664	3091	1835	1435	2282
WBGene00001103	60	69	66	90	45	54	64	59	65	89	57	69	59	40	130
WBGene00001104	331	254	281	451	243	196	258	264	387	415	292	306	280	138	282
WBGene00001105	50	58	42	135	77	52	82	130	224	108	109	124	40	56	80
WBGene00001106	0	0	4	1	0	0	0	0	0	2	1	1	2	0	2
WBGene00001107	1	1	0	0	0	0	2	2	5	4	2	1	3	1	0
WBGene00001108	8	14	11	22	17	14	34	45	143	27	36	60	8	35	38
WBGene00001109	6	2	5	5	4	7	3	3	21	4	6	5	4	2	4
WBGene00001110	1325	849	895	1516	743	908	592	729	1358	868	1011	1176	586	453	700
WBGene00001111	2	2	1	0	1	2	0	0	2	1	0	2	2	1	1
WBGene00001112	3697	1989	2248	3682	1564	2355	1301	1664	3804	2214	2614	2892	1587	906	1634
WBGene00001113	170	244	233	157	166	181	183	189	173	255	205	257	173	175	212
WBGene00001115	90	81	93	137	71	88	61	83	126	93	73	108	86	52	91
WBGene00001116	85	98	65	110	47	80	58	61	89	63	97	99	79	41	83
WBGene00001117	25	20	17	34	12	36	17	22	71	37	26	28	21	22	28
WBGene00001118	24	12	24	35	19	24	18	13	38	25	28	30	21	37	16
WBGene00001119	17	7	7	109	30	88	23	46	36	13	27	16	13	11	18
WBGene00001121	144	54	104	118	72	96	65	71	188	94	106	138	90	64	90
WBGene00001122	19	15	15	16	12	13	10	17	27	23	17	25	17	7	9
WBGene00001123	51	67	77	81	68	74	50	63	125	78	61	93	63	52	66
WBGene00001127	6	6	4	14	6	9	2	5	18	5	13	5	9	3	6
WBGene00001129	4	3	1	10	1	5	3	7	17	4	4	2	4	4	5
WBGene00001130	1033	721	937	1143	627	1628	734	833	1263	902	895	1397	666	633	772
WBGene00001131	371	295	291	472	246	392	274	244	611	354	414	366	260	204	311
WBGene00001132	1582	2647	1743	1663	1620	2028	1522	1868	1299	2178	1672	1666	1884	1514	1699
WBGene00001133	5	6	7	7	2	3	9	6	8	7	2	6	3	4	5
WBGene00001134	2110	1153	1521	2413	1091	1407	772	943	2536	1410	1994	1780	999	526	1165
WBGene00001135	60	22	39	62	36	36	46	31	44	72	28	38	54	31	45
WBGene00001136	27	5	17	15	8	10	11	13	20	23	8	13	24	9	13
WBGene00001137	9719	9148	8382	11256	7657	9428	8025	9387	8777	9921	8239	9349	6381	6285	8152
WBGene00001145	386	354	358	609	273	383	239	317	684	422	441	483	306	204	366
WBGene00001147	0	0	1	0	0	0	0	0	0	0	0	0	0	0	0
WBGene00001148	514	229	326	403	257	309	303	239	518	325	381	579	211	309	325
WBGene00001149	3996	4606	3550	4747	3925	4867	3449	3746	3409	4938	4244	4164	4083	2725	3592
WBGene00001150	71	51	81	89	92	97	76	56	110	46	57	87	49	50	64
WBGene00001151	1417	1181	1251	1562	1009	1163	1016	1079	1397	1503	1108	1259	1104	672	1046
WBGene00001152	225	221	226	291	115	228	106	118	402	190	221	225	221	84	162
WBGene00001153	3463	3556	3557	3637	2977	3271	2672	3434	3417	4015	3194	3407	2519	1897	3050
WBGene00001154	1219	924	1240	1329	1207	1037	942	924	1138	1313	1281	1222	870	573	947
WBGene00001155	11240	13810	14180	12758	13631	16253	9494	12540	10501	16368	12541	12168	11607	7276	11265
WBGene00001156	1093	1701	1749	1398	1495	1772	2170	2042	1025	1666	1133	1375	1618	1465	1402
WBGene00001157	292	306	313	400	163	354	150	181	526	264	247	298	313	108	175
WBGene00001158	11	17	0	7	5	7	17	13	38	13	8	16	20	8	14
WBGene00001159	42	38	29	51	25	34	24	39	83	48	48	49	34	33	43
WBGene00001160	3347	2293	2389	3712	2084	2619	1771	2259	3390	2541	2717	2864	1762	1435	2153
WBGene00001161	1446	1053	1187	1634	1082	1215	1004	1198	2048	1609	1504	1735	990	685	1238
WBGene00001162	259	159	241	293	143	197	152	149	244	154	276	220	172	72	155
WBGene00001163	151	237	160	240	173	231	194	194	333	324	226	245	207	138	223
WBGene00001164	118	130	87	129	90	114	84	97	93	138	85	100	86	68	83
WBGene00001165	128	136	114	176	116	133	103	103	203	166	147	159	99	72	139
WBGene00001166	6200	4270	4961	7450	4139	4610	3974	4775	6154	4986	5735	5693	3511	2536	4408
WBGene00001167	44791	40313	44544	56766	37709	42948	37445	38812	48018	45326	44564	44292	32369	27597	38642
WBGene00001168	164850	154313	162428	196869	148690	165509	156256	167483	169930	170986	167570	166705	130212	125407	143665
WBGene00001169	6392	8821	9169	8541	8123	8461	11395	10131	7797	10750	8740	8309	9255	9869	10363
WBGene00001170	48	33	35	44	19	32	29	22	80	36	33	44	27	26	34
WBGene00001171	1	4	3	3	8	10	7	4	12	14	5	7	3	3	2
WBGene00001172	297	266	311	495	342	398	298	302	420	390	318	337	290	238	342
WBGene00001173	3882	2999	2497	4675	2823	3383	2181	2691	3932	3541	3847	3515	2518	1775	2962
WBGene00001174	19	27	24	42	28	31	21	24	42	30	32	38	33	22	18
WBGene00001175	307	222	229	316	233	293	228	296	343	294	262	315	180	130	236
WBGene00001177	702	603	699	870	556	732	500	555	906	691	766	842	619	393	682
WBGene00001178	957	832	723	1247	658	827	607	722	1216	810	819	972	646	473	769
WBGene00001179	101	80	126	168	71	91	70	85	121	92	90	96	97	51	107
WBGene00001182	138	156	117	186	107	144	94	95	180	129	125	155	159	68	145
WBGene00001184	175	123	95	258	93	191	68	85	292	119	135	145	136	63	125
WBGene00001185	20	33	35	31	24	25	16	17	33	27	29	34	36	12	22
WBGene00001186	1170	695	700	1464	746	814	656	785	1576	977	967	1395	685	504	891
WBGene00001187	163	148	183	211	118	181	110	121	225	157	162	187	194	104	166
WBGene00001188	47	41	37	87	47	87	39	30	95	53	53	55	54	27	43
WBGene00001189	797	991	925	1227	1038	1077	1050	1096	1008	1293	942	998	1091	779	971
WBGene00001190	50	41	56	66	46	81	31	53	57	60	71	48	80	37	46
WBGene00001193	765	588	583	782	568	573	521	683	820	768	679	855	459	358	656
WBGene00001194	3632	1991	2465	3873	2156	2618	1859	1979	4093	2461	2872	3349	1809	1141	2076
WBGene00001196	1719	1629	1298	2359	1545	1727	1384	1542	2429	1876	1660	1813	1287	1195	1651
WBGene00001202	19	29	17	29	18	22	19	10	29	25	18	22	40	13	18
WBGene00001204	3	1	3	5	1	2	5	3	3	3	4	5	8	2	1
WBGene00001207	14	9	15	24	8	7	5	9	12	13	10	8	16	7	6
WBGene00001208	543	668	433	753	431	607	399	531	785	583	755	731	596	409	615
WBGene00001209	9035	5266	8121	10555	6158	7271	6126	5584	10303	6971	8211	9319	5341	4311	6021
WBGene00001210	13	14	7	46	16	29	42	36	88	20	25	36	22	34	28
WBGene00001211	12	3	9	15	5	9	4	7	8	4	12	3	1	4	6
WBGene00001214	4420	2449	2830	4914	2204	2936	1966	2310	4625	2561	3619	3482	1845	1342	2422
WBGene00001215	1862	1121	1337	1958	1055	1392	992	1104	2021	1231	1529	1588	859	710	1247
WBGene00001223	2	1	0	2	3	1	3	2	8	1	2	0	1	1	2
WBGene00001224	2129	1240	1636	2618	1172	1601	1026	1161	2446	1502	1771	2016	1074	744	1235
WBGene00001225	2943	1948	2601	3250	2158	2381	2025	1943	3409	2568	2784	3014	1636	1508	2232
WBGene00001226	9043	5957	7508	10568	6062	6508	5404	5704	9239	7005	7981	8429	5308	3853	6216
WBGene00001227	5637	4719	4886	7203	3915	4515	4159	4533	5478	4875	4415	5145	3567	2929	4051
WBGene00001228	2007	1588	2230	2398	1671	1748	1586	1412	2338	2100	2052	2255	1414	1166	1683
WBGene00001229	4846	3800	3830	5016	3347	3765	2779	3484	4800	4320	3933	4392	3025	1976	3360
WBGene00001230	2126	1612	2339	2406	1767	1816	1658	1671	2705	2191	2247	2396	1511	1045	2038
WBGene00001231	2302	1853	1794	2839	1925	1909	1671	2059	2296	2354	1985	2356	1267	1117	1801
WBGene00001232	955	849	989	1198	815	854	676	870	975	1034	947	895	637	407	823
WBGene00001233	4940	4225	4492	5639	4081	4093	3705	4544	4829	4970	4421	4787	3457	2743	4130
WBGene00001234	2669	2332	2037	2995	2202	2211	1552	2237	2221	2551	2191	2324	1477	1183	1907
WBGene00001235	2122	2031	2422	2506	2103	2131	1763	2288	2384	2588	2318	2596	1474	1297	1953
WBGene00001236	168	162	183	261	95	153	140	157	145	171	158	122	182	117	159
WBGene00001237	3	2	2	4	1	1	5	5	2	0	0	1	1	2	1
WBGene00001239	11782	14731	12387	14787	13172	14213	12613	13606	12659	15341	11126	12542	11831	10967	12716
WBGene00001240	7673	11090	6708	9366	9038	10190	8877	8974	6304	9020	5777	8268	8300	7634	7391
WBGene00001241	1061	828	949	1120	603	815	788	795	874	878	1000	864	735	583	889
WBGene00001242	39	59	49	56	29	40	49	49	68	58	53	54	57	40	53
WBGene00001243	11885	12899	11168	10902	8753	12586	8767	8643	10003	13440	8126	10500	13416	6249	7922
WBGene00001244	8252	8229	6697	9759	5999	9187	4326	4975	7615	8327	5618	6446	7924	2759	4926
WBGene00001245	0	1	1	2	1	1	1	2	3	0	1	2	4	1	3
WBGene00001246	3	0	3	4	1	3	4	2	5	6	3	3	2	3	1
WBGene00001247	184	223	181	230	128	213	154	142	197	217	119	211	238	110	144
WBGene00001248	123	131	124	155	92	126	113	101	145	142	132	144	117	107	119
WBGene00001249	262	189	188	436	227	203	216	240	499	349	320	377	182	121	245
WBGene00001250	306	403	295	449	334	375	281	318	401	360	299	287	403	216	301
WBGene00001251	572	538	511	751	438	563	437	432	744	608	454	459	384	268	400
WBGene00001252	21	33	34	23	22	37	12	22	36	34	26	31	28	19	31
WBGene00001253	83	53	67	106	68	61	76	61	138	88	86	102	61	45	75
WBGene00001258	2382	1404	1893	2686	1470	1592	1363	1410	2660	1644	1939	2081	1353	943	1514
WBGene00001259	9344	5650	6669	10822	4856	6633	4327	4811	11491	6336	7389	8730	4803	2922	5432
WBGene00001262	3243	2844	2860	4065	2318	3277	2342	2630	3873	3339	3877	3456	2586	2084	3248
WBGene00001263	2137	2424	2780	2709	2503	2601	2163	2214	2150	3071	2627	2654	3001	1993	2491
WBGene00001281	3005	1940	2155	3374	1834	1997	1614	2050	2833	2241	2306	2574	1527	996	1901
WBGene00001284	2082	1184	1735	2416	1178	1552	970	1091	2447	1519	2203	1948	1145	698	1378
WBGene00001303	15215	19358	20067	18687	17567	18811	16840	16619	18644	23534	19677	21582	18178	11798	19550
WBGene00001309	1810	1585	1862	2133	1637	1728	1255	1608	2036	2038	1858	2183	1293	1004	1789
WBGene00001310	49	39	53	66	52	42	39	35	91	58	43	61	45	14	40
WBGene00001311	6	10	5	8	13	9	13	8	15	13	7	9	8	2	4
WBGene00001320	4923	3656	3521	5383	3467	3810	3021	3467	5471	3986	4034	4809	2635	2364	3345
WBGene00001324	1208	800	813	1384	654	816	684	699	1352	933	878	1125	643	512	673
WBGene00001325	687	477	553	785	470	507	422	502	824	556	595	726	445	295	527
WBGene00001328	559	423	379	938	335	491	289	377	1146	453	688	736	374	234	588
WBGene00001329	2129	1747	1572	2362	1475	1887	1465	1791	2366	2146	2119	2170	1477	1252	1886
WBGene00001330	519	670	536	703	488	653	506	606	599	645	489	617	520	412	550
WBGene00001331	980	977	832	1472	776	1167	721	973	1591	1314	988	1227	977	709	993
WBGene00001332	2222	1336	1590	2194	1240	1422	1173	1372	2408	1937	1833	1984	1295	713	1468
WBGene00001333	5754	4957	5077	6676	3875	5371	3767	4229	6195	5476	6385	6291	4512	3602	4991
WBGene00001334	1814	1274	1654	1971	1174	1569	1068	1260	2169	1741	1901	2088	1271	873	1665
WBGene00001335	568	456	547	730	405	481	363	428	714	575	618	686	488	265	509
WBGene00001336	3721	2868	2621	4162	2226	2946	2092	2464	3209	2729	2742	2915	1873	1620	2302
WBGene00001337	5380	3453	4124	6537	3175	4394	2785	3384	5838	3737	4552	4593	2741	1998	3206
WBGene00001338	555	379	366	622	256	397	219	278	663	400	368	385	374	157	311
WBGene00001340	3013	2329	2420	3296	2112	2260	1994	2196	3070	2653	2417	2918	1653	1470	2236
WBGene00001345	299	317	194	302	190	270	178	259	298	385	368	357	240	197	281
WBGene00001352	2349	1211	1663	2573	947	1670	789	986	3223	1398	1960	1899	1157	586	1085
WBGene00001358	1299	1053	1261	1448	1005	1138	730	956	1458	1214	1165	1068	867	603	870
WBGene00001365	1774	1437	1307	2213	1683	1639	1202	1502	1885	1543	1732	1907	961	957	1505
WBGene00001366	173	209	155	198	113	158	139	166	275	194	185	229	184	135	198
WBGene00001368	98	87	71	108	82	87	66	73	96	97	99	93	73	77	72
WBGene00001371	1239	1308	1384	1453	1015	1314	1315	1474	1310	1550	1270	1495	1272	1101	1298
WBGene00001372	1659	1307	1777	1830	1251	1280	1099	1168	1769	1614	1537	1767	1090	704	1298
WBGene00001373	5	2	4	7	5	5	6	3	9	7	5	8	6	1	5
WBGene00001374	23	25	27	40	21	33	16	16	45	34	26	21	27	17	27
WBGene00001377	124	110	95	260	123	121	95	122	234	162	107	114	100	66	103
WBGene00001385	23790	32358	38212	24747	29832	31779	33752	33140	18325	42491	29763	28862	33735	24299	29361
WBGene00001386	64267	91564	106903	72601	80854	82810	89839	87874	63025	118512	83779	85001	98204	59226	92092
WBGene00001387	615	1520	939	1062	926	1378	675	650	1447	1127	698	774	871	340	548
WBGene00001388	12	13	12	17	7	18	7	7	15	9	10	7	14	1	4
WBGene00001389	383	623	751	530	278	514	232	314	563	695	389	404	821	139	303
WBGene00001390	3797	5343	5507	4345	4620	4638	5053	6297	2410	7560	5123	5193	5484	4030	5987
WBGene00001391	132	157	139	147	84	162	185	128	320	158	140	199	169	77	135
WBGene00001392	2351	1918	2477	2945	2356	2356	2155	2071	2516	3084	2202	2481	2211	932	1698
WBGene00001393	2652	2562	3473	3171	2492	3100	2015	2720	2217	3416	2815	2754	2708	1898	2575
WBGene00001394	19807	25246	21539	24073	23191	27648	19285	23361	18477	23406	20045	22498	19697	16481	23668
WBGene00001395	2626	3165	2873	2697	2245	2950	2123	2453	3135	2758	2316	2949	2932	1784	2660
WBGene00001396	6977	7110	6429	7632	5507	7214	4766	6056	6888	7582	6632	7497	6731	4124	6741
WBGene00001397	1758	2553	2335	3759	3339	3485	2703	2276	1702	2663	1458	1915	1987	1924	2021
WBGene00001398	13898	18818	16818	18519	17656	22134	14744	16190	14267	19061	15962	16897	18152	13502	18280
WBGene00001399	1585	2388	1220	8663	7081	10336	1431	1313	2689	973	1705	1345	4135	1567	1379
WBGene00001400	11	3	7	6	9	3	12	7	10	8	11	14	7	15	14
WBGene00001401	1103	803	597	1013	579	769	504	759	755	640	719	735	430	445	546
WBGene00001402	808	614	461	794	450	632	376	510	653	535	492	563	389	308	405
WBGene00001403	378	532	565	569	263	548	272	295	757	439	470	491	483	184	394
WBGene00001404	8254	8307	7293	8464	7441	8494	7418	8508	6388	9661	7163	7565	6044	6007	7081
WBGene00001405	3928	2967	2912	4529	2603	3079	2550	3027	4327	3435	3105	3546	2371	2122	2741
WBGene00001406	689	534	343	675	476	479	469	650	557	662	529	524	326	401	500
WBGene00001410	22	24	18	29	25	23	20	23	33	25	19	31	22	16	15
WBGene00001411	1703	1169	1265	1932	1186	1410	1094	1118	1671	1338	1403	1543	1048	868	1132
WBGene00001412	2585	1875	2229	2968	2023	2167	1828	1923	2726	2566	2330	2958	1861	1367	2123
WBGene00001413	3141	2193	2321	3099	1505	2137	1198	1444	3233	2281	2425	2871	2226	673	1975
WBGene00001414	2	0	5	4	2	5	0	1	3	3	4	2	5	1	3
WBGene00001423	7362	5084	5893	9071	5046	6242	4317	4833	6908	5888	5467	6087	4146	2873	4194
WBGene00001424	0	2	1	3	3	3	0	1	1	1	0	1	0	1	1
WBGene00001425	869	1018	974	934	541	851	689	682	1337	1221	897	992	1162	472	747
WBGene00001426	5408	5584	6354	6407	5869	6396	5495	6343	5654	7563	6398	6342	4250	3681	6348
WBGene00001427	16736	14518	12643	18788	13916	14617	10886	13234	17302	16589	14945	16281	9394	6892	12378
WBGene00001428	458	587	629	687	436	587	354	351	745	655	589	590	662	212	444
WBGene00001429	18	23	16	34	27	37	43	31	82	42	49	48	29	14	36
WBGene00001430	517	561	497	672	451	486	671	679	720	678	522	686	432	462	660
WBGene00001431	7402	5388	7089	8744	5306	6349	4505	4606	8999	7045	7604	8253	4761	3169	5825
WBGene00001432	55	43	60	130	42	54	33	56	353	69	81	107	54	30	83
WBGene00001433	159	278	236	205	189	233	171	174	200	270	166	213	224	109	127
WBGene00001434	45	38	27	77	35	44	28	32	90	61	60	55	41	28	39
WBGene00001435	248	194	241	252	217	163	141	199	226	259	210	273	162	94	217
WBGene00001436	141	91	109	179	110	99	90	100	143	146	113	143	117	48	80
WBGene00001437	18	15	22	23	21	17	13	8	28	23	25	23	23	5	16
WBGene00001438	51	68	57	56	54	65	59	78	56	94	53	63	68	54	55
WBGene00001439	339	277	206	515	289	300	194	265	485	291	312	357	187	179	263
WBGene00001440	28	45	42	29	53	47	43	45	74	72	37	53	54	37	44
WBGene00001441	477	560	482	609	403	508	470	443	512	523	455	422	373	439	452
WBGene00001442	163	54	123	102	80	107	110	103	178	124	103	160	129	134	139
WBGene00001443	2261	1140	1424	2852	1055	1476	752	933	2873	1334	1785	1706	994	595	1152
WBGene00001444	252	291	245	374	243	289	218	230	383	323	282	250	224	114	259
WBGene00001445	94	115	138	122	134	123	164	146	106	187	122	151	124	122	145
WBGene00001446	224	223	242	194	164	160	254	259	237	303	191	244	224	241	214
WBGene00001447	76	100	88	129	110	115	93	87	89	123	108	83	100	49	106
WBGene00001448	141	201	196	245	213	213	181	161	220	258	188	210	168	121	177
WBGene00001449	2327	2272	2882	2350	1743	2888	1422	1617	2503	2460	2719	3073	2917	1390	2614
WBGene00001450	91	80	91	185	134	113	95	93	111	129	85	80	92	56	84
WBGene00001451	143	184	150	152	155	144	100	135	128	183	145	140	195	109	106
WBGene00001452	764	873	1053	986	698	874	1052	800	959	1230	872	944	929	677	821
WBGene00001453	419	668	516	474	470	573	556	658	522	775	577	602	568	419	638
WBGene00001454	209	237	297	223	287	247	306	230	249	370	221	252	267	204	244
WBGene00001455	277	317	491	277	307	330	355	302	208	531	330	332	337	260	301
WBGene00001456	85	77	93	125	86	95	84	88	117	114	104	116	92	77	106
WBGene00001457	799	863	1091	776	812	849	863	862	698	1389	948	901	930	480	789
WBGene00001458	202	199	226	240	261	253	248	203	219	284	154	212	177	145	185
WBGene00001459	180	215	190	257	211	206	225	185	247	284	188	207	205	136	198
WBGene00001460	189	200	218	214	134	197	179	157	218	218	243	234	222	89	220
WBGene00001461	295	259	348	352	246	250	310	299	379	415	293	327	250	222	270
WBGene00001462	160	164	211	226	186	197	151	158	198	277	185	215	169	133	167
WBGene00001463	64	69	81	84	97	88	53	76	62	87	66	62	52	48	45
WBGene00001464	62	81	80	100	101	78	99	92	125	146	85	124	101	47	114
WBGene00001465	107	153	145	151	110	179	81	113	197	157	167	169	161	110	121
WBGene00001466	137	147	115	108	87	130	96	118	154	140	116	138	181	64	105
WBGene00001468	55	51	49	50	38	42	29	22	49	53	48	49	58	32	36
WBGene00001470	1321	817	1045	1519	801	1047	774	856	1986	1246	1361	1626	894	542	949
WBGene00001475	40	33	29	98	48	52	54	56	219	54	81	77	30	37	78
WBGene00001476	293	428	276	737	209	500	175	180	574	364	429	349	642	198	261
WBGene00001477	35	29	18	49	14	24	18	9	30	13	16	20	13	7	8
WBGene00001478	295	344	252	444	221	346	188	188	343	229	263	265	202	117	211
WBGene00001479	850	772	703	1089	574	842	568	576	1202	763	730	854	665	477	597
WBGene00001480	87	80	92	119	84	110	68	63	128	113	123	111	92	62	78
WBGene00001481	668	416	525	709	407	460	374	425	615	494	537	656	295	257	500
WBGene00001482	1443	1071	1259	1636	1005	1085	857	1074	1352	1214	1171	1290	708	537	1052
WBGene00001483	11	7	5	7	4	2	6	14	17	9	7	6	4	3	9
WBGene00001484	334	202	175	424	252	254	185	222	399	327	300	334	169	152	256
WBGene00001485	1302	912	908	1462	840	1014	760	890	1366	1092	1164	1267	644	539	821
WBGene00001486	1318	1482	1345	1294	1005	1210	792	892	1413	1523	1193	1434	1335	617	1108
WBGene00001487	1	6	1	7	4	0	5	3	5	1	4	4	1	0	2
WBGene00001488	3641	2980	2913	3907	2303	3192	2460	2821	3782	3285	3510	3820	2176	1777	2489
WBGene00001489	395	510	521	625	387	614	391	428	850	530	558	535	492	303	478
WBGene00001490	65	99	90	114	53	85	54	75	108	96	84	106	74	46	66
WBGene00001491	2500	1754	1807	2833	1522	2390	1341	1596	2741	1924	2202	2631	1622	1046	1677
WBGene00001492	17	17	19	35	16	6	12	14	17	15	22	18	10	11	23
WBGene00001493	1112	857	753	1435	636	1040	614	735	1526	918	1167	1134	732	522	1006
WBGene00001494	115	87	105	132	97	104	116	142	103	124	121	140	83	98	110
WBGene00001495	92	149	159	135	84	137	103	122	158	199	135	138	186	70	76
WBGene00001496	1802	1430	1509	2374	1206	1478	996	1247	2315	1619	1525	1705	1285	888	1255
WBGene00001497	4429	3425	3385	4649	3294	3425	3144	3929	3998	4141	3545	4346	2287	2359	3004
WBGene00001498	2529	1801	1840	2786	1721	1915	1482	1790	2337	1908	1884	2014	1203	960	1549
WBGene00001499	4679	3010	3546	5144	3046	3071	2535	3067	4559	3598	3606	4501	2230	1972	3376
WBGene00001500	2	3	7	3	1	3	1	4	15	8	5	4	5	1	3
WBGene00001501	7704	11709	10592	10062	8505	10242	8842	9272	9560	12815	10124	10610	11949	6906	10403
WBGene00001502	12921	16155	16232	15691	15157	17764	18712	17653	16602	21271	16157	18770	17404	15303	17370
WBGene00001503	5251	5573	5822	7492	5451	6226	4542	5286	6080	6466	5548	5511	4330	3342	5141
WBGene00001505	368	412	362	388	260	389	250	258	428	446	286	345	376	153	279
WBGene00001506	7	17	10	14	8	8	10	11	37	13	9	15	13	10	11
WBGene00001507	25	12	24	25	12	15	7	18	33	30	28	16	25	9	10
WBGene00001508	247	242	238	269	141	247	137	139	344	227	189	212	219	107	155
WBGene00001509	2026	1504	1726	2505	1376	1614	1384	1482	2133	1722	1814	1962	1242	989	1648
WBGene00001510	1714	1172	1024	1848	1046	1267	918	1240	1800	1373	1268	1552	751	872	1132
WBGene00001511	4583	3218	3135	4911	3048	3173	2571	3428	4510	3978	3723	4409	2324	1772	3355
WBGene00001512	2	2	3	8	3	3	6	5	7	7	4	6	3	2	5
WBGene00001513	3019	2157	2400	3040	2189	2285	2303	2750	2847	2866	2531	3055	1527	1710	2265
WBGene00001514	2629	1559	1902	2684	1498	1750	1373	1753	2485	1740	1763	2208	1026	1040	1459
WBGene00001515	16	18	11	20	16	14	11	4	15	8	17	22	11	5	11
WBGene00001516	1103	812	833	1257	760	807	764	954	1176	959	937	1170	652	588	830
WBGene00001517	12	22	20	21	10	19	17	15	29	27	18	16	20	14	14
WBGene00001518	56	64	68	85	48	91	52	43	98	90	58	80	72	35	55
WBGene00001519	70	96	79	86	61	88	61	77	81	95	83	81	85	50	68
WBGene00001520	2676	3523	3478	3094	3327	3611	3111	3502	2526	4100	3076	3078	3010	2840	2944
WBGene00001522	410	364	305	437	232	410	223	298	480	361	288	357	321	167	268
WBGene00001523	335	663	321	681	184	592	159	230	1128	460	463	488	746	188	321
WBGene00001526	1617	1018	995	2057	819	1200	646	842	1894	1066	1313	1387	766	571	939
WBGene00001527	3279	2409	2686	4082	1993	2736	1819	2095	3619	2412	2692	3026	2057	1290	2156
WBGene00001528	1	0	0	0	0	0	1	0	0	0	0	0	1	0	0
WBGene00001529	0	0	2	0	0	0	2	2	0	3	1	2	2	0	1
WBGene00001530	1	0	1	2	1	0	1	1	4	0	1	1	1	1	0
WBGene00001531	0	0	9	2	0	5	2	17	20	3	1	2	1	4	4
WBGene00001532	5	0	8	5	2	8	2	10	6	1	1	2	2	3	3
WBGene00001533	2	2	3	4	2	1	1	0	3	2	0	2	2	2	1
WBGene00001534	4	2	2	3	1	1	3	0	1	0	0	3	2	0	1
WBGene00001535	13	9	8	20	5	4	9	6	17	10	16	12	9	6	9
WBGene00001536	4	1	7	3	6	2	3	5	12	13	6	5	7	6	9
WBGene00001537	24	20	15	45	20	24	26	28	47	32	22	39	11	12	19
WBGene00001538	324	216	334	393	171	311	193	209	310	232	283	367	241	175	226
WBGene00001539	2	1	6	1	1	0	2	3	0	2	2	1	1	0	0
WBGene00001540	1	0	1	2	0	0	2	1	0	1	1	1	0	1	2
WBGene00001541	1	2	1	1	0	1	0	0	1	1	0	5	2	3	0
WBGene00001542	0	2	1	0	0	1	2	7	3	0	1	0	2	2	1
WBGene00001543	12	15	11	17	11	12	10	17	35	13	11	18	13	8	11
WBGene00001544	11	8	14	28	7	9	11	13	21	8	22	14	15	6	8
WBGene00001545	0	0	3	1	1	1	0	1	0	1	2	0	0	0	1
WBGene00001546	1	1	1	4	0	5	2	1	5	5	1	1	3	1	1
WBGene00001547	10	6	8	9	5	6	5	4	10	8	9	8	6	5	8
WBGene00001548	6	2	1	6	6	5	1	4	8	3	3	4	0	2	5
WBGene00001549	2	2	2	0	0	1	2	2	0	0	5	3	0	0	0
WBGene00001550	0	0	0	0	1	2	4	1	1	0	1	0	1	1	1
WBGene00001551	3	4	7	15	4	8	3	3	9	6	12	4	10	2	7
WBGene00001552	6	4	2	4	2	3	5	1	8	5	3	7	3	1	2
WBGene00001553	17	18	26	19	15	14	10	13	39	13	17	26	18	5	10
WBGene00001554	43	20	32	16	12	26	26	26	34	24	29	36	32	48	26
WBGene00001555	48	23	29	50	19	56	25	21	58	32	31	34	37	26	48
WBGene00001556	3	2	61	25	5	26	62	27	58	73	18	180	20	79	54
WBGene00001557	4	2	7	3	2	8	3	3	13	4	3	6	6	2	2
WBGene00001558	7706	7406	5899	10366	6680	7626	6221	7385	8731	9589	7572	7913	5409	4883	7072
WBGene00001559	175	158	138	221	132	155	143	137	235	155	181	180	151	113	179
WBGene00001560	457	384	312	656	335	436	258	291	546	360	381	519	386	286	434
WBGene00001561	2949	2180	2327	4550	2279	2852	1962	2125	5793	3133	3578	4034	2230	1548	2742
WBGene00001562	795	526	522	1232	529	676	516	514	1485	634	873	850	485	420	650
WBGene00001563	2845	1811	2483	3497	1790	2388	1774	2005	3765	2365	2850	3213	1530	1178	2086
WBGene00001564	4277	3921	4255	5858	4045	5474	4595	4012	4408	4898	5206	4837	3985	3055	5041
WBGene00001565	835	522	481	999	450	624	409	530	1150	619	727	906	396	335	630
WBGene00001566	1272	974	868	1551	818	1008	853	829	1246	973	996	1129	740	548	846
WBGene00001568	2047	1279	1580	2122	1325	1489	1010	1229	2070	1537	1857	1881	1027	728	1276
WBGene00001569	2854	1587	2353	3045	1750	2014	1756	1918	3125	2386	2645	3296	1575	1218	1949
WBGene00001570	65	86	70	108	59	81	101	102	271	74	69	102	47	106	88
WBGene00001571	3402	2066	2839	3920	1918	2458	1788	2044	4086	2554	2724	3406	2028	1110	1924
WBGene00001572	551	772	775	621	585	789	621	602	566	831	549	681	782	533	653
WBGene00001574	4002	2415	2981	4284	2318	2809	2305	2580	3970	3007	2940	3572	2021	1778	2527
WBGene00001575	20	26	18	28	15	33	8	15	33	17	20	16	40	10	10
WBGene00001577	350	298	342	433	228	300	281	340	447	382	410	474	267	243	315
WBGene00001578	773	1167	1497	830	969	1039	1110	1149	830	1255	999	1216	809	878	1245
WBGene00001579	792	531	631	1053	534	616	472	603	939	718	709	771	459	376	578
WBGene00001580	3109	2101	1820	3769	1666	2287	1336	1683	3450	2091	2314	2606	1497	1074	1811
WBGene00001581	799	851	854	923	692	905	788	820	663	904	708	768	690	737	815
WBGene00001582	3625	2336	2509	4180	1847	2571	1500	2038	4320	2613	2728	3418	1877	1104	2141
WBGene00001583	412	338	412	525	338	323	250	382	499	468	371	425	277	182	377
WBGene00001584	2849	1681	2287	3095	1533	1940	1198	1318	3203	2416	2340	2730	1886	693	1557
WBGene00001585	1795	1377	1376	2089	865	1386	683	739	2033	1451	1332	1592	1359	449	1071
WBGene00001586	8	7	5	12	5	6	5	7	17	10	8	9	9	3	8
WBGene00001587	4	3	11	9	5	9	15	2	7	9	8	6	15	2	4
WBGene00001588	5	5	5	4	2	1	4	3	3	2	4	4	1	2	1
WBGene00001589	1009	767	670	1193	748	780	540	700	961	870	820	875	508	389	716
WBGene00001590	779	561	580	878	402	555	311	391	908	579	627	716	449	200	532
WBGene00001591	434	563	373	730	355	605	250	299	701	519	500	489	559	167	357
WBGene00001592	101	107	98	221	115	149	142	88	146	160	110	118	112	73	107
WBGene00001593	4	1	1	5	0	3	1	3	7	4	1	4	2	0	3
WBGene00001594	28	29	21	28	22	32	14	26	44	31	22	32	35	14	18
WBGene00001595	12890	7353	6804	14400	7072	8906	6136	6805	13585	8041	9577	10364	5541	4913	6998
WBGene00001596	3441	2403	2667	5099	2270	3163	2027	1816	5847	2781	3917	4249	2073	1411	2697
WBGene00001597	7408	4480	4891	8288	3879	4856	3291	4538	8365	4911	5370	6439	3201	2253	4341
WBGene00001598	4739	2669	3036	5854	2219	3370	1971	1976	4437	2460	2885	3105	2110	1134	1851
WBGene00001599	2433	1627	1635	2986	1318	1641	1071	1396	2732	1643	1991	2014	1052	709	1357
WBGene00001600	1098	733	733	1148	679	699	553	688	1088	836	1130	926	471	389	703
WBGene00001601	1103	769	819	1262	673	779	575	696	1124	835	935	992	508	377	654
WBGene00001602	513	661	810	627	437	631	447	442	648	804	512	548	729	326	499
WBGene00001603	2	1	2	16	5	8	9	3	15	1	3	3	3	1	4
WBGene00001604	4558	7539	6534	6977	5444	7560	6765	5590	7713	8411	6615	6593	7004	4943	6126
WBGene00001605	0	2	3	1	0	0	3	0	2	0	0	1	0	0	1
WBGene00001606	8853	6461	7504	9674	7044	7252	6232	7798	8815	8344	7563	9245	4780	5088	7044
WBGene00001607	17611	13372	17428	20232	13866	14969	12772	16013	18404	16924	15926	18311	10339	8714	13924
WBGene00001608	3	2	1	9	2	3	4	1	5	3	1	4	3	0	2
WBGene00001609	3601	2070	2790	4095	2166	2479	1923	2255	4063	2765	3612	3437	1669	1380	2411
WBGene00001612	1	4	6	8	4	3	2	4	9	4	8	4	2	1	5
WBGene00001613	16	12	12	20	7	10	5	10	20	14	18	5	21	7	11
WBGene00001614	4	0	1	1	1	1	0	1	5	1	1	1	0	0	0
WBGene00001615	43	35	21	60	29	45	19	30	75	42	58	48	44	21	32
WBGene00001616	30	15	16	36	19	25	19	23	37	22	34	22	22	8	14
WBGene00001617	41	39	41	72	17	57	21	28	98	39	45	46	62	25	51
WBGene00001618	6	6	3	4	1	1	0	2	8	4	0	1	5	4	2
WBGene00001619	5	2	1	1	1	3	0	2	3	3	1	4	4	3	2
WBGene00001620	1789	1720	1537	2668	1458	1747	1491	1549	1976	1979	1647	1590	1396	1303	1481
WBGene00001621	60	43	46	83	37	47	44	44	82	50	52	57	56	44	35
WBGene00001622	30	22	28	34	20	23	15	17	19	27	26	30	27	13	16
WBGene00001623	37	33	21	45	25	28	17	26	41	26	23	25	25	11	19
WBGene00001624	234	141	251	220	164	149	127	122	312	168	252	242	139	77	195
WBGene00001625	24	9	10	19	16	23	21	14	17	26	26	19	10	14	10
WBGene00001626	2	1	0	0	0	2	0	0	1	1	3	1	1	1	0
WBGene00001627	171	211	134	246	100	203	48	73	229	176	177	176	169	42	131
WBGene00001628	2137	1612	1536	2387	1247	1634	1122	1430	2271	1669	1719	2248	1338	1006	1486
WBGene00001629	913	841	866	903	794	848	733	909	772	1057	911	898	626	631	964
WBGene00001630	1688	1402	1606	1995	1146	1586	1070	1257	2333	1685	1753	1778	1332	863	1433
WBGene00001631	419	510	436	664	337	531	357	406	732	538	382	459	553	294	406
WBGene00001632	1475	1093	869	1542	942	1165	747	1047	1544	1235	1235	1405	781	653	1027
WBGene00001633	794	766	801	1097	805	935	756	777	837	980	753	721	740	567	689
WBGene00001635	1068	653	698	1172	545	682	401	568	956	728	849	811	452	357	611
WBGene00001636	270	188	285	311	165	223	162	187	426	236	330	289	219	147	226
WBGene00001637	178	178	173	216	113	203	117	130	277	227	162	185	176	96	172
WBGene00001638	427	342	421	468	255	371	308	322	489	386	372	400	392	226	338
WBGene00001639	53	34	42	55	28	37	44	44	57	26	24	54	22	17	36
WBGene00001640	0	0	1	0	1	1	0	1	1	0	1	1	1	0	2
WBGene00001641	0	1	0	0	1	0	0	0	0	0	0	0	0	0	0
WBGene00001642	1	0	1	1	0	0	0	0	0	0	0	0	0	0	0
WBGene00001643	5	6	9	6	5	9	2	6	9	6	5	6	5	3	7
WBGene00001644	174	227	207	225	158	249	133	184	225	301	161	174	324	101	157
WBGene00001645	3272	2024	2203	3571	1713	2245	1429	1712	3650	2360	2545	2903	1751	1027	2067
WBGene00001646	133	104	105	152	98	102	92	110	232	140	123	140	114	57	113
WBGene00001647	6084	4905	4898	6610	4621	4837	3668	4727	6103	5285	5152	6292	3473	2589	4645
WBGene00001648	4563	3011	3243	4931	2958	3574	2507	2838	5215	3508	3679	4521	2486	1921	3091
WBGene00001649	1273	1592	1313	1476	1243	1506	1049	1292	1210	1580	1247	1574	1264	907	1319
WBGene00001650	162	134	136	213	70	140	83	94	155	99	115	102	100	67	103
WBGene00001651	867	678	614	1003	504	757	484	530	968	622	862	793	560	389	642
WBGene00001653	3477	2159	2790	3990	1907	2638	1493	1785	4088	2568	3597	3527	1967	1075	2071
WBGene00001660	976	708	645	1186	520	746	418	547	1100	740	729	819	547	284	541
WBGene00001661	2066	1272	1586	1999	1087	1498	898	1128	1884	1394	1858	1676	1015	609	1290
WBGene00001662	1997	1509	1388	2192	1240	1550	1021	1370	1776	1479	1919	1670	1049	683	1297
WBGene00001663	45	30	22	59	17	41	12	15	57	36	32	27	63	26	24
WBGene00001664	15	17	14	26	13	15	12	9	35	16	19	20	17	9	10
WBGene00001665	27	25	14	25	11	28	5	14	27	31	15	24	22	16	14
WBGene00001666	86	51	43	105	44	63	41	55	113	69	74	70	84	41	64
WBGene00001667	1	1	1	1	0	0	0	1	2	0	0	0	0	3	0
WBGene00001668	2	5	1	8	5	5	11	1	11	6	6	9	9	4	2
WBGene00001669	56	53	74	93	38	53	72	61	78	50	54	69	51	39	53
WBGene00001670	4	4	3	4	3	5	4	0	11	5	4	3	1	2	1
WBGene00001671	46	49	53	36	32	51	37	35	58	65	41	43	67	37	46
WBGene00001672	9	17	12	18	14	14	2	7	15	18	10	12	4	8	9
WBGene00001673	5	3	3	9	0	6	1	3	14	2	2	3	5	2	2
WBGene00001674	140	169	149	214	103	191	62	68	188	144	135	157	150	47	96
WBGene00001675	31	26	27	30	18	29	13	19	24	24	12	28	27	23	17
WBGene00001676	4	6	5	9	7	12	3	5	14	5	10	11	8	5	13
WBGene00001677	21	28	10	23	7	18	9	6	36	24	25	22	29	3	7
WBGene00001678	523	341	468	620	310	376	263	366	504	408	390	389	237	172	311
WBGene00001679	2416	1830	1693	2981	1927	2379	1968	1919	2822	2424	2305	2429	1782	1664	2106
WBGene00001680	895	630	1144	713	706	1003	1064	663	1859	1095	931	1459	1439	960	935
WBGene00001681	24	32	15	30	25	29	24	28	51	38	19	39	23	8	25
WBGene00001682	3753	5031	4071	5442	3086	4207	2688	2745	6040	5191	4680	4940	4899	2031	4285
WBGene00001683	9688	9312	9994	11637	8970	8620	7672	9413	10607	10966	10120	11454	6025	4851	9080
WBGene00001684	16329	22788	22012	21480	21445	23575	20114	18299	17767	25258	19554	19824	19357	15397	18193
WBGene00001685	14310	23859	23056	17981	17238	17920	16217	20715	12337	21429	17274	16525	17002	15004	16225
WBGene00001686	4729	3711	4238	5113	3903	3701	3095	3631	4705	4996	4532	5078	2685	2060	3961
WBGene00001687	33	24	33	34	21	13	19	12	52	40	32	38	35	12	25
WBGene00001688	373	241	255	432	255	277	213	266	387	300	314	325	208	160	262
WBGene00001689	517	392	365	604	416	367	378	366	618	441	439	456	282	286	339
WBGene00001690	9	4	2	20	10	10	9	4	20	9	6	11	11	6	4
WBGene00001691	0	1	2	1	0	0	2	3	4	0	0	1	2	1	0
WBGene00001692	3686	4036	3931	5345	3206	4364	2896	3151	3226	4271	3539	3262	3749	1930	3087
WBGene00001693	139	147	138	155	113	148	105	104	110	164	117	113	155	81	116
WBGene00001694	3700	3950	3272	4953	3263	4146	2516	2691	3646	4023	3517	3300	3118	1652	2754
WBGene00001695	6	3	2	4	2	3	5	1	6	2	0	1	4	1	1
WBGene00001696	0	2	1	2	1	0	2	0	0	1	1	1	0	1	1
WBGene00001697	0	0	1	0	0	0	1	0	1	0	0	0	0	0	1
WBGene00001698	3	2	0	0	3	4	1	1	3	2	4	4	3	1	3
WBGene00001699	85	166	111	168	129	145	89	96	138	127	96	100	95	67	71
WBGene00001700	9	2	3	17	3	6	1	1	4	4	4	5	5	0	4
WBGene00001701	1	0	5	1	1	4	1	0	3	1	0	4	1	2	1
WBGene00001702	249	430	330	377	388	401	307	270	277	386	288	298	268	235	297
WBGene00001703	555	733	643	790	620	760	493	460	579	741	505	571	704	351	475
WBGene00001704	82	29	47	43	34	35	38	31	86	43	44	67	38	21	42
WBGene00001705	2	0	2	2	2	3	3	3	11	3	3	5	3	7	2
WBGene00001706	4	6	9	16	8	19	3	3	14	3	3	5	2	2	7
WBGene00001707	20	25	21	27	15	20	24	15	41	21	26	23	25	14	24
WBGene00001708	756	477	668	936	500	655	469	525	1038	619	714	839	512	407	622
WBGene00001709	37	24	25	32	14	39	19	16	30	25	32	27	26	17	20
WBGene00001710	5	4	2	13	9	5	1	9	12	6	4	8	3	1	8
WBGene00001711	10	10	14	8	6	12	4	7	26	12	14	23	14	6	8
WBGene00001712	4	0	5	1	2	2	1	2	5	5	3	4	5	7	1
WBGene00001713	1120	1220	1360	1831	1341	1505	1287	1202	1168	1721	1340	1183	1245	1049	1155
WBGene00001714	0	1	1	3	2	1	7	6	40	6	6	6	1	2	8
WBGene00001715	3	1	3	5	2	4	4	2	4	7	4	3	0	0	2
WBGene00001716	5	7	7	12	9	2	46	37	163	15	12	41	7	30	22
WBGene00001717	41	69	59	46	54	54	54	65	40	68	50	53	38	33	74
WBGene00001718	3	3	2	4	0	3	2	0	2	2	5	3	2	1	2
WBGene00001719	123	118	146	112	77	97	118	120	179	140	99	113	133	84	125
WBGene00001720	2	3	4	3	2	1	0	1	9	4	1	1	8	2	1
WBGene00001721	2	1	1	3	1	3	2	5	7	2	1	2	4	1	1
WBGene00001722	0	0	1	1	2	1	1	0	1	0	0	0	0	0	0
WBGene00001723	15	5	20	14	8	9	14	3	14	9	12	11	9	7	9
WBGene00001724	19	24	13	34	17	23	51	25	181	30	25	51	26	22	42
WBGene00001725	13	12	4	15	4	4	16	16	53	5	2	32	9	12	5
WBGene00001726	10	6	2	7	4	5	4	2	10	4	4	3	3	3	2
WBGene00001727	3	5	2	10	3	7	3	7	14	9	5	9	6	8	5
WBGene00001728	1	1	2	1	1	1	1	2	0	1	0	0	0	0	0
WBGene00001729	2	3	3	5	0	4	5	3	4	5	5	4	3	5	7
WBGene00001730	39	37	47	9	13	20	49	52	17	53	27	75	35	47	42
WBGene00001731	105	99	119	144	117	129	86	94	95	162	94	101	131	107	90
WBGene00001732	0	0	0	0	1	0	0	2	0	1	0	1	2	0	0
WBGene00001733	0	0	0	2	1	0	0	1	0	0	0	2	0	0	0
WBGene00001734	6	4	2	4	2	4	1	1	5	6	3	2	3	1	3
WBGene00001735	6	7	8	2	6	6	5	3	3	4	4	3	3	2	3
WBGene00001736	1	0	3	3	0	2	3	0	1	2	1	0	2	0	1
WBGene00001737	2	2	5	0	0	4	0	1	4	1	0	1	2	4	2
WBGene00001738	2	1	2	4	2	2	1	2	7	0	0	1	1	5	1
WBGene00001739	0	1	0	0	1	1	0	2	0	0	0	1	0	1	1
WBGene00001740	545	364	360	608	216	419	153	212	697	383	372	435	305	103	205
WBGene00001743	2737	1947	1767	3282	1550	1979	1318	1733	3241	1969	2280	2437	1403	905	1868
WBGene00001744	5314	3809	3948	5954	3181	3924	3224	4032	4932	4319	4180	4940	2738	2426	3378
WBGene00001745	169	169	237	242	199	193	184	165	239	253	229	247	192	207	259
WBGene00001746	2810	2170	2528	3631	2241	2536	2102	2105	3571	2716	2721	2972	1652	1391	2400
WBGene00001747	3079	2201	2230	3563	2061	2569	2060	2104	3484	2743	2882	3092	1753	1604	2374
WBGene00001748	6955	5665	5860	8596	5466	6585	3967	4554	8635	6805	6997	8271	5249	2974	5796
WBGene00001749	10955	12044	15978	13173	9809	11581	7714	13387	11405	13158	13198	13522	9056	6854	13387
WBGene00001750	28	32	31	20	22	36	12	13	32	29	28	22	26	16	20
WBGene00001751	14	36	17	24	11	29	19	18	32	22	18	32	34	10	16
WBGene00001752	1623	2655	2117	2398	1488	2478	1194	1225	2396	2867	1689	1642	2677	716	1175
WBGene00001753	339	372	540	443	352	403	507	513	368	689	483	471	304	308	621
WBGene00001754	566	747	709	524	526	730	645	731	641	919	671	732	618	493	836
WBGene00001755	8089	7488	9536	9293	6751	7652	6783	8909	9432	10303	7912	9358	6624	4246	7744
WBGene00001756	2	0	3	2	2	1	1	1	2	0	2	1	2	1	2
WBGene00001757	196	356	253	209	177	283	149	194	352	335	265	290	287	130	190
WBGene00001758	789	1044	1224	964	1043	987	856	1113	794	1267	958	906	845	584	892
WBGene00001759	23	23	31	37	21	21	18	25	32	26	20	16	26	7	13
WBGene00001760	52	29	55	62	59	46	26	30	31	58	55	43	43	31	34
WBGene00001761	1096	1245	1551	1116	810	1239	739	949	1072	1600	1249	1242	1032	545	1037
WBGene00001762	11	11	11	21	14	16	11	7	8	18	16	8	1	10	8
WBGene00001763	63	65	58	94	41	78	55	46	87	86	99	66	65	57	62
WBGene00001764	199	169	172	227	183	177	201	202	151	224	180	218	95	145	202
WBGene00001765	5	6	12	14	2	8	2	4	22	3	5	9	9	2	12
WBGene00001766	3	3	1	1	2	2	0	0	0	0	3	3	1	2	4
WBGene00001767	26	45	38	24	22	30	15	18	34	37	21	29	19	29	32
WBGene00001768	197	262	365	344	303	279	348	372	268	434	350	351	209	191	415
WBGene00001769	21	36	35	34	40	42	30	26	34	44	30	33	36	20	23
WBGene00001770	331	543	494	316	382	382	636	642	357	534	390	600	418	515	554
WBGene00001771	2	11	13	8	7	6	10	4	10	3	9	6	12	4	2
WBGene00001772	125	102	160	139	110	125	131	157	96	165	134	159	130	102	126
WBGene00001773	3	2	3	8	4	0	5	2	3	2	1	2	4	2	2
WBGene00001774	1337	1973	2342	1760	1746	1921	1814	1770	1496	2477	1644	1857	1762	1352	1726
WBGene00001775	4407	6496	7289	4898	5656	5626	6683	6891	3822	7411	5152	5980	5511	5344	6113
WBGene00001776	726	984	1069	990	892	979	968	872	823	1237	830	936	894	611	820
WBGene00001777	53	118	105	94	97	106	104	95	75	99	86	111	70	70	94
WBGene00001778	90	106	107	105	96	73	82	86	107	105	77	104	97	67	75
WBGene00001779	7	4	7	4	8	12	6	9	6	11	7	6	8	3	8
WBGene00001780	10	13	15	18	15	13	20	11	14	15	16	8	7	14	13
WBGene00001781	20	22	24	22	13	29	20	18	30	31	20	25	11	29	17
WBGene00001782	0	2	0	1	1	0	1	2	2	1	0	1	0	0	4
WBGene00001783	26	18	12	24	27	21	15	20	19	24	13	16	8	7	7
WBGene00001784	2849	3702	3803	3174	2756	3774	3154	2951	3233	4115	3019	3352	3463	2476	3043
WBGene00001785	0	1	0	1	1	1	1	0	0	0	0	0	1	0	0
WBGene00001786	334	310	417	221	216	284	424	467	149	437	366	363	289	298	448
WBGene00001787	391	538	649	480	571	494	608	601	354	649	487	525	443	477	515
WBGene00001788	7	12	8	9	4	9	8	8	7	12	12	6	7	3	6
WBGene00001789	38	41	33	44	26	31	25	22	61	39	39	37	36	18	16
WBGene00001790	1610	1902	2079	1664	1627	1996	1964	1998	1471	2407	1589	1801	1502	1103	1674
WBGene00001791	242	253	304	298	202	240	179	258	252	236	249	259	223	136	252
WBGene00001792	29	21	26	34	25	18	28	32	29	34	27	28	13	13	26
WBGene00001793	4346	3214	2802	5037	2901	3677	2499	2884	4416	3831	3730	4045	2444	2053	2816
WBGene00001794	8993	13022	10477	10647	10793	12080	9456	10857	9677	14575	10060	10923	10044	7235	10216
WBGene00001795	530	377	468	588	209	458	212	226	931	359	461	597	514	185	381
WBGene00001796	107	76	107	130	91	129	68	62	161	130	105	122	119	59	98
WBGene00001803	36	40	40	50	33	36	20	27	55	51	10	33	32	23	24
WBGene00001804	36	7	26	25	7	17	24	8	43	36	22	30	14	16	26
WBGene00001805	29	25	26	17	24	29	21	21	16	25	21	26	36	21	13
WBGene00001806	14	27	24	29	19	25	11	14	18	27	16	20	30	12	8
WBGene00001808	2128	2256	1883	2631	1642	2004	1352	1584	2483	2349	2097	2391	1939	836	1955
WBGene00001811	170	132	157	176	115	136	90	108	206	158	122	174	94	71	108
WBGene00001812	3221	2051	2288	3329	1850	2314	1790	2160	3092	2410	2676	2656	1686	1558	2173
WBGene00001813	1798	1332	1393	1963	1251	1285	1132	1331	1752	1602	1507	1665	1054	875	1375
WBGene00001814	435	549	628	481	450	514	488	465	466	606	546	522	451	402	546
WBGene00001815	832	665	719	945	543	707	436	611	888	749	773	745	451	339	654
WBGene00001816	461	333	369	502	324	440	280	325	461	422	425	395	277	215	299
WBGene00001817	112	86	98	170	85	113	67	62	171	118	100	127	96	54	76
WBGene00001818	0	0	0	1	0	0	0	2	0	0	0	1	2	2	0
WBGene00001819	618	737	874	715	550	658	584	639	797	849	714	765	681	464	671
WBGene00001820	136	132	101	256	174	157	141	173	351	243	214	224	109	128	156
WBGene00001821	139	124	125	238	109	145	102	163	242	165	181	171	132	82	141
WBGene00001823	1373	1376	973	1559	870	1299	746	951	1498	1235	1107	1225	967	437	931
WBGene00001824	167	109	84	239	144	138	183	221	808	139	215	255	74	159	223
WBGene00001827	4345	2659	3151	4980	2538	3042	2472	2532	4917	3236	3705	4441	2421	1644	2919
WBGene00001828	39	60	29	186	119	70	158	162	556	98	119	166	40	96	115
WBGene00001829	3276	2030	2636	4187	2066	2384	1811	1997	3856	2502	2952	2988	1555	1254	2066
WBGene00001830	4230	2445	3382	4756	2589	3162	2214	2566	5100	3059	3850	4131	2029	1436	2767
WBGene00001831	4308	3107	3118	5000	3083	3091	2653	3126	4451	3587	3571	4189	2490	2073	2813
WBGene00001832	2989	1655	2449	3455	1597	2042	1518	1580	3425	1928	2607	2668	1329	1020	1767
WBGene00001833	3749	2103	2998	4514	2050	2566	1701	2159	4547	2673	3963	3842	1853	1213	2445
WBGene00001834	3539	2200	2369	4103	2448	2575	1868	2186	3847	2949	3016	3316	1586	1321	2500
WBGene00001835	1006	749	907	1495	682	808	550	696	1437	838	898	1022	689	422	738
WBGene00001836	1271	952	860	1608	754	940	732	876	1612	1084	1023	1172	673	430	882
WBGene00001837	205	147	187	308	149	181	117	185	293	187	220	245	168	105	174
WBGene00001838	745	541	516	864	510	639	435	515	782	663	661	734	376	285	531
WBGene00001839	1	4	5	8	2	5	1	2	5	4	2	0	2	1	0
WBGene00001840	16328	14371	13571	19841	12433	14869	12193	13700	17031	17422	13112	15184	11793	8141	11744
WBGene00001841	344	580	508	0	0	0	348	330	367	603	365	487	408	235	385
WBGene00001842	16	16	15	25	8	20	8	13	15	12	13	17	18	19	10
WBGene00001843	2860	3579	3281	3681	2813	3589	2682	3333	2795	3772	2866	3082	2945	2285	2865
WBGene00001844	440	397	317	602	304	359	257	379	527	413	396	396	307	217	322
WBGene00001851	2296	2321	1935	3030	2132	2483	1753	2148	2476	2688	2487	2496	1971	1634	2417
WBGene00001852	132	190	171	187	147	199	133	164	224	198	152	191	134	91	142
WBGene00001853	2227	1802	2352	3768	2490	2272	2084	1862	4434	2824	2528	3403	1970	1262	1956
WBGene00001854	487	405	417	1044	616	496	479	524	1353	693	680	799	369	277	542
WBGene00001855	11573	9786	13209	13923	10282	10365	8979	9414	13216	12940	11892	14130	8649	6408	10568
WBGene00001856	9002	7450	8781	12041	8229	7962	6428	7055	11924	8962	9244	11072	6404	4527	7804
WBGene00001857	9	3	1	14	11	9	11	15	23	8	9	11	8	8	10
WBGene00001858	39	98	37	175	145	106	219	265	988	180	213	326	59	123	253
WBGene00001859	19	14	12	22	9	10	5	8	19	15	16	5	18	5	7
WBGene00001860	5501	3147	3624	6267	3168	4174	2788	2944	6397	3751	4755	5032	2582	1727	3071
WBGene00001862	4206	2948	3164	4582	2546	3141	2223	2754	4380	3163	3311	3811	2210	1447	2744
WBGene00001863	150	149	126	216	84	159	69	73	176	93	131	129	132	70	96
WBGene00001864	965	845	1069	971	518	814	530	568	1097	1021	890	1014	1050	286	642
WBGene00001865	1446	790	1113	1460	836	938	668	905	1384	935	1270	1112	559	461	775
WBGene00001867	3518	2568	2782	3499	1846	2614	1476	1963	3503	2692	2636	3319	2449	1012	2158
WBGene00001869	2871	2055	2450	3527	1921	2260	1596	1692	3546	2535	2859	3246	1715	990	2078
WBGene00001872	1406	727	961	1403	634	843	572	665	1336	865	961	1086	715	522	707
WBGene00001874	2277	1209	1875	2290	1338	1532	1142	1384	2349	1624	2032	2094	1113	822	1454
WBGene00001875	86	78	148	150	98	155	95	100	141	144	135	130	94	54	104
WBGene00001876	17	21	29	36	19	18	25	19	29	32	22	32	19	17	26
WBGene00001877	86	68	116	107	79	55	72	76	92	95	161	104	57	39	72
WBGene00001878	70	62	90	119	59	69	70	59	82	92	97	70	36	32	53
WBGene00001879	16	18	26	31	29	12	22	25	27	31	23	30	22	12	29
WBGene00001880	52	40	72	95	68	32	54	52	72	72	58	65	51	19	57
WBGene00001881	18	16	22	33	15	12	13	13	28	27	32	29	18	1	21
WBGene00001882	21	24	27	38	23	16	18	18	39	38	28	31	30	22	15
WBGene00001883	0	0	0	0	0	0	0	0	0	0	0	0	0	0	0
WBGene00001884	0	0	0	0	0	0	0	0	0	0	0	0	0	0	0
WBGene00001885	36	44	83	26	49	47	40	53	32	67	68	79	41	38	73
WBGene00001886	0	0	0	0	0	0	0	0	0	0	0	0	0	0	0
WBGene00001887	0	0	0	0	0	0	0	0	0	0	0	0	0	0	0
WBGene00001888	0	0	0	0	0	0	0	0	0	0	0	0	0	0	0
WBGene00001889	0	0	0	0	0	0	0	0	0	0	0	0	0	0	0
WBGene00001890	12	16	11	23	10	8	16	14	23	12	21	29	20	11	8
WBGene00001891	2	2	6	7	2	1	3	3	7	3	2	6	3	4	4
WBGene00001892	17	13	14	31	10	12	18	20	22	22	21	14	17	8	15
WBGene00001893	0	0	0	0	0	0	0	0	0	0	0	0	0	0	0
WBGene00001894	0	0	0	0	0	0	0	0	0	0	0	0	0	0	0
WBGene00001895	0	0	0	0	0	0	0	0	0	0	0	0	0	0	0
WBGene00001896	0	0	0	0	0	0	0	0	0	0	0	0	0	0	0
WBGene00001898	2197	2368	1854	5410	3676	2669	2759	2771	6828	4253	3636	4164	1987	1387	2465
WBGene00001899	19	40	41	27	40	40	32	45	39	55	45	56	30	23	52
WBGene00001900	0	0	1	0	0	0	0	0	1	0	0	0	0	0	0
WBGene00001901	0	0	0	0	0	0	0	0	0	0	0	0	0	0	0
WBGene00001902	0	0	0	0	0	0	0	0	0	0	0	0	0	0	0
WBGene00001903	0	0	0	1	0	0	1	1	0	0	1	1	2	0	0
WBGene00001904	0	0	1	1	0	1	0	0	0	2	2	0	0	0	0
WBGene00001905	14	24	18	40	27	21	26	23	44	27	28	43	17	10	18
WBGene00001906	147	136	188	237	147	113	179	172	225	204	231	224	142	82	183
WBGene00001907	1	2	1	0	0	0	0	1	0	1	1	1	0	0	1
WBGene00001908	1	0	1	4	0	0	1	0	1	3	0	1	2	1	0
WBGene00001909	2110	2480	3300	2562	2140	2639	2455	2481	2448	3071	2437	2653	2535	1610	2397
WBGene00001910	574	638	630	908	385	599	262	260	998	621	651	605	647	174	518
WBGene00001911	2921	3822	4182	3762	2525	3777	2494	2790	4565	4754	3797	4059	4320	1566	3129
WBGene00001912	174	219	282	267	229	235	172	181	169	360	249	239	283	126	168
WBGene00001913	1	0	2	1	0	0	0	0	0	0	0	0	0	0	0
WBGene00001914	157	187	209	208	164	160	166	181	161	244	196	199	180	123	160
WBGene00001915	1022	1600	1383	1367	1192	1744	1511	1714	1286	1938	1435	1475	1422	851	1453
WBGene00001916	0	1	1	0	1	0	2	0	0	0	0	1	0	0	0
WBGene00001917	1	1	1	0	0	0	1	0	0	0	1	0	1	0	0
WBGene00001918	0	1	0	1	0	0	1	0	0	0	2	0	0	0	0
WBGene00001919	24	41	50	47	32	26	29	39	46	38	48	72	36	24	35
WBGene00001920	2	0	1	1	0	4	2	2	1	0	0	5	1	1	1
WBGene00001921	31	27	54	43	30	18	25	13	34	42	45	56	19	12	35
WBGene00001922	401	359	332	548	288	245	184	274	336	335	378	460	168	151	313
WBGene00001923	0	0	0	0	0	0	0	0	0	0	0	1	0	0	0
WBGene00001924	0	0	0	0	0	0	0	0	0	0	0	0	0	0	0
WBGene00001925	0	0	0	0	0	0	0	0	0	0	0	0	0	0	0
WBGene00001926	0	0	0	0	0	0	0	0	0	0	0	0	0	0	0
WBGene00001927	0	0	0	0	0	0	0	0	0	0	0	0	0	0	0
WBGene00001928	0	0	0	2	0	0	0	0	0	0	0	0	0	0	0
WBGene00001929	22	18	25	30	32	21	31	21	40	30	34	36	18	12	24
WBGene00001930	5	3	9	5	4	1	11	2	9	4	3	3	5	4	1
WBGene00001931	88	39	39	66	31	40	44	37	57	45	34	68	46	32	30
WBGene00001932	64	50	83	80	49	51	49	34	79	82	76	87	45	50	79
WBGene00001933	1215	952	1519	1726	1104	918	1055	1168	1240	1147	1230	1281	801	630	1041
WBGene00001934	459	369	584	679	460	392	378	425	556	578	502	470	304	232	342
WBGene00001935	432	352	582	582	420	378	514	385	474	517	1470	502	390	265	365
WBGene00001936	274	286	401	523	330	283	291	268	458	376	446	423	187	163	315
WBGene00001937	114	89	163	159	111	87	118	133	142	118	189	119	73	68	138
WBGene00001938	530	571	1467	1201	620	625	708	587	1040	1212	755	827	814	452	717
WBGene00001939	31	27	35	38	33	29	18	34	28	37	36	35	24	10	24
WBGene00001940	89	65	113	123	109	71	72	57	125	100	114	125	67	47	92
WBGene00001941	240	224	428	366	241	211	274	251	362	558	387	379	512	242	316
WBGene00001942	1691	1412	1981	2065	1460	1340	1340	1943	1648	1777	1663	1898	1206	1014	1624
WBGene00001943	0	0	2	3	0	3	1	3	3	1	4	2	4	1	1
WBGene00001944	2	0	0	4	0	0	0	1	2	0	0	5	7	0	2
WBGene00001945	1274	1997	1975	1648	1699	1767	1691	1645	1815	2152	1624	1731	1557	1097	1494
WBGene00001946	8876	8493	7258	11978	8035	8663	7231	9616	10606	10195	9040	10477	6529	5187	8292
WBGene00001947	8	4	3	5	3	6	4	2	6	6	6	2	8	0	3
WBGene00001948	57	60	45	87	43	62	48	45	96	77	76	95	51	30	66
WBGene00001949	836	605	488	976	637	555	459	680	1060	807	737	895	444	373	636
WBGene00001950	194	173	145	323	174	143	138	183	329	269	190	248	171	76	178
WBGene00001951	3	12	6	8	4	8	4	11	12	4	4	5	12	8	6
WBGene00001952	16	15	23	22	14	16	16	21	35	20	19	23	15	6	15
WBGene00001953	18	25	22	32	18	28	21	21	17	32	20	25	36	11	20
WBGene00001954	0	1	5	2	2	2	1	3	3	1	10	6	2	2	5
WBGene00001955	1132	1291	967	1351	956	1310	724	921	1168	1309	1122	1267	1094	587	1077
WBGene00001956	8	8	9	11	3	13	2	8	12	12	11	11	12	9	10
WBGene00001957	3	5	7	8	6	9	3	5	21	12	4	7	4	8	9
WBGene00001958	63	58	42	107	83	57	61	55	128	89	83	90	59	43	65
WBGene00001959	3	3	3	3	2	0	3	3	5	1	2	7	2	1	1
WBGene00001960	12	18	2	35	22	13	20	28	72	31	31	25	16	6	17
WBGene00001961	3	5	3	2	5	7	6	3	8	13	4	10	6	2	5
WBGene00001962	1	5	7	5	4	7	8	5	23	2	5	7	13	10	1
WBGene00001963	72	62	77	89	35	68	21	38	112	87	84	95	81	26	69
WBGene00001964	5	1	2	10	3	3	3	2	2	6	0	3	4	0	4
WBGene00001965	1	9	6	8	4	4	3	4	7	7	2	10	9	3	5
WBGene00001966	11	6	7	11	7	10	7	9	13	8	7	14	10	1	12
WBGene00001967	1	0	0	0	0	0	0	0	0	0	1	0	1	0	1
WBGene00001968	2	0	0	1	0	0	0	0	0	0	3	0	1	0	1
WBGene00001971	20541	15856	21065	28150	18468	19459	17887	18226	26799	21759	22248	23219	16391	12534	17481
WBGene00001972	2682	1951	1934	3136	1796	2128	1564	1842	3482	2482	2436	2738	1815	1116	2044
WBGene00001973	5889	3561	5184	6850	2703	4647	2306	2662	8654	4275	4675	5806	4212	1356	2835
WBGene00001974	5104	2984	4343	5602	2577	3486	2336	2790	6562	3747	4078	4885	3157	1438	2614
WBGene00001975	3522	2533	2673	3817	1638	2825	1340	1589	4110	2714	2778	3343	2744	885	2107
WBGene00001976	274	335	341	652	401	399	345	356	822	602	431	520	348	195	381
WBGene00001977	9958	7841	8692	10802	7876	7659	6975	8153	9849	9354	8519	10478	5792	4711	7412
WBGene00001978	3995	2450	2929	4755	2266	2881	1732	2127	4974	2747	3409	3904	1994	1226	2411
WBGene00001979	1061	858	876	1338	943	804	727	1005	1257	1231	961	1202	623	529	822
WBGene00001980	1284	900	1009	1622	979	1009	883	1024	1618	1111	1439	1369	691	734	1049
WBGene00001981	129	90	127	205	137	106	123	111	225	186	128	185	106	67	124
WBGene00001983	1588	1094	1137	1792	920	1205	963	1205	1522	1084	1341	1324	695	695	1000
WBGene00001984	26	58	37	44	25	54	40	28	75	61	27	45	45	17	29
WBGene00001985	1664	942	1152	1782	887	996	895	979	2105	1266	1273	1610	900	776	1162
WBGene00001986	132	141	124	96	96	119	95	98	100	131	95	76	128	76	100
WBGene00001987	13	19	10	16	8	19	13	18	15	18	23	18	21	10	20
WBGene00001988	7	9	4	10	8	5	8	2	4	3	3	6	3	2	5
WBGene00001989	24	29	22	49	28	32	17	27	60	29	30	48	21	23	29
WBGene00001990	33	33	24	24	32	28	28	26	35	36	11	27	21	16	37
WBGene00001991	186	238	215	197	162	216	173	162	249	283	147	205	262	153	191
WBGene00001992	4	6	9	7	6	2	8	2	10	15	7	8	7	4	8
WBGene00001993	4444	5268	6102	5299	4599	5502	3722	3994	4319	5928	4796	5172	5081	2431	4316
WBGene00001994	1739	1421	1326	2416	1462	1653	1329	1511	2486	1704	1779	1983	1283	1271	1726
WBGene00001995	137	171	109	143	97	112	135	187	136	206	142	143	104	106	120
WBGene00001996	1779	1315	1751	2107	1293	1433	1115	1168	2005	1744	1583	1902	1314	800	1324
WBGene00001997	652	482	533	829	467	511	391	475	795	547	679	737	408	247	507
WBGene00001998	1057	887	940	1247	821	877	769	930	1096	964	954	1077	641	521	749
WBGene00001999	13879	10090	9777	14392	9621	10709	9174	10224	14297	12353	11587	13710	7960	5766	9406
WBGene00002000	5773	4018	4979	6731	3938	4633	3329	4030	6429	4941	5006	5584	3374	2460	4121
WBGene00002001	1975	1503	1613	2183	1374	1737	1114	1478	2193	1723	1995	1938	1005	839	1310
WBGene00002002	4070	3851	3431	4702	3315	4140	3226	3413	4256	4507	3592	4480	3323	2456	3569
WBGene00002003	2566	1487	1853	2639	1325	1757	1130	1291	2852	1817	2055	2420	1527	827	1576
WBGene00002004	1756	1173	1234	1974	1144	1309	983	1138	2095	1358	1544	1771	970	760	1292
WBGene00002005	69309	48112	68606	80169	54340	62588	55984	57887	74586	66695	69269	72965	44761	39451	57864
WBGene00002006	4	0	1	0	0	0	3	2	2	3	5	0	3	1	0
WBGene00002007	6864	6420	8021	7750	6309	7144	6927	7405	8334	9921	9316	9637	6616	6383	9115
WBGene00002008	5082	3550	5396	5720	3293	4601	3665	4728	6631	6033	6353	5907	3458	3142	5732
WBGene00002010	9873	6502	6103	11764	6432	7885	4853	5496	10240	7351	7744	8392	5030	3573	5750
WBGene00002011	351	380	457	390	312	317	277	280	534	523	395	465	403	176	328
WBGene00002012	193	458	455	353	256	436	248	236	568	296	231	325	277	168	259
WBGene00002013	46	75	35	54	27	52	85	36	134	37	52	96	45	29	34
WBGene00002015	4	9	3	5	1	6	1	2	13	5	3	9	9	2	5
WBGene00002016	775	1339	1175	942	515	1360	507	628	2356	1006	1039	1437	987	355	810
WBGene00002017	2	8	5	5	4	12	4	3	7	8	7	2	10	10	10
WBGene00002018	280	613	393	350	182	465	125	200	1168	331	383	441	432	103	267
WBGene00002019	1	3	1	3	1	5	1	1	8	6	4	4	2	0	2
WBGene00002020	3	2	3	2	3	4	2	2	6	2	8	1	6	1	2
WBGene00002021	2138	2744	4150	2214	1806	3325	2763	3059	4344	5153	4006	4394	3330	2508	3853
WBGene00002023	4733	7304	6226	5754	6117	6551	6211	6651	4741	8062	5606	6265	6655	5692	6284
WBGene00002024	6535	8178	8120	7943	5812	7997	8570	8796	8080	11404	8797	9425	9141	6925	8826
WBGene00002025	11186	8439	7822	12450	8007	8572	5930	7179	11421	9155	10197	10156	5835	4355	7178
WBGene00002026	546	964	990	775	388	1017	274	406	1842	537	640	872	721	215	521
WBGene00002027	9602	5340	7917	11349	5381	7488	4361	5197	12437	7003	8545	9913	5118	3176	5993
WBGene00002028	1022	647	816	1186	547	693	526	591	1166	751	717	935	511	315	677
WBGene00002029	344	279	245	485	219	262	146	211	481	272	325	393	263	140	247
WBGene00002030	33	44	35	40	29	35	25	33	60	40	45	42	52	27	39
WBGene00002031	592	473	497	676	390	425	336	427	652	586	603	667	460	248	492
WBGene00002032	4268	3301	3742	4325	2889	3418	2803	3087	3637	4112	3527	4321	3596	2353	3331
WBGene00002033	2242	1813	1682	2475	1660	1972	1405	1786	2077	2239	1741	2274	1572	965	1705
WBGene00002034	3169	2141	2684	3461	2268	2344	2385	2656	3555	2598	2741	3154	1494	1392	2363
WBGene00002035	3168	1963	2250	3466	1618	2152	1582	1744	3344	2321	2610	2961	1684	1161	2057
WBGene00002036	3916	2202	2068	4078	1959	2355	1537	2082	3644	2299	2646	2949	1579	1281	2146
WBGene00002037	640	551	604	835	429	677	489	451	914	608	657	748	593	390	643
WBGene00002038	1144	1250	1070	1259	967	1271	950	955	1278	1225	1262	1319	1113	785	1122
WBGene00002039	149	145	142	230	116	150	103	140	290	134	150	201	126	101	190
WBGene00002040	176	148	159	234	91	142	102	101	186	122	115	154	147	81	151
WBGene00002041	773	767	795	957	463	928	420	463	1206	752	850	913	858	414	696
WBGene00002042	1077	1078	961	1099	738	925	686	908	1072	1205	1047	1094	889	416	1044
WBGene00002043	2071	1689	1671	2091	1539	1659	1463	1943	1874	1925	1709	2048	1070	1091	1628
WBGene00002044	684	595	565	650	509	617	621	738	433	668	562	525	555	678	638
WBGene00002045	48220	37446	42706	54318	35092	41670	37451	37092	47610	43754	41450	46090	34750	30031	35868
WBGene00002046	2534	1751	1888	2880	1440	1933	1221	1323	2800	1871	2105	2241	1411	996	1802
WBGene00002047	4261	3025	3984	4873	3250	3382	3245	3496	4599	4054	3941	4361	2543	2073	3245
WBGene00002048	192	170	196	272	154	208	174	172	277	212	241	193	152	130	144
WBGene00002050	959	1433	1291	1399	1340	1401	1062	1186	973	1417	1160	1170	1163	819	1249
WBGene00002051	11	10	5	22	14	7	28	26	105	18	14	22	6	24	20
WBGene00002052	4097	6113	6463	4789	4093	6196	5861	5600	4696	7692	5603	6522	6555	5052	6395
WBGene00002053	4699	6594	5925	6121	5165	6490	5616	6090	5292	7824	6108	6660	6217	4116	6336
WBGene00002054	1680	2733	2693	2268	2274	2545	2197	2330	2232	2788	2443	2904	2393	1873	2749
WBGene00002055	391	507	416	476	415	502	395	326	358	487	293	362	377	244	306
WBGene00002056	3938	5460	5046	4759	4530	5473	5123	4969	4485	5874	5258	5815	4989	4607	5479
WBGene00002057	282	407	342	348	227	382	218	265	373	322	291	325	317	183	287
WBGene00002058	327	439	392	444	321	457	428	350	471	465	443	482	420	307	404
WBGene00002059	3971	2908	4178	4648	2825	3215	2354	2537	3860	3348	3125	3696	2518	1471	2372
WBGene00002060	1405	1545	1609	1394	1242	1462	1629	1739	1285	1871	1332	1596	1244	1117	1476
WBGene00002061	9305	5736	7983	10368	6639	6976	6918	6218	8664	7582	7421	8823	5567	4724	6183
WBGene00002062	240	252	207	331	202	261	131	163	409	272	218	244	176	96	197
WBGene00002063	122	99	89	159	71	98	74	76	117	94	86	113	78	40	81
WBGene00002064	25467	18830	21929	31554	17714	23203	15597	16371	24873	20168	21897	22939	18721	10580	16704
WBGene00002065	7317	10450	10716	8001	8789	8940	8376	10818	5844	10855	7835	8735	8740	7923	9238
WBGene00002066	9934	5353	6142	11789	5185	7165	4505	4971	11385	5818	7758	8905	4706	3346	5371
WBGene00002067	49	62	54	74	60	66	45	50	109	56	30	83	59	36	48
WBGene00002068	7380	4683	7277	7748	4999	5622	5064	5497	7247	6536	5842	7053	5248	4113	5537
WBGene00002069	119	107	106	172	58	140	39	66	258	84	117	105	141	301	102
WBGene00002070	3254	2207	2301	3610	1840	2497	2108	2526	3038	2491	2301	2720	1857	1965	2381
WBGene00002071	826	884	858	969	686	916	641	784	901	1060	855	817	788	562	818
WBGene00002072	6285	4258	4530	6888	3797	4404	3131	4187	6565	4684	4875	5943	3420	2164	4524
WBGene00002073	21520	14985	14652	23098	15084	16663	14095	17624	20639	19349	17739	21313	11831	9975	15235
WBGene00002074	2416	1262	1576	2830	1235	1755	1205	1261	3035	1477	2195	2079	1132	1045	1397
WBGene00002075	2130	1197	1523	2372	1096	1438	876	1135	2231	1432	1632	1872	987	626	1236
WBGene00002076	3133	1915	1744	3408	1873	2061	1294	1943	3242	2556	2465	2695	1238	1136	1855
WBGene00002077	6983	4851	4957	8574	4275	5702	4527	5042	6394	5133	5666	5709	3492	3481	4404
WBGene00002078	4676	2963	2265	5540	2741	3575	2063	2658	5534	3354	3918	4120	2045	1587	2903
WBGene00002079	2961	2241	2094	3228	2173	2353	1965	2563	2626	2607	2376	2762	1373	1530	2177
WBGene00002080	2407	1332	1339	2614	1256	1710	935	1223	2551	1524	1701	1827	1038	759	1233
WBGene00002081	1225	939	971	1493	798	1005	835	771	1862	1121	1149	1393	896	669	1023
WBGene00002083	12267	9299	8870	16998	9327	11509	8646	9253	12642	10878	10585	11160	7060	6666	8410
WBGene00002084	45	37	34	61	52	45	47	39	66	62	34	50	53	30	50
WBGene00002085	46	63	48	109	60	71	50	56	190	109	112	139	120	51	118
WBGene00002086	102	179	163	109	86	143	117	117	167	150	128	157	194	84	144
WBGene00002087	71	101	67	124	61	73	72	81	120	126	111	101	72	52	81
WBGene00002088	23	18	15	74	26	40	16	12	39	23	23	27	16	10	19
WBGene00002089	135	53	70	130	57	63	57	47	124	81	63	90	48	32	53
WBGene00002090	204	203	188	144	83	129	201	227	239	210	205	299	216	181	236
WBGene00002091	0	1	1	0	3	1	2	0	1	0	0	0	4	1	0
WBGene00002092	1	0	0	2	1	1	3	0	0	0	3	1	0	1	1
WBGene00002093	41	21	36	40	25	34	29	28	73	44	39	51	55	25	30
WBGene00002094	4	4	1	11	2	8	5	3	26	7	10	7	16	2	2
WBGene00002095	7	25	5	20	5	9	4	3	19	15	8	8	11	5	3
WBGene00002096	3	3	0	1	1	3	2	1	1	3	2	0	3	0	0
WBGene00002097	15	14	12	6	7	6	9	16	10	13	15	8	16	5	5
WBGene00002098	0	1	0	0	0	1	1	0	1	1	0	1	0	1	0
WBGene00002099	0	0	0	1	0	0	0	0	2	0	0	0	3	0	1
WBGene00002100	333	310	417	326	341	327	423	410	352	446	300	361	361	302	343
WBGene00002101	33	49	79	41	50	61	55	50	59	72	44	54	46	30	64
WBGene00002102	157	316	665	109	135	246	716	818	340	788	391	678	643	608	857
WBGene00002103	0	0	0	0	1	1	0	0	1	1	0	1	0	1	0
WBGene00002104	2	5	3	1	0	2	0	4	4	4	2	2	2	1	3
WBGene00002105	52	58	56	48	45	28	41	43	60	77	47	59	50	29	50
WBGene00002106	35	65	71	59	39	61	61	36	109	89	50	49	66	29	50
WBGene00002107	114	116	126	176	148	104	158	121	138	173	141	137	84	72	102
WBGene00002108	2	1	4	0	0	1	4	0	1	3	1	1	3	1	4
WBGene00002109	39	36	37	39	20	26	22	24	70	37	40	40	39	10	24
WBGene00002110	197	372	440	204	293	324	334	324	215	423	297	302	315	250	346
WBGene00002111	121	115	148	88	109	126	129	113	119	196	107	128	188	117	126
WBGene00002112	38	80	71	47	37	61	31	28	51	85	49	50	59	24	46
WBGene00002113	50	47	44	143	72	95	56	59	81	69	49	47	34	38	39
WBGene00002114	12	1	4	28	5	5	5	16	15	3	5	5	1	1	3
WBGene00002115	1	2	3	4	0	4	1	4	0	1	0	3	2	0	2
WBGene00002116	33	40	48	38	23	26	27	13	23	38	24	24	48	7	18
WBGene00002117	95	69	92	155	104	67	88	101	178	109	105	121	80	47	76
WBGene00002118	21	12	24	16	21	13	12	9	24	31	11	27	20	12	17
WBGene00002119	4	9	10	6	4	11	5	4	8	2	4	7	13	1	6
WBGene00002120	1	7	5	3	2	6	0	4	9	4	2	5	8	2	0
WBGene00002121	0	0	2	0	0	0	0	0	0	0	0	0	0	0	0
WBGene00002123	46	55	45	73	48	58	43	49	85	54	41	54	54	37	58
WBGene00002124	1276	913	811	2057	1159	1032	894	1337	2022	1374	1205	1416	746	677	1019
WBGene00002125	1376	939	1015	1933	1186	1039	743	1224	2102	1531	1383	1731	849	605	1126
WBGene00002127	448	476	404	647	414	519	458	493	663	511	424	492	417	395	426
WBGene00002128	6	19	7	11	11	9	11	15	23	17	14	12	10	13	15
WBGene00002129	937	691	836	1062	657	805	609	782	1058	798	808	1017	578	501	754
WBGene00002130	2910	2792	3287	3267	2514	2901	2533	2947	3365	3649	2752	3171	2477	2074	2877
WBGene00002131	1075	995	905	1124	678	909	760	923	1044	1147	924	1041	836	558	884
WBGene00002132	150	123	125	161	78	142	103	74	153	127	121	164	105	81	102
WBGene00002133	545	401	430	657	443	528	364	416	630	520	572	594	329	228	460
WBGene00002134	1244	1281	1016	1673	1259	1211	1183	1328	1249	1455	1164	1187	1011	1024	1085
WBGene00002135	757	819	764	1095	848	899	801	863	951	1112	909	828	778	660	783
WBGene00002136	5027	2968	3340	5386	2637	3635	2156	2725	5712	3446	3785	4481	2622	1775	2972
WBGene00002137	721	903	875	848	496	875	565	599	1015	859	730	874	938	442	668
WBGene00002138	354	390	524	521	356	387	348	281	658	559	576	499	566	272	445
WBGene00002139	315	393	343	363	257	391	186	261	507	390	361	351	373	197	333
WBGene00002140	15	31	16	15	6	16	15	11	10	23	8	24	15	12	15
WBGene00002141	10	3	5	15	8	5	9	2	9	10	6	18	4	5	5
WBGene00002142	11	6	10	17	6	8	6	6	21	10	6	5	6	8	8
WBGene00002143	909	663	704	937	583	619	532	633	936	787	818	840	475	378	696
WBGene00002144	2629	1809	1687	3545	1711	1960	1407	1755	3286	2144	2279	2535	1214	892	1744
WBGene00002146	469	433	441	510	470	475	347	380	416	519	424	502	472	326	423
WBGene00002147	2295	1475	1597	2534	1139	1646	1009	1240	2781	1724	1760	2099	1347	767	1268
WBGene00002148	4342	2847	2666	5021	2424	2893	2107	2862	4190	2997	3079	3560	1796	1665	2565
WBGene00002149	9	10	6	4	4	9	7	3	4	8	5	10	5	3	7
WBGene00002150	29	33	47	49	21	29	16	19	42	33	24	25	37	78	27
WBGene00002151	153	170	132	179	98	176	104	105	185	202	159	152	228	93	142
WBGene00002152	4213	2958	2983	5085	2359	3274	1902	2485	4319	3114	3168	3477	2177	1495	2426
WBGene00002153	2175	1252	1516	2368	1012	1482	879	976	2240	1495	1461	1599	1118	602	1130
WBGene00002162	11348	12740	13809	12871	11816	12859	13749	13566	11306	15148	11908	12785	11883	12127	12426
WBGene00002163	95	81	72	152	57	98	58	51	171	61	106	116	60	42	79
WBGene00002169	7404	4481	5997	7921	4506	5367	4181	4605	8276	5873	6709	7795	3910	2892	5209
WBGene00002173	1425	1165	1077	1696	791	1338	693	738	1625	981	1206	1308	963	586	1118
WBGene00002174	335	310	309	394	264	374	288	316	317	380	391	348	265	242	362
WBGene00002175	375	282	240	398	260	279	329	400	364	351	285	345	196	245	257
WBGene00002176	87	63	62	77	53	60	47	58	71	84	81	79	52	36	37
WBGene00002177	4	3	3	6	3	2	4	7	9	7	9	7	7	3	7
WBGene00002178	37	53	30	72	32	56	31	33	83	49	47	52	42	26	62
WBGene00002179	320	443	415	425	227	452	253	214	475	364	364	399	488	214	322
WBGene00002180	1421	1306	1712	1433	1140	1158	1300	1220	1448	1845	1453	1695	1356	905	1354
WBGene00002181	60	57	50	116	88	64	70	63	132	91	60	74	45	45	62
WBGene00002182	28	30	16	53	19	41	17	40	74	32	35	46	40	27	43
WBGene00002183	6835	7152	7436	7929	7116	7547	5351	5855	6938	8880	6992	7350	6166	4200	6406
WBGene00002184	65	71	67	58	63	77	41	46	113	67	66	81	78	59	55
WBGene00002185	1689	1248	1520	1859	989	1424	837	879	2261	1281	1539	1771	1266	591	1199
WBGene00002186	5	5	6	7	4	3	3	5	4	1	2	5	4	1	5
WBGene00002187	493	708	517	676	489	613	472	567	694	679	532	621	596	464	559
WBGene00002188	31	49	30	44	20	52	24	28	105	46	51	38	56	24	43
WBGene00002189	454	409	455	439	288	432	492	450	376	445	372	393	500	455	436
WBGene00002190	2228	2286	2760	2659	2140	2602	2163	2192	2327	2756	2303	2511	2434	2164	2479
WBGene00002191	5603	4646	4402	6685	4638	5252	3748	4300	6500	5771	5567	5872	4001	2482	4608
WBGene00002192	3136	1920	2068	4100	1703	2349	1406	1771	3749	2021	2628	2788	1353	955	1998
WBGene00002193	0	0	5	2	1	1	1	0	1	3	2	0	1	0	2
WBGene00002194	0	1	3	0	1	0	1	0	2	0	1	1	4	0	2
WBGene00002195	24	34	31	33	17	30	12	27	48	32	25	37	25	20	23
WBGene00002196	7163	5368	5314	7931	5169	5909	5765	6063	6524	6853	6069	6578	4633	4722	5799
WBGene00002198	64	55	74	108	41	84	60	48	109	61	72	68	67	29	49
WBGene00002199	307	408	427	462	326	496	238	243	348	482	338	284	512	185	222
WBGene00002200	78	78	84	145	43	108	47	33	153	86	88	101	111	30	54
WBGene00002201	7201	4312	6132	8272	4282	5356	3883	4020	9224	5622	6613	8190	4431	2673	4986
WBGene00002202	8895	7339	7646	11742	7061	8635	7081	7510	10074	9061	8311	9130	6685	6387	7675
WBGene00002203	475	358	330	566	322	385	398	340	553	516	422	552	345	344	390
WBGene00002204	3	1	2	0	3	1	1	2	2	0	0	2	2	2	1
WBGene00002205	2	0	0	2	0	0	1	0	3	1	2	3	1	1	1
WBGene00002206	1	1	0	0	0	0	0	1	3	0	0	0	0	1	1
WBGene00002207	677	560	598	864	573	654	501	657	735	700	675	736	525	374	573
WBGene00002208	0	1	2	0	0	1	0	0	2	0	1	2	0	1	0
WBGene00002210	444	422	390	519	322	426	328	381	486	381	398	466	360	279	395
WBGene00002211	11	14	6	16	12	10	5	5	20	5	8	14	14	3	8
WBGene00002212	3	2	6	3	4	3	3	2	5	5	4	5	4	2	2
WBGene00002213	197	144	176	279	147	172	149	155	254	203	183	242	142	78	152
WBGene00002214	6174	3684	4567	6475	3100	3846	2712	3166	6596	3925	4743	5295	3500	1757	3737
WBGene00002215	854	796	982	985	789	900	850	772	1115	1058	1135	1113	814	673	1091
WBGene00002216	402	484	382	490	276	459	220	249	550	495	421	453	420	168	356
WBGene00002217	342	295	340	363	215	389	259	205	456	332	357	408	367	204	329
WBGene00002218	5	0	1	8	5	6	3	3	14	7	9	1	3	5	4
WBGene00002219	1654	1252	1404	1881	1186	1387	1150	1313	1949	1520	1529	1765	838	858	1239
WBGene00002220	415	312	414	453	300	361	301	296	474	430	413	453	333	201	436
WBGene00002221	568	387	375	674	295	407	301	355	741	389	417	502	309	240	357
WBGene00002222	84	111	78	134	80	103	96	78	303	113	111	145	117	59	125
WBGene00002223	3044	1919	2289	3788	1399	2424	1242	1474	4468	1986	2680	2804	1792	954	1825
WBGene00002224	20	23	15	22	12	19	8	6	15	14	12	13	14	6	11
WBGene00002225	3661	2651	3314	4034	2352	2750	1794	2310	3631	2982	2796	3573	2385	1281	2104
WBGene00002226	3308	2511	2723	3584	2239	2411	1536	2120	3415	2678	2726	3487	1950	1234	2112
WBGene00002227	13	4	11	9	6	5	13	4	5	7	5	7	10	11	10
WBGene00002228	1782	1032	1276	1977	1141	1265	981	1144	1727	1257	1450	1538	931	789	1160
WBGene00002229	5265	3917	4535	6218	3897	4025	3621	4006	5545	4509	5080	5267	2829	2643	3671
WBGene00002230	88	75	83	149	81	94	82	73	214	130	119	128	81	61	88
WBGene00002231	3886	2272	2875	4655	2207	2827	1927	2303	4703	2951	3300	3703	1917	1223	2359
WBGene00002232	542	623	474	705	396	592	350	417	1050	625	647	673	692	309	578
WBGene00002233	22	32	22	51	25	32	20	34	65	36	28	35	27	18	32
WBGene00002234	218	287	294	308	214	261	211	245	250	319	267	308	295	173	267
WBGene00002235	36	20	26	36	34	35	26	26	40	46	38	34	33	18	42
WBGene00002238	7798	6070	6161	9552	5318	6477	5102	6153	7335	6647	6149	6645	4610	4092	5079
WBGene00002239	314	334	357	374	234	305	252	313	447	340	307	442	302	220	337
WBGene00002240	944	514	649	1339	470	646	330	393	1378	592	797	922	413	269	479
WBGene00002241	3099	1937	3045	3697	2104	2437	1888	1989	4238	2532	2746	3348	1909	1202	2172
WBGene00002242	41	37	27	62	18	40	23	18	60	40	29	43	52	10	23
WBGene00002243	11	7	7	36	6	17	5	10	23	7	10	19	8	3	8
WBGene00002244	3761	2254	2324	4552	1930	2860	1894	2243	3611	2305	2661	2718	1642	1534	1901
WBGene00002245	2827	1733	1569	3121	1700	1909	1345	1859	2843	2372	2348	2621	1155	1046	1793
WBGene00002246	16	15	5	21	14	17	10	9	17	7	12	12	8	4	5
WBGene00002247	902	742	787	1376	700	814	583	647	1730	857	1195	1097	642	458	993
WBGene00002248	252	165	104	623	131	235	128	163	1351	197	311	343	142	116	289
WBGene00002249	5463	5184	6103	6091	4581	5619	4864	4769	5406	6392	4976	5515	5183	3711	4495
WBGene00002250	10980	10538	9430	13173	8719	11543	7893	8648	11392	11785	10684	11116	9518	5846	9393
WBGene00002251	2445	1632	1700	2941	1401	1630	1182	1657	2520	1904	1903	2417	1044	844	1622
WBGene00002252	18	15	25	36	12	20	20	20	25	23	27	22	18	9	19
WBGene00002253	2657	4020	3528	4010	3165	3703	3015	3252	4271	4890	3158	3352	3490	1623	2760
WBGene00002254	11833	20643	20577	15428	8527	17545	8241	9228	15493	21398	14680	12592	21501	3919	9583
WBGene00002255	1165	1501	1952	1467	1199	1468	908	906	1772	1701	1686	1847	1872	788	1439
WBGene00002256	3801	3918	4290	3975	2465	3354	2278	2391	4050	4628	3404	3546	4399	1310	2572
WBGene00002257	1084	1570	1651	1680	1182	1837	1334	1409	1485	1746	1371	1562	1251	963	1383
WBGene00002258	23239	35531	37105	26175	29509	31571	35141	32496	24166	39855	29930	34213	31133	26166	33164
WBGene00002259	622	730	693	772	515	759	421	594	588	904	743	691	719	318	678
WBGene00002260	348	476	515	631	385	503	348	331	468	825	577	585	631	233	381
WBGene00002261	442	334	340	726	359	411	263	346	942	422	411	544	291	192	360
WBGene00002262	4198	4838	4569	5231	4540	4945	3606	4209	4199	5304	4039	4407	4040	2989	4113
WBGene00002263	27577	22405	29594	24536	20565	21265	20526	22828	31542	18169	18672	25274	6056	13470	17233
WBGene00002264	1907	1621	2058	2143	1747	2337	3203	2821	1444	2517	1423	1160	2298	3653	2094
WBGene00002265	12215	16658	16678	14478	15102	16120	17810	17440	11869	19248	13866	14926	15513	14874	15205
WBGene00002266	425	438	460	469	415	495	482	515	420	554	378	453	424	405	425
WBGene00002267	3368	4526	4420	3957	3323	4393	3632	3454	3717	4954	3561	3930	4137	2650	3330
WBGene00002268	5955	7892	8938	6711	6744	7225	6745	7169	6046	9254	6681	7075	6757	5511	7475
WBGene00002269	22663	38173	35549	22499	26564	32602	38162	42406	25043	45717	30139	36596	29548	30834	34997
WBGene00002270	56	44	37	76	24	53	24	27	50	34	40	42	54	26	24
WBGene00002271	16241	28053	31652	17894	19107	23075	32475	30292	19771	35063	24062	29103	26577	23069	29092
WBGene00002272	7781	12603	11901	7538	9614	10278	9554	11889	7116	13664	9711	11149	9202	8355	11910
WBGene00002273	9104	14124	14120	10060	10524	13980	15544	16312	9044	19601	12679	12882	11423	11527	13380
WBGene00002274	468	706	630	531	439	606	692	619	499	742	650	728	708	548	553
WBGene00002275	1768	1159	1800	1828	1155	1182	1227	1405	1499	1283	1473	2011	984	819	1359
WBGene00002276	2066	1400	1618	2155	1396	1549	1261	1452	2428	1655	2273	2147	1149	888	1797
WBGene00002278	2278	1415	1736	2263	1298	1559	1084	1398	2136	1780	2136	1977	1054	807	1373
WBGene00002280	2804	4186	4122	4731	4096	4846	3501	3612	3660	5039	4528	4300	5025	3725	4805
WBGene00002282	47	40	23	141	80	62	81	100	238	71	92	85	42	49	90
WBGene00002285	0	0	0	0	0	0	0	0	0	0	0	0	0	0	0
WBGene00002295	1903	1175	1524	2729	1143	1633	1000	1184	3395	1465	2016	2315	1168	746	1538
WBGene00002297	3522	2066	2203	3612	2014	2367	1750	2277	3535	2324	2617	2837	1488	1426	2156
WBGene00002299	276	190	182	353	120	215	103	101	503	146	230	242	216	88	194
WBGene00002324	1071	680	983	1146	820	764	601	747	1212	960	1094	1233	590	407	822
WBGene00002335	3804	2364	1623	4082	1793	2565	1359	1531	4362	2447	2822	3479	2193	1134	2127
WBGene00002344	13429	9408	12794	14538	10128	12722	11155	10801	15097	13754	12240	16063	11562	8251	11427
WBGene00002348	498	499	550	558	510	432	481	557	595	585	509	633	413	379	425
WBGene00002363	7949	5645	5642	9609	5708	6609	4568	5430	9611	6982	6833	8207	4736	3408	6075
WBGene00002368	3104	2132	2316	3338	2023	2311	1797	2243	3284	2409	2621	3009	1409	1219	2169
WBGene00002393	31	21	30	28	16	25	27	22	90	37	24	39	32	23	22
WBGene00002497	269	370	334	324	248	303	253	272	477	397	370	354	361	207	333
WBGene00002583	4764	2679	2875	5366	2120	3067	1920	2412	5276	2549	3389	3676	2063	1391	2427
WBGene00002601	322	150	303	235	168	338	303	222	479	218	247	399	234	230	259
WBGene00002632	787	610	559	1041	517	719	473	641	965	748	738	817	488	399	654
WBGene00002637	7638	4040	5412	8881	4178	5307	3800	3963	10199	4909	6707	7413	3343	2264	4216
WBGene00002694	3568	1970	2518	4227	2134	2800	1846	1886	5138	2802	3324	3734	2007	1254	2342
WBGene00002696	3241	1963	3362	4101	1835	2558	1757	1563	4479	2631	2819	3322	2015	1061	1981
WBGene00002717	3326	1800	2017	3751	2000	2250	1815	1631	4480	2327	3392	3306	1431	1279	2111
WBGene00002783	2724	1685	1739	2933	1459	1854	1426	1793	2592	1756	1940	2437	1258	1094	1794
WBGene00002804	1465	1073	1055	1574	880	1176	1001	1133	1353	1170	1347	1253	699	691	1038
WBGene00002827	70	52	42	161	48	58	59	65	204	68	85	89	51	51	78
WBGene00002845	6405	3461	3807	7530	2969	4002	2496	3508	5823	3463	4848	4323	2223	2164	3345
WBGene00002850	4879	2736	3369	5589	2283	3412	1879	2239	5436	2698	3851	4189	2472	1193	2644
WBGene00002855	4668	3949	3929	5461	3083	4270	2787	3208	5715	4384	4090	4641	3942	1967	3190
WBGene00002879	4191	3659	3676	4846	4062	4010	3613	4125	4133	4985	4017	4573	3000	2474	3844
WBGene00002881	147	164	146	154	93	158	133	101	185	173	210	225	186	104	188
WBGene00002889	3546	1823	2862	3555	2034	2487	2076	2065	4156	2905	3568	3623	1823	1574	2470
WBGene00002891	10350	13242	11046	12963	12156	12794	11680	12442	8882	14688	10719	11173	10116	9973	11402
WBGene00002915	458	480	357	755	316	531	330	393	667	495	509	470	378	356	432
WBGene00002957	2268	1450	2343	2575	1480	1776	1598	1748	2700	2019	2476	2311	1257	961	1768
WBGene00002974	77	97	92	61	55	96	75	73	69	94	81	95	94	53	84
WBGene00002975	12	23	22	23	14	23	14	14	48	21	18	25	17	12	14
WBGene00002976	30	39	26	41	22	29	31	24	49	30	30	33	43	23	28
WBGene00002977	118	113	157	156	100	117	101	73	145	149	122	125	118	73	106
WBGene00002978	24554	34705	34941	22655	31242	33293	33969	29480	18965	38558	32116	27445	34835	35434	32452
WBGene00002979	814	824	810	937	647	896	608	604	977	854	952	933	724	501	853
WBGene00002980	16736	18798	15317	19440	9127	17866	10922	12355	24565	20242	14120	15142	20720	7249	10863
WBGene00002981	4982	4995	4536	7478	4297	5489	4102	4576	7822	6201	5830	6228	5595	3400	5009
WBGene00002982	2246	1869	2496	2632	1776	1938	1707	1882	2424	2413	2046	2752	1645	1337	2021
WBGene00002983	10	3	7	10	7	13	15	8	25	11	16	16	15	11	12
WBGene00002985	4803	3247	4236	5918	3133	3438	2830	3335	6351	3965	4539	5002	2706	1871	3363
WBGene00002986	899	586	716	1036	552	621	438	468	1127	642	790	905	558	317	467
WBGene00002987	2	0	1	0	0	2	1	4	3	2	1	2	1	1	1
WBGene00002988	87	93	101	87	55	102	72	83	100	149	92	93	126	51	73
WBGene00002989	95	82	76	154	79	97	66	86	146	114	84	115	78	54	83
WBGene00002990	267	339	292	303	264	268	261	351	300	419	371	367	305	306	375
WBGene00002991	162	179	155	195	108	149	112	103	178	160	158	155	178	105	131
WBGene00002992	1276	822	837	1555	731	984	583	653	1716	979	1080	1206	678	461	813
WBGene00002993	0	0	0	0	0	0	0	0	0	0	0	1	0	0	0
WBGene00002994	3973	2777	3211	4404	2771	3016	2422	2553	4237	3404	3468	3876	2639	1613	2799
WBGene00002996	765	801	1284	1203	1009	949	1170	938	1257	1333	1216	1356	1175	738	1254
WBGene00002997	286	253	265	378	280	293	208	299	273	368	304	375	212	183	275
WBGene00002998	2493	1475	1573	2705	1300	1680	1232	1512	2518	1689	1876	1993	987	1015	1441
WBGene00002999	801	805	701	894	590	747	640	736	927	842	771	881	645	533	777
WBGene00003000	56	72	44	93	40	79	46	45	63	65	53	66	48	43	46
WBGene00003001	237	179	221	323	189	158	176	162	404	233	234	305	203	123	192
WBGene00003002	4511	2500	2876	5358	2159	2882	1878	2282	4738	2694	3556	3554	1856	1454	2498
WBGene00003003	77	72	60	99	33	57	63	56	74	55	58	50	59	56	35
WBGene00003006	98	104	57	140	108	94	90	134	146	142	81	108	77	66	77
WBGene00003007	301	320	303	452	284	373	273	289	297	400	262	288	381	202	277
WBGene00003008	7	6	9	11	7	7	9	9	17	11	10	7	5	1	8
WBGene00003009	3451	1941	1813	3971	1575	2239	1261	1613	3972	1973	2497	2727	1558	1000	1853
WBGene00003010	3147	2560	2468	4141	2360	2654	2098	2333	3896	2922	3115	3818	2094	1529	2949
WBGene00003011	562	347	384	676	288	411	215	304	931	436	486	511	374	161	339
WBGene00003012	3045	2084	1869	3563	2140	2298	1892	2383	3417	2552	2480	3049	1479	1465	2256
WBGene00003014	1322	1103	1293	1460	1011	1166	913	1058	1469	1276	1255	1515	1070	651	1214
WBGene00003015	103	89	67	99	69	66	59	79	111	81	80	91	56	48	81
WBGene00003017	31	28	28	52	25	36	29	25	23	33	33	29	27	16	27
WBGene00003018	7	20	7	20	17	10	10	17	35	20	8	9	9	3	10
WBGene00003019	472	531	480	510	407	491	576	759	666	775	568	651	433	366	639
WBGene00003020	4596	2629	3401	4873	2353	3004	1872	2357	5496	3082	3722	4045	2534	1365	2788
WBGene00003021	3404	1843	2623	3444	1822	2164	1866	1975	3669	2111	2596	2912	1556	1466	2182
WBGene00003022	2904	2463	2380	3269	2179	2331	1844	2627	2938	2733	2486	2944	1888	1304	2157
WBGene00003024	147	151	105	172	114	157	114	130	144	142	133	152	114	87	106
WBGene00003025	2686	2144	2200	3400	2253	2211	1772	2214	3452	2586	2935	2899	1483	1135	2140
WBGene00003026	4258	2452	2621	4329	2165	2793	2015	2356	4436	2801	3265	3623	1632	1899	2418
WBGene00003029	33	42	25	54	27	56	33	32	46	44	34	30	26	16	37
WBGene00003030	3467	2007	1970	3963	1710	2157	1427	1871	3598	2089	2677	2751	1381	1161	1878
WBGene00003031	32	47	47	40	36	51	30	23	43	55	38	36	75	30	26
WBGene00003033	14	9	12	20	16	12	14	21	26	15	14	17	12	11	16
WBGene00003034	2512	1381	1417	2639	1148	1491	817	1128	2686	1309	1857	1978	1038	602	1268
WBGene00003035	1957	1562	2260	2097	1645	1625	1504	1672	1941	2118	1743	2119	1400	965	1572
WBGene00003036	9630	7106	7514	11085	6779	7186	5825	8152	9775	8858	8326	9626	5600	4164	7129
WBGene00003037	3864	2624	3315	4321	2652	2837	2548	2702	4114	3451	3246	4126	2262	1686	2730
WBGene00003038	467	313	335	523	209	315	210	286	623	402	322	358	245	136	406
WBGene00003039	0	0	0	0	0	2	0	0	0	0	0	1	1	0	1
WBGene00003040	1292	811	996	1551	1016	1111	871	917	1724	1066	1211	1276	778	702	935
WBGene00003041	3166	1930	2670	3962	1994	2405	1888	1930	3785	2492	2454	2952	2155	1317	2223
WBGene00003043	867	412	406	872	415	519	455	494	823	527	543	573	363	404	485
WBGene00003044	1835	1399	1012	1928	949	1455	1007	1420	1414	1382	1171	1477	1131	731	1178
WBGene00003045	498	398	384	657	381	461	280	331	700	451	446	492	300	173	352
WBGene00003046	208	169	154	195	149	166	151	207	178	219	182	190	137	112	186
WBGene00003047	1987	1493	1929	1960	1459	1572	1471	1599	1772	1875	1703	1879	1183	1275	1608
WBGene00003048	1532	986	903	1889	986	1136	835	982	2096	1225	1320	1735	696	625	1022
WBGene00003052	7713	5792	5621	9456	5350	5705	4462	6120	7115	6740	6210	7010	4266	3175	5322
WBGene00003053	7996	7579	7246	9434	7372	7953	8594	8772	8366	9550	7873	9405	7436	6348	8038
WBGene00003055	3672	4239	4895	5240	4212	4537	4599	4108	4708	5547	4386	4672	4756	3335	4241
WBGene00003056	649	638	645	719	547	596	518	552	788	781	590	736	699	400	584
WBGene00003057	0	2	2	3	0	1	1	3	11	1	2	0	4	1	1
WBGene00003058	3	3	5	3	1	1	8	1	9	1	4	2	4	4	2
WBGene00003059	1457	892	1262	1576	613	1177	482	497	2462	1084	1113	1351	1386	202	666
WBGene00003060	2122	934	1203	2189	683	1270	628	714	2449	867	1540	1485	840	569	973
WBGene00003061	2571	3037	3436	3365	2566	2794	2258	2722	2700	3505	2447	2607	2303	1250	2154
WBGene00003062	1015	486	760	1053	478	661	419	489	1098	647	845	954	446	294	615
WBGene00003063	3063	2097	2956	3847	2274	2633	1921	1966	3552	2472	2609	2938	1874	1239	1971
WBGene00003064	3862	4389	4423	4087	1908	3570	1745	2006	4452	4992	3005	3076	4547	730	1838
WBGene00003065	4739	5825	6002	5693	5002	5485	4290	4920	5171	6340	5027	6002	4763	3249	5173
WBGene00003066	2629	2164	2408	3148	1887	2191	1833	2006	2908	2580	2243	2814	1933	1381	2077
WBGene00003067	152	63	107	160	58	91	70	46	148	64	69	79	61	38	63
WBGene00003068	619	378	538	704	399	495	391	465	811	543	577	604	416	303	453
WBGene00003071	1023	429	279	1978	326	677	315	310	1788	337	685	601	317	221	475
WBGene00003072	699	397	401	1064	349	511	297	329	1015	368	600	579	312	267	422
WBGene00003073	3777	2535	2663	4133	1961	2711	1835	1866	3829	2420	3025	2999	1748	1273	2092
WBGene00003074	1016	546	656	1169	342	665	254	342	1517	555	695	829	499	170	409
WBGene00003075	8	4	6	9	5	1	2	4	25	3	2	7	3	1	3
WBGene00003076	3878	3074	3539	3530	2332	2852	1963	2512	3275	3334	3127	3465	3040	1434	2909
WBGene00003077	2380	2242	2190	2690	1674	2098	1504	1498	2874	2552	2490	2428	1845	845	2198
WBGene00003078	2946	3128	3318	3101	2121	2512	2213	2561	2876	3469	2587	2913	3504	1830	2643
WBGene00003079	976	790	962	1085	711	745	469	915	780	817	822	910	594	438	799
WBGene00003080	1804	1982	1687	2100	1427	1911	1034	1128	2204	2169	1868	1771	1378	628	1518
WBGene00003081	4638	4707	5735	5251	3164	4288	2964	2779	5414	5288	4751	5083	5228	2061	4245
WBGene00003082	3579	2670	2359	3511	1973	2705	1556	1821	3477	2977	2833	3008	2521	1041	2189
WBGene00003083	5243	3654	3813	5507	3751	3813	3288	4006	5078	4392	4252	5016	2597	2283	3985
WBGene00003084	767	553	543	816	489	696	443	463	889	730	649	758	570	420	543
WBGene00003085	6112	3564	4939	7104	3917	4404	3183	3615	6771	4561	5341	6043	2776	2005	3663
WBGene00003086	2749	1786	1858	2590	1715	1834	1655	2225	2474	2296	2253	2445	1314	1501	1913
WBGene00003087	854	479	610	925	523	551	422	553	956	733	730	773	461	322	564
WBGene00003088	0	0	0	0	0	0	0	1	0	0	0	0	0	0	0
WBGene00003089	142	137	96	196	124	166	104	133	354	166	150	188	136	104	144
WBGene00003090	18744	22239	25344	16634	18680	20766	25474	27813	14409	27189	20164	25795	19529	20887	24997
WBGene00003091	11638	13320	15309	8000	9519	12030	16239	17566	8553	17237	12773	16448	9912	12811	15645
WBGene00003092	18	19	14	16	10	16	34	36	41	31	41	38	21	26	27
WBGene00003093	4350	7527	5254	4854	4484	4832	5479	5217	7982	7043	5180	5593	10550	6154	4381
WBGene00003094	13	18	19	13	11	13	9	7	23	20	17	14	14	13	9
WBGene00003095	58	112	90	34	28	39	51	46	94	67	44	60	113	74	55
WBGene00003096	1920	2129	2459	1349	1261	1438	2251	2960	2133	2274	1745	2370	1268	1909	1940
WBGene00003097	12940	17882	20703	11247	13077	14280	17681	21935	10520	18882	13998	17684	12760	16186	17198
WBGene00003098	1	1	0	1	0	0	0	1	1	1	0	1	0	1	0
WBGene00003099	26	28	28	15	10	19	18	28	53	33	24	32	29	19	20
WBGene00003100	9	10	10	18	7	8	7	11	8	8	4	11	11	9	7
WBGene00003102	62	87	50	56	53	46	47	57	92	71	50	68	69	46	52
WBGene00003104	18	30	22	39	25	31	24	19	56	25	20	32	22	27	27
WBGene00003106	5	4	5	17	7	6	5	8	14	7	6	4	7	3	6
WBGene00003107	44	29	37	59	24	32	20	41	51	39	50	42	30	27	35
WBGene00003111	526	361	494	628	429	406	475	542	632	611	484	550	340	399	430
WBGene00003112	132	152	119	243	110	143	127	101	256	153	135	167	136	64	115
WBGene00003114	1	3	2	7	5	2	5	5	3	8	6	8	3	4	5
WBGene00003119	922	830	964	1108	738	906	664	755	1060	1060	936	979	653	573	734
WBGene00003123	4697	4626	5403	6197	4278	4480	4140	4269	6255	6422	5102	6091	5100	3030	4961
[truncated: 44,783 more rows]
