# Supplementary material for: Phenotypic tolerance for rDNA copy number variation within the natural range of C. elegans
Source: PLoS Genet. 2025 Jul 2;21(7):e1011759. doi: 10.1371/journal.pgen.1011759 (PMC12221044; doi:10.1371/journal.pgen.1011759)
Supplement: S19 File — (TXT) [file pgen.1011759.s035.txt]

	Sample	Relative_CN	BioRep	Name
N2rep1	N2	WT	A	WT
N2rep2	N2	WT	B	WT
N2rep3	N2	WT	C	WT
SEA300rep1	SEA300	High	A	420.MY1
SEA300rep2	SEA300	High	B	420.MY1
SEA300rep3	SEA300	High	C	420.MY1
SEA328rep1	SEA328	Low	A	77.MY16
SEA328rep2	SEA328	Low	B	77.MY16
SEA328rep3	SEA328	Low	C	77.MY16
SEA329rep1	SEA329	High	A	420.RC301
SEA329rep2	SEA329	High	B	420.RC301
SEA329rep3	SEA329	High	C	420.RC301
SEA330rep1	SEA330	Low	A	85.JU775
SEA330rep2	SEA330	Low	B	85.JU775
SEA330rep3	SEA330	Low	C	85.JU775
