# Supplementary material for: Phenotypic tolerance for rDNA copy number variation within the natural range of C. elegans
Source: PLoS Genet. 2025 Jul 2;21(7):e1011759. doi: 10.1371/journal.pgen.1011759 (PMC12221044; doi:10.1371/journal.pgen.1011759)
Supplement: S20 File — (XLSX) [file pgen.1011759.s036.xlsx]

## Sheet: SEA300_vs_N2
	baseMean	log2FoldChange	lfcSE	stat	pvalue	padj
WBGene00000001	1545.85	0.0768859	0.190452	0.403703	0.686431	0.999917
WBGene00000002	131.356	-0.0665531	0.25345	-0.262589	0.792867	0.999917
WBGene00000003	65.6102	0.0988691	0.269441	0.366941	0.713663	0.999917
WBGene00000004	236.776	0.243204	0.187855	1.29464	0.195446	0.999917
WBGene00000005	180.519	-0.00425668	0.182473	-0.0233277	0.981389	0.999917
WBGene00000006	69.2092	0.209079	0.256031	0.816617	0.414147	0.999917
WBGene00000007	167.063	-0.16652	0.210824	-0.789854	0.429613	0.999917
WBGene00000008	6.69635	-0.123504	0.781414	-0.158052	0.874416	0.999917
WBGene00000009	4.55756	-1.16553	0.960612	-1.21332	0.225008	0.999917
WBGene00000010	571.628	0.124671	0.181124	0.688317	0.491253	0.999917
WBGene00000012	28.882	-0.577827	0.440125	-1.31287	0.189227	0.999917
WBGene00000013	40.5704	0.490614	0.362797	1.35231	0.176276	0.999917
WBGene00000014	0.726375	0.801826	2.30083	0.348494	0.72747	NA
WBGene00000015	12.436	-0.686085	0.553907	-1.23863	0.215483	0.999917
WBGene00000016	396.136	-0.154943	0.217003	-0.714012	0.47522	0.999917
WBGene00000017	73.8174	0.38726	0.425386	0.910373	0.362626	0.999917
WBGene00000018	594.453	-0.0660769	0.183313	-0.360459	0.718504	0.999917
WBGene00000019	6.801	0.238619	0.737481	0.323559	0.746272	0.999917
WBGene00000020	118.603	0.00522886	0.227851	0.0229486	0.981691	0.999917
WBGene00000021	1.08079	0.00156518	2.25454	0.000694235	0.999446	NA
WBGene00000022	421.122	0.335544	0.314499	1.06692	0.28601	0.999917
WBGene00000023	2.67681	0.129928	1.28572	0.101055	0.919507	0.999917
WBGene00000024	0.275134	-0.960208	4.67435	-0.205421	0.837243	NA
WBGene00000025	0.94185	-1.06668	1.77042	-0.602502	0.54684	NA
WBGene00000026	2.83421	0.571447	1.03863	0.550194	0.582187	0.999917
WBGene00000027	0.679805	-1.47993	2.23255	-0.66289	0.507401	NA
WBGene00000028	0	NA	NA	NA	NA	NA
WBGene00000029	0	NA	NA	NA	NA	NA
WBGene00000030	0.253625	0	4.85661	0	1	NA
WBGene00000031	1.29458	3.35329	1.9982	1.67816	0.0933168	NA
WBGene00000032	1.02485	0.771931	2.00748	0.384528	0.700587	NA
WBGene00000033	2.92068	-0.548452	1.18834	-0.461527	0.64442	0.999917
WBGene00000034	5.21442	-0.130735	0.913119	-0.143174	0.886153	0.999917
WBGene00000035	139.443	-0.335468	0.201794	-1.66242	0.096428	0.999917
WBGene00000036	22.9984	0.209302	0.381616	0.548462	0.583375	0.999917
WBGene00000037	11.4221	0.416544	0.548222	0.759809	0.447369	0.999917
WBGene00000038	2.82164	0.136339	1.19444	0.114144	0.909123	0.999917
WBGene00000039	104.421	0.0175625	0.218762	0.0802812	0.936014	0.999917
WBGene00000040	3241.57	0.0667261	0.230785	0.289126	0.772485	0.999917
WBGene00000041	6275.96	0.125415	0.124213	1.00968	0.312649	0.999917
WBGene00000042	3.75089	-0.419663	0.999949	-0.419684	0.674716	0.999917
WBGene00000043	7.48617	-0.159178	0.690578	-0.230499	0.817704	0.999917
WBGene00000044	5.40693	0.951871	0.725658	1.31173	0.18961	0.999917
WBGene00000045	2.34368	0.144611	1.29278	0.111861	0.910934	0.999917
WBGene00000046	9.11136	0.0192259	0.638459	0.0301129	0.975977	0.999917
WBGene00000047	14.8199	0.0719038	0.440535	0.163219	0.870346	0.999917
WBGene00000048	4.54092	0.25319	0.719993	0.351656	0.725096	0.999917
WBGene00000049	4.22745	0.851821	0.843748	1.00957	0.312702	0.999917
WBGene00000050	21.4893	-0.641448	0.400921	-1.59994	0.109613	0.999917
WBGene00000051	19.5683	-0.18355	0.524758	-0.349779	0.726504	0.999917
WBGene00000053	2.51446	0.32922	1.14428	0.28771	0.773569	0.999917
WBGene00000054	51.0544	-0.494888	0.295812	-1.67298	0.0943316	0.999917
WBGene00000055	191.332	-0.292429	0.229524	-1.27406	0.202641	0.999917
WBGene00000056	23.0103	-0.120657	0.374929	-0.321814	0.747594	0.999917
WBGene00000057	168.711	-0.115666	0.224224	-0.515849	0.60596	0.999917
WBGene00000058	7.10386	0.553767	0.638923	0.866719	0.386096	0.999917
WBGene00000059	53.0977	-0.118092	0.417311	-0.282985	0.777189	0.999917
WBGene00000060	2.00557	-0.309464	1.28057	-0.241661	0.809043	NA
WBGene00000061	3.03974	-1.96879	1.22522	-1.60689	0.108078	0.999917
WBGene00000062	3.88627	-0.359777	0.873301	-0.411974	0.680359	0.999917
WBGene00000063	34586.2	0.00331517	0.299481	0.0110697	0.991168	0.999917
WBGene00000064	42422.3	0.0338642	0.221919	0.152597	0.878716	0.999917
WBGene00000065	4167.15	0.132849	0.158766	0.836763	0.402726	0.999917
WBGene00000066	95244.9	-0.0203066	0.316104	-0.0642401	0.948779	0.999917
WBGene00000067	23892.6	0.0995587	0.370651	0.268605	0.788234	0.999917
WBGene00000068	85.9198	0.0265513	0.27528	0.096452	0.923162	0.999917
WBGene00000069	8.29927	0.352553	0.588842	0.598723	0.549358	0.999917
WBGene00000070	188.784	-0.045947	0.177993	-0.258139	0.7963	0.999917
WBGene00000071	161.634	-0.0680736	0.306731	-0.221933	0.824366	0.999917
WBGene00000072	174.135	0.0298927	0.22609	0.132216	0.894813	0.999917
WBGene00000073	549.887	-0.197343	0.224832	-0.877736	0.380087	0.999917
WBGene00000074	302.176	0.0954013	0.213132	0.447616	0.65443	0.999917
WBGene00000075	307.561	-0.0609629	0.197323	-0.308951	0.757359	0.999917
WBGene00000079	906.221	0.0933077	0.191874	0.486297	0.626756	0.999917
WBGene00000080	2126.58	0.0444693	0.151493	0.293541	0.769108	0.999917
WBGene00000081	1262.86	0.0558362	0.239299	0.233332	0.815504	0.999917
WBGene00000082	5.6648	-1.05767	0.789842	-1.33909	0.180541	0.999917
WBGene00000083	517.615	0.338598	0.161452	2.09721	0.0359752	0.999917
WBGene00000084	324.415	-0.188507	0.283167	-0.665709	0.505597	0.999917
WBGene00000085	22.1762	0.0512879	0.410074	0.12507	0.900468	0.999917
WBGene00000086	126.32	0.268191	0.200836	1.33537	0.181754	0.999917
WBGene00000088	439.469	-0.107965	0.239593	-0.45062	0.652263	0.999917
WBGene00000089	206.386	0.00821767	0.201571	0.0407682	0.967481	0.999917
WBGene00000090	1999.35	-0.0909642	0.171589	-0.530129	0.596023	0.999917
WBGene00000092	587.207	0.170815	0.158164	1.07999	0.280148	0.999917
WBGene00000093	1273.65	-0.130119	0.101306	-1.28442	0.198995	0.999917
WBGene00000094	1139.77	-0.154997	0.186537	-0.830921	0.406018	0.999917
WBGene00000095	462.371	0.0385226	0.139268	0.276607	0.782082	0.999917
WBGene00000096	20.6196	1.17068	0.641057	1.82617	0.0678243	0.999917
WBGene00000097	2549.5	-0.0178829	0.163873	-0.109127	0.913102	0.999917
WBGene00000098	5192.82	0.0086109	0.160311	0.0537138	0.957163	0.999917
WBGene00000099	2146.99	0.020466	0.155192	0.131875	0.895083	0.999917
WBGene00000100	1671.7	0.183092	0.148266	1.23489	0.216872	0.999917
WBGene00000101	4475.62	-0.0326532	0.215741	-0.151354	0.879697	0.999917
WBGene00000102	4068	0.0817744	0.189748	0.430964	0.666495	0.999917
WBGene00000103	253.603	0.315895	0.225827	1.39884	0.161862	0.999917
WBGene00000105	506.876	0.331287	0.175422	1.88852	0.0589568	0.999917
WBGene00000106	786.415	0.233656	0.169106	1.38171	0.16706	0.999917
WBGene00000107	5507.47	-0.0082484	0.184463	-0.0447157	0.964334	0.999917
WBGene00000108	1.88539	0.463166	1.10391	0.41957	0.6748	NA
WBGene00000109	1178.52	0.0527669	0.118731	0.444423	0.656737	0.999917
WBGene00000110	3401.37	0.158865	0.211458	0.751284	0.452482	0.999917
WBGene00000111	84.5845	0.0928967	0.256941	0.361548	0.71769	0.999917
WBGene00000112	1612.41	0.182643	0.254914	0.716491	0.473688	0.999917
WBGene00000113	316.839	0.1386	0.209207	0.662501	0.50765	0.999917
WBGene00000114	31970.7	0.238321	0.263192	0.905504	0.365199	0.999917
WBGene00000115	5148.97	0.369617	0.186541	1.98143	0.0475428	0.999917
WBGene00000116	795.511	0.126452	0.176927	0.714712	0.474787	0.999917
WBGene00000117	877.675	0.027417	0.143914	0.19051	0.848909	0.999917
WBGene00000118	2289.78	-0.180588	0.220717	-0.818189	0.41325	0.999917
WBGene00000120	505.831	0.0462103	0.146189	0.316101	0.751926	0.999917
WBGene00000121	4984.59	-0.0888125	0.177516	-0.500308	0.616858	0.999917
WBGene00000122	2564.68	-0.000387065	0.146241	-0.00264676	0.997888	0.999917
WBGene00000123	1968.71	0.113189	0.191424	0.5913	0.554319	0.999917
WBGene00000133	5.7644	0.305693	0.856827	0.356773	0.721261	0.999917
WBGene00000134	1.2948	2.01685	1.97263	1.02242	0.306583	NA
WBGene00000135	18.9598	0.303182	0.411509	0.736756	0.461271	0.999917
WBGene00000136	967.035	-0.166126	0.212853	-0.780475	0.435111	0.999917
WBGene00000137	339.891	0.137686	0.200013	0.688385	0.49121	0.999917
WBGene00000138	192.252	-0.0907615	0.21612	-0.419958	0.674516	0.999917
WBGene00000139	188.31	-0.0363219	0.232059	-0.15652	0.875623	0.999917
WBGene00000140	1202.55	0.0516086	0.156406	0.329967	0.741425	0.999917
WBGene00000142	3187.78	-0.1861	0.173785	-1.07087	0.284229	0.999917
WBGene00000143	1669.89	-0.0604379	0.243484	-0.248221	0.803963	0.999917
WBGene00000144	686.697	-0.0733035	0.182865	-0.400862	0.688522	0.999917
WBGene00000145	428.328	-0.23096	0.23978	-0.963217	0.335439	0.999917
WBGene00000146	3009.7	0.0417138	0.150818	0.276584	0.7821	0.999917
WBGene00000147	1143.99	-0.012685	0.150661	-0.084196	0.932901	0.999917
WBGene00000148	900.658	-0.00238658	0.325417	-0.0073339	0.994148	0.999917
WBGene00000149	3065.78	0.143474	0.182562	0.785891	0.431931	0.999917
WBGene00000150	804.124	-0.0721123	0.234798	-0.307125	0.758748	0.999917
WBGene00000151	1127.53	-0.118845	0.394986	-0.300884	0.763503	0.999917
WBGene00000155	4717.9	-0.0978044	0.118935	-0.822334	0.410887	0.999917
WBGene00000156	1775.07	0.022185	0.222509	0.0997039	0.920579	0.999917
WBGene00000157	696.709	-0.0854949	0.19384	-0.441059	0.65917	0.999917
WBGene00000158	2065.1	0.0376137	0.162205	0.23189	0.816624	0.999917
WBGene00000159	3756.76	-0.104773	0.149564	-0.700523	0.483601	0.999917
WBGene00000160	1258.85	-0.0234679	0.191401	-0.122611	0.902415	0.999917
WBGene00000161	447.309	0.00391269	0.171836	0.02277	0.981834	0.999917
WBGene00000162	1723.91	-0.0330612	0.18026	-0.183409	0.854477	0.999917
WBGene00000163	2077.84	-0.0705023	0.249701	-0.282347	0.777677	0.999917
WBGene00000164	351.009	0.0890129	0.293738	0.303035	0.761863	0.999917
WBGene00000165	4034.82	-0.262468	0.28062	-0.935316	0.349625	0.999917
WBGene00000166	8.22148	-0.378864	0.622138	-0.608972	0.542543	0.999917
WBGene00000168	843.631	0.103624	0.220519	0.469909	0.63842	0.999917
WBGene00000169	1755.14	-0.135422	0.248065	-0.545913	0.585126	0.999917
WBGene00000170	1386	0.231889	0.237811	0.975096	0.329513	0.999917
WBGene00000171	32.6997	-0.21173	0.414921	-0.51029	0.609849	0.999917
WBGene00000172	945.081	0.0961898	0.265468	0.36234	0.717098	0.999917
WBGene00000173	1.09533	-2.47999	1.81736	-1.36461	0.172375	NA
WBGene00000174	32.8145	-0.164797	0.395211	-0.416986	0.676689	0.999917
WBGene00000175	3803.22	0.272975	0.185907	1.46834	0.142011	0.999917
WBGene00000176	1130.02	0.186026	0.182061	1.02178	0.306885	0.999917
WBGene00000177	239.969	-0.476009	0.254173	-1.87278	0.0610994	0.999917
WBGene00000178	1919.04	-0.0982513	0.185926	-0.528442	0.597193	0.999917
WBGene00000179	2300.13	-0.0371667	0.305805	-0.121537	0.903265	0.999917
WBGene00000180	470.746	-0.0389398	0.168923	-0.230518	0.817689	0.999917
WBGene00000181	5667.25	0.0545302	0.241902	0.225423	0.82165	0.999917
WBGene00000182	8151.2	0.153763	0.101706	1.51184	0.130574	0.999917
WBGene00000183	9478.78	0.0846349	0.144908	0.584058	0.559181	0.999917
WBGene00000184	395.892	0.0738275	0.189138	0.390336	0.696288	0.999917
WBGene00000185	0.348666	-1.82167	3.3068	-0.550885	0.581712	NA
WBGene00000186	1204.89	0.0122042	0.198301	0.0615441	0.950926	0.999917
WBGene00000187	1442.63	-0.171083	0.228953	-0.747239	0.454919	0.999917
WBGene00000188	22.0405	0.20757	0.430964	0.481641	0.630061	0.999917
WBGene00000189	586.338	-0.364802	0.164991	-2.21104	0.0270329	0.999917
WBGene00000190	169.583	-0.518191	0.471015	-1.10016	0.271263	0.999917
WBGene00000191	73.7306	-0.369406	0.292151	-1.26443	0.206074	0.999917
WBGene00000192	4785.37	0.11942	0.139747	0.854547	0.392802	0.999917
WBGene00000193	4.50197	0.885179	0.874909	1.01174	0.311663	0.999917
WBGene00000195	351.789	0.109875	0.227608	0.482737	0.629283	0.999917
WBGene00000196	397.415	-0.0554657	0.315195	-0.175973	0.860315	0.999917
WBGene00000197	1253.13	0.111275	0.17011	0.654134	0.513025	0.999917
WBGene00000198	4994.35	0.145129	0.208401	0.696394	0.486182	0.999917
WBGene00000199	1657.53	0.0775571	0.243167	0.318946	0.749768	0.999917
WBGene00000200	3246.86	0.101415	0.14706	0.689614	0.490437	0.999917
WBGene00000201	3630.86	0.015806	0.221243	0.0714421	0.943046	0.999917
WBGene00000202	701.812	0.199991	0.188905	1.05868	0.289745	0.999917
WBGene00000203	1947.03	0.0425327	0.18678	0.227716	0.819867	0.999917
WBGene00000204	1760.32	0.139806	0.189663	0.737131	0.461043	0.999917
WBGene00000205	1636.57	-0.105027	0.166801	-0.629657	0.528919	0.999917
WBGene00000206	7069.69	0.0483299	0.115852	0.417168	0.676555	0.999917
WBGene00000207	11547.3	-0.0408167	0.321674	-0.126888	0.899029	0.999917
WBGene00000208	724.171	-0.0123802	0.158225	-0.0782438	0.937634	0.999917
WBGene00000209	10724.5	-0.026019	0.159048	-0.163592	0.870053	0.999917
WBGene00000210	10261.4	-0.128199	0.287434	-0.446013	0.655588	0.999917
WBGene00000211	318.3	-0.098972	0.236387	-0.418687	0.675445	0.999917
WBGene00000212	171.835	0.00545901	0.238885	0.0228521	0.981768	0.999917
WBGene00000213	57.4145	-1.08502	0.565787	-1.91773	0.0551458	0.999917
WBGene00000214	65673.3	0.0702762	0.359851	0.195293	0.845164	0.999917
WBGene00000215	43114.9	0.14115	0.312521	0.451651	0.651521	0.999917
WBGene00000216	47869.8	-0.197488	0.343502	-0.574926	0.565342	0.999917
WBGene00000217	31474.1	-0.00625522	0.313154	-0.0199749	0.984063	0.999917
WBGene00000218	27667.3	-0.172732	0.369837	-0.467047	0.640466	0.999917
WBGene00000219	59168.6	-0.19938	0.333639	-0.597591	0.550113	0.999917
WBGene00000220	34.2475	0.8031	0.509433	1.57646	0.11492	0.999917
WBGene00000221	4898.38	0.121287	0.179358	0.676227	0.498896	0.999917
WBGene00000222	213.097	0.289012	0.240326	1.20258	0.229139	0.999917
WBGene00000223	4897.27	0.0346983	0.127854	0.27139	0.786091	0.999917
WBGene00000224	580.469	0.141788	0.20352	0.696676	0.486005	0.999917
WBGene00000225	272.896	0.0253024	0.199123	0.127069	0.898886	0.999917
WBGene00000226	1737.44	-0.0670946	0.32607	-0.205768	0.836972	0.999917
WBGene00000227	837.581	0.0122776	0.22929	0.053546	0.957297	0.999917
WBGene00000228	2806	-0.0459686	0.230746	-0.199217	0.842093	0.999917
WBGene00000229	43133.8	0.127279	0.224072	0.568028	0.570016	0.999917
WBGene00000230	20567.4	0.0188855	0.232509	0.0812246	0.935263	0.999917
WBGene00000231	3175.47	0.138816	0.18419	0.753658	0.451055	0.999917
WBGene00000232	57.032	-0.0422812	0.327884	-0.128952	0.897396	0.999917
WBGene00000233	126.863	0.19257	0.228797	0.841662	0.399977	0.999917
WBGene00000235	5399.73	-0.0333192	0.14516	-0.229535	0.818453	0.999917
WBGene00000236	1915.42	-0.118208	0.164931	-0.716713	0.473551	0.999917
WBGene00000237	184.971	0.18716	0.207408	0.902375	0.366858	0.999917
WBGene00000238	115.969	0.0947271	0.225398	0.420265	0.674292	0.999917
WBGene00000239	528.898	0.028685	0.222279	0.12905	0.897318	0.999917
WBGene00000240	2148.81	0.186902	0.163355	1.14415	0.252562	0.999917
WBGene00000241	3.70832	0.304388	1.09086	0.279034	0.780218	0.999917
WBGene00000242	11.5035	-0.93361	0.583861	-1.59903	0.109814	0.999917
WBGene00000244	20.5007	-0.140639	0.436625	-0.322106	0.747373	0.999917
WBGene00000245	1143.07	0.186072	0.186432	0.998069	0.318246	0.999917
WBGene00000246	101.493	-0.17605	0.198424	-0.88724	0.37495	0.999917
WBGene00000247	1529.03	0.0150278	0.145673	0.103162	0.917835	0.999917
WBGene00000248	1011.92	-0.0617537	0.167009	-0.369763	0.711559	0.999917
WBGene00000249	2557.73	0.0385364	0.122873	0.313629	0.753803	0.999917
WBGene00000250	1671.8	-0.135513	0.190973	-0.709592	0.477957	0.999917
WBGene00000251	4.62939	-0.195889	0.788125	-0.248551	0.803708	0.999917
WBGene00000252	1.87691	1.37352	1.7703	0.775871	0.437825	NA
WBGene00000253	168.591	0.512331	0.252183	2.03158	0.0421958	0.999917
WBGene00000254	2394.44	0.106552	0.150656	0.707258	0.479406	0.999917
WBGene00000255	70.8994	-0.286176	0.265343	-1.07851	0.280804	0.999917
WBGene00000256	92.8329	0.645605	0.328548	1.96502	0.0494119	0.999917
WBGene00000257	1365.52	0.0363188	0.154871	0.23451	0.814589	0.999917
WBGene00000259	815.066	-0.0926117	0.249774	-0.370782	0.7108	0.999917
WBGene00000262	268.325	0.0257919	0.281069	0.0917636	0.926886	0.999917
WBGene00000263	15041.5	0.0134525	0.246796	0.0545087	0.95653	0.999917
WBGene00000264	942.39	-0.0372145	0.191708	-0.194121	0.846081	0.999917
WBGene00000265	1189.01	-0.0745876	0.177563	-0.420063	0.674439	0.999917
WBGene00000266	230.532	-0.0729385	0.205776	-0.354456	0.722997	0.999917
WBGene00000267	19.3665	-0.0182543	0.459499	-0.0397265	0.968311	0.999917
WBGene00000268	1484.1	0.0309373	0.186211	0.166141	0.868046	0.999917
WBGene00000269	231.399	0.211389	0.249054	0.848768	0.39601	0.999917
WBGene00000270	690.387	-0.286417	0.211277	-1.35565	0.175211	0.999917
WBGene00000271	1448.08	-0.0650954	0.194485	-0.334706	0.737847	0.999917
WBGene00000272	3.32124	0.282063	1.18738	0.237551	0.812229	0.999917
WBGene00000273	5837.63	0.215461	0.149451	1.44169	0.149391	0.999917
WBGene00000274	642.303	-0.169605	0.203864	-0.831951	0.405437	0.999917
WBGene00000275	2430.77	-0.0292785	0.16518	-0.177252	0.859311	0.999917
WBGene00000276	2056.7	0.0298782	0.138256	0.216109	0.828903	0.999917
WBGene00000277	2831.73	0.0983445	0.223078	0.440853	0.65932	0.999917
WBGene00000279	46.9108	0.00304604	0.340852	0.00893656	0.99287	0.999917
WBGene00000280	23.4131	0.0537733	0.462079	0.116373	0.907357	0.999917
WBGene00000281	1666.84	-0.0697277	0.301321	-0.231407	0.816999	0.999917
WBGene00000282	1481.35	0.206021	0.322627	0.638572	0.523101	0.999917
WBGene00000283	608.932	-0.121834	0.235912	-0.516437	0.605549	0.999917
WBGene00000284	21.1007	-0.0897161	0.405646	-0.221168	0.824961	0.999917
WBGene00000285	220.711	0.0488582	0.26594	0.183719	0.854234	0.999917
WBGene00000286	318.444	-0.236943	0.210929	-1.12333	0.261297	0.999917
WBGene00000287	30.5511	-0.388059	0.369849	-1.04924	0.294069	0.999917
WBGene00000288	62.2123	-0.0117862	0.321835	-0.0366218	0.970787	0.999917
WBGene00000289	1158.47	0.111294	0.169446	0.656814	0.511301	0.999917
WBGene00000292	2921.1	0.0877069	0.107248	0.817796	0.413474	0.999917
WBGene00000293	3739.45	-0.0223892	0.122059	-0.183429	0.854462	0.999917
WBGene00000294	2197.93	-0.0537575	0.245846	-0.218663	0.826912	0.999917
WBGene00000295	14.381	0.354178	0.549005	0.645127	0.518845	0.999917
WBGene00000296	6.9938	0.002942	0.643339	0.00457301	0.996351	0.999917
WBGene00000298	3235.64	-0.157273	0.240816	-0.653082	0.513704	0.999917
WBGene00000301	3279.63	0.492124	0.17309	2.84317	0.0044667	0.718552
WBGene00000302	48.716	0.301591	0.28031	1.07592	0.281964	0.999917
WBGene00000308	0	NA	NA	NA	NA	NA
WBGene00000310	0	NA	NA	NA	NA	NA
WBGene00000311	0	NA	NA	NA	NA	NA
WBGene00000366	2673.85	0.0751756	0.225021	0.334083	0.738317	0.999917
WBGene00000367	133.869	-0.342731	0.280148	-1.22339	0.221182	0.999917
WBGene00000368	232.544	-0.116779	0.229556	-0.508715	0.610952	0.999917
WBGene00000369	5672.21	0.0776862	0.196257	0.395839	0.692224	0.999917
WBGene00000370	1360.05	-0.119974	0.184585	-0.649965	0.515715	0.999917
WBGene00000371	19592.1	-0.0225427	0.240487	-0.0937378	0.925317	0.999917
WBGene00000372	15.0507	0.119981	0.51515	0.232905	0.815835	0.999917
WBGene00000373	248.904	-0.0609009	0.1676	-0.363371	0.716328	0.999917
WBGene00000374	141.186	-0.0624264	0.310773	-0.200875	0.840797	0.999917
WBGene00000375	1427.95	-0.0151763	0.169649	-0.0894573	0.928718	0.999917
WBGene00000376	4178.14	0.0615241	0.185873	0.331002	0.740643	0.999917
WBGene00000377	7340.11	0.0586883	0.164344	0.357107	0.721012	0.999917
WBGene00000378	5050.41	0.0858573	0.172297	0.498311	0.618265	0.999917
WBGene00000379	10045.9	0.0752102	0.14872	0.505717	0.613055	0.999917
WBGene00000380	9806.2	0.124374	0.160748	0.773722	0.439095	0.999917
WBGene00000381	4209.02	-0.0111772	0.166639	-0.0670742	0.946523	0.999917
WBGene00000382	2439.69	-0.0574212	0.158774	-0.361653	0.717611	0.999917
WBGene00000383	3264.88	0.023579	0.164754	0.143117	0.886198	0.999917
WBGene00000386	3639.89	0.0585087	0.178905	0.327037	0.74364	0.999917
WBGene00000387	1118.78	0.201054	0.189247	1.06239	0.288059	0.999917
WBGene00000388	807.167	-0.148679	0.196554	-0.756426	0.449394	0.999917
WBGene00000389	2.01401	1.94144	1.44623	1.34241	0.179463	NA
WBGene00000390	4195.99	0.00550312	0.140786	0.0390884	0.96882	0.999917
WBGene00000391	108.975	0.120123	0.291451	0.412156	0.680225	0.999917
WBGene00000392	2271.78	0.0153323	0.154956	0.0989464	0.921181	0.999917
WBGene00000393	617.299	-0.0571454	0.132706	-0.430618	0.666746	0.999917
WBGene00000395	120.163	0.334893	0.350982	0.954162	0.340002	0.999917
WBGene00000396	1787.37	-0.0136031	0.227767	-0.0597238	0.952376	0.999917
WBGene00000397	13.1278	0.397554	0.56577	0.702677	0.482257	0.999917
WBGene00000399	2.42393	-0.357326	1.40292	-0.254701	0.798954	0.999917
WBGene00000401	16.245	0.442218	0.466167	0.948625	0.342811	0.999917
WBGene00000402	5.75891	1.04501	0.809458	1.29099	0.196706	0.999917
WBGene00000403	485.101	0.178026	0.159489	1.11623	0.264323	0.999917
WBGene00000405	5238.31	0.14265	0.159731	0.89306	0.371825	0.999917
WBGene00000406	542.48	-0.0224776	0.159005	-0.141364	0.887582	0.999917
WBGene00000407	2244.83	-0.0123587	0.144702	-0.0854082	0.931937	0.999917
WBGene00000408	3113.56	-0.140511	0.137829	-1.01946	0.307986	0.999917
WBGene00000409	1278	-0.0569596	0.266643	-0.213617	0.830846	0.999917
WBGene00000410	807.329	-0.0349633	0.175426	-0.199305	0.842024	0.999917
WBGene00000411	6701.74	0.114777	0.198484	0.578265	0.563085	0.999917
WBGene00000412	107.224	-0.0986974	0.421262	-0.23429	0.81476	0.999917
WBGene00000413	907.454	-0.0058261	0.215292	-0.0270614	0.978411	0.999917
WBGene00000414	1281.49	-0.153993	0.344062	-0.447574	0.654461	0.999917
WBGene00000415	1626.56	-0.0882592	0.167461	-0.527043	0.598164	0.999917
WBGene00000416	1806.33	0.00233665	0.166808	0.0140081	0.988824	0.999917
WBGene00000417	1288.58	-0.0300414	0.194643	-0.154341	0.877341	0.999917
WBGene00000418	1043.13	0.08627	0.185704	0.464557	0.642249	0.999917
WBGene00000419	1868.05	-0.0604489	0.232591	-0.259894	0.794946	0.999917
WBGene00000420	1006.98	-0.0497681	0.126987	-0.391914	0.695122	0.999917
WBGene00000421	2164.96	-0.0157956	0.219152	-0.072076	0.942541	0.999917
WBGene00000422	202.175	-0.310512	0.221022	-1.40489	0.160054	0.999917
WBGene00000423	878.306	0.057863	0.206744	0.279878	0.779571	0.999917
WBGene00000424	1154.15	0.081864	0.162007	0.50531	0.613341	0.999917
WBGene00000425	68.1359	0.600819	0.302975	1.98306	0.0473605	0.999917
WBGene00000426	1421.36	-0.0203484	0.234286	-0.0868526	0.930789	0.999917
WBGene00000427	0.484074	-1.40868	2.78381	-0.506026	0.612838	NA
WBGene00000428	3.3175	-0.718692	1.02212	-0.703141	0.481968	0.999917
WBGene00000429	3.27901	0.657463	1.07881	0.609436	0.542236	0.999917
WBGene00000430	21.9453	0.0889856	0.504013	0.176554	0.859859	0.999917
WBGene00000431	19.7318	0.488096	0.504273	0.967919	0.333085	0.999917
WBGene00000432	0.570974	-0.476263	2.37976	-0.200131	0.841378	NA
WBGene00000433	5.24403	0.462125	0.753455	0.613342	0.53965	0.999917
WBGene00000434	3.3671	3.93577	1.42173	2.7683	0.00563494	0.829895
WBGene00000435	14.6635	0.375974	0.535266	0.702405	0.482426	0.999917
WBGene00000436	1.32304	0.079746	1.4861	0.0536612	0.957205	NA
WBGene00000437	116.013	0.180934	0.29512	0.613085	0.53982	0.999917
WBGene00000438	7.63327	-0.00101843	0.662101	-0.00153819	0.998773	0.999917
WBGene00000439	37.8521	0.62311	0.38185	1.63182	0.102718	0.999917
WBGene00000440	2.72577	-0.258869	1.09704	-0.23597	0.813456	0.999917
WBGene00000441	84.2233	-0.0268969	0.248695	-0.108152	0.913875	0.999917
WBGene00000442	54.1934	0.165402	0.297487	0.555995	0.578214	0.999917
WBGene00000443	502.262	0.557607	0.188655	2.9557	0.00311962	0.60698
WBGene00000444	674.841	-0.0835285	0.204041	-0.409372	0.682267	0.999917
WBGene00000445	6.88131	1.52221	0.850014	1.79081	0.0733238	0.999917
WBGene00000446	6.73879	-0.124458	0.665654	-0.18697	0.851684	0.999917
WBGene00000447	4.87519	0.513316	0.905145	0.567109	0.57064	0.999917
WBGene00000448	42.1318	0.025896	0.365097	0.0709291	0.943454	0.999917
WBGene00000449	72.7738	0.504106	0.316087	1.59483	0.110749	0.999917
WBGene00000450	0.72532	0.48687	1.76773	0.275421	0.782993	NA
WBGene00000451	31.5656	0.160492	0.339404	0.472863	0.636311	0.999917
WBGene00000452	14.8656	0.352531	0.486048	0.725301	0.468268	0.999917
WBGene00000453	209.42	0.627322	0.250138	2.5079	0.012145	0.999917
WBGene00000454	5.1726	-0.00119987	0.794205	-0.00151078	0.998795	0.999917
WBGene00000455	39.4164	0.22894	0.392882	0.582721	0.560081	0.999917
WBGene00000457	42.7863	0.648035	0.369797	1.75241	0.0797036	0.999917
WBGene00000458	302.202	0.0318562	0.185419	0.171806	0.86359	0.999917
WBGene00000459	1707.28	0.00980717	0.177944	0.0551138	0.956048	0.999917
WBGene00000460	880.859	0.185107	0.168672	1.09743	0.272452	0.999917
WBGene00000461	275.312	0.149879	0.198899	0.753544	0.451123	0.999917
WBGene00000462	223.25	-0.194864	0.199445	-0.977028	0.328555	0.999917
WBGene00000463	372.202	0.491761	0.216993	2.26625	0.023436	0.999917
WBGene00000464	1961.45	-0.0523482	0.20718	-0.25267	0.800523	0.999917
WBGene00000465	17363.3	0.0821766	0.175293	0.468796	0.639215	0.999917
WBGene00000466	1248.56	-0.00318964	0.197709	-0.016133	0.987128	0.999917
WBGene00000467	2075.76	-0.10042	0.150988	-0.665083	0.505997	0.999917
WBGene00000468	10.8945	2.03864	0.715862	2.84781	0.00440213	0.718552
WBGene00000469	157.726	1.1813	0.366641	3.22194	0.00127324	0.404816
WBGene00000472	16199.9	0.0202039	0.152189	0.132756	0.894387	0.999917
WBGene00000473	69053.7	0.0438663	0.150015	0.292413	0.769971	0.999917
WBGene00000474	14239	-0.31356	0.160578	-1.95269	0.0508559	0.999917
WBGene00000475	19534.7	-0.00180043	0.187036	-0.00962609	0.99232	0.999917
WBGene00000476	10.3173	0.304913	0.560545	0.543958	0.58647	0.999917
WBGene00000477	39.6024	0.0352079	0.31621	0.111343	0.911344	0.999917
WBGene00000478	106.655	0.106787	0.269807	0.395789	0.692261	0.999917
WBGene00000479	38159.4	0.0850978	0.200145	0.425181	0.670704	0.999917
WBGene00000480	3229.74	0.000663655	0.150251	0.00441697	0.996476	0.999917
WBGene00000481	11.9499	-0.371293	0.561268	-0.661526	0.508275	0.999917
WBGene00000482	885.959	0.248517	0.162938	1.52523	0.127203	0.999917
WBGene00000483	3.17846	-1.30463	1.26709	-1.02963	0.303183	0.999917
WBGene00000484	3.84748	0.552848	0.938432	0.58912	0.555781	0.999917
WBGene00000485	18.4319	0.989092	0.535835	1.84589	0.0649083	0.999917
WBGene00000487	1.7003	-0.398192	1.25989	-0.316054	0.751961	NA
WBGene00000488	4.55214	-0.362376	0.885789	-0.409099	0.682467	0.999917
WBGene00000490	6.24535	0.240202	0.876078	0.274179	0.783947	0.999917
WBGene00000491	10.6343	0.0887329	0.551045	0.161027	0.872072	0.999917
WBGene00000492	12.0049	0.0760204	0.758255	0.100257	0.92014	0.999917
WBGene00000493	30.0349	0.883561	0.39895	2.21472	0.0267794	0.999917
WBGene00000496	7385.77	-0.0287044	0.202803	-0.141538	0.887445	0.999917
WBGene00000497	10.3065	-0.236438	0.609364	-0.388007	0.698011	0.999917
WBGene00000498	1291.01	0.00466241	0.170054	0.0274173	0.978127	0.999917
WBGene00000499	157.348	-0.334274	0.21686	-1.54143	0.123212	0.999917
WBGene00000500	3225.34	-0.335453	0.241077	-1.39148	0.16408	0.999917
WBGene00000501	32.2457	0.099743	0.333707	0.298894	0.765021	0.999917
WBGene00000502	1550.91	-0.0602834	0.111283	-0.541712	0.588017	0.999917
WBGene00000503	1086.54	0.737305	0.249344	2.95698	0.00310671	0.60698
WBGene00000506	457.708	0.00597171	0.193036	0.0309358	0.975321	0.999917
WBGene00000507	785.037	-0.0122976	0.206166	-0.059649	0.952435	0.999917
WBGene00000508	813.55	0.0243342	0.215092	0.113134	0.909924	0.999917
WBGene00000509	2016.75	0.0985166	0.169939	0.579719	0.562104	0.999917
WBGene00000510	99.013	0.0990403	0.259456	0.381723	0.702666	0.999917
WBGene00000511	92.3421	0.0144627	0.232683	0.0621561	0.950438	0.999917
WBGene00000512	477.959	0.0152679	0.208031	0.0733921	0.941494	0.999917
WBGene00000513	1.26107	-0.532312	1.72412	-0.308744	0.757516	NA
WBGene00000514	156.866	-0.063655	0.201913	-0.31526	0.752564	0.999917
WBGene00000515	1683.99	-0.052552	0.218636	-0.240363	0.810049	0.999917
WBGene00000516	197.566	0.24981	0.206215	1.21141	0.22574	0.999917
WBGene00000517	1453.69	0.136513	0.168433	0.810492	0.417658	0.999917
WBGene00000518	34.9544	-0.0642773	0.368595	-0.174385	0.861563	0.999917
WBGene00000519	1186.86	0.0961973	0.161318	0.596321	0.550961	0.999917
WBGene00000520	2019.23	-0.156389	0.243228	-0.642976	0.52024	0.999917
WBGene00000521	1.52705	1.25118	1.69757	0.737042	0.461097	NA
WBGene00000522	2065.83	-0.260705	0.308261	-0.845726	0.397706	0.999917
WBGene00000523	126.782	0.317419	0.224492	1.41395	0.157378	0.999917
WBGene00000524	291.25	0.0137438	0.321529	0.0427452	0.965905	0.999917
WBGene00000525	22.5185	-0.748584	0.476575	-1.57076	0.116239	0.999917
WBGene00000526	122.94	0.173886	0.237217	0.733025	0.463543	0.999917
WBGene00000527	695.236	-0.147365	0.170426	-0.864683	0.387213	0.999917
WBGene00000528	535.252	0.405554	0.198215	2.04603	0.0407533	0.999917
WBGene00000529	18.2307	0.0319702	0.414642	0.077103	0.938542	0.999917
WBGene00000530	500.719	-0.0868259	0.238219	-0.36448	0.7155	0.999917
WBGene00000531	14.1878	0.219077	0.465687	0.470439	0.638042	0.999917
WBGene00000532	1228.33	0.0316276	0.195511	0.161769	0.871488	0.999917
WBGene00000533	600.125	0.010478	0.176738	0.0592852	0.952725	0.999917
WBGene00000534	11191.5	0.060311	0.221207	0.272646	0.785126	0.999917
WBGene00000535	21260.3	-0.515993	0.251504	-2.05163	0.0402056	0.999917
WBGene00000536	1651.65	-0.0235952	0.11714	-0.201427	0.840365	0.999917
WBGene00000537	1389.46	0.0139197	0.191135	0.0728264	0.941944	0.999917
WBGene00000539	155.094	0.0283552	0.209785	0.135163	0.892483	0.999917
WBGene00000540	420.445	0.00195762	0.148752	0.0131603	0.9895	0.999917
WBGene00000541	168.639	0.0832672	0.210861	0.394891	0.692923	0.999917
WBGene00000542	2563.34	0.0493627	0.109933	0.449025	0.653414	0.999917
WBGene00000543	631.644	0.0631447	0.239862	0.263254	0.792355	0.999917
WBGene00000544	2.90603	-0.425774	1.08985	-0.390671	0.696041	0.999917
WBGene00000545	600.971	0.171876	0.214333	0.801911	0.422604	0.999917
WBGene00000546	2.02179	2.20937	1.47639	1.49646	0.134533	NA
WBGene00000547	1363.37	-0.0777984	0.131014	-0.593817	0.552634	0.999917
WBGene00000548	2351.9	0.00693138	0.19992	0.0346708	0.972342	0.999917
WBGene00000549	640.901	0.0705112	0.156906	0.449386	0.653153	0.999917
WBGene00000550	6343.96	0.0567524	0.214766	0.264252	0.791586	0.999917
WBGene00000551	3.87463	-0.960249	2.79666	-0.343355	0.731331	0.999917
WBGene00000552	10300.5	0.177689	0.162644	1.0925	0.274614	0.999917
WBGene00000553	26.2857	0.0262186	0.351881	0.0745098	0.940605	0.999917
WBGene00000554	1019.66	-0.106465	0.189972	-0.560428	0.575188	0.999917
WBGene00000555	1.26164	-1.0627	1.72185	-0.617185	0.537113	NA
WBGene00000556	1118.45	-0.351557	0.332463	-1.05743	0.290315	0.999917
WBGene00000557	345.947	0.0733124	0.17237	0.42532	0.670604	0.999917
WBGene00000558	300.758	0.268776	0.179751	1.49527	0.134845	0.999917
WBGene00000559	0.156001	0	4.85661	0	1	NA
WBGene00000560	2.25225	-1.2419	1.24185	-1.00004	0.317292	0.999917
WBGene00000561	43.9045	0.596154	0.359614	1.65776	0.0973657	0.999917
WBGene00000562	7.17027	0.155869	0.766484	0.203355	0.838857	0.999917
WBGene00000563	1.25436	0.143952	1.66884	0.086259	0.931261	NA
WBGene00000564	895.215	0.0711979	0.194909	0.365289	0.714896	0.999917
WBGene00000565	336.165	-0.0487537	0.170981	-0.285141	0.775536	0.999917
WBGene00000566	921.63	0.0379831	0.172495	0.220198	0.825717	0.999917
WBGene00000567	4630.61	0.0297458	0.202192	0.147116	0.88304	0.999917
WBGene00000583	42.8739	-0.0469695	0.334338	-0.140485	0.888277	0.999917
WBGene00000584	52.5091	0.147471	0.306189	0.481632	0.630067	0.999917
WBGene00000585	1213.9	-0.0870217	0.181968	-0.478225	0.63249	0.999917
WBGene00000591	494.313	0.108864	0.218221	0.498871	0.617871	0.999917
WBGene00000592	595.867	0.033241	0.177477	0.187297	0.851427	0.999917
WBGene00000593	12.2565	0.947744	0.586142	1.61692	0.105896	0.999917
WBGene00000594	32.74	0.18674	0.414407	0.45062	0.652264	0.999917
WBGene00000596	3.5724	-0.327427	1.11813	-0.292834	0.769649	0.999917
WBGene00000597	32718.6	0.0720784	0.234081	0.307921	0.758142	0.999917
WBGene00000598	0.500322	1.05138	3.05982	0.34361	0.73114	NA
WBGene00000599	49.049	0.300224	0.403863	0.743379	0.457252	0.999917
WBGene00000601	72.2505	0.0744067	0.294637	0.252537	0.800626	0.999917
WBGene00000602	23.8191	0.550531	0.45839	1.20101	0.229747	0.999917
WBGene00000603	19.0348	0.565578	0.441694	1.28048	0.200378	0.999917
WBGene00000606	10.9114	0.0412328	0.554089	0.0744155	0.94068	0.999917
WBGene00000608	25275.8	0.0612162	0.25497	0.240092	0.810259	0.999917
WBGene00000609	43641.3	0.194572	0.306961	0.633867	0.526167	0.999917
WBGene00000610	6.18498	0.574047	0.82893	0.692515	0.488614	0.999917
WBGene00000611	235.609	0.83496	0.279863	2.98346	0.00285011	0.60698
WBGene00000612	1.1586	0.284053	1.63117	0.17414	0.861755	NA
WBGene00000613	3.43711	0.0680336	1.07056	0.0635498	0.949329	0.999917
WBGene00000614	3.3124	0.0646353	1.23909	0.0521637	0.958398	0.999917
WBGene00000615	18.4873	0.0232303	0.425858	0.0545495	0.956497	0.999917
WBGene00000616	86.8129	0.154509	0.291596	0.529874	0.596199	0.999917
WBGene00000617	7.04488	0.90229	0.68441	1.31835	0.187388	0.999917
WBGene00000618	1.46751	-0.058533	1.594	-0.0367207	0.970708	NA
WBGene00000620	54.897	1.0541	0.309099	3.41024	0.000649065	0.290027
WBGene00000621	3.38853	0.49709	0.86254	0.57631	0.564406	0.999917
WBGene00000622	1.24961	1.36417	1.55369	0.878018	0.379934	NA
WBGene00000623	3.22527	-0.785883	1.0645	-0.738267	0.460352	0.999917
WBGene00000624	1.08065	0.00156456	2.28522	0.000684642	0.999454	NA
WBGene00000625	48.5014	0.217017	0.335868	0.646138	0.51819	0.999917
WBGene00000626	2.44411	-2.01451	1.24598	-1.61681	0.10592	0.999917
WBGene00000627	4.43671	0.873989	1.00142	0.872754	0.382797	0.999917
WBGene00000628	4.6525	-0.479033	0.931833	-0.514076	0.607199	0.999917
WBGene00000629	2.0991	2.12165	1.56645	1.35444	0.175597	NA
WBGene00000630	10.7961	0.266538	0.615567	0.432995	0.665018	0.999917
WBGene00000631	2.09194	-1.90699	1.8075	-1.05504	0.291407	NA
WBGene00000632	1.06951	1.60779	1.849	0.869545	0.384549	NA
WBGene00000633	0.316628	-0.960219	3.91075	-0.245534	0.806043	NA
WBGene00000634	4.09287	0.389447	0.909452	0.428222	0.668489	0.999917
WBGene00000636	10.6951	0.0209848	0.623918	0.0336338	0.973169	0.999917
WBGene00000637	1.93204	1.51277	1.24246	1.21756	0.223392	NA
WBGene00000638	4.58067	0.220998	0.894262	0.247129	0.804809	0.999917
WBGene00000639	6.06414	-0.0972904	0.752447	-0.129299	0.897121	0.999917
WBGene00000640	14.411	-0.184577	0.462656	-0.39895	0.68993	0.999917
WBGene00000641	6.5051	0.580591	0.87061	0.666878	0.50485	0.999917
WBGene00000642	0.512734	0	2.75998	0	1	NA
WBGene00000644	64.7461	-0.0780918	0.285399	-0.273624	0.784374	0.999917
WBGene00000645	1.51133	0.752231	1.43241	0.525151	0.599478	NA
WBGene00000646	8.20327	1.68659	0.754025	2.23678	0.0253008	0.999917
WBGene00000647	17.5662	0.10514	0.449318	0.233999	0.814986	0.999917
WBGene00000648	0.638197	0.541206	2.2092	0.244978	0.806473	NA
WBGene00000649	15.8122	-0.02147	0.485994	-0.0441776	0.964763	0.999917
WBGene00000650	13.4665	0.518214	0.864589	0.599375	0.548923	0.999917
WBGene00000651	0.429426	0.657606	3.19833	0.205609	0.837096	NA
WBGene00000652	874.361	-0.0191545	0.213611	-0.08967	0.928549	0.999917
WBGene00000653	25.468	0.13009	0.459838	0.282904	0.777251	0.999917
WBGene00000654	0.392215	1.5023	2.83446	0.530013	0.596103	NA
WBGene00000655	1.24823	1.56087	2.02301	0.771557	0.440377	NA
WBGene00000656	45021.2	0.131313	0.267151	0.491531	0.623051	0.999917
WBGene00000657	244.856	0.494109	0.215124	2.29686	0.0216269	0.999917
WBGene00000658	9.04496	0.223613	0.557794	0.400888	0.688503	0.999917
WBGene00000659	1.95043	-0.437186	1.33458	-0.327583	0.743227	NA
WBGene00000660	17.0854	-0.708889	0.598519	-1.1844	0.236253	0.999917
WBGene00000661	6.37812	0.648607	0.665973	0.973925	0.330094	0.999917
WBGene00000662	1.24979	-3.19075	1.89469	-1.68404	0.0921733	NA
WBGene00000663	6.78374	-0.302073	0.891068	-0.339001	0.734609	0.999917
WBGene00000664	5.88095	-0.760402	0.838373	-0.906997	0.364408	0.999917
WBGene00000665	180.055	-0.115638	0.264239	-0.437624	0.661659	0.999917
WBGene00000666	11.0899	-0.124253	0.685946	-0.181142	0.856256	0.999917
WBGene00000667	23.5186	0.0622732	0.615968	0.101098	0.919473	0.999917
WBGene00000668	23716.7	0.143904	0.298166	0.482631	0.629358	0.999917
WBGene00000669	5.76711	-0.508637	0.922795	-0.551192	0.581502	0.999917
WBGene00000670	46871	-0.136609	0.351098	-0.389089	0.69721	0.999917
WBGene00000671	795.342	0.000130452	0.358931	0.000363446	0.99971	0.999917
WBGene00000672	164.205	0.157059	0.261374	0.600898	0.547908	0.999917
WBGene00000673	16370.4	0.394414	0.240177	1.64218	0.100553	0.999917
WBGene00000674	8.53953	0.747989	0.714888	1.0463	0.295421	0.999917
WBGene00000675	37873.7	-0.140106	0.30353	-0.461588	0.644377	0.999917
WBGene00000676	3.97465	-0.753989	0.944127	-0.79861	0.424517	0.999917
WBGene00000677	16159	0.380168	0.248971	1.52696	0.126771	0.999917
WBGene00000678	35.8562	0.486644	0.343965	1.41481	0.157125	0.999917
WBGene00000679	1.08514	-1.17781	1.967	-0.598785	0.549316	NA
WBGene00000680	32355.8	0.0842204	0.243491	0.345887	0.729428	0.999917
WBGene00000681	33.0844	-0.38455	0.343454	-1.11965	0.262861	0.999917
WBGene00000682	6.21909	0.873586	0.760858	1.14816	0.250903	0.999917
WBGene00000683	7.53242	0.923654	0.74765	1.23541	0.216678	0.999917
WBGene00000684	32.4021	0.203021	0.411383	0.493508	0.621654	0.999917
WBGene00000685	65.0951	-0.619004	0.327573	-1.88967	0.0588021	0.999917
WBGene00000687	34.0737	-0.126844	0.328973	-0.385575	0.699812	0.999917
WBGene00000688	1.81594	-0.25407	1.29383	-0.19637	0.84432	NA
WBGene00000689	8.71738	-0.424824	0.765078	-0.555269	0.578711	0.999917
WBGene00000690	59.0611	-0.0600403	0.266929	-0.22493	0.822034	0.999917
WBGene00000691	13.5858	0.217753	0.539645	0.403511	0.686572	0.999917
WBGene00000692	637.232	0.431828	0.26529	1.62776	0.103576	0.999917
WBGene00000693	53580.1	0.00326665	0.255633	0.0127787	0.989804	0.999917
WBGene00000694	23.6016	0.255649	0.461608	0.553822	0.5797	0.999917
WBGene00000695	61.3386	1.14182	0.45893	2.48801	0.012846	0.999917
WBGene00000696	65394.6	0.0952293	0.257593	0.36969	0.711614	0.999917
WBGene00000697	2.78237	-1.65542	1.42854	-1.15882	0.246531	0.999917
WBGene00000698	30583.4	0.415929	0.204325	2.03563	0.0417879	0.999917
WBGene00000699	20.5901	0.144832	0.480207	0.301604	0.762954	0.999917
WBGene00000700	0.181384	0.963302	4.85661	0.198349	0.842772	NA
WBGene00000701	0.249285	-1.85734	4.82079	-0.385276	0.700033	NA
WBGene00000702	0.987823	-0.569343	1.79315	-0.31751	0.750857	NA
WBGene00000703	851.365	0.567849	0.266835	2.12809	0.0333293	0.999917
WBGene00000704	17.1447	0.0214103	0.454073	0.0471517	0.962392	0.999917
WBGene00000705	2.98822	-1.85533	1.89102	-0.981125	0.326531	0.999917
WBGene00000706	3.30722	3.04246	1.28555	2.36667	0.0179491	0.999917
WBGene00000707	26.3749	0.156352	0.458412	0.341073	0.733048	0.999917
WBGene00000708	628.606	-0.946633	0.34609	-2.73522	0.00623381	0.829895
WBGene00000709	1.18644	-0.867076	1.54948	-0.559593	0.575757	NA
WBGene00000710	11.1584	0.496559	0.632748	0.784766	0.432591	0.999917
WBGene00000711	8.94693	0.777187	0.70248	1.10635	0.268576	0.999917
WBGene00000712	450.268	0.295049	0.218691	1.34916	0.177286	0.999917
WBGene00000713	64040.9	0.0577869	0.301466	0.191687	0.847988	0.999917
WBGene00000714	19.1588	0.0222393	0.455737	0.0487985	0.96108	0.999917
WBGene00000715	1700.01	0.407795	0.351344	1.16067	0.245776	0.999917
WBGene00000716	56936.1	-0.116696	0.31781	-0.367187	0.71348	0.999917
WBGene00000717	93.1001	-0.0231393	0.35051	-0.0660161	0.947365	0.999917
WBGene00000718	7.43679	-0.235766	0.673719	-0.349948	0.726378	0.999917
WBGene00000719	12.8899	1.37857	0.599413	2.29987	0.0214559	0.999917
WBGene00000720	45.3608	0.463224	0.326705	1.41787	0.15623	0.999917
WBGene00000721	1.07413	-1.22074	2.29904	-0.530979	0.595433	NA
WBGene00000722	89.1891	0.114067	0.361993	0.315108	0.75268	0.999917
WBGene00000723	206.814	0.403765	0.270023	1.4953	0.134836	0.999917
WBGene00000724	2.93048	0.021469	0.982613	0.0218489	0.982568	0.999917
WBGene00000725	1.16345	-0.21747	1.78128	-0.122086	0.902831	NA
WBGene00000726	94.3829	0.522091	0.259366	2.01295	0.04412	0.999917
WBGene00000727	8.7807	0.334675	0.660191	0.506936	0.6122	0.999917
WBGene00000728	493.815	-0.00479077	0.314136	-0.0152506	0.987832	0.999917
WBGene00000729	5.43787	-0.0456476	0.758064	-0.060216	0.951984	0.999917
WBGene00000730	13.7152	0.0636541	0.46251	0.137628	0.890535	0.999917
WBGene00000731	251.338	0.521583	0.241873	2.15644	0.0310494	0.999917
WBGene00000732	1912.94	0.572391	0.374468	1.52855	0.126377	0.999917
WBGene00000733	30664.9	0.131881	0.30696	0.429635	0.667461	0.999917
WBGene00000734	7.55015	-0.588727	0.744387	-0.790889	0.429009	0.999917
WBGene00000735	9.47632	-0.188737	0.631887	-0.298688	0.765178	0.999917
WBGene00000736	0.608799	2.45911	2.42604	1.01363	0.31076	NA
WBGene00000737	0.864959	-0.0821123	1.81122	-0.0453353	0.96384	NA
WBGene00000738	35.7829	0.725105	0.756207	0.958872	0.337623	0.999917
WBGene00000739	694.536	0.140705	0.330182	0.426144	0.670003	0.999917
WBGene00000740	10.5106	0.527151	0.612954	0.860018	0.389779	0.999917
WBGene00000741	5.01759	-0.407603	0.788859	-0.5167	0.605366	0.999917
WBGene00000742	2.80178	2.78575	1.61485	1.72508	0.0845122	0.999917
WBGene00000743	5.34151	-0.0164561	0.715848	-0.0229882	0.98166	0.999917
WBGene00000744	0.461449	-0.960221	3.1969	-0.300361	0.763902	NA
WBGene00000745	3.33867	0.343256	1.10015	0.312009	0.755033	0.999917
WBGene00000746	2.3423	1.13006	1.22545	0.922158	0.356446	0.999917
WBGene00000747	5.62649	0.0885417	0.820806	0.107872	0.914098	0.999917
WBGene00000748	6.17309	-0.479797	0.82444	-0.581967	0.560589	0.999917
WBGene00000749	71.2441	0.290765	0.387545	0.750275	0.453089	0.999917
WBGene00000750	4.41389	-0.248752	0.814198	-0.305518	0.759971	0.999917
WBGene00000751	18974.1	-0.0369268	0.250328	-0.147514	0.882727	0.999917
WBGene00000752	5529.2	0.0110383	0.228034	0.0484063	0.961392	0.999917
WBGene00000753	31.9932	0.000261458	0.407986	0.00064085	0.999489	0.999917
WBGene00000754	43755.9	0.228934	0.265107	0.863553	0.387833	0.999917
WBGene00000755	1.82687	2.14343	1.56952	1.36567	0.172044	NA
WBGene00000756	16.998	0.0378734	0.62633	0.0604688	0.951782	0.999917
WBGene00000757	46132.1	0.155701	0.268147	0.580654	0.561474	0.999917
WBGene00000758	3.99887	-0.376096	1.10026	-0.341823	0.732484	0.999917
WBGene00000759	6.37728	1.01334	0.737653	1.37373	0.169525	0.999917
WBGene00000760	1.66531	-1.87382	1.53175	-1.22332	0.221211	NA
WBGene00000761	789.239	-0.131701	0.15355	-0.85771	0.391052	0.999917
WBGene00000762	784.794	-0.0733246	0.110468	-0.663764	0.506841	0.999917
WBGene00000763	960.244	0.0462214	0.217699	0.212318	0.831859	0.999917
WBGene00000764	599.513	0.0126384	0.132135	0.0956476	0.9238	0.999917
WBGene00000765	714.309	-0.110386	0.19992	-0.552151	0.580845	0.999917
WBGene00000766	736.862	-0.00990608	0.117224	-0.0845055	0.932655	0.999917
WBGene00000767	1317.02	0.0244043	0.168613	0.144736	0.884919	0.999917
WBGene00000768	322.149	-0.31011	0.28636	-1.08294	0.278835	0.999917
WBGene00000770	405.086	0.0566417	0.28994	0.195356	0.845114	0.999917
WBGene00000771	2.69322	-1.01206	1.42576	-0.709842	0.477802	0.999917
WBGene00000772	2067.62	0.0768606	0.233945	0.328542	0.742502	0.999917
WBGene00000773	1838.74	-0.0488194	0.134504	-0.362958	0.716636	0.999917
WBGene00000774	1950.75	0.0967592	0.177809	0.544176	0.58632	0.999917
WBGene00000775	337.918	0.159071	0.162267	0.980303	0.326937	0.999917
WBGene00000776	78078.3	-0.0090899	0.326443	-0.0278453	0.977786	0.999917
WBGene00000777	6243.05	0.0367647	0.212801	0.172766	0.862835	0.999917
WBGene00000778	78.1391	0.00725259	0.219805	0.0329955	0.973678	0.999917
WBGene00000779	34058.2	-0.149863	0.38237	-0.391934	0.695107	0.999917
WBGene00000780	1000.39	0.082123	0.293722	0.279594	0.779789	0.999917
WBGene00000781	1594.75	-0.706754	0.295454	-2.3921	0.0167524	0.999917
WBGene00000782	0.227662	-0.960211	4.85661	-0.197712	0.84327	NA
WBGene00000783	352.624	-0.177333	0.287609	-0.616578	0.537513	0.999917
WBGene00000784	12423.1	-0.368998	0.299289	-1.23292	0.217607	0.999917
WBGene00000785	7437.01	0.0964889	0.290982	0.331597	0.740193	0.999917
WBGene00000786	50515.7	-0.120997	0.28662	-0.42215	0.672916	0.999917
WBGene00000787	652.833	-0.0257762	0.129295	-0.199359	0.841982	0.999917
WBGene00000788	20092.9	0.0922512	0.24988	0.369182	0.711992	0.999917
WBGene00000789	1850.14	-0.323634	0.177592	-1.82234	0.0684028	0.999917
WBGene00000792	66.6449	0.184363	0.293986	0.627114	0.530585	0.999917
WBGene00000793	867.479	0.0439766	0.123428	0.356292	0.721622	0.999917
WBGene00000794	1625.04	0.0608106	0.177818	0.341982	0.732365	0.999917
WBGene00000795	598.287	-0.0652323	0.168624	-0.386851	0.698866	0.999917
WBGene00000796	1759.94	-0.0725042	0.245636	-0.29517	0.767864	0.999917
WBGene00000797	454.362	-0.0108635	0.250256	-0.0434095	0.965375	0.999917
WBGene00000798	1180.43	-0.080278	0.12083	-0.664387	0.506443	0.999917
WBGene00000799	300.908	-0.198319	0.204818	-0.968267	0.332911	0.999917
WBGene00000800	2373.16	0.0180751	0.163187	0.110763	0.911804	0.999917
WBGene00000801	69.3869	-0.0231818	0.254083	-0.0912373	0.927304	0.999917
WBGene00000802	12452.8	-0.0866883	0.184519	-0.469807	0.638493	0.999917
WBGene00000803	433.276	0.0425582	0.18017	0.236212	0.813268	0.999917
WBGene00000804	1176.05	-0.0728008	0.200591	-0.362931	0.716656	0.999917
WBGene00000812	598.835	0.0393326	0.189331	0.207745	0.835428	0.999917
WBGene00000813	1780.98	0.00524026	0.155317	0.0337392	0.973085	0.999917
WBGene00000814	3166.13	-0.293629	0.284231	-1.03307	0.301573	0.999917
WBGene00000815	2645.35	0.0273693	0.133338	0.205263	0.837367	0.999917
WBGene00000816	1629.2	-0.000742717	0.135783	-0.00546988	0.995636	0.999917
WBGene00000817	1952.01	0.0939698	0.175293	0.536072	0.591909	0.999917
WBGene00000818	1545.52	0.117323	0.15624	0.750921	0.4527	0.999917
WBGene00000819	24.8035	-0.157077	0.4244	-0.370115	0.711297	0.999917
WBGene00000820	4.35383	-1.13596	0.945958	-1.20086	0.229805	0.999917
WBGene00000821	1.88722	-0.0733623	1.45435	-0.0504435	0.959769	NA
WBGene00000822	4248.66	-0.134512	0.297804	-0.451681	0.651499	0.999917
WBGene00000829	99094.4	0.00686023	0.263126	0.026072	0.9792	0.999917
WBGene00000830	0.657514	-0.644599	2.38551	-0.270214	0.786996	NA
WBGene00000831	1565.55	-0.0496332	0.222099	-0.223473	0.823167	0.999917
WBGene00000832	235.818	0.195447	0.14755	1.32461	0.1853	0.999917
WBGene00000833	23903.6	0.0714456	0.21307	0.335315	0.737387	0.999917
WBGene00000834	1502.85	0.000841373	0.172799	0.00486909	0.996115	0.999917
WBGene00000835	3675.46	-0.24274	0.244963	-0.990925	0.321722	0.999917
WBGene00000836	3155.17	0.0293697	0.168805	0.173986	0.861876	0.999917
WBGene00000837	1991.99	0.0701633	0.160105	0.438232	0.661218	0.999917
WBGene00000838	1396.87	0.102069	0.198705	0.51367	0.607483	0.999917
WBGene00000839	1481.02	-0.040411	0.190711	-0.211897	0.832188	0.999917
WBGene00000840	974.885	0.0598436	0.248657	0.240667	0.809813	0.999917
WBGene00000841	67.0408	-0.42368	0.318504	-1.33022	0.183447	0.999917
WBGene00000843	4563.36	-0.0740653	0.149924	-0.494019	0.621293	0.999917
WBGene00000845	296.167	0.117459	0.218929	0.536517	0.591601	0.999917
WBGene00000846	1398.83	0.0598547	0.218126	0.274404	0.783774	0.999917
WBGene00000851	2.5181	0.0513035	1.0974	0.04675	0.962712	0.999917
WBGene00000853	14.8075	0.707533	0.575492	1.22944	0.218907	0.999917
WBGene00000854	550.615	-0.0904939	0.160744	-0.56297	0.573455	0.999917
WBGene00000857	139.426	0.0743323	0.213828	0.347627	0.728121	0.999917
WBGene00000858	114.677	0.332818	0.359701	0.925263	0.354829	0.999917
WBGene00000859	0.255585	0	4.7752	0	1	NA
WBGene00000860	0.75153	3.41783	2.40593	1.42058	0.155437	NA
WBGene00000861	0.113689	-0.96019	4.85661	-0.197708	0.843274	NA
WBGene00000862	14.7922	0.254941	0.46944	0.543076	0.587078	0.999917
WBGene00000863	1612.51	0.18087	0.215768	0.838259	0.401885	0.999917
WBGene00000864	5.59989	-0.519624	0.723877	-0.717835	0.472859	0.999917
WBGene00000865	9112.11	0.00600492	0.15274	0.0393145	0.96864	0.999917
WBGene00000866	2721.15	0.041554	0.159106	0.261172	0.79396	0.999917
WBGene00000867	4412.05	-0.0271937	0.155717	-0.174635	0.861366	0.999917
WBGene00000868	22271.4	0.094675	0.165636	0.571586	0.567602	0.999917
WBGene00000869	6437.15	0.0269687	0.208937	0.129076	0.897297	0.999917
WBGene00000870	235.995	0.345904	0.237308	1.45762	0.144947	0.999917
WBGene00000871	2314.69	0.0287518	0.194975	0.147464	0.882766	0.999917
WBGene00000872	1179.06	0.17574	0.164114	1.07084	0.284242	0.999917
WBGene00000874	1136.73	0.00827256	0.198806	0.0416111	0.966809	0.999917
WBGene00000875	4334.95	0.121255	0.185042	0.655284	0.512285	0.999917
WBGene00000876	1605.1	0.00985761	0.183728	0.0536532	0.957211	0.999917
WBGene00000877	2001.56	-0.00324046	0.148072	-0.0218845	0.98254	0.999917
WBGene00000878	36.2619	0.281466	0.332045	0.847676	0.396618	0.999917
WBGene00000879	16650.6	0.0985717	0.206228	0.477975	0.632668	0.999917
WBGene00000880	1472.76	-0.00604537	0.146785	-0.0411851	0.967148	0.999917
WBGene00000881	12107.4	0.0141671	0.300644	0.0471224	0.962416	0.999917
WBGene00000882	334.397	0.27302	0.160494	1.70112	0.0889202	0.999917
WBGene00000883	31437.4	0.133606	0.176109	0.758657	0.448058	0.999917
WBGene00000884	838.633	-0.0094409	0.162765	-0.0580032	0.953746	0.999917
WBGene00000885	1012.78	-0.0509723	0.17473	-0.291721	0.7705	0.999917
WBGene00000886	1300.55	-0.0498661	0.195463	-0.255118	0.798632	0.999917
WBGene00000887	2061.71	-0.131979	0.183689	-0.718493	0.472453	0.999917
WBGene00000888	1516.86	-0.0830465	0.170373	-0.48744	0.625947	0.999917
WBGene00000889	1128.01	-0.187664	0.129155	-1.45301	0.146221	0.999917
WBGene00000890	1860.84	-0.100101	0.130999	-0.764135	0.444787	0.999917
WBGene00000891	1135.15	-0.00541018	0.158925	-0.0340422	0.972843	0.999917
WBGene00000892	642.564	-0.10795	0.353599	-0.305288	0.760147	0.999917
WBGene00000893	2.84403	0.889034	1.15979	0.766548	0.44335	0.999917
WBGene00000894	2900.85	0.10749	0.182406	0.589289	0.555668	0.999917
WBGene00000895	13.9687	0.321607	0.516203	0.623025	0.533268	0.999917
WBGene00000896	4571	-0.012596	0.139199	-0.0904892	0.927898	0.999917
WBGene00000897	439.335	0.153604	0.144301	1.06447	0.287115	0.999917
WBGene00000898	738.548	-0.175397	0.250485	-0.70023	0.483783	0.999917
WBGene00000899	513.791	0.0231215	0.129961	0.177911	0.858793	0.999917
WBGene00000900	479.393	0.0661169	0.209445	0.315676	0.752248	0.999917
WBGene00000901	628.942	0.193462	0.170043	1.13773	0.255234	0.999917
WBGene00000902	18.7462	0.00736012	0.422767	0.0174094	0.98611	0.999917
WBGene00000903	32.1049	0.254536	0.401315	0.634255	0.525914	0.999917
WBGene00000904	108.517	-0.288409	0.200284	-1.44	0.149868	0.999917
WBGene00000905	43.5234	-0.0203743	0.398127	-0.0511755	0.959186	0.999917
WBGene00000906	11.471	0.478444	0.623522	0.767325	0.442888	0.999917
WBGene00000907	6.94435	-0.453281	0.731718	-0.619474	0.535604	0.999917
WBGene00000908	228.564	0.0799374	0.169703	0.471043	0.63761	0.999917
WBGene00000910	537.233	0.00761177	0.146605	0.0519202	0.958592	0.999917
WBGene00000911	3996.7	0.0509213	0.178116	0.285889	0.774963	0.999917
WBGene00000912	1664.07	0.101691	0.176756	0.575319	0.565075	0.999917
WBGene00000913	6695.47	-0.070204	0.215935	-0.325117	0.745093	0.999917
WBGene00000914	353.011	0.0397092	0.157658	0.25187	0.801142	0.999917
WBGene00000915	77607.8	0.0139622	0.137629	0.101448	0.919195	0.999917
WBGene00000917	730.753	0.0902799	0.172896	0.522164	0.601556	0.999917
WBGene00000920	51.3561	0.0323671	0.328406	0.0985583	0.921489	0.999917
WBGene00000923	2743.14	-0.045004	0.119905	-0.375331	0.707414	0.999917
WBGene00000928	777.344	0.899468	0.29837	3.0146	0.00257316	0.60698
WBGene00000929	1270.36	0.113284	0.277414	0.408357	0.683012	0.999917
WBGene00000930	5.10795	0.349971	0.918125	0.38118	0.70307	0.999917
WBGene00000931	5245.29	0.0282644	0.175099	0.161419	0.871763	0.999917
WBGene00000932	34.5151	0.461306	0.554915	0.83131	0.405799	0.999917
WBGene00000933	558.087	0.0373058	0.173883	0.214545	0.830122	0.999917
WBGene00000934	8.37616	0.447429	0.580147	0.771235	0.440568	0.999917
WBGene00000935	5658.81	0.0744813	0.193153	0.385607	0.699788	0.999917
WBGene00000936	145.437	-0.0575404	0.205036	-0.280636	0.77899	0.999917
WBGene00000937	1219.92	0.00651952	0.131304	0.0496521	0.9604	0.999917
WBGene00000938	1475.15	0.0619403	0.322767	0.191904	0.847818	0.999917
WBGene00000939	1907.08	-0.0252293	0.263929	-0.095591	0.923845	0.999917
WBGene00000940	1212.88	-0.0765744	0.18847	-0.406295	0.684526	0.999917
WBGene00000941	5309.71	-0.0491791	0.145124	-0.338876	0.734703	0.999917
WBGene00000942	653.65	-0.115744	0.264237	-0.438029	0.661365	0.999917
WBGene00000950	34.4989	-0.112271	0.330064	-0.340149	0.733745	0.999917
WBGene00000951	24.5253	0.457186	0.385704	1.18533	0.235888	0.999917
WBGene00000952	6.86642	-0.10512	0.785786	-0.133778	0.893578	0.999917
WBGene00000953	9.12894	0.284419	0.75586	0.376286	0.706704	0.999917
WBGene00000955	28.2083	0.383779	0.339528	1.13033	0.258336	0.999917
WBGene00000958	23.6975	0.155807	0.372012	0.418822	0.675346	0.999917
WBGene00000959	546.446	0.0514595	0.161553	0.31853	0.750083	0.999917
WBGene00000960	1.92876	-0.344708	1.33994	-0.257255	0.796982	NA
WBGene00000961	425.592	0.350124	0.200289	1.7481	0.0804473	0.999917
WBGene00000962	2914.16	0.212957	0.295571	0.720494	0.471221	0.999917
WBGene00000963	305.845	0.437512	0.279744	1.56397	0.117824	0.999917
WBGene00000964	170.335	0.12048	0.301545	0.399541	0.689495	0.999917
WBGene00000965	1418.27	-0.124538	0.171325	-0.72691	0.467281	0.999917
WBGene00000966	254.886	-0.0274158	0.177692	-0.154288	0.877383	0.999917
WBGene00000967	4161.92	-0.136775	0.189718	-0.720938	0.470948	0.999917
WBGene00000968	270.577	0.146981	0.253226	0.580432	0.561623	0.999917
WBGene00000969	164.79	0.224625	0.265032	0.847537	0.396696	0.999917
WBGene00000970	1760.98	0.0926725	0.207174	0.447317	0.654646	0.999917
WBGene00000971	276.063	-0.0516622	0.240665	-0.214664	0.830029	0.999917
WBGene00000972	16.7612	0.160061	0.462349	0.346191	0.729199	0.999917
WBGene00000973	697.907	-0.142189	0.192979	-0.736811	0.461237	0.999917
WBGene00000974	1427.89	-0.179441	0.120888	-1.48436	0.137714	0.999917
WBGene00000975	1552.39	-0.0104377	0.160698	-0.0649519	0.948212	0.999917
WBGene00000976	2443.7	0.0817391	0.135204	0.60456	0.545471	0.999917
WBGene00000977	739.402	-0.150575	0.166271	-0.905602	0.365146	0.999917
WBGene00000978	11.4376	-0.0862746	0.486064	-0.177496	0.859119	0.999917
WBGene00000979	5.28853	0.553156	0.842204	0.656796	0.511312	0.999917
WBGene00000980	357.465	-0.0541514	0.150494	-0.359825	0.718978	0.999917
WBGene00000981	873.388	-0.017105	0.25862	-0.0661396	0.947267	0.999917
WBGene00000982	789.401	0.0298148	0.151067	0.197362	0.843544	0.999917
WBGene00000983	232.924	0.020901	0.213899	0.0977146	0.922159	0.999917
WBGene00000984	466.331	-0.234715	0.245857	-0.954681	0.339739	0.999917
WBGene00000985	5751.56	-0.0806916	0.104299	-0.773658	0.439133	0.999917
WBGene00000986	42.8811	0.170907	0.325901	0.524412	0.599992	0.999917
WBGene00000987	327.717	-0.136899	0.266614	-0.513474	0.60762	0.999917
WBGene00000988	3201.14	-0.018491	0.243259	-0.0760133	0.939408	0.999917
WBGene00000989	8.37199	1.05462	0.618745	1.70445	0.0882972	0.999917
WBGene00000990	298.753	0.118523	0.167881	0.705997	0.48019	0.999917
WBGene00000991	3214.15	-0.0475202	0.206951	-0.22962	0.818387	0.999917
WBGene00000992	492.591	0.124778	0.193947	0.643364	0.519988	0.999917
WBGene00000993	1185.63	-0.0520548	0.164491	-0.316461	0.751653	0.999917
WBGene00000994	705.043	0.000511693	0.195098	0.00262275	0.997907	0.999917
WBGene00000995	764.039	0.16734	0.216693	0.772243	0.439971	0.999917
WBGene00000996	4590.03	-0.0128611	0.188912	-0.06808	0.945722	0.999917
WBGene00000998	83.5328	0.25535	0.235916	1.08238	0.279084	0.999917
WBGene00001000	6854.03	0.0178621	0.310215	0.0575796	0.954084	0.999917
WBGene00001001	1508.74	0.071757	0.211667	0.33901	0.734602	0.999917
WBGene00001002	1320.82	0.122551	0.210136	0.583202	0.559758	0.999917
WBGene00001005	19024.8	-0.0174531	0.16977	-0.102805	0.918118	0.999917
WBGene00001006	530.96	0.240375	0.236972	1.01436	0.310411	0.999917
WBGene00001007	2755.42	0.0244441	0.175135	0.139573	0.888997	0.999917
WBGene00001008	670.268	-0.0378494	0.167763	-0.225612	0.821503	0.999917
WBGene00001016	1086.37	-0.058635	0.218753	-0.268041	0.788667	0.999917
WBGene00001017	1961.63	-0.0155851	0.279231	-0.0558142	0.95549	0.999917
WBGene00001018	2943.56	-0.182466	0.124539	-1.46514	0.142883	0.999917
WBGene00001019	1532.76	0.0305421	0.188126	0.162349	0.871031	0.999917
WBGene00001020	963.049	-0.0226965	0.24923	-0.0910668	0.92744	0.999917
WBGene00001021	674.366	-0.246386	0.277453	-0.888027	0.374526	0.999917
WBGene00001022	663.346	-0.0553222	0.276321	-0.20021	0.841316	0.999917
WBGene00001023	5648.66	0.0490107	0.197638	0.247982	0.804149	0.999917
WBGene00001025	1009.54	-0.0448401	0.147311	-0.304392	0.760829	0.999917
WBGene00001026	1813.49	-0.0257429	0.194831	-0.132129	0.894882	0.999917
WBGene00001027	1569.12	-0.000264022	0.138287	-0.00190924	0.998477	0.999917
WBGene00001028	815.952	-0.0473027	0.294326	-0.160715	0.872318	0.999917
WBGene00001029	5633.69	0.0458496	0.189642	0.24177	0.808959	0.999917
WBGene00001030	4842.95	0.0219314	0.135429	0.16194	0.871353	0.999917
WBGene00001031	5916.62	0.0663644	0.0981766	0.67597	0.49906	0.999917
WBGene00001032	800.961	-0.0865745	0.117646	-0.735892	0.461796	0.999917
WBGene00001033	452.355	-0.0104295	0.234071	-0.0445571	0.96446	0.999917
WBGene00001034	1726.97	-0.140808	0.172618	-0.815722	0.414659	0.999917
WBGene00001035	1016.93	-0.0522791	0.282137	-0.185297	0.852996	0.999917
WBGene00001036	774.715	-0.0182229	0.255919	-0.0712059	0.943234	0.999917
WBGene00001037	5324.04	-0.017742	0.149423	-0.118736	0.905484	0.999917
WBGene00001038	5986.65	-0.0459622	0.176205	-0.260845	0.794212	0.999917
WBGene00001039	1499.64	-0.458325	0.298911	-1.53331	0.125198	0.999917
WBGene00001040	1284.43	-0.104956	0.650769	-0.16128	0.871873	0.999917
WBGene00001041	2915.85	-0.022066	0.137893	-0.160022	0.872864	0.999917
WBGene00001042	987.296	-0.0547775	0.203688	-0.268928	0.787985	0.999917
WBGene00001043	849.43	0.00250171	0.171443	0.0145921	0.988358	0.999917
WBGene00001044	1233.13	-0.328064	0.238548	-1.37525	0.169053	0.999917
WBGene00001045	419.743	0.176846	0.180527	0.979608	0.327279	0.999917
WBGene00001046	419.467	-0.0993502	0.212917	-0.466614	0.640776	0.999917
WBGene00001047	3156.71	0.0797704	0.110836	0.719717	0.471699	0.999917
WBGene00001048	904.609	0.00662633	0.200165	0.0331043	0.973591	0.999917
WBGene00001049	743.961	0.136783	0.205678	0.665034	0.506029	0.999917
WBGene00001050	261.415	-0.040634	0.241249	-0.168432	0.866243	0.999917
WBGene00001051	5867.84	0.0597663	0.161552	0.36995	0.71142	0.999917
WBGene00001052	12.8687	0.280442	0.472155	0.593962	0.552538	0.999917
WBGene00001053	25.4868	0.00570415	0.391774	0.0145598	0.988383	0.999917
WBGene00001054	34.3804	0.171807	0.332415	0.516844	0.605265	0.999917
WBGene00001055	1068.29	0.0715696	0.273498	0.261683	0.793566	0.999917
WBGene00001056	3936.91	-0.0931483	0.165703	-0.562139	0.574021	0.999917
WBGene00001057	957.155	-0.084391	0.179717	-0.469577	0.638657	0.999917
WBGene00001058	3504.33	0.0573678	0.128265	0.447259	0.654688	0.999917
WBGene00001059	103.719	-0.165149	0.288253	-0.57293	0.566692	0.999917
WBGene00001060	1331.3	-0.104508	0.186571	-0.560152	0.575376	0.999917
WBGene00001061	3899.08	0.0034122	0.178897	0.0190735	0.984782	0.999917
WBGene00001062	0.563968	0.154695	2.87037	0.0538936	0.95702	NA
WBGene00001063	6.94681	1.26071	0.783845	1.60837	0.107755	0.999917
WBGene00001064	108.432	1.38837	0.434092	3.19833	0.00138226	0.423202
WBGene00001065	53.7233	1.42585	0.47932	2.97473	0.00293246	0.60698
WBGene00001066	19.6664	-0.409703	0.482623	-0.848909	0.395932	0.999917
WBGene00001067	8.63979	0.767209	0.783639	0.979033	0.327564	0.999917
WBGene00001068	52.618	0.785854	0.333904	2.35353	0.0185961	0.999917
WBGene00001069	73.7466	0.944595	0.435367	2.16965	0.030033	0.999917
WBGene00001070	16.4113	0.00674644	0.477857	0.0141181	0.988736	0.999917
WBGene00001071	21.9149	0.397099	0.446035	0.890286	0.373313	0.999917
WBGene00001072	204.367	0.551818	0.317474	1.73815	0.0821842	0.999917
WBGene00001073	3207.35	0.185324	0.136646	1.35624	0.175024	0.999917
WBGene00001074	15.676	0.996756	0.518619	1.92194	0.0546132	0.999917
WBGene00001075	583.963	1.16638	0.407635	2.86134	0.00421855	0.713294
WBGene00001076	451.891	1.12655	0.365965	3.0783	0.00208185	0.5378
WBGene00001077	506.817	0.200639	0.220851	0.908481	0.363624	0.999917
WBGene00001078	91.5526	0.151782	0.271949	0.558126	0.576758	0.999917
WBGene00001079	2.32664	0.762523	1.08172	0.704916	0.480862	0.999917
WBGene00001080	778.773	0.127556	0.231997	0.549817	0.582445	0.999917
WBGene00001081	1347.52	0.210661	0.262709	0.801878	0.422624	0.999917
WBGene00001082	668.972	0.13093	0.182497	0.717434	0.473106	0.999917
WBGene00001085	2577.88	-0.0302246	0.228364	-0.132353	0.894705	0.999917
WBGene00001086	701.914	0.233094	0.198289	1.17553	0.239784	0.999917
WBGene00001087	1080	-0.08641	0.221841	-0.389513	0.696897	0.999917
WBGene00001088	7995.21	0.0742877	0.145428	0.510823	0.609475	0.999917
WBGene00001089	541.295	0.165661	0.207038	0.800148	0.423625	0.999917
WBGene00001090	1283.74	-0.024207	0.150275	-0.161085	0.872026	0.999917
WBGene00001091	113.232	-0.028711	0.475373	-0.0603968	0.95184	0.999917
WBGene00001092	221.809	-0.00593485	0.250784	-0.0236652	0.98112	0.999917
WBGene00001093	2213.29	-0.0110501	0.187683	-0.0588764	0.953051	0.999917
WBGene00001094	7158.63	0.0604928	0.157199	0.384816	0.700374	0.999917
WBGene00001095	745.066	-0.043398	0.206609	-0.210049	0.833629	0.999917
WBGene00001096	2.00868	0.73591	1.39389	0.527952	0.597532	NA
WBGene00001099	1261.49	-0.116515	0.228732	-0.509393	0.610477	0.999917
WBGene00001101	534.663	0.0146795	0.135552	0.108294	0.913762	0.999917
WBGene00001102	2393.04	-0.0150593	0.143696	-0.1048	0.916535	0.999917
WBGene00001103	66.9873	-0.0994945	0.330343	-0.301186	0.763273	0.999917
WBGene00001104	281.982	-0.00369097	0.216596	-0.0170408	0.986404	0.999917
WBGene00001105	87.5004	0.768244	0.329532	2.33132	0.0197366	0.999917
WBGene00001106	0.812409	-1.8955	2.29903	-0.824478	0.409668	NA
WBGene00001107	1.41174	-1.85542	1.929	-0.961851	0.336124	NA
WBGene00001108	32.8051	0.664814	0.58613	1.13424	0.256692	0.999917
WBGene00001109	4.94592	0.307581	0.823889	0.373329	0.708904	0.999917
WBGene00001110	870.353	0.00071251	0.18653	0.00381982	0.996952	0.999917
WBGene00001111	1.10687	-0.671526	1.58848	-0.422748	0.672479	NA
WBGene00001112	2138.31	-0.116107	0.22494	-0.516168	0.605737	0.999917
WBGene00001113	199.848	-0.338921	0.285052	-1.18898	0.234448	0.999917
WBGene00001115	86.0454	0.123225	0.207459	0.593975	0.552529	0.999917
WBGene00001116	74.6715	-0.127447	0.264019	-0.482721	0.629294	0.999917
WBGene00001117	26.4423	0.349435	0.430022	0.812598	0.416449	0.999917
WBGene00001118	24.4033	0.350151	0.46884	0.746846	0.455156	0.999917
WBGene00001119	29.013	2.7935	0.488073	5.72354	1.04327e-08	2.87473e-05
WBGene00001121	95.4762	-0.0851605	0.294765	-0.28891	0.77265	0.999917
WBGene00001122	15.4017	-0.270058	0.442126	-0.610816	0.541321	0.999917
WBGene00001123	69.6731	0.188139	0.265552	0.708483	0.478645	0.999917
WBGene00001127	6.89345	0.800504	0.717245	1.11608	0.264387	0.999917
WBGene00001129	4.64098	0.884946	0.898043	0.985417	0.324419	0.999917
WBGene00001130	918.653	0.314757	0.254831	1.23516	0.21677	0.999917
WBGene00001131	327.278	0.176126	0.193231	0.91148	0.362042	0.999917
WBGene00001132	1794.33	-0.158749	0.301131	-0.527176	0.598072	0.999917
WBGene00001133	5.29236	-0.660938	0.771764	-0.856399	0.391777	0.999917
WBGene00001134	1361.56	-0.0129589	0.253713	-0.0510768	0.959264	0.999917
WBGene00001135	42.3848	0.131466	0.390073	0.337028	0.736096	0.999917
WBGene00001136	13.9998	-0.58294	0.559092	-1.04265	0.297108	0.999917
WBGene00001137	8605.08	0.0425967	0.206098	0.206682	0.836258	0.999917
WBGene00001145	369.726	0.1424	0.1865	0.76354	0.445141	0.999917
WBGene00001147	0.0626751	-0.960178	4.85661	-0.197706	0.843275	NA
WBGene00001148	341.225	-0.143611	0.304354	-0.471854	0.637031	0.999917
WBGene00001149	3980.67	0.159194	0.219922	0.723866	0.469148	0.999917
WBGene00001150	71.0261	0.485191	0.304594	1.59291	0.111181	0.999917
WBGene00001151	1156.68	-0.0620357	0.137728	-0.450421	0.652407	0.999917
WBGene00001152	190.223	-0.154613	0.284525	-0.543407	0.586849	0.999917
WBGene00001153	3158.63	-0.0917599	0.186605	-0.491733	0.622908	0.999917
WBGene00001154	1057.09	0.105532	0.193412	0.545633	0.585318	0.999917
WBGene00001155	12287.1	0.151462	0.248031	0.610659	0.541425	0.999917
WBGene00001156	1594.97	0.0633675	0.36777	0.172302	0.8632	0.999917
WBGene00001157	256.633	-0.0581404	0.281158	-0.206789	0.836175	0.999917
WBGene00001158	12.6038	-0.588701	0.691415	-0.851444	0.394523	0.999917
WBGene00001159	39.976	-0.0310867	0.321819	-0.0965969	0.923047	0.999917
WBGene00001160	2405.3	0.0389414	0.151218	0.257519	0.796778	0.999917
WBGene00001161	1261.51	0.0811259	0.13339	0.608186	0.543064	0.999917
WBGene00001162	184.055	-0.100104	0.243603	-0.41093	0.681124	0.999917
WBGene00001163	213.762	0.210517	0.219133	0.96068	0.336713	0.999917
WBGene00001164	98.93	-0.0265435	0.262458	-0.101134	0.919444	0.999917
WBGene00001165	128.508	0.145014	0.194771	0.744537	0.456552	0.999917
WBGene00001166	4737.45	0.0377819	0.158864	0.237826	0.812016	0.999917
WBGene00001167	40944.8	0.0676743	0.15567	0.43473	0.663759	0.999917
WBGene00001168	159042	0.0845466	0.2031	0.416281	0.677204	0.999917
WBGene00001169	9364.46	0.0598194	0.304725	0.196306	0.84437	0.999917
WBGene00001170	34.5959	-0.334024	0.349701	-0.955168	0.339493	0.999917
WBGene00001171	5.58502	1.44761	0.861987	1.67938	0.0930772	0.999917
WBGene00001172	331.607	0.485303	0.161682	3.0016	0.00268566	0.60698
WBGene00001173	3050.25	0.191222	0.153459	1.24608	0.212737	0.999917
WBGene00001174	28.1332	0.500674	0.348249	1.43769	0.150523	0.999917
WBGene00001175	252.335	0.150932	0.1834	0.822965	0.410528	0.999917
WBGene00001177	655.607	0.0867799	0.121762	0.712699	0.476032	0.999917
WBGene00001178	790.669	0.0780858	0.142137	0.549372	0.58275	0.999917
WBGene00001179	93.1848	0.0428303	0.228211	0.187679	0.851129	0.999917
WBGene00001182	129.055	0.0514159	0.199156	0.258169	0.796277	0.999917
WBGene00001184	131.184	0.393555	0.317422	1.23985	0.215031	0.999917
WBGene00001185	25.4444	-0.15725	0.369322	-0.425782	0.670267	0.999917
WBGene00001186	892.499	0.198527	0.215363	0.921826	0.356619	0.999917
WBGene00001187	157.704	0.0131699	0.171466	0.0768076	0.938777	0.999917
WBGene00001188	50.6093	0.789929	0.288685	2.7363	0.0062134	0.829895
WBGene00001189	1022.85	0.304936	0.232702	1.31042	0.190055	0.999917
WBGene00001190	54.0645	0.383224	0.310617	1.23375	0.217296	0.999917
WBGene00001193	627.956	-0.0121402	0.178545	-0.0679952	0.945789	0.999917
WBGene00001194	2435.88	0.0723229	0.18691	0.386939	0.698801	0.999917
WBGene00001196	1641.33	0.257415	0.161997	1.58901	0.112058	0.999917
WBGene00001202	21.3987	0.0493811	0.426361	0.11582	0.907795	0.999917
WBGene00001204	3.22311	0.111255	1.05888	0.105068	0.916321	0.999917
WBGene00001207	10.4272	-0.0435969	0.553776	-0.0787266	0.93725	0.999917
WBGene00001208	576.631	0.0816156	0.188197	0.433672	0.664527	0.999917
WBGene00001209	7001.29	0.0759242	0.180763	0.420021	0.67447	0.999917
WBGene00001210	30.0034	1.3451	0.453392	2.96676	0.00300958	0.60698
WBGene00001211	6.50535	0.216747	0.738144	0.293638	0.769035	0.999917
WBGene00001214	2778.63	0.00086907	0.218524	0.003977	0.996827	0.999917
WBGene00001215	1281.37	-0.00174842	0.188449	-0.00927796	0.992597	0.999917
WBGene00001223	1.877	1.05108	1.37284	0.765622	0.443901	NA
WBGene00001224	1477.69	0.0545404	0.192899	0.282741	0.777375	0.999917
WBGene00001225	2358.18	0.0477478	0.171956	0.277674	0.781262	0.999917
WBGene00001226	6749.85	0.0124542	0.150392	0.0828115	0.934001	0.999917
WBGene00001227	4563.47	-0.00387257	0.153704	-0.025195	0.979899	0.999917
WBGene00001228	1799.72	-0.00990824	0.160834	-0.0616055	0.950877	0.999917
WBGene00001229	3663.4	-0.0528007	0.116951	-0.451478	0.651645	0.999917
WBGene00001230	1914.02	-0.0212228	0.162869	-0.130306	0.896324	0.999917
WBGene00001231	1922.25	0.154387	0.183413	0.841744	0.399931	0.999917
WBGene00001232	838.221	0.0233806	0.169389	0.138029	0.890218	0.999917
WBGene00001233	4270.67	0.01188	0.167701	0.0708403	0.943525	0.999917
WBGene00001234	2091.73	0.0709	0.189348	0.374442	0.708075	0.999917
WBGene00001235	2097.44	0.0465052	0.193333	0.240545	0.809908	0.999917
WBGene00001236	156.313	-0.0935917	0.250986	-0.372896	0.709226	0.999917
WBGene00001237	2.09313	-0.311572	1.20862	-0.257791	0.796568	NA
WBGene00001239	13061.9	0.127044	0.240355	0.528569	0.597104	0.999917
WBGene00001240	8470.17	0.181316	0.315428	0.574825	0.56541	0.999917
WBGene00001241	840.44	-0.198243	0.185995	-1.06585	0.286491	0.999917
WBGene00001242	49.825	-0.281823	0.276935	-1.01765	0.308845	0.999917
WBGene00001243	10216.5	-0.155471	0.232704	-0.668107	0.504066	0.999917
WBGene00001244	6488.14	0.0794897	0.204663	0.388393	0.697725	0.999917
WBGene00001245	1.52676	0.943377	1.56359	0.603339	0.546283	NA
WBGene00001246	2.80015	0.364564	1.09417	0.333188	0.738992	0.999917
WBGene00001247	175.791	-0.0833654	0.246761	-0.337839	0.735485	0.999917
WBGene00001248	123.748	-0.0515253	0.207279	-0.248579	0.803687	0.999917
WBGene00001249	256.616	0.39419	0.21402	1.84184	0.0654984	0.999917
WBGene00001250	331.559	0.191078	0.197844	0.9658	0.334144	0.999917
WBGene00001251	487.568	0.0794271	0.141698	0.560538	0.575113	0.999917
WBGene00001252	26.7589	-0.103305	0.376587	-0.27432	0.783839	0.999917
WBGene00001253	75.3777	0.191972	0.245292	0.782627	0.433846	0.999917
WBGene00001258	1688.08	-0.0131438	0.172958	-0.0759941	0.939424	0.999917
WBGene00001259	6308.99	-0.0108523	0.203535	-0.0533191	0.957478	0.999917
WBGene00001262	3001.61	0.0778857	0.140683	0.553625	0.579836	0.999917
WBGene00001263	2509.64	0.107872	0.224105	0.481345	0.630271	0.999917
WBGene00001281	2072.89	-0.0121692	0.163386	-0.074481	0.940628	0.999917
WBGene00001284	1488.91	-0.000858015	0.215146	-0.00398807	0.996818	0.999917
WBGene00001303	18277.5	0.0281781	0.207253	0.13596	0.891853	0.999917
WBGene00001309	1681.78	0.0663311	0.158799	0.417704	0.676163	0.999917
WBGene00001310	46.0273	0.178927	0.307045	0.582738	0.56007	0.999917
WBGene00001311	8.49477	0.55424	0.631667	0.877425	0.380256	0.999917
WBGene00001320	3746.57	0.0505714	0.159057	0.317945	0.750526	0.999917
WBGene00001324	842.295	-0.0329153	0.176833	-0.186138	0.852337	0.999917
WBGene00001325	538.433	0.0136118	0.153945	0.0884199	0.929543	0.999917
WBGene00001328	499.239	0.28728	0.306934	0.935966	0.349291	0.999917
WBGene00001329	1817.9	0.0507861	0.150483	0.337488	0.735749	0.999917
WBGene00001330	563.995	0.0753668	0.206527	0.364925	0.715167	0.999917
WBGene00001331	1015.91	0.247612	0.146841	1.68626	0.0917455	0.999917
WBGene00001332	1542.38	-0.109859	0.160242	-0.685581	0.492978	0.999917
WBGene00001333	5030.27	-0.0181158	0.130803	-0.138497	0.889847	0.999917
WBGene00001334	1512.15	-0.030684	0.146323	-0.209699	0.833902	0.999917
WBGene00001335	502.871	0.00523183	0.135027	0.0387465	0.969093	0.999917
WBGene00001336	2622.63	-0.0183578	0.158171	-0.116063	0.907603	0.999917
WBGene00001337	3819.3	0.0780794	0.162136	0.481566	0.630114	0.999917
WBGene00001338	360.554	-0.0905128	0.226288	-0.39999	0.689164	0.999917
WBGene00001340	2341.69	-0.0347223	0.156049	-0.222508	0.823918	0.999917
WBGene00001345	270.339	-0.114605	0.212841	-0.538453	0.590264	0.999917
WBGene00001352	1453.98	-0.0773574	0.292069	-0.26486	0.791117	0.999917
WBGene00001358	1043.35	-0.0180845	0.130545	-0.138531	0.889821	0.999917
WBGene00001365	1517.36	0.29637	0.200589	1.4775	0.139542	0.999917
WBGene00001366	177.331	-0.234201	0.181528	-1.29017	0.196993	0.999917
WBGene00001368	84.8092	0.107379	0.249135	0.431005	0.666465	0.999917
WBGene00001371	1323.2	-0.069903	0.214149	-0.326422	0.744105	0.999917
WBGene00001372	1365.31	-0.131914	0.140244	-0.940599	0.34691	0.999917
WBGene00001373	4.93625	0.618868	0.773813	0.799764	0.423848	0.999917
WBGene00001374	25.5661	0.286112	0.356009	0.803664	0.421591	0.999917
WBGene00001377	123.067	0.556289	0.236833	2.34887	0.0188305	0.999917
WBGene00001385	30870.3	-0.0842391	0.346423	-0.243168	0.807875	0.999917
WBGene00001386	85892.8	-0.118655	0.304217	-0.390033	0.696512	0.999917
WBGene00001387	872.629	0.11837	0.314599	0.376256	0.706727	0.999917
WBGene00001388	9.56729	0.131785	0.570954	0.230815	0.817459	0.999917
WBGene00001389	442.169	-0.46451	0.378857	-1.22608	0.220167	0.999917
WBGene00001390	5123.31	-0.0773793	0.364925	-0.212041	0.832075	0.999917
WBGene00001391	150.351	-0.157717	0.242106	-0.651436	0.514765	0.999917
WBGene00001392	2191.7	0.192031	0.199534	0.962399	0.335849	0.999917
WBGene00001393	2686.05	0.0151105	0.22275	0.067836	0.945916	0.999917
WBGene00001394	22013.4	0.188275	0.248774	0.756814	0.449162	0.999917
WBGene00001395	2617.86	-0.132117	0.167613	-0.788227	0.430564	0.999917
WBGene00001396	6421.16	-0.0205757	0.143629	-0.143256	0.886088	0.999917
WBGene00001397	2422.74	0.677708	0.319387	2.12191	0.0338456	0.999917
WBGene00001398	17108.6	0.2506	0.241505	1.03766	0.29943	0.999917
WBGene00001399	3118.54	2.32101	0.338296	6.86089	6.84312e-12	2.82843e-08
WBGene00001400	9.62325	-0.162986	0.707861	-0.230252	0.817896	0.999917
WBGene00001401	677.252	-0.111076	0.235421	-0.471819	0.637056	0.999917
WBGene00001402	516.471	-0.0338715	0.183737	-0.184348	0.85374	0.999917
WBGene00001403	421.471	-0.158455	0.253224	-0.625753	0.531477	0.999917
WBGene00001404	7640.54	0.0476706	0.261449	0.182332	0.855322	0.999917
WBGene00001405	3071.41	0.0288146	0.150945	0.190895	0.848608	0.999917
WBGene00001406	517.82	0.0533068	0.284521	0.187356	0.851382	0.999917
WBGene00001410	22.6329	0.261284	0.371981	0.702411	0.482423	0.999917
WBGene00001411	1293.08	0.111855	0.151949	0.736136	0.461648	0.999917
WBGene00001412	2180.92	0.0899707	0.137952	0.65219	0.514279	0.999917
WBGene00001413	2057.84	-0.229639	0.2351	-0.976771	0.328683	0.999917
WBGene00001414	2.52368	0.631157	1.09265	0.577638	0.563508	0.999917
WBGene00001423	5365.77	0.119945	0.120781	0.993082	0.32067	0.999917
WBGene00001424	1.19346	1.57346	1.47767	1.06482	0.286958	NA
WBGene00001425	863.592	-0.336098	0.191789	-1.75244	0.0796982	0.999917
WBGene00001426	5835.78	0.12574	0.234252	0.536773	0.591425	0.999917
WBGene00001427	13536.7	0.106985	0.15321	0.69829	0.484996	0.999917
WBGene00001428	511.03	0.000246227	0.220435	0.00111701	0.999109	0.999917
WBGene00001429	33.8799	0.77074	0.359108	2.14626	0.0318523	0.999917
WBGene00001430	579.591	0.00943316	0.226031	0.0417339	0.966711	0.999917
WBGene00001431	6084.16	0.0153752	0.13867	0.110876	0.911715	0.999917
WBGene00001432	74.6235	0.414865	0.491526	0.844036	0.398649	0.999917
WBGene00001433	194.162	-0.0996923	0.286414	-0.34807	0.727787	0.999917
WBGene00001434	44.3098	0.450692	0.315221	1.42976	0.152785	0.999917
WBGene00001435	200.707	-0.0977351	0.22575	-0.432935	0.665062	0.999917
WBGene00001436	109.497	0.164042	0.225503	0.727447	0.466952	0.999917
WBGene00001437	17.7935	0.154993	0.440435	0.351908	0.724908	0.999917
WBGene00001438	62.7604	0.000219416	0.340516	0.000644363	0.999486	0.999917
WBGene00001439	285.786	0.389515	0.220751	1.76449	0.0776487	0.999917
WBGene00001440	46.9148	0.226151	0.376399	0.600827	0.547955	0.999917
WBGene00001441	476.758	-0.0232436	0.238486	-0.0974631	0.922359	0.999917
WBGene00001442	121.048	-0.212208	0.3109	-0.68256	0.494885	0.999917
WBGene00001443	1384.82	0.0850146	0.28715	0.296064	0.767181	0.999917
WBGene00001444	256.256	0.174715	0.178494	0.978827	0.327665	0.999917
WBGene00001445	135.744	0.159233	0.338521	0.470378	0.638085	0.999917
WBGene00001446	229.192	-0.404523	0.280293	-1.44322	0.148959	0.999917
WBGene00001447	96.0982	0.422502	0.275605	1.533	0.125276	0.999917
WBGene00001448	190.467	0.319699	0.227922	1.40267	0.160715	0.999917
WBGene00001449	2293.19	-0.103865	0.180136	-0.576591	0.564216	0.999917
WBGene00001450	99.4526	0.711131	0.247442	2.87394	0.00405392	0.713294
WBGene00001451	144.488	-0.0603969	0.280057	-0.215659	0.829254	0.999917
WBGene00001452	899.993	-0.0873405	0.232254	-0.376056	0.706875	0.999917
WBGene00001453	566.139	-0.0659594	0.277271	-0.237888	0.811968	0.999917
WBGene00001454	259.321	0.0814459	0.31053	0.26228	0.793105	0.999917
WBGene00001455	333.611	-0.210646	0.348668	-0.604145	0.545747	0.999917
WBGene00001456	96.3602	0.245036	0.208176	1.17707	0.239169	0.999917
WBGene00001457	864.387	-0.142909	0.279133	-0.511975	0.608668	0.999917
WBGene00001458	214.187	0.303374	0.280664	1.08092	0.279735	0.999917
WBGene00001459	207.208	0.202638	0.22565	0.89802	0.369175	0.999917
WBGene00001460	190.764	-0.181767	0.209996	-0.865575	0.386723	0.999917
WBGene00001461	297.772	-0.101401	0.207882	-0.487781	0.625705	0.999917
WBGene00001462	184.048	0.188625	0.21697	0.86936	0.38465	0.999917
WBGene00001463	68.8471	0.365955	0.317956	1.15096	0.249747	0.999917
WBGene00001464	94.2097	0.34013	0.284234	1.19665	0.231442	0.999917
WBGene00001465	138.787	0.102259	0.2389	0.428043	0.66862	0.999917
WBGene00001466	120.021	-0.298965	0.249849	-1.19658	0.231469	0.999917
WBGene00001468	43.2365	-0.265456	0.279246	-0.950616	0.341799	0.999917
WBGene00001470	1063.13	0.0472408	0.181637	0.260084	0.794799	0.999917
WBGene00001475	61.6539	0.904957	0.401637	2.25317	0.0242483	0.999917
WBGene00001476	355.074	0.417189	0.353788	1.17921	0.238316	0.999917
WBGene00001477	18.8665	-0.00595103	0.434065	-0.01371	0.989061	0.999917
WBGene00001478	250.012	0.129513	0.176126	0.735343	0.462131	0.999917
WBGene00001479	725.324	0.0656401	0.145954	0.449732	0.652904	0.999917
WBGene00001480	91.5061	0.258744	0.208966	1.23821	0.215638	0.999917
WBGene00001481	472.317	-0.0551887	0.203419	-0.271305	0.786157	0.999917
WBGene00001482	1080.49	-0.0399335	0.165945	-0.240643	0.809832	0.999917
WBGene00001483	7.12851	-0.855207	0.704803	-1.2134	0.224978	0.999917
WBGene00001484	255.391	0.366923	0.22704	1.61611	0.10607	0.999917
WBGene00001485	962.471	0.0599739	0.156878	0.382298	0.702241	0.999917
WBGene00001486	1164.38	-0.244644	0.15312	-1.59772	0.110104	0.999917
WBGene00001487	2.80906	0.371133	1.14893	0.323026	0.746676	0.999917
WBGene00001488	2920.02	-0.0468817	0.138736	-0.33792	0.735423	0.999917
WBGene00001489	492.967	0.157779	0.174097	0.906267	0.364794	0.999917
WBGene00001490	78.2115	-0.0701261	0.238043	-0.294595	0.768304	0.999917
WBGene00001491	1895.26	0.122555	0.151149	0.810821	0.417469	0.999917
WBGene00001492	16.3785	0.0327197	0.505497	0.0647278	0.948391	0.999917
WBGene00001493	905.432	0.135887	0.201621	0.673972	0.500329	0.999917
WBGene00001494	112.489	0.113927	0.291788	0.390446	0.696207	0.999917
WBGene00001495	126.348	-0.203648	0.309162	-0.658709	0.510083	0.999917
WBGene00001496	1450.82	0.0470518	0.135833	0.346393	0.729047	0.999917
WBGene00001497	3499.54	0.0126034	0.204379	0.0616669	0.950828	0.999917
WBGene00001498	1790.86	0.038687	0.154003	0.251209	0.801652	0.999917
WBGene00001499	3347.93	-0.0194554	0.185967	-0.104618	0.916679	0.999917
WBGene00001500	3.92931	-0.83231	0.995202	-0.836323	0.402973	0.999917
WBGene00001501	9924.83	-0.0598706	0.223463	-0.267922	0.788759	0.999917
WBGene00001502	17110.2	0.121336	0.253346	0.478935	0.631985	0.999917
WBGene00001503	5379.17	0.194027	0.162999	1.19036	0.233906	0.999917
WBGene00001505	322.719	-0.159571	0.196675	-0.811345	0.417168	0.999917
WBGene00001506	12.3832	-0.232298	0.551094	-0.421522	0.673374	0.999917
WBGene00001507	18.2224	-0.26792	0.487006	-0.550136	0.582226	0.999917
WBGene00001508	198.769	-0.186335	0.202341	-0.920895	0.357105	0.999917
WBGene00001509	1627.89	0.0289011	0.148377	0.194782	0.845564	0.999917
WBGene00001510	1228.84	0.062135	0.215285	0.288617	0.772875	0.999917
WBGene00001511	3359.75	0.00735626	0.174204	0.0422278	0.966317	0.999917
WBGene00001512	4.2476	0.93431	0.874302	1.06864	0.285234	0.999917
WBGene00001513	2429.86	-0.011558	0.216054	-0.0534956	0.957337	0.999917
WBGene00001514	1730.21	-0.0645675	0.196877	-0.327958	0.742943	0.999917
WBGene00001515	12.7647	0.141921	0.507821	0.279472	0.779883	0.999917
WBGene00001516	885.983	0.0158161	0.175593	0.0900725	0.92823	0.999917
WBGene00001517	17.9142	-0.161818	0.435912	-0.371217	0.710476	0.999917
WBGene00001518	63.8997	0.219529	0.263789	0.832213	0.405289	0.999917
WBGene00001519	76.4255	-0.0813178	0.25022	-0.324986	0.745192	0.999917
WBGene00001520	3242.18	0.0829627	0.294942	0.281285	0.778492	0.999917
WBGene00001522	315.983	-0.0364186	0.170337	-0.213804	0.8307	0.999917
WBGene00001523	431.264	0.0196029	0.577507	0.033944	0.972922	0.999917
WBGene00001526	1078.9	0.0997442	0.228379	0.436748	0.662294	0.999917
WBGene00001527	2452.19	0.0258206	0.132165	0.195366	0.845106	0.999917
WBGene00001528	0.212906	-0.960201	4.85661	-0.19771	0.843272	NA
WBGene00001529	1.00034	-1.85686	2.19208	-0.847078	0.396951	NA
WBGene00001530	0.949433	0.541154	1.82789	0.296055	0.767188	NA
WBGene00001531	4.53096	-0.425401	1.29331	-0.328924	0.742213	0.999917
WBGene00001532	3.83763	0.187873	0.973308	0.193025	0.846939	0.999917
WBGene00001533	1.74694	-0.0555324	1.20278	-0.04617	0.963175	NA
WBGene00001534	1.46072	-0.746236	1.43497	-0.520037	0.603038	NA
WBGene00001535	9.6878	-0.148988	0.594178	-0.250747	0.80201	0.999917
WBGene00001536	5.90044	-0.0638484	0.849052	-0.0751997	0.940056	0.999917
WBGene00001537	24.3691	0.539782	0.376193	1.43486	0.151328	0.999917
WBGene00001538	257.548	-0.0498687	0.209942	-0.237536	0.812241	0.999917
WBGene00001539	1.4492	-2.17021	1.62757	-1.33341	0.182398	NA
WBGene00001540	0.894694	-0.146211	2.0493	-0.0713469	0.943122	NA
WBGene00001541	1.22852	-1.09706	1.85438	-0.591605	0.554115	NA
WBGene00001542	1.60012	-1.50697	1.82017	-0.82793	0.40771	NA
WBGene00001543	13.6696	0.0441479	0.474602	0.0930209	0.925887	0.999917
WBGene00001544	12.3453	0.311414	0.558075	0.558015	0.576834	0.999917
WBGene00001545	0.70846	0.0128462	2.12557	0.00604363	0.995178	NA
WBGene00001546	1.97258	1.48513	1.35235	1.09819	0.272122	NA
WBGene00001547	6.921	-0.291072	0.614698	-0.473521	0.635841	0.999917
WBGene00001548	3.56909	0.953451	0.956574	0.996735	0.318893	0.999917
WBGene00001549	1.23594	-2.4802	1.96285	-1.26357	0.206383	NA
WBGene00001550	0.984687	2.52435	2.04554	1.23407	0.217175	NA
WBGene00001551	6.07016	0.853105	0.744349	1.14611	0.25175	0.999917
WBGene00001552	3.48936	-0.44657	0.919889	-0.485461	0.62735	0.999917
WBGene00001553	16.2854	-0.356961	0.475122	-0.751305	0.452469	0.999917
WBGene00001554	29.7383	-0.807302	0.456041	-1.77024	0.0766872	0.999917
WBGene00001555	34.6883	0.282762	0.361722	0.781711	0.434385	0.999917
WBGene00001556	46.9262	-0.341959	1.16139	-0.294439	0.768422	0.999917
WBGene00001557	4.24561	-0.00325478	0.87958	-0.00370038	0.997048	0.999917
WBGene00001558	7228.63	0.209591	0.180233	1.16289	0.244874	0.999917
WBGene00001559	160.36	0.0792775	0.177771	0.445952	0.655632	0.999917
WBGene00001560	391.293	0.262485	0.179016	1.46627	0.142575	0.999917
WBGene00001561	2800.28	0.330461	0.203101	1.62707	0.103721	0.999917
WBGene00001562	677.55	0.340856	0.251315	1.35629	0.175006	0.999917
WBGene00001563	2266.86	0.0658428	0.178021	0.369861	0.711486	0.999917
WBGene00001564	4490.66	0.29321	0.197983	1.48099	0.13861	0.999917
WBGene00001565	608.387	0.12169	0.243877	0.498982	0.617792	0.999917
WBGene00001566	946.684	0.077028	0.154692	0.497944	0.618523	0.999917
WBGene00001568	1437.05	-0.00552	0.163674	-0.0337257	0.973096	0.999917
WBGene00001569	2148.44	-0.0188516	0.180637	-0.104361	0.916883	0.999917
WBGene00001570	93.8795	0.118475	0.362198	0.327101	0.743591	0.999917
WBGene00001571	2422.4	-0.0456925	0.172098	-0.265503	0.790622	0.999917
WBGene00001572	665.17	-0.0607725	0.265207	-0.229151	0.818751	0.999917
WBGene00001574	2808.01	-0.0288102	0.168981	-0.170493	0.864622	0.999917
WBGene00001575	19.7783	0.208661	0.490448	0.42545	0.670509	0.999917
WBGene00001577	333.011	-0.0840915	0.169625	-0.495748	0.620072	0.999917
WBGene00001578	1067.23	-0.239073	0.33073	-0.722865	0.469763	0.999917
WBGene00001579	628.058	0.13041	0.164925	0.790723	0.429105	0.999917
WBGene00001580	2064.31	0.0780157	0.201647	0.386891	0.698837	0.999917
WBGene00001581	803.069	0.00314516	0.258403	0.0121715	0.990289	0.999917
WBGene00001582	2441.58	-0.0347692	0.200925	-0.173046	0.862615	0.999917
WBGene00001583	359.475	0.00882892	0.18348	0.0481192	0.961621	0.999917
WBGene00001584	1926.59	-0.0952052	0.217571	-0.437582	0.66169	0.999917
WBGene00001585	1227.18	-0.134109	0.240285	-0.558123	0.57676	0.999917
WBGene00001586	7.47226	0.147846	0.62352	0.237116	0.812567	0.999917
WBGene00001587	7.17802	0.324007	0.819927	0.395165	0.692721	0.999917
WBGene00001588	3.01894	-1.14965	0.949415	-1.2109	0.225934	0.999917
WBGene00001589	743.604	0.134007	0.173179	0.773806	0.439045	0.999917
WBGene00001590	531.837	-0.119635	0.220361	-0.542906	0.587195	0.999917
WBGene00001591	436.436	0.242491	0.259458	0.934605	0.349992	0.999917
WBGene00001592	120.38	0.616747	0.24135	2.55541	0.0106064	0.999917
WBGene00001593	2.30237	0.303156	1.20885	0.250781	0.801984	0.999917
WBGene00001594	25.4917	0.0636311	0.377116	0.168731	0.866009	0.999917
WBGene00001595	8251.65	0.127562	0.217611	0.586193	0.557746	0.999917
WBGene00001596	2878.52	0.249164	0.244011	1.02112	0.307199	0.999917
WBGene00001597	4837.57	-0.0283214	0.201451	-0.140587	0.888196	0.999917
WBGene00001598	2746.89	0.0613015	0.21255	0.28841	0.773033	0.999917
WBGene00001599	1613.3	0.00225613	0.201251	0.0112105	0.991055	0.999917
WBGene00001600	760.456	-0.0451008	0.205839	-0.219107	0.826567	0.999917
WBGene00001601	771.975	-0.0247326	0.159522	-0.155042	0.876788	0.999917
WBGene00001602	563.637	-0.24603	0.227154	-1.0831	0.278765	0.999917
WBGene00001603	4.70512	2.45506	0.930222	2.63922	0.00830963	0.97178
WBGene00001604	6535.76	0.0879343	0.232828	0.37768	0.705668	0.999917
WBGene00001605	0.844392	-2.24511	2.23311	-1.00537	0.314719	NA
WBGene00001606	7322.72	0.0722147	0.198719	0.363401	0.716306	0.999917
WBGene00001607	14898.3	0.0114474	0.166899	0.0685888	0.945317	0.999917
WBGene00001608	2.61457	1.11531	1.06543	1.04682	0.295183	0.999917
WBGene00001609	2596.96	0.01321	0.200296	0.0659522	0.947416	0.999917
WBGene00001612	4.05363	0.382283	0.878995	0.434909	0.663628	0.999917
WBGene00001613	12.0141	-0.180977	0.559125	-0.323678	0.746182	0.999917
WBGene00001614	0.976532	-0.681171	1.74962	-0.389325	0.697036	NA
WBGene00001615	38.0644	0.393414	0.355033	1.10811	0.267816	0.999917
WBGene00001616	21.7372	0.363121	0.39786	0.912685	0.361408	0.999917
WBGene00001617	42.9066	0.175024	0.392942	0.44542	0.656017	0.999917
WBGene00001618	3.03687	-1.41714	1.1212	-1.26395	0.206249	0.999917
WBGene00001619	2.31891	-0.659505	1.17532	-0.561127	0.574711	0.999917
WBGene00001620	1664.29	0.175872	0.182668	0.962794	0.335651	0.999917
WBGene00001621	50.8121	0.1135	0.285419	0.397661	0.69088	0.999917
WBGene00001622	22.4656	-0.0830108	0.354917	-0.233888	0.815072	0.999917
WBGene00001623	25.6384	0.0709609	0.340282	0.208536	0.834811	0.999917
WBGene00001624	177.882	-0.228244	0.271414	-0.840943	0.40038	0.999917
WBGene00001625	17.0911	0.450884	0.502585	0.89713	0.369649	0.999917
WBGene00001626	0.83891	-0.563317	2.02188	-0.27861	0.780544	NA
WBGene00001627	142.313	0.0149053	0.346226	0.0430509	0.965661	0.999917
WBGene00001628	1599.19	-0.0446955	0.152307	-0.293456	0.769174	0.999917
WBGene00001629	843.453	-0.0250617	0.240719	-0.104112	0.917081	0.999917
WBGene00001630	1474.83	-0.0210378	0.115326	-0.18242	0.855253	0.999917
WBGene00001631	454.97	0.113719	0.1751	0.649453	0.516046	0.999917
WBGene00001632	1080.52	0.0662242	0.181356	0.365161	0.714991	0.999917
WBGene00001633	795.099	0.258528	0.196228	1.31748	0.187677	0.999917
WBGene00001635	670.74	-0.0614924	0.20275	-0.303292	0.761667	0.999917
WBGene00001636	234.727	-0.123785	0.211774	-0.584513	0.558875	0.999917
WBGene00001637	167.044	-0.031337	0.195292	-0.160462	0.872517	0.999917
WBGene00001638	358.819	-0.15518	0.131498	-1.18009	0.237965	0.999917
WBGene00001639	37.019	-0.140403	0.34033	-0.412549	0.679937	0.999917
WBGene00001640	0.659322	1.00148	2.20183	0.454842	0.649223	NA
WBGene00001641	0.147609	0.00159575	4.85661	0.000328574	0.999738	NA
WBGene00001642	0.169981	-0.855273	4.82384	-0.177301	0.859272	NA
WBGene00001643	5.74121	-0.00843683	0.677891	-0.0124457	0.99007	0.999917
WBGene00001644	195.489	0.0371569	0.297048	0.125087	0.900454	0.999917
WBGene00001645	2180.58	-0.0397762	0.189264	-0.210163	0.833541	0.999917
WBGene00001646	115.96	0.0208273	0.203277	0.102457	0.918394	0.999917
WBGene00001647	4784.15	0.00939092	0.152388	0.0616251	0.950861	0.999917
WBGene00001648	3339.62	0.0640243	0.157638	0.406148	0.684634	0.999917
WBGene00001649	1313.79	0.0188631	0.209382	0.0900892	0.928216	0.999917
WBGene00001650	113.583	-0.108165	0.218017	-0.496129	0.619803	0.999917
WBGene00001651	660.339	0.0254252	0.173211	0.146788	0.8833	0.999917
WBGene00001653	2463.14	-0.0273555	0.20598	-0.132807	0.894346	0.999917
WBGene00001660	661.927	0.0154857	0.185736	0.0833747	0.933554	0.999917
WBGene00001661	1354.63	-0.132126	0.181804	-0.72675	0.467379	0.999917
WBGene00001662	1422.18	-0.00491466	0.171718	-0.0286205	0.977167	0.999917
WBGene00001663	32.2625	0.18987	0.449627	0.422282	0.672819	0.999917
WBGene00001664	15.6144	0.182676	0.453809	0.40254	0.687286	0.999917
WBGene00001665	19.1291	-0.0874963	0.464742	-0.188269	0.850666	0.999917
WBGene00001666	64.2092	0.184243	0.285382	0.645601	0.518538	0.999917
WBGene00001667	0.748795	-1.48011	2.39931	-0.616889	0.537308	NA
WBGene00001668	5.58168	1.12607	0.90576	1.24323	0.213783	0.999917
WBGene00001669	58.564	-0.0563842	0.280658	-0.2009	0.840777	0.999917
WBGene00001670	3.36566	0.114439	0.9511	0.120323	0.904227	0.999917
WBGene00001671	46.1381	-0.314627	0.3073	-1.02384	0.305909	0.999917
WBGene00001672	10.8502	0.254759	0.55208	0.461454	0.644473	0.999917
WBGene00001673	3.58932	0.31259	0.982083	0.318293	0.750262	0.999917
WBGene00001674	126.714	0.0950806	0.268506	0.354109	0.723257	0.999917
WBGene00001675	23.0295	-0.149781	0.383702	-0.390358	0.696272	0.999917
WBGene00001676	7.56744	0.887081	0.664949	1.33406	0.182184	0.999917
WBGene00001677	16.4453	-0.387011	0.622169	-0.622036	0.533918	0.999917
WBGene00001678	362.624	-0.0712036	0.176317	-0.403838	0.686332	0.999917
WBGene00001679	2144.77	0.281137	0.167933	1.6741	0.0941119	0.999917
WBGene00001680	1026.24	-0.105561	0.285558	-0.369666	0.711631	0.999917
WBGene00001681	26.1422	0.23347	0.395945	0.589653	0.555423	0.999917
WBGene00001682	4046.91	-0.0600411	0.185353	-0.323928	0.745993	0.999917
WBGene00001683	9018.75	0.0119314	0.183402	0.0650558	0.94813	0.999917
WBGene00001684	20193.1	0.14265	0.25953	0.549647	0.582561	0.999917
WBGene00001685	18051.4	-0.191747	0.314535	-0.60962	0.542114	0.999917
WBGene00001686	3897.91	0.0091617	0.169828	0.053947	0.956977	0.999917
WBGene00001687	26.6989	-0.433315	0.408841	-1.05986	0.289207	0.999917
WBGene00001688	275.388	0.126192	0.176569	0.714689	0.474801	0.999917
WBGene00001689	408.325	0.113169	0.200425	0.564644	0.572316	0.999917
WBGene00001690	8.5649	1.37854	0.669854	2.05798	0.0395924	0.999917
WBGene00001691	1.13389	-1.49568	1.92959	-0.77513	0.438263	NA
WBGene00001692	3505.26	0.114916	0.185027	0.621077	0.534549	0.999917
WBGene00001693	125.68	-0.0394969	0.235086	-0.168011	0.866575	0.999917
WBGene00001694	3271.11	0.156861	0.144012	1.08922	0.276057	0.999917
WBGene00001695	2.63673	-0.316347	1.0265	-0.308182	0.757944	0.999917
WBGene00001696	0.902686	-0.101315	1.86597	-0.0542962	0.956699	NA
WBGene00001697	0.265835	-0.960211	4.09465	-0.234504	0.814594	NA
WBGene00001698	2.2265	0.592819	1.23357	0.480572	0.630821	0.999917
WBGene00001699	110.059	0.266892	0.267346	0.998301	0.318134	0.999917
WBGene00001700	4.02942	0.783766	0.867058	0.903936	0.366029	0.999917
WBGene00001701	1.62683	0.0186708	1.46845	0.0127146	0.989855	NA
WBGene00001702	321.341	0.225657	0.28736	0.785275	0.432292	0.999917
WBGene00001703	589.91	0.161178	0.217375	0.741475	0.458405	0.999917
WBGene00001704	43.2886	-0.480241	0.353851	-1.35718	0.174723	0.999917
WBGene00001705	3.47422	0.823122	1.16821	0.704603	0.481058	0.999917
WBGene00001706	6.45744	1.13567	0.685611	1.65643	0.0976351	0.999917
WBGene00001707	22.1682	-0.128974	0.378763	-0.340513	0.73347	0.999917
WBGene00001708	625.998	0.104373	0.1785	0.584723	0.558734	0.999917
WBGene00001709	24.7889	-0.0499363	0.369732	-0.135061	0.892564	0.999917
WBGene00001710	5.61931	1.27718	0.812859	1.57122	0.116131	0.999917
WBGene00001711	10.9098	-0.398285	0.592248	-0.672498	0.501267	0.999917
WBGene00001712	3.26699	-0.792465	1.15316	-0.68721	0.49195	0.999917
WBGene00001713	1314.62	0.328467	0.239084	1.37386	0.169486	0.999917
WBGene00001714	5.34821	1.54689	1.37677	1.12356	0.2612	0.999917
WBGene00001715	2.72108	0.610995	1.01983	0.599115	0.549096	0.999917
WBGene00001716	26.369	0.250958	0.736844	0.340585	0.733416	0.999917
WBGene00001717	53.6821	-0.109679	0.391915	-0.279854	0.779589	0.999917
WBGene00001718	2.13317	-0.304402	1.13217	-0.268867	0.788032	NA
WBGene00001719	117.648	-0.455108	0.196701	-2.31371	0.0206837	0.999917
WBGene00001720	2.63922	-0.621271	1.21215	-0.512536	0.608276	0.999917
WBGene00001721	2.29011	0.764389	1.19013	0.642272	0.520696	0.999917
WBGene00001722	0.467712	1.99711	2.68032	0.7451	0.456211	NA
WBGene00001723	10.3657	-0.388884	0.595543	-0.652992	0.513762	0.999917
WBGene00001724	36.1463	0.348667	0.495265	0.704001	0.481432	0.999917
WBGene00001725	12.7168	-0.447768	0.818992	-0.546731	0.584564	0.999917
WBGene00001726	4.38763	-0.192123	0.789479	-0.243354	0.807732	0.999917
WBGene00001727	6.25454	0.924395	0.772131	1.1972	0.231229	0.999917
WBGene00001728	0.736149	-0.405973	1.88878	-0.214939	0.829815	NA
WBGene00001729	3.93291	0.0676674	0.958694	0.0705828	0.94373	0.999917
WBGene00001730	38.9834	-1.51234	0.550876	-2.74533	0.00604502	0.829895
WBGene00001731	112.056	0.274684	0.283023	0.970535	0.33178	0.999917
WBGene00001732	0.484091	0.963329	3.17913	0.303016	0.761877	NA
WBGene00001733	0.364682	2.36651	3.68289	0.642569	0.520504	NA
WBGene00001734	2.92348	-0.290926	0.939155	-0.309774	0.756733	0.999917
WBGene00001735	4.36512	-0.524424	0.781319	-0.671204	0.50209	0.999917
WBGene00001736	1.20482	0.191133	1.6823	0.113614	0.909544	NA
WBGene00001737	1.93028	-1.16711	1.40631	-0.829911	0.406589	NA
WBGene00001738	2.12396	0.638285	1.25436	0.508853	0.610855	NA
WBGene00001739	0.602971	1.02842	2.54137	0.404673	0.685718	NA
WBGene00001740	330.599	-0.104816	0.310471	-0.337604	0.735662	0.999917
WBGene00001743	1928.77	0.0264241	0.192485	0.137278	0.890811	0.999917
WBGene00001744	3904.6	-0.0382582	0.16579	-0.230763	0.817499	0.999917
WBGene00001745	213.118	0.14404	0.234832	0.613375	0.539628	0.999917
WBGene00001746	2423.85	0.141573	0.149975	0.943975	0.345183	0.999917
WBGene00001747	2447.16	0.0992549	0.160799	0.617262	0.537062	0.999917
WBGene00001748	5912.56	0.141354	0.126627	1.1163	0.264293	0.999917
WBGene00001749	11498	-0.180583	0.231979	-0.778446	0.436306	0.999917
WBGene00001750	23.9102	-0.209399	0.384446	-0.544677	0.585976	0.999917
WBGene00001751	21.4295	-0.128276	0.474162	-0.270532	0.786751	0.999917
WBGene00001752	1814.73	-0.0455994	0.307581	-0.148252	0.882144	0.999917
WBGene00001753	448.895	-0.0624713	0.32213	-0.193932	0.846229	0.999917
WBGene00001754	674.941	-0.164607	0.266133	-0.618513	0.536237	0.999917
WBGene00001755	7837.83	-0.089742	0.16908	-0.530767	0.595581	0.999917
WBGene00001756	1.45756	0.0225901	1.34323	0.0168178	0.986582	NA
WBGene00001757	237.164	-0.275979	0.268058	-1.02955	0.30322	0.999917
WBGene00001758	950.891	0.00302882	0.283805	0.0106722	0.991485	0.999917
WBGene00001759	21.7079	-0.00128992	0.389668	-0.00331029	0.997359	0.999917
WBGene00001760	43.0974	0.320186	0.326426	0.980886	0.326649	0.999917
WBGene00001761	1072.47	-0.309171	0.199618	-1.54881	0.121427	0.999917
WBGene00001762	11.3058	0.606825	0.601968	1.00807	0.313422	0.999917
WBGene00001763	66.8252	0.141557	0.272892	0.518728	0.60395	0.999917
WBGene00001764	183.693	0.127587	0.320701	0.397839	0.690749	0.999917
WBGene00001765	6.98866	-0.0629369	0.790522	-0.0796144	0.936544	0.999917
WBGene00001766	1.71084	-0.437372	1.34426	-0.325362	0.744907	NA
WBGene00001767	27.9045	-0.52707	0.400111	-1.31731	0.187735	0.999917
WBGene00001768	312.755	0.176471	0.327061	0.539566	0.589496	0.999917
WBGene00001769	32.0844	0.353784	0.369577	0.957267	0.338433	0.999917
WBGene00001770	491.352	-0.30347	0.372174	-0.815399	0.414844	0.999917
WBGene00001771	7.11046	-0.329544	0.773346	-0.426128	0.670014	0.999917
WBGene00001772	131.37	-0.0458366	0.299792	-0.152894	0.878482	0.999917
WBGene00001773	2.86101	0.522875	1.04029	0.502621	0.61523	0.999917
WBGene00001774	1808.23	-0.0391346	0.286871	-0.136419	0.89149	0.999917
WBGene00001775	5967.55	-0.131177	0.345989	-0.379136	0.704587	0.999917
WBGene00001776	907.919	0.0515569	0.259226	0.198888	0.84235	0.999917
WBGene00001777	92.8457	0.11535	0.360859	0.319654	0.749231	0.999917
WBGene00001778	91.2705	-0.13946	0.253153	-0.550889	0.58171	0.999917
WBGene00001779	7.04811	0.468733	0.689398	0.679917	0.496557	0.999917
WBGene00001780	13.7846	0.267815	0.544131	0.492188	0.622586	0.999917
WBGene00001781	22.2348	-0.0709684	0.47065	-0.150788	0.880143	0.999917
WBGene00001782	0.991318	-0.0427361	2.07187	-0.0206268	0.983543	NA
WBGene00001783	16.7455	0.396214	0.450274	0.879938	0.378893	0.999917
WBGene00001784	3257.23	-0.0878398	0.230498	-0.381088	0.703138	0.999917
WBGene00001785	0.412803	1.50203	2.80511	0.535461	0.592331	NA
WBGene00001786	344.543	-0.53083	0.403146	-1.31672	0.187933	0.999917
WBGene00001787	531.963	0.0134879	0.353297	0.0381773	0.969546	0.999917
WBGene00001788	7.66736	-0.346917	0.62555	-0.554579	0.579183	0.999917
WBGene00001789	32.2653	-0.183367	0.339181	-0.540618	0.588771	0.999917
WBGene00001790	1761.61	-0.0586669	0.27892	-0.210336	0.833405	0.999917
WBGene00001791	234.841	-0.130123	0.195442	-0.665787	0.505548	0.999917
WBGene00001792	25.1058	0.00745897	0.388645	0.0191923	0.984688	0.999917
WBGene00001793	3272.45	0.137338	0.153622	0.894004	0.37132	0.999917
WBGene00001794	10593.2	0.0659464	0.253262	0.260388	0.794565	0.999917
WBGene00001795	404.931	-0.205648	0.329908	-0.623348	0.533056	0.999917
WBGene00001796	100.558	0.263236	0.226671	1.16132	0.245514	0.999917
WBGene00001803	32.8938	0.0117662	0.401591	0.029299	0.976626	0.999917
WBGene00001804	21.4584	-0.550578	0.548548	-1.0037	0.315524	0.999917
WBGene00001805	23.7053	-0.149414	0.452423	-0.330253	0.741209	0.999917
WBGene00001806	19.143	0.133088	0.453717	0.293328	0.769271	0.999917
WBGene00001808	1897.42	-0.0264369	0.151333	-0.174694	0.86132	0.999917
WBGene00001811	129.089	-0.122461	0.186348	-0.657159	0.511079	0.999917
WBGene00001812	2287.47	-0.0409659	0.17383	-0.235666	0.813692	0.999917
WBGene00001813	1386.49	-0.0248197	0.15729	-0.157795	0.874618	0.999917
WBGene00001814	505.548	-0.143298	0.25044	-0.572186	0.567196	0.999917
WBGene00001815	646.16	-0.0438308	0.157912	-0.277564	0.781347	0.999917
WBGene00001816	358.102	0.108141	0.151099	0.715696	0.474179	0.999917
WBGene00001817	97.3297	0.271234	0.22512	1.20484	0.228264	0.999917
WBGene00001818	0.622554	0.963333	2.98809	0.322391	0.747156	NA
WBGene00001819	679.364	-0.220028	0.178185	-1.23483	0.216895	0.999917
WBGene00001820	173.921	0.651009	0.242923	2.6799	0.00736444	0.913201
WBGene00001821	144.828	0.287664	0.194545	1.47865	0.139234	0.999917
WBGene00001823	1057.23	-0.0360127	0.167674	-0.214778	0.82994	0.999917
WBGene00001824	199.191	0.512684	0.413038	1.24125	0.214513	0.999917
WBGene00001827	3125.59	0.0172556	0.174914	0.0986521	0.921415	0.999917
WBGene00001828	127.126	1.50934	0.44728	3.37449	0.000739526	0.307967
WBGene00001829	2389.36	0.0761207	0.184749	0.412023	0.680323	0.999917
WBGene00001830	3029.15	0.0340178	0.1933	0.175984	0.860306	0.999917
WBGene00001831	3281.59	0.0647697	0.15874	0.408024	0.683256	0.999917
WBGene00001832	2028.56	-0.048826	0.214457	-0.227673	0.819901	0.999917
WBGene00001833	2669.18	-0.00715852	0.229869	-0.0311417	0.975157	0.999917
WBGene00001834	2545.49	0.150705	0.190789	0.789901	0.429585	0.999917
WBGene00001835	820.178	0.105837	0.178142	0.59412	0.552432	0.999917
WBGene00001836	943.399	0.0446782	0.174438	0.256127	0.797853	0.999917
WBGene00001837	183.622	0.195564	0.196234	0.996584	0.318967	0.999917
WBGene00001838	564.228	0.13539	0.159698	0.847785	0.396558	0.999917
WBGene00001839	2.5785	0.472907	1.05293	0.449134	0.653335	0.999917
WBGene00001840	13777.5	0.0679864	0.135695	0.501023	0.616355	0.999917
WBGene00001841	329.09	-11.3554	1.20584	-9.41695	4.64387e-21	3.83886e-17
WBGene00001842	14.9951	0.105741	0.477104	0.221631	0.824601	0.999917
WBGene00001843	3088.43	0.0447986	0.225475	0.198685	0.842509	0.999917
WBGene00001844	362.962	0.0828475	0.170279	0.486541	0.626584	0.999917
WBGene00001851	2255.9	0.210005	0.165687	1.26748	0.204982	0.999917
WBGene00001852	159.969	0.101171	0.208231	0.485858	0.627068	0.999917
WBGene00001853	2378.77	0.402836	0.173874	2.31682	0.0205135	0.999917
WBGene00001854	579.325	0.68671	0.230654	2.97723	0.00290867	0.60698
WBGene00001855	10760	-0.00163702	0.151336	-0.0108171	0.991369	0.999917
WBGene00001856	8183.35	0.150692	0.138632	1.08699	0.277042	0.999917
WBGene00001857	9.8852	1.39076	0.636447	2.1852	0.0288744	0.999917
WBGene00001858	200.964	1.27224	0.591581	2.15058	0.0315097	0.999917
WBGene00001859	11.5948	-0.195454	0.56245	-0.347505	0.728212	0.999917
WBGene00001860	3726.68	0.112746	0.19453	0.579582	0.562197	0.999917
WBGene00001862	2982.32	-0.038046	0.141359	-0.269144	0.787818	0.999917
WBGene00001863	118.148	0.0410453	0.244517	0.167863	0.866691	0.999917
WBGene00001864	780.784	-0.361396	0.224969	-1.60643	0.10818	0.999917
WBGene00001865	935.632	-0.0725203	0.20772	-0.349125	0.726995	0.999917
WBGene00001867	2415	-0.193047	0.167801	-1.15045	0.249959	0.999917
WBGene00001869	2240.41	0.0281066	0.163923	0.171463	0.86386	0.999917
WBGene00001872	854.244	-0.151418	0.203816	-0.742911	0.457535	0.999917
WBGene00001874	1569.42	-0.0739731	0.193491	-0.382308	0.702233	0.999917
WBGene00001875	110.633	0.35116	0.245503	1.43037	0.15261	0.999917
WBGene00001876	23.6297	0.0760094	0.386153	0.196837	0.843955	0.999917
WBGene00001877	82.7974	-0.171459	0.308599	-0.555606	0.57848	0.999917
WBGene00001878	68.0967	0.104662	0.273739	0.382343	0.702207	0.999917
WBGene00001879	23.2287	0.267833	0.426912	0.627372	0.530415	0.999917
WBGene00001880	55.3468	0.237214	0.349139	0.679427	0.496868	0.999917
WBGene00001881	18.4713	0.0378649	0.482251	0.0785171	0.937417	0.999917
WBGene00001882	25.2458	0.0586701	0.392883	0.149332	0.881291	0.999917
WBGene00001883	0	NA	NA	NA	NA	NA
WBGene00001884	0	NA	NA	NA	NA	NA
WBGene00001885	52.1536	-0.344476	0.440751	-0.781567	0.434469	0.999917
WBGene00001886	0	NA	NA	NA	NA	NA
WBGene00001887	0	NA	NA	NA	NA	NA
WBGene00001888	0	NA	NA	NA	NA	NA
WBGene00001889	0	NA	NA	NA	NA	NA
WBGene00001890	15.1956	0.00280505	0.517263	0.00542288	0.995673	0.999917
WBGene00001891	3.58016	-0.096112	0.947912	-0.101393	0.919238	0.999917
WBGene00001892	16.3807	0.191911	0.453871	0.422833	0.672417	0.999917
WBGene00001893	0	NA	NA	NA	NA	NA
WBGene00001894	0	NA	NA	NA	NA	NA
WBGene00001895	0	NA	NA	NA	NA	NA
WBGene00001896	0	NA	NA	NA	NA	NA
WBGene00001898	3067.02	0.85159	0.217653	3.91261	9.13054e-05	0.0691988
WBGene00001899	38.8197	0.134913	0.407208	0.331313	0.740408	0.999917
WBGene00001900	0.109834	-0.96019	4.85661	-0.197708	0.843274	NA
WBGene00001901	0	NA	NA	NA	NA	NA
WBGene00001902	0	NA	NA	NA	NA	NA
WBGene00001903	0.465154	0.963337	2.92053	0.32985	0.741513	NA
WBGene00001904	0.411762	0.779211	3.18507	0.244645	0.806731	NA
WBGene00001905	24.2771	0.619355	0.383488	1.61506	0.106298	0.999917
WBGene00001906	169.418	0.0468695	0.23911	0.196016	0.844598	0.999917
WBGene00001907	0.576325	-2.8732	2.20857	-1.30093	0.193282	NA
WBGene00001908	0.926376	0.770994	2.03019	0.379765	0.70412	NA
WBGene00001909	2474.58	-0.0993579	0.226555	-0.43856	0.66098	0.999917
WBGene00001910	528.54	-0.0362425	0.309213	-0.117209	0.906695	0.999917
WBGene00001911	3383.69	-0.141919	0.203489	-0.697425	0.485537	0.999917
WBGene00001912	220.209	0.119454	0.28225	0.423222	0.672134	0.999917
WBGene00001913	0.232656	-1.45291	4.78608	-0.303571	0.761455	NA
WBGene00001914	178.602	-0.0621337	0.243928	-0.254722	0.798938	0.999917
WBGene00001915	1424.8	0.103941	0.277179	0.374996	0.707663	0.999917
WBGene00001916	0.434857	-0.929965	3.20849	-0.289845	0.771935	NA
WBGene00001917	0.404079	-2.44218	2.81742	-0.866813	0.386044	NA
WBGene00001918	0.323421	0.00156962	3.91951	0.000400464	0.99968	NA
WBGene00001919	38.2284	-0.163564	0.355651	-0.4599	0.645588	0.999917
WBGene00001920	1.3802	0.727128	1.69381	0.429286	0.667715	NA
WBGene00001921	30.8318	-0.319078	0.406623	-0.784702	0.432628	0.999917
WBGene00001922	305.036	-0.0649124	0.247647	-0.262116	0.793232	0.999917
WBGene00001923	0.0554895	0	4.85661	0	1	NA
WBGene00001924	0	NA	NA	NA	NA	NA
WBGene00001925	0	NA	NA	NA	NA	NA
WBGene00001926	0	NA	NA	NA	NA	NA
WBGene00001927	0	NA	NA	NA	NA	NA
WBGene00001928	0.0968286	1.59115	4.83733	0.328932	0.742207	NA
WBGene00001929	25.6722	0.371732	0.378577	0.981919	0.32614	0.999917
WBGene00001930	4.64862	-0.775161	0.910074	-0.851755	0.39435	0.999917
WBGene00001931	45.0871	-0.311699	0.354465	-0.879349	0.379212	0.999917
WBGene00001932	62.4742	-0.156682	0.289372	-0.541456	0.588193	0.999917
WBGene00001933	1111.54	0.0033698	0.221863	0.0151887	0.987882	0.999917
WBGene00001934	435.493	0.102414	0.201764	0.507593	0.611739	0.999917
WBGene00001935	498.093	0.00973422	0.366166	0.0265842	0.978791	0.999917
WBGene00001936	323.278	0.211548	0.234421	0.902431	0.366828	0.999917
WBGene00001937	119.491	-0.0476117	0.321015	-0.148316	0.882093	0.999917
WBGene00001938	783.265	-0.125893	0.313763	-0.401235	0.688247	0.999917
WBGene00001939	28.3748	0.106014	0.348131	0.304522	0.76073	0.999917
WBGene00001940	88.4879	0.198164	0.281544	0.703845	0.481529	0.999917
WBGene00001941	328.189	-0.146563	0.270533	-0.541755	0.587987	0.999917
WBGene00001942	1583.54	-0.0713469	0.221807	-0.321663	0.747708	0.999917
WBGene00001943	1.79154	1.48049	1.55773	0.950414	0.341902	NA
WBGene00001944	1.38823	0.781292	2.22612	0.350966	0.725614	NA
WBGene00001945	1672.73	-0.0147582	0.248984	-0.0592738	0.952734	0.999917
WBGene00001946	8518.37	0.202414	0.164366	1.23149	0.218141	0.999917
WBGene00001947	4.15475	-0.10961	0.871184	-0.125817	0.899877	0.999917
WBGene00001948	59.8051	0.19899	0.254895	0.780675	0.434994	0.999917
WBGene00001949	654.296	0.15454	0.21502	0.718726	0.47231	0.999917
WBGene00001950	185.929	0.275483	0.233595	1.17932	0.238272	0.999917
WBGene00001951	7.23081	-0.129105	0.690134	-0.187072	0.851604	0.999917
WBGene00001952	17.5728	-0.0808705	0.405522	-0.199423	0.841932	0.999917
WBGene00001953	22.672	0.223592	0.413686	0.540488	0.588861	0.999917
WBGene00001954	2.95178	-0.00496283	1.21011	-0.00410115	0.996728	0.999917
WBGene00001955	1058.75	0.0784049	0.160776	0.487665	0.625787	0.999917
WBGene00001956	9.05119	0.0544475	0.594349	0.0916086	0.927009	0.999917
WBGene00001957	7.16328	0.599478	0.746156	0.803421	0.421731	0.999917
WBGene00001958	69.9082	0.593092	0.272052	2.18007	0.0292524	0.999917
WBGene00001959	2.48231	-0.884684	1.13744	-0.777786	0.436695	0.999917
WBGene00001960	21.6178	1.08695	0.538125	2.01989	0.0433946	0.999917
WBGene00001961	5.29667	0.387776	0.827203	0.468779	0.639227	0.999917
WBGene00001962	6.90339	0.277973	0.889254	0.312591	0.754592	0.999917
WBGene00001963	63.5012	-0.199189	0.338167	-0.589025	0.555844	0.999917
WBGene00001964	2.97366	0.921643	1.07294	0.858992	0.390345	0.999917
WBGene00001965	5.28578	-0.0748159	0.809724	-0.0923968	0.926383	0.999917
WBGene00001966	8.4333	0.207886	0.608511	0.341632	0.732628	0.999917
WBGene00001967	0.261791	-0.96021	4.10245	-0.234058	0.81494	NA
WBGene00001968	0.493032	-0.825596	3.14945	-0.262139	0.793214	NA
WBGene00001971	19548.4	0.187153	0.139321	1.34332	0.17917	0.999917
WBGene00001972	2119.78	0.0756929	0.139747	0.541644	0.588064	0.999917
WBGene00001973	4061.29	-0.108934	0.289024	-0.376903	0.706246	0.999917
WBGene00001974	3496.11	-0.141917	0.210146	-0.675327	0.499468	0.999917
WBGene00001975	2420.38	-0.134701	0.243321	-0.553591	0.579859	0.999917
WBGene00001976	407.345	0.576273	0.19618	2.93747	0.00330902	0.63614
WBGene00001977	8078.99	-0.00948389	0.162585	-0.0583317	0.953484	0.999917
WBGene00001978	2753.89	0.0318364	0.212114	0.150091	0.880693	0.999917
WBGene00001979	921.841	0.134704	0.184388	0.730549	0.465055	0.999917
WBGene00001980	1083.67	0.15442	0.202713	0.761765	0.4462	0.999917
WBGene00001981	131.317	0.356952	0.229688	1.55407	0.120167	0.999917
WBGene00001983	1136.42	-0.0032307	0.197307	-0.016374	0.986936	0.999917
WBGene00001984	39.0802	-0.0233213	0.399441	-0.0583847	0.953442	0.999917
WBGene00001985	1177.15	-0.0771325	0.207485	-0.371749	0.71008	0.999917
WBGene00001986	107.278	-0.333879	0.276727	-1.20653	0.227615	0.999917
WBGene00001987	15.9215	-0.00703887	0.474585	-0.0148316	0.988167	0.999917
WBGene00001988	5.2085	0.187131	0.742313	0.252091	0.800971	0.999917
WBGene00001989	30.0155	0.499636	0.366359	1.36379	0.172634	0.999917
WBGene00001990	27.3046	-0.0586541	0.423078	-0.138637	0.889737	0.999917
WBGene00001991	201.053	-0.155564	0.239541	-0.649423	0.516065	0.999917
WBGene00001992	6.69594	-0.357148	0.737639	-0.484177	0.62826	0.999917
WBGene00001993	4651.16	-0.0293523	0.205867	-0.142579	0.886623	0.999917
WBGene00001994	1638.26	0.276485	0.167794	1.64777	0.0993994	0.999917
WBGene00001995	136.458	-0.269215	0.299556	-0.898713	0.368806	0.999917
WBGene00001996	1456.3	-0.0257188	0.119805	-0.214673	0.830022	0.999917
WBGene00001997	527.383	0.0837039	0.169152	0.494845	0.620709	0.999917
WBGene00001998	880.64	0.0134581	0.153752	0.0875309	0.93025	0.999917
WBGene00001999	10540.7	0.0321577	0.139754	0.230102	0.818013	0.999917
WBGene00002000	4456.49	0.0257236	0.13117	0.196109	0.844525	0.999917
WBGene00002001	1541.62	0.0386793	0.151472	0.255357	0.798448	0.999917
WBGene00002002	3693.37	0.0889	0.148349	0.599261	0.548999	0.999917
WBGene00002003	1717.74	-0.0837915	0.19048	-0.439897	0.660012	0.999917
WBGene00002004	1315.17	0.0635263	0.172026	0.369283	0.711917	0.999917
WBGene00002005	60322.1	0.0767466	0.172555	0.444766	0.656489	0.999917
WBGene00002006	1.60105	-3.13036	1.8979	-1.64938	0.0990704	NA
WBGene00002007	7725.52	0.000961643	0.199225	0.00482692	0.996149	0.999917
WBGene00002008	4760.75	-0.0692832	0.19127	-0.362227	0.717182	0.999917
WBGene00002010	6824.54	0.183505	0.160981	1.13992	0.254319	0.999917
WBGene00002011	360.087	-0.223238	0.186492	-1.19704	0.23129	0.999917
WBGene00002012	307.336	-0.109285	0.294872	-0.370618	0.710922	0.999917
WBGene00002013	53.715	-0.287202	0.418678	-0.685975	0.492729	0.999917
WBGene00002015	4.75221	-0.501104	0.90687	-0.552565	0.580562	0.999917
WBGene00002016	951.052	-0.270312	0.355439	-0.760503	0.446954	0.999917
WBGene00002017	6.72917	0.463188	0.755564	0.613037	0.539852	0.999917
WBGene00002018	351.506	-0.427317	0.59421	-0.719134	0.472058	0.999917
WBGene00002019	2.49252	0.789564	1.15743	0.682167	0.495133	0.999917
WBGene00002020	3.03153	0.205118	1.04971	0.195405	0.845076	0.999917
WBGene00002021	3279.63	-0.298649	0.252238	-1.184	0.236414	0.999917
WBGene00002023	6308.44	0.0378725	0.301218	0.125731	0.899945	0.999917
WBGene00002024	8341.43	-0.0827937	0.224109	-0.369434	0.711804	0.999917
WBGene00002025	8216.67	0.065454	0.148911	0.43955	0.660263	0.999917
WBGene00002026	662.444	-0.253331	0.507032	-0.499635	0.617332	0.999917
WBGene00002027	6846.5	0.03901	0.215695	0.180857	0.85648	0.999917
WBGene00002028	702.809	-0.0865769	0.188274	-0.459845	0.645627	0.999917
WBGene00002029	272.214	0.0931896	0.231919	0.401819	0.687817	0.999917
WBGene00002030	37.8709	-0.128839	0.301851	-0.426828	0.669505	0.999917
WBGene00002031	483.198	-0.0988357	0.140897	-0.701474	0.483007	0.999917
WBGene00002032	3455.01	-0.100569	0.139923	-0.718746	0.472297	0.999917
WBGene00002033	1791.14	0.0782932	0.148807	0.526138	0.598792	0.999917
WBGene00002034	2490.79	0.00338751	0.187607	0.0180564	0.985594	0.999917
WBGene00002035	2170.59	-0.077634	0.174311	-0.445376	0.656048	0.999917
WBGene00002036	2338.18	-0.00743923	0.221574	-0.0335744	0.973217	0.999917
WBGene00002037	597.028	0.0709906	0.141635	0.50122	0.616216	0.999917
WBGene00002038	1117.93	0.0091015	0.160023	0.0568763	0.954644	0.999917
WBGene00002039	152.207	0.13678	0.229066	0.597119	0.550428	0.999917
WBGene00002040	135.712	-0.115108	0.194394	-0.59214	0.553757	0.999917
WBGene00002041	718.722	-0.0414075	0.212035	-0.195287	0.845169	0.999917
WBGene00002042	921.917	-0.191958	0.174531	-1.09985	0.271398	0.999917
WBGene00002043	1672.89	-0.0390106	0.209895	-0.185858	0.852556	0.999917
WBGene00002044	619.104	-0.0493377	0.311436	-0.15842	0.874126	0.999917
WBGene00002045	40342.8	0.0148154	0.159544	0.0928608	0.926014	0.999917
WBGene00002046	1798.93	-0.0244373	0.16798	-0.145478	0.884334	0.999917
WBGene00002047	3532.01	0.019699	0.158244	0.124486	0.900931	0.999917
WBGene00002048	187.824	0.150722	0.186428	0.808475	0.418817	0.999917
WBGene00002050	1203.62	0.182967	0.257214	0.711343	0.476872	0.999917
WBGene00002051	21.2531	0.695242	0.623761	1.1146	0.265024	0.999917
WBGene00002052	5783.1	-0.144705	0.278457	-0.519668	0.603295	0.999917
WBGene00002053	5943.25	0.0464927	0.235012	0.197831	0.843177	0.999917
WBGene00002054	2418.79	0.0135494	0.256404	0.052844	0.957856	0.999917
WBGene00002055	387.901	0.08917	0.254882	0.349848	0.726453	0.999917
WBGene00002056	5120.7	0.0462117	0.259643	0.177982	0.858737	0.999917
WBGene00002057	298.276	-0.136125	0.191985	-0.709041	0.478299	0.999917
WBGene00002058	407.923	0.0606992	0.207503	0.292522	0.769887	0.999917
WBGene00002059	3020.13	-0.0716979	0.125872	-0.569611	0.568942	0.999917
WBGene00002060	1473.48	-0.140262	0.264784	-0.529721	0.596305	0.999917
WBGene00002061	7121.68	0.0476684	0.183557	0.259692	0.795101	0.999917
WBGene00002062	215.178	0.153471	0.210336	0.729649	0.465605	0.999917
WBGene00002063	89.2145	0.0289201	0.21153	0.136719	0.891253	0.999917
WBGene00002064	19759.7	0.0990525	0.111724	0.886582	0.375304	0.999917
WBGene00002065	9022.35	-0.114182	0.323838	-0.352589	0.724397	0.999917
WBGene00002066	6460.33	0.119803	0.225292	0.53177	0.594885	0.999917
WBGene00002067	57.0102	0.270594	0.310406	0.871742	0.383349	0.999917
WBGene00002068	5877.31	-0.0854044	0.164667	-0.518649	0.604005	0.999917
WBGene00002069	132.333	0.0742096	0.488253	0.15199	0.879195	0.999917
WBGene00002070	2435.06	-0.00581412	0.196044	-0.0296572	0.97634	0.999917
WBGene00002071	813.385	-0.011633	0.168234	-0.0691477	0.944872	0.999917
WBGene00002072	4453.23	-0.0304543	0.167293	-0.182042	0.85555	0.999917
WBGene00002073	16503.3	0.0897917	0.172476	0.520603	0.602643	0.999917
WBGene00002074	1646.11	0.0959242	0.246478	0.38918	0.697143	0.999917
WBGene00002075	1374.69	-0.0314906	0.202055	-0.155851	0.87615	0.999917
WBGene00002076	2073.07	0.0831307	0.217976	0.381375	0.702925	0.999917
WBGene00002077	5145.42	0.100049	0.189054	0.52921	0.59666	0.999917
WBGene00002078	3159.22	0.218355	0.232002	0.941177	0.346614	0.999917
WBGene00002079	2293.61	0.0782787	0.216805	0.361056	0.718058	0.999917
WBGene00002080	1482.48	0.0953352	0.214196	0.445084	0.656259	0.999917
WBGene00002081	1036.41	0.0339164	0.166426	0.203792	0.838516	0.999917
WBGene00002083	9973.85	0.27888	0.166508	1.67488	0.0939583	0.999917
WBGene00002084	46.3697	0.447882	0.292361	1.53195	0.125536	0.999917
WBGene00002085	85.3896	0.564316	0.311619	1.81092	0.0701537	0.999917
WBGene00002086	134.533	-0.408598	0.266149	-1.53523	0.124729	0.999917
WBGene00002087	84.9009	0.0519683	0.242454	0.214343	0.83028	0.999917
WBGene00002088	23.6389	1.24679	0.380374	3.27779	0.00104622	0.366907
WBGene00002089	69.248	-0.0904072	0.313369	-0.2885	0.772964	0.999917
WBGene00002090	198.346	-0.773376	0.220636	-3.50521	0.000456243	0.221855
WBGene00002091	1.0434	1.18852	2.06494	0.575574	0.564903	NA
WBGene00002092	0.980097	1.84529	2.0967	0.880093	0.378809	NA
WBGene00002093	36.7524	-0.00039201	0.340437	-0.00115149	0.999081	0.999917
WBGene00002094	6.52703	1.11952	0.93359	1.19916	0.230466	0.999917
WBGene00002095	9.13233	-0.266115	0.733935	-0.362586	0.716914	0.999917
WBGene00002096	1.4894	-0.25475	1.50069	-0.169756	0.865202	NA
WBGene00002097	10.4001	-1.09784	0.611475	-1.79539	0.0725916	0.999917
WBGene00002098	0.487529	0.0015721	2.63669	0.00059624	0.999524	NA
WBGene00002099	0.42261	0.963324	3.58132	0.268986	0.787941	NA
WBGene00002100	361.836	-0.057154	0.277282	-0.206122	0.836696	0.999917
WBGene00002101	52.2612	-0.0541726	0.371094	-0.145981	0.883937	0.999917
WBGene00002102	524.193	-1.18534	0.615601	-1.9255	0.054167	0.999917
WBGene00002103	0.417536	2.0069	2.88292	0.696136	0.486344	NA
WBGene00002104	2.23446	-1.80297	1.28149	-1.40694	0.159446	0.999917
WBGene00002105	48.6443	-0.454273	0.29838	-1.52247	0.127892	0.999917
WBGene00002106	56.0638	-0.136576	0.357257	-0.38229	0.702246	0.999917
WBGene00002107	125.948	0.270771	0.278915	0.970804	0.331646	0.999917
WBGene00002108	1.77983	-2.69423	1.67003	-1.61328	0.106684	NA
WBGene00002109	31.5044	-0.439827	0.357572	-1.23004	0.218683	0.999917
WBGene00002110	315.221	-0.247072	0.374467	-0.659796	0.509385	0.999917
WBGene00002111	130.454	-0.205207	0.315108	-0.651228	0.514899	0.999917
WBGene00002112	49.0406	-0.401853	0.351164	-1.14434	0.252481	0.999917
WBGene00002113	59.6386	1.0899	0.265191	4.10987	3.9588e-05	0.0377851
WBGene00002114	6.59772	1.03316	0.82525	1.25194	0.210593	0.999917
WBGene00002115	1.71774	0.279671	1.42749	0.195918	0.844675	NA
WBGene00002116	27.7059	-0.511705	0.45355	-1.12822	0.259227	0.999917
WBGene00002117	95.3641	0.330482	0.243735	1.3559	0.175129	0.999917
WBGene00002118	17.5804	-0.144855	0.478731	-0.302582	0.762208	0.999917
WBGene00002119	6.0657	-0.158157	0.74881	-0.211211	0.832723	0.999917
WBGene00002120	3.66281	-0.283104	1.09035	-0.259645	0.795138	0.999917
WBGene00002121	0.12535	-1.85731	4.82079	-0.385271	0.700036	NA
WBGene00002123	52.3434	0.267505	0.248981	1.0744	0.282644	0.999917
WBGene00002124	1150.73	0.468265	0.21058	2.22369	0.0261695	0.999917
WBGene00002125	1194.24	0.299375	0.207513	1.44268	0.149111	0.999917
WBGene00002127	475.351	0.225143	0.179978	1.25095	0.210953	0.999917
WBGene00002128	12.9486	-0.0603222	0.559118	-0.107888	0.914084	0.999917
WBGene00002129	772.569	0.0148418	0.15872	0.0935092	0.925499	0.999917
WBGene00002130	2872.09	-0.0501237	0.175535	-0.285548	0.775225	0.999917
WBGene00002131	901.393	-0.162012	0.146413	-1.10654	0.268491	0.999917
WBGene00002132	117.073	-0.10426	0.216113	-0.482433	0.629498	0.999917
WBGene00002133	458.377	0.232397	0.159015	1.46148	0.143884	0.999917
WBGene00002134	1226.29	0.221311	0.237063	0.933555	0.350534	0.999917
WBGene00002135	854.047	0.277138	0.20272	1.3671	0.171594	0.999917
WBGene00002136	3340.3	-0.000138062	0.190474	-0.000724835	0.999422	0.999917
WBGene00002137	740.601	-0.207805	0.179222	-1.15948	0.246259	0.999917
WBGene00002138	437.146	-0.0239989	0.204065	-0.117604	0.906381	0.999917
WBGene00002139	324.815	-0.0732831	0.196457	-0.373023	0.709131	0.999917
WBGene00002140	15.3599	-0.810997	0.5386	-1.50575	0.132131	0.999917
WBGene00002141	7.2734	0.607658	0.716749	0.847798	0.39655	0.999917
WBGene00002142	8.55782	0.135705	0.602816	0.225118	0.821887	0.999917
WBGene00002143	678.343	-0.109508	0.164779	-0.664575	0.506323	0.999917
WBGene00002144	1935.99	0.186429	0.195389	0.954144	0.340011	0.999917
WBGene00002146	438.342	0.13557	0.192879	0.702875	0.482134	0.999917
WBGene00002147	1557.61	-0.0659897	0.188308	-0.350434	0.726013	0.999917
WBGene00002148	2883.16	0.0212123	0.199462	0.106348	0.915306	0.999917
WBGene00002149	6.17242	-0.555192	0.699017	-0.794246	0.427052	0.999917
WBGene00002150	35.669	-0.207369	0.477178	-0.434573	0.663872	0.999917
WBGene00002151	148.12	-0.0446519	0.228728	-0.195218	0.845222	0.999917
WBGene00002152	2889.46	0.0254892	0.154034	0.165477	0.868568	0.999917
WBGene00002153	1341.58	-0.0800972	0.196504	-0.407612	0.683559	0.999917
WBGene00002162	12900.7	0.00409533	0.267647	0.0153012	0.987792	0.999917
WBGene00002163	81.5464	0.234645	0.314748	0.745502	0.455968	0.999917
WBGene00002169	5445.19	-0.0320146	0.170341	-0.187944	0.85092	0.999917
WBGene00002173	1067.16	0.00911833	0.180092	0.0506315	0.959619	0.999917
WBGene00002174	323.997	0.0978252	0.211639	0.462226	0.643919	0.999917
WBGene00002175	305.779	0.0488314	0.260432	0.187502	0.851267	0.999917
WBGene00002176	61.2622	-0.171536	0.246206	-0.696717	0.48598	0.999917
WBGene00002177	5.24933	0.0951221	0.808308	0.11768	0.906321	0.999917
WBGene00002178	45.1209	0.35374	0.320448	1.10389	0.269641	0.999917
WBGene00002179	348.449	-0.140191	0.226377	-0.619279	0.535733	0.999917
WBGene00002180	1366.44	-0.246111	0.1848	-1.33177	0.182936	0.999917
WBGene00002181	69.8448	0.673642	0.275981	2.4409	0.0146507	0.999917
WBGene00002182	34.7624	0.542064	0.380567	1.42436	0.154343	0.999917
WBGene00002183	6714.62	0.0933384	0.176013	0.530291	0.59591	0.999917
WBGene00002184	66.2626	-0.0145571	0.295281	-0.049299	0.960681	0.999917
WBGene00002185	1289.02	-0.0974957	0.195265	-0.499299	0.617569	0.999917
WBGene00002186	3.88352	-0.232337	0.812186	-0.286064	0.774829	0.999917
WBGene00002187	575.392	0.0299168	0.198886	0.150422	0.880432	0.999917
WBGene00002188	40.6753	0.0211581	0.405994	0.0521143	0.958438	0.999917
WBGene00002189	435.625	-0.201879	0.263074	-0.767386	0.442852	0.999917
WBGene00002190	2412.75	0.0286353	0.210343	0.136136	0.891714	0.999917
WBGene00002191	4783.63	0.169524	0.117899	1.43787	0.15047	0.999917
WBGene00002192	2134.36	0.131224	0.229123	0.572724	0.566832	0.999917
WBGene00002193	1.19303	-0.372317	1.70456	-0.218424	0.827099	NA
WBGene00002194	1.05276	-1.90973	1.98541	-0.96188	0.33611	NA
WBGene00002195	26.8893	-0.198206	0.368366	-0.538067	0.590531	0.999917
WBGene00002196	5947.03	0.0780789	0.202161	0.386221	0.699333	0.999917
WBGene00002198	62.9174	0.210032	0.267037	0.78653	0.431557	0.999917
WBGene00002199	343.573	0.150836	0.280874	0.537024	0.591251	0.999917
WBGene00002200	76.9731	0.208814	0.375973	0.555397	0.578623	0.999917
WBGene00002201	5400.71	-0.0151159	0.191538	-0.0789185	0.937097	0.999917
WBGene00002202	8096.56	0.174383	0.158148	1.10266	0.270175	0.999917
WBGene00002203	412.904	0.0999796	0.197994	0.504963	0.613585	0.999917
WBGene00002204	1.5545	-0.417673	1.40201	-0.297911	0.765771	NA
WBGene00002205	1.04301	-0.116841	1.96969	-0.0593195	0.952698	NA
WBGene00002206	0.52821	-1.85671	2.74089	-0.677412	0.498145	NA
WBGene00002207	613.393	0.17293	0.147604	1.17158	0.241367	0.999917
WBGene00002208	0.635967	-1.50167	2.42221	-0.619961	0.535283	NA
WBGene00002210	393.458	-0.0131285	0.15074	-0.0870938	0.930597	0.999917
WBGene00002211	9.51936	0.275114	0.605587	0.454292	0.649618	0.999917
WBGene00002212	3.44382	-0.115266	0.884669	-0.130293	0.896335	0.999917
WBGene00002213	170.718	0.171591	0.171578	1.00008	0.317273	0.999917
WBGene00002214	4003.45	-0.150458	0.196217	-0.766794	0.443204	0.999917
WBGene00002215	919.561	0.0273547	0.179941	0.15202	0.879171	0.999917
WBGene00002216	371.349	-0.090072	0.203815	-0.441929	0.658541	0.999917
WBGene00002217	315.394	-0.0392744	0.18287	-0.214767	0.829949	0.999917
WBGene00002218	4.74431	1.66902	1.01038	1.65188	0.0985587	0.999917
WBGene00002219	1355.56	0.0292681	0.170696	0.171463	0.86386	0.999917
WBGene00002220	362.744	-0.0485968	0.159149	-0.305355	0.760096	0.999917
WBGene00002221	402.31	-0.00813143	0.1985	-0.0409644	0.967324	0.999917
WBGene00002222	110.13	0.176961	0.29483	0.600212	0.548365	0.999917
WBGene00002223	2125.35	-0.00418873	0.260831	-0.0160592	0.987187	0.999917
WBGene00002224	13.423	-0.167511	0.431363	-0.38833	0.697772	0.999917
WBGene00002225	2659.88	-0.102459	0.127288	-0.804937	0.420856	0.999917
WBGene00002226	2432.67	-0.0729608	0.142003	-0.513799	0.607393	0.999917
WBGene00002227	8.3563	-0.493024	0.684439	-0.720333	0.47132	0.999917
WBGene00002228	1256.68	0.0774704	0.180247	0.429802	0.66734	0.999917
WBGene00002229	4220.11	0.0245184	0.168963	0.145111	0.884623	0.999917
WBGene00002230	98.371	0.358789	0.236207	1.51896	0.128774	0.999917
WBGene00002231	2720.58	0.0546498	0.188875	0.289344	0.772318	0.999917
WBGene00002232	554.861	0.00544041	0.208732	0.0260641	0.979206	0.999917
WBGene00002233	30.5854	0.452993	0.343536	1.31862	0.187296	0.999917
WBGene00002234	258.322	-0.0510438	0.202135	-0.252524	0.800636	0.999917
WBGene00002235	32.0414	0.371529	0.335188	1.10842	0.267682	0.999917
WBGene00002238	6071.47	0.0576972	0.160604	0.359252	0.719407	0.999917
WBGene00002239	318.5	-0.166365	0.158175	-1.05178	0.292901	0.999917
WBGene00002240	624.506	0.13817	0.307678	0.449074	0.653379	0.999917
WBGene00002241	2440.15	0.000834312	0.176867	0.00471718	0.996236	0.999917
WBGene00002242	32.5377	0.103594	0.419943	0.246685	0.805152	0.999917
WBGene00002243	10.6565	1.11612	0.604946	1.84498	0.0650398	0.999917
WBGene00002244	2445.85	0.105922	0.20376	0.519835	0.603178	0.999917
WBGene00002245	1931.34	0.104742	0.211195	0.495949	0.61993	0.999917
WBGene00002246	10.9794	0.510562	0.51388	0.993543	0.320445	0.999917
WBGene00002247	857.746	0.201121	0.233551	0.861141	0.389161	0.999917
WBGene00002248	268.036	0.78136	0.671012	1.16445	0.244241	0.999917
WBGene00002249	5178.92	-0.0422402	0.183776	-0.229846	0.818211	0.999917
WBGene00002250	9817.64	0.0938545	0.120155	0.781113	0.434736	0.999917
WBGene00002251	1707.01	-0.00298353	0.199897	-0.0149253	0.988092	0.999917
WBGene00002252	19.8211	0.159974	0.40253	0.39742	0.691058	0.999917
WBGene00002253	3316.17	0.0827098	0.217234	0.380741	0.703395	0.999917
WBGene00002254	13479.5	-0.403852	0.35085	-1.15107	0.249705	0.999917
WBGene00002255	1406.85	-0.160141	0.209512	-0.76435	0.444659	0.999917
WBGene00002256	3231.27	-0.321671	0.216444	-1.48616	0.137236	0.999917
WBGene00002257	1420.55	0.105885	0.224116	0.472455	0.636602	0.999917
WBGene00002258	31814.5	-0.102837	0.307844	-0.334054	0.738339	0.999917
WBGene00002259	634.317	-0.0211834	0.206363	-0.102651	0.91824	0.999917
WBGene00002260	467.224	0.14502	0.234383	0.61873	0.536095	0.999917
WBGene00002261	400.041	0.373393	0.2358	1.58351	0.113304	0.999917
WBGene00002262	4321.67	0.122936	0.200617	0.612788	0.540016	0.999917
WBGene00002263	20895.9	-0.246179	0.312755	-0.787128	0.431207	0.999917
WBGene00002264	2315.84	0.167256	0.505994	0.33055	0.740984	0.999917
WBGene00002265	15842.5	0.0318591	0.311823	0.10217	0.918621	0.999917
WBGene00002266	456.164	0.0731315	0.264978	0.275991	0.782555	0.999917
WBGene00002267	3806.03	-0.076014	0.22801	-0.33338	0.738848	0.999917
WBGene00002268	7125.96	-0.115959	0.26588	-0.436134	0.662739	0.999917
WBGene00002269	33587.2	-0.206309	0.347469	-0.593748	0.552681	0.999917
WBGene00002270	39.1084	0.0849675	0.334734	0.253836	0.799622	0.999917
WBGene00002271	26304.8	-0.315033	0.338351	-0.931082	0.351811	0.999917
WBGene00002272	10319	-0.190924	0.331232	-0.576405	0.564342	0.999917
WBGene00002273	13237.5	-0.0902013	0.351702	-0.256471	0.797587	0.999917
WBGene00002274	616.473	-0.199539	0.28894	-0.690592	0.489822	0.999917
WBGene00002275	1366.16	-0.198342	0.221163	-0.896816	0.369817	0.999917
WBGene00002276	1625.95	-0.00720115	0.192041	-0.037498	0.970088	0.999917
WBGene00002278	1554.97	-0.10877	0.168977	-0.643697	0.519772	0.999917
WBGene00002280	4233.31	0.301644	0.232711	1.29622	0.1949	0.999917
WBGene00002282	79.1277	1.32436	0.352498	3.75707	0.000171913	0.101509
WBGene00002285	0	NA	NA	NA	NA	NA
WBGene00002295	1560.44	0.19616	0.256999	0.763271	0.445302	0.999917
WBGene00002297	2329.03	0.0112076	0.200662	0.0558529	0.955459	0.999917
WBGene00002299	195.607	0.00340504	0.363916	0.00935666	0.992535	0.999917
WBGene00002324	841.496	-0.00155785	0.18924	-0.0082321	0.993432	0.999917
WBGene00002335	2364.71	0.0614961	0.272054	0.226044	0.821167	0.999917
WBGene00002344	12010.3	0.0665066	0.150573	0.44169	0.658714	0.999917
WBGene00002348	505.713	-0.0258691	0.219865	-0.117659	0.906338	0.999917
WBGene00002363	6219.68	0.165409	0.148144	1.11654	0.26419	0.999917
WBGene00002368	2275.86	0.00251298	0.175368	0.0143298	0.988567	0.999917
WBGene00002393	29.6978	-0.273792	0.40303	-0.679332	0.496927	0.999917
WBGene00002497	318.384	-0.16633	0.177324	-0.937997	0.348246	0.999917
WBGene00002583	2891.77	-0.0335288	0.23292	-0.14395	0.88554	0.999917
WBGene00002601	270.045	-0.0544397	0.309205	-0.176063	0.860244	0.999917
WBGene00002632	653.332	0.173668	0.163985	1.05905	0.289579	0.999917
WBGene00002637	5160.66	0.0588767	0.234324	0.251262	0.801612	0.999917
WBGene00002694	2616.4	0.14935	0.218864	0.682385	0.494995	0.999917
WBGene00002696	2429.81	-0.0671521	0.222169	-0.302257	0.762456	0.999917
WBGene00002717	2337.76	0.133712	0.252921	0.52867	0.597034	0.999917
WBGene00002783	1832.76	-0.0182742	0.196396	-0.0930479	0.925865	0.999917
WBGene00002804	1100.68	-0.0156107	0.195338	-0.0799166	0.936304	0.999917
WBGene00002827	74.091	0.596741	0.360068	1.6573	0.0974588	0.999917
WBGene00002845	3831.98	0.0178124	0.249559	0.0713755	0.943099	0.999917
WBGene00002850	3056.85	-0.0225702	0.244662	-0.0922506	0.926499	0.999917
WBGene00002855	3801.5	-0.00264857	0.113878	-0.023258	0.981444	0.999917
WBGene00002879	3901.34	0.178284	0.196564	0.907	0.364407	0.999917
WBGene00002881	154.831	-0.203578	0.20908	-0.973684	0.330213	0.999917
WBGene00002889	2601	-0.04723	0.204376	-0.231094	0.817242	0.999917
WBGene00002891	11724.7	0.146485	0.286049	0.512097	0.608583	0.999917
WBGene00002915	449.49	0.23604	0.19912	1.18542	0.235852	0.999917
WBGene00002957	1847.93	-0.0817863	0.182937	-0.447075	0.654821	0.999917
WBGene00002974	79.5456	-0.324985	0.294131	-1.1049	0.269203	0.999917
WBGene00002975	19.0658	0.0371352	0.439749	0.0844465	0.932701	0.999917
WBGene00002976	31.3418	-0.0896126	0.328532	-0.272767	0.785032	0.999917
WBGene00002977	115.307	-0.0813421	0.210961	-0.385578	0.699809	0.999917
WBGene00002978	32155.9	-0.0557819	0.361291	-0.154396	0.877298	0.999917
WBGene00002979	778.668	0.00397005	0.140587	0.0282391	0.977471	0.999917
WBGene00002980	14928.3	-0.18958	0.238578	-0.794624	0.426832	0.999917
WBGene00002981	5222.14	0.213459	0.0974628	2.19016	0.0285127	0.999917
WBGene00002982	2035.58	-0.0720523	0.159939	-0.450497	0.652352	0.999917
WBGene00002983	11.8087	0.582306	0.578473	1.00663	0.314114	0.999917
WBGene00002985	3738.72	-0.0151956	0.167836	-0.0905388	0.927859	0.999917
WBGene00002986	640.396	-0.0308514	0.19803	-0.155792	0.876197	0.999917
WBGene00002987	1.3771	-0.562709	1.69124	-0.33272	0.739346	NA
WBGene00002988	88.9479	-0.226756	0.281222	-0.806325	0.420055	0.999917
WBGene00002989	90.3382	0.340901	0.207641	1.64179	0.100634	0.999917
WBGene00002990	322.411	-0.100121	0.251503	-0.39809	0.690564	0.999917
WBGene00002991	145.596	-0.17358	0.18334	-0.946766	0.343758	0.999917
WBGene00002992	905.727	0.107464	0.214008	0.50215	0.615562	0.999917
WBGene00002993	0.0554895	0	4.85661	0	1	NA
WBGene00002994	3036.53	0.0162466	0.122651	0.132462	0.894619	0.999917
WBGene00002996	1089.69	0.157691	0.228606	0.689793	0.490324	0.999917
WBGene00002997	278.668	0.237237	0.207708	1.14216	0.253386	0.999917
WBGene00002998	1633.25	-0.00702014	0.208861	-0.0336116	0.973187	0.999917
WBGene00002999	742.049	-0.0686778	0.152437	-0.450532	0.652327	0.999917
WBGene00003000	55.9976	0.241609	0.283028	0.853655	0.393296	0.999917
WBGene00003001	213.361	0.0409259	0.215292	0.190095	0.849235	0.999917
WBGene00003002	2827.13	0.00757735	0.230068	0.0329352	0.973726	0.999917
WBGene00003003	59.682	-0.228614	0.324898	-0.703648	0.481652	0.999917
WBGene00003006	99.8318	0.393975	0.286561	1.37484	0.169181	0.999917
WBGene00003007	309.632	0.236142	0.212595	1.11076	0.266671	0.999917
WBGene00003008	7.82775	0.158128	0.606256	0.260828	0.794225	0.999917
WBGene00003009	2095.86	0.0464236	0.254766	0.18222	0.85541	0.999917
WBGene00003010	2708.67	0.12992	0.156832	0.828401	0.407444	0.999917
WBGene00003011	399.137	0.030198	0.278145	0.108569	0.913544	0.999917
WBGene00003012	2326.42	0.171947	0.198662	0.865524	0.386751	0.999917
WBGene00003014	1154.66	-0.0420693	0.125422	-0.335421	0.737307	0.999917
WBGene00003015	76.7029	-0.16254	0.240198	-0.676691	0.498602	0.999917
WBGene00003017	28.8434	0.331314	0.340031	0.974365	0.329875	0.999917
WBGene00003018	12.7572	0.444992	0.58547	0.760059	0.447219	0.999917
WBGene00003019	552.324	-0.0762012	0.230391	-0.330748	0.740835	0.999917
WBGene00003020	3031.77	-0.0983898	0.213732	-0.460342	0.645271	0.999917
WBGene00003021	2292.23	-0.114472	0.207866	-0.5507	0.581839	0.999917
WBGene00003022	2366.05	-0.00880871	0.149457	-0.0589379	0.953002	0.999917
WBGene00003024	129.176	0.115866	0.216839	0.53434	0.593106	0.999917
WBGene00003025	2280.68	0.147462	0.16455	0.896152	0.370171	0.999917
WBGene00003026	2762.45	-0.0448797	0.229264	-0.195755	0.844802	0.999917
WBGene00003029	34.5617	0.410096	0.334407	1.22634	0.220072	0.999917
WBGene00003030	2159.35	0.0149859	0.23033	0.0650629	0.948124	0.999917
WBGene00003031	40.2977	0.0110727	0.380959	0.0290653	0.976813	0.999917
WBGene00003033	15.0928	0.44897	0.453207	0.990651	0.321856	0.999917
WBGene00003034	1455.1	-0.0634053	0.260866	-0.243057	0.807961	0.999917
WBGene00003035	1709.08	-0.0999654	0.175933	-0.568203	0.569897	0.999917
WBGene00003036	7547.77	0.0250164	0.155907	0.160457	0.872521	0.999917
WBGene00003037	2997.69	-0.0183952	0.144937	-0.126918	0.899005	0.999917
WBGene00003038	324.443	-0.157484	0.255931	-0.61534	0.53833	0.999917
WBGene00003039	0.321952	1.86399	3.8492	0.484254	0.628206	NA
WBGene00003040	1051.64	0.238406	0.176344	1.35194	0.176396	0.999917
WBGene00003041	2387.7	0.0652626	0.157745	0.413722	0.679078	0.999917
WBGene00003043	528.508	0.0617611	0.256191	0.241074	0.809498	0.999917
WBGene00003044	1265.03	-0.0157659	0.204437	-0.077119	0.938529	0.999917
WBGene00003045	399.646	0.198107	0.163774	1.20964	0.226419	0.999917
WBGene00003046	171.82	-0.0584469	0.233923	-0.249856	0.802699	0.999917
WBGene00003047	1637.38	-0.113594	0.206718	-0.54951	0.582656	0.999917
WBGene00003048	1139.53	0.192376	0.221799	0.867341	0.385755	0.999917
WBGene00003052	5814.85	0.0682972	0.163522	0.417664	0.676193	0.999917
WBGene00003053	8137.85	0.120228	0.207409	0.579668	0.562138	0.999917
WBGene00003055	4468.22	0.128122	0.207672	0.616946	0.537271	0.999917
WBGene00003056	618.277	-0.0579959	0.143584	-0.403916	0.686275	0.999917
WBGene00003057	1.94142	-0.163742	1.47406	-0.111082	0.911551	NA
WBGene00003058	3.44816	-1.20287	1.084	-1.10965	0.267149	0.999917
WBGene00003059	991.277	-0.165763	0.517128	-0.320545	0.748555	0.999917
WBGene00003060	1146.3	-0.122335	0.334652	-0.365559	0.714694	0.999917
WBGene00003061	2592.2	-0.0584667	0.204381	-0.286067	0.774827	0.999917
WBGene00003062	645.868	-0.0901326	0.243442	-0.370242	0.711202	0.999917
WBGene00003063	2397.9	0.0849654	0.135269	0.628121	0.529925	0.999917
WBGene00003064	3054.68	-0.466148	0.347955	-1.33968	0.18035	0.999917
WBGene00003065	5124.68	-0.0244716	0.195678	-0.12506	0.900476	0.999917
WBGene00003066	2219.18	-0.0221382	0.111492	-0.198563	0.842605	0.999917
WBGene00003067	79.7742	-0.121956	0.308223	-0.395676	0.692344	0.999917
WBGene00003068	495.416	0.0321615	0.158464	0.202957	0.839168	0.999917
WBGene00003071	581.582	0.632392	0.63618	0.994045	0.320201	0.999917
WBGene00003072	475.069	0.272611	0.310446	0.878126	0.379875	0.999917
WBGene00003073	2472.28	-0.0759653	0.174512	-0.435302	0.663343	0.999917
WBGene00003074	586.253	-0.121855	0.377088	-0.323147	0.746584	0.999917
WBGene00003075	4.8886	-0.302274	0.896276	-0.337255	0.735925	0.999917
WBGene00003076	2863.15	-0.281029	0.131066	-2.14418	0.0320183	0.999917
WBGene00003077	2016.53	-0.101442	0.161349	-0.628708	0.52954	0.999917
WBGene00003078	2746.82	-0.297549	0.168736	-1.7634	0.0778339	0.999917
WBGene00003079	769.364	-0.118724	0.216948	-0.547246	0.58421	0.999917
WBGene00003080	1571.47	-0.0278403	0.174551	-0.159497	0.873278	0.999917
WBGene00003081	4221.59	-0.278135	0.164538	-1.6904	0.0909516	0.999917
WBGene00003082	2431.94	-0.101729	0.169418	-0.600465	0.548197	0.999917
WBGene00003083	3939.68	0.0343816	0.182974	0.187904	0.850952	0.999917
WBGene00003084	603.485	0.0821035	0.148481	0.552957	0.580293	0.999917
WBGene00003085	4316.46	0.0489793	0.182749	0.268014	0.788688	0.999917
WBGene00003086	2007.27	-0.0657856	0.217223	-0.302849	0.762005	0.999917
WBGene00003087	603.797	0.0158984	0.18425	0.0862872	0.931238	0.999917
WBGene00003088	0.0757955	0	4.85661	0	1	NA
WBGene00003089	149.811	0.350371	0.245633	1.4264	0.153753	0.999917
WBGene00003090	22491.9	-0.203448	0.339234	-0.599728	0.548687	0.999917
WBGene00003091	13507.1	-0.403091	0.366316	-1.10039	0.271162	0.999917
WBGene00003092	26.0975	-0.306311	0.421978	-0.725893	0.467905	0.999917
WBGene00003093	6003.75	-0.268532	0.291794	-0.920282	0.357425	0.999917
WBGene00003094	13.9358	-0.446702	0.485512	-0.920063	0.35754	0.999917
WBGene00003095	65.1981	-1.38296	0.34987	-3.95277	7.7253e-05	0.0638612
WBGene00003096	1995.58	-0.665745	0.306994	-2.16859	0.0301135	0.999917
WBGene00003097	16290.1	-0.377644	0.363762	-1.03816	0.299195	0.999917
WBGene00003098	0.523323	-0.894491	2.39076	-0.374145	0.708297	NA
WBGene00003099	24.7763	-0.920148	0.388674	-2.3674	0.0179136	0.999917
WBGene00003100	9.1711	0.117288	0.575842	0.203681	0.838603	0.999917
WBGene00003102	59.775	-0.360138	0.291606	-1.23502	0.216825	0.999917
WBGene00003104	27.3827	0.40651	0.384894	1.05616	0.290895	0.999917
WBGene00003106	6.58034	1.03509	0.664585	1.5575	0.119352	0.999917
WBGene00003107	36.1702	0.00816457	0.327903	0.0248994	0.980135	0.999917
WBGene00003111	482.856	0.0754959	0.228913	0.329802	0.741549	0.999917
WBGene00003112	136.785	0.234822	0.221088	1.06212	0.28818	0.999917
WBGene00003114	4.49037	1.18846	0.924109	1.28606	0.198423	0.999917
WBGene00003119	839.534	0.00249956	0.145314	0.017201	0.986276	0.999917
[truncated: 44,784 more rows]

## Sheet: SEA328_vs_N2
	baseMean	log2FoldChange	lfcSE	stat	pvalue	padj
WBGene00000001	1545.85	0.0195445	0.190583	0.102551	0.918319	0.999661
WBGene00000002	131.356	0.368511	0.25114	1.46735	0.14228	0.999661
WBGene00000003	65.6102	0.293359	0.268316	1.09333	0.274247	0.999661
WBGene00000004	236.776	0.183109	0.188694	0.970406	0.331844	0.999661
WBGene00000005	180.519	-0.107184	0.184	-0.582523	0.560214	0.999661
WBGene00000006	69.2092	0.0548805	0.259414	0.211555	0.832454	0.999661
WBGene00000007	167.063	0.125945	0.20952	0.60111	0.547767	0.999661
WBGene00000008	6.69635	0.0828587	0.777007	0.106638	0.915076	0.999661
WBGene00000009	4.55756	0.154462	0.863793	0.178819	0.85808	0.999661
WBGene00000010	571.628	-0.0783364	0.181822	-0.430841	0.666584	0.999661
WBGene00000012	28.882	-0.247785	0.434999	-0.569622	0.568934	0.999661
WBGene00000013	40.5704	0.552528	0.363438	1.52028	0.12844	0.999661
WBGene00000014	0.726375	2.44228	2.14038	1.14105	0.253849	NA
WBGene00000015	12.436	-0.67296	0.558036	-1.20594	0.227839	0.999661
WBGene00000016	396.136	-0.00222035	0.216866	-0.0102384	0.991831	0.999661
WBGene00000017	73.8174	-0.0486194	0.42967	-0.113155	0.909907	0.999661
WBGene00000018	594.453	0.0996966	0.183191	0.544222	0.586289	0.999661
WBGene00000019	6.801	0.23835	0.742384	0.32106	0.748165	0.999661
WBGene00000020	118.603	0.0141472	0.228722	0.0618533	0.95068	0.999661
WBGene00000021	1.08079	0.911282	2.19084	0.41595	0.677446	NA
WBGene00000022	421.122	0.478061	0.31444	1.52036	0.128421	0.999661
WBGene00000023	2.67681	1.60109	1.1921	1.34308	0.179245	0.999661
WBGene00000024	0.275134	1.67395	4.59674	0.364162	0.715737	NA
WBGene00000025	0.94185	-2.38548	1.94535	-1.22625	0.220106	NA
WBGene00000026	2.83421	0.520228	1.04928	0.495794	0.62004	0.999661
WBGene00000027	0.679805	-2.34353	2.23255	-1.04971	0.293851	NA
WBGene00000028	0	NA	NA	NA	NA	NA
WBGene00000029	0	NA	NA	NA	NA	NA
WBGene00000030	0.253625	2.85872	4.77198	0.599063	0.549131	NA
WBGene00000031	1.29458	3.95776	1.97091	2.00808	0.0446346	NA
WBGene00000032	1.02485	0.303226	2.08049	0.145747	0.884121	NA
WBGene00000033	2.92068	1.41559	1.04785	1.35095	0.17671	0.999661
WBGene00000034	5.21442	0.11863	0.90605	0.130931	0.89583	0.999661
WBGene00000035	139.443	-0.300708	0.202448	-1.48536	0.137448	0.999661
WBGene00000036	22.9984	-0.310893	0.397594	-0.781937	0.434252	0.999661
WBGene00000037	11.4221	1.03345	0.532187	1.94189	0.0521505	0.791458
WBGene00000038	2.82164	0.468911	1.17531	0.398968	0.689916	0.999661
WBGene00000039	104.421	0.663343	0.213496	3.10705	0.00188964	0.138885
WBGene00000040	3241.57	-0.0319757	0.230853	-0.138511	0.889836	0.999661
WBGene00000041	6275.96	-0.108752	0.124315	-0.874813	0.381676	0.999661
WBGene00000042	3.75089	1.01951	0.903287	1.12866	0.259041	0.999661
WBGene00000043	7.48617	-0.0767955	0.691547	-0.111049	0.911578	0.999661
WBGene00000044	5.40693	0.483011	0.752693	0.64171	0.521061	0.999661
WBGene00000045	2.34368	0.0204067	1.31036	0.0155734	0.987575	0.999661
WBGene00000046	9.11136	0.659251	0.615243	1.07153	0.283932	0.999661
WBGene00000047	14.8199	0.247898	0.438183	0.56574	0.57157	0.999661
WBGene00000048	4.54092	-0.402773	0.769712	-0.523278	0.60078	0.999661
WBGene00000049	4.22745	-1.44809	1.07029	-1.35298	0.176062	0.999661
WBGene00000050	21.4893	-0.210254	0.39091	-0.537858	0.590675	0.999661
WBGene00000051	19.5683	0.244848	0.517661	0.472989	0.636221	0.999661
WBGene00000053	2.51446	1.07024	1.10011	0.972843	0.330631	0.999661
WBGene00000054	51.0544	-0.29407	0.294136	-0.999775	0.317419	0.999661
WBGene00000055	191.332	-0.295952	0.230196	-1.28565	0.198565	0.999661
WBGene00000056	23.0103	-0.352088	0.38502	-0.914465	0.360473	0.999661
WBGene00000057	168.711	-0.120011	0.224982	-0.533424	0.59374	0.999661
WBGene00000058	7.10386	0.347291	0.651244	0.533273	0.593844	0.999661
WBGene00000059	53.0977	0.34081	0.413187	0.824833	0.409466	0.999661
WBGene00000060	2.00557	0.618553	1.18941	0.52005	0.603029	0.999661
WBGene00000061	3.03974	-0.278131	1.00837	-0.275822	0.782685	0.999661
WBGene00000062	3.88627	-1.4812	0.967699	-1.53064	0.125858	0.999661
WBGene00000063	34586.2	-0.150155	0.299488	-0.501373	0.616109	0.999661
WBGene00000064	42422.3	0.0862667	0.22192	0.388728	0.697477	0.999661
WBGene00000065	4167.15	-0.292017	0.158973	-1.83689	0.0662255	0.870385
WBGene00000066	95244.9	-0.00542338	0.316105	-0.0171569	0.986311	0.999661
WBGene00000067	23892.6	0.372157	0.370647	1.00408	0.315342	0.999661
WBGene00000068	85.9198	-0.00983187	0.276721	-0.0355298	0.971657	0.999661
WBGene00000069	8.29927	0.0797026	0.603975	0.131963	0.895013	0.999661
WBGene00000070	188.784	0.0308935	0.178208	0.173356	0.862372	0.999661
WBGene00000071	161.634	0.064672	0.306614	0.210923	0.832947	0.999661
WBGene00000072	174.135	-0.109631	0.227681	-0.481511	0.630153	0.999661
WBGene00000073	549.887	-0.145068	0.224945	-0.644905	0.518989	0.999661
WBGene00000074	302.176	0.186653	0.213195	0.875501	0.381301	0.999661
WBGene00000075	307.561	-0.0463996	0.197695	-0.234702	0.81444	0.999661
WBGene00000079	906.221	0.115147	0.191986	0.599769	0.54866	0.999661
WBGene00000080	2126.58	0.0689047	0.151554	0.454655	0.649357	0.999661
WBGene00000081	1262.86	-0.0131959	0.23944	-0.0551113	0.95605	0.999661
WBGene00000082	5.6648	-0.840035	0.781561	-1.07482	0.282457	0.999661
WBGene00000083	517.615	-0.127471	0.162993	-0.782066	0.434176	0.999661
WBGene00000084	324.415	-0.388171	0.284031	-1.36665	0.171735	0.999661
WBGene00000085	22.1762	-0.154041	0.418243	-0.368306	0.712645	0.999661
WBGene00000086	126.32	0.358382	0.20097	1.78327	0.074543	0.905472
WBGene00000088	439.469	-0.0855609	0.239805	-0.356793	0.721247	0.999661
WBGene00000089	206.386	0.177794	0.201189	0.883715	0.37685	0.999661
WBGene00000090	1999.35	-0.116982	0.171682	-0.681386	0.495628	0.999661
WBGene00000092	587.207	-0.0675295	0.15907	-0.424526	0.671183	0.999661
WBGene00000093	1273.65	-0.217526	0.10168	-2.13932	0.0324097	0.684816
WBGene00000094	1139.77	-0.196053	0.186712	-1.05003	0.293705	0.999661
WBGene00000095	462.371	0.0780114	0.139514	0.559166	0.576049	0.999661
WBGene00000096	20.6196	0.520604	0.651322	0.799304	0.424114	0.999661
WBGene00000097	2549.5	-0.0662077	0.163971	-0.403777	0.686376	0.999661
WBGene00000098	5192.82	-0.0543153	0.16036	-0.338708	0.73483	0.999661
WBGene00000099	2146.99	-0.00836647	0.155289	-0.0538767	0.957033	0.999661
WBGene00000100	1671.7	0.243166	0.148313	1.63954	0.1011	0.996643
WBGene00000101	4475.62	-0.101534	0.215785	-0.470535	0.637973	0.999661
WBGene00000102	4068	-0.021892	0.189811	-0.115335	0.908179	0.999661
WBGene00000103	253.603	0.144968	0.226965	0.638726	0.523001	0.999661
WBGene00000105	506.876	0.216621	0.175994	1.23084	0.218382	0.999661
WBGene00000106	786.415	0.370947	0.169058	2.1942	0.0282211	0.645662
WBGene00000107	5507.47	-0.130102	0.184517	-0.705096	0.480751	0.999661
WBGene00000108	1.88539	-0.134573	1.16209	-0.115802	0.907809	0.999661
WBGene00000109	1178.52	-0.0789647	0.119131	-0.662842	0.507432	0.999661
WBGene00000110	3401.37	0.0419937	0.211533	0.19852	0.842638	0.999661
WBGene00000111	84.5845	-0.0937833	0.260399	-0.360153	0.718733	0.999661
WBGene00000112	1612.41	-0.0168993	0.255084	-0.06625	0.947179	0.999661
WBGene00000113	316.839	0.147264	0.209556	0.702744	0.482216	0.999661
WBGene00000114	31970.7	0.0722233	0.2632	0.274405	0.783774	0.999661
WBGene00000115	5148.97	-0.00867307	0.186653	-0.0464662	0.962939	0.999661
WBGene00000116	795.511	0.0290398	0.177263	0.163823	0.86987	0.999661
WBGene00000117	877.675	-0.0306926	0.144225	-0.212811	0.831475	0.999661
WBGene00000118	2289.78	-0.291187	0.220833	-1.31858	0.187309	0.999661
WBGene00000120	505.831	0.112207	0.146317	0.766877	0.443154	0.999661
WBGene00000121	4984.59	-0.0149431	0.177526	-0.0841744	0.932918	0.999661
WBGene00000122	2564.68	-0.107436	0.146383	-0.733941	0.462985	0.999661
WBGene00000123	1968.71	0.0668513	0.191516	0.349063	0.727042	0.999661
WBGene00000133	5.7644	-0.30993	0.884709	-0.350319	0.7261	0.999661
WBGene00000134	1.2948	2.5608	1.94053	1.31964	0.186956	NA
WBGene00000135	18.9598	0.310821	0.414016	0.750747	0.452805	0.999661
WBGene00000136	967.035	-0.407712	0.213295	-1.91149	0.055941	0.812593
WBGene00000137	339.891	0.213653	0.200124	1.06761	0.285698	0.999661
WBGene00000138	192.252	-0.231332	0.217613	-1.06304	0.287763	0.999661
WBGene00000139	188.31	-0.235556	0.233759	-1.00769	0.313605	0.999661
WBGene00000140	1202.55	0.0942252	0.156489	0.602119	0.547095	0.999661
WBGene00000142	3187.78	-0.283374	0.173881	-1.6297	0.103165	0.998894
WBGene00000143	1669.89	-0.201217	0.243629	-0.825915	0.408852	0.999661
WBGene00000144	686.697	-0.15878	0.183243	-0.866498	0.386217	0.999661
WBGene00000145	428.328	-0.324094	0.240315	-1.34862	0.17746	0.999661
WBGene00000146	3009.7	0.11884	0.150835	0.78788	0.430767	0.999661
WBGene00000147	1143.99	-0.0565453	0.15087	-0.374794	0.707813	0.999661
WBGene00000148	900.658	-0.244152	0.325691	-0.749642	0.45347	0.999661
WBGene00000149	3065.78	0.245987	0.182565	1.3474	0.177853	0.999661
WBGene00000150	804.124	0.179855	0.23461	0.766613	0.443312	0.999661
WBGene00000151	1127.53	-0.0986355	0.395031	-0.24969	0.802827	0.999661
WBGene00000155	4717.9	-0.133474	0.119	-1.12163	0.26202	0.999661
WBGene00000156	1775.07	-0.00282649	0.222588	-0.0126983	0.989868	0.999661
WBGene00000157	696.709	0.0667977	0.19376	0.344745	0.730286	0.999661
WBGene00000158	2065.1	0.004707	0.162305	0.029001	0.976864	0.999661
WBGene00000159	3756.76	-0.256114	0.149681	-1.71106	0.0870696	0.950329
WBGene00000160	1258.85	-0.00502928	0.191488	-0.0262642	0.979047	0.999661
WBGene00000161	447.309	0.00568795	0.172163	0.0330381	0.973644	0.999661
WBGene00000162	1723.91	-0.00405207	0.180321	-0.0224715	0.982072	0.999661
WBGene00000163	2077.84	-0.149269	0.249787	-0.597587	0.550116	0.999661
WBGene00000164	351.009	0.0553722	0.294053	0.188307	0.850636	0.999661
WBGene00000165	4034.82	-0.134971	0.280615	-0.480982	0.630529	0.999661
WBGene00000166	8.22148	0.0243448	0.60686	0.0401161	0.968001	0.999661
WBGene00000168	843.631	-0.0251937	0.220818	-0.114093	0.909164	0.999661
WBGene00000169	1755.14	-0.170294	0.248147	-0.686261	0.492548	0.999661
WBGene00000170	1386	0.792531	0.2375	3.33697	0.000846972	0.0843279
WBGene00000171	32.6997	-0.159501	0.415925	-0.383486	0.701359	0.999661
WBGene00000172	945.081	0.1429	0.26553	0.538169	0.59046	0.999661
WBGene00000173	1.09533	-0.0581097	1.5187	-0.0382628	0.969478	NA
WBGene00000174	32.8145	-0.131127	0.396555	-0.330666	0.740897	0.999661
WBGene00000175	3803.22	-0.045497	0.186055	-0.244535	0.806816	0.999661
WBGene00000176	1130.02	0.121581	0.182245	0.66713	0.504689	0.999661
WBGene00000177	239.969	-0.442356	0.25452	-1.738	0.0822113	0.930721
WBGene00000178	1919.04	-0.110602	0.186009	-0.594607	0.552106	0.999661
WBGene00000179	2300.13	0.250093	0.305745	0.81798	0.413368	0.999661
WBGene00000180	470.746	-0.0908736	0.16942	-0.53638	0.591696	0.999661
WBGene00000181	5667.25	0.0140081	0.241928	0.0579023	0.953826	0.999661
WBGene00000182	8151.2	0.0821994	0.101758	0.807792	0.41921	0.999661
WBGene00000183	9478.78	0.168763	0.144913	1.16459	0.244186	0.999661
WBGene00000184	395.892	0.10705	0.189375	0.565279	0.571884	0.999661
WBGene00000185	0.348666	0.507693	3.21994	0.157672	0.874716	NA
WBGene00000186	1204.89	0.1442	0.198279	0.727262	0.467065	0.999661
WBGene00000187	1442.63	-0.437567	0.229248	-1.9087	0.0563004	0.814999
WBGene00000188	22.0405	0.0698325	0.436312	0.160052	0.87284	0.999661
WBGene00000189	586.338	-0.463724	0.165573	-2.80073	0.00509878	0.271978
WBGene00000190	169.583	1.00361	0.465388	2.15651	0.0310442	0.671481
WBGene00000191	73.7306	-0.214575	0.291495	-0.736119	0.461659	0.999661
WBGene00000192	4785.37	-0.0137936	0.139833	-0.0986433	0.921421	0.999661
WBGene00000193	4.50197	1.00195	0.874064	1.14631	0.251668	0.999661
WBGene00000195	351.789	0.204051	0.227651	0.896333	0.370075	0.999661
WBGene00000196	397.415	-0.152997	0.315584	-0.484806	0.627814	0.999661
WBGene00000197	1253.13	0.0472976	0.170296	0.277738	0.781213	0.999661
WBGene00000198	4994.35	0.116828	0.208432	0.560506	0.575134	0.999661
WBGene00000199	1657.53	0.224251	0.243146	0.922291	0.356377	0.999661
WBGene00000200	3246.86	0.200028	0.147065	1.36013	0.173788	0.999661
WBGene00000201	3630.86	0.179703	0.221227	0.812304	0.416617	0.999661
WBGene00000202	701.812	0.176424	0.189123	0.932853	0.350896	0.999661
WBGene00000203	1947.03	0.110932	0.186807	0.593831	0.552625	0.999661
WBGene00000204	1760.32	0.114727	0.189757	0.604599	0.545445	0.999661
WBGene00000205	1636.57	0.0940366	0.166722	0.564031	0.572733	0.999661
WBGene00000206	7069.69	-0.00831945	0.1159	-0.0717815	0.942776	0.999661
WBGene00000207	11547.3	0.0899149	0.321673	0.279523	0.779844	0.999661
WBGene00000208	724.171	0.0682864	0.158283	0.43142	0.666163	0.999661
WBGene00000209	10724.5	-0.0993015	0.159074	-0.624246	0.532466	0.999661
WBGene00000210	10261.4	-0.0644777	0.287438	-0.224319	0.822509	0.999661
WBGene00000211	318.3	-0.152516	0.236912	-0.643768	0.519726	0.999661
WBGene00000212	171.835	-0.259468	0.241162	-1.07591	0.281969	0.999661
WBGene00000213	57.4145	0.050895	0.556636	0.0914332	0.927148	0.999661
WBGene00000214	65673.3	0.368031	0.359849	1.02274	0.306431	0.999661
WBGene00000215	43114.9	0.319901	0.31252	1.02362	0.306016	0.999661
WBGene00000216	47869.8	0.205598	0.343497	0.598543	0.549478	0.999661
WBGene00000217	31474.1	0.269566	0.31315	0.860821	0.389337	0.999661
WBGene00000218	27667.3	0.277792	0.369829	0.751137	0.45257	0.999661
WBGene00000219	59168.6	0.325853	0.333634	0.976678	0.328729	0.999661
WBGene00000220	34.2475	2.1183	0.494314	4.28533	1.82464e-05	0.00466374
WBGene00000221	4898.38	0.0152694	0.17942	0.0851044	0.932178	0.999661
WBGene00000222	213.097	0.231776	0.241024	0.961629	0.336236	0.999661
WBGene00000223	4897.27	-0.00146575	0.12791	-0.0114593	0.990857	0.999661
WBGene00000224	580.469	0.136056	0.20375	0.667763	0.504285	0.999661
WBGene00000225	272.896	0.244537	0.198642	1.23104	0.218307	0.999661
WBGene00000226	1737.44	-0.297578	0.326206	-0.91224	0.361642	0.999661
WBGene00000227	837.581	-0.104854	0.229567	-0.456747	0.647853	0.999661
WBGene00000228	2806	-0.110751	0.230817	-0.479821	0.631355	0.999661
WBGene00000229	43133.8	0.0479464	0.224076	0.213974	0.830568	0.999661
WBGene00000230	20567.4	0.0606434	0.232512	0.260818	0.794233	0.999661
WBGene00000231	3175.47	0.0779406	0.184258	0.422997	0.672297	0.999661
WBGene00000232	57.032	0.278419	0.325368	0.855706	0.392161	0.999661
WBGene00000233	126.863	-0.34027	0.233859	-1.45502	0.145663	0.999661
WBGene00000235	5399.73	-0.0247159	0.14519	-0.170232	0.864828	0.999661
WBGene00000236	1915.42	-0.232081	0.165114	-1.40558	0.159849	0.999661
WBGene00000237	184.971	0.185492	0.208076	0.891461	0.372682	0.999661
WBGene00000238	115.969	0.128821	0.226044	0.569894	0.568749	0.999661
WBGene00000239	528.898	-0.167805	0.222935	-0.752711	0.451624	0.999661
WBGene00000240	2148.81	-0.119857	0.16362	-0.732535	0.463842	0.999661
WBGene00000241	3.70832	1.74174	1.02989	1.69119	0.0908001	0.966845
WBGene00000242	11.5035	0.54115	0.524943	1.03087	0.3026	0.999661
WBGene00000244	20.5007	-0.0586142	0.43723	-0.134058	0.893357	0.999661
WBGene00000245	1143.07	-0.121148	0.186904	-0.648179	0.516869	0.999661
WBGene00000246	101.493	-0.160866	0.199463	-0.806494	0.419958	0.999661
WBGene00000247	1529.03	0.0268592	0.145778	0.184247	0.85382	0.999661
WBGene00000248	1011.92	0.0371391	0.167023	0.222359	0.824035	0.999661
WBGene00000249	2557.73	-0.046036	0.123022	-0.374211	0.708248	0.999661
WBGene00000250	1671.8	-0.0171244	0.190967	-0.0896722	0.928548	0.999661
WBGene00000251	4.62939	-0.631743	0.827219	-0.763695	0.445049	0.999661
WBGene00000252	1.87691	0.102437	1.9408	0.0527807	0.957907	0.999661
WBGene00000253	168.591	0.357681	0.253538	1.41076	0.158316	0.999661
WBGene00000254	2394.44	0.0316377	0.150774	0.209835	0.833796	0.999661
WBGene00000255	70.8994	-0.0223841	0.262961	-0.0851233	0.932163	0.999661
WBGene00000256	92.8329	0.449091	0.330497	1.35884	0.174199	0.999661
WBGene00000257	1365.52	-0.0104656	0.155039	-0.0675031	0.946181	0.999661
WBGene00000259	815.066	-0.230866	0.250059	-0.923247	0.355879	0.999661
WBGene00000262	268.325	0.126766	0.281093	0.450974	0.652008	0.999661
WBGene00000263	15041.5	0.0171169	0.246803	0.0693544	0.944708	0.999661
WBGene00000264	942.39	-0.0377528	0.191847	-0.196786	0.843995	0.999661
WBGene00000265	1189.01	0.0233342	0.177575	0.131404	0.895455	0.999661
WBGene00000266	230.532	0.192438	0.204956	0.938921	0.347771	0.999661
WBGene00000267	19.3665	-0.435992	0.474275	-0.919279	0.357949	0.999661
WBGene00000268	1484.1	0.147139	0.186205	0.790197	0.429412	0.999661
WBGene00000269	231.399	0.497464	0.248369	2.00293	0.0451852	0.749089
WBGene00000270	690.387	-0.485146	0.211835	-2.29021	0.0220091	0.586167
WBGene00000271	1448.08	-0.0959885	0.194605	-0.493247	0.621838	0.999661
WBGene00000272	3.32124	2.42124	1.04449	2.31811	0.0204435	0.571117
WBGene00000273	5837.63	0.171516	0.149491	1.14733	0.251243	0.999661
WBGene00000274	642.303	-0.222202	0.20416	-1.08837	0.27643	0.999661
WBGene00000275	2430.77	-0.0953308	0.165282	-0.576776	0.564091	0.999661
WBGene00000276	2056.7	-0.0645269	0.138421	-0.466162	0.641099	0.999661
WBGene00000277	2831.73	0.16449	0.223095	0.737308	0.460935	0.999661
WBGene00000279	46.9108	-0.143404	0.344552	-0.416204	0.677261	0.999661
WBGene00000280	23.4131	0.457364	0.455794	1.00345	0.315646	0.999661
WBGene00000281	1666.84	0.205635	0.301238	0.682634	0.494838	0.999661
WBGene00000282	1481.35	-0.163865	0.322904	-0.507473	0.611823	0.999661
WBGene00000283	608.932	-0.16193	0.236182	-0.685617	0.492955	0.999661
WBGene00000284	21.1007	-0.343341	0.415412	-0.826507	0.408516	0.999661
WBGene00000285	220.711	0.101528	0.266179	0.381428	0.702886	0.999661
WBGene00000286	318.444	-0.334524	0.211735	-1.57992	0.114126	0.999661
WBGene00000287	30.5511	-0.0705184	0.365142	-0.193126	0.84686	0.999661
WBGene00000288	62.2123	-0.216133	0.32547	-0.664063	0.50665	0.999661
WBGene00000289	1158.47	0.163009	0.169515	0.961621	0.33624	0.999661
WBGene00000292	2921.1	-0.0112907	0.107405	-0.105123	0.916278	0.999661
WBGene00000293	3739.45	0.00470104	0.122103	0.0385007	0.969288	0.999661
WBGene00000294	2197.93	0.139201	0.245808	0.566301	0.571189	0.999661
WBGene00000295	14.381	0.487011	0.548249	0.888302	0.374378	0.999661
WBGene00000296	6.9938	-0.202359	0.657856	-0.307604	0.758384	0.999661
WBGene00000298	3235.64	-0.290368	0.240895	-1.20537	0.22806	0.999661
WBGene00000301	3279.63	0.547853	0.173111	3.16476	0.00155213	0.122858
WBGene00000302	48.716	0.321957	0.281699	1.14291	0.253074	0.999661
WBGene00000308	0	NA	NA	NA	NA	NA
WBGene00000310	0	NA	NA	NA	NA	NA
WBGene00000311	0	NA	NA	NA	NA	NA
WBGene00000366	2673.85	0.0420612	0.225076	0.186876	0.851758	0.999661
WBGene00000367	133.869	-0.124448	0.279342	-0.445504	0.655955	0.999661
WBGene00000368	232.544	-0.0438128	0.229724	-0.190719	0.848745	0.999661
WBGene00000369	5672.21	0.179105	0.196259	0.912596	0.361455	0.999661
WBGene00000370	1360.05	-0.0540944	0.184631	-0.292987	0.769532	0.999661
WBGene00000371	19592.1	0.00512303	0.240491	0.0213024	0.983004	0.999661
WBGene00000372	15.0507	0.435014	0.508294	0.855831	0.392091	0.999661
WBGene00000373	248.904	0.269625	0.166365	1.62069	0.105084	0.999661
WBGene00000374	141.186	0.125117	0.310349	0.40315	0.686838	0.999661
WBGene00000375	1427.95	0.0028743	0.169739	0.0169336	0.98649	0.999661
WBGene00000376	4178.14	0.0655627	0.185905	0.352667	0.724338	0.999661
WBGene00000377	7340.11	0.0730446	0.164362	0.444414	0.656744	0.999661
WBGene00000378	5050.41	0.0740521	0.172329	0.429713	0.667404	0.999661
WBGene00000379	10045.9	-0.0179842	0.148751	-0.120902	0.903769	0.999661
WBGene00000380	9806.2	0.0765667	0.160771	0.476246	0.633899	0.999661
WBGene00000381	4209.02	0.00107873	0.166672	0.00647217	0.994836	0.999661
WBGene00000382	2439.69	-0.0463729	0.158836	-0.291954	0.770322	0.999661
WBGene00000383	3264.88	0.0852845	0.164775	0.517581	0.604751	0.999661
WBGene00000386	3639.89	-0.00135505	0.178966	-0.00757155	0.993959	0.999661
WBGene00000387	1118.78	0.260248	0.189302	1.37477	0.169202	0.999661
WBGene00000388	807.167	-0.226423	0.196846	-1.15025	0.250039	0.999661
WBGene00000389	2.01401	2.2232	1.43902	1.54494	0.122361	0.999661
WBGene00000390	4195.99	0.0275065	0.140822	0.195328	0.845136	0.999661
WBGene00000391	108.975	0.166865	0.29194	0.571573	0.567611	0.999661
WBGene00000392	2271.78	0.0130274	0.155033	0.0840298	0.933033	0.999661
WBGene00000393	617.299	0.0466663	0.132718	0.35162	0.725123	0.999661
WBGene00000395	120.163	0.379729	0.351296	1.08094	0.279724	0.999661
WBGene00000396	1787.37	0.0195712	0.227811	0.08591	0.931538	0.999661
WBGene00000397	13.1278	0.689604	0.560557	1.23021	0.218618	0.999661
WBGene00000399	2.42393	1.78507	1.20925	1.47618	0.139896	0.999661
WBGene00000401	16.245	0.329114	0.472675	0.696279	0.486254	0.999661
WBGene00000402	5.75891	1.03368	0.814159	1.26963	0.204216	0.999661
WBGene00000403	485.101	0.116037	0.160002	0.725217	0.468319	0.999661
WBGene00000405	5238.31	0.161362	0.159756	1.01006	0.312468	0.999661
WBGene00000406	542.48	-0.00772784	0.159274	-0.0485192	0.961302	0.999661
WBGene00000407	2244.83	0.110823	0.144691	0.765924	0.443722	0.999661
WBGene00000408	3113.56	-0.109014	0.137874	-0.790676	0.429133	0.999661
WBGene00000409	1278	-0.203103	0.266825	-0.761185	0.446547	0.999661
WBGene00000410	807.329	0.00985967	0.175533	0.0561698	0.955207	0.999661
WBGene00000411	6701.74	0.0548819	0.198514	0.276464	0.782192	0.999661
WBGene00000412	107.224	0.376391	0.419148	0.89799	0.369191	0.999661
WBGene00000413	907.454	-0.00466832	0.215422	-0.0216705	0.982711	0.999661
WBGene00000414	1281.49	0.0135703	0.34403	0.039445	0.968536	0.999661
WBGene00000415	1626.56	-0.0446927	0.167521	-0.266789	0.789632	0.999661
WBGene00000416	1806.33	0.0225394	0.166879	0.135064	0.892561	0.999661
WBGene00000417	1288.58	0.0619034	0.194659	0.318009	0.750478	0.999661
WBGene00000418	1043.13	-0.0336314	0.185969	-0.180844	0.85649	0.999661
WBGene00000419	1868.05	-0.188595	0.23272	-0.810392	0.417715	0.999661
WBGene00000420	1006.98	-0.0368826	0.127164	-0.290039	0.771786	0.999661
WBGene00000421	2164.96	0.0180956	0.219189	0.0825568	0.934204	0.999661
WBGene00000422	202.175	0.0556992	0.219575	0.253668	0.799752	0.999661
WBGene00000423	878.306	-0.00525145	0.206981	-0.0253717	0.979759	0.999661
WBGene00000424	1154.15	-0.0599408	0.162336	-0.36924	0.711949	0.999661
WBGene00000425	68.1359	0.738697	0.302674	2.44057	0.0146641	0.48565
WBGene00000426	1421.36	-0.165285	0.234471	-0.704928	0.480855	0.999661
WBGene00000427	0.484074	-1.30241	2.78175	-0.468198	0.639643	NA
WBGene00000428	3.3175	-1.09473	1.06991	-1.02319	0.306217	0.999661
WBGene00000429	3.27901	1.2406	1.05435	1.17665	0.239336	0.999661
WBGene00000430	21.9453	0.678682	0.492899	1.37692	0.168537	0.999661
WBGene00000431	19.7318	0.847476	0.499187	1.69771	0.0895618	0.958736
WBGene00000432	0.570974	-0.789766	2.43065	-0.32492	0.745242	NA
WBGene00000433	5.24403	0.569519	0.753177	0.756156	0.449556	0.999661
WBGene00000434	3.3671	3.69162	1.43372	2.57485	0.0100282	0.407918
WBGene00000435	14.6635	0.929571	0.523092	1.77707	0.0755564	0.909918
WBGene00000436	1.32304	0.307529	1.47498	0.208498	0.83484	NA
WBGene00000437	116.013	0.375956	0.29454	1.27642	0.201807	0.999661
WBGene00000438	7.63327	-0.219501	0.678797	-0.323367	0.746417	0.999661
WBGene00000439	37.8521	1.14868	0.37597	3.05524	0.0022488	0.159795
WBGene00000440	2.72577	0.982961	1.00588	0.977218	0.328461	0.999661
WBGene00000441	84.2233	-0.0173477	0.249779	-0.0694521	0.94463	0.999661
WBGene00000442	54.1934	-0.062601	0.302729	-0.206789	0.836175	0.999661
WBGene00000443	502.262	0.638257	0.188716	3.3821	0.000719346	0.0765143
WBGene00000444	674.841	0.0987524	0.203913	0.484287	0.628182	0.999661
WBGene00000445	6.88131	1.67374	0.848671	1.97219	0.0485884	0.769017
WBGene00000446	6.73879	-0.0287741	0.665911	-0.0432102	0.965534	0.999661
WBGene00000447	4.87519	0.763585	0.898675	0.849679	0.395503	0.999661
WBGene00000448	42.1318	0.799912	0.355781	2.24833	0.0245552	0.615951
WBGene00000449	72.7738	0.792907	0.314518	2.52102	0.0117014	0.437148
WBGene00000450	0.72532	-0.566856	1.93017	-0.293682	0.769001	NA
WBGene00000451	31.5656	0.0656311	0.34381	0.190893	0.848609	0.999661
WBGene00000452	14.8656	0.49595	0.484689	1.02323	0.306198	0.999661
WBGene00000453	209.42	0.878305	0.249593	3.51895	0.000433265	0.0541582
WBGene00000454	5.1726	0.0120071	0.799584	0.0150166	0.988019	0.999661
WBGene00000455	39.4164	0.587803	0.389193	1.51031	0.130964	0.999661
WBGene00000457	42.7863	0.730272	0.3701	1.97317	0.0484758	0.769017
WBGene00000458	302.202	0.332905	0.184588	1.8035	0.0713091	0.894058
WBGene00000459	1707.28	-0.00421132	0.178039	-0.023654	0.981129	0.999661
WBGene00000460	880.859	0.180205	0.168852	1.06724	0.285865	0.999661
WBGene00000461	275.312	0.235214	0.198994	1.18202	0.237199	0.999661
WBGene00000462	223.25	0.207508	0.19789	1.0486	0.29436	0.999661
WBGene00000463	372.202	0.557619	0.217111	2.56836	0.010218	0.40884
WBGene00000464	1961.45	-0.0340777	0.207232	-0.164442	0.869383	0.999661
WBGene00000465	17363.3	-0.00415722	0.175308	-0.0237138	0.981081	0.999661
WBGene00000466	1248.56	-0.0860224	0.197895	-0.434687	0.663789	0.999661
WBGene00000467	2075.76	-0.170299	0.15113	-1.12684	0.25981	0.999661
WBGene00000468	10.8945	2.45581	0.709016	3.46368	0.00053283	0.0620729
WBGene00000469	157.726	2.05092	0.364048	5.63364	1.76446e-08	1.67869e-05
WBGene00000472	16199.9	-0.00237478	0.152202	-0.0156028	0.987551	0.999661
WBGene00000473	69053.7	0.0296656	0.150018	0.197747	0.843243	0.999661
WBGene00000474	14239	-0.299499	0.160589	-1.865	0.0621816	0.844915
WBGene00000475	19534.7	0.01968	0.187042	0.105217	0.916204	0.999661
WBGene00000476	10.3173	0.582648	0.554348	1.05105	0.293236	0.999661
WBGene00000477	39.6024	-0.161126	0.321404	-0.501318	0.616147	0.999661
WBGene00000478	106.655	0.634905	0.266411	2.38318	0.0171638	0.525813
WBGene00000479	38159.4	-0.0324008	0.200151	-0.161881	0.871399	0.999661
WBGene00000480	3229.74	0.109464	0.150252	0.728535	0.466286	0.999661
WBGene00000481	11.9499	0.182043	0.544518	0.334319	0.738139	0.999661
WBGene00000482	885.959	0.29522	0.163037	1.81075	0.070179	0.888917
WBGene00000483	3.17846	0.942758	1.02781	0.91725	0.359011	0.999661
WBGene00000484	3.84748	0.572995	0.942523	0.607937	0.543229	0.999661
WBGene00000485	18.4319	1.00024	0.537488	1.86096	0.0627497	0.846278
WBGene00000487	1.7003	-0.780273	1.31952	-0.59133	0.554299	0.999661
WBGene00000488	4.55214	-0.0656446	0.873001	-0.0751942	0.94006	0.999661
WBGene00000490	6.24535	0.715252	0.86395	0.827887	0.407735	0.999661
WBGene00000491	10.6343	0.511064	0.538323	0.949364	0.342436	0.999661
WBGene00000492	12.0049	0.374596	0.753614	0.497067	0.619142	0.999661
WBGene00000493	30.0349	1.42378	0.39263	3.62625	0.000287564	0.0391458
WBGene00000496	7385.77	-0.190063	0.202845	-0.936985	0.348767	0.999661
WBGene00000497	10.3065	0.386372	0.590698	0.654094	0.513051	0.999661
WBGene00000498	1291.01	0.0671729	0.170104	0.394894	0.692921	0.999661
WBGene00000499	157.348	-0.273083	0.217193	-1.25733	0.208635	0.999661
WBGene00000500	3225.34	-0.489301	0.241169	-2.02887	0.0424711	0.744838
WBGene00000501	32.2457	0.0391345	0.33737	0.115999	0.907654	0.999661
WBGene00000502	1550.91	-0.070315	0.111446	-0.630933	0.528084	0.999661
WBGene00000503	1086.54	0.748082	0.249417	2.99933	0.00270576	0.184498
WBGene00000506	457.708	0.120239	0.193022	0.622929	0.533331	0.999661
WBGene00000507	785.037	-0.0496314	0.206386	-0.240478	0.809959	0.999661
WBGene00000508	813.55	-0.155632	0.215489	-0.722226	0.470155	0.999661
WBGene00000509	2016.75	0.117088	0.170001	0.688747	0.490982	0.999661
WBGene00000510	99.013	-0.0622332	0.261938	-0.237588	0.812201	0.999661
WBGene00000511	92.3421	0.0298277	0.233654	0.127658	0.89842	0.999661
WBGene00000512	477.959	0.117118	0.20805	0.562934	0.57348	0.999661
WBGene00000513	1.26107	0.729872	1.55867	0.468264	0.639596	NA
WBGene00000514	156.866	-0.109431	0.20309	-0.538831	0.590004	0.999661
WBGene00000515	1683.99	-0.207489	0.218813	-0.948246	0.343004	0.999661
WBGene00000516	197.566	0.778887	0.203963	3.81876	0.000134125	0.0216688
WBGene00000517	1453.69	-0.00375183	0.168666	-0.0222442	0.982253	0.999661
WBGene00000518	34.9544	0.0181047	0.369012	0.0490626	0.960869	0.999661
WBGene00000519	1186.86	-0.0306251	0.161611	-0.189499	0.849702	0.999661
WBGene00000520	2019.23	-0.359393	0.243386	-1.47664	0.139773	0.999661
WBGene00000521	1.52705	1.78749	1.6648	1.0737	0.282959	NA
WBGene00000522	2065.83	0.451813	0.308001	1.46692	0.142398	0.999661
WBGene00000523	126.782	0.504012	0.223876	2.2513	0.0243664	0.61364
WBGene00000524	291.25	0.120933	0.321534	0.376113	0.706833	0.999661
WBGene00000525	22.5185	-0.10057	0.461941	-0.217712	0.827653	0.999661
WBGene00000526	122.94	0.303089	0.237047	1.2786	0.201037	0.999661
WBGene00000527	695.236	0.112288	0.170114	0.660076	0.509205	0.999661
WBGene00000528	535.252	0.0952758	0.19909	0.478557	0.632254	0.999661
WBGene00000529	18.2307	-0.427609	0.431589	-0.990778	0.321794	0.999661
WBGene00000530	500.719	0.0340193	0.238195	0.142821	0.886432	0.999661
WBGene00000531	14.1878	0.135023	0.471614	0.286299	0.774649	0.999661
WBGene00000532	1228.33	-0.106151	0.195752	-0.542272	0.587631	0.999661
WBGene00000533	600.125	-0.0802357	0.177168	-0.452879	0.650636	0.999661
WBGene00000534	11191.5	0.195783	0.221204	0.885079	0.376114	0.999661
WBGene00000535	21260.3	-0.0513883	0.251486	-0.204339	0.838089	0.999661
WBGene00000536	1651.65	-0.191886	0.117481	-1.63333	0.102399	0.997373
WBGene00000537	1389.46	-0.018348	0.19126	-0.0959321	0.923574	0.999661
WBGene00000539	155.094	-0.188067	0.212265	-0.886004	0.375616	0.999661
WBGene00000540	420.445	0.10046	0.148787	0.675198	0.49955	0.999661
WBGene00000541	168.639	0.171676	0.210992	0.813663	0.415838	0.999661
WBGene00000542	2563.34	-0.0724142	0.110127	-0.65755	0.510827	0.999661
WBGene00000543	631.644	-0.054194	0.240201	-0.225619	0.821498	0.999661
WBGene00000544	2.90603	1.09412	0.99614	1.09836	0.272047	0.999661
WBGene00000545	600.971	0.186871	0.214513	0.871139	0.383678	0.999661
WBGene00000546	2.02179	2.29895	1.47714	1.55635	0.119625	0.999661
WBGene00000547	1363.37	-0.0636559	0.131138	-0.485412	0.627384	0.999661
WBGene00000548	2351.9	-0.0321235	0.199994	-0.160622	0.872391	0.999661
WBGene00000549	640.901	-0.0933962	0.157509	-0.592956	0.55321	0.999661
WBGene00000550	6343.96	-0.171902	0.214823	-0.800203	0.423593	0.999661
WBGene00000551	3.87463	2.52134	2.60839	0.966626	0.333731	0.999661
WBGene00000552	10300.5	0.149247	0.162663	0.917523	0.358869	0.999661
WBGene00000553	26.2857	0.416947	0.344728	1.2095	0.226472	0.999661
WBGene00000554	1019.66	0.0223084	0.189947	0.117445	0.906507	0.999661
WBGene00000555	1.26164	-0.442808	1.6261	-0.272312	0.785382	NA
WBGene00000556	1118.45	0.780872	0.331678	2.3543	0.0185574	0.549721
WBGene00000557	345.947	0.0430168	0.172921	0.248767	0.803541	0.999661
WBGene00000558	300.758	0.731427	0.178054	4.1079	3.99279e-05	0.0083386
WBGene00000559	0.156001	1.0732	4.85531	0.221035	0.825065	NA
WBGene00000560	2.25225	-0.957163	1.22069	-0.784115	0.432972	0.999661
WBGene00000561	43.9045	0.565795	0.361416	1.5655	0.117466	0.999661
WBGene00000562	7.17027	-0.0702637	0.781273	-0.0899349	0.928339	0.999661
WBGene00000563	1.25436	1.2206	1.57336	0.775787	0.437875	NA
WBGene00000564	895.215	0.0420337	0.195092	0.215455	0.829412	0.999661
WBGene00000565	336.165	0.0196414	0.171143	0.114766	0.908631	0.999661
WBGene00000566	921.63	0.0238864	0.172681	0.138326	0.889982	0.999661
WBGene00000567	4630.61	0.00206079	0.202227	0.0101905	0.991869	0.999661
WBGene00000583	42.8739	-0.356014	0.341214	-1.04337	0.296775	0.999661
WBGene00000584	52.5091	0.567956	0.301778	1.88203	0.0598318	0.835022
WBGene00000585	1213.9	-0.163748	0.182166	-0.898896	0.368708	0.999661
WBGene00000591	494.313	0.269898	0.218112	1.23743	0.215927	0.999661
WBGene00000592	595.867	0.0240932	0.177739	0.135554	0.892174	0.999661
WBGene00000593	12.2565	0.620084	0.598799	1.03555	0.300414	0.999661
WBGene00000594	32.74	0.188272	0.416228	0.45233	0.651031	0.999661
WBGene00000596	3.5724	0.950787	1.05716	0.899381	0.36845	0.999661
WBGene00000597	32718.6	-0.180841	0.234092	-0.772518	0.439808	0.999661
WBGene00000598	0.500322	-0.862025	3.13092	-0.275326	0.783066	NA
WBGene00000599	49.049	0.477682	0.403071	1.18511	0.235976	0.999661
WBGene00000601	72.2505	0.103803	0.295416	0.35138	0.725304	0.999661
WBGene00000602	23.8191	0.300652	0.464789	0.646856	0.517725	0.999661
WBGene00000603	19.0348	0.506249	0.445795	1.13561	0.25612	0.999661
WBGene00000606	10.9114	-0.135652	0.565607	-0.239834	0.810459	0.999661
WBGene00000608	25275.8	-0.329895	0.254989	-1.29376	0.195748	0.999661
WBGene00000609	43641.3	-0.0510607	0.306967	-0.166339	0.86789	0.999661
WBGene00000610	6.18498	0.639011	0.830578	0.769357	0.441681	0.999661
WBGene00000611	235.609	0.551679	0.281025	1.96309	0.0496353	0.77697
WBGene00000612	1.1586	0.903342	1.57915	0.572044	0.567292	NA
WBGene00000613	3.43711	0.163268	1.07102	0.152442	0.878838	0.999661
WBGene00000614	3.3124	1.58827	1.15298	1.37754	0.168347	0.999661
WBGene00000615	18.4873	-0.112159	0.432942	-0.259061	0.795588	0.999661
WBGene00000616	86.8129	-0.11528	0.294969	-0.39082	0.69593	0.999661
WBGene00000617	7.04488	0.701668	0.695504	1.00886	0.313041	0.999661
WBGene00000618	1.46751	1.36845	1.45277	0.941958	0.346214	NA
WBGene00000620	54.897	-0.136754	0.326341	-0.419052	0.675178	0.999661
WBGene00000621	3.38853	-0.105487	0.909301	-0.116009	0.907646	0.999661
WBGene00000622	1.24961	0.464812	1.63883	0.283624	0.776699	NA
WBGene00000623	3.22527	-0.0981648	1.00678	-0.0975039	0.922326	0.999661
WBGene00000624	1.08065	2.7544	2.03669	1.35239	0.17625	NA
WBGene00000625	48.5014	0.969538	0.326819	2.96659	0.00301127	0.195333
WBGene00000626	2.44411	0.012332	1.02184	0.0120684	0.990371	0.999661
WBGene00000627	4.43671	0.479402	1.02982	0.465521	0.641558	0.999661
WBGene00000628	4.6525	0.799714	0.849816	0.941043	0.346683	0.999661
WBGene00000629	2.0991	1.62565	1.60555	1.01251	0.311293	0.999661
WBGene00000630	10.7961	0.192447	0.621186	0.309806	0.756709	0.999661
WBGene00000631	2.09194	1.33009	1.45017	0.917199	0.359038	0.999661
WBGene00000632	1.06951	-0.134351	2.06242	-0.0651421	0.948061	NA
WBGene00000633	0.316628	1.13356	3.8567	0.29392	0.768819	NA
WBGene00000634	4.09287	0.827768	0.891417	0.928598	0.353098	0.999661
WBGene00000636	10.6951	0.566643	0.610993	0.927412	0.353713	0.999661
WBGene00000637	1.93204	0.0555677	1.3764	0.0403719	0.967797	0.999661
WBGene00000638	4.58067	0.4735	0.88661	0.534056	0.593303	0.999661
WBGene00000639	6.06414	0.692313	0.71128	0.973334	0.330387	0.999661
WBGene00000640	14.411	0.147434	0.45477	0.324194	0.745791	0.999661
WBGene00000641	6.5051	2.03621	0.828787	2.45685	0.014016	0.481977
WBGene00000642	0.512734	1.06909	2.75793	0.387642	0.698281	NA
WBGene00000644	64.7461	0.198353	0.283085	0.700683	0.483501	0.999661
WBGene00000645	1.51133	1.66352	1.36921	1.21495	0.224386	NA
WBGene00000646	8.20327	1.53022	0.761681	2.009	0.044537	0.749089
WBGene00000647	17.5662	0.103093	0.452399	0.22788	0.819739	0.999661
WBGene00000648	0.638197	-0.139311	2.31121	-0.060276	0.951936	NA
WBGene00000649	15.8122	0.311724	0.480269	0.64906	0.516299	0.999661
WBGene00000650	13.4665	3.5649	0.788188	4.52291	6.09961e-06	0.00193437
WBGene00000651	0.429426	1.16326	3.16094	0.36801	0.712866	NA
WBGene00000652	874.361	0.0640126	0.213646	0.29962	0.764467	0.999661
WBGene00000653	25.468	0.900832	0.447132	2.01469	0.0439371	0.747192
WBGene00000654	0.392215	-0.862022	2.95431	-0.291785	0.770451	NA
WBGene00000655	1.24823	2.54132	1.94792	1.30463	0.192019	NA
WBGene00000656	45021.2	-0.147808	0.267159	-0.553259	0.580086	0.999661
WBGene00000657	244.856	-0.200306	0.218296	-0.91759	0.358834	0.999661
WBGene00000658	9.04496	0.3216	0.557902	0.576444	0.564315	0.999661
WBGene00000659	1.95043	0.560098	1.23352	0.454065	0.649782	0.999661
WBGene00000660	17.0854	0.27991	0.574043	0.487612	0.625825	0.999661
WBGene00000661	6.37812	0.809073	0.663501	1.2194	0.222692	0.999661
WBGene00000662	1.24979	-0.0331482	1.63087	-0.0203255	0.983784	NA
WBGene00000663	6.78374	1.07698	0.842324	1.27858	0.201045	0.999661
WBGene00000664	5.88095	0.270752	0.77851	0.347782	0.728004	0.999661
WBGene00000665	180.055	0.00498395	0.26417	0.0188664	0.984948	0.999661
WBGene00000666	11.0899	0.60096	0.66866	0.898753	0.368784	0.999661
WBGene00000667	23.5186	0.43581	0.611674	0.712488	0.476163	0.999661
WBGene00000668	23716.7	-0.112731	0.298178	-0.378067	0.705381	0.999661
WBGene00000669	5.76711	0.664753	0.872603	0.761805	0.446177	0.999661
WBGene00000670	46871	-0.0670404	0.351099	-0.190944	0.848569	0.999661
WBGene00000671	795.342	0.184349	0.358868	0.513697	0.607464	0.999661
WBGene00000672	164.205	0.265718	0.261371	1.01663	0.309328	0.999661
WBGene00000673	16370.4	-0.0272674	0.240207	-0.113516	0.909622	0.999661
WBGene00000674	8.53953	2.11522	0.667736	3.16775	0.00153622	0.122362
WBGene00000675	37873.7	-0.147712	0.303532	-0.486643	0.626511	0.999661
WBGene00000676	3.97465	0.0342539	0.892603	0.0383753	0.969388	0.999661
WBGene00000677	16159	0.0379192	0.248996	0.152289	0.878959	0.999661
WBGene00000678	35.8562	1.23169	0.334016	3.68753	0.000226439	0.0325862
WBGene00000679	1.08514	0.636481	1.78843	0.355887	0.721925	NA
WBGene00000680	32355.8	-0.198076	0.243503	-0.813444	0.415964	0.999661
WBGene00000681	33.0844	0.71444	0.321926	2.21927	0.0264686	0.631302
WBGene00000682	6.21909	1.10632	0.755511	1.46433	0.143104	0.999661
WBGene00000683	7.53242	1.2453	0.74021	1.68236	0.0924992	0.967063
WBGene00000684	32.4021	0.299819	0.411541	0.728529	0.46629	0.999661
WBGene00000685	65.0951	-0.180165	0.323121	-0.557576	0.577134	0.999661
WBGene00000687	34.0737	-0.151766	0.331824	-0.457369	0.647405	0.999661
WBGene00000688	1.81594	-1.58783	1.532	-1.03645	0.299993	0.999661
WBGene00000689	8.71738	0.396887	0.741269	0.535417	0.592362	0.999661
WBGene00000690	59.0611	0.361545	0.262366	1.37801	0.168199	0.999661
WBGene00000691	13.5858	0.484066	0.534722	0.905268	0.365324	0.999661
WBGene00000692	637.232	0.290705	0.265616	1.09446	0.273754	0.999661
WBGene00000693	53580.1	-0.0660219	0.255636	-0.258265	0.796202	0.999661
WBGene00000694	23.6016	1.1544	0.445619	2.59055	0.00958231	0.398294
WBGene00000695	61.3386	2.23504	0.452181	4.94279	7.70114e-07	0.000321663
WBGene00000696	65394.6	-0.14908	0.257598	-0.578732	0.56277	0.999661
WBGene00000697	2.78237	1.13187	1.06909	1.05872	0.289726	0.999661
WBGene00000698	30583.4	-0.260257	0.204354	-1.27356	0.20282	0.999661
WBGene00000699	20.5901	0.566621	0.473605	1.1964	0.23154	0.999661
WBGene00000700	0.181384	1.0552	4.85589	0.217302	0.827973	NA
WBGene00000701	0.249285	-1.75914	4.82079	-0.364907	0.715181	NA
WBGene00000702	0.987823	-1.80681	1.95594	-0.923757	0.355613	NA
WBGene00000703	851.365	-0.204986	0.267669	-0.76582	0.443784	0.999661
WBGene00000704	17.1447	0.21486	0.451578	0.475798	0.634218	0.999661
WBGene00000705	2.98822	3.86371	1.50561	2.56621	0.0102818	0.409784
WBGene00000706	3.30722	2.63673	1.30601	2.01893	0.0434949	0.747192
WBGene00000707	26.3749	0.208771	0.459396	0.454447	0.649507	0.999661
WBGene00000708	628.606	-0.845471	0.346104	-2.44282	0.0145728	0.485525
WBGene00000709	1.18644	-2.60957	1.79913	-1.45046	0.146929	NA
WBGene00000710	11.1584	0.347356	0.639936	0.542798	0.587269	0.999661
WBGene00000711	8.94693	1.31291	0.690626	1.90104	0.0572968	0.818365
WBGene00000712	450.268	-0.32535	0.220305	-1.47682	0.139725	0.999661
WBGene00000713	64040.9	0.0713097	0.301467	0.236542	0.813012	0.999661
WBGene00000714	19.1588	-0.220459	0.464561	-0.474552	0.635106	0.999661
WBGene00000715	1700.01	0.276461	0.351427	0.78668	0.431469	0.999661
WBGene00000716	56936.1	-0.0662584	0.317811	-0.208484	0.834851	0.999661
WBGene00000717	93.1001	-0.199686	0.35273	-0.566116	0.571315	0.999661
WBGene00000718	7.43679	0.757055	0.636723	1.18899	0.234445	0.999661
WBGene00000719	12.8899	1.11397	0.60861	1.83034	0.0671984	0.876445
WBGene00000720	45.3608	0.468581	0.327998	1.42861	0.153116	0.999661
WBGene00000721	1.07413	-0.0830521	2.17244	-0.0382298	0.969504	NA
WBGene00000722	89.1891	-0.046363	0.363776	-0.127449	0.898585	0.999661
WBGene00000723	206.814	0.0895617	0.271719	0.329612	0.741693	0.999661
WBGene00000724	2.93048	-0.201657	1.00645	-0.200365	0.841195	0.999661
WBGene00000725	1.16345	0.0894813	1.75146	0.0510895	0.959254	NA
WBGene00000726	94.3829	0.192557	0.263301	0.731319	0.464585	0.999661
WBGene00000727	8.7807	-0.194602	0.686895	-0.283306	0.776942	0.999661
WBGene00000728	493.815	0.1663	0.314038	0.529553	0.596422	0.999661
WBGene00000729	5.43787	0.0985784	0.756102	0.130377	0.896268	0.999661
WBGene00000730	13.7152	-0.223155	0.476864	-0.467964	0.63981	0.999661
WBGene00000731	251.338	0.0545928	0.244007	0.223735	0.822964	0.999661
WBGene00000732	1912.94	-0.128047	0.374712	-0.34172	0.732561	0.999661
WBGene00000733	30664.9	-0.0245406	0.306967	-0.0799455	0.936281	0.999661
WBGene00000734	7.55015	0.49359	0.70727	0.697881	0.485252	0.999661
WBGene00000735	9.47632	0.342413	0.616016	0.555852	0.578312	0.999661
WBGene00000736	0.608799	0	2.56504	0	1	NA
WBGene00000737	0.864959	0.430603	1.76125	0.244487	0.806854	NA
WBGene00000738	35.7829	3.73224	0.722288	5.16725	2.37562e-07	0.000131234
WBGene00000739	694.536	0.0475604	0.330394	0.14395	0.88554	0.999661
WBGene00000740	10.5106	1.22942	0.597796	2.05659	0.0397261	0.729839
WBGene00000741	5.01759	0.125433	0.76711	0.163513	0.870114	0.999661
WBGene00000742	2.80178	3.43488	1.58732	2.16395	0.0304684	0.667371
WBGene00000743	5.34151	0.0336928	0.718408	0.0468993	0.962594	0.999661
WBGene00000744	0.461449	-0.862025	3.1969	-0.269644	0.787434	NA
WBGene00000745	3.33867	1.1316	1.06005	1.06749	0.285749	0.999661
WBGene00000746	2.3423	0.510104	1.2872	0.39629	0.691891	0.999661
WBGene00000747	5.62649	1.00672	0.784186	1.28378	0.19922	0.999661
WBGene00000748	6.17309	-0.0476829	0.807078	-0.0590809	0.952888	0.999661
WBGene00000749	71.2441	0.279173	0.388584	0.718437	0.472488	0.999661
WBGene00000750	4.41389	0.31432	0.786225	0.399784	0.689315	0.999661
WBGene00000751	18974.1	-0.224458	0.250344	-0.896597	0.369934	0.999661
WBGene00000752	5529.2	-0.447909	0.228151	-1.96321	0.0496218	0.77697
WBGene00000753	31.9932	0.120807	0.407733	0.29629	0.767008	0.999661
WBGene00000754	43755.9	-0.0595888	0.265115	-0.224766	0.822161	0.999661
WBGene00000755	1.82687	2.00184	1.58367	1.26405	0.206212	0.999661
WBGene00000756	16.998	0.853794	0.610727	1.398	0.162114	0.999661
WBGene00000757	46132.1	-0.0592861	0.268153	-0.221091	0.825022	0.999661
WBGene00000758	3.99887	0.925689	1.02018	0.907377	0.364207	0.999661
WBGene00000759	6.37728	0.677615	0.75775	0.894246	0.37119	0.999661
WBGene00000760	1.66531	-0.263138	1.28609	-0.204603	0.837882	0.999661
WBGene00000761	789.239	-0.323646	0.154137	-2.09973	0.0357527	0.702752
WBGene00000762	784.794	-0.128851	0.110903	-1.16184	0.245302	0.999661
WBGene00000763	960.244	0.0995818	0.217762	0.457297	0.647457	0.999661
WBGene00000764	599.513	-0.0514557	0.132634	-0.387953	0.698051	0.999661
WBGene00000765	714.309	-0.457284	0.200786	-2.27747	0.0227584	0.592306
WBGene00000766	736.862	-0.132159	0.117837	-1.12154	0.262057	0.999661
WBGene00000767	1317.02	-0.144299	0.1689	-0.854347	0.392913	0.999661
WBGene00000768	322.149	-0.36862	0.286831	-1.28515	0.198741	0.999661
WBGene00000770	405.086	0.0716273	0.290115	0.246893	0.804991	0.999661
WBGene00000771	2.69322	0.231488	1.32312	0.174956	0.861114	0.999661
WBGene00000772	2067.62	-0.071226	0.234067	-0.304298	0.760901	0.999661
WBGene00000773	1838.74	0.0145096	0.13455	0.107838	0.914124	0.999661
WBGene00000774	1950.75	0.119104	0.177865	0.669631	0.503093	0.999661
WBGene00000775	337.918	-0.162313	0.164057	-0.989365	0.322484	0.999661
WBGene00000776	78078.3	0.230194	0.326441	0.70516	0.48071	0.999661
WBGene00000777	6243.05	0.178632	0.212795	0.839456	0.401214	0.999661
WBGene00000778	78.1391	0.538668	0.214285	2.51379	0.011944	0.438929
WBGene00000779	34058.2	0.0204127	0.382368	0.0533848	0.957425	0.999661
WBGene00000780	1000.39	0.284868	0.293646	0.970108	0.331993	0.999661
WBGene00000781	1594.75	0.368665	0.294857	1.25032	0.211184	0.999661
WBGene00000782	0.227662	0.0934652	4.85589	0.0192478	0.984643	NA
WBGene00000783	352.624	0.247769	0.286803	0.8639	0.387643	0.999661
WBGene00000784	12423.1	-0.110304	0.299278	-0.368566	0.712451	0.999661
WBGene00000785	7437.01	-0.288479	0.291037	-0.99121	0.321583	0.999661
WBGene00000786	50515.7	0.088183	0.286618	0.307667	0.758336	0.999661
WBGene00000787	652.833	-0.181929	0.13002	-1.39924	0.161741	0.999661
WBGene00000788	20092.9	-0.0185588	0.249891	-0.0742675	0.940798	0.999661
WBGene00000789	1850.14	-0.044538	0.177456	-0.250981	0.801829	0.999661
WBGene00000792	66.6449	0.418153	0.292522	1.42947	0.152868	0.999661
WBGene00000793	867.479	0.123915	0.12349	1.00344	0.315647	0.999661
WBGene00000794	1625.04	0.0545731	0.177913	0.30674	0.759041	0.999661
WBGene00000795	598.287	0.0213956	0.168676	0.126845	0.899063	0.999661
WBGene00000796	1759.94	-0.255172	0.245795	-1.03815	0.299199	0.999661
WBGene00000797	454.362	0.301491	0.249833	1.20677	0.227521	0.999661
WBGene00000798	1180.43	-0.141097	0.12111	-1.16503	0.244007	0.999661
WBGene00000799	300.908	-0.0859162	0.2048	-0.419512	0.674842	0.999661
WBGene00000800	2373.16	-0.0466127	0.163298	-0.285446	0.775303	0.999661
WBGene00000801	69.3869	-0.313486	0.259679	-1.20721	0.227353	0.999661
WBGene00000802	12452.8	0.188316	0.184501	1.02068	0.307406	0.999661
WBGene00000803	433.276	0.0383536	0.18052	0.212462	0.831747	0.999661
WBGene00000804	1176.05	-0.0332364	0.200663	-0.165633	0.868446	0.999661
WBGene00000812	598.835	0.0265715	0.189586	0.140155	0.888537	0.999661
WBGene00000813	1780.98	-0.0635257	0.155473	-0.408597	0.682836	0.999661
WBGene00000814	3166.13	-0.568674	0.284343	-1.99996	0.0455049	0.750743
WBGene00000815	2645.35	-0.067102	0.133474	-0.502734	0.615151	0.999661
WBGene00000816	1629.2	-0.0821996	0.135989	-0.60446	0.545538	0.999661
WBGene00000817	1952.01	0.0272513	0.175413	0.155356	0.876541	0.999661
WBGene00000818	1545.52	0.03719	0.156421	0.237756	0.81207	0.999661
WBGene00000819	24.8035	0.0166426	0.422777	0.0393649	0.968599	0.999661
WBGene00000820	4.35383	0.00903823	0.861918	0.0104862	0.991633	0.999661
WBGene00000821	1.88722	0.368971	1.42237	0.259406	0.795322	0.999661
WBGene00000822	4248.66	-0.27101	0.297856	-0.90987	0.362891	0.999661
WBGene00000829	99094.4	-0.118814	0.263128	-0.451545	0.651597	0.999661
WBGene00000830	0.657514	-1.33173	2.441	-0.545567	0.585363	NA
WBGene00000831	1565.55	-0.0752871	0.222197	-0.338831	0.734737	0.999661
WBGene00000832	235.818	0.189254	0.148275	1.27637	0.201823	0.999661
WBGene00000833	23903.6	0.108914	0.213073	0.511158	0.60924	0.999661
WBGene00000834	1502.85	-0.0328298	0.172929	-0.189846	0.84943	0.999661
WBGene00000835	3675.46	-0.398133	0.245043	-1.62475	0.104216	0.999661
WBGene00000836	3155.17	-0.0206819	0.168875	-0.122468	0.902528	0.999661
WBGene00000837	1991.99	-0.00360952	0.160239	-0.0225258	0.982029	0.999661
WBGene00000838	1396.87	0.0112309	0.198872	0.0564729	0.954965	0.999661
WBGene00000839	1481.02	-0.173565	0.190908	-0.909155	0.363268	0.999661
WBGene00000840	974.885	-0.128897	0.248927	-0.517811	0.60459	0.999661
WBGene00000841	67.0408	-0.096307	0.315817	-0.304946	0.760408	0.999661
WBGene00000843	4563.36	0.0265546	0.149927	0.177116	0.859417	0.999661
WBGene00000845	296.167	-0.199575	0.220522	-0.905013	0.365459	0.999661
WBGene00000846	1398.83	-0.0684138	0.218307	-0.313384	0.753989	0.999661
WBGene00000851	2.5181	0.766009	1.05681	0.724828	0.468558	0.999661
WBGene00000853	14.8075	1.6367	0.554191	2.95331	0.00314385	0.2024
WBGene00000854	550.615	-0.080086	0.161014	-0.497384	0.618918	0.999661
WBGene00000857	139.426	0.379281	0.212377	1.78589	0.0741173	0.905472
WBGene00000858	114.677	0.591709	0.358905	1.64865	0.0992191	0.993964
WBGene00000859	0.255585	1.07311	4.77389	0.224788	0.822144	NA
WBGene00000860	0.75153	0	2.61099	0	1	NA
WBGene00000861	0.113689	0.0934868	4.85589	0.0192522	0.98464	NA
WBGene00000862	14.7922	0.0242278	0.479778	0.0504979	0.959726	0.999661
WBGene00000863	1612.51	0.0728604	0.215911	0.337456	0.735773	0.999661
WBGene00000864	5.59989	-0.655282	0.738908	-0.886826	0.375173	0.999661
WBGene00000865	9112.11	0.0885262	0.152745	0.579568	0.562206	0.999661
WBGene00000866	2721.15	-0.0828072	0.159233	-0.520036	0.603038	0.999661
WBGene00000867	4412.05	-0.0751001	0.155771	-0.482118	0.629722	0.999661
WBGene00000868	22271.4	0.139743	0.16564	0.843659	0.39886	0.999661
WBGene00000869	6437.15	0.0233025	0.208957	0.111518	0.911206	0.999661
WBGene00000870	235.995	0.469241	0.237253	1.9778	0.0479508	0.766721
WBGene00000871	2314.69	-0.0871779	0.195093	-0.446854	0.65498	0.999661
WBGene00000872	1179.06	0.134557	0.164294	0.818999	0.412787	0.999661
WBGene00000874	1136.73	-0.17174	0.199099	-0.862582	0.388367	0.999661
WBGene00000875	4334.95	0.129664	0.185071	0.70062	0.48354	0.999661
WBGene00000876	1605.1	-0.0475712	0.183863	-0.258732	0.795842	0.999661
WBGene00000877	2001.56	-0.148127	0.148268	-0.999046	0.317772	0.999661
WBGene00000878	36.2619	0.0342533	0.338399	0.101222	0.919375	0.999661
WBGene00000879	16650.6	0.116599	0.206234	0.565371	0.571821	0.999661
WBGene00000880	1472.76	0.0698297	0.146821	0.475612	0.634351	0.999661
WBGene00000881	12107.4	0.285994	0.300633	0.951307	0.341449	0.999661
WBGene00000882	334.397	0.274193	0.160944	1.70366	0.0884452	0.956806
WBGene00000883	31437.4	0.104964	0.176115	0.595996	0.551178	0.999661
WBGene00000884	838.633	0.0801965	0.162799	0.49261	0.622288	0.999661
WBGene00000885	1012.78	-0.087366	0.174923	-0.499455	0.617459	0.999661
WBGene00000886	1300.55	-0.298069	0.195805	-1.52228	0.12794	0.999661
WBGene00000887	2061.71	-0.0183248	0.183687	-0.0997609	0.920534	0.999661
WBGene00000888	1516.86	-0.210939	0.170595	-1.23649	0.216277	0.999661
WBGene00000889	1128.01	0.00555173	0.129014	0.0430322	0.965676	0.999661
WBGene00000890	1860.84	-0.0591202	0.131067	-0.451067	0.651941	0.999661
WBGene00000891	1135.15	0.0229351	0.159029	0.144219	0.885327	0.999661
WBGene00000892	642.564	0.108526	0.353491	0.307013	0.758833	0.999661
WBGene00000893	2.84403	1.85712	1.11511	1.66542	0.0958298	0.982577
WBGene00000894	2900.85	-0.118197	0.182555	-0.647462	0.517333	0.999661
WBGene00000895	13.9687	0.0404725	0.527701	0.0766958	0.938866	0.999661
WBGene00000896	4571	-0.117213	0.139284	-0.841542	0.400044	0.999661
WBGene00000897	439.335	-0.107591	0.145651	-0.73869	0.460095	0.999661
WBGene00000898	738.548	-0.183932	0.250636	-0.733859	0.463035	0.999661
WBGene00000899	513.791	0.112255	0.130027	0.86332	0.387962	0.999661
WBGene00000900	479.393	0.0343741	0.209775	0.163861	0.86984	0.999661
WBGene00000901	628.942	0.0603473	0.170596	0.353744	0.72353	0.999661
WBGene00000902	18.7462	0.236112	0.419182	0.563268	0.573252	0.999661
WBGene00000903	32.1049	0.0550993	0.406162	0.135658	0.892091	0.999661
WBGene00000904	108.517	0.103236	0.196789	0.524603	0.599859	0.999661
WBGene00000905	43.5234	0.141253	0.39734	0.355497	0.722218	0.999661
WBGene00000906	11.471	0.973803	0.612122	1.59086	0.11164	0.999661
WBGene00000907	6.94435	0.570729	0.683801	0.834642	0.403919	0.999661
WBGene00000908	228.564	-0.0697872	0.171302	-0.407392	0.68372	0.999661
WBGene00000910	537.233	0.233041	0.146244	1.5935	0.111047	0.999661
WBGene00000911	3996.7	-0.0830228	0.178195	-0.465909	0.64128	0.999661
WBGene00000912	1664.07	-0.054705	0.176969	-0.309123	0.757228	0.999661
WBGene00000913	6695.47	-0.139982	0.215964	-0.648172	0.516874	0.999661
WBGene00000914	353.011	0.236769	0.157282	1.50538	0.132227	0.999661
WBGene00000915	77607.8	0.0750883	0.13763	0.545579	0.585355	0.999661
WBGene00000917	730.753	-0.00949767	0.173281	-0.0548108	0.956289	0.999661
WBGene00000920	51.3561	0.40025	0.324528	1.23333	0.217453	0.999661
WBGene00000923	2743.14	-0.189458	0.120091	-1.57762	0.114653	0.999661
WBGene00000928	777.344	1.86033	0.297577	6.25161	4.0625e-10	1.15951e-06
WBGene00000929	1270.36	0.300944	0.277364	1.08501	0.277915	0.999661
WBGene00000930	5.10795	0.494982	0.916236	0.540234	0.589036	0.999661
WBGene00000931	5245.29	0.0374627	0.175124	0.213921	0.830609	0.999661
WBGene00000932	34.5151	0.335108	0.55768	0.600896	0.547909	0.999661
WBGene00000933	558.087	-0.176479	0.174628	-1.0106	0.312208	0.999661
WBGene00000934	8.37616	-0.26431	0.616678	-0.428604	0.668211	0.999661
WBGene00000935	5658.81	-0.013413	0.193195	-0.069427	0.94465	0.999661
WBGene00000936	145.437	-0.341002	0.208287	-1.63717	0.101595	0.996643
WBGene00000937	1219.92	-0.0164289	0.131489	-0.124945	0.900567	0.999661
WBGene00000938	1475.15	0.102852	0.3228	0.318623	0.750012	0.999661
WBGene00000939	1907.08	-0.112088	0.264019	-0.424545	0.671169	0.999661
WBGene00000940	1212.88	-0.0675268	0.188574	-0.358092	0.720275	0.999661
WBGene00000941	5309.71	-0.233007	0.145221	-1.6045	0.108604	0.999661
WBGene00000942	653.65	-0.139667	0.264436	-0.528169	0.597382	0.999661
WBGene00000950	34.4989	-0.0892006	0.331873	-0.268779	0.7881	0.999661
WBGene00000951	24.5253	0.208955	0.39335	0.531221	0.595266	0.999661
WBGene00000952	6.86642	0.29987	0.772236	0.388314	0.697784	0.999661
WBGene00000953	9.12894	1.09212	0.733935	1.48803	0.136743	0.999661
WBGene00000955	28.2083	-0.262875	0.357459	-0.735398	0.462097	0.999661
WBGene00000958	23.6975	-0.112152	0.381421	-0.294038	0.768729	0.999661
WBGene00000959	546.446	0.065947	0.161801	0.407582	0.683581	0.999661
WBGene00000960	1.92876	-0.0935287	1.32781	-0.0704382	0.943845	0.999661
WBGene00000961	425.592	0.381249	0.200491	1.90158	0.0572263	0.818365
WBGene00000962	2914.16	0.111676	0.295626	0.377763	0.705607	0.999661
WBGene00000963	305.845	0.270999	0.280458	0.966271	0.333908	0.999661
WBGene00000964	170.335	-0.129944	0.303188	-0.428591	0.668221	0.999661
WBGene00000965	1418.27	-0.156525	0.171464	-0.912875	0.361308	0.999661
WBGene00000966	254.886	-0.27761	0.179619	-1.54555	0.122214	0.999661
WBGene00000967	4161.92	-0.194974	0.189773	-1.02741	0.30423	0.999661
WBGene00000968	270.577	-0.202117	0.254775	-0.793315	0.427594	0.999661
WBGene00000969	164.79	0.681027	0.263284	2.58666	0.00969118	0.399476
WBGene00000970	1760.98	-0.189823	0.207437	-0.915088	0.360146	0.999661
WBGene00000971	276.063	-0.205608	0.241671	-0.850776	0.394894	0.999661
WBGene00000972	16.7612	-0.0194718	0.470612	-0.0413755	0.966997	0.999661
WBGene00000973	697.907	0.0825058	0.192765	0.428012	0.668642	0.999661
WBGene00000974	1427.89	-0.247737	0.121148	-2.04491	0.0408633	0.735067
WBGene00000975	1552.39	-0.108853	0.160886	-0.676582	0.498671	0.999661
WBGene00000976	2443.7	0.0519	0.135307	0.383572	0.701295	0.999661
WBGene00000977	739.402	-0.0815067	0.166353	-0.489961	0.624162	0.999661
WBGene00000978	11.4376	-0.31241	0.500114	-0.624677	0.532183	0.999661
WBGene00000979	5.28853	1.5883	0.801199	1.9824	0.0474342	0.762775
WBGene00000980	357.465	-0.106996	0.151192	-0.707679	0.479145	0.999661
WBGene00000981	873.388	0.0328426	0.258682	0.126961	0.898971	0.999661
WBGene00000982	789.401	-0.0958899	0.151532	-0.632804	0.526861	0.999661
WBGene00000983	232.924	-0.225005	0.215582	-1.04371	0.296619	0.999661
WBGene00000984	466.331	-0.163886	0.245946	-0.66635	0.505187	0.999661
WBGene00000985	5751.56	0.0154611	0.104304	0.14823	0.882161	0.999661
WBGene00000986	42.8811	0.224472	0.326778	0.686924	0.49213	0.999661
WBGene00000987	327.717	-0.230548	0.267199	-0.862834	0.388229	0.999661
WBGene00000988	3201.14	-0.487791	0.24345	-2.00366	0.0451066	0.749089
WBGene00000989	8.37199	0.00214088	0.663506	0.00322662	0.997426	0.999661
WBGene00000990	298.753	0.456467	0.166873	2.73542	0.00623016	0.313798
WBGene00000991	3214.15	-0.184481	0.207043	-0.891027	0.372915	0.999661
WBGene00000992	492.591	0.0966792	0.194283	0.497621	0.618751	0.999661
WBGene00000993	1185.63	0.0688562	0.164476	0.418639	0.67548	0.999661
WBGene00000994	705.043	-0.103793	0.195457	-0.531026	0.595401	0.999661
WBGene00000995	764.039	0.131553	0.216893	0.606533	0.544161	0.999661
WBGene00000996	4590.03	0.103213	0.18891	0.546363	0.584816	0.999661
WBGene00000998	83.5328	0.236053	0.237322	0.994653	0.319905	0.999661
WBGene00001000	6854.03	-0.141366	0.310247	-0.455655	0.648638	0.999661
WBGene00001001	1508.74	-0.0235715	0.211812	-0.111285	0.91139	0.999661
WBGene00001002	1320.82	0.125327	0.210222	0.596164	0.551066	0.999661
WBGene00001005	19024.8	-0.033296	0.169779	-0.196114	0.844521	0.999661
WBGene00001006	530.96	0.482464	0.236721	2.03811	0.0415388	0.739451
WBGene00001007	2755.42	0.140693	0.175132	0.803353	0.421771	0.999661
WBGene00001008	670.268	0.0729494	0.167759	0.434845	0.663675	0.999661
WBGene00001016	1086.37	-0.150934	0.218951	-0.689352	0.490602	0.999661
WBGene00001017	1961.63	-0.00970035	0.279276	-0.034734	0.972292	0.999661
WBGene00001018	2943.56	-0.212567	0.124637	-1.70549	0.0881029	0.956794
WBGene00001019	1532.76	-0.108051	0.18833	-0.573729	0.566151	0.999661
WBGene00001020	963.049	-0.195937	0.24952	-0.785254	0.432304	0.999661
WBGene00001021	674.366	-0.47661	0.277922	-1.7149	0.0863629	0.947381
WBGene00001022	663.346	-0.12534	0.276548	-0.45323	0.650383	0.999661
WBGene00001023	5648.66	0.0545281	0.19766	0.275869	0.782649	0.999661
WBGene00001025	1009.54	-0.0365721	0.147486	-0.24797	0.804157	0.999661
WBGene00001026	1813.49	-0.107682	0.194963	-0.552321	0.580728	0.999661
WBGene00001027	1569.12	-0.131568	0.138551	-0.949603	0.342314	0.999661
WBGene00001028	815.952	-0.137309	0.294522	-0.466208	0.641066	0.999661
WBGene00001029	5633.69	-0.0620392	0.18969	-0.327056	0.743625	0.999661
WBGene00001030	4842.95	-0.133462	0.135527	-0.984762	0.324741	0.999661
WBGene00001031	5916.62	-0.0133071	0.098258	-0.13543	0.892272	0.999661
WBGene00001032	800.961	-0.00331831	0.117711	-0.0281904	0.97751	0.999661
WBGene00001033	452.355	-0.254044	0.234849	-1.08173	0.27937	0.999661
WBGene00001034	1726.97	-0.294581	0.172838	-1.70438	0.0883099	0.956794
WBGene00001035	1016.93	0.075353	0.282123	0.267093	0.789398	0.999661
WBGene00001036	774.715	-0.151794	0.25621	-0.592461	0.553542	0.999661
WBGene00001037	5324.04	-0.0629393	0.149471	-0.421079	0.673697	0.999661
WBGene00001038	5986.65	0.0973513	0.176197	0.552513	0.580597	0.999661
WBGene00001039	1499.64	-0.604574	0.299069	-2.02152	0.0432262	0.746219
WBGene00001040	1284.43	-0.271789	0.650847	-0.417593	0.676245	0.999661
WBGene00001041	2915.85	0.0305919	0.137927	0.221797	0.824472	0.999661
WBGene00001042	987.296	-0.20538	0.204034	-1.0066	0.314129	0.999661
WBGene00001043	849.43	-0.0714815	0.171738	-0.416223	0.677247	0.999661
WBGene00001044	1233.13	-0.293631	0.238616	-1.23056	0.218489	0.999661
WBGene00001045	419.743	0.340874	0.180357	1.88999	0.0587591	0.828344
WBGene00001046	419.467	-0.288673	0.213752	-1.35051	0.176854	0.999661
WBGene00001047	3156.71	0.149354	0.110863	1.3472	0.177916	0.999661
WBGene00001048	904.609	-0.116113	0.200465	-0.579217	0.562443	0.999661
WBGene00001049	743.961	0.158145	0.205808	0.76841	0.442244	0.999661
WBGene00001050	261.415	0.14425	0.240965	0.598634	0.549417	0.999661
WBGene00001051	5867.84	0.0387722	0.161584	0.23995	0.810369	0.999661
WBGene00001052	12.8687	-0.349	0.500203	-0.697717	0.485354	0.999661
WBGene00001053	25.4868	-0.186558	0.398488	-0.468164	0.639667	0.999661
WBGene00001054	34.3804	0.0365024	0.337037	0.108304	0.913755	0.999661
WBGene00001055	1068.29	-0.312504	0.27392	-1.14086	0.253929	0.999661
WBGene00001056	3936.91	-0.133193	0.165758	-0.80354	0.421663	0.999661
WBGene00001057	957.155	-0.174388	0.179989	-0.968884	0.332603	0.999661
WBGene00001058	3504.33	0.0200246	0.128342	0.156025	0.876013	0.999661
WBGene00001059	103.719	0.404647	0.284522	1.4222	0.154968	0.999661
WBGene00001060	1331.3	-0.162221	0.18673	-0.868748	0.384985	0.999661
WBGene00001061	3899.08	0.0067116	0.178933	0.037509	0.970079	0.999661
WBGene00001062	0.563968	-0.196424	2.91163	-0.0674618	0.946214	NA
WBGene00001063	6.94681	1.04139	0.796426	1.30758	0.191014	0.999661
WBGene00001064	108.432	2.79244	0.428081	6.52315	6.88441e-11	1.09167e-06
WBGene00001065	53.7233	2.70673	0.470513	5.75272	8.78213e-09	9.39962e-06
WBGene00001066	19.6664	0.278096	0.468373	0.593748	0.55268	0.999661
WBGene00001067	8.63979	1.33374	0.771411	1.72896	0.0838165	0.937612
WBGene00001068	52.618	0.104359	0.343437	0.303867	0.761229	0.999661
WBGene00001069	73.7466	2.60917	0.424207	6.15071	7.7137e-10	1.65121e-06
WBGene00001070	16.4113	-0.0870414	0.484836	-0.179527	0.857524	0.999661
WBGene00001071	21.9149	0.648542	0.442702	1.46496	0.142931	0.999661
WBGene00001072	204.367	1.65699	0.314185	5.27394	1.33525e-07	8.46895e-05
WBGene00001073	3207.35	0.260661	0.136664	1.90731	0.0564804	0.815267
WBGene00001074	15.676	1.24437	0.515451	2.41413	0.0157727	0.497687
WBGene00001075	583.963	2.58865	0.406495	6.36821	1.91241e-10	1.09167e-06
WBGene00001076	451.891	2.2015	0.364745	6.03571	1.58268e-09	2.46395e-06
WBGene00001077	506.817	0.53287	0.220414	2.41758	0.0156239	0.497323
WBGene00001078	91.5526	0.0837561	0.273449	0.306295	0.75938	0.999661
WBGene00001079	2.32664	0.124501	1.12832	0.110343	0.912138	0.999661
WBGene00001080	778.773	0.144199	0.232115	0.621239	0.534442	0.999661
WBGene00001081	1347.52	0.273108	0.262739	1.03946	0.298589	0.999661
WBGene00001082	668.972	0.00305216	0.182958	0.0166823	0.98669	0.999661
WBGene00001085	2577.88	0.0857022	0.228361	0.375292	0.707443	0.999661
WBGene00001086	701.914	0.27661	0.198395	1.39424	0.163246	0.999661
WBGene00001087	1080	-0.0934516	0.221955	-0.421039	0.673727	0.999661
WBGene00001088	7995.21	0.0574342	0.145454	0.394862	0.692945	0.999661
WBGene00001089	541.295	0.294849	0.206996	1.42442	0.154325	0.999661
WBGene00001090	1283.74	-0.0767136	0.150471	-0.509824	0.610175	0.999661
WBGene00001091	113.232	0.0949123	0.475311	0.199685	0.841727	0.999661
WBGene00001092	221.809	0.257475	0.250143	1.02931	0.303334	0.999661
WBGene00001093	2213.29	-0.0859459	0.187786	-0.457679	0.647183	0.999661
WBGene00001094	7158.63	0.113896	0.157211	0.724477	0.468773	0.999661
WBGene00001095	745.066	-0.161498	0.206956	-0.780351	0.435184	0.999661
WBGene00001096	2.00868	0.531498	1.41525	0.375552	0.70725	0.999661
WBGene00001099	1261.49	0.142681	0.228598	0.624155	0.532526	0.999661
WBGene00001101	534.663	0.119902	0.13556	0.884491	0.376431	0.999661
WBGene00001102	2393.04	0.0434835	0.143732	0.302532	0.762247	0.999661
WBGene00001103	66.9873	0.0647242	0.329662	0.196335	0.844348	0.999661
WBGene00001104	281.982	0.150823	0.216418	0.696906	0.485862	0.999661
WBGene00001105	87.5004	1.54239	0.324888	4.74744	2.06004e-06	0.000766917
WBGene00001106	0.812409	-2.7591	2.29903	-1.20011	0.230095	NA
WBGene00001107	1.41174	2.16988	1.60781	1.34959	0.177147	NA
WBGene00001108	32.8051	2.65639	0.560802	4.73676	2.17158e-06	0.000791241
WBGene00001109	4.94592	0.945813	0.799048	1.18367	0.236542	0.999661
WBGene00001110	870.353	-0.169405	0.186928	-0.906255	0.364801	0.999661
WBGene00001111	1.10687	-1.42839	1.73753	-0.82208	0.411032	NA
WBGene00001112	2138.31	-0.239878	0.225055	-1.06586	0.286485	0.999661
WBGene00001113	199.848	-0.112923	0.28449	-0.39693	0.691419	0.999661
WBGene00001115	86.0454	0.0786316	0.209326	0.375642	0.707183	0.999661
WBGene00001116	74.6715	-0.188937	0.266131	-0.709939	0.477742	0.999661
WBGene00001117	26.4423	0.771899	0.423905	1.82092	0.0686186	0.882865
WBGene00001118	24.4033	0.220578	0.47398	0.465373	0.641664	0.999661
WBGene00001119	29.013	1.88208	0.498352	3.77661	0.000158978	0.0252084
WBGene00001121	95.4762	0.0964088	0.294127	0.32778	0.743078	0.999661
WBGene00001122	15.4017	0.172835	0.429804	0.402126	0.687591	0.999661
WBGene00001123	69.6731	0.294119	0.265542	1.10762	0.268026	0.999661
WBGene00001127	6.89345	0.559424	0.731079	0.765204	0.44415	0.999661
WBGene00001129	4.64098	1.70934	0.866654	1.97234	0.0485709	0.769017
WBGene00001130	918.653	0.14085	0.255103	0.552131	0.580859	0.999661
WBGene00001131	327.278	0.243755	0.193376	1.26052	0.207481	0.999661
WBGene00001132	1794.33	-0.192061	0.301199	-0.637655	0.523699	0.999661
WBGene00001133	5.29236	0.462605	0.709845	0.6517	0.514595	0.999661
WBGene00001134	1361.56	-0.207575	0.253923	-0.817472	0.413659	0.999661
WBGene00001135	42.3848	0.137013	0.391554	0.349922	0.726397	0.999661
WBGene00001136	13.9998	-0.0752901	0.544794	-0.138199	0.890083	0.999661
WBGene00001137	8605.08	0.079932	0.206107	0.387818	0.698151	0.999661
WBGene00001145	369.726	0.16171	0.186797	0.865695	0.386657	0.999661
WBGene00001147	0.0626751	-0.861983	4.85661	-0.177487	0.859126	NA
WBGene00001148	341.225	0.0472967	0.304153	0.155503	0.876425	0.999661
WBGene00001149	3980.67	-0.0544104	0.220011	-0.247308	0.80467	0.999661
WBGene00001150	71.0261	0.321548	0.307095	1.04706	0.29507	0.999661
WBGene00001151	1156.68	-0.0443313	0.137865	-0.321556	0.747789	0.999661
WBGene00001152	190.223	-0.180161	0.285123	-0.631872	0.527471	0.999661
WBGene00001153	3158.63	-0.0361607	0.186627	-0.193759	0.846365	0.999661
WBGene00001154	1057.09	-0.055325	0.193724	-0.285587	0.775195	0.999661
WBGene00001155	12287.1	-0.135473	0.248062	-0.546124	0.584981	0.999661
WBGene00001156	1594.97	0.428163	0.367672	1.16452	0.244211	0.999661
WBGene00001157	256.633	-0.151252	0.281804	-0.536727	0.591456	0.999661
WBGene00001158	12.6038	1.26284	0.632739	1.99584	0.0459515	0.754506
WBGene00001159	39.976	0.412227	0.315409	1.30696	0.191226	0.999661
WBGene00001160	2405.3	-0.0547885	0.151348	-0.362005	0.717349	0.999661
WBGene00001161	1261.51	0.246464	0.133312	1.84878	0.0644901	0.858782
WBGene00001162	184.055	-0.202018	0.24471	-0.825539	0.409066	0.999661
WBGene00001163	213.762	0.434842	0.21855	1.98966	0.0466282	0.758678
WBGene00001164	98.93	-0.174088	0.264779	-0.657484	0.510869	0.999661
WBGene00001165	128.508	0.144293	0.19574	0.737165	0.461022	0.999661
WBGene00001166	4737.45	0.0410531	0.158897	0.258364	0.796126	0.999661
WBGene00001167	40944.8	0.0455	0.155675	0.292276	0.770075	0.999661
WBGene00001168	159042	0.169658	0.2031	0.83534	0.403526	0.999661
WBGene00001169	9364.46	0.448483	0.304701	1.47188	0.141053	0.999661
WBGene00001170	34.5959	0.155927	0.342006	0.455919	0.648448	0.999661
WBGene00001171	5.58502	1.53779	0.862507	1.78293	0.0745971	0.905472
WBGene00001172	331.607	0.307021	0.162844	1.88537	0.0593796	0.83214
WBGene00001173	3050.25	-0.0272175	0.153625	-0.177168	0.859376	0.999661
WBGene00001174	28.1332	0.348354	0.353961	0.984158	0.325038	0.999661
WBGene00001175	252.335	0.288391	0.18326	1.57367	0.115563	0.999661
WBGene00001177	655.607	0.0206817	0.122282	0.169131	0.865693	0.999661
WBGene00001178	790.669	0.0584619	0.142398	0.410554	0.6814	0.999661
WBGene00001179	93.1848	-0.0890479	0.230779	-0.385857	0.699602	0.999661
WBGene00001182	129.055	-0.121973	0.201749	-0.604579	0.545459	0.999661
WBGene00001184	131.184	0.101134	0.319493	0.316545	0.751589	0.999661
WBGene00001185	25.4444	-0.3901	0.378406	-1.0309	0.302586	0.999661
WBGene00001186	892.499	0.252344	0.21543	1.17135	0.241457	0.999661
WBGene00001187	157.704	-0.080845	0.173252	-0.466632	0.640763	0.999661
WBGene00001188	50.6093	0.386949	0.295642	1.30884	0.190588	0.999661
WBGene00001189	1022.85	0.359002	0.232755	1.5424	0.122976	0.999661
WBGene00001190	54.0645	0.0157205	0.317341	0.0495382	0.96049	0.999661
WBGene00001193	627.956	0.15379	0.178425	0.861931	0.388726	0.999661
WBGene00001194	2435.88	-0.00155694	0.187002	-0.00832577	0.993357	0.999661
WBGene00001196	1641.33	0.260006	0.162088	1.6041	0.108692	0.999661
WBGene00001202	21.3987	-0.132176	0.43411	-0.304476	0.760765	0.999661
WBGene00001204	3.22311	0.808937	1.01394	0.797815	0.424978	0.999661
WBGene00001207	10.4272	-0.495812	0.577051	-0.859216	0.390221	0.999661
WBGene00001208	576.631	0.101249	0.188402	0.537408	0.590986	0.999661
WBGene00001209	7001.29	0.0363807	0.18079	0.201231	0.840518	0.999661
WBGene00001210	30.0034	2.29841	0.441393	5.20718	1.91734e-07	0.000109448
WBGene00001211	6.50535	-0.252166	0.762665	-0.330638	0.740918	0.999661
WBGene00001214	2778.63	-0.102209	0.218605	-0.467554	0.640103	0.999661
WBGene00001215	1281.37	-0.0278556	0.188579	-0.147714	0.882569	0.999661
WBGene00001223	1.877	2.09879	1.31274	1.59879	0.109867	0.999661
WBGene00001224	1477.69	-0.0967817	0.193111	-0.501172	0.61625	0.999661
WBGene00001225	2358.18	0.0403739	0.172024	0.234699	0.814442	0.999661
WBGene00001226	6749.85	-0.079081	0.150439	-0.525669	0.599118	0.999661
WBGene00001227	4563.47	0.00149337	0.153738	0.00971375	0.99225	0.999661
WBGene00001228	1799.72	-0.05016	0.160959	-0.311632	0.75532	0.999661
WBGene00001229	3663.4	-0.101913	0.117039	-0.870761	0.383885	0.999661
WBGene00001230	1914.02	0.0568612	0.162893	0.349071	0.727036	0.999661
WBGene00001231	1922.25	0.126594	0.183501	0.68988	0.490269	0.999661
WBGene00001232	838.221	-0.04957	0.169686	-0.292128	0.770189	0.999661
WBGene00001233	4270.67	0.0522265	0.167723	0.311384	0.755508	0.999661
WBGene00001234	2091.73	-0.118647	0.189523	-0.626029	0.531296	0.999661
WBGene00001235	2097.44	0.0776174	0.193378	0.401376	0.688143	0.999661
WBGene00001236	156.313	-0.0832877	0.251594	-0.33104	0.740614	0.999661
WBGene00001237	2.09313	0.987591	1.11938	0.882269	0.377631	0.999661
WBGene00001239	13061.9	0.136994	0.240362	0.56995	0.568712	0.999661
WBGene00001240	8470.17	0.101733	0.315444	0.322506	0.747069	0.999661
WBGene00001241	840.44	-0.078244	0.185978	-0.420716	0.673962	0.999661
WBGene00001242	49.825	0.244642	0.268998	0.909456	0.36311	0.999661
WBGene00001243	10216.5	-0.273736	0.232728	-1.17621	0.239512	0.999661
WBGene00001244	6488.14	-0.399202	0.20477	-1.94951	0.0512341	0.791149
WBGene00001245	1.52676	1.60005	1.5083	1.06083	0.288766	NA
WBGene00001246	2.80015	0.95828	1.05778	0.905937	0.364969	0.999661
WBGene00001247	175.791	-0.167442	0.247848	-0.675582	0.499306	0.999661
WBGene00001248	123.748	0.00891161	0.207713	0.0429035	0.965778	0.999661
WBGene00001249	256.616	0.595802	0.21365	2.78869	0.00529225	0.277155
WBGene00001250	331.559	0.0739914	0.198625	0.372518	0.709507	0.999661
WBGene00001251	487.568	0.0456278	0.142145	0.320994	0.748215	0.999661
WBGene00001252	26.7589	-0.31883	0.384722	-0.82873	0.407257	0.999661
WBGene00001253	75.3777	0.479124	0.243097	1.97092	0.0487335	0.76989
WBGene00001258	1688.08	-0.019559	0.17305	-0.113025	0.91001	0.999661
WBGene00001259	6308.99	-0.0788933	0.203567	-0.387555	0.698346	0.999661
WBGene00001262	3001.61	0.051693	0.140762	0.367236	0.713443	0.999661
WBGene00001263	2509.64	-0.0302644	0.224217	-0.134978	0.892629	0.999661
WBGene00001281	2072.89	-0.0526304	0.163488	-0.321921	0.747512	0.999661
WBGene00001284	1488.91	-0.145948	0.215338	-0.677764	0.497922	0.999661
WBGene00001303	18277.5	0.0497208	0.207259	0.239897	0.81041	0.999661
WBGene00001309	1681.78	-0.0217543	0.158978	-0.136839	0.891158	0.999661
WBGene00001310	46.0273	0.234223	0.307787	0.760991	0.446663	0.999661
WBGene00001311	8.49477	0.850758	0.625005	1.3612	0.17345	0.999661
WBGene00001320	3746.57	0.0420877	0.159103	0.264532	0.79137	0.999661
WBGene00001324	842.295	-0.00560908	0.176961	-0.0316967	0.974714	0.999661
WBGene00001325	538.433	0.075738	0.154075	0.491566	0.623026	0.999661
WBGene00001328	499.239	0.339208	0.30702	1.10484	0.269229	0.999661
WBGene00001329	1817.9	0.125267	0.150514	0.832262	0.405261	0.999661
WBGene00001330	563.995	0.102287	0.206691	0.49488	0.620685	0.999661
WBGene00001331	1015.91	0.264041	0.146985	1.79638	0.0724339	0.898699
WBGene00001332	1542.38	-0.0118462	0.160253	-0.0739215	0.941073	0.999661
WBGene00001333	5030.27	-0.0840635	0.13087	-0.642342	0.520651	0.999661
WBGene00001334	1512.15	-0.0349774	0.146452	-0.238831	0.811236	0.999661
WBGene00001335	502.871	-0.0173328	0.135494	-0.127924	0.898209	0.999661
WBGene00001336	2622.63	-0.157794	0.15831	-0.996737	0.318892	0.999661
WBGene00001337	3819.3	-0.0691815	0.162231	-0.426439	0.669788	0.999661
WBGene00001338	360.554	-0.184645	0.22687	-0.813882	0.415713	0.999661
WBGene00001340	2341.69	-0.0133949	0.156106	-0.0858062	0.931621	0.999661
WBGene00001345	270.339	-0.0639003	0.213109	-0.299848	0.764293	0.999661
WBGene00001352	1453.98	-0.137766	0.292162	-0.471541	0.637255	0.999661
WBGene00001358	1043.35	-0.152165	0.130962	-1.1619	0.245276	0.999661
WBGene00001365	1517.36	0.109462	0.200808	0.54511	0.585678	0.999661
WBGene00001366	177.331	0.147115	0.179332	0.82035	0.412017	0.999661
WBGene00001368	84.8092	-0.0427849	0.25206	-0.169741	0.865214	0.999661
WBGene00001371	1323.2	0.204711	0.214007	0.956565	0.338787	0.999661
WBGene00001372	1365.31	-0.161412	0.140421	-1.14949	0.250355	0.999661
WBGene00001373	4.93625	0.763795	0.771398	0.990144	0.322104	0.999661
WBGene00001374	25.5661	0.0328181	0.364748	0.0899748	0.928307	0.999661
WBGene00001377	123.067	0.468551	0.238156	1.96741	0.049136	0.773395
WBGene00001385	30870.3	0.0664807	0.346422	0.191907	0.847815	0.999661
WBGene00001386	85892.8	0.0555618	0.304217	0.182639	0.855081	0.999661
WBGene00001387	872.629	-0.167494	0.314913	-0.531873	0.594814	0.999661
WBGene00001388	9.56729	-0.327615	0.591851	-0.553544	0.579891	0.999661
WBGene00001389	442.169	-0.665517	0.379381	-1.75422	0.0793927	0.921138
WBGene00001390	5123.31	0.1393	0.364911	0.381737	0.702657	0.999661
WBGene00001391	150.351	0.589679	0.238034	2.47729	0.0132385	0.466496
WBGene00001392	2191.7	0.118966	0.199628	0.595942	0.551214	0.999661
WBGene00001393	2686.05	-0.179029	0.222877	-0.803262	0.421823	0.999661
WBGene00001394	22013.4	0.0259345	0.248785	0.104245	0.916975	0.999661
WBGene00001395	2617.86	-0.0877853	0.16765	-0.523622	0.600541	0.999661
WBGene00001396	6421.16	-0.117194	0.143685	-0.815629	0.414712	0.999661
WBGene00001397	2422.74	0.196801	0.319544	0.615882	0.537973	0.999661
WBGene00001398	17108.6	0.00997331	0.241526	0.0412929	0.967062	0.999661
WBGene00001399	3118.54	0.0797724	0.338787	0.235465	0.813848	0.999661
WBGene00001400	9.62325	0.605168	0.678041	0.892524	0.372112	0.999661
WBGene00001401	677.252	-0.200493	0.23571	-0.850592	0.394996	0.999661
WBGene00001402	516.471	-0.214299	0.184434	-1.16193	0.245264	0.999661
WBGene00001403	421.471	-0.194801	0.253557	-0.768271	0.442326	0.999661
WBGene00001404	7640.54	0.0725374	0.261459	0.277433	0.781447	0.999661
WBGene00001405	3071.41	0.0863511	0.150971	0.571973	0.567341	0.999661
WBGene00001406	517.82	0.23681	0.284406	0.832649	0.405043	0.999661
WBGene00001410	22.6329	0.308352	0.373375	0.825852	0.408888	0.999661
WBGene00001411	1293.08	-0.00874294	0.15222	-0.0574361	0.954198	0.999661
WBGene00001412	2180.92	0.040462	0.138078	0.293036	0.769494	0.999661
WBGene00001413	2057.84	-0.390463	0.235244	-1.65982	0.09695	0.984376
WBGene00001414	2.52368	-0.840031	1.2531	-0.670365	0.502625	0.999661
WBGene00001423	5365.77	-0.110858	0.120899	-0.916949	0.359169	0.999661
WBGene00001424	1.19346	-0.587042	1.74332	-0.336738	0.736314	NA
WBGene00001425	863.592	-0.0557382	0.191517	-0.291036	0.771024	0.999661
WBGene00001426	5835.78	0.155053	0.234265	0.661868	0.508056	0.999661
WBGene00001427	13536.7	-0.00249505	0.153235	-0.0162826	0.987009	0.999661
WBGene00001428	511.03	-0.199569	0.221116	-0.902553	0.366763	0.999661
WBGene00001429	33.8799	1.47019	0.348938	4.21332	2.51639e-05	0.00574575
WBGene00001430	579.591	0.5206	0.225313	2.31057	0.0208568	0.574099
WBGene00001431	6084.16	-0.101504	0.138735	-0.731637	0.46439	0.999661
WBGene00001432	74.6235	1.27732	0.487335	2.62104	0.00876621	0.374621
WBGene00001433	194.162	-0.206078	0.287347	-0.717176	0.473266	0.999661
WBGene00001434	44.3098	0.42617	0.317268	1.34325	0.179192	0.999661
WBGene00001435	200.707	-0.182882	0.226796	-0.806372	0.420028	0.999661
WBGene00001436	109.497	0.0427638	0.227574	0.187911	0.850946	0.999661
WBGene00001437	17.7935	-0.157185	0.453025	-0.346967	0.728616	0.999661
WBGene00001438	62.7604	0.271671	0.338635	0.802254	0.422406	0.999661
WBGene00001439	285.786	0.214239	0.221719	0.966265	0.333911	0.999661
WBGene00001440	46.9148	0.537648	0.373671	1.43883	0.150199	0.999661
WBGene00001441	476.758	0.0254269	0.238613	0.106561	0.915137	0.999661
WBGene00001442	121.048	0.282719	0.308128	0.917537	0.358861	0.999661
WBGene00001443	1384.82	-0.143372	0.287343	-0.498956	0.617811	0.999661
WBGene00001444	256.256	0.123121	0.179262	0.686825	0.492193	0.999661
WBGene00001445	135.744	0.445048	0.337593	1.3183	0.187405	0.999661
WBGene00001446	229.192	0.269465	0.277937	0.969518	0.332287	0.999661
WBGene00001447	96.0982	0.150059	0.278805	0.538222	0.590424	0.999661
WBGene00001448	190.467	0.152368	0.229353	0.664336	0.506475	0.999661
WBGene00001449	2293.19	-0.377827	0.180394	-2.09446	0.036219	0.708858
WBGene00001450	99.4526	0.296811	0.251702	1.17921	0.238313	0.999661
WBGene00001451	144.488	-0.289135	0.282197	-1.02458	0.30556	0.999661
WBGene00001452	899.993	0.20227	0.232042	0.871694	0.383375	0.999661
WBGene00001453	566.139	0.257855	0.276929	0.931123	0.35179	0.999661
WBGene00001454	259.321	0.23256	0.310406	0.749212	0.45373	0.999661
WBGene00001455	333.611	-0.125371	0.348723	-0.359514	0.719211	0.999661
WBGene00001456	96.3602	0.26116	0.209205	1.24834	0.211906	0.999661
WBGene00001457	864.387	-0.0158137	0.279115	-0.0566567	0.954819	0.999661
WBGene00001458	214.187	0.241553	0.281275	0.858779	0.390462	0.999661
WBGene00001459	207.208	0.273254	0.225831	1.20999	0.226282	0.999661
WBGene00001460	190.764	-0.0377531	0.209761	-0.179982	0.857167	0.999661
WBGene00001461	297.772	0.237398	0.206988	1.14692	0.251416	0.999661
WBGene00001462	184.048	0.0150936	0.218667	0.0690255	0.944969	0.999661
WBGene00001463	68.8471	-0.0432756	0.32305	-0.13396	0.893434	0.999661
WBGene00001464	94.2097	0.590133	0.283004	2.08524	0.0370472	0.715233
WBGene00001465	138.787	-0.0401449	0.240785	-0.166725	0.867586	0.999661
WBGene00001466	120.021	-0.0459569	0.248602	-0.184861	0.853338	0.999661
WBGene00001468	43.2365	-0.588413	0.288867	-2.03697	0.0416534	0.739988
WBGene00001470	1063.13	0.182269	0.181606	1.00366	0.315545	0.999661
WBGene00001475	61.6539	1.60143	0.396998	4.03384	5.48718e-05	0.0104409
WBGene00001476	355.074	-0.178529	0.355194	-0.502624	0.615229	0.999661
WBGene00001477	18.8665	-0.492474	0.448675	-1.09762	0.272371	0.999661
WBGene00001478	250.012	-0.272354	0.178687	-1.52419	0.12746	0.999661
WBGene00001479	725.324	0.0312111	0.146264	0.213389	0.831024	0.999661
WBGene00001480	91.5061	0.0377958	0.212966	0.177473	0.859137	0.999661
WBGene00001481	472.317	-0.107809	0.20382	-0.52894	0.596847	0.999661
WBGene00001482	1080.49	-0.11312	0.166181	-0.680702	0.49606	0.999661
WBGene00001483	7.12851	0.734722	0.625891	1.17388	0.240443	0.999661
WBGene00001484	255.391	0.219812	0.22803	0.963962	0.335065	0.999661
WBGene00001485	962.471	0.0132951	0.157116	0.0846197	0.932564	0.999661
WBGene00001486	1164.38	-0.372488	0.153472	-2.42707	0.0152211	0.491815
WBGene00001487	2.80906	0.769383	1.13308	0.679017	0.497127	0.999661
WBGene00001488	2920.02	0.0111497	0.138767	0.0803486	0.93596	0.999661
WBGene00001489	492.967	0.23668	0.174176	1.35885	0.174193	0.999661
WBGene00001490	78.2115	-0.0594643	0.239242	-0.248553	0.803707	0.999661
WBGene00001491	1895.26	-0.0524984	0.151382	-0.346793	0.728747	0.999661
WBGene00001492	16.3785	-0.220742	0.516018	-0.427779	0.668812	0.999661
WBGene00001493	905.432	0.0834214	0.201831	0.413323	0.67937	0.999661
WBGene00001494	112.489	0.395617	0.290548	1.36162	0.173317	0.999661
WBGene00001495	126.348	0.00482608	0.308508	0.0156433	0.987519	0.999661
WBGene00001496	1450.82	-0.0375412	0.136063	-0.27591	0.782617	0.999661
WBGene00001497	3499.54	0.101371	0.204386	0.495978	0.61991	0.999661
WBGene00001498	1790.86	-0.0502345	0.154165	-0.32585	0.744538	0.999661
WBGene00001499	3347.93	-0.0771432	0.186031	-0.41468	0.678376	0.999661
WBGene00001500	3.92931	0.615999	0.897352	0.686463	0.492421	0.999661
WBGene00001501	9924.83	0.00331098	0.223468	0.0148163	0.988179	0.999661
WBGene00001502	17110.2	0.376041	0.253338	1.48435	0.137717	0.999661
WBGene00001503	5379.17	0.0356874	0.163069	0.218849	0.826768	0.999661
WBGene00001505	322.719	-0.237312	0.197393	-1.20223	0.229275	0.999661
WBGene00001506	12.3832	0.710574	0.521994	1.36127	0.173429	0.999661
WBGene00001507	18.2224	-0.0765786	0.484501	-0.158057	0.874412	0.999661
WBGene00001508	198.769	-0.237819	0.203283	-1.16989	0.242045	0.999661
WBGene00001509	1627.89	0.00939264	0.148502	0.0632494	0.949568	0.999661
WBGene00001510	1228.84	0.0772587	0.215368	0.358729	0.719798	0.999661
WBGene00001511	3359.75	0.0195208	0.174243	0.112032	0.910798	0.999661
WBGene00001512	4.2476	1.44912	0.852022	1.7008	0.0889797	0.958023
WBGene00001513	2429.86	0.187354	0.216015	0.867319	0.385768	0.999661
WBGene00001514	1730.21	-0.0453849	0.196938	-0.230453	0.81774	0.999661
WBGene00001515	12.7647	-0.54218	0.536618	-1.01036	0.312321	0.999661
WBGene00001516	885.983	0.166587	0.175531	0.949047	0.342597	0.999661
WBGene00001517	17.9142	0.212852	0.427427	0.497984	0.618495	0.999661
WBGene00001518	63.8997	0.0648277	0.267301	0.242526	0.808372	0.999661
WBGene00001519	76.4255	-0.0736628	0.251459	-0.292942	0.769567	0.999661
WBGene00001520	3242.18	0.0858401	0.294969	0.291014	0.771041	0.999661
WBGene00001522	315.983	-0.0717282	0.170948	-0.419591	0.674784	0.999661
WBGene00001523	431.264	0.00434515	0.57763	0.00752238	0.993998	0.999661
WBGene00001526	1078.9	-0.115458	0.228684	-0.50488	0.613643	0.999661
WBGene00001527	2452.19	-0.110199	0.132341	-0.832689	0.40502	0.999661
WBGene00001528	0.212906	0.111471	4.85531	0.0229586	0.981683	NA
WBGene00001529	1.00034	1.28452	1.97024	0.651959	0.514428	NA
WBGene00001530	0.949433	1.54662	1.73387	0.892004	0.372391	NA
WBGene00001531	4.53096	2.09758	1.19135	1.76067	0.0782938	0.916605
WBGene00001532	3.83763	0.585193	0.959759	0.609729	0.542041	0.999661
WBGene00001533	1.74694	-0.84725	1.30657	-0.648456	0.51669	0.999661
WBGene00001534	1.46072	-0.807845	1.45315	-0.555929	0.57826	NA
WBGene00001535	9.6878	0.123643	0.586924	0.210663	0.83315	0.999661
WBGene00001536	5.90044	0.726865	0.807523	0.900117	0.368058	0.999661
WBGene00001537	24.3691	0.827422	0.37231	2.2224	0.0262561	0.630536
WBGene00001538	257.548	-0.220346	0.211211	-1.04325	0.296832	0.999661
WBGene00001539	1.4492	-0.586517	1.40877	-0.416333	0.677167	NA
WBGene00001540	0.894694	0.878372	1.91954	0.457596	0.647243	NA
WBGene00001541	1.22852	-1.81389	1.9306	-0.939548	0.347449	NA
WBGene00001542	1.60012	2.11722	1.44798	1.46218	0.143691	NA
WBGene00001543	13.6696	0.698197	0.456644	1.52898	0.126271	0.999661
WBGene00001544	12.3453	0.498417	0.555513	0.897218	0.369603	0.999661
WBGene00001545	0.70846	-1.37616	2.28057	-0.60343	0.546223	NA
WBGene00001546	1.97258	1.3948	1.36533	1.02159	0.306977	0.999661
WBGene00001547	6.921	-0.299018	0.621182	-0.481369	0.630254	0.999661
WBGene00001548	3.56909	0.516327	0.984826	0.524282	0.600082	0.999661
WBGene00001549	1.23594	-0.307361	1.71199	-0.179535	0.857518	NA
WBGene00001550	0.984687	3.68777	1.96052	1.88101	0.0599702	NA
WBGene00001551	6.07016	0.0903174	0.78795	0.114623	0.908744	0.999661
WBGene00001552	3.48936	0.246169	0.87577	0.281088	0.778643	0.999661
WBGene00001553	16.2854	-0.0175541	0.468164	-0.0374956	0.97009	0.999661
WBGene00001554	29.7383	-0.0390937	0.440105	-0.0888281	0.929219	0.999661
WBGene00001555	34.6883	0.0741611	0.367463	0.201819	0.840058	0.999661
WBGene00001556	46.9262	1.2765	1.14995	1.11005	0.266977	0.999661
WBGene00001557	4.24561	0.491501	0.857608	0.573106	0.566573	0.999661
WBGene00001558	7228.63	0.185832	0.180256	1.03093	0.302573	0.999661
WBGene00001559	160.36	0.185871	0.17776	1.04563	0.295733	0.999661
WBGene00001560	391.293	-0.0457975	0.18044	-0.25381	0.799642	0.999661
WBGene00001561	2800.28	0.370326	0.203129	1.8231	0.0682877	0.880592
WBGene00001562	677.55	0.416342	0.251359	1.65637	0.0976472	0.988108
WBGene00001563	2266.86	0.112411	0.178057	0.631322	0.52783	0.999661
WBGene00001564	4490.66	0.207576	0.198034	1.04818	0.294554	0.999661
WBGene00001565	608.387	0.179483	0.243957	0.735716	0.461904	0.999661
WBGene00001566	946.684	-0.00481221	0.154988	-0.0310489	0.975231	0.999661
WBGene00001568	1437.05	-0.141438	0.163921	-0.862838	0.388227	0.999661
WBGene00001569	2148.44	0.0669101	0.180652	0.370381	0.711099	0.999661
WBGene00001570	93.8795	1.06709	0.356829	2.99049	0.00278533	0.18586
WBGene00001571	2422.4	-0.0476907	0.17216	-0.277014	0.78177	0.999661
WBGene00001572	665.17	-0.0873823	0.265402	-0.329245	0.741971	0.999661
WBGene00001574	2808.01	-0.0140732	0.169028	-0.0832597	0.933645	0.999661
WBGene00001575	19.7783	-0.224435	0.503196	-0.44602	0.655583	0.999661
WBGene00001577	333.011	0.187174	0.168911	1.10812	0.267809	0.999661
WBGene00001578	1067.23	0.0191833	0.330623	0.0580217	0.953731	0.999661
WBGene00001579	628.058	0.096238	0.165239	0.582416	0.560286	0.999661
WBGene00001580	2064.31	-0.115134	0.201815	-0.570495	0.568342	0.999661
WBGene00001581	803.069	0.0233385	0.258508	0.0902818	0.928063	0.999661
WBGene00001582	2441.58	-0.116619	0.201016	-0.580148	0.561815	0.999661
WBGene00001583	359.475	0.0204428	0.183822	0.11121	0.91145	0.999661
WBGene00001584	1926.59	-0.26302	0.217735	-1.20798	0.227054	0.999661
WBGene00001585	1227.18	-0.433899	0.240637	-1.80313	0.0713681	0.894058
WBGene00001586	7.47226	0.532145	0.610032	0.872324	0.383032	0.999661
WBGene00001587	7.17802	0.594223	0.813796	0.730187	0.465276	0.999661
WBGene00001588	3.01894	-0.46482	0.894409	-0.519695	0.603276	0.999661
WBGene00001589	743.604	-0.0827323	0.173759	-0.476133	0.633979	0.999661
WBGene00001590	531.837	-0.271787	0.220904	-1.23034	0.21857	0.999661
WBGene00001591	436.436	-0.164432	0.260534	-0.631136	0.527952	0.999661
WBGene00001592	120.38	0.400943	0.243658	1.64551	0.0998639	0.996603
WBGene00001593	2.30237	0.847552	1.17743	0.719832	0.471628	0.999661
WBGene00001594	25.4917	0.119139	0.378239	0.314983	0.752774	0.999661
WBGene00001595	8251.65	0.000455729	0.217641	0.00209395	0.998329	0.999661
WBGene00001596	2878.52	0.143402	0.244081	0.587519	0.556855	0.999661
WBGene00001597	4837.57	-0.0337014	0.201478	-0.167271	0.867157	0.999661
WBGene00001598	2746.89	-0.299149	0.212729	-1.40624	0.159652	0.999661
WBGene00001599	1613.3	-0.12158	0.201415	-0.603629	0.54609	0.999661
WBGene00001600	760.456	-0.0853591	0.206067	-0.41423	0.678706	0.999661
WBGene00001601	771.975	-0.117084	0.159899	-0.732239	0.464022	0.999661
WBGene00001602	563.637	-0.296017	0.227478	-1.3013	0.193156	0.999661
WBGene00001603	4.70512	2.45396	0.933326	2.62926	0.00855707	0.371928
WBGene00001604	6535.76	0.204584	0.232826	0.878696	0.379566	0.999661
WBGene00001605	0.844392	0.101007	2.00366	0.0504111	0.959795	NA
WBGene00001606	7322.72	0.109285	0.198731	0.549917	0.582376	0.999661
WBGene00001607	14898.3	0.0663174	0.166904	0.397338	0.691118	0.999661
WBGene00001608	2.61457	0.793088	1.09083	0.727049	0.467196	0.999661
WBGene00001609	2596.96	0.00139922	0.200352	0.00698381	0.994428	0.999661
WBGene00001612	4.05363	0.413954	0.883046	0.46878	0.639227	0.999661
WBGene00001613	12.0141	-0.196035	0.563577	-0.347841	0.72796	0.999661
WBGene00001614	0.976532	0.139105	1.6709	0.0832513	0.933652	NA
WBGene00001615	38.0644	0.295829	0.358424	0.825359	0.409168	0.999661
WBGene00001616	21.7372	0.431108	0.398684	1.08133	0.279552	0.999661
WBGene00001617	42.9066	0.201354	0.394055	0.51098	0.609365	0.999661
WBGene00001618	3.03687	-0.7131	1.06382	-0.67032	0.502654	0.999661
WBGene00001619	2.31891	-0.670777	1.18896	-0.564173	0.572636	0.999661
WBGene00001620	1664.29	0.0897564	0.182816	0.490965	0.623451	0.999661
WBGene00001621	50.8121	0.237207	0.285111	0.831983	0.405419	0.999661
WBGene00001622	22.4656	-0.562275	0.373437	-1.50568	0.132151	0.999661
WBGene00001623	25.6384	-0.0789142	0.346295	-0.227882	0.819738	0.999661
WBGene00001624	177.882	-0.158987	0.271615	-0.585341	0.558319	0.999661
WBGene00001625	17.0911	0.420952	0.506047	0.831844	0.405497	0.999661
WBGene00001626	0.83891	-1.36658	2.10406	-0.649498	0.516016	NA
WBGene00001627	142.313	-0.656241	0.350374	-1.87297	0.0610723	0.838031
WBGene00001628	1599.19	-0.0855279	0.152457	-0.560997	0.5748	0.999661
WBGene00001629	843.453	0.0263128	0.24079	0.109277	0.912983	0.999661
WBGene00001630	1474.83	0.0137714	0.115431	0.119304	0.905035	0.999661
WBGene00001631	454.97	0.15484	0.175295	0.883315	0.377066	0.999661
WBGene00001632	1080.52	0.00877629	0.181557	0.0483392	0.961446	0.999661
WBGene00001633	795.099	0.130719	0.19657	0.665	0.50605	0.999661
WBGene00001635	670.74	-0.297171	0.203364	-1.46128	0.143939	0.999661
WBGene00001636	234.727	0.05898	0.211404	0.278993	0.780251	0.999661
WBGene00001637	167.044	-0.00469296	0.195878	-0.0239585	0.980886	0.999661
WBGene00001638	358.819	-0.0193856	0.131347	-0.147591	0.882665	0.999661
WBGene00001639	37.019	0.266884	0.335322	0.795905	0.426087	0.999661
WBGene00001640	0.659322	0.910024	2.23235	0.407652	0.683529	NA
WBGene00001641	0.147609	-0.861994	4.85661	-0.177489	0.859124	NA
WBGene00001642	0.169981	-1.71886	4.82384	-0.356327	0.721596	NA
WBGene00001643	5.74121	-0.221469	0.696094	-0.31816	0.750364	0.999661
WBGene00001644	195.489	-0.0990719	0.298096	-0.33235	0.739625	0.999661
WBGene00001645	2180.58	-0.138071	0.189384	-0.729053	0.465969	0.999661
WBGene00001646	115.96	0.355715	0.201084	1.76899	0.0768961	0.911943
WBGene00001647	4784.15	-0.0527279	0.152443	-0.345885	0.729429	0.999661
WBGene00001648	3339.62	0.0017239	0.157714	0.0109306	0.991279	0.999661
WBGene00001649	1313.79	-0.112598	0.209599	-0.537205	0.591126	0.999661
WBGene00001650	113.583	-0.329687	0.221047	-1.49148	0.135835	0.999661
WBGene00001651	660.339	-0.086225	0.173672	-0.496483	0.619554	0.999661
WBGene00001653	2463.14	-0.203059	0.206118	-0.985162	0.324544	0.999661
WBGene00001660	661.927	-0.169364	0.186286	-0.909161	0.363265	0.999661
WBGene00001661	1354.63	-0.288303	0.182069	-1.58349	0.11331	0.999661
WBGene00001662	1422.18	-0.155685	0.17197	-0.905301	0.365306	0.999661
WBGene00001663	32.2625	-0.276137	0.459803	-0.600555	0.548136	0.999661
WBGene00001664	15.6144	0.258213	0.454617	0.567981	0.570048	0.999661
WBGene00001665	19.1291	-0.538174	0.481255	-1.11827	0.263451	0.999661
WBGene00001666	64.2092	0.229569	0.286146	0.802278	0.422392	0.999661
WBGene00001667	0.748795	-0.0849912	2.27325	-0.0373876	0.970176	NA
WBGene00001668	5.58168	1.57821	0.891719	1.76986	0.0767511	0.911943
WBGene00001669	58.564	0.311331	0.277125	1.12343	0.261254	0.999661
WBGene00001670	3.36566	0.375752	0.941536	0.399084	0.689831	0.999661
WBGene00001671	46.1381	-0.128684	0.30572	-0.420921	0.673813	0.999661
WBGene00001672	10.8502	-0.701111	0.594675	-1.17898	0.238405	0.999661
WBGene00001673	3.58932	0.585998	0.973415	0.602002	0.547173	0.999661
WBGene00001674	126.714	-0.563683	0.274032	-2.057	0.0396863	0.729839
WBGene00001675	23.0295	-0.521167	0.397284	-1.31182	0.189579	0.999661
WBGene00001676	7.56744	0.521354	0.685894	0.760109	0.44719	0.999661
WBGene00001677	16.4453	-0.31235	0.622978	-0.501382	0.616102	0.999661
WBGene00001678	362.624	-0.168463	0.177042	-0.951543	0.341329	0.999661
WBGene00001679	2144.77	0.264684	0.168014	1.57537	0.115171	0.999661
WBGene00001680	1026.24	0.454445	0.285153	1.59369	0.111006	0.999661
WBGene00001681	26.1422	0.5612	0.391429	1.43372	0.151651	0.999661
WBGene00001682	4046.91	-0.170619	0.18543	-0.920126	0.357507	0.999661
WBGene00001683	9018.75	0.0357734	0.183414	0.195042	0.84536	0.999661
WBGene00001684	20193.1	0.0251239	0.25954	0.0968015	0.922884	0.999661
WBGene00001685	18051.4	-0.13755	0.314537	-0.437308	0.661888	0.999661
WBGene00001686	3897.91	-0.060453	0.169893	-0.35583	0.721968	0.999661
WBGene00001687	26.6989	-0.141798	0.404146	-0.350858	0.725695	0.999661
WBGene00001688	275.388	0.0616263	0.177368	0.347449	0.728254	0.999661
WBGene00001689	408.325	0.161018	0.200591	0.802715	0.42214	0.999661
WBGene00001690	8.5649	1.13835	0.680575	1.67263	0.0944009	0.976807
WBGene00001691	1.13389	1.62278	1.60582	1.01056	0.312225	NA
WBGene00001692	3505.26	-0.204009	0.185184	-1.10165	0.270613	0.999661
WBGene00001693	125.68	-0.29392	0.238129	-1.23429	0.217095	0.999661
WBGene00001694	3271.11	-0.220988	0.144255	-1.53192	0.125542	0.999661
WBGene00001695	2.63673	0.191104	0.997895	0.191507	0.848128	0.999661
WBGene00001696	0.902686	-0.352397	1.91849	-0.183685	0.854261	NA
WBGene00001697	0.265835	0.963207	4.05803	0.237358	0.812379	NA
WBGene00001698	2.2265	0.00750636	1.29954	0.00577616	0.995391	0.999661
WBGene00001699	110.059	-0.110776	0.270884	-0.408942	0.682582	0.999661
WBGene00001700	4.02942	-1.21081	1.01814	-1.18924	0.234344	0.999661
WBGene00001701	1.62683	-0.642114	1.54757	-0.414919	0.678201	NA
WBGene00001702	321.341	-0.108729	0.288471	-0.376913	0.706238	0.999661
WBGene00001703	589.91	-0.232088	0.218309	-1.06312	0.287728	0.999661
WBGene00001704	43.2886	-0.00537045	0.347831	-0.0154398	0.987681	0.999661
WBGene00001705	3.47422	2.0567	1.09745	1.87407	0.0609202	0.836614
WBGene00001706	6.45744	0.0098806	0.732478	0.0134893	0.989237	0.999661
WBGene00001707	22.1682	0.307603	0.369309	0.832916	0.404892	0.999661
WBGene00001708	625.998	0.121957	0.178691	0.6825	0.494923	0.999661
WBGene00001709	24.7889	-0.341996	0.380207	-0.8995	0.368387	0.999661
WBGene00001710	5.61931	0.991748	0.827621	1.19831	0.230796	0.999661
WBGene00001711	10.9098	0.0481008	0.577712	0.0832608	0.933644	0.999661
WBGene00001712	3.26699	-0.17278	1.09911	-0.1572	0.875087	0.999661
WBGene00001713	1314.62	0.132463	0.239309	0.55352	0.579907	0.999661
WBGene00001714	5.34821	4.57554	1.26081	3.62903	0.000284483	0.0391458
WBGene00001715	2.72108	0.614056	1.02653	0.598185	0.549717	0.999661
WBGene00001716	26.369	3.59654	0.678596	5.29997	1.15819e-07	7.93358e-05
WBGene00001717	53.6821	0.0717178	0.391065	0.183391	0.854491	0.999661
WBGene00001718	2.13317	-0.945418	1.22211	-0.773597	0.439169	0.999661
WBGene00001719	117.648	0.176791	0.190884	0.926171	0.354357	0.999661
WBGene00001720	2.63922	-0.0415498	1.17057	-0.0354954	0.971685	0.999661
WBGene00001721	2.29011	1.83611	1.12553	1.63134	0.102819	0.997373
WBGene00001722	0.467712	0.95804	2.78822	0.343603	0.731145	NA
WBGene00001723	10.3657	-0.277952	0.59522	-0.466974	0.640519	0.999661
WBGene00001724	36.1463	2.08075	0.474846	4.38195	1.17619e-05	0.00345867
WBGene00001725	12.7168	1.49222	0.774442	1.92684	0.0540001	0.797888
WBGene00001726	4.38763	-0.17432	0.794456	-0.219421	0.826322	0.999661
WBGene00001727	6.25454	1.24196	0.762318	1.62918	0.103274	0.999191
WBGene00001728	0.736149	-0.165715	1.87225	-0.0885114	0.92947	NA
WBGene00001729	3.93291	0.692513	0.918945	0.753596	0.451092	0.999661
WBGene00001730	38.9834	0.184964	0.5206	0.355291	0.722372	0.999661
WBGene00001731	112.056	-0.112282	0.286879	-0.391392	0.695508	0.999661
WBGene00001732	0.484091	2.10099	3.11115	0.67531	0.499479	NA
WBGene00001733	0.364682	1.0718	3.76754	0.284484	0.77604	NA
WBGene00001734	2.92348	-0.806272	0.996863	-0.808809	0.418625	0.999661
WBGene00001735	4.36512	-0.805662	0.808102	-0.996981	0.318774	0.999661
WBGene00001736	1.20482	0.205963	1.69091	0.121806	0.903053	NA
WBGene00001737	1.93028	-0.962779	1.39359	-0.69086	0.489653	0.999661
WBGene00001738	2.12396	0.930018	1.2412	0.749288	0.453684	0.999661
WBGene00001739	0.602971	1.11881	2.54315	0.439932	0.659986	NA
WBGene00001740	330.599	-0.343851	0.311267	-1.10468	0.269296	0.999661
WBGene00001743	1928.77	-0.0204755	0.192582	-0.106321	0.915328	0.999661
WBGene00001744	3904.6	-0.00585163	0.165818	-0.0352895	0.971849	0.999661
WBGene00001745	213.118	0.120884	0.235502	0.513301	0.607741	0.999661
WBGene00001746	2423.85	0.110556	0.150063	0.736733	0.461285	0.999661
WBGene00001747	2447.16	0.0906497	0.160869	0.563499	0.573095	0.999661
WBGene00001748	5912.56	-0.0845295	0.126735	-0.666978	0.504786	0.999661
WBGene00001749	11498	-0.151061	0.231986	-0.651165	0.51494	0.999661
WBGene00001750	23.9102	-0.671368	0.400411	-1.6767	0.0936016	0.97265
WBGene00001751	21.4295	0.0724518	0.471887	0.153536	0.877975	0.999661
WBGene00001752	1814.73	-0.400009	0.307791	-1.29961	0.193734	0.999661
WBGene00001753	448.895	0.332109	0.321637	1.03256	0.301811	0.999661
WBGene00001754	674.941	0.13497	0.265861	0.507669	0.611685	0.999661
WBGene00001755	7837.83	0.106963	0.169064	0.632677	0.526945	0.999661
WBGene00001756	1.45756	-0.266116	1.38954	-0.191514	0.848123	NA
WBGene00001757	237.164	-0.213932	0.26825	-0.797509	0.425155	0.999661
WBGene00001758	950.891	0.00994332	0.283895	0.0350247	0.97206	0.999661
WBGene00001759	21.7079	0.0250804	0.391547	0.0640545	0.948927	0.999661
WBGene00001760	43.0974	-0.535715	0.343794	-1.55824	0.119176	0.999661
WBGene00001761	1072.47	-0.404371	0.199875	-2.02312	0.0430608	0.745972
WBGene00001762	11.3058	-0.213309	0.632009	-0.337509	0.735733	0.999661
WBGene00001763	66.8252	0.0681081	0.275321	0.247376	0.804617	0.999661
WBGene00001764	183.693	0.216517	0.32078	0.674972	0.499694	0.999661
WBGene00001765	6.98866	0.138995	0.786625	0.176698	0.859746	0.999661
WBGene00001766	1.71084	-3.5657	1.67041	-2.13463	0.0327912	0.684816
WBGene00001767	27.9045	-0.687776	0.406875	-1.69039	0.090954	0.966845
WBGene00001768	312.755	0.432903	0.326725	1.32498	0.185179	0.999661
WBGene00001769	32.0844	0.0547803	0.377166	0.145242	0.88452	0.999661
WBGene00001770	491.352	0.460022	0.371244	1.23914	0.215294	0.999661
WBGene00001771	7.11046	-0.0474817	0.765899	-0.0619947	0.950567	0.999661
WBGene00001772	131.37	0.172002	0.299103	0.575058	0.565252	0.999661
WBGene00001773	2.86101	0.468401	1.05024	0.445992	0.655603	0.999661
WBGene00001774	1808.23	0.00431236	0.286902	0.0150308	0.988008	0.999661
WBGene00001775	5967.55	0.141983	0.34597	0.410392	0.681518	0.999661
WBGene00001776	907.919	0.0899572	0.259297	0.346927	0.728646	0.999661
WBGene00001777	92.8457	0.14367	0.361408	0.397528	0.690978	0.999661
WBGene00001778	91.2705	-0.0523032	0.253349	-0.206447	0.836441	0.999661
WBGene00001779	7.04811	0.352661	0.699204	0.504376	0.613997	0.999661
WBGene00001780	13.7846	0.378578	0.543939	0.695993	0.486433	0.999661
WBGene00001781	22.2348	0.105059	0.468952	0.22403	0.822734	0.999661
WBGene00001782	0.991318	1.34938	1.91892	0.7032	0.481931	NA
WBGene00001783	16.7455	0.0550183	0.461491	0.119219	0.905102	0.999661
WBGene00001784	3257.23	-0.0220245	0.230512	-0.0955459	0.923881	0.999661
WBGene00001785	0.412803	0.107938	2.92419	0.0369119	0.970555	NA
WBGene00001786	344.543	0.232778	0.401836	0.579287	0.562396	0.999661
WBGene00001787	531.963	0.18939	0.353213	0.536192	0.591826	0.999661
WBGene00001788	7.66736	-0.12392	0.619245	-0.200115	0.841391	0.999661
WBGene00001789	32.2653	-0.0534569	0.338613	-0.15787	0.874559	0.999661
WBGene00001790	1761.61	0.13663	0.278879	0.489926	0.624186	0.999661
WBGene00001791	234.841	-0.1133	0.195918	-0.5783	0.563062	0.999661
WBGene00001792	25.1058	0.350914	0.383235	0.915663	0.359844	0.999661
WBGene00001793	3272.45	-0.0165093	0.153744	-0.107382	0.914486	0.999661
WBGene00001794	10593.2	0.0180773	0.253276	0.0713737	0.9431	0.999661
WBGene00001795	404.931	-0.112062	0.329939	-0.339645	0.734124	0.999661
WBGene00001796	100.558	0.0134473	0.230342	0.0583795	0.953446	0.999661
WBGene00001803	32.8938	-0.186066	0.406752	-0.457444	0.647352	0.999661
WBGene00001804	21.4584	0.148159	0.534486	0.277199	0.781627	0.999661
WBGene00001805	23.7053	-0.316043	0.458972	-0.688588	0.491082	0.999661
WBGene00001806	19.143	-0.541153	0.47585	-1.13724	0.25544	0.999661
WBGene00001808	1897.42	-0.162555	0.151544	-1.07266	0.283424	0.999661
WBGene00001811	129.089	-0.15658	0.187684	-0.834275	0.404126	0.999661
WBGene00001812	2287.47	-0.0272942	0.173888	-0.156964	0.875273	0.999661
WBGene00001813	1386.49	-0.0146028	0.157399	-0.0927755	0.926082	0.999661
WBGene00001814	505.548	-0.0470898	0.250466	-0.188008	0.85087	0.999661
WBGene00001815	646.16	-0.144875	0.1584	-0.914614	0.360395	0.999661
WBGene00001816	358.102	-0.0519057	0.15223	-0.340969	0.733127	0.999661
WBGene00001817	97.3297	0.0167591	0.228773	0.0732566	0.941602	0.999661
WBGene00001818	0.622554	2.09565	2.91597	0.71868	0.472338	NA
WBGene00001819	679.364	-0.0525816	0.178063	-0.295298	0.767766	0.999661
WBGene00001820	173.921	0.853226	0.24245	3.51919	0.000432871	0.0541582
WBGene00001821	144.828	0.422035	0.194323	2.17182	0.0298689	0.662571
WBGene00001823	1057.23	-0.180826	0.168009	-1.07629	0.281798	0.999661
WBGene00001824	199.191	1.65663	0.410448	4.03614	5.43381e-05	0.0104409
WBGene00001827	3125.59	0.00587698	0.174966	0.0335892	0.973205	0.999661
WBGene00001828	127.126	2.68379	0.443901	6.04594	1.48546e-09	2.46395e-06
WBGene00001829	2389.36	-0.0199565	0.184855	-0.107957	0.91403	0.999661
WBGene00001830	3029.15	-0.00329928	0.193358	-0.017063	0.986386	0.999661
WBGene00001831	3281.59	0.0329488	0.158803	0.207482	0.835633	0.999661
WBGene00001832	2028.56	-0.10158	0.214544	-0.473468	0.635879	0.999661
WBGene00001833	2669.18	-0.0715537	0.229938	-0.311188	0.755658	0.999661
WBGene00001834	2545.49	0.00521949	0.19091	0.02734	0.978189	0.999661
WBGene00001835	820.178	0.0121443	0.178457	0.068052	0.945744	0.999661
WBGene00001836	943.399	0.0900283	0.174525	0.515848	0.605961	0.999661
WBGene00001837	183.622	0.173652	0.197044	0.881284	0.378164	0.999661
WBGene00001838	564.228	0.00536997	0.160301	0.0334992	0.973276	0.999661
WBGene00001839	2.5785	-0.368243	1.11571	-0.330052	0.741361	0.999661
WBGene00001840	13777.5	0.0530712	0.135711	0.391061	0.695752	0.999661
WBGene00001841	329.09	-0.341381	0.261709	-1.30443	0.192087	0.999661
WBGene00001842	14.9951	-0.320677	0.495647	-0.646986	0.517641	0.999661
WBGene00001843	3088.43	-0.00299482	0.225529	-0.0132791	0.989405	0.999661
WBGene00001844	362.962	0.0617537	0.170753	0.361656	0.717609	0.999661
WBGene00001851	2255.9	0.0571904	0.165855	0.344821	0.730229	0.999661
WBGene00001852	159.969	0.137034	0.208707	0.656585	0.511448	0.999661
WBGene00001853	2378.77	0.402445	0.173932	2.3138	0.0206786	0.574099
WBGene00001854	579.325	0.819529	0.230619	3.5536	0.00037999	0.0485701
WBGene00001855	10760	-0.0439628	0.151359	-0.290455	0.771468	0.999661
WBGene00001856	8183.35	0.057772	0.138674	0.416604	0.676968	0.999661
WBGene00001857	9.8852	1.97264	0.622669	3.16803	0.00153475	0.122362
WBGene00001858	200.964	2.93924	0.588808	4.99185	5.98047e-07	0.000262604
WBGene00001859	11.5948	-0.50214	0.577689	-0.869223	0.384725	0.999661
WBGene00001860	3726.68	0.000401334	0.194599	0.00206237	0.998354	0.999661
WBGene00001862	2982.32	-0.0900754	0.141448	-0.636808	0.52425	0.999661
WBGene00001863	118.148	-0.423638	0.249231	-1.69978	0.0891716	0.958023
WBGene00001864	780.784	-0.366174	0.225142	-1.62641	0.103862	0.999661
WBGene00001865	935.632	-0.124343	0.207912	-0.598058	0.549801	0.999661
WBGene00001867	2415	-0.331526	0.167955	-1.97389	0.0483941	0.769017
WBGene00001869	2240.41	-0.0931392	0.164073	-0.567669	0.570259	0.999661
WBGene00001872	854.244	-0.241498	0.204097	-1.18325	0.236709	0.999661
WBGene00001874	1569.42	-0.0886804	0.193589	-0.458086	0.646891	0.999661
WBGene00001875	110.633	0.183328	0.247741	0.739997	0.459302	0.999661
WBGene00001876	23.6297	0.205809	0.385435	0.533966	0.593365	0.999661
WBGene00001877	82.7974	-0.068152	0.308635	-0.220818	0.825234	0.999661
WBGene00001878	68.0967	0.0237331	0.275937	0.0860093	0.931459	0.999661
WBGene00001879	23.2287	0.398925	0.426285	0.935819	0.349366	0.999661
WBGene00001880	55.3468	0.20915	0.350662	0.596444	0.550879	0.999661
WBGene00001881	18.4713	-0.0284267	0.486918	-0.0583808	0.953445	0.999661
WBGene00001882	25.2458	0.0793933	0.394931	0.201031	0.840675	0.999661
WBGene00001883	0	NA	NA	NA	NA	NA
WBGene00001884	0	NA	NA	NA	NA	NA
WBGene00001885	52.1536	-0.219711	0.440528	-0.498745	0.617959	0.999661
WBGene00001886	0	NA	NA	NA	NA	NA
WBGene00001887	0	NA	NA	NA	NA	NA
WBGene00001888	0	NA	NA	NA	NA	NA
WBGene00001889	0	NA	NA	NA	NA	NA
WBGene00001890	15.1956	0.5047	0.504784	0.999834	0.317391	0.999661
WBGene00001891	3.58016	0.394865	0.919962	0.429218	0.667764	0.999661
WBGene00001892	16.3807	0.546764	0.44651	1.22453	0.220753	0.999661
WBGene00001893	0	NA	NA	NA	NA	NA
WBGene00001894	0	NA	NA	NA	NA	NA
WBGene00001895	0	NA	NA	NA	NA	NA
WBGene00001896	0	NA	NA	NA	NA	NA
WBGene00001898	3067.02	0.925294	0.217664	4.25103	2.12789e-05	0.00527743
WBGene00001899	38.8197	0.31574	0.406038	0.777611	0.436798	0.999661
WBGene00001900	0.109834	0.0934868	4.85589	0.0192522	0.98464	NA
WBGene00001901	0	NA	NA	NA	NA	NA
WBGene00001902	0	NA	NA	NA	NA	NA
WBGene00001903	0.465154	2.15313	2.84005	0.758131	0.448372	NA
WBGene00001904	0.411762	-0.862025	3.22659	-0.267163	0.789344	NA
WBGene00001905	24.2771	0.771018	0.382455	2.01597	0.043803	0.747192
WBGene00001906	169.418	0.389135	0.237749	1.63675	0.101684	0.996643
WBGene00001907	0.576325	-1.80737	2.20612	-0.819251	0.412643	NA
WBGene00001908	0.926376	0.0808774	2.13808	0.037827	0.969826	NA
WBGene00001909	2474.58	0.0420841	0.226541	0.185768	0.852627	0.999661
WBGene00001910	528.54	-0.375628	0.309908	-1.21206	0.225489	0.999661
WBGene00001911	3383.69	-0.11049	0.203519	-0.542896	0.587201	0.999661
WBGene00001912	220.209	-0.237273	0.284179	-0.834943	0.40375	0.999661
WBGene00001913	0.232656	-2.3165	4.78608	-0.484008	0.62838	NA
WBGene00001914	178.602	0.0124713	0.244117	0.0510875	0.959256	0.999661
WBGene00001915	1424.8	0.328525	0.277111	1.18553	0.235806	0.999661
WBGene00001916	0.434857	0.336999	3.12822	0.107729	0.914211	NA
WBGene00001917	0.404079	-1.37398	2.81538	-0.488028	0.62553	NA
WBGene00001918	0.323421	0.110316	3.91795	0.0281565	0.977537	NA
WBGene00001919	38.2284	0.0547133	0.353499	0.154777	0.876997	0.999661
WBGene00001920	1.3802	0.952253	1.68361	0.565602	0.571664	NA
WBGene00001921	30.8318	-0.580073	0.414758	-1.39858	0.161938	0.999661
WBGene00001922	305.036	-0.389873	0.24908	-1.56525	0.117524	0.999661
WBGene00001923	0.0554895	0	4.85661	0	1	NA
WBGene00001924	0	NA	NA	NA	NA	NA
WBGene00001925	0	NA	NA	NA	NA	NA
WBGene00001926	0	NA	NA	NA	NA	NA
WBGene00001927	0	NA	NA	NA	NA	NA
WBGene00001928	0.0968286	0	4.85661	0	1	NA
WBGene00001929	25.6722	0.575043	0.376384	1.52781	0.12656	0.999661
WBGene00001930	4.64862	0.483877	0.844274	0.573128	0.566558	0.999661
WBGene00001931	45.0871	-0.163946	0.353824	-0.463354	0.643111	0.999661
WBGene00001932	62.4742	-0.234944	0.292116	-0.804286	0.421232	0.999661
WBGene00001933	1111.54	0.0362279	0.221934	0.163237	0.870332	0.999661
WBGene00001934	435.493	0.0331559	0.202219	0.163961	0.869762	0.999661
WBGene00001935	498.093	0.152704	0.366118	0.41709	0.676612	0.999661
WBGene00001936	323.278	0.14098	0.234956	0.600025	0.54849	0.999661
WBGene00001937	119.491	0.221003	0.320035	0.69056	0.489842	0.999661
WBGene00001938	783.265	-0.0714281	0.31382	-0.227609	0.819951	0.999661
WBGene00001939	28.3748	-0.12272	0.355725	-0.344987	0.730104	0.999661
WBGene00001940	88.4879	-0.0288939	0.2847	-0.101489	0.919163	0.999661
WBGene00001941	328.189	0.0827745	0.270144	0.306408	0.759294	0.999661
WBGene00001942	1583.54	0.0894874	0.221772	0.403511	0.686572	0.999661
WBGene00001943	1.79154	1.85982	1.53681	1.21018	0.22621	0.999661
WBGene00001944	1.38823	0.55954	2.26159	0.24741	0.804591	NA
WBGene00001945	1672.73	0.0901863	0.248986	0.362214	0.717192	0.999661
WBGene00001946	8518.37	0.254356	0.164375	1.54741	0.121764	0.999661
WBGene00001947	4.15475	-0.264985	0.887812	-0.29847	0.765344	0.999661
WBGene00001948	59.8051	0.250671	0.255686	0.980385	0.326896	0.999661
WBGene00001949	654.296	0.225754	0.215082	1.04962	0.293893	0.999661
WBGene00001950	185.929	0.36307	0.233699	1.55358	0.120284	0.999661
WBGene00001951	7.23081	0.386697	0.670712	0.576548	0.564245	0.999661
WBGene00001952	17.5728	0.452801	0.392398	1.15393	0.248528	0.999661
WBGene00001953	22.672	-0.0141755	0.422349	-0.0335635	0.973225	0.999661
WBGene00001954	2.95178	0.266889	1.19415	0.223496	0.823149	0.999661
WBGene00001955	1058.75	-0.196809	0.161335	-1.21987	0.222513	0.999661
WBGene00001956	9.05119	-0.176168	0.611254	-0.288208	0.773187	0.999661
WBGene00001957	7.16328	0.85135	0.740181	1.15019	0.250065	0.999661
WBGene00001958	69.9082	0.600748	0.273146	2.19936	0.027852	0.644556
WBGene00001959	2.48231	0.344268	1.03177	0.333668	0.73863	0.999661
WBGene00001960	21.6178	1.8541	0.527578	3.51437	0.000440805	0.0543078
WBGene00001961	5.29667	0.676592	0.816625	0.828523	0.407375	0.999661
WBGene00001962	6.90339	1.40043	0.851278	1.6451	0.09995	0.996643
WBGene00001963	63.5012	-0.37398	0.341775	-1.09423	0.273854	0.999661
WBGene00001964	2.97366	-0.0342675	1.14097	-0.0300336	0.97604	0.999661
WBGene00001965	5.28578	-0.187904	0.822815	-0.228367	0.819361	0.999661
WBGene00001966	8.4333	0.337177	0.607337	0.555173	0.578777	0.999661
WBGene00001967	0.261791	-0.862015	4.10245	-0.210122	0.833572	NA
WBGene00001968	0.493032	-1.68919	3.14945	-0.536344	0.591721	NA
WBGene00001971	19548.4	0.213695	0.139328	1.53375	0.125092	0.999661
WBGene00001972	2119.78	0.0933805	0.139819	0.667866	0.504219	0.999661
WBGene00001973	4061.29	-0.174529	0.289059	-0.603782	0.545988	0.999661
WBGene00001974	3496.11	-0.10195	0.210168	-0.485086	0.627616	0.999661
WBGene00001975	2420.38	-0.345202	0.243459	-1.41791	0.156217	0.999661
WBGene00001976	407.345	0.671602	0.196216	3.42278	0.00061985	0.0689378
WBGene00001977	8078.99	0.0164285	0.1626	0.101036	0.919522	0.999661
WBGene00001978	2753.89	-0.101054	0.21221	-0.476198	0.633933	0.999661
WBGene00001979	921.841	0.1738	0.184482	0.942102	0.34614	0.999661
WBGene00001980	1083.67	0.201617	0.202779	0.994271	0.320091	0.999661
WBGene00001981	131.317	0.450706	0.229783	1.96144	0.0498279	0.779067
WBGene00001983	1136.42	0.0407098	0.197373	0.206258	0.836589	0.999661
WBGene00001984	39.0802	0.241509	0.397177	0.608063	0.543145	0.999661
WBGene00001985	1177.15	0.0982759	0.207421	0.4738	0.635643	0.999661
WBGene00001986	107.278	-0.317658	0.277507	-1.14468	0.252341	0.999661
WBGene00001987	15.9215	0.230602	0.469896	0.490752	0.623602	0.999661
WBGene00001988	5.2085	-0.376825	0.777208	-0.484844	0.627787	0.999661
WBGene00001989	30.0155	0.453497	0.369269	1.2281	0.219411	0.999661
WBGene00001990	27.3046	0.0739858	0.422542	0.175097	0.861003	0.999661
WBGene00001991	201.053	-0.0612424	0.239614	-0.255588	0.798269	0.999661
WBGene00001992	6.69594	0.117174	0.715913	0.16367	0.869991	0.999661
WBGene00001993	4651.16	-0.277114	0.205961	-1.34547	0.178474	0.999661
WBGene00001994	1638.26	0.297269	0.167868	1.77085	0.0765854	0.911823
WBGene00001995	136.458	0.276738	0.296897	0.932101	0.351284	0.999661
WBGene00001996	1456.3	-0.122912	0.120091	-1.02349	0.306075	0.999661
WBGene00001997	527.383	0.0377134	0.169553	0.222428	0.823981	0.999661
WBGene00001998	880.64	0.0525795	0.15387	0.341714	0.732566	0.999661
WBGene00001999	10540.7	0.0821022	0.139764	0.587435	0.556911	0.999661
WBGene00002000	4456.49	-0.0466667	0.131243	-0.355576	0.722158	0.999661
WBGene00002001	1541.62	-0.0357171	0.151654	-0.235517	0.813808	0.999661
WBGene00002002	3693.37	0.041657	0.148418	0.280674	0.77896	0.999661
WBGene00002003	1717.74	-0.158342	0.190618	-0.83068	0.406155	0.999661
WBGene00002004	1315.17	0.0518991	0.172151	0.301474	0.763053	0.999661
WBGene00002005	60322.1	0.12578	0.172556	0.728923	0.466049	0.999661
WBGene00002006	1.60105	0.69141	1.58264	0.436872	0.662204	NA
WBGene00002007	7725.52	0.206755	0.199209	1.03788	0.299325	0.999661
WBGene00002008	4760.75	0.166957	0.191235	0.873048	0.382637	0.999661
WBGene00002010	6824.54	-0.0923917	0.161061	-0.573645	0.566208	0.999661
WBGene00002011	360.087	-0.092887	0.186407	-0.498302	0.618271	0.999661
WBGene00002012	307.336	-0.096647	0.295111	-0.327493	0.743295	0.999661
WBGene00002013	53.715	0.71936	0.40956	1.75642	0.0790162	0.918312
WBGene00002015	4.75221	-0.15066	0.890997	-0.169091	0.865725	0.999661
WBGene00002016	951.052	-0.0459619	0.355356	-0.129341	0.897088	0.999661
WBGene00002017	6.72917	-0.0799265	0.791378	-0.100997	0.919553	0.999661
WBGene00002018	351.506	-0.0167196	0.593864	-0.0281539	0.977539	0.999661
WBGene00002019	2.49252	0.873054	1.15874	0.753453	0.451178	0.999661
WBGene00002020	3.03153	0.316076	1.049	0.301311	0.763178	0.999661
WBGene00002021	3279.63	0.237411	0.252091	0.941766	0.346312	0.999661
WBGene00002023	6308.44	0.117155	0.301223	0.388931	0.697327	0.999661
WBGene00002024	8341.43	0.30143	0.224072	1.34524	0.178547	0.999661
WBGene00002025	8216.67	-0.110719	0.148966	-0.743247	0.457332	0.999661
WBGene00002026	662.444	-0.167616	0.507049	-0.330571	0.740968	0.999661
WBGene00002027	6846.5	-0.0704995	0.21573	-0.326795	0.743823	0.999661
WBGene00002028	702.809	-0.0964538	0.188483	-0.511738	0.608834	0.999661
WBGene00002029	272.214	-0.0782487	0.232974	-0.335869	0.73697	0.999661
WBGene00002030	37.8709	0.0968474	0.299094	0.323803	0.746088	0.999661
WBGene00002031	483.198	-0.0906182	0.141263	-0.641488	0.521206	0.999661
WBGene00002032	3455.01	-0.136143	0.139999	-0.972459	0.330822	0.999661
WBGene00002033	1791.14	-0.025607	0.148996	-0.171864	0.863544	0.999661
WBGene00002034	2490.79	0.197876	0.187567	1.05496	0.291443	0.999661
WBGene00002035	2170.59	-0.112732	0.174404	-0.646383	0.518031	0.999661
WBGene00002036	2338.18	-0.140585	0.221684	-0.634171	0.525969	0.999661
WBGene00002037	597.028	0.0821092	0.141911	0.578598	0.56286	0.999661
WBGene00002038	1117.93	-0.0327329	0.160232	-0.204285	0.838131	0.999661
WBGene00002039	152.207	0.283079	0.228811	1.23717	0.216022	0.999661
WBGene00002040	135.712	-0.266428	0.196725	-1.35432	0.175634	0.999661
WBGene00002041	718.722	-0.195499	0.212475	-0.920102	0.35752	0.999661
WBGene00002042	921.917	-0.1408	0.174622	-0.806313	0.420062	0.999661
WBGene00002043	1672.89	0.0827235	0.209887	0.394133	0.693483	0.999661
WBGene00002044	619.104	0.157899	0.311311	0.507207	0.612009	0.999661
WBGene00002045	40342.8	0.0381878	0.159547	0.239351	0.810834	0.999661
WBGene00002046	1798.93	-0.193745	0.168203	-1.15185	0.249382	0.999661
WBGene00002047	3532.01	0.106934	0.158253	0.675717	0.49922	0.999661
WBGene00002048	187.824	0.223001	0.186647	1.19478	0.232174	0.999661
WBGene00002050	1203.62	-0.0465988	0.257473	-0.180985	0.856379	0.999661
WBGene00002051	21.2531	2.52848	0.595222	4.24797	2.1572e-05	0.00527743
WBGene00002052	5783.1	0.115964	0.278432	0.416488	0.677053	0.999661
WBGene00002053	5943.25	0.125657	0.235017	0.534671	0.592877	0.999661
WBGene00002054	2418.79	0.0562256	0.256432	0.219261	0.826446	0.999661
WBGene00002055	387.901	-0.148003	0.255684	-0.578851	0.56269	0.999661
WBGene00002056	5120.7	0.163794	0.259641	0.630848	0.52814	0.999661
WBGene00002057	298.276	-0.21494	0.192785	-1.11492	0.264885	0.999661
WBGene00002058	407.923	0.213848	0.207376	1.03121	0.302442	0.999661
WBGene00002059	3020.13	-0.266007	0.126061	-2.11015	0.0348451	0.695793
WBGene00002060	1473.48	0.203878	0.264639	0.7704	0.441063	0.999661
WBGene00002061	7121.68	0.0343779	0.183579	0.187265	0.851453	0.999661
WBGene00002062	215.178	-0.0251806	0.211742	-0.118921	0.905338	0.999661
WBGene00002063	89.2145	-0.148421	0.214856	-0.690793	0.489695	0.999661
WBGene00002064	19759.7	-0.145083	0.111762	-1.29814	0.194238	0.999661
WBGene00002065	9022.35	0.0045629	0.323837	0.0140901	0.988758	0.999661
WBGene00002066	6460.33	-0.0345757	0.225333	-0.153443	0.878049	0.999661
WBGene00002067	57.0102	0.307228	0.311235	0.987124	0.323582	0.999661
WBGene00002068	5877.31	-0.0193708	0.164678	-0.117629	0.906362	0.999661
WBGene00002069	132.333	-0.0102834	0.489146	-0.0210231	0.983227	0.999661
WBGene00002070	2435.06	0.0871031	0.196053	0.444284	0.656837	0.999661
WBGene00002071	813.385	-0.0488696	0.168497	-0.290033	0.771791	0.999661
WBGene00002072	4453.23	-0.071992	0.167341	-0.430212	0.667041	0.999661
WBGene00002073	16503.3	0.137335	0.172481	0.796232	0.425897	0.999661
WBGene00002074	1646.11	0.0680642	0.246556	0.27606	0.782502	0.999661
WBGene00002075	1374.69	-0.178916	0.202274	-0.884524	0.376414	0.999661
WBGene00002076	2073.07	-0.0401261	0.218096	-0.183983	0.854027	0.999661
WBGene00002077	5145.42	0.0294238	0.189096	0.155602	0.876346	0.999661
WBGene00002078	3159.22	0.0520137	0.232086	0.224114	0.822669	0.999661
WBGene00002079	2293.61	0.0900582	0.21685	0.415302	0.677921	0.999661
WBGene00002080	1482.48	-0.104923	0.214418	-0.489338	0.624603	0.999661
WBGene00002081	1036.41	0.151603	0.166415	0.910996	0.362297	0.999661
WBGene00002083	9973.85	0.0964894	0.166547	0.579354	0.56235	0.999661
WBGene00002084	46.3697	0.461715	0.293802	1.57152	0.116063	0.999661
WBGene00002085	85.3896	0.841018	0.310015	2.71283	0.0066711	0.324553
WBGene00002086	134.533	-0.0809907	0.26449	-0.306215	0.759441	0.999661
WBGene00002087	84.9009	0.245236	0.241429	1.01577	0.309738	0.999661
WBGene00002088	23.6389	0.262485	0.402842	0.651583	0.51467	0.999661
WBGene00002089	69.248	-0.151603	0.315097	-0.481131	0.630424	0.999661
WBGene00002090	198.346	0.27778	0.213984	1.29814	0.194241	0.999661
WBGene00002091	1.0434	0.712701	2.11805	0.336489	0.736502	NA
WBGene00002092	0.980097	1.80216	2.11044	0.853926	0.393146	NA
WBGene00002093	36.7524	0.417825	0.334241	1.25007	0.211275	0.999661
WBGene00002094	6.52703	1.78218	0.915098	1.94753	0.0514707	0.791458
WBGene00002095	9.13233	-0.639316	0.751422	-0.850807	0.394876	0.999661
WBGene00002096	1.4894	-0.427381	1.52921	-0.279479	0.779877	NA
WBGene00002097	10.4001	-0.10132	0.56926	-0.177986	0.858734	0.999661
WBGene00002098	0.487529	0.956559	2.57788	0.371064	0.71059	NA
WBGene00002099	0.42261	1.63216	3.55818	0.458707	0.646444	NA
WBGene00002100	361.836	0.325749	0.276633	1.17755	0.238977	0.999661
WBGene00002101	52.2612	0.133601	0.370105	0.360982	0.718113	0.999661
WBGene00002102	524.193	0.944856	0.613018	1.54132	0.12324	0.999661
WBGene00002103	0.417536	1.05637	2.95655	0.357299	0.720868	NA
WBGene00002104	2.23446	-0.328425	1.09866	-0.298932	0.764992	0.999661
WBGene00002105	48.6443	-0.134325	0.294364	-0.456324	0.648157	0.999661
WBGene00002106	56.0638	0.27397	0.353692	0.774599	0.438576	0.999661
WBGene00002107	125.948	0.367964	0.278981	1.31896	0.187183	0.999661
WBGene00002108	1.77983	-0.276268	1.33856	-0.206392	0.836485	0.999661
WBGene00002109	31.5044	0.0263628	0.349673	0.0753927	0.939902	0.999661
WBGene00002110	315.221	-0.0261583	0.374222	-0.0699005	0.944273	0.999661
WBGene00002111	130.454	0.0507469	0.314129	0.161548	0.871662	0.999661
WBGene00002112	49.0406	-0.745529	0.358575	-2.07914	0.0376043	0.717741
WBGene00002113	59.6386	0.552067	0.272446	2.02634	0.0427305	0.744838
WBGene00002114	6.59772	1.17696	0.824298	1.42783	0.153341	0.999661
WBGene00002115	1.71774	-0.0372258	1.46068	-0.0254852	0.979668	0.999661
WBGene00002116	27.7059	-0.830217	0.462674	-1.79439	0.0727508	0.900791
WBGene00002117	95.3641	0.560684	0.242631	2.31085	0.0208413	0.574099
WBGene00002118	17.5804	-0.311241	0.487306	-0.638697	0.52302	0.999661
WBGene00002119	6.0657	-0.399153	0.766453	-0.520779	0.602521	0.999661
WBGene00002120	3.66281	-0.126779	1.08725	-0.116605	0.907173	0.999661
WBGene00002121	0.12535	-1.75912	4.82079	-0.364902	0.715184	NA
WBGene00002123	52.3434	0.315942	0.249871	1.26442	0.206079	0.999661
WBGene00002124	1150.73	0.544478	0.210609	2.58526	0.00973061	0.399609
WBGene00002125	1194.24	0.299474	0.207612	1.44247	0.149171	0.999661
WBGene00002127	475.351	0.362715	0.179903	2.01617	0.0437821	0.747192
WBGene00002128	12.9486	0.636684	0.538673	1.18195	0.237226	0.999661
WBGene00002129	772.569	0.0640574	0.158833	0.403299	0.686728	0.999661
WBGene00002130	2872.09	0.0816401	0.175525	0.46512	0.641846	0.999661
WBGene00002131	901.393	-0.0247314	0.14636	-0.168977	0.865815	0.999661
WBGene00002132	117.073	-0.210298	0.218167	-0.963932	0.33508	0.999661
WBGene00002133	458.377	0.100673	0.159759	0.630158	0.528591	0.999661
WBGene00002134	1226.29	0.223154	0.237147	0.940995	0.346708	0.999661
WBGene00002135	854.047	0.274327	0.202869	1.35224	0.176299	0.999661
WBGene00002136	3340.3	-0.0941639	0.19055	-0.49417	0.621186	0.999661
WBGene00002137	740.601	-0.157513	0.179335	-0.878319	0.379771	0.999661
WBGene00002138	437.146	0.0401992	0.204195	0.196866	0.843932	0.999661
WBGene00002139	324.815	-0.148146	0.197179	-0.751329	0.452454	0.999661
WBGene00002140	15.3599	-0.65708	0.536731	-1.22423	0.220866	0.999661
WBGene00002141	7.2734	0.246148	0.736742	0.334103	0.738302	0.999661
WBGene00002142	8.55782	0.265855	0.601699	0.44184	0.658605	0.999661
WBGene00002143	678.343	-0.0491773	0.164884	-0.298254	0.765509	0.999661
WBGene00002144	1935.99	0.0958656	0.195506	0.490347	0.623889	0.999661
WBGene00002146	438.342	-0.118103	0.193937	-0.608974	0.542541	0.999661
WBGene00002147	1557.61	-0.101409	0.188426	-0.538192	0.590445	0.999661
WBGene00002148	2883.16	-0.04687	0.199532	-0.234899	0.814287	0.999661
WBGene00002149	6.17242	-0.710345	0.715505	-0.992789	0.320813	0.999661
WBGene00002150	35.669	-0.505351	0.484608	-1.0428	0.297039	0.999661
WBGene00002151	148.12	-0.164588	0.230483	-0.714101	0.475165	0.999661
WBGene00002152	2889.46	-0.19228	0.154205	-1.24691	0.212431	0.999661
WBGene00002153	1341.58	-0.269639	0.196773	-1.37031	0.170591	0.999661
WBGene00002162	12900.7	0.193681	0.267641	0.723659	0.469275	0.999661
WBGene00002163	81.5464	0.135562	0.316507	0.428307	0.668427	0.999661
WBGene00002169	5445.19	-0.0225027	0.170367	-0.132084	0.894918	0.999661
WBGene00002173	1067.16	-0.258134	0.180569	-1.42955	0.152845	0.999661
WBGene00002174	323.997	0.0760117	0.212101	0.358375	0.720063	0.999661
WBGene00002175	305.779	0.425703	0.259685	1.63931	0.101149	0.996643
WBGene00002176	61.2622	-0.186333	0.248104	-0.751027	0.452636	0.999661
WBGene00002177	5.24933	1.05363	0.752857	1.39951	0.161661	0.999661
WBGene00002178	45.1209	0.278993	0.323226	0.863153	0.388053	0.999661
WBGene00002179	348.449	-0.305995	0.227285	-1.3463	0.178204	0.999661
WBGene00002180	1366.44	-0.0398423	0.1847	-0.215713	0.829211	0.999661
WBGene00002181	69.8448	0.698839	0.2768	2.5247	0.0115797	0.437148
WBGene00002182	34.7624	0.802887	0.377963	2.12425	0.0336493	0.691182
WBGene00002183	6714.62	-0.136439	0.176084	-0.774856	0.438425	0.999661
WBGene00002184	66.2626	-0.0340945	0.296868	-0.114847	0.908566	0.999661
WBGene00002185	1289.02	-0.184879	0.195457	-0.94588	0.34421	0.999661
WBGene00002186	3.88352	-0.31948	0.824998	-0.387249	0.698572	0.999661
WBGene00002187	575.392	0.0898582	0.19899	0.451571	0.651578	0.999661
WBGene00002188	40.6753	0.419297	0.40178	1.0436	0.296672	0.999661
WBGene00002189	435.625	0.175397	0.262476	0.668241	0.50398	0.999661
WBGene00002190	2412.75	0.00685576	0.210408	0.0325832	0.974007	0.999661
WBGene00002191	4783.63	0.0529943	0.117992	0.449133	0.653335	0.999661
WBGene00002192	2134.36	-0.039563	0.229251	-0.172575	0.862986	0.999661
WBGene00002193	1.19303	-1.26677	1.85334	-0.683503	0.494289	NA
WBGene00002194	1.05276	-0.456196	1.8208	-0.250548	0.802164	NA
WBGene00002195	26.8893	-0.0415154	0.367037	-0.113109	0.909944	0.999661
WBGene00002196	5947.03	0.173646	0.202164	0.858939	0.390374	0.999661
WBGene00002198	62.9174	0.204156	0.268431	0.760553	0.446924	0.999661
WBGene00002199	343.573	-0.390831	0.282555	-1.3832	0.166603	0.999661
WBGene00002200	76.9731	-0.118013	0.379506	-0.310966	0.755827	0.999661
WBGene00002201	5400.71	-0.0361439	0.191569	-0.188673	0.850349	0.999661
WBGene00002202	8096.56	0.139454	0.158174	0.881652	0.377965	0.999661
WBGene00002203	412.904	0.235535	0.197915	1.19009	0.234013	0.999661
WBGene00002204	1.5545	-0.175799	1.38651	-0.126793	0.899104	NA
WBGene00002205	1.04301	0.967038	1.82794	0.52903	0.596784	NA
WBGene00002206	0.52821	0.844702	2.59955	0.324942	0.745225	NA
WBGene00002207	613.393	0.142	0.147956	0.959748	0.337182	0.999661
WBGene00002208	0.635967	-0.785887	2.38356	-0.329711	0.741618	NA
WBGene00002210	393.458	0.0111639	0.151073	0.0738978	0.941092	0.999661
WBGene00002211	9.51936	-0.101987	0.623273	-0.163631	0.870022	0.999661
WBGene00002212	3.44382	-0.0926358	0.890857	-0.103985	0.917181	0.999661
WBGene00002213	170.718	0.170567	0.172379	0.989489	0.322424	0.999661
WBGene00002214	4003.45	-0.197381	0.196266	-1.00568	0.314567	0.999661
WBGene00002215	919.561	0.148999	0.179923	0.828127	0.407598	0.999661
WBGene00002216	371.349	-0.325602	0.204978	-1.58847	0.11218	0.999661
WBGene00002217	315.394	-0.0496644	0.183387	-0.270817	0.786532	0.999661
WBGene00002218	4.74431	1.68821	1.01374	1.66533	0.095847	0.982577
WBGene00002219	1355.56	0.102878	0.170732	0.602571	0.546794	0.999661
WBGene00002220	362.744	-0.02151	0.159493	-0.134865	0.892718	0.999661
WBGene00002221	402.31	0.0814201	0.198554	0.410065	0.681759	0.999661
WBGene00002222	110.13	0.733466	0.29174	2.51411	0.0119335	0.438929
WBGene00002223	2125.35	-0.0745064	0.260906	-0.285568	0.775209	0.999661
WBGene00002224	13.423	-0.96797	0.469497	-2.06172	0.0392348	0.727159
WBGene00002225	2659.88	-0.267821	0.127484	-2.10082	0.0356571	0.702679
WBGene00002226	2432.67	-0.237273	0.142196	-1.66863	0.0951898	0.980232
WBGene00002227	8.3563	-0.151457	0.67258	-0.225188	0.821833	0.999661
WBGene00002228	1256.68	-0.0147951	0.180454	-0.0819884	0.934656	0.999661
WBGene00002229	4220.11	0.0270329	0.168998	0.15996	0.872913	0.999661
WBGene00002230	98.371	0.570706	0.23521	2.42637	0.0152509	0.491847
WBGene00002231	2720.58	-0.00193287	0.188949	-0.0102296	0.991838	0.999661
WBGene00002232	554.861	0.108393	0.208745	0.519258	0.603581	0.999661
WBGene00002233	30.5854	0.64201	0.341866	1.87796	0.0603868	0.835022
WBGene00002234	258.322	-0.0707593	0.202754	-0.34899	0.727097	0.999661
WBGene00002235	32.0414	0.239396	0.340312	0.703462	0.481768	0.999661
WBGene00002238	6071.47	-0.00683532	0.160645	-0.0425493	0.966061	0.999661
WBGene00002239	318.5	0.067104	0.157553	0.425912	0.670172	0.999661
WBGene00002240	624.506	-0.0858082	0.308069	-0.278535	0.780601	0.999661
WBGene00002241	2440.15	0.0233747	0.176913	0.132125	0.894885	0.999661
WBGene00002242	32.5377	-0.0767554	0.424762	-0.180702	0.856601	0.999661
WBGene00002243	10.6565	0.580274	0.622525	0.93213	0.351269	0.999661
WBGene00002244	2445.85	-0.0473728	0.203877	-0.232359	0.816259	0.999661
WBGene00002245	1931.34	0.0322031	0.211299	0.152406	0.878867	0.999661
WBGene00002246	10.9794	0.0494856	0.532327	0.0929609	0.925935	0.999661
WBGene00002247	857.746	0.247381	0.233625	1.05888	0.289654	0.999661
WBGene00002248	268.036	1.42786	0.670457	2.12968	0.0331978	0.689106
WBGene00002249	5178.92	-0.0303855	0.183801	-0.165318	0.868694	0.999661
WBGene00002250	9817.64	-0.0601346	0.120209	-0.500252	0.616898	0.999661
WBGene00002251	1707.01	-0.0603655	0.200011	-0.301811	0.762796	0.999661
WBGene00002252	19.8211	0.253121	0.402771	0.628449	0.52971	0.999661
WBGene00002253	3316.17	0.123549	0.217256	0.56868	0.569573	0.999661
WBGene00002254	13479.5	-0.659731	0.350872	-1.88026	0.0600723	0.835022
WBGene00002255	1406.85	-0.344017	0.209787	-1.63984	0.101039	0.996643
WBGene00002256	3231.27	-0.415588	0.216522	-1.91938	0.0549358	0.806975
WBGene00002257	1420.55	0.0906788	0.224208	0.40444	0.685889	0.999661
WBGene00002258	31814.5	0.117784	0.307841	0.382612	0.702008	0.999661
WBGene00002259	634.317	-0.250074	0.207032	-1.2079	0.227086	0.999661
WBGene00002260	467.224	-0.142792	0.235342	-0.606743	0.544022	0.999661
WBGene00002261	400.041	0.422646	0.235933	1.79138	0.0732323	0.902831
WBGene00002262	4321.67	-0.0582216	0.200697	-0.290097	0.771742	0.999661
WBGene00002263	20895.9	-0.00478829	0.312751	-0.0153102	0.987785	0.999661
WBGene00002264	2315.84	0.662397	0.505915	1.30931	0.190431	0.999661
WBGene00002265	15842.5	0.237523	0.311818	0.761735	0.446218	0.999661
WBGene00002266	456.164	0.259171	0.264829	0.978637	0.32776	0.999661
WBGene00002267	3806.03	-0.061848	0.228037	-0.271219	0.786223	0.999661
WBGene00002268	7125.96	-0.0381157	0.265884	-0.143355	0.88601	0.999661
WBGene00002269	33587.2	0.320671	0.34746	0.922902	0.356058	0.999661
WBGene00002270	39.1084	-0.401881	0.345421	-1.16346	0.244645	0.999661
WBGene00002271	26304.8	0.313597	0.338336	0.926879	0.353989	0.999661
WBGene00002272	10319	0.00115735	0.331226	0.00349415	0.997212	0.999661
WBGene00002273	13237.5	0.334496	0.351685	0.951124	0.341542	0.999661
WBGene00002274	616.473	0.17498	0.28855	0.606411	0.544242	0.999661
WBGene00002275	1366.16	-0.0672003	0.221145	-0.303874	0.761224	0.999661
WBGene00002276	1625.95	0.0666625	0.192069	0.347077	0.728534	0.999661
WBGene00002278	1554.97	-0.176268	0.169141	-1.04213	0.29735	0.999661
WBGene00002280	4233.31	0.0802731	0.232796	0.344821	0.730229	0.999661
WBGene00002282	79.1277	1.90783	0.349431	5.45982	4.76616e-08	3.88669e-05
WBGene00002285	0	NA	NA	NA	NA	NA
WBGene00002295	1560.44	0.227899	0.257043	0.886617	0.375285	0.999661
WBGene00002297	2329.03	0.0127766	0.200715	0.0636555	0.949245	0.999661
WBGene00002299	195.607	0.00127131	0.364279	0.00348993	0.997215	0.999661
WBGene00002324	841.496	-0.0458171	0.189472	-0.241814	0.808924	0.999661
WBGene00002335	2364.71	-0.144879	0.272173	-0.532307	0.594513	0.999661
WBGene00002344	12010.3	0.156773	0.150576	1.04115	0.297804	0.999661
WBGene00002348	505.713	0.191032	0.219637	0.86976	0.384432	0.999661
WBGene00002363	6219.68	0.0634537	0.148197	0.428171	0.668527	0.999661
WBGene00002368	2275.86	0.0211623	0.175421	0.120638	0.903978	0.999661
WBGene00002393	29.6978	0.711405	0.385177	1.84696	0.0647533	0.860642
WBGene00002497	318.384	0.0743776	0.176725	0.420867	0.673852	0.999661
WBGene00002583	2891.77	-0.104992	0.232981	-0.450647	0.652244	0.999661
WBGene00002601	270.045	0.439069	0.308116	1.42501	0.154154	0.999661
WBGene00002632	653.332	0.137088	0.164296	0.834394	0.404059	0.999661
WBGene00002637	5160.66	0.0601265	0.234344	0.256574	0.797508	0.999661
WBGene00002694	2616.4	0.118116	0.218921	0.539537	0.589516	0.999661
WBGene00002696	2429.81	-0.15346	0.222255	-0.690469	0.489899	0.999661
WBGene00002717	2337.76	0.144132	0.25296	0.569782	0.568826	0.999661
WBGene00002783	1832.76	-0.0109791	0.196462	-0.0558841	0.955434	0.999661
WBGene00002804	1100.68	0.0647731	0.195369	0.331542	0.740235	0.999661
WBGene00002827	74.091	0.947547	0.358228	2.6451	0.00816676	0.356729
WBGene00002845	3831.98	-0.170869	0.24963	-0.684488	0.493667	0.999661
WBGene00002850	3056.85	-0.217868	0.244758	-0.890136	0.373393	0.999661
WBGene00002855	3801.5	-0.0665154	0.113973	-0.583606	0.559485	0.999661
WBGene00002879	3901.34	0.173409	0.196599	0.882044	0.377753	0.999661
WBGene00002881	154.831	-0.0601636	0.208758	-0.288198	0.773195	0.999661
WBGene00002889	2601	0.0516483	0.204381	0.252706	0.800496	0.999661
WBGene00002891	11724.7	0.105923	0.286059	0.370283	0.711172	0.999661
WBGene00002915	449.49	0.134851	0.199664	0.675389	0.499429	0.999661
WBGene00002957	1847.93	0.0670786	0.182909	0.366732	0.713819	0.999661
WBGene00002974	79.5456	-0.16503	0.293522	-0.562242	0.573951	0.999661
WBGene00002975	19.0658	0.365939	0.433924	0.843325	0.399047	0.999661
WBGene00002976	31.3418	0.176027	0.324743	0.542051	0.587784	0.999661
WBGene00002977	115.307	-0.221514	0.213442	-1.03782	0.299355	0.999661
WBGene00002978	32155.9	0.0134176	0.361292	0.0371379	0.970375	0.999661
WBGene00002979	778.668	-0.10071	0.141073	-0.713889	0.475296	0.999661
WBGene00002980	14928.3	-0.0825799	0.238578	-0.346134	0.729242	0.999661
WBGene00002981	5222.14	0.223905	0.0975088	2.29625	0.0216613	0.580516
WBGene00002982	2035.58	-0.0427316	0.16	-0.267072	0.789413	0.999661
WBGene00002983	11.8087	1.30705	0.556968	2.34672	0.0189393	0.549721
WBGene00002985	3738.72	0.0507117	0.167852	0.302122	0.762559	0.999661
WBGene00002986	640.396	-0.119626	0.198398	-0.602959	0.546536	0.999661
WBGene00002987	1.3771	1.51584	1.44581	1.04844	0.294437	NA
WBGene00002988	88.9479	-0.052923	0.280514	-0.188664	0.850356	0.999661
WBGene00002989	90.3382	0.272072	0.209617	1.29795	0.194306	0.999661
WBGene00002990	322.411	0.146643	0.251047	0.584125	0.559136	0.999661
WBGene00002991	145.596	-0.281213	0.185369	-1.51704	0.129255	0.999661
WBGene00002992	905.727	-0.0181001	0.214288	-0.084466	0.932686	0.999661
WBGene00002993	0.0554895	0	4.85661	0	1	NA
WBGene00002994	3036.53	-0.05212	0.122764	-0.424553	0.671162	0.999661
WBGene00002996	1089.69	0.357276	0.228518	1.56345	0.117947	0.999661
WBGene00002997	278.668	0.072285	0.208823	0.346154	0.729227	0.999661
WBGene00002998	1633.25	-0.0254693	0.208947	-0.121894	0.902983	0.999661
WBGene00002999	742.049	0.0841857	0.152342	0.552609	0.580531	0.999661
WBGene00003000	55.9976	-0.0868436	0.289257	-0.300229	0.764002	0.999661
WBGene00003001	213.361	0.224605	0.214908	1.04512	0.295967	0.999661
WBGene00003002	2827.13	-0.140781	0.230161	-0.611663	0.540761	0.999661
WBGene00003003	59.682	-0.0138032	0.323588	-0.0426568	0.965975	0.999661
WBGene00003006	99.8318	0.596929	0.285872	2.0881	0.0367887	0.713419
WBGene00003007	309.632	0.0174346	0.213751	0.0815647	0.934993	0.999661
WBGene00003008	7.82775	0.712175	0.58726	1.21271	0.225241	0.999661
WBGene00003009	2095.86	-0.0990719	0.254876	-0.388706	0.697494	0.999661
WBGene00003010	2708.67	0.0760547	0.156923	0.484662	0.627916	0.999661
WBGene00003011	399.137	0.0902981	0.278246	0.324526	0.74554	0.999661
WBGene00003012	2326.42	0.205287	0.198699	1.03316	0.301531	0.999661
WBGene00003014	1154.66	-0.0369216	0.125597	-0.29397	0.768781	0.999661
WBGene00003015	76.7029	0.00117784	0.239442	0.00491911	0.996075	0.999661
WBGene00003017	28.8434	-0.0495907	0.350922	-0.141316	0.887621	0.999661
WBGene00003018	12.7572	0.82706	0.578822	1.42887	0.153043	0.999661
WBGene00003019	552.324	0.559976	0.229391	2.44114	0.0146408	0.48565
WBGene00003020	3031.77	-0.143481	0.213789	-0.671134	0.502135	0.999661
WBGene00003021	2292.23	-0.0208105	0.207874	-0.100111	0.920256	0.999661
WBGene00003022	2366.05	0.0272992	0.149506	0.182597	0.855115	0.999661
WBGene00003024	129.176	0.0447232	0.218278	0.204891	0.837657	0.999661
WBGene00003025	2280.68	0.1311	0.164626	0.79635	0.425829	0.999661
WBGene00003026	2762.45	-0.0507155	0.229307	-0.221168	0.824962	0.999661
WBGene00003029	34.5617	0.221041	0.339612	0.650864	0.515135	0.999661
WBGene00003030	2159.35	-0.0934094	0.230431	-0.405368	0.685207	0.999661
WBGene00003031	40.2977	-0.337607	0.388802	-0.868325	0.385216	0.999661
WBGene00003033	15.0928	0.869512	0.443606	1.9601	0.0499845	0.779067
WBGene00003034	1455.1	-0.223539	0.261033	-0.856362	0.391797	0.999661
WBGene00003035	1709.08	-0.0642686	0.175992	-0.36518	0.714977	0.999661
WBGene00003036	7547.77	0.0564434	0.155923	0.361997	0.717355	0.999661
WBGene00003037	2997.69	0.00973171	0.144982	0.0671237	0.946483	0.999661
WBGene00003038	324.443	-0.00671204	0.255812	-0.0262382	0.979067	0.999661
WBGene00003039	0.321952	0	3.89234	0	1	NA
WBGene00003040	1051.64	0.222042	0.176496	1.25806	0.20837	0.999661
WBGene00003041	2387.7	0.00685722	0.157848	0.0434418	0.965349	0.999661
WBGene00003043	528.508	0.142061	0.25624	0.554408	0.5793	0.999661
WBGene00003044	1265.03	-0.0295166	0.204548	-0.144302	0.885262	0.999661
WBGene00003045	399.646	0.0400219	0.164663	0.243053	0.807964	0.999661
WBGene00003046	171.82	0.142719	0.233367	0.611564	0.540826	0.999661
WBGene00003047	1637.38	-0.0364021	0.206742	-0.176075	0.860235	0.999661
WBGene00003048	1139.53	0.200184	0.22189	0.902177	0.366963	0.999661
WBGene00003052	5814.85	-0.0188505	0.163569	-0.115244	0.908251	0.999661
WBGene00003053	8137.85	0.321126	0.207396	1.54837	0.121533	0.999661
WBGene00003055	4468.22	0.195509	0.207683	0.941379	0.346511	0.999661
WBGene00003056	618.277	0.0178466	0.143674	0.124216	0.901145	0.999661
WBGene00003057	1.94142	1.75832	1.3281	1.32394	0.185524	0.999661
WBGene00003058	3.44816	0.765025	0.928507	0.82393	0.409979	0.999661
WBGene00003059	991.277	-0.204177	0.517198	-0.394775	0.693009	0.999661
WBGene00003060	1146.3	-0.23594	0.334791	-0.70474	0.480972	0.999661
WBGene00003061	2592.2	-0.117605	0.204455	-0.57521	0.565149	0.999661
WBGene00003062	645.868	-0.167574	0.24373	-0.687539	0.491743	0.999661
WBGene00003063	2397.9	-0.0768642	0.135459	-0.567436	0.570418	0.999661
WBGene00003064	3054.68	-0.644527	0.348028	-1.85194	0.0640345	0.855375
WBGene00003065	5124.68	-0.0907899	0.195721	-0.463874	0.642738	0.999661
WBGene00003066	2219.18	-0.0189954	0.111595	-0.170218	0.864839	0.999661
WBGene00003067	79.7742	-0.270405	0.310479	-0.87093	0.383793	0.999661
WBGene00003068	495.416	0.161599	0.158402	1.02018	0.307642	0.999661
WBGene00003071	581.582	0.340158	0.636385	0.534515	0.592985	0.999661
WBGene00003072	475.069	0.081603	0.310889	0.262483	0.792949	0.999661
WBGene00003073	2472.28	-0.225396	0.174653	-1.29053	0.196866	0.999661
WBGene00003074	586.253	-0.203889	0.377287	-0.540407	0.588916	0.999661
WBGene00003075	4.8886	0.627998	0.860592	0.729728	0.465556	0.999661
WBGene00003076	2863.15	-0.358716	0.131196	-2.73419	0.00625348	0.313977
WBGene00003077	2016.53	-0.180723	0.161494	-1.11907	0.263111	0.999661
WBGene00003078	2746.82	-0.190788	0.168738	-1.13067	0.258192	0.999661
WBGene00003079	769.364	-0.226135	0.217265	-1.04082	0.297957	0.999661
WBGene00003080	1571.47	-0.31148	0.174905	-1.78086	0.0749358	0.906269
WBGene00003081	4221.59	-0.400205	0.164628	-2.43096	0.0150589	0.488445
WBGene00003082	2431.94	-0.306105	0.169609	-1.80477	0.0711111	0.894058
WBGene00003083	3939.68	0.0537818	0.183003	0.293884	0.768846	0.999661
WBGene00003084	603.485	-0.0173413	0.149041	-0.116352	0.907373	0.999661
WBGene00003085	4316.46	-0.0719527	0.182816	-0.393579	0.693892	0.999661
WBGene00003086	2007.27	0.0978822	0.217193	0.450669	0.652228	0.999661
WBGene00003087	603.797	0.0281795	0.184455	0.152772	0.878578	0.999661
WBGene00003088	0.0757955	1.07321	4.85531	0.221038	0.825063	NA
WBGene00003089	149.811	0.612279	0.244723	2.50192	0.0123521	0.449284
WBGene00003090	22491.9	0.244114	0.339223	0.719626	0.471755	0.999661
WBGene00003091	13507.1	0.295993	0.366284	0.808095	0.419036	0.999661
WBGene00003092	26.0975	1.22011	0.382969	3.18592	0.00144294	0.116558
WBGene00003093	6003.75	0.185209	0.29174	0.634844	0.52553	0.999661
WBGene00003094	13.9358	-0.365904	0.486311	-0.752409	0.451805	0.999661
WBGene00003095	65.1981	-0.426495	0.336438	-1.26768	0.204913	0.999661
WBGene00003096	1995.58	0.333268	0.306606	1.08696	0.277055	0.999661
WBGene00003097	16290.1	0.169062	0.363743	0.464784	0.642086	0.999661
WBGene00003098	0.523323	0.00945753	2.33268	0.00405436	0.996765	NA
WBGene00003099	24.7763	0.279748	0.354591	0.788931	0.430152	0.999661
WBGene00003100	9.1711	-0.0503384	0.587378	-0.0857002	0.931705	0.999661
WBGene00003102	59.775	0.0131595	0.287695	0.0457412	0.963517	0.999661
WBGene00003104	27.3827	0.489996	0.385308	1.2717	0.203481	0.999661
WBGene00003106	6.58034	0.971102	0.671157	1.44691	0.147923	0.999661
WBGene00003107	36.1702	0.0777261	0.328579	0.236553	0.813004	0.999661
WBGene00003111	482.856	0.366824	0.228533	1.60513	0.108466	0.999661
WBGene00003112	136.785	0.274084	0.221565	1.23703	0.216075	0.999661
WBGene00003114	4.49037	1.25093	0.926265	1.35051	0.176852	0.999661
WBGene00003119	839.534	-0.0585273	0.145648	-0.401839	0.687802	0.999661
[truncated: 44,784 more rows]

## Sheet: SEA329_vs_N2
	baseMean	log2FoldChange	lfcSE	stat	pvalue	padj
WBGene00000001	1545.85	0.0861592	0.190347	0.452643	0.650806	1
WBGene00000002	131.356	-0.0448108	0.252314	-0.1776	0.859037	1
WBGene00000003	65.6102	0.173627	0.26701	0.650266	0.51552	1
WBGene00000004	236.776	-0.0515815	0.188677	-0.273386	0.784557	1
WBGene00000005	180.519	-0.0551248	0.18196	-0.30295	0.761928	1
WBGene00000006	69.2092	0.0427686	0.256558	0.166701	0.867605	1
WBGene00000007	167.063	-0.0971936	0.209433	-0.46408	0.642591	1
WBGene00000008	6.69635	-0.290854	0.783548	-0.371201	0.710488	1
WBGene00000009	4.55756	-0.415649	0.884972	-0.469675	0.638588	1
WBGene00000010	571.628	0.0207537	0.181059	0.114624	0.908743	1
WBGene00000012	28.882	-0.0675348	0.427314	-0.158045	0.874421	1
WBGene00000013	40.5704	0.294344	0.363847	0.808979	0.418527	1
WBGene00000014	0.726375	1.38134	2.20956	0.625166	0.531862	NA
WBGene00000015	12.436	0.496328	0.512615	0.968227	0.332931	1
WBGene00000016	396.136	0.231622	0.215603	1.0743	0.282689	1
WBGene00000017	73.8174	0.607001	0.423322	1.4339	0.151601	1
WBGene00000018	594.453	-0.0492184	0.182993	-0.268963	0.787958	1
WBGene00000019	6.801	0.480227	0.722451	0.664719	0.50623	1
WBGene00000020	118.603	-0.0181696	0.226973	-0.0800519	0.936196	1
WBGene00000021	1.08079	2.3635	2.01112	1.17521	0.239909	NA
WBGene00000022	421.122	0.2256	0.314448	0.717449	0.473097	1
WBGene00000023	2.67681	1.05628	1.20727	0.874938	0.381608	1
WBGene00000024	0.275134	-1.07033	4.67435	-0.22898	0.818885	NA
WBGene00000025	0.94185	-1.71761	1.86071	-0.923094	0.355958	NA
WBGene00000026	2.83421	0.79779	1.01792	0.783746	0.433189	1
WBGene00000027	0.679805	-0.100049	2.07036	-0.0483244	0.961458	NA
WBGene00000028	0	NA	NA	NA	NA	NA
WBGene00000029	0	NA	NA	NA	NA	NA
WBGene00000030	0.253625	0	4.85661	0	1	NA
WBGene00000031	1.29458	3.04699	2.01065	1.51542	0.129666	NA
WBGene00000032	1.02485	1.25933	1.95339	0.644691	0.519127	NA
WBGene00000033	2.92068	0.693269	1.07123	0.647173	0.51752	1
WBGene00000034	5.21442	-0.180166	0.909513	-0.19809	0.842975	1
WBGene00000035	139.443	-0.267779	0.200142	-1.33794	0.180915	1
WBGene00000036	22.9984	-0.278601	0.390407	-0.713617	0.475464	1
WBGene00000037	11.4221	0.66873	0.536121	1.24735	0.212269	1
WBGene00000038	2.82164	0.942039	1.13167	0.832436	0.405163	1
WBGene00000039	104.421	0.080132	0.216739	0.369716	0.711594	1
WBGene00000040	3241.57	-0.0583798	0.230781	-0.252966	0.800294	1
WBGene00000041	6275.96	-0.0243634	0.124216	-0.196138	0.844502	1
WBGene00000042	3.75089	0.0345259	0.949351	0.0363679	0.970989	1
WBGene00000043	7.48617	0.658291	0.655177	1.00475	0.315016	1
WBGene00000044	5.40693	-0.00123369	0.769527	-0.00160317	0.998721	1
WBGene00000045	2.34368	-0.559047	1.34399	-0.415961	0.677439	1
WBGene00000046	9.11136	0.308585	0.620235	0.49753	0.618816	1
WBGene00000047	14.8199	-0.367941	0.452306	-0.813478	0.415944	1
WBGene00000048	4.54092	-0.207074	0.740344	-0.2797	0.779708	1
WBGene00000049	4.22745	0.792038	0.841205	0.941551	0.346423	1
WBGene00000050	21.4893	-0.280113	0.386961	-0.723881	0.469139	1
WBGene00000051	19.5683	-0.0447241	0.518812	-0.0862047	0.931304	1
WBGene00000053	2.51446	0.629327	1.11343	0.565216	0.571927	1
WBGene00000054	51.0544	-0.631669	0.296113	-2.1332	0.0329082	1
WBGene00000055	191.332	-0.169888	0.228154	-0.744621	0.456501	1
WBGene00000056	23.0103	-0.260516	0.375625	-0.693554	0.487962	1
WBGene00000057	168.711	-0.0610899	0.223077	-0.273851	0.784199	1
WBGene00000058	7.10386	-0.20054	0.667492	-0.300438	0.763843	1
WBGene00000059	53.0977	0.123949	0.412955	0.300152	0.764061	1
WBGene00000060	2.00557	-0.405086	1.27937	-0.31663	0.751525	NA
WBGene00000061	3.03974	-0.573561	1.01545	-0.564832	0.572188	1
WBGene00000062	3.88627	-0.875153	0.896938	-0.975712	0.329207	1
WBGene00000063	34586.2	-0.0514338	0.299479	-0.171744	0.863639	1
WBGene00000064	42422.3	-0.00269854	0.221916	-0.0121602	0.990298	1
WBGene00000065	4167.15	0.111173	0.158729	0.700395	0.483681	1
WBGene00000066	95244.9	-0.0694689	0.316103	-0.219766	0.826053	1
WBGene00000067	23892.6	0.0989273	0.370647	0.266904	0.789543	1
WBGene00000068	85.9198	-0.251026	0.276805	-0.906869	0.364476	1
WBGene00000069	8.29927	-0.837675	0.644023	-1.30069	0.193364	1
WBGene00000070	188.784	0.0311926	0.17658	0.176648	0.859785	1
WBGene00000071	161.634	0.109423	0.305346	0.358357	0.720076	1
WBGene00000072	174.135	0.103036	0.224949	0.458043	0.646922	1
WBGene00000073	549.887	-0.108365	0.224426	-0.482853	0.6292	1
WBGene00000074	302.176	0.316668	0.211976	1.49388	0.135206	1
WBGene00000075	307.561	0.00624627	0.196594	0.0317723	0.974654	1
WBGene00000079	906.221	-0.0212259	0.191845	-0.110641	0.911901	1
WBGene00000080	2126.58	0.0377957	0.151405	0.249634	0.802871	1
WBGene00000081	1262.86	-0.0399976	0.239268	-0.167167	0.867239	1
WBGene00000082	5.6648	-0.784915	0.764441	-1.02678	0.304523	1
WBGene00000083	517.615	-0.080964	0.162143	-0.499338	0.617541	1
WBGene00000084	324.415	-0.233761	0.282943	-0.826179	0.408703	1
WBGene00000085	22.1762	0.0257374	0.407853	0.0631045	0.949683	1
WBGene00000086	126.32	0.006827	0.202097	0.0337808	0.973052	1
WBGene00000088	439.469	-0.0245821	0.239105	-0.102809	0.918115	1
WBGene00000089	206.386	0.357687	0.198993	1.79748	0.0722591	1
WBGene00000090	1999.35	-0.109033	0.171513	-0.635715	0.524962	1
WBGene00000092	587.207	0.127571	0.157957	0.807632	0.419303	1
WBGene00000093	1273.65	-0.142884	0.101096	-1.41335	0.157552	1
WBGene00000094	1139.77	-0.0281752	0.186268	-0.151261	0.87977	1
WBGene00000095	462.371	-0.00244924	0.138957	-0.0176258	0.985937	1
WBGene00000096	20.6196	-0.241038	0.662167	-0.364014	0.715848	1
WBGene00000097	2549.5	0.262406	0.163658	1.60338	0.108851	1
WBGene00000098	5192.82	-0.0324186	0.160285	-0.202256	0.839717	1
WBGene00000099	2146.99	0.0256442	0.155101	0.165339	0.868677	1
WBGene00000100	1671.7	0.237103	0.148097	1.601	0.109378	1
WBGene00000101	4475.62	0.0260761	0.215698	0.120892	0.903777	1
WBGene00000102	4068	-0.000606738	0.189732	-0.00319786	0.997448	1
WBGene00000103	253.603	0.340662	0.225265	1.51227	0.130465	1
WBGene00000105	506.876	0.181626	0.175456	1.03517	0.30059	1
WBGene00000106	786.415	0.266348	0.16883	1.57761	0.114655	1
WBGene00000107	5507.47	-0.13322	0.18446	-0.722218	0.470161	1
WBGene00000108	1.88539	-0.932618	1.23487	-0.755238	0.450106	NA
WBGene00000109	1178.52	-0.0799796	0.118727	-0.673646	0.500537	1
WBGene00000110	3401.37	-0.0197934	0.21147	-0.0935991	0.925428	1
WBGene00000111	84.5845	0.143007	0.255137	0.560509	0.575132	1
WBGene00000112	1612.41	-0.200398	0.255044	-0.785736	0.432022	1
WBGene00000113	316.839	0.0960669	0.208904	0.45986	0.645616	1
WBGene00000114	31970.7	0.196211	0.26319	0.745513	0.455962	1
WBGene00000115	5148.97	-0.0082182	0.186591	-0.044044	0.964869	1
WBGene00000116	795.511	-0.162956	0.17717	-0.919769	0.357694	1
WBGene00000117	877.675	-0.100706	0.1439	-0.699836	0.48403	1
WBGene00000118	2289.78	-0.0914193	0.220613	-0.414387	0.67859	1
WBGene00000120	505.831	0.084067	0.145701	0.576984	0.56395	1
WBGene00000121	4984.59	-0.0379906	0.177468	-0.21407	0.830492	1
WBGene00000122	2564.68	0.0822373	0.146116	0.562822	0.573556	1
WBGene00000123	1968.71	-0.0505956	0.191438	-0.264293	0.791554	1
WBGene00000133	5.7644	-1.58433	0.956777	-1.65591	0.0977409	1
WBGene00000134	1.2948	2.38824	1.93694	1.233	0.217577	NA
WBGene00000135	18.9598	-0.0379823	0.417754	-0.0909203	0.927556	1
WBGene00000136	967.035	-0.198373	0.212738	-0.932475	0.351091	1
WBGene00000137	339.891	0.283872	0.199151	1.42541	0.154039	1
WBGene00000138	192.252	-0.19562	0.215973	-0.905758	0.365064	1
WBGene00000139	188.31	-0.197167	0.2322	-0.849125	0.395812	1
WBGene00000140	1202.55	-0.0110433	0.156316	-0.0706472	0.943679	1
WBGene00000142	3187.78	-0.052757	0.173677	-0.303766	0.761307	1
WBGene00000143	1669.89	-0.0776088	0.243421	-0.318825	0.749859	1
WBGene00000144	686.697	0.0223458	0.182472	0.122461	0.902534	1
WBGene00000145	428.328	0.0168655	0.238943	0.0705838	0.943729	1
WBGene00000146	3009.7	0.162353	0.150697	1.07735	0.281324	1
WBGene00000147	1143.99	-0.0313083	0.150512	-0.208012	0.83522	1
WBGene00000148	900.658	-0.308238	0.325539	-0.946855	0.343713	1
WBGene00000149	3065.78	0.173579	0.182492	0.951157	0.341525	1
WBGene00000150	804.124	0.0395463	0.23448	0.168655	0.866068	1
WBGene00000151	1127.53	-0.192847	0.394954	-0.488278	0.625353	1
WBGene00000155	4717.9	-0.0765881	0.118871	-0.644295	0.519384	1
WBGene00000156	1775.07	0.023572	0.222435	0.105973	0.915604	1
WBGene00000157	696.709	0.137093	0.193236	0.70946	0.478039	1
WBGene00000158	2065.1	0.00366352	0.162138	0.0225951	0.981973	1
WBGene00000159	3756.76	-0.0381951	0.149486	-0.255509	0.79833	1
WBGene00000160	1258.85	-0.120521	0.191363	-0.629806	0.528822	1
WBGene00000161	447.309	0.116333	0.17116	0.679676	0.49671	1
WBGene00000162	1723.91	0.00129575	0.180139	0.00719303	0.994261	1
WBGene00000163	2077.84	-0.0736943	0.249645	-0.295197	0.767844	1
WBGene00000164	351.009	0.0498626	0.293538	0.169868	0.865114	1
WBGene00000165	4034.82	-0.0237476	0.28054	-0.0846497	0.93254	1
WBGene00000166	8.22148	-0.166051	0.605721	-0.274138	0.783979	1
WBGene00000168	843.631	0.0765148	0.220396	0.347171	0.728463	1
WBGene00000169	1755.14	-0.262701	0.248059	-1.05903	0.289587	1
WBGene00000170	1386	0.352456	0.23762	1.48327	0.138002	1
WBGene00000171	32.6997	-0.189199	0.412287	-0.458902	0.646304	1
WBGene00000172	945.081	0.184774	0.265267	0.696561	0.486077	1
WBGene00000173	1.09533	-1.14413	1.62051	-0.706032	0.480169	NA
WBGene00000174	32.8145	-0.0164706	0.390574	-0.0421702	0.966363	1
WBGene00000175	3803.22	0.100777	0.185917	0.542052	0.587783	1
WBGene00000176	1130.02	-0.188534	0.182316	-1.03411	0.301085	1
WBGene00000177	239.969	-0.413039	0.253333	-1.63042	0.103013	1
WBGene00000178	1919.04	-0.21184	0.18591	-1.13948	0.254503	1
WBGene00000179	2300.13	-0.111365	0.305782	-0.364199	0.715709	1
WBGene00000180	470.746	-0.137286	0.168818	-0.813218	0.416093	1
WBGene00000181	5667.25	-0.154447	0.241913	-0.638441	0.523186	1
WBGene00000182	8151.2	0.153219	0.10167	1.50703	0.131803	1
WBGene00000183	9478.78	0.0608126	0.144889	0.419718	0.674692	1
WBGene00000184	395.892	0.0629883	0.188772	0.333673	0.738626	1
WBGene00000185	0.348666	-0.97	3.3068	-0.293335	0.769266	NA
WBGene00000186	1204.89	0.122261	0.198074	0.617248	0.537071	1
WBGene00000187	1442.63	-0.0738714	0.228804	-0.32286	0.746802	1
WBGene00000188	22.0405	-0.0133696	0.433042	-0.0308736	0.97537	1
WBGene00000189	586.338	-0.162215	0.164199	-0.987915	0.323194	1
WBGene00000190	169.583	0.523936	0.465982	1.12437	0.260857	1
WBGene00000191	73.7306	0.216273	0.284399	0.760458	0.446981	1
WBGene00000192	4785.37	0.138023	0.139698	0.988011	0.323147	1
WBGene00000193	4.50197	0.334992	0.902703	0.371099	0.710564	1
WBGene00000195	351.789	0.229886	0.226909	1.01312	0.311005	1
WBGene00000196	397.415	-0.0293501	0.314922	-0.0931979	0.925746	1
WBGene00000197	1253.13	0.108379	0.169979	0.637601	0.523733	1
WBGene00000198	4994.35	0.0294251	0.208396	0.141198	0.887713	1
WBGene00000199	1657.53	0.0297402	0.243115	0.122329	0.902638	1
WBGene00000200	3246.86	0.11968	0.146988	0.814216	0.415521	1
WBGene00000201	3630.86	0.00473407	0.221206	0.0214012	0.982926	1
WBGene00000202	701.812	-0.00505573	0.189014	-0.0267479	0.978661	1
WBGene00000203	1947.03	0.0959487	0.186664	0.514019	0.607238	1
WBGene00000204	1760.32	0.128108	0.189582	0.675739	0.499206	1
WBGene00000205	1636.57	-0.00236103	0.1666	-0.0141718	0.988693	1
WBGene00000206	7069.69	-0.0634767	0.115845	-0.547946	0.583729	1
WBGene00000207	11547.3	-0.114596	0.32167	-0.356254	0.721651	1
WBGene00000208	724.171	-0.0475744	0.158028	-0.30105	0.763376	1
WBGene00000209	10724.5	-0.0901739	0.159039	-0.566994	0.570719	1
WBGene00000210	10261.4	-0.143716	0.287424	-0.500014	0.617065	1
WBGene00000211	318.3	-0.112448	0.236026	-0.476423	0.633773	1
WBGene00000212	171.835	-0.212205	0.23936	-0.886553	0.37532	1
WBGene00000213	57.4145	-0.736217	0.560692	-1.31305	0.189166	1
WBGene00000214	65673.3	0.0867173	0.359849	0.240982	0.809569	1
WBGene00000215	43114.9	0.0874979	0.312519	0.279976	0.779496	1
WBGene00000216	47869.8	0.017248	0.343497	0.050213	0.959953	1
WBGene00000217	31474.1	-0.000453957	0.313151	-0.00144964	0.998843	1
WBGene00000218	27667.3	-0.071029	0.369831	-0.192058	0.847697	1
WBGene00000219	59168.6	0.0235941	0.333634	0.0707186	0.943622	1
WBGene00000220	34.2475	1.02926	0.503677	2.0435	0.0410031	1
WBGene00000221	4898.38	0.106455	0.179326	0.593638	0.552754	1
WBGene00000222	213.097	0.114502	0.240489	0.47612	0.633989	1
WBGene00000223	4897.27	0.0301004	0.127807	0.235514	0.81381	1
WBGene00000224	580.469	-0.00998553	0.203549	-0.0490572	0.960874	1
WBGene00000225	272.896	0.0996936	0.198252	0.502863	0.61506	1
WBGene00000226	1737.44	-0.350065	0.326123	-1.07341	0.283086	1
WBGene00000227	837.581	0.0264159	0.229126	0.11529	0.908215	1
WBGene00000228	2806	0.0445905	0.230664	0.193313	0.846714	1
WBGene00000229	43133.8	-0.00888381	0.224072	-0.0396472	0.968374	1
WBGene00000230	20567.4	-0.0569544	0.232506	-0.244959	0.806488	1
WBGene00000231	3175.47	0.12349	0.184145	0.670612	0.502468	1
WBGene00000232	57.032	-0.434773	0.331561	-1.31129	0.189759	1
WBGene00000233	126.863	-0.101582	0.229907	-0.44184	0.658605	1
WBGene00000235	5399.73	-0.0583546	0.145128	-0.402092	0.687616	1
WBGene00000236	1915.42	0.0327656	0.164732	0.198903	0.842339	1
WBGene00000237	184.971	0.0466596	0.207469	0.224899	0.822058	1
WBGene00000238	115.969	-0.157733	0.226558	-0.696217	0.486293	1
WBGene00000239	528.898	-0.0137283	0.222101	-0.0618111	0.950713	1
WBGene00000240	2148.81	-0.242161	0.163531	-1.48082	0.138654	1
WBGene00000241	3.70832	0.108368	1.09637	0.0988425	0.921263	1
WBGene00000242	11.5035	-0.332851	0.547114	-0.608376	0.542938	1
WBGene00000244	20.5007	-0.0960946	0.432025	-0.222428	0.82398	1
WBGene00000245	1143.07	-0.0574956	0.186539	-0.308223	0.757913	1
WBGene00000246	101.493	-0.16279	0.196945	-0.826579	0.408476	1
WBGene00000247	1529.03	0.0734895	0.145479	0.505154	0.613451	1
WBGene00000248	1011.92	0.0253046	0.166713	0.151785	0.879356	1
WBGene00000249	2557.73	0.117728	0.122727	0.959263	0.337426	1
WBGene00000250	1671.8	-0.0524752	0.190819	-0.275	0.783316	1
WBGene00000251	4.62939	-0.57974	0.806578	-0.718766	0.472285	1
WBGene00000252	1.87691	3.0826	1.61279	1.91134	0.0559607	NA
WBGene00000253	168.591	0.307413	0.252529	1.21733	0.223477	1
WBGene00000254	2394.44	0.0756905	0.150593	0.502617	0.615234	1
WBGene00000255	70.8994	0.160304	0.257814	0.621781	0.534086	1
WBGene00000256	92.8329	-0.123085	0.333131	-0.369478	0.711772	1
WBGene00000257	1365.52	-0.0536122	0.154822	-0.346282	0.729131	1
WBGene00000259	815.066	-0.220935	0.249763	-0.884579	0.376384	1
WBGene00000262	268.325	0.0916145	0.280496	0.326616	0.743958	1
WBGene00000263	15041.5	-0.0113213	0.246789	-0.0458746	0.96341	1
WBGene00000264	942.39	-0.11133	0.191631	-0.580961	0.561267	1
WBGene00000265	1189.01	-0.0400793	0.177383	-0.225947	0.821242	1
WBGene00000266	230.532	0.235646	0.203679	1.15695	0.247294	1
WBGene00000267	19.3665	-0.292573	0.463376	-0.631396	0.527782	1
WBGene00000268	1484.1	-0.0308895	0.186148	-0.16594	0.868204	1
WBGene00000269	231.399	0.167117	0.248693	0.671978	0.501598	1
WBGene00000270	690.387	-0.181137	0.210912	-0.858827	0.390436	1
WBGene00000271	1448.08	0.0232135	0.194314	0.119464	0.904908	1
WBGene00000272	3.32124	1.2039	1.09298	1.10148	0.270686	1
WBGene00000273	5837.63	0.102002	0.149444	0.682542	0.494897	1
WBGene00000274	642.303	-0.165844	0.203631	-0.814433	0.415397	1
WBGene00000275	2430.77	-0.104333	0.165146	-0.631763	0.527542	1
WBGene00000276	2056.7	-0.0908871	0.138242	-0.657448	0.510893	1
WBGene00000277	2831.73	0.170197	0.223001	0.763212	0.445337	1
WBGene00000279	46.9108	-0.628695	0.349005	-1.8014	0.0716405	1
WBGene00000280	23.4131	0.283757	0.454712	0.624037	0.532604	1
WBGene00000281	1666.84	0.0467573	0.301196	0.155239	0.876633	1
WBGene00000282	1481.35	0.344571	0.322503	1.06842	0.285329	1
WBGene00000283	608.932	0.0300101	0.235461	0.127452	0.898582	1
WBGene00000284	21.1007	-0.209821	0.405665	-0.517227	0.604998	1
WBGene00000285	220.711	-0.0306089	0.265711	-0.115196	0.908289	1
WBGene00000286	318.444	-0.163075	0.210216	-0.775749	0.437897	1
WBGene00000287	30.5511	-0.137295	0.362014	-0.379253	0.7045	1
WBGene00000288	62.2123	-0.225826	0.322766	-0.699659	0.48414	1
WBGene00000289	1158.47	0.186158	0.169213	1.10014	0.271271	1
WBGene00000292	2921.1	0.0765664	0.107163	0.714487	0.474926	1
WBGene00000293	3739.45	0.00855469	0.121978	0.0701332	0.944088	1
WBGene00000294	2197.93	0.064696	0.245734	0.263277	0.792337	1
WBGene00000295	14.381	0.187039	0.550245	0.33992	0.733917	1
WBGene00000296	6.9938	-0.294837	0.651674	-0.452431	0.650958	1
WBGene00000298	3235.64	-0.137095	0.240771	-0.569401	0.569084	1
WBGene00000301	3279.63	0.567147	0.173014	3.27804	0.0010453	0.338863
WBGene00000302	48.716	0.321596	0.27811	1.15636	0.247533	1
WBGene00000308	0	NA	NA	NA	NA	NA
WBGene00000310	0	NA	NA	NA	NA	NA
WBGene00000311	0	NA	NA	NA	NA	NA
WBGene00000366	2673.85	0.144182	0.22495	0.640951	0.521555	1
WBGene00000367	133.869	-0.151671	0.277944	-0.54569	0.585279	1
WBGene00000368	232.544	0.0906927	0.228117	0.397571	0.690947	1
WBGene00000369	5672.21	0.0443965	0.196236	0.226241	0.821014	1
WBGene00000370	1360.05	0.243813	0.184148	1.32401	0.185501	1
WBGene00000371	19592.1	-0.0367099	0.240481	-0.152652	0.878673	1
WBGene00000372	15.0507	0.399822	0.502925	0.794993	0.426617	1
WBGene00000373	248.904	0.0832053	0.16611	0.500904	0.616439	1
WBGene00000374	141.186	0.0155552	0.30968	0.0502298	0.959939	1
WBGene00000375	1427.95	0.0587876	0.16946	0.346912	0.728657	1
WBGene00000376	4178.14	0.26177	0.185782	1.40901	0.158831	1
WBGene00000377	7340.11	0.0568795	0.164319	0.346152	0.729228	1
WBGene00000378	5050.41	0.0879062	0.172262	0.510304	0.609838	1
WBGene00000379	10045.9	-0.0487327	0.148718	-0.327686	0.743149	1
WBGene00000380	9806.2	0.127502	0.160729	0.79327	0.42762	1
WBGene00000381	4209.02	-0.0250304	0.1666	-0.150242	0.880573	1
WBGene00000382	2439.69	-0.00035401	0.158663	-0.0022312	0.99822	1
WBGene00000383	3264.88	0.0777101	0.164675	0.471901	0.636997	1
WBGene00000386	3639.89	-0.0355415	0.17889	-0.198677	0.842515	1
WBGene00000387	1118.78	0.325107	0.188988	1.72025	0.0853869	1
WBGene00000388	807.167	-0.13985	0.19635	-0.712252	0.476309	1
WBGene00000389	2.01401	-0.703806	1.71944	-0.409322	0.682303	NA
WBGene00000390	4195.99	0.102094	0.140701	0.725612	0.468076	1
WBGene00000391	108.975	0.456232	0.288262	1.5827	0.113489	1
WBGene00000392	2271.78	-0.00277785	0.154879	-0.0179356	0.98569	1
WBGene00000393	617.299	0.0375622	0.132076	0.284399	0.776105	1
WBGene00000395	120.163	0.0888753	0.351535	0.252821	0.800407	1
WBGene00000396	1787.37	-0.0404183	0.227708	-0.177501	0.859115	1
WBGene00000397	13.1278	0.516337	0.559149	0.923434	0.355781	1
WBGene00000399	2.42393	-0.0759834	1.34592	-0.0564545	0.95498	1
WBGene00000401	16.245	0.180207	0.470491	0.38302	0.701705	1
WBGene00000402	5.75891	0.0205619	0.858162	0.0239604	0.980884	1
WBGene00000403	485.101	0.0876317	0.159366	0.549879	0.582403	1
WBGene00000405	5238.31	0.0423325	0.159721	0.26504	0.790979	1
WBGene00000406	542.48	0.167708	0.158193	1.06015	0.289077	1
WBGene00000407	2244.83	0.0795268	0.144539	0.550208	0.582177	1
WBGene00000408	3113.56	-0.0705462	0.137718	-0.51225	0.608476	1
WBGene00000409	1278	0.0162798	0.266515	0.061084	0.951292	1
WBGene00000410	807.329	0.0351453	0.175109	0.200706	0.840929	1
WBGene00000411	6701.74	0.0428326	0.198474	0.21581	0.829136	1
WBGene00000412	107.224	0.357959	0.418076	0.856204	0.391885	1
WBGene00000413	907.454	-0.00660194	0.21514	-0.0306866	0.975519	1
WBGene00000414	1281.49	0.0219753	0.343903	0.0638998	0.94905	1
WBGene00000415	1626.56	0.0639106	0.167228	0.382175	0.702331	1
WBGene00000416	1806.33	0.0528944	0.166671	0.317357	0.750973	1
WBGene00000417	1288.58	0.0455191	0.194458	0.234083	0.814921	1
WBGene00000418	1043.13	-0.0857696	0.18574	-0.461772	0.644245	1
WBGene00000419	1868.05	-0.0738903	0.23253	-0.317766	0.750662	1
WBGene00000420	1006.98	-0.0248105	0.126715	-0.195798	0.844768	1
WBGene00000421	2164.96	-0.0806108	0.219118	-0.367888	0.712957	1
WBGene00000422	202.175	-0.0474482	0.218899	-0.216758	0.828397	1
WBGene00000423	878.306	0.380995	0.206231	1.84741	0.064687	1
WBGene00000424	1154.15	0.152707	0.161774	0.943953	0.345194	1
WBGene00000425	68.1359	0.369692	0.304022	1.216	0.223984	1
WBGene00000426	1421.36	-0.00302736	0.234188	-0.0129271	0.989686	1
WBGene00000427	0.484074	-0.0369468	2.65628	-0.0139092	0.988902	NA
WBGene00000428	3.3175	-0.852076	1.02393	-0.832163	0.405317	1
WBGene00000429	3.27901	0.21362	1.10039	0.194131	0.846073	1
WBGene00000430	21.9453	0.564173	0.490678	1.14978	0.250234	1
WBGene00000431	19.7318	0.487463	0.501664	0.971693	0.331203	1
WBGene00000432	0.570974	-2.57394	2.46824	-1.04282	0.297031	NA
WBGene00000433	5.24403	0.255733	0.758144	0.337315	0.73588	1
WBGene00000434	3.3671	3.86349	1.42026	2.72026	0.00652303	0.971579
WBGene00000435	14.6635	0.669446	0.523867	1.27789	0.201287	1
WBGene00000436	1.32304	-1.41998	1.6895	-0.840478	0.400641	NA
WBGene00000437	116.013	0.418658	0.292861	1.42954	0.152848	1
WBGene00000438	7.63327	0.168034	0.64961	0.258669	0.795891	1
WBGene00000439	37.8521	0.528618	0.381368	1.38611	0.165714	1
WBGene00000440	2.72577	0.39845	1.02868	0.387342	0.698503	1
WBGene00000441	84.2233	-0.114772	0.24829	-0.462248	0.643903	1
WBGene00000442	54.1934	0.277669	0.294359	0.943303	0.345526	1
WBGene00000443	502.262	0.238319	0.189074	1.26045	0.207506	1
WBGene00000444	674.841	-0.0373433	0.203731	-0.183297	0.854565	1
WBGene00000445	6.88131	0.82464	0.870823	0.946966	0.343656	1
WBGene00000446	6.73879	-0.104463	0.658761	-0.158575	0.874004	1
WBGene00000447	4.87519	0.0999463	0.920219	0.108611	0.913511	1
WBGene00000448	42.1318	0.148614	0.361151	0.411501	0.680705	1
WBGene00000449	72.7738	0.376304	0.316068	1.19058	0.233819	1
WBGene00000450	0.72532	-2.55152	2.00335	-1.27362	0.202797	NA
WBGene00000451	31.5656	0.144916	0.337295	0.429643	0.667455	1
WBGene00000452	14.8656	0.525067	0.477258	1.10017	0.271257	1
WBGene00000453	209.42	0.578086	0.249804	2.31416	0.020659	1
WBGene00000454	5.1726	0.286746	0.772694	0.3711	0.710563	1
WBGene00000455	39.4164	0.429529	0.38819	1.10649	0.268513	1
WBGene00000457	42.7863	0.41295	0.371185	1.11252	0.265915	1
WBGene00000458	302.202	0.126213	0.184452	0.684262	0.49381	1
WBGene00000459	1707.28	-0.00986703	0.17786	-0.0554765	0.955759	1
WBGene00000460	880.859	0.249386	0.168387	1.48103	0.138599	1
WBGene00000461	275.312	0.185096	0.198236	0.933717	0.35045	1
WBGene00000462	223.25	0.148302	0.197073	0.752524	0.451736	1
WBGene00000463	372.202	0.543097	0.216519	2.50831	0.0121309	1
WBGene00000464	1961.45	-0.0909626	0.207127	-0.439165	0.660542	1
WBGene00000465	17363.3	0.109141	0.175282	0.622661	0.533507	1
WBGene00000466	1248.56	0.122103	0.197491	0.618273	0.536396	1
WBGene00000467	2075.76	0.00921114	0.150819	0.0610741	0.9513	1
WBGene00000468	10.8945	2.06514	0.712367	2.89898	0.00374383	0.695469
WBGene00000469	157.726	1.40144	0.365257	3.83687	0.00012461	0.098104
WBGene00000472	16199.9	-0.0299424	0.152181	-0.196756	0.844019	1
WBGene00000473	69053.7	-0.0066742	0.150013	-0.0444908	0.964513	1
WBGene00000474	14239	-0.305191	0.160563	-1.90076	0.057334	1
WBGene00000475	19534.7	0.0502419	0.187025	0.268638	0.788208	1
WBGene00000476	10.3173	-0.25751	0.579958	-0.444015	0.657032	1
WBGene00000477	39.6024	-0.244978	0.318835	-0.768354	0.442277	1
WBGene00000478	106.655	0.299226	0.26712	1.12019	0.262631	1
WBGene00000479	38159.4	-0.235173	0.20015	-1.17498	0.240002	1
WBGene00000480	3229.74	0.0896974	0.150147	0.597397	0.550243	1
WBGene00000481	11.9499	-0.303578	0.553834	-0.548139	0.583597	1
WBGene00000482	885.959	0.338677	0.162611	2.08274	0.0372745	1
WBGene00000483	3.17846	0.644342	1.03211	0.624295	0.532434	1
WBGene00000484	3.84748	-0.266334	0.980592	-0.271606	0.785925	1
WBGene00000485	18.4319	0.271038	0.548021	0.494575	0.6209	1
WBGene00000487	1.7003	-0.338481	1.24219	-0.272488	0.785247	NA
WBGene00000488	4.55214	-0.563968	0.892119	-0.632167	0.527278	1
WBGene00000490	6.24535	-0.441171	0.901009	-0.489641	0.624388	1
WBGene00000491	10.6343	0.298516	0.538161	0.554697	0.579102	1
WBGene00000492	12.0049	-0.0510912	0.758221	-0.067383	0.946277	1
WBGene00000493	30.0349	0.202258	0.410242	0.49302	0.621999	1
WBGene00000496	7385.77	-0.113127	0.202796	-0.557837	0.576956	1
WBGene00000497	10.3065	-0.240849	0.60475	-0.398262	0.690437	1
WBGene00000498	1291.01	0.0611916	0.169862	0.360243	0.718666	1
WBGene00000499	157.348	-0.477441	0.216963	-2.20056	0.0277671	1
WBGene00000500	3225.34	-0.150594	0.240984	-0.624911	0.53203	1
WBGene00000501	32.2457	0.0647833	0.331967	0.19515	0.845276	1
WBGene00000502	1550.91	-0.0185001	0.111062	-0.166575	0.867704	1
WBGene00000503	1086.54	0.516259	0.249404	2.06997	0.0384548	1
WBGene00000506	457.708	-0.0525989	0.192843	-0.272755	0.785041	1
WBGene00000507	785.037	0.112786	0.205822	0.547979	0.583707	1
WBGene00000508	813.55	-0.0110902	0.214969	-0.0515899	0.958855	1
WBGene00000509	2016.75	0.111814	0.169843	0.658337	0.510321	1
WBGene00000510	99.013	-0.129446	0.260336	-0.497225	0.61903	1
WBGene00000511	92.3421	0.02227	0.231338	0.0962659	0.923309	1
WBGene00000512	477.959	0.39871	0.206925	1.92683	0.0540002	1
WBGene00000513	1.26107	1.09356	1.51042	0.724009	0.46906	NA
WBGene00000514	156.866	0.0543547	0.200228	0.271464	0.786034	1
WBGene00000515	1683.99	-0.170385	0.218623	-0.779355	0.43577	1
WBGene00000516	197.566	0.335858	0.204977	1.63852	0.101314	1
WBGene00000517	1453.69	0.0641877	0.168377	0.381214	0.703044	1
WBGene00000518	34.9544	-0.109019	0.367165	-0.29692	0.766528	1
WBGene00000519	1186.86	0.177245	0.161085	1.10032	0.271193	1
WBGene00000520	2019.23	-0.107893	0.243147	-0.443736	0.657233	1
WBGene00000521	1.52705	0.852299	1.72455	0.494216	0.621154	NA
WBGene00000522	2065.83	0.282024	0.307974	0.915741	0.359803	1
WBGene00000523	126.782	0.185502	0.224525	0.826197	0.408692	1
WBGene00000524	291.25	-0.248285	0.321861	-0.771406	0.440466	1
WBGene00000525	22.5185	-0.144634	0.457977	-0.31581	0.752147	1
WBGene00000526	122.94	0.120629	0.236649	0.509739	0.610235	1
WBGene00000527	695.236	0.0148499	0.169837	0.0874364	0.930325	1
WBGene00000528	535.252	-0.0231895	0.198798	-0.116649	0.907139	1
WBGene00000529	18.2307	-0.222375	0.418259	-0.531669	0.594956	1
WBGene00000530	500.719	0.0688771	0.237673	0.289798	0.771971	1
WBGene00000531	14.1878	-0.107991	0.472522	-0.228541	0.819225	1
WBGene00000532	1228.33	-0.105804	0.19551	-0.541172	0.588389	1
WBGene00000533	600.125	-0.139584	0.176766	-0.789656	0.429729	1
WBGene00000534	11191.5	0.17721	0.221183	0.801192	0.423021	1
WBGene00000535	21260.3	-0.0243538	0.251475	-0.0968439	0.92285	1
WBGene00000536	1651.65	-0.170225	0.117151	-1.45304	0.146213	1
WBGene00000537	1389.46	0.0137656	0.191024	0.0720623	0.942552	1
WBGene00000539	155.094	0.00548871	0.209073	0.0262525	0.979056	1
WBGene00000540	420.445	-0.0190208	0.148351	-0.128215	0.897979	1
WBGene00000541	168.639	0.3341	0.208451	1.60277	0.108984	1
WBGene00000542	2563.34	-0.023803	0.109884	-0.21662	0.828505	1
WBGene00000543	631.644	-0.0643154	0.239847	-0.268152	0.788583	1
WBGene00000544	2.90603	-1.68134	1.25253	-1.34235	0.179481	1
WBGene00000545	600.971	0.252466	0.213959	1.17998	0.238009	1
WBGene00000546	2.02179	-0.104072	1.72926	-0.0601828	0.95201	NA
WBGene00000547	1363.37	-0.109184	0.130885	-0.834193	0.404172	1
WBGene00000548	2351.9	0.0248906	0.199849	0.124547	0.900882	1
WBGene00000549	640.901	-0.193418	0.157176	-1.23058	0.21848	1
WBGene00000550	6343.96	-0.285115	0.214798	-1.32736	0.18439	1
WBGene00000551	3.87463	5.57317	2.54392	2.19078	0.0284679	1
WBGene00000552	10300.5	0.0804471	0.162639	0.494637	0.620857	1
WBGene00000553	26.2857	0.205464	0.344575	0.596283	0.550986	1
WBGene00000554	1019.66	-0.014867	0.189696	-0.0783727	0.937532	1
WBGene00000555	1.26164	-0.128408	1.55333	-0.0826661	0.934117	NA
WBGene00000556	1118.45	0.419533	0.33174	1.26464	0.205999	1
WBGene00000557	345.947	0.038184	0.172009	0.221988	0.824323	1
WBGene00000558	300.758	0.876828	0.176608	4.96484	6.87587e-07	0.00568394
WBGene00000559	0.156001	0	4.85661	0	1	NA
WBGene00000560	2.25225	0.000701951	1.12912	0.000621683	0.999504	1
WBGene00000561	43.9045	0.22704	0.362946	0.625547	0.531612	1
WBGene00000562	7.17027	-0.192153	0.776428	-0.247484	0.804534	1
WBGene00000563	1.25436	0.329447	1.63296	0.201749	0.840113	NA
WBGene00000564	895.215	0.0978807	0.194712	0.502696	0.615178	1
WBGene00000565	336.165	-0.145889	0.17084	-0.853951	0.393132	1
WBGene00000566	921.63	0.142191	0.172174	0.825859	0.408884	1
WBGene00000567	4630.61	0.00924483	0.202165	0.0457292	0.963526	1
WBGene00000583	42.8739	-0.22395	0.33511	-0.668289	0.503949	1
WBGene00000584	52.5091	0.0920224	0.305168	0.301547	0.762998	1
WBGene00000585	1213.9	-0.138623	0.181884	-0.762152	0.44597	1
WBGene00000591	494.313	0.222229	0.217724	1.02069	0.307402	1
WBGene00000592	595.867	0.109377	0.177055	0.617756	0.536736	1
WBGene00000593	12.2565	0.408416	0.598432	0.682477	0.494938	1
WBGene00000594	32.74	0.375527	0.409555	0.916914	0.359188	1
WBGene00000596	3.5724	-1.23461	1.19362	-1.03434	0.300977	1
WBGene00000597	32718.6	-0.129101	0.234082	-0.55152	0.581277	1
WBGene00000598	0.500322	-1.07034	3.13092	-0.341862	0.732454	NA
WBGene00000599	49.049	0.0359274	0.405496	0.0886012	0.929399	1
WBGene00000601	72.2505	-0.433008	0.298898	-1.44868	0.147426	1
WBGene00000602	23.8191	-0.239912	0.471765	-0.508542	0.611073	1
WBGene00000603	19.0348	0.318406	0.444912	0.71566	0.474201	1
WBGene00000606	10.9114	0.024767	0.550378	0.0449999	0.964107	1
WBGene00000608	25275.8	-0.266179	0.254976	-1.04393	0.296516	1
WBGene00000609	43641.3	-0.114309	0.306964	-0.372385	0.709606	1
WBGene00000610	6.18498	0.468649	0.828262	0.565822	0.571515	1
WBGene00000611	235.609	0.159473	0.281549	0.566413	0.571113	1
WBGene00000612	1.1586	-0.138225	1.6716	-0.0826903	0.934098	NA
WBGene00000613	3.43711	0.508066	1.03251	0.492069	0.622671	1
WBGene00000614	3.3124	0.127046	1.22361	0.103828	0.917305	1
WBGene00000615	18.4873	0.190444	0.418553	0.455006	0.649105	1
WBGene00000616	86.8129	-0.401904	0.2955	-1.36008	0.173804	1
WBGene00000617	7.04488	-0.869176	0.780829	-1.11314	0.265646	1
WBGene00000618	1.46751	0.313896	1.52879	0.205323	0.83732	NA
WBGene00000620	54.897	0.244454	0.316442	0.772508	0.439814	1
WBGene00000621	3.38853	-0.566338	0.931772	-0.607808	0.543315	1
WBGene00000622	1.24961	-0.113831	1.68591	-0.0675189	0.946169	NA
WBGene00000623	3.22527	0.587512	0.949653	0.618659	0.536141	1
WBGene00000624	1.08065	1.4323	2.12142	0.675159	0.499575	NA
WBGene00000625	48.5014	0.516921	0.329498	1.56881	0.116691	1
WBGene00000626	2.44411	-1.37455	1.12882	-1.21769	0.223343	1
WBGene00000627	4.43671	0.950153	0.992317	0.95751	0.33831	1
WBGene00000628	4.6525	0.347709	0.861742	0.403495	0.686584	1
WBGene00000629	2.0991	1.7471	1.58125	1.10489	0.269209	NA
WBGene00000630	10.7961	0.404228	0.608366	0.664449	0.506403	1
WBGene00000631	2.09194	1.03307	1.45376	0.710617	0.477322	NA
WBGene00000632	1.06951	0.501063	1.93791	0.258559	0.795976	NA
WBGene00000633	0.316628	0.747645	3.87001	0.19319	0.84681	NA
WBGene00000634	4.09287	-0.659043	0.985263	-0.668901	0.503559	1
WBGene00000636	10.6951	-0.539015	0.64109	-0.840779	0.400472	1
WBGene00000637	1.93204	0.200181	1.33405	0.150055	0.880721	NA
WBGene00000638	4.58067	-0.796703	0.959685	-0.830171	0.406442	1
WBGene00000639	6.06414	0.627746	0.704297	0.891308	0.372764	1
WBGene00000640	14.411	-0.112109	0.456149	-0.245772	0.805859	1
WBGene00000641	6.5051	0.552187	0.866442	0.637305	0.523926	1
WBGene00000642	0.512734	1.71678	2.70087	0.635641	0.52501	NA
WBGene00000644	64.7461	0.106721	0.281382	0.379274	0.704484	1
WBGene00000645	1.51133	0.310437	1.46924	0.211291	0.832661	NA
WBGene00000646	8.20327	1.23789	0.763852	1.62059	0.105106	1
WBGene00000647	17.5662	-0.171759	0.454151	-0.378198	0.705283	1
WBGene00000648	0.638197	0.494124	2.2009	0.22451	0.82236	NA
WBGene00000649	15.8122	-1.10536	0.521857	-2.11812	0.0341646	1
WBGene00000650	13.4665	2.16201	0.803123	2.692	0.0071025	0.995132
WBGene00000651	0.429426	-0.108558	3.23025	-0.0336066	0.973191	NA
WBGene00000652	874.361	0.0112139	0.213406	0.0525473	0.958093	1
WBGene00000653	25.468	0.174041	0.456106	0.381579	0.702774	1
WBGene00000654	0.392215	-0.108549	2.95431	-0.0367428	0.97069	NA
WBGene00000655	1.24823	-0.108559	2.19543	-0.0494479	0.960562	NA
WBGene00000656	45021.2	-0.227015	0.267155	-0.84975	0.395464	1
WBGene00000657	244.856	-0.649085	0.219445	-2.95785	0.00309791	0.627259
WBGene00000658	9.04496	-0.118992	0.568325	-0.209374	0.834156	1
WBGene00000659	1.95043	0.393353	1.22941	0.319953	0.749004	NA
WBGene00000660	17.0854	-0.293741	0.581942	-0.504759	0.613728	1
WBGene00000661	6.37812	-0.0236044	0.694839	-0.0339711	0.9729	1
WBGene00000662	1.24979	-0.857985	1.70179	-0.504167	0.614144	NA
WBGene00000663	6.78374	-0.285933	0.883764	-0.32354	0.746286	1
WBGene00000664	5.88095	0.223365	0.770545	0.289879	0.771909	1
WBGene00000665	180.055	0.118326	0.262422	0.450899	0.652062	1
WBGene00000666	11.0899	-1.02805	0.720415	-1.42703	0.153571	1
WBGene00000667	23.5186	-0.94799	0.637078	-1.48803	0.136743	1
WBGene00000668	23716.7	-0.296706	0.298175	-0.995072	0.319701	1
WBGene00000669	5.76711	0.0375122	0.887494	0.0422675	0.966285	1
WBGene00000670	46871	-0.17518	0.351097	-0.49895	0.617815	1
WBGene00000671	795.342	-0.156628	0.358946	-0.436356	0.662579	1
WBGene00000672	164.205	0.141415	0.26075	0.542341	0.587584	1
WBGene00000673	16370.4	-0.0714215	0.240194	-0.297349	0.7662	1
WBGene00000674	8.53953	1.29238	0.685641	1.88492	0.0594406	1
WBGene00000675	37873.7	-0.278012	0.30353	-0.915932	0.359703	1
WBGene00000676	3.97465	-0.0943067	0.887224	-0.106294	0.915349	1
WBGene00000677	16159	-0.103334	0.248989	-0.415014	0.678132	1
WBGene00000678	35.8562	0.285872	0.345555	0.827285	0.408076	1
WBGene00000679	1.08514	-2.28739	2.07014	-1.10495	0.269182	NA
WBGene00000680	32355.8	-0.115052	0.243493	-0.472507	0.636565	1
WBGene00000681	33.0844	-0.10113	0.33319	-0.30352	0.761494	1
WBGene00000682	6.21909	-0.241156	0.820837	-0.293793	0.768916	1
WBGene00000683	7.53242	0.26015	0.77168	0.337122	0.736025	1
WBGene00000684	32.4021	0.429179	0.405376	1.05872	0.289728	1
WBGene00000685	65.0951	-0.137011	0.320057	-0.428083	0.668591	1
WBGene00000687	34.0737	-0.219208	0.328426	-0.667449	0.504485	1
WBGene00000688	1.81594	0.0885647	1.25079	0.0708069	0.943551	NA
WBGene00000689	8.71738	-0.587854	0.766812	-0.76662	0.443307	1
WBGene00000690	59.0611	-0.135903	0.266237	-0.510458	0.60973	1
WBGene00000691	13.5858	0.325902	0.532838	0.611634	0.54078	1
WBGene00000692	637.232	0.0303882	0.265633	0.114399	0.908922	1
WBGene00000693	53580.1	-0.0928908	0.255632	-0.363377	0.716323	1
WBGene00000694	23.6016	0.0782516	0.463118	0.168967	0.865823	1
WBGene00000695	61.3386	1.25754	0.456777	2.75307	0.005904	0.929627
WBGene00000696	65394.6	-0.253713	0.257596	-0.984927	0.32466	1
WBGene00000697	2.78237	0.867403	1.07143	0.809576	0.418184	1
WBGene00000698	30583.4	-0.168958	0.204339	-0.82685	0.408322	1
WBGene00000699	20.5901	-0.195825	0.485636	-0.403235	0.686776	1
WBGene00000700	0.181384	0	4.85661	0	1	NA
WBGene00000701	0.249285	-0.0245275	4.77853	-0.00513285	0.995905	NA
WBGene00000702	0.987823	-0.0821121	1.7188	-0.047773	0.961897	NA
WBGene00000703	851.365	-0.516334	0.267751	-1.92842	0.0538035	1
WBGene00000704	17.1447	-1.2477	0.502114	-2.48488	0.0129594	1
WBGene00000705	2.98822	1.66372	1.57903	1.05364	0.29205	1
WBGene00000706	3.30722	2.69467	1.29401	2.08242	0.0373041	1
WBGene00000707	26.3749	-0.678546	0.474798	-1.42912	0.152968	1
WBGene00000708	628.606	-0.25372	0.345053	-0.735306	0.462153	1
WBGene00000709	1.18644	-1.3621	1.60113	-0.850712	0.39493	NA
WBGene00000710	11.1584	-0.835998	0.680521	-1.22847	0.219271	1
WBGene00000711	8.94693	-0.544231	0.759625	-0.716447	0.473715	1
WBGene00000712	450.268	-0.543798	0.220232	-2.46921	0.0135413	1
WBGene00000713	64040.9	-0.132155	0.301466	-0.438373	0.661116	1
WBGene00000714	19.1588	-0.533302	0.467202	-1.14148	0.25367	1
WBGene00000715	1700.01	-0.261359	0.351546	-0.743454	0.457207	1
WBGene00000716	56936.1	-0.285661	0.317811	-0.89884	0.368738	1
WBGene00000717	93.1001	-0.187149	0.350731	-0.533596	0.593621	1
WBGene00000718	7.43679	-0.553048	0.685594	-0.806669	0.419857	1
WBGene00000719	12.8899	0.190283	0.633439	0.300397	0.763875	1
WBGene00000720	45.3608	-0.650643	0.344043	-1.89117	0.0586022	1
WBGene00000721	1.07413	-2.02258	2.34822	-0.861325	0.389059	NA
WBGene00000722	89.1891	-0.455914	0.36507	-1.24884	0.211723	1
WBGene00000723	206.814	0.149959	0.27045	0.55448	0.579251	1
WBGene00000724	2.93048	-0.239918	0.992803	-0.241657	0.809046	1
WBGene00000725	1.16345	1.09166	1.63481	0.667761	0.504286	NA
WBGene00000726	94.3829	0.167866	0.261271	0.642495	0.520552	1
WBGene00000727	8.7807	-0.368153	0.684689	-0.537694	0.590788	1
WBGene00000728	493.815	-0.00151813	0.313916	-0.0048361	0.996141	1
WBGene00000729	5.43787	-1.65159	0.875779	-1.88585	0.0593148	1
WBGene00000730	13.7152	-0.0515779	0.462515	-0.111516	0.911207	1
WBGene00000731	251.338	0.184913	0.242528	0.762441	0.445797	1
WBGene00000732	1912.94	-0.519695	0.374771	-1.3867	0.165533	1
WBGene00000733	30664.9	-0.24158	0.306966	-0.786994	0.431285	1
WBGene00000734	7.55015	-1.13818	0.76977	-1.4786	0.139247	1
WBGene00000735	9.47632	-0.669437	0.649309	-1.031	0.302541	1
WBGene00000736	0.608799	1.77088	2.49346	0.710211	0.477573	NA
WBGene00000737	0.864959	-1.60678	1.98486	-0.80952	0.418216	NA
WBGene00000738	35.7829	2.16569	0.730358	2.96524	0.00302445	0.625755
WBGene00000739	694.536	0.0257906	0.330159	0.0781157	0.937736	1
WBGene00000740	10.5106	-0.405142	0.645638	-0.627507	0.530327	1
WBGene00000741	5.01759	-0.815063	0.807454	-1.00942	0.312772	1
WBGene00000742	2.80178	3.22797	1.58646	2.0347	0.0418806	1
WBGene00000743	5.34151	-1.68991	0.84208	-2.00683	0.0447676	1
WBGene00000744	0.461449	1.37344	3.08648	0.444984	0.656331	NA
WBGene00000745	3.33867	-0.374499	1.15322	-0.324742	0.745377	1
WBGene00000746	2.3423	1.9019	1.17889	1.61331	0.106678	1
WBGene00000747	5.62649	0.447246	0.797028	0.561142	0.5747	1
WBGene00000748	6.17309	-0.417707	0.814455	-0.512867	0.608044	1
WBGene00000749	71.2441	0.0546671	0.388443	0.140734	0.88808	1
WBGene00000750	4.41389	-0.299818	0.810035	-0.37013	0.711286	1
WBGene00000751	18974.1	-0.238416	0.250331	-0.952402	0.340893	1
WBGene00000752	5529.2	-0.215594	0.228049	-0.945384	0.344463	1
WBGene00000753	31.9932	-0.551722	0.4165	-1.32466	0.185283	1
WBGene00000754	43755.9	-0.176709	0.265112	-0.666545	0.505063	1
WBGene00000755	1.82687	0.941026	1.65354	0.569097	0.56929	NA
WBGene00000756	16.998	-0.26622	0.631583	-0.421512	0.673381	1
WBGene00000757	46132.1	-0.244215	0.268152	-0.910733	0.362436	1
WBGene00000758	3.99887	0.0632574	1.05563	0.0599236	0.952216	1
WBGene00000759	6.37728	1.19466	0.726653	1.64405	0.100165	1
WBGene00000760	1.66531	-0.334673	1.27191	-0.263126	0.792453	NA
WBGene00000761	789.239	-0.391543	0.153777	-2.54617	0.0108911	1
WBGene00000762	784.794	-0.161244	0.110357	-1.46111	0.143985	1
WBGene00000763	960.244	-0.0470109	0.21765	-0.215993	0.828993	1
WBGene00000764	599.513	-0.0571187	0.131965	-0.432832	0.665137	1
WBGene00000765	714.309	0.133836	0.199374	0.671281	0.502042	1
WBGene00000766	736.862	-0.183913	0.117327	-1.56752	0.116992	1
WBGene00000767	1317.02	-0.148695	0.168646	-0.881699	0.37794	1
WBGene00000768	322.149	-0.369524	0.286158	-1.29133	0.19659	1
WBGene00000770	405.086	-0.142119	0.290051	-0.48998	0.624148	1
WBGene00000771	2.69322	0.150659	1.31431	0.114629	0.908739	1
WBGene00000772	2067.62	-0.0315294	0.233931	-0.134781	0.892785	1
WBGene00000773	1838.74	0.107139	0.134243	0.798097	0.424814	1
WBGene00000774	1950.75	-0.0170967	0.177793	-0.0961606	0.923393	1
WBGene00000775	337.918	-0.0889617	0.162703	-0.546774	0.584534	1
WBGene00000776	78078.3	0.0202257	0.326441	0.0619582	0.950596	1
WBGene00000777	6243.05	0.0930032	0.212767	0.437112	0.66203	1
WBGene00000778	78.1391	0.148798	0.216262	0.688045	0.491425	1
WBGene00000779	34058.2	-0.123179	0.382366	-0.322149	0.74734	1
WBGene00000780	1000.39	0.195741	0.293526	0.666861	0.504861	1
WBGene00000781	1594.75	-0.0300156	0.294925	-0.101774	0.918936	1
WBGene00000782	0.227662	0.762521	4.82274	0.15811	0.87437	NA
WBGene00000783	352.624	0.221417	0.286333	0.773285	0.439354	1
WBGene00000784	12423.1	-0.337399	0.299277	-1.12738	0.259582	1
WBGene00000785	7437.01	-0.335385	0.291012	-1.15248	0.249125	1
WBGene00000786	50515.7	-0.030024	0.286616	-0.104753	0.916572	1
WBGene00000787	652.833	-0.197827	0.129393	-1.52888	0.126294	1
WBGene00000788	20092.9	0.0870737	0.249874	0.348471	0.727487	1
WBGene00000789	1850.14	-0.0624719	0.177293	-0.352364	0.724565	1
WBGene00000792	66.6449	0.290803	0.29139	0.997984	0.318287	1
WBGene00000793	867.479	0.0664353	0.123109	0.539648	0.58944	1
WBGene00000794	1625.04	0.239462	0.177594	1.34837	0.177539	1
WBGene00000795	598.287	-0.108584	0.168416	-0.644737	0.519098	1
WBGene00000796	1759.94	-0.119781	0.245592	-0.487723	0.625746	1
WBGene00000797	454.362	0.138207	0.249675	0.553547	0.579889	1
WBGene00000798	1180.43	-0.196568	0.1208	-1.62722	0.103691	1
WBGene00000799	300.908	0.143848	0.203072	0.708358	0.478723	1
WBGene00000800	2373.16	0.168005	0.163031	1.03051	0.302769	1
WBGene00000801	69.3869	0.0157961	0.25214	0.0626481	0.950047	1
WBGene00000802	12452.8	0.302346	0.184467	1.63903	0.101207	1
WBGene00000803	433.276	0.177124	0.17943	0.987149	0.323569	1
WBGene00000804	1176.05	-0.00695729	0.200401	-0.0347169	0.972305	1
WBGene00000812	598.835	0.0324782	0.189081	0.171769	0.863619	1
WBGene00000813	1780.98	0.104995	0.155135	0.676795	0.498536	1
WBGene00000814	3166.13	-0.234301	0.284183	-0.824474	0.409671	1
WBGene00000815	2645.35	0.0080396	0.133266	0.0603273	0.951895	1
WBGene00000816	1629.2	0.0272974	0.135625	0.201271	0.840486	1
WBGene00000817	1952.01	0.0130646	0.175257	0.0745454	0.940576	1
WBGene00000818	1545.52	0.104476	0.156132	0.669153	0.503398	1
WBGene00000819	24.8035	-0.0707648	0.419721	-0.168599	0.866112	1
WBGene00000820	4.35383	-0.451982	0.877164	-0.515276	0.60636	1
WBGene00000821	1.88722	0.181903	1.41943	0.128152	0.898029	NA
WBGene00000822	4248.66	-0.118272	0.297775	-0.397187	0.69123	1
WBGene00000829	99094.4	0.12542	0.263124	0.476659	0.633605	1
WBGene00000830	0.657514	-1.54681	2.44327	-0.633089	0.526676	NA
WBGene00000831	1565.55	-0.0172219	0.221988	-0.0775801	0.938162	1
WBGene00000832	235.818	0.223549	0.146627	1.52461	0.127357	1
WBGene00000833	23903.6	-0.0113977	0.213068	-0.0534935	0.957339	1
WBGene00000834	1502.85	-0.0674582	0.17274	-0.39052	0.696152	1
WBGene00000835	3675.46	-0.0655504	0.244885	-0.267678	0.788947	1
WBGene00000836	3155.17	0.0411979	0.168744	0.244144	0.807119	1
WBGene00000837	1991.99	0.0629762	0.160019	0.393554	0.69391	1
WBGene00000838	1396.87	0.106064	0.198599	0.534063	0.593298	1
WBGene00000839	1481.02	-0.154773	0.190693	-0.811639	0.416999	1
WBGene00000840	974.885	-0.0743273	0.248653	-0.29892	0.765001	1
WBGene00000841	67.0408	-0.100846	0.313385	-0.321798	0.747606	1
WBGene00000843	4563.36	-0.0445543	0.149868	-0.297291	0.766245	1
WBGene00000845	296.167	-0.0234773	0.218947	-0.107228	0.914608	1
WBGene00000846	1398.83	0.0114569	0.218065	0.0525389	0.958099	1
WBGene00000851	2.5181	-0.776914	1.16945	-0.664343	0.506471	1
WBGene00000853	14.8075	0.574659	0.576004	0.997665	0.318442	1
WBGene00000854	550.615	0.158615	0.159838	0.992348	0.321028	1
WBGene00000857	139.426	0.078128	0.212839	0.367076	0.713562	1
WBGene00000858	114.677	0.368056	0.358802	1.02579	0.30499	1
WBGene00000859	0.255585	0.853182	4.7752	0.178669	0.858197	NA
WBGene00000860	0.75153	2.32549	2.47548	0.93941	0.34752	NA
WBGene00000861	0.113689	-1.07031	4.85661	-0.220383	0.825573	NA
WBGene00000862	14.7922	-0.0538051	0.475148	-0.113239	0.909841	1
WBGene00000863	1612.51	0.104999	0.215731	0.486714	0.626461	1
WBGene00000864	5.59989	-0.678503	0.726648	-0.933744	0.350436	1
WBGene00000865	9112.11	0.0718581	0.152708	0.470558	0.637957	1
WBGene00000866	2721.15	0.0607398	0.159031	0.381937	0.702508	1
WBGene00000867	4412.05	-0.00977945	0.155669	-0.0628221	0.949908	1
WBGene00000868	22271.4	0.13011	0.165625	0.785566	0.432122	1
WBGene00000869	6437.15	0.0179481	0.208915	0.0859112	0.931537	1
WBGene00000870	235.995	0.271704	0.237086	1.14602	0.251787	1
WBGene00000871	2314.69	0.00797607	0.19492	0.0409197	0.96736	1
WBGene00000872	1179.06	0.133091	0.164009	0.811484	0.417088	1
WBGene00000874	1136.73	-0.212968	0.198884	-1.07081	0.284253	1
WBGene00000875	4334.95	0.0399738	0.185026	0.216043	0.828954	1
WBGene00000876	1605.1	0.0503494	0.1836	0.274234	0.783905	1
WBGene00000877	2001.56	-0.180852	0.148099	-1.22115	0.222028	1
WBGene00000878	36.2619	-0.0248362	0.335225	-0.0740879	0.94094	1
WBGene00000879	16650.6	-0.00405007	0.206225	-0.0196391	0.984331	1
WBGene00000880	1472.76	-0.0701529	0.14671	-0.478173	0.632527	1
WBGene00000881	12107.4	0.0888425	0.30063	0.295521	0.767596	1
WBGene00000882	334.397	0.343353	0.159719	2.14973	0.0315769	1
WBGene00000883	31437.4	-0.0181336	0.176109	-0.102968	0.917988	1
WBGene00000884	838.633	0.171065	0.162268	1.05421	0.291786	1
WBGene00000885	1012.78	-0.0660938	0.174581	-0.378585	0.704996	1
WBGene00000886	1300.55	-0.0431787	0.195346	-0.221036	0.825064	1
WBGene00000887	2061.71	-0.134709	0.183606	-0.733682	0.463142	1
WBGene00000888	1516.86	-0.13802	0.170302	-0.810441	0.417687	1
WBGene00000889	1128.01	0.00803524	0.12864	0.062463	0.950194	1
WBGene00000890	1860.84	0.0748044	0.130725	0.572227	0.567168	1
WBGene00000891	1135.15	0.0414534	0.158708	0.261192	0.793944	1
WBGene00000892	642.564	0.0991448	0.353274	0.280646	0.778982	1
WBGene00000893	2.84403	-0.83753	1.34591	-0.622277	0.53376	1
WBGene00000894	2900.85	-0.0170413	0.1824	-0.093428	0.925564	1
WBGene00000895	13.9687	0.147976	0.517614	0.28588	0.77497	1
WBGene00000896	4571	0.0681471	0.139125	0.489826	0.624257	1
WBGene00000897	439.335	0.0441077	0.144227	0.305822	0.75974	1
WBGene00000898	738.548	-0.21013	0.250361	-0.839309	0.401296	1
WBGene00000899	513.791	0.169456	0.129043	1.31317	0.189124	1
WBGene00000900	479.393	0.214455	0.208865	1.02676	0.304532	1
WBGene00000901	628.942	0.215841	0.169726	1.27171	0.203477	1
WBGene00000902	18.7462	0.0260354	0.418924	0.0621484	0.950445	1
WBGene00000903	32.1049	-0.215761	0.406875	-0.530288	0.595912	1
WBGene00000904	108.517	0.0726642	0.194749	0.373118	0.709061	1
WBGene00000905	43.5234	0.0902741	0.394897	0.228602	0.819178	1
WBGene00000906	11.471	0.530654	0.618076	0.858558	0.390584	1
WBGene00000907	6.94435	0.34493	0.68393	0.504335	0.614026	1
WBGene00000908	228.564	0.00221121	0.169414	0.0130521	0.989586	1
WBGene00000910	537.233	0.24262	0.145558	1.66683	0.0955482	1
WBGene00000911	3996.7	-0.0145542	0.178094	-0.081722	0.934868	1
WBGene00000912	1664.07	-0.00462598	0.176733	-0.026175	0.979118	1
WBGene00000913	6695.47	0.00525168	0.215904	0.0243242	0.980594	1
WBGene00000914	353.011	0.21527	0.156453	1.37594	0.168839	1
WBGene00000915	77607.8	0.0193631	0.137626	0.140694	0.888112	1
WBGene00000917	730.753	0.0226843	0.172779	0.13129	0.895546	1
WBGene00000920	51.3561	0.66367	0.318748	2.08211	0.0373321	1
WBGene00000923	2743.14	-0.0891058	0.119844	-0.743517	0.457168	1
WBGene00000928	777.344	1.38181	0.297747	4.64088	3.46933e-06	0.0114717
WBGene00000929	1270.36	0.00362447	0.277395	0.0130661	0.989575	1
WBGene00000930	5.10795	-0.37661	0.953185	-0.395107	0.692764	1
WBGene00000931	5245.29	-0.125325	0.175102	-0.715724	0.474162	1
WBGene00000932	34.5151	0.462723	0.553503	0.835989	0.403161	1
WBGene00000933	558.087	-0.200598	0.174102	-1.15219	0.249242	1
WBGene00000934	8.37616	0.127249	0.587719	0.216513	0.828588	1
WBGene00000935	5658.81	-0.032727	0.193147	-0.169441	0.86545	1
WBGene00000936	145.437	-0.125057	0.204597	-0.611236	0.541043	1
WBGene00000937	1219.92	-0.141287	0.131319	-1.07591	0.281967	1
WBGene00000938	1475.15	0.173109	0.32266	0.536504	0.59161	1
WBGene00000939	1907.08	-0.0652806	0.263888	-0.24738	0.804615	1
WBGene00000940	1212.88	-0.105745	0.188365	-0.561382	0.574537	1
WBGene00000941	5309.71	-0.0566699	0.145086	-0.390594	0.696097	1
WBGene00000942	653.65	-0.10787	0.264039	-0.408538	0.682879	1
WBGene00000950	34.4989	0.232259	0.321025	0.723492	0.469377	1
WBGene00000951	24.5253	0.152949	0.389504	0.392676	0.694559	1
WBGene00000952	6.86642	-0.0373246	0.777015	-0.0480358	0.961688	1
WBGene00000953	9.12894	0.693556	0.73827	0.939434	0.347508	1
WBGene00000955	28.2083	-0.216765	0.350226	-0.618931	0.535962	1
WBGene00000958	23.6975	-0.51317	0.387043	-1.32587	0.184882	1
WBGene00000959	546.446	-0.0360008	0.161434	-0.223006	0.82353	1
WBGene00000960	1.92876	-0.281508	1.32501	-0.212457	0.831751	NA
WBGene00000961	425.592	0.280606	0.200124	1.40216	0.160867	1
WBGene00000962	2914.16	0.105384	0.295564	0.356553	0.721426	1
WBGene00000963	305.845	0.298291	0.279748	1.06629	0.286294	1
WBGene00000964	170.335	-0.15057	0.30212	-0.498376	0.618219	1
WBGene00000965	1418.27	-0.13541	0.171211	-0.790898	0.429004	1
WBGene00000966	254.886	-0.223935	0.178015	-1.25795	0.208408	1
WBGene00000967	4161.92	-0.119015	0.189672	-0.627478	0.530346	1
WBGene00000968	270.577	-0.256511	0.254074	-1.00959	0.312691	1
WBGene00000969	164.79	0.303645	0.263915	1.15054	0.249922	1
WBGene00000970	1760.98	0.185695	0.207049	0.896866	0.369791	1
WBGene00000971	276.063	-0.115094	0.240419	-0.478722	0.632136	1
WBGene00000972	16.7612	-0.0880074	0.465972	-0.188869	0.850196	1
WBGene00000973	697.907	0.0648416	0.192387	0.337038	0.736088	1
WBGene00000974	1427.89	-0.14098	0.12066	-1.16841	0.24264	1
WBGene00000975	1552.39	-0.236664	0.160774	-1.47202	0.141015	1
WBGene00000976	2443.7	0.165968	0.135059	1.22885	0.219128	1
WBGene00000977	739.402	-0.00632097	0.165749	-0.0381358	0.969579	1
WBGene00000978	11.4376	0.0303101	0.477614	0.0634615	0.949399	1
WBGene00000979	5.28853	0.275161	0.852372	0.322817	0.746834	1
WBGene00000980	357.465	-0.00303058	0.149781	-0.0202334	0.983857	1
WBGene00000981	873.388	-0.168955	0.258633	-0.653262	0.513588	1
WBGene00000982	789.401	-0.0733811	0.151007	-0.485946	0.627006	1
WBGene00000983	232.924	-0.258079	0.214547	-1.2029	0.229013	1
WBGene00000984	466.331	0.0486373	0.245015	0.198508	0.842648	1
WBGene00000985	5751.56	0.0602919	0.104195	0.578646	0.562828	1
WBGene00000986	42.8811	0.384401	0.320707	1.19861	0.230681	1
WBGene00000987	327.717	-0.0871446	0.266141	-0.327438	0.743337	1
WBGene00000988	3201.14	-0.209497	0.243273	-0.861158	0.389151	1
WBGene00000989	8.37199	-0.523609	0.682432	-0.767269	0.442922	1
WBGene00000990	298.753	0.134232	0.16722	0.802731	0.42213	1
WBGene00000991	3214.15	-0.183694	0.20695	-0.887624	0.374743	1
WBGene00000992	492.591	-0.0471483	0.194032	-0.242992	0.808011	1
WBGene00000993	1185.63	0.0350868	0.164231	0.213643	0.830825	1
WBGene00000994	705.043	0.00565006	0.194885	0.0289917	0.976871	1
WBGene00000995	764.039	0.204674	0.216477	0.945479	0.344415	1
WBGene00000996	4590.03	0.0281171	0.188864	0.148875	0.881653	1
WBGene00000998	83.5328	0.158939	0.235618	0.674562	0.499954	1
WBGene00001000	6854.03	-0.177972	0.310221	-0.573694	0.566175	1
WBGene00001001	1508.74	-0.0224213	0.211637	-0.105942	0.915628	1
WBGene00001002	1320.82	0.061579	0.210076	0.293127	0.769425	1
WBGene00001005	19024.8	-0.00270561	0.169759	-0.0159379	0.987284	1
WBGene00001006	530.96	0.455503	0.236352	1.92722	0.0539521	1
WBGene00001007	2755.42	-0.0501998	0.175104	-0.286685	0.774353	1
WBGene00001008	670.268	0.147104	0.16713	0.880174	0.378765	1
WBGene00001016	1086.37	-0.104522	0.218671	-0.477985	0.632661	1
WBGene00001017	1961.63	0.09167	0.279137	0.328405	0.742605	1
WBGene00001018	2943.56	-0.0632781	0.12438	-0.508748	0.610929	1
WBGene00001019	1532.76	0.0564378	0.188009	0.300187	0.764034	1
WBGene00001020	963.049	0.0718732	0.249029	0.288614	0.772876	1
WBGene00001021	674.366	-0.328182	0.277384	-1.18313	0.236757	1
WBGene00001022	663.346	-0.0586944	0.276167	-0.212532	0.831692	1
WBGene00001023	5648.66	0.0135521	0.197618	0.0685771	0.945326	1
WBGene00001025	1009.54	0.242461	0.14669	1.65288	0.0983558	1
WBGene00001026	1813.49	0.0797895	0.194687	0.409836	0.681926	1
WBGene00001027	1569.12	-0.0326809	0.138184	-0.236503	0.813042	1
WBGene00001028	815.952	0.0406059	0.294134	0.138052	0.890199	1
WBGene00001029	5633.69	0.0697219	0.18961	0.367712	0.713088	1
WBGene00001030	4842.95	0.0626362	0.135372	0.462697	0.643581	1
WBGene00001031	5916.62	0.18101	0.0980828	1.84548	0.0649671	1
WBGene00001032	800.961	0.12271	0.116841	1.05023	0.293613	1
WBGene00001033	452.355	-0.147163	0.234069	-0.628715	0.529536	1
WBGene00001034	1726.97	-0.0889826	0.172482	-0.515894	0.605928	1
WBGene00001035	1016.93	0.0890789	0.28193	0.315961	0.752032	1
WBGene00001036	774.715	-0.0459899	0.255801	-0.179788	0.857319	1
WBGene00001037	5324.04	0.126883	0.149348	0.849583	0.395557	1
WBGene00001038	5986.65	-0.00255754	0.176164	-0.0145179	0.988417	1
WBGene00001039	1499.64	-0.259651	0.298741	-0.869151	0.384764	1
WBGene00001040	1284.43	-0.230195	0.650766	-0.35373	0.723541	1
WBGene00001041	2915.85	0.130309	0.13774	0.946051	0.344123	1
WBGene00001042	987.296	0.178941	0.203289	0.880226	0.378737	1
WBGene00001043	849.43	-0.0847056	0.171368	-0.49429	0.621101	1
WBGene00001044	1233.13	0.0242733	0.238181	0.101911	0.918827	1
WBGene00001045	419.743	0.363639	0.179623	2.02446	0.0429231	1
WBGene00001046	419.467	0.0576481	0.212244	0.271612	0.78592	1
WBGene00001047	3156.71	0.15258	0.110705	1.37825	0.168126	1
WBGene00001048	904.609	-0.00922128	0.200025	-0.0461006	0.96323	1
WBGene00001049	743.961	0.0888048	0.205553	0.432028	0.665721	1
WBGene00001050	261.415	0.117547	0.240229	0.489312	0.624621	1
WBGene00001051	5867.84	0.02662	0.161528	0.1648	0.869101	1
WBGene00001052	12.8687	-0.376889	0.491998	-0.766037	0.443655	1
WBGene00001053	25.4868	-0.130401	0.392073	-0.332593	0.739442	1
WBGene00001054	34.3804	-0.0862516	0.335011	-0.257459	0.796825	1
WBGene00001055	1068.29	-0.183118	0.273584	-0.669328	0.503286	1
WBGene00001056	3936.91	-0.16959	0.165682	-1.02359	0.306031	1
WBGene00001057	957.155	-0.120086	0.179591	-0.66866	0.503712	1
WBGene00001058	3504.33	0.0810144	0.128189	0.631993	0.527391	1
WBGene00001059	103.719	0.147791	0.284643	0.519215	0.603611	1
WBGene00001060	1331.3	-0.0840455	0.186436	-0.450801	0.652133	1
WBGene00001061	3899.08	0.0171122	0.17885	0.0956786	0.923776	1
WBGene00001062	0.563968	-2.52783	2.99713	-0.843417	0.398996	NA
WBGene00001063	6.94681	0.0266228	0.84128	0.0316456	0.974755	1
WBGene00001064	108.432	1.91036	0.430387	4.43869	9.05087e-06	0.0213769
WBGene00001065	53.7233	1.55125	0.476748	3.25381	0.0011387	0.35521
WBGene00001066	19.6664	-0.576302	0.484019	-1.19066	0.233787	1
WBGene00001067	8.63979	-0.0126948	0.808904	-0.0156938	0.987479	1
WBGene00001068	52.618	0.349375	0.337072	1.0365	0.299969	1
WBGene00001069	73.7466	1.62902	0.428085	3.80537	0.000141593	0.106407
WBGene00001070	16.4113	0.659444	0.457092	1.44269	0.149107	1
WBGene00001071	21.9149	0.44297	0.442249	1.00163	0.316522	1
WBGene00001072	204.367	0.839582	0.315799	2.6586	0.00784671	1
WBGene00001073	3207.35	0.165794	0.136587	1.21383	0.224812	1
WBGene00001074	15.676	0.305006	0.534743	0.570378	0.568421	1
WBGene00001075	583.963	1.59072	0.407018	3.90823	9.29765e-05	0.0904224
WBGene00001076	451.891	1.5582	0.365149	4.26731	1.97848e-05	0.0316751
WBGene00001077	506.817	0.172018	0.22063	0.779669	0.435586	1
WBGene00001078	91.5526	-0.0563828	0.272604	-0.206831	0.836142	1
WBGene00001079	2.32664	-0.762604	1.19402	-0.638688	0.523026	1
WBGene00001080	778.773	0.161602	0.231797	0.697171	0.485696	1
WBGene00001081	1347.52	0.276668	0.262589	1.05362	0.292059	1
WBGene00001082	668.972	0.0974027	0.182318	0.534246	0.593171	1
WBGene00001085	2577.88	0.118351	0.22826	0.518493	0.604114	1
WBGene00001086	701.914	0.261747	0.198041	1.32168	0.186274	1
WBGene00001087	1080	-0.0978643	0.221727	-0.441374	0.658943	1
WBGene00001088	7995.21	0.127183	0.145392	0.874758	0.381705	1
WBGene00001089	541.295	0.323013	0.206464	1.5645	0.1177	1
WBGene00001090	1283.74	-0.0819783	0.150185	-0.545848	0.58517	1
WBGene00001091	113.232	0.0116979	0.474645	0.0246455	0.980338	1
WBGene00001092	221.809	0.229412	0.249353	0.920029	0.357557	1
WBGene00001093	2213.29	-0.0687175	0.187641	-0.366217	0.714203	1
WBGene00001094	7158.63	0.0456855	0.157175	0.290667	0.771306	1
WBGene00001095	745.066	-0.0783759	0.206469	-0.379602	0.704241	1
WBGene00001096	2.00868	-0.119096	1.45292	-0.0819701	0.93467	NA
WBGene00001099	1261.49	0.168488	0.228385	0.737735	0.460675	1
WBGene00001101	534.663	0.0795291	0.13495	0.589322	0.555645	1
WBGene00001102	2393.04	0.108532	0.143532	0.756154	0.449557	1
WBGene00001103	66.9873	0.0225302	0.327551	0.0687839	0.945162	1
WBGene00001104	281.982	0.120585	0.215661	0.55914	0.576066	1
WBGene00001105	87.5004	1.07056	0.326269	3.2812	0.00103366	0.338863
WBGene00001106	0.812409	-0.11425	2.10245	-0.0543413	0.956663	NA
WBGene00001107	1.41174	1.7011	1.62192	1.04882	0.294261	NA
WBGene00001108	32.8051	1.77026	0.56623	3.1264	0.00176962	0.471888
WBGene00001109	4.94592	0.117459	0.828085	0.141845	0.887203	1
WBGene00001110	870.353	-0.104303	0.186488	-0.559301	0.575957	1
WBGene00001111	1.10687	-0.872939	1.60187	-0.544949	0.585789	NA
WBGene00001112	2138.31	-0.130231	0.224886	-0.579096	0.562524	1
WBGene00001113	199.848	0.0240259	0.282941	0.0849149	0.932329	1
WBGene00001115	86.0454	-0.0598014	0.208248	-0.287164	0.773987	1
WBGene00001116	74.6715	-0.0470213	0.26169	-0.179683	0.857401	1
WBGene00001117	26.4423	0.446366	0.425627	1.04873	0.294305	1
WBGene00001118	24.4033	0.371493	0.465984	0.797222	0.425322	1
WBGene00001119	29.013	0.774204	0.514844	1.50376	0.132642	1
WBGene00001121	95.4762	0.0715049	0.292454	0.2445	0.806844	1
WBGene00001122	15.4017	0.296699	0.419806	0.706751	0.479721	1
WBGene00001123	69.6731	0.1288	0.264773	0.486456	0.626644	1
WBGene00001127	6.89345	0.43589	0.726854	0.599694	0.54871	1
WBGene00001129	4.64098	0.225073	0.933588	0.241083	0.809491	1
WBGene00001130	918.653	0.138262	0.254863	0.542493	0.587479	1
WBGene00001131	327.278	0.146251	0.192876	0.758261	0.448295	1
WBGene00001132	1794.33	-0.24136	0.301106	-0.801578	0.422797	1
WBGene00001133	5.29236	-0.388406	0.74396	-0.522078	0.601616	1
WBGene00001134	1361.56	0.0304528	0.253607	0.120079	0.904421	1
WBGene00001135	42.3848	0.0915651	0.388853	0.235475	0.81384	1
WBGene00001136	13.9998	-0.247636	0.543179	-0.455902	0.648461	1
WBGene00001137	8605.08	-0.0976124	0.206098	-0.473622	0.635769	1
WBGene00001145	369.726	0.185955	0.185955	0.999999	0.317311	1
WBGene00001147	0.0626751	-1.0703	4.85661	-0.22038	0.825575	NA
WBGene00001148	341.225	0.170796	0.303368	0.563001	0.573434	1
WBGene00001149	3980.67	0.0210004	0.219921	0.0954907	0.923925	1
WBGene00001150	71.0261	-0.204172	0.310342	-0.657893	0.510607	1
WBGene00001151	1156.68	-0.100957	0.137591	-0.73375	0.463101	1
WBGene00001152	190.223	-0.186756	0.284099	-0.657363	0.510948	1
WBGene00001153	3158.63	-0.107542	0.186558	-0.576452	0.56431	1
WBGene00001154	1057.09	0.0732706	0.193304	0.379042	0.704657	1
WBGene00001155	12287.1	-0.0501383	0.248035	-0.202142	0.839806	1
WBGene00001156	1594.97	-0.249991	0.367847	-0.679605	0.496755	1
WBGene00001157	256.633	-0.285757	0.281438	-1.01535	0.309941	1
WBGene00001158	12.6038	0.268334	0.650816	0.412304	0.680117	1
WBGene00001159	39.976	0.305102	0.313471	0.973303	0.330403	1
WBGene00001160	2405.3	-0.0813579	0.151207	-0.538058	0.590537	1
WBGene00001161	1261.51	0.291896	0.13295	2.19553	0.0281254	1
WBGene00001162	184.055	-0.106752	0.243003	-0.439301	0.660443	1
WBGene00001163	213.762	0.412123	0.21757	1.89421	0.0581966	1
WBGene00001164	98.93	-0.170157	0.262581	-0.648019	0.516972	1
WBGene00001165	128.508	0.208477	0.19319	1.07913	0.280531	1
WBGene00001166	4737.45	-0.00724286	0.158837	-0.0455994	0.96363	1
WBGene00001167	40944.8	-0.0561114	0.155669	-0.360453	0.718509	1
WBGene00001168	159042	-0.0376505	0.2031	-0.18538	0.852931	1
WBGene00001169	9364.46	0.0707643	0.304711	0.232234	0.816356	1
WBGene00001170	34.5959	-0.14345	0.343331	-0.417819	0.67608	1
WBGene00001171	5.58502	1.56813	0.853442	1.83742	0.066148	1
WBGene00001172	331.607	0.149105	0.162493	0.91761	0.358823	1
WBGene00001173	3050.25	0.119532	0.15343	0.77907	0.435939	1
WBGene00001174	28.1332	0.398683	0.34792	1.14591	0.251834	1
WBGene00001175	252.335	0.0958129	0.183046	0.523437	0.60067	1
WBGene00001177	655.607	0.0921473	0.121389	0.759104	0.44779	1
WBGene00001178	790.669	-0.0579324	0.142137	-0.40758	0.683582	1
WBGene00001179	93.1848	-0.248598	0.229993	-1.08089	0.279745	1
WBGene00001182	129.055	-0.122336	0.199579	-0.612973	0.539894	1
WBGene00001184	131.184	-0.0768442	0.319121	-0.2408	0.80971	1
WBGene00001185	25.4444	-0.0865855	0.36493	-0.237266	0.812451	1
WBGene00001186	892.499	0.279197	0.215124	1.29784	0.194343	1
WBGene00001187	157.704	-0.0742364	0.171166	-0.433711	0.664498	1
WBGene00001188	50.6093	0.258849	0.294127	0.880059	0.378827	1
WBGene00001189	1022.85	0.134033	0.232732	0.57591	0.564676	1
WBGene00001190	54.0645	0.18716	0.311497	0.600839	0.547947	1
WBGene00001193	627.956	0.142835	0.177975	0.802557	0.422231	1
WBGene00001194	2435.88	0.0089568	0.186876	0.0479292	0.961773	1
WBGene00001196	1641.33	0.0932411	0.162019	0.575496	0.564956	1
WBGene00001202	21.3987	-0.121937	0.427682	-0.28511	0.77556	1
WBGene00001204	3.22311	0.679469	1.00851	0.673732	0.500482	1
WBGene00001207	10.4272	-0.394188	0.562718	-0.700506	0.483611	1
WBGene00001208	576.631	0.219814	0.187637	1.17148	0.241405	1
WBGene00001209	7001.29	0.0324812	0.180747	0.179705	0.857384	1
WBGene00001210	30.0034	1.13827	0.454994	2.50173	0.0123587	1
WBGene00001211	6.50535	-0.395931	0.758803	-0.521784	0.601821	1
WBGene00001214	2778.63	-0.0924077	0.218508	-0.422903	0.672366	1
WBGene00001215	1281.37	-0.0836192	0.188398	-0.443844	0.657155	1
WBGene00001223	1.877	-0.0769651	1.49334	-0.0515387	0.958896	NA
WBGene00001224	1477.69	-0.0153046	0.192849	-0.0793609	0.936746	1
WBGene00001225	2358.18	0.0609371	0.171875	0.354542	0.722933	1
WBGene00001226	6749.85	-0.0397785	0.150373	-0.264532	0.79137	1
WBGene00001227	4563.47	-0.186171	0.153717	-1.21112	0.225848	1
WBGene00001228	1799.72	0.0326347	0.160698	0.203081	0.839072	1
WBGene00001229	3663.4	-0.0853065	0.116897	-0.729759	0.465537	1
WBGene00001230	1914.02	0.0667902	0.162709	0.410488	0.681448	1
WBGene00001231	1922.25	0.0630698	0.183385	0.34392	0.730906	1
WBGene00001232	838.221	-0.0629628	0.169313	-0.371873	0.709987	1
WBGene00001233	4270.67	-0.0529337	0.167677	-0.315688	0.752239	1
WBGene00001234	2091.73	-0.101535	0.189366	-0.536184	0.591831	1
WBGene00001235	2097.44	0.0793695	0.193241	0.410727	0.681273	1
WBGene00001236	156.313	-0.289861	0.251385	-1.15306	0.248888	1
WBGene00001237	2.09313	-2.80486	1.57381	-1.78221	0.0747152	NA
WBGene00001239	13061.9	-0.116833	0.240363	-0.486069	0.626918	1
WBGene00001240	8470.17	-0.274842	0.315456	-0.871252	0.383617	1
WBGene00001241	840.44	-0.147087	0.185711	-0.792019	0.42835	1
WBGene00001242	49.825	0.0499774	0.268556	0.186097	0.852369	1
WBGene00001243	10216.5	-0.285899	0.232703	-1.2286	0.219221	1
WBGene00001244	6488.14	-0.299976	0.204701	-1.46543	0.142803	1
WBGene00001245	1.52676	0.458558	1.61403	0.284107	0.776329	NA
WBGene00001246	2.80015	0.907394	1.04765	0.866125	0.386422	1
WBGene00001247	175.791	-0.232364	0.246848	-0.941324	0.346539	1
WBGene00001248	123.748	0.0332097	0.205397	0.161685	0.871554	1
WBGene00001249	256.616	0.607144	0.212751	2.85378	0.0043202	0.768021
WBGene00001250	331.559	-0.203035	0.198757	-1.02152	0.307006	1
WBGene00001251	487.568	-0.20164	0.142169	-1.41831	0.156101	1
WBGene00001252	26.7589	-0.0722698	0.373237	-0.19363	0.846466	1
WBGene00001253	75.3777	0.340509	0.2421	1.40648	0.159581	1
WBGene00001258	1688.08	-0.0978396	0.172917	-0.565818	0.571518	1
WBGene00001259	6308.99	-0.0445162	0.203517	-0.218734	0.826857	1
WBGene00001262	3001.61	0.153447	0.140572	1.09159	0.275014	1
WBGene00001263	2509.64	0.0723502	0.224063	0.322901	0.746771	1
WBGene00001281	2072.89	-0.0936925	0.16335	-0.573569	0.566259	1
WBGene00001284	1488.91	0.0943381	0.214996	0.438791	0.660813	1
WBGene00001303	18277.5	0.126903	0.207239	0.612352	0.540305	1
WBGene00001309	1681.78	0.100298	0.158662	0.632152	0.527287	1
WBGene00001310	46.0273	0.0889079	0.306556	0.290022	0.7718	1
WBGene00001311	8.49477	0.342006	0.635255	0.538377	0.590317	1
WBGene00001320	3746.57	-0.0190657	0.159032	-0.119886	0.904573	1
WBGene00001324	842.295	-0.0447369	0.17665	-0.253252	0.800074	1
WBGene00001325	538.433	0.02592	0.153559	0.168795	0.865958	1
WBGene00001328	499.239	0.365438	0.306642	1.19174	0.233362	1
WBGene00001329	1817.9	0.136838	0.150302	0.910418	0.362602	1
WBGene00001330	563.995	-0.101348	0.206605	-0.490542	0.623751	1
WBGene00001331	1015.91	0.224198	0.146676	1.52852	0.126383	1
WBGene00001332	1542.38	0.0643734	0.159969	0.402413	0.68738	1
WBGene00001333	5030.27	0.0987187	0.130718	0.755206	0.450125	1
WBGene00001334	1512.15	0.17269	0.145992	1.18288	0.236858	1
WBGene00001335	502.871	0.153523	0.134146	1.14445	0.252436	1
WBGene00001336	2622.63	-0.237246	0.158213	-1.49954	0.133734	1
WBGene00001337	3819.3	-0.102541	0.16215	-0.632383	0.527137	1
WBGene00001338	360.554	-0.272316	0.226412	-1.20274	0.229075	1
WBGene00001340	2341.69	-0.0646105	0.155983	-0.414214	0.678718	1
WBGene00001345	270.339	0.344426	0.210596	1.63548	0.101948	1
WBGene00001352	1453.98	-0.0764676	0.291999	-0.261876	0.793417	1
WBGene00001358	1043.35	-0.169619	0.130569	-1.29907	0.193918	1
WBGene00001365	1517.36	0.0943589	0.200632	0.470309	0.638134	1
WBGene00001366	177.331	0.06206	0.178304	0.348058	0.727796	1
WBGene00001368	84.8092	0.0703805	0.248221	0.283539	0.776764	1
WBGene00001371	1323.2	0.0190656	0.213956	0.0891097	0.928995	1
WBGene00001372	1365.31	-0.0535439	0.14	-0.382456	0.702123	1
WBGene00001373	4.93625	0.757397	0.760888	0.995411	0.319536	1
WBGene00001374	25.5661	0.00192937	0.359917	0.00536061	0.995723	1
WBGene00001377	123.067	0.109374	0.239087	0.457466	0.647336	1
WBGene00001385	30870.3	-0.0198892	0.346419	-0.0574138	0.954216	1
WBGene00001386	85892.8	0.00739067	0.304215	0.0242942	0.980618	1
WBGene00001387	872.629	-0.382789	0.314883	-1.21566	0.224116	1
WBGene00001388	9.56729	-0.614447	0.595008	-1.03267	0.301758	1
WBGene00001389	442.169	-0.366618	0.378526	-0.968542	0.332774	1
WBGene00001390	5123.31	0.165328	0.364877	0.453106	0.650472	1
WBGene00001391	150.351	0.0952011	0.239456	0.397573	0.690945	1
WBGene00001392	2191.7	0.0946376	0.199514	0.474341	0.635257	1
WBGene00001393	2686.05	-0.0605638	0.222726	-0.27192	0.785683	1
WBGene00001394	22013.4	-0.133798	0.248781	-0.537813	0.590706	1
WBGene00001395	2617.86	-0.231651	0.167591	-1.38224	0.166899	1
WBGene00001396	6421.16	-0.0314705	0.143598	-0.219157	0.826527	1
WBGene00001397	2422.74	-0.268716	0.319619	-0.840736	0.400496	1
WBGene00001398	17108.6	-0.0524358	0.241514	-0.217113	0.82812	1
WBGene00001399	3118.54	-0.479527	0.338934	-1.41481	0.157124	1
WBGene00001400	9.62325	0.561301	0.671817	0.835496	0.403438	1
WBGene00001401	677.252	-0.355372	0.23557	-1.50856	0.13141	1
WBGene00001402	516.471	-0.347731	0.18415	-1.8883	0.0589854	1
WBGene00001403	421.471	-0.193056	0.253007	-0.763048	0.445435	1
WBGene00001404	7640.54	-0.0809657	0.261447	-0.309682	0.756802	1
WBGene00001405	3071.41	-0.063549	0.150922	-0.421072	0.673702	1
WBGene00001406	517.82	0.0288165	0.284346	0.101343	0.919278	1
WBGene00001410	22.6329	0.111432	0.372858	0.298859	0.765048	1
WBGene00001411	1293.08	-0.0490994	0.151974	-0.323077	0.746637	1
WBGene00001412	2180.92	0.12602	0.137828	0.914328	0.360545	1
WBGene00001413	2057.84	-0.116001	0.234988	-0.493649	0.621554	1
WBGene00001414	2.52368	0.278116	1.10828	0.250944	0.801857	1
WBGene00001423	5365.77	-0.173278	0.120831	-1.43406	0.151556	1
WBGene00001424	1.19346	-0.739505	1.7337	-0.426547	0.669709	NA
WBGene00001425	863.592	0.0024852	0.191103	0.0130045	0.989624	1
WBGene00001426	5835.78	0.11605	0.234231	0.49545	0.620282	1
WBGene00001427	13536.7	0.0161947	0.153205	0.105706	0.915816	1
WBGene00001428	511.03	0.0155962	0.220147	0.0708444	0.943522	1
WBGene00001429	33.8799	1.17575	0.349902	3.36023	0.000778782	0.297898
WBGene00001430	579.591	0.141193	0.225528	0.626055	0.531279	1
WBGene00001431	6084.16	0.103215	0.138614	0.744626	0.456498	1
WBGene00001432	74.6235	0.59429	0.489507	1.21406	0.224725	1
WBGene00001433	194.162	-0.184043	0.286211	-0.643032	0.520204	1
WBGene00001434	44.3098	0.574692	0.311712	1.84367	0.0652318	1
WBGene00001435	200.707	0.0103515	0.224615	0.0460857	0.963242	1
WBGene00001436	109.497	0.132995	0.224709	0.591855	0.553947	1
WBGene00001437	17.7935	0.26468	0.434702	0.608877	0.542606	1
WBGene00001438	62.7604	0.132347	0.337615	0.392005	0.695055	1
WBGene00001439	285.786	0.118947	0.221191	0.537758	0.590744	1
WBGene00001440	46.9148	0.365948	0.372894	0.981372	0.326409	1
WBGene00001441	476.758	-0.23083	0.238634	-0.967295	0.333397	1
WBGene00001442	121.048	0.0928983	0.307809	0.301805	0.7628	1
WBGene00001443	1384.82	-0.0846706	0.287165	-0.29485	0.768108	1
WBGene00001444	256.256	0.00640221	0.178667	0.0358332	0.971415	1
WBGene00001445	135.744	0.28579	0.337186	0.847574	0.396675	1
WBGene00001446	229.192	-0.017873	0.278084	-0.064272	0.948754	1
WBGene00001447	96.0982	0.1385	0.276812	0.500341	0.616835	1
WBGene00001448	190.467	0.164537	0.228028	0.721563	0.470563	1
WBGene00001449	2293.19	0.0315816	0.179989	0.175464	0.860715	1
WBGene00001450	99.4526	0.0580542	0.251759	0.230594	0.81763	1
WBGene00001451	144.488	-0.144303	0.27978	-0.515774	0.606012	1
WBGene00001452	899.993	0.0623755	0.231927	0.268944	0.787972	1
WBGene00001453	566.139	0.160171	0.276717	0.578825	0.562707	1
WBGene00001454	259.321	0.0632834	0.310187	0.204017	0.83834	1
WBGene00001455	333.611	0.0203251	0.347936	0.0584163	0.953417	1
WBGene00001456	96.3602	0.280449	0.206459	1.35837	0.174345	1
WBGene00001457	864.387	0.120525	0.278762	0.432358	0.665481	1
WBGene00001458	214.187	-0.0670122	0.281524	-0.238034	0.811855	1
WBGene00001459	207.208	0.0966623	0.225521	0.428617	0.668202	1
WBGene00001460	190.764	0.0869754	0.207719	0.418717	0.675423	1
WBGene00001461	297.772	0.0879192	0.206662	0.425425	0.670527	1
WBGene00001462	184.048	0.224606	0.216093	1.0394	0.29862	1
WBGene00001463	68.8471	-0.104853	0.321136	-0.326508	0.74404	1
WBGene00001464	94.2097	0.546281	0.281506	1.94056	0.0523111	1
WBGene00001465	138.787	0.167167	0.237618	0.703512	0.481737	1
WBGene00001466	120.021	-0.133168	0.247443	-0.538177	0.590455	1
WBGene00001468	43.2365	-0.155326	0.274996	-0.564832	0.572188	1
WBGene00001470	1063.13	0.31279	0.181199	1.72622	0.0843072	1
WBGene00001475	61.6539	0.956044	0.39999	2.39017	0.0168406	1
WBGene00001476	355.074	0.0817677	0.354115	0.230907	0.817387	1
WBGene00001477	18.8665	-0.849352	0.452895	-1.87538	0.0607399	1
WBGene00001478	250.012	-0.347071	0.177776	-1.9523	0.0509031	1
WBGene00001479	725.324	-0.0959749	0.146009	-0.657323	0.510973	1
WBGene00001480	91.5061	0.317284	0.207058	1.53234	0.125438	1
WBGene00001481	472.317	-0.0311313	0.203062	-0.153309	0.878154	1
WBGene00001482	1080.49	-0.140706	0.165901	-0.848134	0.396363	1
WBGene00001483	7.12851	-0.163619	0.653475	-0.250383	0.802291	1
WBGene00001484	255.391	0.337751	0.226677	1.49001	0.136222	1
WBGene00001485	962.471	0.0747736	0.156668	0.477274	0.633167	1
WBGene00001486	1164.38	-0.116154	0.152787	-0.760236	0.447114	1
WBGene00001487	2.80906	0.0333626	1.16279	0.0286918	0.97711	1
WBGene00001488	2920.02	0.0509065	0.13861	0.367264	0.713422	1
WBGene00001489	492.967	0.0729523	0.173967	0.419346	0.674963	1
WBGene00001490	78.2115	0.0497099	0.235227	0.211327	0.832632	1
WBGene00001491	1895.26	0.0557097	0.151097	0.368702	0.71235	1
WBGene00001492	16.3785	-0.0493071	0.504448	-0.0977446	0.922135	1
WBGene00001493	905.432	0.143973	0.201451	0.714684	0.474805	1
WBGene00001494	112.489	0.221778	0.29011	0.764461	0.444593	1
WBGene00001495	126.348	0.115157	0.306523	0.375687	0.70715	1
WBGene00001496	1450.82	-0.0724957	0.135814	-0.533788	0.593488	1
WBGene00001497	3499.54	-0.00835157	0.204342	-0.0408705	0.967399	1
WBGene00001498	1790.86	-0.187901	0.154072	-1.21957	0.222629	1
WBGene00001499	3347.93	-0.0416075	0.185926	-0.223785	0.822925	1
WBGene00001500	3.92931	0.388901	0.897461	0.433334	0.664772	1
WBGene00001501	9924.83	0.0374555	0.223438	0.167633	0.866872	1
WBGene00001502	17110.2	0.190115	0.253334	0.750451	0.452983	1
WBGene00001503	5379.17	-0.0375009	0.163021	-0.230037	0.818063	1
WBGene00001505	322.719	-0.2034	0.196357	-1.03587	0.300262	1
WBGene00001506	12.3832	-0.0098652	0.537501	-0.0183538	0.985357	1
WBGene00001507	18.2224	0.190731	0.472633	0.403551	0.686543	1
WBGene00001508	198.769	-0.32288	0.202374	-1.59546	0.110609	1
WBGene00001509	1627.89	-0.0365743	0.148311	-0.246606	0.805213	1
WBGene00001510	1228.84	-0.00107311	0.215223	-0.00498602	0.996022	1
WBGene00001511	3359.75	0.0449431	0.17414	0.258086	0.79634	1
WBGene00001512	4.2476	1.16515	0.85535	1.36219	0.173139	1
WBGene00001513	2429.86	0.0538669	0.215967	0.249422	0.803034	1
WBGene00001514	1730.21	-0.191119	0.196869	-0.970791	0.331653	1
WBGene00001515	12.7647	-0.0493969	0.509911	-0.0968735	0.922827	1
WBGene00001516	885.983	0.0531545	0.175343	0.303146	0.761779	1
WBGene00001517	17.9142	0.0566129	0.425658	0.133001	0.894193	1
WBGene00001518	63.8997	0.159705	0.263005	0.607231	0.543698	1
WBGene00001519	76.4255	-0.035778	0.24822	-0.144138	0.885392	1
WBGene00001520	3242.18	-0.0356506	0.294937	-0.120876	0.90379	1
WBGene00001522	315.983	-0.212182	0.170519	-1.24434	0.213376	1
WBGene00001523	431.264	-0.0340932	0.577429	-0.0590431	0.952918	1
WBGene00001526	1078.9	-0.0408555	0.22838	-0.178892	0.858022	1
WBGene00001527	2452.19	-0.144153	0.132186	-1.09053	0.275478	1
WBGene00001528	0.212906	-1.07032	4.85661	-0.220385	0.825571	NA
WBGene00001529	1.00034	1.46074	1.94123	0.752478	0.451764	NA
WBGene00001530	0.949433	-0.0839906	1.91092	-0.0439529	0.964942	NA
WBGene00001531	4.53096	-0.706783	1.30764	-0.540504	0.588849	1
WBGene00001532	3.83763	-1.7938	1.15147	-1.55784	0.119272	1
WBGene00001533	1.74694	-0.937249	1.29007	-0.72651	0.467526	NA
WBGene00001534	1.46072	-1.54096	1.52485	-1.01056	0.312227	NA
WBGene00001535	9.6878	0.247095	0.574394	0.430184	0.667062	1
WBGene00001536	5.90044	0.89934	0.790547	1.13762	0.25528	1
WBGene00001537	24.3691	0.541846	0.373592	1.45037	0.146956	1
WBGene00001538	257.548	-0.0899506	0.209565	-0.429225	0.667759	1
WBGene00001539	1.4492	-0.941632	1.42163	-0.66236	0.507741	NA
WBGene00001540	0.894694	0.498176	1.93844	0.256998	0.79718	NA
WBGene00001541	1.22852	0.419152	1.64471	0.254849	0.79884	NA
WBGene00001542	1.60012	-1.6171	1.82017	-0.888432	0.374309	NA
WBGene00001543	13.6696	0.025687	0.47109	0.0545268	0.956515	1
WBGene00001544	12.3453	0.325551	0.553983	0.587656	0.556763	1
WBGene00001545	0.70846	-0.0722402	2.12147	-0.034052	0.972836	NA
WBGene00001546	1.97258	1.10505	1.37056	0.80628	0.420081	NA
WBGene00001547	6.921	-0.0401097	0.595304	-0.0673768	0.946282	1
WBGene00001548	3.56909	0.0613409	1.00066	0.0613005	0.95112	1
WBGene00001549	1.23594	0.333852	1.6494	0.202409	0.839597	NA
WBGene00001550	0.984687	0.853225	2.21631	0.384975	0.700256	NA
WBGene00001551	6.07016	0.560325	0.751391	0.745717	0.455838	1
WBGene00001552	3.48936	0.208837	0.865148	0.241388	0.809254	1
WBGene00001553	16.2854	-0.238824	0.468095	-0.510204	0.609908	1
WBGene00001554	29.7383	-0.189089	0.438571	-0.431148	0.666361	1
WBGene00001555	34.6883	-0.138954	0.367217	-0.378398	0.705135	1
WBGene00001556	46.9262	1.88534	1.14715	1.64349	0.100281	1
WBGene00001557	4.24561	-0.110977	0.879111	-0.126237	0.899544	1
WBGene00001558	7228.63	0.144342	0.18022	0.800919	0.423179	1
WBGene00001559	160.36	0.0265307	0.177196	0.149725	0.880981	1
WBGene00001560	391.293	0.0182543	0.179355	0.101778	0.918933	1
WBGene00001561	2800.28	0.425854	0.203017	2.09763	0.0359381	1
WBGene00001562	677.55	0.26206	0.251241	1.04306	0.29692	1
WBGene00001563	2266.86	0.142158	0.177909	0.799051	0.424261	1
WBGene00001564	4490.66	0.158779	0.197981	0.801989	0.422559	1
WBGene00001565	608.387	0.195062	0.243576	0.800825	0.423233	1
WBGene00001566	946.684	-0.110671	0.154767	-0.71508	0.47456	1
WBGene00001568	1437.05	0.0106982	0.163537	0.0654173	0.947842	1
WBGene00001569	2148.44	0.196813	0.180444	1.09072	0.275398	1
WBGene00001570	93.8795	0.0247069	0.361879	0.068274	0.945568	1
WBGene00001571	2422.4	-0.0352583	0.172022	-0.204964	0.8376	1
WBGene00001572	665.17	-0.15127	0.265142	-0.570523	0.568323	1
WBGene00001574	2808.01	-0.0801014	0.16894	-0.47414	0.6354	1
WBGene00001575	19.7783	-0.382296	0.501321	-0.762578	0.445715	1
WBGene00001577	333.011	0.247758	0.16778	1.47668	0.139762	1
WBGene00001578	1067.23	-0.110972	0.330545	-0.335725	0.737078	1
WBGene00001579	628.058	0.0701101	0.16477	0.425502	0.670471	1
WBGene00001580	2064.31	-0.102007	0.201668	-0.505815	0.612986	1
WBGene00001581	803.069	-0.187689	0.258463	-0.726173	0.467733	1
WBGene00001582	2441.58	-0.0518321	0.200872	-0.258035	0.79638	1
WBGene00001583	359.475	0.0132222	0.183027	0.0722416	0.94241	1
WBGene00001584	1926.59	0.0376013	0.217438	0.172929	0.862708	1
WBGene00001585	1227.18	-0.161346	0.240205	-0.671701	0.501774	1
WBGene00001586	7.47226	0.324361	0.609757	0.531952	0.594759	1
WBGene00001587	7.17802	0.251522	0.817964	0.307498	0.758464	1
WBGene00001588	3.01894	-0.690988	0.895559	-0.771572	0.440368	1
WBGene00001589	743.604	-0.033828	0.173229	-0.195279	0.845174	1
WBGene00001590	531.837	-0.0998901	0.220077	-0.453886	0.649911	1
WBGene00001591	436.436	0.0219667	0.259606	0.0846157	0.932567	1
WBGene00001592	120.38	0.22859	0.243164	0.940063	0.347185	1
WBGene00001593	2.30237	0.480688	1.18682	0.405024	0.68546	1
WBGene00001594	25.4917	0.0078617	0.375667	0.0209273	0.983304	1
WBGene00001595	8251.65	-0.0419789	0.217615	-0.192905	0.847033	1
WBGene00001596	2878.52	0.266062	0.243967	1.09057	0.275462	1
WBGene00001597	4837.57	-0.101916	0.201436	-0.505947	0.612894	1
WBGene00001598	2746.89	-0.397303	0.212665	-1.86821	0.0617325	1
WBGene00001599	1613.3	-0.10696	0.201232	-0.531525	0.595055	1
WBGene00001600	760.456	0.084328	0.205485	0.410386	0.681523	1
WBGene00001601	771.975	-0.0611615	0.159352	-0.383814	0.701116	1
WBGene00001602	563.637	-0.210485	0.22684	-0.927902	0.353458	1
WBGene00001603	4.70512	0.385534	1.04164	0.370122	0.711292	1
WBGene00001604	6535.76	0.0896391	0.232806	0.385038	0.70021	1
WBGene00001605	0.844392	-2.35523	2.23311	-1.05468	0.29157	NA
WBGene00001606	7322.72	0.0356909	0.198704	0.179619	0.857452	1
WBGene00001607	14898.3	-0.0249222	0.16689	-0.149333	0.881291	1
WBGene00001608	2.61457	0.296576	1.11185	0.266742	0.789667	1
WBGene00001609	2596.96	0.124713	0.200196	0.622953	0.533316	1
WBGene00001612	4.05363	0.433926	0.869904	0.498821	0.617906	1
WBGene00001613	12.0141	-0.198563	0.555536	-0.357426	0.720773	1
WBGene00001614	0.976532	-0.796324	1.74962	-0.455141	0.649008	NA
WBGene00001615	38.0644	0.482338	0.35188	1.37075	0.170453	1
WBGene00001616	21.7372	0.268339	0.397301	0.675404	0.499419	1
WBGene00001617	42.9066	-0.00333915	0.393638	-0.00848281	0.993232	1
WBGene00001618	3.03687	-1.71096	1.1434	-1.49637	0.134556	1
WBGene00001619	2.31891	-0.107618	1.10852	-0.0970827	0.922661	1
WBGene00001620	1664.29	-0.0608324	0.18274	-0.332891	0.739216	1
WBGene00001621	50.8121	-0.00935549	0.285452	-0.0327743	0.973855	1
WBGene00001622	22.4656	-0.0524092	0.351167	-0.149243	0.881362	1
WBGene00001623	25.6384	-0.406276	0.349294	-1.16314	0.244775	1
WBGene00001624	177.882	-0.0118552	0.269823	-0.0439369	0.964955	1
WBGene00001625	17.0911	0.639594	0.495551	1.29067	0.196818	1
WBGene00001626	0.83891	0.675077	1.85894	0.363152	0.716491	NA
WBGene00001627	142.313	-0.0790024	0.346057	-0.228293	0.819418	1
WBGene00001628	1599.19	-0.013257	0.152155	-0.0871279	0.93057	1
WBGene00001629	843.453	0.021984	0.240512	0.0914052	0.927171	1
WBGene00001630	1474.83	0.0478975	0.115062	0.416277	0.677208	1
WBGene00001631	454.97	-0.105483	0.175346	-0.601569	0.547461	1
WBGene00001632	1080.52	0.0709427	0.181202	0.391513	0.695418	1
WBGene00001633	795.099	-0.0536781	0.196474	-0.273207	0.784694	1
WBGene00001635	670.74	-0.110429	0.202614	-0.545023	0.585738	1
WBGene00001636	234.727	0.10803	0.210126	0.514121	0.607167	1
WBGene00001637	167.044	0.00445724	0.194173	0.022955	0.981686	1
WBGene00001638	358.819	-0.144529	0.130813	-1.10485	0.269223	1
WBGene00001639	37.019	-0.423399	0.343451	-1.23278	0.217658	1
WBGene00001640	0.659322	0.795036	2.21638	0.358709	0.719813	NA
WBGene00001641	0.147609	-1.07031	4.85661	-0.220383	0.825573	NA
WBGene00001642	0.169981	-1.92718	4.82384	-0.399512	0.689516	NA
WBGene00001643	5.74121	-0.348446	0.690939	-0.504308	0.614045	1
WBGene00001644	195.489	-0.0578728	0.296889	-0.19493	0.845447	1
WBGene00001645	2180.58	-0.0383229	0.189192	-0.202562	0.839478	1
WBGene00001646	115.96	0.130617	0.201041	0.649702	0.515885	1
WBGene00001647	4784.15	-0.0324428	0.152359	-0.212936	0.831377	1
WBGene00001648	3339.62	0.0136616	0.157602	0.086684	0.930923	1
WBGene00001649	1313.79	-0.0471835	0.209324	-0.225409	0.821661	1
WBGene00001650	113.583	-0.552338	0.22097	-2.4996	0.0124333	1
WBGene00001651	660.339	-0.0200157	0.17304	-0.115671	0.907913	1
WBGene00001653	2463.14	0.11038	0.20587	0.536164	0.591845	1
WBGene00001660	661.927	-0.127327	0.185746	-0.685492	0.493033	1
WBGene00001661	1354.63	-0.0886691	0.181648	-0.488137	0.625453	1
WBGene00001662	1422.18	-0.0442336	0.171634	-0.257721	0.796622	1
WBGene00001663	32.2625	-0.126132	0.452578	-0.278697	0.780478	1
WBGene00001664	15.6144	0.147396	0.451396	0.326534	0.74402	1
WBGene00001665	19.1291	-0.0324431	0.460526	-0.0704481	0.943837	1
WBGene00001666	64.2092	0.148147	0.284297	0.5211	0.602297	1
WBGene00001667	0.748795	-2.55203	2.39931	-1.06365	0.287488	NA
WBGene00001668	5.58168	1.263	0.89502	1.41114	0.158202	1
WBGene00001669	58.564	-0.192284	0.280861	-0.684621	0.493583	1
WBGene00001670	3.36566	0.0190039	0.949757	0.0200092	0.984036	1
WBGene00001671	46.1381	-0.103879	0.301401	-0.344652	0.730356	1
WBGene00001672	10.8502	-0.0524906	0.55776	-0.0941095	0.925022	1
WBGene00001673	3.58932	-0.755841	1.05268	-0.718014	0.472748	1
WBGene00001674	126.714	-0.187983	0.269384	-0.697825	0.485287	1
WBGene00001675	23.0295	-0.510542	0.390263	-1.3082	0.190806	1
WBGene00001676	7.56744	0.681801	0.668529	1.01985	0.307799	1
WBGene00001677	16.4453	0.152768	0.60822	0.251172	0.801681	1
WBGene00001678	362.624	-0.264493	0.176518	-1.49839	0.134032	1
WBGene00001679	2144.77	0.167501	0.167918	0.997519	0.318512	1
WBGene00001680	1026.24	0.273593	0.285102	0.959632	0.33724	1
WBGene00001681	26.1422	0.307035	0.391946	0.783361	0.433415	1
WBGene00001682	4046.91	0.0848526	0.185271	0.457993	0.646958	1
WBGene00001683	9018.75	0.0554471	0.183378	0.302365	0.762374	1
WBGene00001684	20193.1	-0.0402778	0.259531	-0.155194	0.876668	1
WBGene00001685	18051.4	-0.272307	0.314532	-0.865753	0.386626	1
WBGene00001686	3897.91	0.0991696	0.169755	0.584192	0.559091	1
WBGene00001687	26.6989	0.183007	0.393129	0.465513	0.641564	1
WBGene00001688	275.388	0.014178	0.176483	0.0803362	0.93597	1
WBGene00001689	408.325	-0.0330121	0.200453	-0.164687	0.86919	1
WBGene00001690	8.5649	0.6899	0.689102	1.00116	0.316751	1
WBGene00001691	1.13389	-1.6058	1.92959	-0.832201	0.405296	NA
WBGene00001692	3505.26	-0.185357	0.18508	-1.0015	0.316587	1
WBGene00001693	125.68	-0.218124	0.235464	-0.92636	0.354259	1
WBGene00001694	3271.11	-0.121603	0.144074	-0.844034	0.39865	1
WBGene00001695	2.63673	-1.98135	1.23064	-1.61001	0.107395	1
WBGene00001696	0.902686	-0.143649	1.85629	-0.0773848	0.938317	NA
WBGene00001697	0.265835	-1.07033	4.09465	-0.261398	0.793786	NA
WBGene00001698	2.2265	0.904763	1.20418	0.751351	0.452442	1
WBGene00001699	110.059	-0.292587	0.270423	-1.08196	0.27927	1
WBGene00001700	4.02942	-0.190712	0.907293	-0.210199	0.833513	1
WBGene00001701	1.62683	-0.399399	1.49527	-0.267108	0.789386	NA
WBGene00001702	321.341	-0.180912	0.287994	-0.628178	0.529887	1
WBGene00001703	589.91	-0.210054	0.21777	-0.964566	0.334762	1
WBGene00001704	43.2886	-0.130052	0.346324	-0.375523	0.707272	1
WBGene00001705	3.47422	1.35955	1.12141	1.21236	0.225375	1
WBGene00001706	6.45744	-0.908453	0.78084	-1.16343	0.244655	1
WBGene00001707	22.1682	-0.0245749	0.372375	-0.0659949	0.947382	1
WBGene00001708	625.998	0.0932736	0.178256	0.523256	0.600796	1
WBGene00001709	24.7889	-0.130003	0.368838	-0.352465	0.724489	1
WBGene00001710	5.61931	0.595367	0.835551	0.712544	0.476128	1
WBGene00001711	10.9098	0.411052	0.559016	0.735314	0.462148	1
WBGene00001712	3.26699	0.323159	1.04756	0.308486	0.757712	1
WBGene00001713	1314.62	0.0867539	0.239154	0.362753	0.716789	1
WBGene00001714	5.34821	3.05429	1.28754	2.3722	0.0176825	1
WBGene00001715	2.72108	0.903094	0.995788	0.906914	0.364452	1
WBGene00001716	26.369	1.70099	0.694051	2.45081	0.0142535	1
WBGene00001717	53.6821	-0.107359	0.390418	-0.274984	0.783328	1
WBGene00001718	2.13317	0.227087	1.07986	0.210293	0.833439	NA
WBGene00001719	117.648	-0.248705	0.19286	-1.28956	0.197202	1
WBGene00001720	2.63922	-0.708111	1.20947	-0.58547	0.558232	1
WBGene00001721	2.29011	0.213906	1.23556	0.173124	0.862554	1
WBGene00001722	0.467712	-1.07034	2.84229	-0.376577	0.706488	NA
WBGene00001723	10.3657	-0.412573	0.591858	-0.69708	0.485752	1
WBGene00001724	36.1463	0.792414	0.485489	1.6322	0.102638	1
WBGene00001725	12.7168	0.27731	0.791664	0.350288	0.726122	1
WBGene00001726	4.38763	-0.804244	0.823577	-0.976526	0.328804	1
WBGene00001727	6.25454	1.07694	0.76008	1.41687	0.156521	1
WBGene00001728	0.736149	-2.00525	2.06429	-0.9714	0.331349	NA
WBGene00001729	3.93291	0.697105	0.905683	0.769701	0.441477	1
WBGene00001730	38.9834	0.203469	0.51801	0.39279	0.694474	1
WBGene00001731	112.056	0.0314006	0.283789	0.110648	0.911896	1
WBGene00001732	0.484091	1.71309	3.12842	0.54759	0.583973	NA
WBGene00001733	0.364682	1.69368	3.72843	0.454262	0.649641	NA
WBGene00001734	2.92348	-0.226303	0.925919	-0.244409	0.806914	1
WBGene00001735	4.36512	-1.04179	0.810243	-1.28577	0.198522	1
WBGene00001736	1.20482	-0.502818	1.7483	-0.287604	0.77365	NA
WBGene00001737	1.93028	-2.297	1.58441	-1.44975	0.147127	NA
WBGene00001738	2.12396	-2.31745	1.64017	-1.41294	0.157675	NA
WBGene00001739	0.602971	-0.108556	2.62451	-0.0413624	0.967007	NA
WBGene00001740	330.599	-0.192942	0.310371	-0.62165	0.534172	1
WBGene00001743	1928.77	-0.046725	0.192447	-0.242794	0.808165	1
WBGene00001744	3904.6	-0.0626305	0.165751	-0.377859	0.705535	1
WBGene00001745	213.118	0.231472	0.233824	0.98994	0.322204	1
WBGene00001746	2423.85	0.0602229	0.149941	0.401643	0.687947	1
WBGene00001747	2447.16	0.115272	0.160714	0.717251	0.473219	1
WBGene00001748	5912.56	0.150144	0.126586	1.1861	0.235584	1
WBGene00001749	11498	-0.078638	0.231958	-0.339019	0.734596	1
WBGene00001750	23.9102	-0.312341	0.384059	-0.813263	0.416067	1
WBGene00001751	21.4295	-0.0360545	0.469211	-0.0768407	0.93875	1
WBGene00001752	1814.73	-0.172821	0.307576	-0.561881	0.574197	1
WBGene00001753	448.895	0.279339	0.321351	0.869265	0.384702	1
WBGene00001754	674.941	0.078593	0.265621	0.295884	0.767319	1
WBGene00001755	7837.83	0.0223014	0.169037	0.131932	0.895038	1
WBGene00001756	1.45756	-0.81075	1.44011	-0.56298	0.573449	NA
WBGene00001757	237.164	0.0161685	0.266546	0.0606593	0.951631	1
WBGene00001758	950.891	-0.0830609	0.283761	-0.292715	0.76974	1
WBGene00001759	21.7079	-0.420473	0.397675	-1.05733	0.290362	1
WBGene00001760	43.0974	0.103473	0.327668	0.315785	0.752165	1
WBGene00001761	1072.47	-0.0422849	0.199204	-0.21227	0.831897	1
WBGene00001762	11.3058	0.247572	0.608056	0.407153	0.683896	1
WBGene00001763	66.8252	0.331007	0.269208	1.22956	0.218862	1
WBGene00001764	183.693	0.0941426	0.320315	0.293906	0.768829	1
WBGene00001765	6.98866	-0.555603	0.807958	-0.687663	0.491665	1
WBGene00001766	1.71084	-0.322437	1.32195	-0.243911	0.807299	NA
WBGene00001767	27.9045	-0.453385	0.395754	-1.14562	0.251952	1
WBGene00001768	312.755	0.344671	0.326397	1.05599	0.290974	1
WBGene00001769	32.0844	0.095684	0.371909	0.257278	0.796964	1
WBGene00001770	491.352	0.0222325	0.371471	0.05985	0.952275	1
WBGene00001771	7.11046	-0.648376	0.782782	-0.828297	0.407502	1
WBGene00001772	131.37	0.134038	0.297947	0.449873	0.652802	1
WBGene00001773	2.86101	-0.789072	1.14792	-0.687393	0.491835	1
WBGene00001774	1808.23	-0.0438387	0.286811	-0.152849	0.878518	1
WBGene00001775	5967.55	-0.0975848	0.345969	-0.282063	0.777895	1
WBGene00001776	907.919	-0.010897	0.259153	-0.0420487	0.96646	1
WBGene00001777	92.8457	-0.0320465	0.36095	-0.0887837	0.929254	1
WBGene00001778	91.2705	-0.202581	0.252508	-0.802277	0.422393	1
WBGene00001779	7.04811	0.313456	0.691028	0.453608	0.650111	1
WBGene00001780	13.7846	-0.066392	0.550777	-0.120542	0.904053	1
WBGene00001781	22.2348	0.0868464	0.464348	0.187029	0.851638	1
WBGene00001782	0.991318	-0.178125	2.0761	-0.085798	0.931627	NA
WBGene00001783	16.7455	-0.18589	0.462061	-0.402306	0.687459	1
WBGene00001784	3257.23	-0.102654	0.230458	-0.445433	0.656007	1
WBGene00001785	0.412803	-1.07034	2.92616	-0.365784	0.714526	NA
WBGene00001786	344.543	0.027876	0.401767	0.0693835	0.944684	1
WBGene00001787	531.963	-0.0469241	0.353197	-0.132855	0.894308	1
WBGene00001788	7.66736	0.0420543	0.60225	0.0698286	0.94433	1
WBGene00001789	32.2653	-0.0712329	0.334527	-0.212936	0.831377	1
WBGene00001790	1761.61	-0.0674503	0.278858	-0.24188	0.808873	1
WBGene00001791	234.841	-0.212968	0.195197	-1.09104	0.275255	1
WBGene00001792	25.1058	0.123241	0.383302	0.321524	0.747813	1
WBGene00001793	3272.45	0.0622749	0.153595	0.405449	0.685147	1
WBGene00001794	10593.2	0.00527223	0.253256	0.0208178	0.983391	1
WBGene00001795	404.931	-0.0599065	0.329422	-0.181853	0.855698	1
WBGene00001796	100.558	0.194271	0.226153	0.859024	0.390327	1
WBGene00001803	32.8938	-0.435586	0.407123	-1.06991	0.284658	1
WBGene00001804	21.4584	0.262982	0.528366	0.497726	0.618677	1
WBGene00001805	23.7053	-0.261866	0.452179	-0.57912	0.562508	1
WBGene00001806	19.143	-0.172165	0.458033	-0.375878	0.707008	1
WBGene00001808	1897.42	0.0113287	0.151202	0.0749242	0.940275	1
WBGene00001811	129.089	-0.126265	0.185279	-0.681485	0.495565	1
WBGene00001812	2287.47	-0.0598597	0.173763	-0.344491	0.730477	1
WBGene00001813	1386.49	-0.0247116	0.157151	-0.157248	0.87505	1
WBGene00001814	505.548	-0.0602474	0.250029	-0.240961	0.809585	1
WBGene00001815	646.16	-0.0686945	0.15768	-0.435656	0.663086	1
WBGene00001816	358.102	-0.00422754	0.151026	-0.0279921	0.977668	1
WBGene00001817	97.3297	0.11307	0.225416	0.501605	0.615945	1
WBGene00001818	0.622554	0.85321	2.98809	0.285537	0.775233	NA
WBGene00001819	679.364	-0.0533115	0.177597	-0.300182	0.764038	1
WBGene00001820	173.921	0.774461	0.241697	3.20427	0.00135406	0.385978
WBGene00001821	144.828	0.309788	0.193426	1.60158	0.109248	1
WBGene00001823	1057.23	-0.173268	0.167673	-1.03337	0.301431	1
WBGene00001824	199.191	0.662338	0.412126	1.60712	0.108027	1
WBGene00001827	3125.59	0.0672605	0.174841	0.384696	0.700462	1
WBGene00001828	127.126	1.45452	0.446924	3.25452	0.00113582	0.35521
WBGene00001829	2389.36	-0.00575399	0.184722	-0.0311495	0.97515	1
WBGene00001830	3029.15	0.04172	0.193248	0.215889	0.829075	1
WBGene00001831	3281.59	0.00497222	0.158707	0.0313295	0.975007	1
WBGene00001832	2028.56	-0.067966	0.214399	-0.317008	0.751238	1
WBGene00001833	2669.18	0.155468	0.229769	0.676625	0.498644	1
WBGene00001834	2545.49	0.098675	0.190753	0.517293	0.604952	1
WBGene00001835	820.178	-0.0517226	0.178171	-0.290298	0.771589	1
WBGene00001836	943.399	-0.0144756	0.174336	-0.0830327	0.933826	1
WBGene00001837	183.622	0.172713	0.195609	0.88295	0.377263	1
WBGene00001838	564.228	0.0898723	0.159495	0.563482	0.573107	1
WBGene00001839	2.5785	-0.856389	1.14203	-0.749883	0.453325	1
WBGene00001840	13777.5	-0.0641193	0.135694	-0.472527	0.63655	1
WBGene00001841	329.09	-0.109332	0.260626	-0.419498	0.674852	1
WBGene00001842	14.9951	-0.274245	0.485663	-0.564682	0.57229	1
WBGene00001843	3088.43	-0.119263	0.225483	-0.528921	0.59686	1
WBGene00001844	362.962	-0.0437634	0.170256	-0.257045	0.797144	1
WBGene00001851	2255.9	0.117612	0.16566	0.709964	0.477727	1
WBGene00001852	159.969	0.0112117	0.207974	0.0539092	0.957008	1
WBGene00001853	2378.77	0.345933	0.173834	1.99002	0.0465889	1
WBGene00001854	579.325	0.623465	0.230543	2.70433	0.00684425	0.975143
WBGene00001855	10760	0.0639338	0.151309	0.422539	0.672632	1
WBGene00001856	8183.35	0.107359	0.138614	0.774512	0.438628	1
WBGene00001857	9.8852	1.01188	0.646116	1.56609	0.117327	1
WBGene00001858	200.964	1.90182	0.589848	3.22425	0.00126301	0.37099
WBGene00001859	11.5948	-0.4102	0.565664	-0.725166	0.46835	1
WBGene00001860	3726.68	0.0504861	0.194508	0.259558	0.795205	1
WBGene00001862	2982.32	-0.105553	0.141322	-0.746894	0.455127	1
WBGene00001863	118.148	-0.373605	0.246658	-1.51467	0.129856	1
WBGene00001864	780.784	-0.086223	0.224442	-0.384166	0.700855	1
WBGene00001865	935.632	-0.0998916	0.2076	-0.481174	0.630393	1
WBGene00001867	2415	-0.141162	0.167699	-0.841755	0.399925	1
WBGene00001869	2240.41	0.127198	0.163791	0.77659	0.437401	1
WBGene00001872	854.244	-0.179234	0.203677	-0.87999	0.378865	1
WBGene00001874	1569.42	0.0109135	0.193334	0.0564492	0.954984	1
WBGene00001875	110.633	0.283925	0.245045	1.15866	0.246594	1
WBGene00001876	23.6297	0.241559	0.379305	0.636845	0.524226	1
WBGene00001877	82.7974	0.325001	0.30352	1.07077	0.284271	1
WBGene00001878	68.0967	0.121976	0.272209	0.448097	0.654084	1
WBGene00001879	23.2287	0.369384	0.422038	0.87524	0.381444	1
WBGene00001880	55.3468	0.14269	0.348765	0.409129	0.682445	1
WBGene00001881	18.4713	0.548823	0.468605	1.17119	0.241524	1
WBGene00001882	25.2458	0.315852	0.384661	0.821116	0.41158	1
WBGene00001883	0	NA	NA	NA	NA	NA
WBGene00001884	0	NA	NA	NA	NA	NA
WBGene00001885	52.1536	0.277523	0.433119	0.640755	0.521682	1
WBGene00001886	0	NA	NA	NA	NA	NA
WBGene00001887	0	NA	NA	NA	NA	NA
WBGene00001888	0	NA	NA	NA	NA	NA
WBGene00001889	0	NA	NA	NA	NA	NA
WBGene00001890	15.1956	0.552027	0.497849	1.10883	0.267505	1
WBGene00001891	3.58016	0.014135	0.931072	0.0151814	0.987887	1
WBGene00001892	16.3807	0.274209	0.447953	0.612137	0.540447	1
WBGene00001893	0	NA	NA	NA	NA	NA
WBGene00001894	0	NA	NA	NA	NA	NA
WBGene00001895	0	NA	NA	NA	NA	NA
WBGene00001896	0	NA	NA	NA	NA	NA
WBGene00001898	3067.02	0.793602	0.21763	3.64657	0.000265761	0.151511
WBGene00001899	38.8197	0.513916	0.400253	1.28398	0.19915	1
WBGene00001900	0.109834	-1.07031	4.85661	-0.220383	0.825573	NA
WBGene00001901	0	NA	NA	NA	NA	NA
WBGene00001902	0	NA	NA	NA	NA	NA
WBGene00001903	0.465154	1.7602	2.85923	0.615621	0.538145	NA
WBGene00001904	0.411762	1.8174	3.08762	0.588608	0.556124	NA
WBGene00001905	24.2771	0.684244	0.379698	1.80207	0.0715342	1
WBGene00001906	169.418	0.379399	0.236597	1.60357	0.10881	1
WBGene00001907	0.576325	-0.540061	2.04549	-0.264025	0.79176	NA
WBGene00001908	0.926376	0.889169	2.00664	0.443113	0.657684	NA
WBGene00001909	2474.58	-0.0679482	0.226484	-0.300014	0.764167	1
WBGene00001910	528.54	-0.0824983	0.309095	-0.266903	0.789544	1
WBGene00001911	3383.69	0.0875679	0.203371	0.430583	0.666772	1
WBGene00001912	220.209	0.212375	0.2815	0.754439	0.450585	1
WBGene00001913	0.232656	-2.52482	4.78608	-0.527534	0.597823	NA
WBGene00001914	178.602	0.0935748	0.242446	0.385961	0.699525	1
WBGene00001915	1424.8	0.150937	0.277072	0.544756	0.585921	1
WBGene00001916	0.434857	-1.04009	3.20849	-0.324168	0.745811	NA
WBGene00001917	0.404079	-1.59051	2.81742	-0.564527	0.572396	NA
WBGene00001918	0.323421	0.86794	3.86781	0.224401	0.822445	NA
WBGene00001919	38.2284	0.334259	0.345543	0.967345	0.333372	1
WBGene00001920	1.3802	0.616618	1.69295	0.364227	0.715688	NA
WBGene00001921	30.8318	0.242746	0.395563	0.613671	0.539433	1
WBGene00001922	305.036	-0.00565005	0.247126	-0.0228631	0.98176	1
WBGene00001923	0.0554895	0.853202	4.85661	0.175679	0.860546	NA
WBGene00001924	0	NA	NA	NA	NA	NA
WBGene00001925	0	NA	NA	NA	NA	NA
WBGene00001926	0	NA	NA	NA	NA	NA
WBGene00001927	0	NA	NA	NA	NA	NA
WBGene00001928	0.0968286	0	4.85661	0	1	NA
WBGene00001929	25.6722	0.516168	0.37305	1.38364	0.166468	1
WBGene00001930	4.64862	-0.869244	0.908601	-0.956684	0.338727	1
WBGene00001931	45.0871	-0.276823	0.352089	-0.786229	0.431733	1
WBGene00001932	62.4742	0.207833	0.283394	0.73337	0.463333	1
WBGene00001933	1111.54	-0.113778	0.221844	-0.512876	0.608038	1
WBGene00001934	435.493	0.0310522	0.201611	0.15402	0.877594	1
WBGene00001935	498.093	0.797807	0.365161	2.18481	0.0289028	1
WBGene00001936	323.278	0.266572	0.233916	1.13961	0.25445	1
WBGene00001937	119.491	0.129781	0.319199	0.406582	0.684315	1
WBGene00001938	783.265	0.00544991	0.313517	0.0173831	0.986131	1
WBGene00001939	28.3748	0.109849	0.34566	0.317794	0.750641	1
WBGene00001940	88.4879	0.241449	0.280151	0.861853	0.388768	1
WBGene00001941	328.189	0.459533	0.268568	1.71105	0.087072	1
WBGene00001942	1583.54	-0.0370485	0.221694	-0.167116	0.867279	1
WBGene00001943	1.79154	1.71857	1.53145	1.12219	0.261782	NA
WBGene00001944	1.38823	1.21494	2.17996	0.557325	0.577306	NA
WBGene00001945	1672.73	-0.0545364	0.248929	-0.219084	0.826585	1
WBGene00001946	8518.37	0.159129	0.164351	0.968229	0.33293	1
WBGene00001947	4.15475	-0.181851	0.868542	-0.209375	0.834156	1
WBGene00001948	59.8051	0.501442	0.249237	2.01191	0.0442299	1
WBGene00001949	654.296	0.234874	0.214695	1.09399	0.27396	1
WBGene00001950	185.929	0.352432	0.232602	1.51517	0.12973	1
WBGene00001951	7.23081	-0.824893	0.727668	-1.13361	0.256958	1
WBGene00001952	17.5728	0.0890077	0.396524	0.22447	0.822392	1
WBGene00001953	22.672	0.124096	0.413207	0.300325	0.763929	1
WBGene00001954	2.95178	1.40954	1.11264	1.26684	0.205211	1
WBGene00001955	1058.75	0.00895615	0.160691	0.0557352	0.955553	1
WBGene00001956	9.05119	0.334769	0.578006	0.579179	0.562468	1
WBGene00001957	7.16328	0.490188	0.745758	0.657302	0.510987	1
WBGene00001958	69.9082	0.576406	0.270904	2.12771	0.0333612	1
WBGene00001959	2.48231	0.0252338	1.03853	0.0242976	0.980615	1
WBGene00001960	21.6178	1.329	0.531648	2.49978	0.0124271	1
WBGene00001961	5.29667	1.16323	0.786077	1.47979	0.138928	1
WBGene00001962	6.90339	-0.0204366	0.898956	-0.0227337	0.981863	1
WBGene00001963	63.5012	0.22645	0.332699	0.680645	0.496096	1
WBGene00001964	2.97366	0.0624048	1.11585	0.0559255	0.955401	1
WBGene00001965	5.28578	0.0904483	0.79482	0.113797	0.909399	1
WBGene00001966	8.4333	0.164651	0.605485	0.271932	0.785674	1
WBGene00001967	0.261791	-0.108545	4.10245	-0.0264586	0.978892	NA
WBGene00001968	0.493032	0.624328	3.0313	0.205961	0.836822	NA
WBGene00001971	19548.4	0.12414	0.139315	0.89107	0.372892	1
WBGene00001972	2119.78	0.119437	0.139616	0.855468	0.392292	1
WBGene00001973	4061.29	-0.0869861	0.288995	-0.300996	0.763418	1
WBGene00001974	3496.11	-0.0651449	0.210082	-0.310092	0.756491	1
WBGene00001975	2420.38	-0.0852262	0.243253	-0.35036	0.726068	1
WBGene00001976	407.345	0.589056	0.195808	3.00833	0.00262684	0.591451
WBGene00001977	8078.99	-0.00920715	0.162562	-0.0566377	0.954834	1
WBGene00001978	2753.89	0.00624022	0.212073	0.0294248	0.976526	1
WBGene00001979	921.841	0.170835	0.184173	0.92758	0.353626	1
WBGene00001980	1083.67	0.200631	0.202534	0.9906	0.321881	1
WBGene00001981	131.317	0.418458	0.228394	1.83217	0.0669255	1
WBGene00001983	1136.42	-0.122128	0.197288	-0.619035	0.535893	1
WBGene00001984	39.0802	-0.00330777	0.397313	-0.00832535	0.993357	1
WBGene00001985	1177.15	0.0454274	0.207245	0.219197	0.826497	1
WBGene00001986	107.278	-0.504463	0.277072	-1.82069	0.0686536	1
WBGene00001987	15.9215	0.380158	0.458963	0.828296	0.407503	1
WBGene00001988	5.2085	-0.859751	0.796053	-1.08002	0.280135	1
WBGene00001989	30.0155	0.393288	0.366077	1.07433	0.282674	1
WBGene00001990	27.3046	-0.407789	0.427905	-0.952988	0.340596	1
WBGene00001991	201.053	-0.134836	0.238767	-0.564717	0.572266	1
WBGene00001992	6.69594	0.538726	0.688337	0.782648	0.433834	1
WBGene00001993	4651.16	-0.109348	0.205854	-0.531195	0.595284	1
WBGene00001994	1638.26	0.18037	0.16776	1.07517	0.282299	1
WBGene00001995	136.458	0.117194	0.296472	0.395294	0.692626	1
WBGene00001996	1456.3	0.00466083	0.1196	0.0389701	0.968914	1
WBGene00001997	527.383	0.135332	0.168718	0.802123	0.422482	1
WBGene00001998	880.64	-0.0519783	0.153637	-0.338318	0.735124	1
WBGene00001999	10540.7	0.0547384	0.139731	0.391742	0.695249	1
WBGene00002000	4456.49	-0.0282171	0.131139	-0.21517	0.829635	1
WBGene00002001	1541.62	0.0529865	0.151336	0.350124	0.726246	1
WBGene00002002	3693.37	0.0343482	0.148315	0.231589	0.816858	1
WBGene00002003	1717.74	-0.00424536	0.190338	-0.0223044	0.982205	1
WBGene00002004	1315.17	0.0679482	0.171891	0.395297	0.692624	1
WBGene00002005	60322.1	0.068044	0.172552	0.394338	0.693331	1
WBGene00002006	1.60105	0.65523	1.571	0.417079	0.676621	NA
WBGene00002007	7725.52	0.330394	0.199155	1.65898	0.0971206	1
WBGene00002008	4760.75	0.285963	0.191148	1.49603	0.134647	1
WBGene00002010	6824.54	-0.0335973	0.160995	-0.208685	0.834694	1
WBGene00002011	360.087	0.103248	0.184966	0.558198	0.576709	1
WBGene00002012	307.336	-0.514109	0.295576	-1.73934	0.0819741	1
WBGene00002013	53.715	0.111985	0.412644	0.271383	0.786096	1
WBGene00002015	4.75221	-0.0571918	0.873938	-0.0654415	0.947822	1
WBGene00002016	951.052	-0.0484854	0.355198	-0.136502	0.891424	1
WBGene00002017	6.72917	0.0631367	0.769722	0.0820254	0.934627	1
WBGene00002018	351.506	-0.288108	0.593886	-0.485124	0.627589	1
WBGene00002019	2.49252	1.35907	1.11766	1.21599	0.223988	1
WBGene00002020	3.03153	0.392259	1.02905	0.381185	0.703066	1
WBGene00002021	3279.63	0.466733	0.251971	1.85233	0.0639786	1
WBGene00002023	6308.44	-0.000490055	0.301206	-0.00162698	0.998702	1
WBGene00002024	8341.43	0.256834	0.224047	1.14634	0.251655	1
WBGene00002025	8216.67	0.0055701	0.148898	0.0374089	0.970159	1
WBGene00002026	662.444	-0.416189	0.507048	-0.820808	0.411755	1
WBGene00002027	6846.5	0.0614436	0.215673	0.284893	0.775726	1
WBGene00002028	702.809	-0.150521	0.188154	-0.799987	0.423718	1
WBGene00002029	272.214	0.0843048	0.231504	0.364162	0.715737	1
WBGene00002030	37.8709	0.0694464	0.295231	0.235228	0.814032	1
WBGene00002031	483.198	0.14421	0.139711	1.0322	0.301977	1
WBGene00002032	3455.01	-0.026521	0.139823	-0.189675	0.849564	1
WBGene00002033	1791.14	0.01444	0.148748	0.0970771	0.922665	1
WBGene00002034	2490.79	-0.0128609	0.187549	-0.0685735	0.945329	1
WBGene00002035	2170.59	0.000147885	0.174188	0.000848996	0.999323	1
WBGene00002036	2338.18	-0.144107	0.221573	-0.65038	0.515447	1
WBGene00002037	597.028	0.0585301	0.141315	0.414181	0.678741	1
WBGene00002038	1117.93	0.0238943	0.159832	0.149496	0.881162	1
WBGene00002039	152.207	0.0406961	0.228841	0.177835	0.858852	1
WBGene00002040	135.712	-0.41487	0.195951	-2.11721	0.0342416	1
WBGene00002041	718.722	-0.001852	0.211779	-0.00874497	0.993023	1
WBGene00002042	921.917	-0.00818198	0.174085	-0.0469998	0.962513	1
WBGene00002043	1672.89	-0.0424125	0.209808	-0.202148	0.839801	1
WBGene00002044	619.104	-0.176287	0.31142	-0.566075	0.571343	1
WBGene00002045	40342.8	-0.0716962	0.159542	-0.449387	0.653153	1
WBGene00002046	1798.93	-0.0879114	0.167926	-0.523511	0.600619	1
WBGene00002047	3532.01	0.0310852	0.158185	0.196512	0.844209	1
WBGene00002048	187.824	0.110422	0.185885	0.594032	0.552491	1
WBGene00002050	1203.62	-0.0970351	0.257314	-0.377108	0.706093	1
WBGene00002051	21.2531	0.939393	0.614673	1.52828	0.126443	1
WBGene00002052	5783.1	0.123909	0.278395	0.445085	0.656259	1
WBGene00002053	5943.25	0.135705	0.234974	0.577531	0.563581	1
WBGene00002054	2418.79	0.0686502	0.256332	0.267818	0.78884	1
WBGene00002055	387.901	-0.326885	0.255513	-1.27933	0.200781	1
WBGene00002056	5120.7	0.109461	0.259607	0.421641	0.673287	1
WBGene00002057	298.276	-0.257496	0.191938	-1.34156	0.179739	1
WBGene00002058	407.923	0.144883	0.206908	0.70023	0.483783	1
WBGene00002059	3020.13	-0.225424	0.12588	-1.79078	0.073328	1
WBGene00002060	1473.48	-0.0441318	0.264638	-0.166763	0.867557	1
WBGene00002061	7121.68	-0.0497516	0.18355	-0.271052	0.786351	1
WBGene00002062	215.178	-0.0433468	0.210628	-0.205798	0.836949	1
WBGene00002063	89.2145	-0.190138	0.212619	-0.894265	0.37118	1
WBGene00002064	19759.7	-0.127086	0.111732	-1.13742	0.255364	1
WBGene00002065	9022.35	-0.178251	0.323831	-0.550442	0.582016	1
WBGene00002066	6460.33	-0.0216497	0.225292	-0.0960964	0.923444	1
WBGene00002067	57.0102	-0.0979882	0.313489	-0.312572	0.754606	1
WBGene00002068	5877.31	-0.0948058	0.164636	-0.575851	0.564716	1
WBGene00002069	132.333	-0.218012	0.48896	-0.44587	0.655691	1
WBGene00002070	2435.06	-0.148586	0.196046	-0.757913	0.448503	1
WBGene00002071	813.385	-0.0224141	0.168027	-0.133396	0.89388	1
WBGene00002072	4453.23	-0.0606556	0.167261	-0.362641	0.716873	1
WBGene00002073	16503.3	0.0887217	0.172466	0.514431	0.606951	1
WBGene00002074	1646.11	0.0456959	0.246431	0.185431	0.852891	1
WBGene00002075	1374.69	-0.0687216	0.201979	-0.340242	0.733675	1
WBGene00002076	2073.07	0.0886109	0.217911	0.406638	0.684274	1
WBGene00002077	5145.42	-0.121391	0.189072	-0.642034	0.520851	1
WBGene00002078	3159.22	0.10856	0.231993	0.467946	0.639823	1
WBGene00002079	2293.61	-0.0180966	0.216786	-0.0834767	0.933473	1
WBGene00002080	1482.48	-0.0984066	0.214231	-0.459347	0.645985	1
WBGene00002081	1036.41	0.119514	0.16614	0.719355	0.471922	1
WBGene00002083	9973.85	-0.00149864	0.166525	-0.00899948	0.99282	1
WBGene00002084	46.3697	0.218866	0.294132	0.744108	0.456811	1
WBGene00002085	85.3896	1.07792	0.30636	3.51846	0.000434056	0.209257
WBGene00002086	134.533	-0.156405	0.2634	-0.593794	0.55265	1
WBGene00002087	84.9009	0.384395	0.237698	1.61715	0.105845	1
WBGene00002088	23.6389	0.276277	0.396668	0.696495	0.486119	1
WBGene00002089	69.248	-0.234172	0.313509	-0.746937	0.455101	1
WBGene00002090	198.346	0.146816	0.213447	0.687832	0.491559	1
WBGene00002091	1.0434	-1.99182	2.27977	-0.873694	0.382285	NA
WBGene00002092	0.980097	1.82579	2.08779	0.874506	0.381843	NA
WBGene00002093	36.7524	0.349464	0.33156	1.054	0.291883	1
WBGene00002094	6.52703	1.31624	0.922072	1.42748	0.153441	1
WBGene00002095	9.13233	-0.402244	0.734265	-0.547818	0.583817	1
WBGene00002096	1.4894	-0.358254	1.49923	-0.238958	0.811138	NA
WBGene00002097	10.4001	-0.285525	0.567913	-0.502761	0.615132	1
WBGene00002098	0.487529	0.756466	2.57453	0.293827	0.76889	NA
WBGene00002099	0.42261	0	3.58132	0	1	NA
WBGene00002100	361.836	-0.0513301	0.276927	-0.185356	0.85295	1
WBGene00002101	52.2612	-0.0442791	0.369421	-0.119861	0.904594	1
WBGene00002102	524.193	0.56951	0.613095	0.928909	0.352936	1
WBGene00002103	0.417536	1.71483	2.90297	0.590716	0.554711	NA
WBGene00002104	2.23446	-0.451426	1.09079	-0.41385	0.678984	1
WBGene00002105	48.6443	0.0234105	0.288431	0.0811651	0.935311	1
WBGene00002106	56.0638	0.0111377	0.353972	0.031465	0.974899	1
WBGene00002107	125.948	0.230986	0.278364	0.829798	0.406653	1
WBGene00002108	1.77983	-0.592585	1.3489	-0.43931	0.660437	NA
WBGene00002109	31.5044	-0.0434375	0.346773	-0.125262	0.900316	1
WBGene00002110	315.221	-0.108652	0.373891	-0.290599	0.771358	1
WBGene00002111	130.454	0.0509447	0.312716	0.16291	0.870589	1
WBGene00002112	49.0406	-0.168052	0.346551	-0.484927	0.627728	1
WBGene00002113	59.6386	0.117775	0.275544	0.427426	0.669069	1
WBGene00002114	6.59772	-0.45497	0.882362	-0.515627	0.606115	1
WBGene00002115	1.71774	-0.736237	1.51104	-0.487238	0.62609	NA
WBGene00002116	27.7059	-0.609191	0.453009	-1.34477	0.178701	1
WBGene00002117	95.3641	0.283361	0.243011	1.16604	0.243598	1
WBGene00002118	17.5804	0.159687	0.467729	0.341409	0.732796	1
WBGene00002119	6.0657	-0.950937	0.787827	-1.20704	0.227418	1
WBGene00002120	3.66281	-0.394962	1.08977	-0.362427	0.717033	1
WBGene00002121	0.12535	-1.96744	4.82079	-0.408115	0.68319	NA
WBGene00002123	52.3434	-0.0868004	0.253222	-0.342784	0.731761	1
WBGene00002124	1150.73	0.310253	0.210597	1.47321	0.140694	1
WBGene00002125	1194.24	0.376952	0.207337	1.81806	0.0690546	1
WBGene00002127	475.351	-0.0110706	0.180252	-0.0614174	0.951027	1
WBGene00002128	12.9486	0.297943	0.542086	0.549623	0.582578	1
WBGene00002129	772.569	-0.0150851	0.158528	-0.0951574	0.92419	1
WBGene00002130	2872.09	-0.0224036	0.175459	-0.127686	0.898398	1
WBGene00002131	901.393	-0.0457909	0.145975	-0.313691	0.753756	1
WBGene00002132	117.073	-0.0598165	0.214639	-0.278684	0.780488	1
WBGene00002133	458.377	0.192649	0.158753	1.21352	0.224932	1
WBGene00002134	1226.29	-0.008067	0.237133	-0.0340189	0.972862	1
WBGene00002135	854.047	0.172872	0.202677	0.852943	0.393691	1
WBGene00002136	3340.3	-0.0487094	0.190444	-0.255768	0.79813	1
WBGene00002137	740.601	-0.140769	0.178863	-0.787021	0.43127	1
WBGene00002138	437.146	0.258138	0.203017	1.27151	0.203549	1
WBGene00002139	324.815	-0.0462928	0.19589	-0.236321	0.813184	1
WBGene00002140	15.3599	-0.317916	0.519494	-0.611973	0.540555	1
WBGene00002141	7.2734	0.810062	0.705811	1.14771	0.25109	1
WBGene00002142	8.55782	-0.462982	0.625749	-0.739884	0.45937	1
WBGene00002143	678.343	0.00330914	0.164293	0.0201417	0.98393	1
WBGene00002144	1935.99	0.0849791	0.195368	0.434969	0.663585	1
WBGene00002146	438.342	-0.00592881	0.192894	-0.0307361	0.97548	1
WBGene00002147	1557.61	-0.0423586	0.18819	-0.225084	0.821914	1
WBGene00002148	2883.16	-0.13095	0.199467	-0.656502	0.511501	1
WBGene00002149	6.17242	-0.242061	0.67629	-0.357925	0.720399	1
WBGene00002150	35.669	-0.525193	0.48044	-1.09315	0.274328	1
WBGene00002151	148.12	0.060536	0.227156	0.266495	0.789858	1
WBGene00002152	2889.46	-0.157167	0.154055	-1.0202	0.307632	1
WBGene00002153	1341.58	-0.212692	0.196499	-1.08241	0.27907	1
WBGene00002162	12900.7	-0.0435335	0.267641	-0.162657	0.870789	1
WBGene00002163	81.5464	0.0878547	0.314872	0.279017	0.780231	1
WBGene00002169	5445.19	0.0917257	0.170281	0.538674	0.590112	1
WBGene00002173	1067.16	-0.172091	0.180141	-0.955314	0.339419	1
WBGene00002174	323.997	0.126161	0.211114	0.597596	0.55011	1
WBGene00002175	305.779	0.0233563	0.260105	0.0897953	0.92845	1
WBGene00002176	61.2622	0.101132	0.240753	0.420065	0.674438	1
WBGene00002177	5.24933	1.10185	0.740891	1.48719	0.136964	1
WBGene00002178	45.1209	0.184371	0.321131	0.574131	0.565879	1
WBGene00002179	348.449	-0.182972	0.226106	-0.809234	0.41838	1
WBGene00002180	1366.44	0.057895	0.184393	0.313975	0.75354	1
WBGene00002181	69.8448	0.316764	0.278448	1.13761	0.255284	1
WBGene00002182	34.7624	0.496886	0.379219	1.31029	0.190098	1
WBGene00002183	6714.62	0.00299546	0.176005	0.0170193	0.986421	1
WBGene00002184	66.2626	-0.0381461	0.294066	-0.12972	0.896788	1
WBGene00002185	1289.02	-0.0591361	0.195113	-0.303086	0.761824	1
WBGene00002186	3.88352	-1.1181	0.876435	-1.27573	0.202051	1
WBGene00002187	575.392	-0.031502	0.198733	-0.158515	0.874051	1
WBGene00002188	40.6753	0.181819	0.401808	0.452502	0.650907	1
WBGene00002189	435.625	-0.23192	0.262821	-0.882426	0.377547	1
WBGene00002190	2412.75	-0.0553184	0.210317	-0.263024	0.792532	1
WBGene00002191	4783.63	0.127675	0.117863	1.08324	0.278701	1
WBGene00002192	2134.36	-0.0308808	0.229132	-0.134773	0.892791	1
WBGene00002193	1.19303	-0.0944615	1.66589	-0.0567033	0.954782	NA
WBGene00002194	1.05276	-1.11714	1.89475	-0.589598	0.55546	NA
WBGene00002195	26.8893	-0.0430244	0.362043	-0.118838	0.905404	1
WBGene00002196	5947.03	0.0251624	0.202145	0.124477	0.900938	1
WBGene00002198	62.9174	-0.0451148	0.268712	-0.167893	0.866668	1
WBGene00002199	343.573	-0.165397	0.281264	-0.58805	0.556499	1
WBGene00002200	76.9731	0.0851682	0.375901	0.22657	0.820758	1
WBGene00002201	5400.71	0.113065	0.191484	0.590466	0.554878	1
WBGene00002202	8096.56	0.0444359	0.158146	0.280981	0.778725	1
WBGene00002203	412.904	0.249849	0.197218	1.26686	0.205204	1
WBGene00002204	1.5545	-1.69943	1.59768	-1.06369	0.28747	NA
WBGene00002205	1.04301	1.51238	1.76045	0.85909	0.390291	NA
WBGene00002206	0.52821	-1.96683	2.74089	-0.71759	0.47301	NA
WBGene00002207	613.393	0.0964916	0.147467	0.654328	0.512901	1
WBGene00002208	0.635967	-0.139415	2.27547	-0.0612685	0.951145	NA
WBGene00002210	393.458	-0.122793	0.150656	-0.815057	0.41504	1
WBGene00002211	9.51936	-0.320495	0.623239	-0.514242	0.607083	1
WBGene00002212	3.44382	0.239634	0.85212	0.281221	0.778541	1
WBGene00002213	170.718	0.173232	0.170684	1.01492	0.310142	1
WBGene00002214	4003.45	-0.141469	0.196176	-0.721134	0.470827	1
WBGene00002215	919.561	0.223185	0.179487	1.24347	0.213696	1
WBGene00002216	371.349	-0.00620829	0.203202	-0.0305523	0.975627	1
WBGene00002217	315.394	0.0600522	0.181963	0.330024	0.741382	1
WBGene00002218	4.74431	1.45115	1.01416	1.43088	0.152465	1
WBGene00002219	1355.56	0.0557069	0.170543	0.326645	0.743936	1
WBGene00002220	362.744	0.0798484	0.158149	0.504892	0.613634	1
WBGene00002221	402.31	-0.125111	0.198448	-0.630446	0.528403	1
WBGene00002222	110.13	0.313614	0.292868	1.07084	0.284243	1
WBGene00002223	2125.35	-0.0508495	0.260795	-0.194979	0.84541	1
WBGene00002224	13.423	-0.685743	0.446208	-1.53682	0.124337	1
WBGene00002225	2659.88	-0.147414	0.127229	-1.15865	0.246599	1
WBGene00002226	2432.67	-0.0482924	0.141903	-0.340319	0.733616	1
WBGene00002227	8.3563	-0.655291	0.687042	-0.953786	0.340192	1
WBGene00002228	1256.68	-0.0394195	0.180226	-0.218722	0.826866	1
WBGene00002229	4220.11	0.0152117	0.168924	0.0900503	0.928247	1
WBGene00002230	98.371	0.508939	0.233733	2.17744	0.0294478	1
WBGene00002231	2720.58	0.0452914	0.188822	0.239863	0.810437	1
WBGene00002232	554.861	0.133647	0.208214	0.641874	0.520955	1
WBGene00002233	30.5854	0.262243	0.345031	0.760056	0.447221	1
WBGene00002234	258.322	0.0426892	0.201153	0.212223	0.831933	1
WBGene00002235	32.0414	0.426802	0.331819	1.28625	0.198356	1
WBGene00002238	6071.47	-0.146584	0.160618	-0.912623	0.361441	1
WBGene00002239	318.5	-0.0019145	0.156798	-0.0122099	0.990258	1
WBGene00002240	624.506	0.0412745	0.307634	0.134168	0.89327	1
WBGene00002241	2440.15	-0.00587057	0.176801	-0.0332044	0.973512	1
WBGene00002242	32.5377	-0.0215679	0.419907	-0.0513636	0.959036	1
WBGene00002243	10.6565	0.416558	0.620527	0.671298	0.502031	1
WBGene00002244	2445.85	-0.210165	0.203836	-1.03105	0.302518	1
WBGene00002245	1931.34	0.164578	0.211095	0.779638	0.435604	1
WBGene00002246	10.9794	-0.320369	0.538638	-0.594776	0.551993	1
WBGene00002247	857.746	0.275273	0.233327	1.17977	0.238091	1
WBGene00002248	268.036	0.614938	0.671045	0.916389	0.359463	1
WBGene00002249	5178.92	-0.10032	0.183756	-0.545942	0.585106	1
WBGene00002250	9817.64	0.00870391	0.120145	0.0724451	0.942248	1
WBGene00002251	1707.01	0.00561251	0.199806	0.0280897	0.977591	1
WBGene00002252	19.8211	0.209822	0.398154	0.526988	0.598202	1
WBGene00002253	3316.17	0.034001	0.217206	0.156538	0.875609	1
WBGene00002254	13479.5	-0.248731	0.350837	-0.708967	0.478345	1
WBGene00002255	1406.85	0.0636808	0.20924	0.304343	0.760867	1
WBGene00002256	3231.27	-0.166104	0.21635	-0.767758	0.442631	1
WBGene00002257	1420.55	-0.00310057	0.224095	-0.013836	0.988961	1
WBGene00002258	31814.5	-0.00803519	0.307838	-0.026102	0.979176	1
WBGene00002259	634.317	0.0795916	0.205975	0.386413	0.69919	1
WBGene00002260	467.224	0.449206	0.23358	1.92313	0.0544636	1
WBGene00002261	400.041	0.196231	0.235889	0.831879	0.405477	1
WBGene00002262	4321.67	-0.101902	0.200639	-0.507886	0.611533	1
WBGene00002263	20895.9	-0.467144	0.312758	-1.49363	0.135274	1
WBGene00002264	2315.84	-0.238283	0.506062	-0.470858	0.637742	1
WBGene00002265	15842.5	-0.0451605	0.31182	-0.144829	0.884846	1
WBGene00002266	456.164	-0.050365	0.264949	-0.190093	0.849236	1
WBGene00002267	3806.03	-0.10677	0.227981	-0.468328	0.63955	1
WBGene00002268	7125.96	-0.10627	0.265861	-0.39972	0.689363	1
WBGene00002269	33587.2	0.091877	0.347459	0.264425	0.791452	1
WBGene00002270	39.1084	-0.342912	0.339774	-1.00923	0.312862	1
WBGene00002271	26304.8	0.0866404	0.338335	0.256078	0.79789	1
WBGene00002272	10319	-0.0310545	0.331211	-0.0937605	0.925299	1
WBGene00002273	13237.5	0.148929	0.351682	0.423476	0.671948	1
WBGene00002274	616.473	0.109356	0.28832	0.379286	0.704475	1
WBGene00002275	1366.16	-0.0915562	0.220979	-0.414322	0.678638	1
WBGene00002276	1625.95	0.16372	0.191828	0.853476	0.393395	1
WBGene00002278	1554.97	0.0266873	0.168759	0.158139	0.874348	1
WBGene00002280	4233.31	0.200065	0.232702	0.859747	0.389929	1
WBGene00002282	79.1277	1.07238	0.353443	3.03408	0.00241267	0.578097
WBGene00002285	0	NA	NA	NA	NA	NA
WBGene00002295	1560.44	0.23721	0.256906	0.923335	0.355833	1
WBGene00002297	2329.03	-0.0956346	0.200647	-0.476631	0.633625	1
WBGene00002299	195.607	-0.163502	0.36401	-0.44917	0.653309	1
WBGene00002324	841.496	0.167613	0.188843	0.887579	0.374767	1
WBGene00002335	2364.71	0.0708516	0.272006	0.260478	0.794495	1
WBGene00002344	12010.3	0.133403	0.150548	0.88612	0.375553	1
WBGene00002348	505.713	0.0443638	0.21944	0.202168	0.839785	1
WBGene00002363	6219.68	0.0925778	0.148129	0.62498	0.531984	1
WBGene00002368	2275.86	-0.0098041	0.1753	-0.0559276	0.955399	1
WBGene00002393	29.6978	0.175332	0.390317	0.449204	0.653284	1
WBGene00002497	318.384	0.0880178	0.175714	0.500915	0.616431	1
WBGene00002583	2891.77	-0.192437	0.232926	-0.82617	0.408708	1
WBGene00002601	270.045	0.0565658	0.308469	0.183376	0.854503	1
WBGene00002632	653.332	0.132051	0.163799	0.806181	0.420138	1
WBGene00002637	5160.66	0.0651321	0.234299	0.277987	0.781022	1
WBGene00002694	2616.4	0.198941	0.218797	0.909249	0.363219	1
WBGene00002696	2429.81	-0.0644801	0.222113	-0.290302	0.771585	1
WBGene00002717	2337.76	0.251365	0.252832	0.994198	0.320126	1
WBGene00002783	1832.76	-0.102017	0.196362	-0.519535	0.603388	1
WBGene00002804	1100.68	-0.027122	0.195208	-0.138939	0.889498	1
WBGene00002827	74.091	0.461456	0.360094	1.28149	0.200023	1
WBGene00002845	3831.98	-0.19797	0.249576	-0.793227	0.427645	1
WBGene00002850	3056.85	-0.123267	0.244652	-0.503846	0.61437	1
WBGene00002855	3801.5	-0.0431476	0.113828	-0.379058	0.704645	1
WBGene00002879	3901.34	0.12664	0.19654	0.64435	0.519349	1
WBGene00002881	154.831	0.300879	0.204546	1.47096	0.141303	1
WBGene00002889	2601	0.205752	0.204218	1.00751	0.313689	1
WBGene00002891	11724.7	-0.0412801	0.286052	-0.14431	0.885256	1
WBGene00002915	449.49	0.0786007	0.199172	0.394638	0.69311	1
WBGene00002957	1847.93	0.0737108	0.182748	0.403348	0.686692	1
WBGene00002974	79.5456	-0.0964128	0.290438	-0.331956	0.739922	1
WBGene00002975	19.0658	0.0424129	0.436424	0.0971828	0.922581	1
WBGene00002976	31.3418	-0.145394	0.327111	-0.444478	0.656697	1
WBGene00002977	115.307	-0.0801936	0.20982	-0.382202	0.702311	1
WBGene00002978	32155.9	-0.0580683	0.361288	-0.160726	0.872309	1
WBGene00002979	778.668	0.0544198	0.140216	0.388115	0.697931	1
WBGene00002980	14928.3	-0.155952	0.238567	-0.653706	0.513301	1
WBGene00002981	5222.14	0.22051	0.0974005	2.26395	0.0235769	1
WBGene00002982	2035.58	0.0137934	0.159787	0.086324	0.931209	1
WBGene00002983	11.8087	1.01176	0.559134	1.80951	0.0703716	1
WBGene00002985	3738.72	0.037896	0.16777	0.225881	0.821294	1
WBGene00002986	640.396	-0.0116213	0.197772	-0.058761	0.953142	1
WBGene00002987	1.3771	0.644239	1.49728	0.430274	0.666997	NA
WBGene00002988	88.9479	0.134968	0.276704	0.487769	0.625713	1
WBGene00002989	90.3382	0.195195	0.207911	0.938843	0.347812	1
WBGene00002990	322.411	0.249531	0.250068	0.997854	0.31835	1
WBGene00002991	145.596	-0.179184	0.182316	-0.982823	0.325695	1
WBGene00002992	905.727	0.0566159	0.213915	0.264665	0.791267	1
WBGene00002993	0.0554895	0.853202	4.85661	0.175679	0.860546	NA
WBGene00002994	3036.53	0.00901759	0.122575	0.0735677	0.941354	1
WBGene00002996	1089.69	0.341511	0.228313	1.4958	0.134706	1
WBGene00002997	278.668	0.269934	0.207119	1.30328	0.192479	1
WBGene00002998	1633.25	-0.0887865	0.208824	-0.425173	0.67071	1
WBGene00002999	742.049	0.000159126	0.152019	0.00104675	0.999165	1
WBGene00003000	55.9976	-0.0216665	0.28486	-0.07606	0.939371	1
WBGene00003001	213.361	0.170278	0.214041	0.795542	0.426298	1
WBGene00003002	2827.13	-0.100545	0.230058	-0.437043	0.66208	1
WBGene00003003	59.682	-0.462836	0.326298	-1.41845	0.15606	1
WBGene00003006	99.8318	0.234734	0.286774	0.818532	0.413054	1
WBGene00003007	309.632	-0.0756604	0.21319	-0.354897	0.722667	1
WBGene00003008	7.82775	0.244882	0.597177	0.410066	0.681758	1
WBGene00003009	2095.86	-0.0920217	0.254766	-0.361201	0.717949	1
WBGene00003010	2708.67	0.163034	0.156746	1.04011	0.298288	1
WBGene00003011	399.137	0.0535316	0.277836	0.192673	0.847215	1
WBGene00003012	2326.42	0.105928	0.198628	0.5333	0.593826	1
WBGene00003014	1154.66	0.0140111	0.12513	0.111973	0.910845	1
WBGene00003015	76.7029	-0.146852	0.238473	-0.615801	0.538026	1
WBGene00003017	28.8434	0.0219619	0.343974	0.0638474	0.949092	1
WBGene00003018	12.7572	-0.0159963	0.595443	-0.0268645	0.978568	1
WBGene00003019	552.324	0.309669	0.229396	1.34993	0.177037	1
WBGene00003020	3031.77	-0.0628043	0.213674	-0.293926	0.768815	1
WBGene00003021	2292.23	-0.139048	0.207812	-0.669107	0.503427	1
WBGene00003022	2366.05	-0.0328431	0.149387	-0.219853	0.825986	1
WBGene00003024	129.176	-0.0286189	0.216968	-0.131904	0.89506	1
WBGene00003025	2280.68	0.159673	0.164467	0.970849	0.331624	1
WBGene00003026	2762.45	-0.0385236	0.229214	-0.168068	0.86653	1
WBGene00003029	34.5617	-0.00264664	0.339615	-0.00779306	0.993782	1
WBGene00003030	2159.35	-0.0759462	0.230309	-0.329758	0.741583	1
WBGene00003031	40.2977	-0.0848684	0.380502	-0.223043	0.823502	1
WBGene00003033	15.0928	0.289161	0.45482	0.635769	0.524927	1
WBGene00003034	1455.1	-0.134469	0.260828	-0.515546	0.606172	1
WBGene00003035	1709.08	-0.0592901	0.175801	-0.337257	0.735923	1
WBGene00003036	7547.77	0.041417	0.155878	0.265701	0.79047	1
WBGene00003037	2997.69	0.0392264	0.14484	0.270826	0.786525	1
WBGene00003038	324.443	-0.144641	0.25552	-0.566068	0.571348	1
WBGene00003039	0.321952	0.853195	3.89234	0.219199	0.826495	NA
WBGene00003040	1051.64	0.101618	0.176343	0.576254	0.564444	1
WBGene00003041	2387.7	-0.074848	0.157746	-0.474485	0.635154	1
WBGene00003043	528.508	-0.123059	0.25627	-0.480191	0.631092	1
WBGene00003044	1265.03	-0.181629	0.20446	-0.888335	0.374361	1
WBGene00003045	399.646	0.0132653	0.163933	0.0809188	0.935507	1
WBGene00003046	171.82	0.0490248	0.232563	0.210803	0.833041	1
WBGene00003047	1637.38	-0.091027	0.206609	-0.440577	0.659519	1
WBGene00003048	1139.53	0.222543	0.221662	1.00397	0.315392	1
WBGene00003052	5814.85	-0.0417705	0.163515	-0.255453	0.798373	1
WBGene00003053	8137.85	0.120695	0.20739	0.581971	0.560586	1
WBGene00003055	4468.22	0.0735512	0.207651	0.354205	0.723185	1
WBGene00003056	618.277	0.010408	0.143064	0.0727511	0.942004	1
WBGene00003057	1.94142	-0.523117	1.51045	-0.346333	0.729092	NA
WBGene00003058	3.44816	-0.746377	1.01765	-0.733434	0.463293	1
WBGene00003059	991.277	-0.124513	0.517052	-0.240814	0.8097	1
WBGene00003060	1146.3	-0.208412	0.334622	-0.622829	0.533397	1
WBGene00003061	2592.2	-0.197413	0.204381	-0.965908	0.33409	1
WBGene00003062	645.868	0.0242254	0.243108	0.0996488	0.920623	1
WBGene00003063	2397.9	-0.117987	0.135311	-0.871967	0.383227	1
WBGene00003064	3054.68	-0.312754	0.347894	-0.898994	0.368656	1
WBGene00003065	5124.68	-0.0519679	0.195653	-0.265612	0.790538	1
WBGene00003066	2219.18	-0.0243997	0.111372	-0.219083	0.826585	1
WBGene00003067	79.7742	-0.692748	0.312382	-2.21763	0.0265802	1
WBGene00003068	495.416	0.0708062	0.15798	0.448198	0.65401	1
WBGene00003071	581.582	-0.162007	0.636545	-0.25451	0.799102	1
WBGene00003072	475.069	-0.0389777	0.31069	-0.125456	0.900163	1
WBGene00003073	2472.28	-0.182475	0.174495	-1.04573	0.295685	1
WBGene00003074	586.253	-0.185902	0.377017	-0.493087	0.621951	1
WBGene00003075	4.8886	-0.698331	0.913211	-0.764698	0.444451	1
WBGene00003076	2863.15	-0.184763	0.130924	-1.41122	0.15818	1
WBGene00003077	2016.53	0.0263609	0.161174	0.163555	0.870081	1
WBGene00003078	2746.82	-0.182011	0.168603	-1.07952	0.280356	1
WBGene00003079	769.364	-0.20295	0.216877	-0.935784	0.349384	1
WBGene00003080	1571.47	-0.0261755	0.174446	-0.150049	0.880726	1
WBGene00003081	4221.59	-0.10751	0.164437	-0.653806	0.513237	1
WBGene00003082	2431.94	-0.0665772	0.169328	-0.393184	0.694183	1
WBGene00003083	3939.68	0.00222443	0.182942	0.0121592	0.990299	1
WBGene00003084	603.485	0.0943473	0.148129	0.636928	0.524172	1
WBGene00003085	4316.46	0.0307329	0.182717	0.168199	0.866427	1
WBGene00003086	2007.27	0.032035	0.2171	0.147559	0.882691	1
WBGene00003087	603.797	0.10869	0.183814	0.591305	0.554316	1
WBGene00003088	0.0757955	0	4.85661	0	1	NA
WBGene00003089	149.811	0.313918	0.245059	1.28099	0.200196	1
WBGene00003090	22491.9	0.0200639	0.339222	0.0591468	0.952835	1
WBGene00003091	13507.1	0.0859863	0.366283	0.234754	0.8144	1
WBGene00003092	26.0975	1.00315	0.382807	2.62052	0.0087795	1
WBGene00003093	6003.75	-0.0728691	0.291741	-0.249773	0.802763	1
WBGene00003094	13.9358	-0.0841148	0.468838	-0.179411	0.857615	1
WBGene00003095	65.1981	-0.736848	0.337362	-2.18415	0.0289513	1
WBGene00003096	1995.58	-0.146906	0.306685	-0.479012	0.63193	1
WBGene00003097	16290.1	-0.151827	0.363746	-0.4174	0.676386	1
WBGene00003098	0.523323	-0.137086	2.3216	-0.0590481	0.952914	NA
WBGene00003099	24.7763	0.00289203	0.355843	0.00812726	0.993515	1
WBGene00003100	9.1711	-0.457771	0.597056	-0.766713	0.443252	1
WBGene00003102	59.775	-0.198162	0.287452	-0.689375	0.490587	1
WBGene00003104	27.3827	0.0119471	0.390939	0.03056	0.97562	1
WBGene00003106	6.58034	0.177295	0.700543	0.253082	0.800205	1
WBGene00003107	36.1702	0.155731	0.322967	0.482189	0.629672	1
WBGene00003111	482.856	0.149014	0.228477	0.652207	0.514268	1
WBGene00003112	136.785	0.0583777	0.221421	0.26365	0.79205	1
WBGene00003114	4.49037	1.75141	0.892912	1.96146	0.0498256	1
WBGene00003119	839.534	0.0234986	0.145037	0.162018	0.871292	1
[truncated: 44,784 more rows]

## Sheet: SEA330_vs_N2
	baseMean	log2FoldChange	lfcSE	stat	pvalue	padj
WBGene00000001	1545.85	-0.210193	0.191111	-1.09985	0.271397	0.788533
WBGene00000002	131.356	0.305062	0.253704	1.20243	0.229197	0.764416
WBGene00000003	65.6102	0.00994231	0.276886	0.0359076	0.971356	0.99494
WBGene00000004	236.776	0.218116	0.190201	1.14677	0.251478	0.776913
WBGene00000005	180.519	0.0807497	0.18488	0.436767	0.66228	0.933207
WBGene00000006	69.2092	0.305991	0.260079	1.17653	0.239383	0.770396
WBGene00000007	167.063	0.277841	0.210523	1.31977	0.186913	0.739552
WBGene00000008	6.69635	-0.0412005	0.797108	-0.0516875	0.958778	0.992539
WBGene00000009	4.55756	0.533016	0.859567	0.620098	0.535193	NA
WBGene00000010	571.628	-0.179728	0.182955	-0.982361	0.325922	0.806199
WBGene00000012	28.882	0.153228	0.432871	0.353979	0.723354	0.944102
WBGene00000013	40.5704	0.545373	0.368411	1.48034	0.138783	0.710262
WBGene00000014	0.726375	-0.560046	2.3622	-0.237087	0.812589	NA
WBGene00000015	12.436	-0.455826	0.5621	-0.810934	0.417404	0.849937
WBGene00000016	396.136	0.340193	0.216728	1.56968	0.11649	0.696421
WBGene00000017	73.8174	0.082421	0.431313	0.191093	0.848452	0.970032
WBGene00000018	594.453	-0.0262604	0.184225	-0.142546	0.886649	0.97933
WBGene00000019	6.801	0.464279	0.746025	0.622337	0.533721	0.891012
WBGene00000020	118.603	0.246244	0.229334	1.07373	0.282942	0.796627
WBGene00000021	1.08079	2.92035	2.00949	1.45328	0.146147	NA
WBGene00000022	421.122	0.793635	0.314407	2.52422	0.0115954	0.48043
WBGene00000023	2.67681	0.597323	1.27897	0.467033	0.640476	NA
WBGene00000024	0.275134	-0.560032	4.67435	-0.11981	0.904634	NA
WBGene00000025	0.94185	-0.952976	1.8145	-0.5252	0.599444	NA
WBGene00000026	2.83421	-0.183323	1.1498	-0.159439	0.873323	NA
WBGene00000027	0.679805	0.404983	2.07235	0.195422	0.845063	NA
WBGene00000028	0	NA	NA	NA	NA	NA
WBGene00000029	0	NA	NA	NA	NA	NA
WBGene00000030	0.253625	0	4.85661	0	1	NA
[truncated: 46,754 more rows]
