# Supplementary material for: Phenotypic tolerance for rDNA copy number variation within the natural range of C. elegans
Source: PLoS Genet. 2025 Jul 2;21(7):e1011759. doi: 10.1371/journal.pgen.1011759 (PMC12221044; doi:10.1371/journal.pgen.1011759)
Supplement: S21 File — (XLSX) [file pgen.1011759.s037.xlsx]

## Sheet: SEA300_VS_N2
	baseMean	log2FoldChange	lfcSE	stat	pvalue	padj	Public Name	Species	Biotype	Sequence Name	Other Name	Transcript	Operon	WormPep	Protein Domain	UniProt	Reference UniProt ID	TreeFam	RefSeq_mRNA	RefSeq_protein	Genetic Map Position	RNAi Phenotype Observed	Allele Phenotype Observed	Coding_exon Non_silent Allele	Interacting Gene	Expr_pattern Tissue	Genomic Study Tissue	Expr_pattern LifeStage	Genomic Study LifeStage	Disease Info	Human Ortholog	Gene Ontology Association	Concise Description	Automated Description	Expression Cluster Summary	Reference
WBGene00001841	329.09	-11.3554	1.20584	-9.41695	4.64387e-21	3.83886e-17	hen-1	Caenorhabditis elegans	protein_coding_gene	C36B7.7	CELE_C36B7.7	C36B7.7.1	N.A.	CE04178	CE04178|HMMPANTHER:PTHR21105|HMMPANTHER:PTHR21105:SF0|SCANPROSITE:PS01209|SUPERFAMILY:SSF57424|INTERPRO:IPR036055	G5ECA8	G5ECA8	TF318904	NM_076799.6	NP_509200.1	X -1.853561	N.A.	conflicting sensory integration variant, dauer defective, pheromone induced dauer formation defective	tm501|Deletion|N.A.	scrm-2|Physical, ttx-3|Regulatory	AIYL, AIYR, ASEL, ASER, neuron, pharyngeal muscle cell, vulva	AFD, ASER, DA neuron, gon_male_dtc anterior, gon_male_dtc posterior, I5 neuron, neuron, PLM, retrovesicular ganglion, SAB, somatic gonad precursor, VA neuron, Z1.p, Z4.a	N.A.	1-cell embryo Ce, 1-day post-L4 adult hermaphrodite Ce, 2-days post-L4 adult hermaphrodite Ce, 24-cell embryo Ce, 3-days post-L4 adult hermaphrodite Ce, 4-days post-L4 adult hermaphrodite Ce, 7-10 days post-L4 adult hermaphrodite Ce, 96-cell embryo Ce, adult Ce, adult hermaphrodite Ce, all stages Ce, blastula embryo Ce, dauer larva Ce, embryo Ce, L1 larva Ce, L2 larva Ce, L2d larva Ce, L3 larva C…	N.A.	N.A.	activation of transmembrane receptor protein tyrosine kinase activity, "associative learning", "axon", "dauer larval development", "neuronal cell body", "positive regulation of MAPK cascade", "sensory perception of chemical stimulus", "sensory processing", "terminal bouton", "transmembrane receptor protein tyrosine kinase activator activity"	hen-1 encodes a secreted protein that contains a low-density lipoprotein (LDL) receptor motif A\; HEN-1 activity is required for integration of sensory stimuli and behavioral plasticity\; a hen-1::GFP reporter is expressed in pharyngeal muscles, the vulva, and weakly in a subset of neurons\; antibodies to HEN-1 protein detect expression exclusively in the AIY and ASE neurons, where HEN-1 appears …	Is involved in several processes, including associative learning\; dauer larval development\; and sensory processing. Located in axon and neuronal cell body. Is expressed in neurons\; pharyngeal muscle cell\; and vulva.	Enriched in neuron, gon_male_dtc posterior, gon_male_dtc anterior, Z1.p, Z4.a, AFD, ASER, PLM, somatic gonad precursor, I5 neuron, DA neuron, SAB, retrovesicular ganglion and VA neuron according to tiling array, RNA-seq and microarray. Affected by clk-1, cyc-1, age-1, daf-16, daf-2, skn-1, dop-1, chd-3, let-418, dpy-21, mir-34, glh-4, glh-1, pgl-1, pgl-3, mir-71, hmg-3, flr-4, eat-2, pry-1, pfd-6…	WBPaper00004727|pmid11493519, WBPaper00005300|pmid12062106, WBPaper00006180|pmid14568548, WBPaper00024232|pmid15177025, WBPaper00026718|pmid16099833, WBPaper00026981|pmid16354781, WBPaper00028460|pmid16950159, WBPaper00028485|pmid16971519, WBPaper00028757|pmid17079685, WBPaper00029060|pmid17251413, WBPaper00030829|pmid17606643, WBPaper00031171|pmid17981872, WBPaper00032073|pmid18674914, WBPaper00…
WBGene00016469	732.951	-11.3366	1.18685	-9.55178	1.27491e-21	2.10781e-17	C36B7.6	Caenorhabditis elegans	protein_coding_gene	C36B7.6	CELE_C36B7.6	C36B7.6.1	N.A.	CE34267	CE34267|HMMPANTHER:PTHR21347|HMMPANTHER:PTHR21347:SF13|PFAM:PF05602|INTERPRO:IPR008429	Q966P8	Q966P8	TF318501	NM_076795.5	NP_509196.2	X -1.866390	N.A.	N.A.	tm7454|Deletion|N.A., gk284395|Substitution|Nonsense	N.A.	N.A.	AFD, excretory cell, OLL, PVD	N.A.	1-cell embryo Ce, 1-day post-L4 adult hermaphrodite Ce, 2-days post-L4 adult hermaphrodite Ce, 3-days post-L4 adult hermaphrodite Ce, 5-days post-L4 adult hermaphrodite Ce, 6-days post-L4 adult hermaphrodite Ce, 7-10 days post-L4 adult hermaphrodite Ce, adult Ce, adult hermaphrodite Ce, all stages Ce, blastula embryo Ce, embryo Ce, L1 larva Ce, L2 larva Ce, L2d larva Ce, L3 larva Ce, L4 larva Ce,…	N.A.	HGNC:2087|OrthoInspector;EnsEMBL-Compara;OMA;Hieranoid;PhylomeDB;Inparanoid;Panther;OrthoFinder	endomembrane system, "integral component of membrane", "IRE1-mediated unfolded protein response", "membrane"	N.A.	Acts upstream of or within IRE1-mediated unfolded protein response. Is an ortholog of human CLPTM1 (CLPTM1 regulator of GABA type A receptor forward trafficking).	Enriched in PVD, OLL, excretory cell and AFD according to microarray, tiling array and RNA-seq. Affected by clk-1, mab-5, daf-12, htz-1, jmjd-3.1, jmjd-1.2, hsf-1, dpy-21, glh-4, glh-1, pgl-1, pgl-3, emb-4, eat-2, aak-1, aak-2, unc-70, iff-1, sin-3, mrps-5, set-6, baz-2, egl-43, sir-2.1, mes-4, spr-5, lin-54, tdp-1 and dnj-14 according to microarray, RNA-seq, tiling array and proteomic study. Aff…	WBPaper00038491|pmid21647448, WBPaper00055090|pmid30120140
WBGene00018847	1129.87	-2.46947	0.26403	-9.35298	8.52158e-21	4.69624e-17	marc-6	Caenorhabditis elegans	protein_coding_gene	F55A3.1	CELE_F55A3.1	F55A3.1.1	CEOP1648, CEOP1900	CE37022	CE37022|HMMPANTHER:PTHR13145:SF0|HMMPANTHER:PTHR13145|PFSCAN:PS51292|SMART:SM00744|PFAM:PF12906|SUPERFAMILY:SSF57850|SUPERFAMILY:SSF48371|INTERPRO:IPR011016|INTERPRO:IPR013083|INTERPRO:IPR016024	Q400N4	Q400N4	TF105777	NM_060422.6	NP_492823.2	I 5.191753	slow growth, transgene subcellular localization variant	reduced frequency of spontaneous reversal initiation	tm10760|Deletion|N.A., gk121407|Substitution|Nonsense, gk362201|Substitution|Nonsense	N.A.	N.A.	N.A.	N.A.	N.A.	N.A.	HGNC:30550|OrthoInspector;EnsEMBL-Compara;OMA;Hieranoid;PhylomeDB;Inparanoid;Panther;OrthoFinder;Roundup;TreeFam	integral component of endoplasmic reticulum membrane, "integral component of membrane", "membrane", "multicellular organism growth", "protein polyubiquitination", "ubiquitin-dependent ERAD pathway", "ubiquitin-protein transferase activity", "zinc ion binding"	N.A.	Is predicted to enable ubiquitin-protein transferase activity. Is involved in growth. Is an ortholog of human MARCHF6 (membrane associated ring-CH-type finger 6).	Affected by rde-4, zfp-1, daf-12, tatn-1, jmjd-3.1, jmjd-1.2, mir-34, morc-1, emb-4, sma-2, sma-4, daf-2, iff-1, sin-3, set-2, mrps-5, set-6, baz-2, egl-43, slr-2, fbf-1 and nuo-6 according to microarray, tiling array and RNA-seq. Affected by rotenone, D-glucose, Alovudine, stavudine, Sirolimus and nitroguanidine according to RNA-seq and microarray.	WBPaper00030999|pmid17825049, WBPaper00038491|pmid21647448, WBPaper00055090|pmid30120140, WBPaper00060631|pmid33274327
WBGene00018335	2903.13	-1.06465	0.245843	-4.33062	1.4869e-05	0.0204857	F42A9.6	Caenorhabditis elegans	protein_coding_gene	F42A9.6	CELE_F42A9.6	F42A9.6a.1, F42A9.6a.2, F42A9.6a.3, F42A9.6b.1, F42A9.6c.1, F42A9.6c.2	N.A.	N.A.	N.A.	G4S8L3, Q20314, G4S8L2	G4S8L2	TF343924	NM_001383149.1, NM_001372888.2, NM_001268384.3	NP_001359943.1, NP_001255313.1, NP_001370587.1	IV 3.908456	N.A.	N.A.	gk946424|Deletion|Frameshift, gk962500|Deletion|N.A., gk207510|Substitution|Nonsense	ned-8|Physical, rrf-3|Regulatory, ulp-3|Physical	N.A.	germ line, germline precursor cell, intestine, NSM	N.A.	1-day post-L4 adult hermaphrodite Ce, 2-days post-L4 adult hermaphrodite Ce, 3-days post-L4 adult hermaphrodite Ce, 4-cell embryo Ce, 7-10 days post-L4 adult hermaphrodite Ce, adult Ce, adult hermaphrodite Ce, adult male Ce, all stages Ce, blastula embryo Ce, dauer larva Ce, embryo Ce, L1 larva Ce, L2 larva Ce, L2d larva Ce, L3 larva Ce, L4 larva Ce	N.A.	N.A.	integral component of membrane, "membrane"	N.A.	Is enriched in NSM\; germ line\; germline precursor cell\; and intestine based on tiling array\; RNA-seq\; and microarray studies. Is affected by several genes including daf-2\; hsf-1\; and clk-1 based on microarray and RNA-seq studies. Is affected by eleven chemicals including rotenone\; manganese chloride\; and metformin based on RNA-seq and microarray studies.	Enriched in germline precursor cell, germ line, NSM and intestine according to tiling array, RNA-seq and microarray. Affected by clk-1, cyc-1, isp-1, tatn-1, drh-3, ash-2, set-2, wdr-5.1, lin-35, npr-1, jmjd-1.2, hyl-2, hsf-1, flp-6, glh-4, glh-1, pgl-1, pgl-3, morc-1, emb-4, sma-2, sma-4, daf-2, set-26, hpl-2, eat-2, pmt-2, pfd-6, damt-1, atfs-1, hif-1, aak-1, aak-2, pgrn-1, mex-3, sin-3, lmn-1,…	N.A.
WBGene00044922	495.157	0.672141	0.163897	4.10099	4.11378e-05	0.0377851	Y43C5A.7	Caenorhabditis elegans	protein_coding_gene	Y43C5A.7	CELE_Y43C5A.7	Y43C5A.7.1	N.A.	N.A.	N.A.	Q0KHC3	Q0KHC3	N.A.	NM_001083262.2	NP_001076731.1	IV 4.565184	N.A.	N.A.	N.A.	N.A.	AVA, AVD, AVE, AVG, head mesodermal cell, neuron, PVC, RIM	N.A.	1-day post-L4 adult hermaphrodite Ce, 2-days post-L4 adult hermaphrodite Ce, 3-days post-L4 adult hermaphrodite Ce, 6-days post-L4 adult hermaphrodite Ce, adult Ce, adult hermaphrodite Ce, all stages Ce, blastula embryo Ce, dauer larva Ce, embryo Ce, L1 larva Ce, L2 larva Ce, L2d larva Ce, L3 larva Ce, L4 larva Ce, larva Ce	N.A.	N.A.	N.A.	N.A.	Is enriched in head mesodermal cell and neurons based on tiling array and RNA-seq studies. Is affected by several genes including daf-2\; rrf-3\; and daf-12 based on RNA-seq and microarray studies. Is affected by ten chemicals including manganese chloride\; D-glucose\; and bisphenol A based on RNA-seq studies.	Enriched in neuron, AVG, RIM, PVC, AVA, AVD, AVE and head mesodermal cell according to tiling array and RNA-seq. Affected by ZK1236.1, hlh-30, clk-1, npr-1, dop-1, hyl-2, rbr-2, mir-60, daf-12, dpy-21, glh-4, glh-1, pgl-1, pgl-3, hrde-1, sma-2, sma-4, lin-22, elt-2, elt-7, ins-11, isp-1, nuo-6, hpl-2, hmg-3, flr-4, eat-2, daf-2, pfd-6, nhl-2, rrf-3, aak-1, aak-2, ceh-60, spc-1, unc-70, numr-1, nu…	N.A.	integral component of membrane, "membrane"
WBGene00013103	414.381	0.686919	0.138536	4.9584	7.10779e-07	0.0013057	Y51H4A.7	Caenorhabditis elegans	protein_coding_gene	Y51H4A.7	CELE_Y51H4A.7	Y51H4A.7.1, Y51H4A.7.2	N.A.	CE35671	CE35671|HMMPANTHER:PTHR12216:SF3|HMMPANTHER:PTHR12216|PIRSF:PIRSF001423|SCANPROSITE:PS01233|PFAM:PF17391|PFAM:PF01175|PFAM:PF17392|SUPERFAMILY:SSF111326|INTERPRO:IPR023637|INTERPRO:IPR035085|INTERPRO:IPR035400|INTERPRO:IPR035401|INTERPRO:IPR036190|INTERPRO:IPR038364	Q9NAE2	Q9NAE2	TF314306	NM_001380552.2	NP_001366965.1	IV 15.098400	N.A.	N.A.	gk947363|Deletion|Frameshift, tm7274|Deletion|N.A., tm8903|Deletion|N.A., gk324463|Substitution|Nonsense	eri-1|Regulatory, pid-2|Physical, smo-1|Physical	N.A.	hypodermis, PLM	N.A.	1-day post-L4 adult hermaphrodite Ce, 10-days post-L4 adult hermaphrodite Ce, 2-days post-L4 adult hermaphrodite Ce, 20-days post-L4 adult hermaphrodite Ce, 3-days post-L4 adult hermaphrodite Ce, 4-days post-L4 adult hermaphrodite Ce, 5-days post-L4 adult hermaphrodite Ce, 6-days post-L4 adult hermaphrodite Ce, 7-10 days post-L4 adult hermaphrodite Ce, 8-days post-L4 adult hermaphrodite Ce, adult…	N.A.	HGNC:26444|OrthoInspector;EnsEMBL-Compara;OMA;Hieranoid;PhylomeDB;Inparanoid;Panther;OrthoFinder;Roundup	histidine catabolic process to glutamate and formamide, "histidine catabolic process to glutamate and formate", "histidine catabolic process", "histidine metabolic process", "lyase activity", "urocanate hydratase activity"	N.A.	Is predicted to enable urocanate hydratase activity. Is an ortholog of human UROC1 (urocanate hydratase 1).	Enriched in hypodermis and PLM according to tiling array, RNA-seq and proteomic study. Affected by cyc-1, cid-1, egl-5, nhr-49, daf-2, tcer-1, jmjd-1.2, hsf-1, rbr-2, dpy-21, mir-34, daf-12, daf-16, glh-4, glh-1, pgl-1, pgl-3, hrde-1, alg-1, fog-2, emb-4, adr-2, sma-2, sma-4, elt-2, elt-7, smo-1, nuo-6, egl-9, thoc-5, pry-1, pfd-6, nhl-2, rrf-3, ints-5, hsp-6, mdt-15, aak-1, aak-2, nmad-1, unc-70…	WBPaper00035429|pmid19879883, WBPaper00038491|pmid21647448, WBPaper00055090|pmid30120140
WBGene00009361	291.158	0.756513	0.177099	4.27171	1.93984e-05	0.0213809	F33E2.5	Caenorhabditis elegans	protein_coding_gene	F33E2.5	CELE_F33E2.5	F33E2.5.1	N.A.	CE09906	CE09906|HMMPANTHER:PTHR34005|HMMPANTHER:PTHR34005:SF5	O01702	O01702	TF343640	NM_060790.5	NP_493191.1	I 13.657930	N.A.	N.A.	gk331287|Substitution|Missense, gk341393|Substitution|Nonsense	N.A.	N.A.	germ line, somatic gonad precursor	N.A.	1-day post-L4 adult hermaphrodite Ce, 2-days post-L4 adult hermaphrodite Ce, 3-days post-L4 adult hermaphrodite Ce, 3-fold embryo Ce, 4-cell embryo Ce, 4-days post-L4 adult hermaphrodite Ce, 5-days post-L4 adult hermaphrodite Ce, 6-days post-L4 adult hermaphrodite Ce, 7-10 days post-L4 adult hermaphrodite Ce, adult Ce, adult hermaphrodite Ce, adult male Ce, all stages Ce, blastula embryo Ce, daue…	N.A.	N.A.	N.A.	N.A.	Is enriched in germ line and somatic gonad precursor based on RNA-seq studies. Is affected by several genes including daf-16\; daf-2\; and daf-12 based on microarray\; tiling array\; and RNA-seq studies. Is affected by eighteen chemicals including hydrogen sulfide\; 1-methylnicotinamide\; and methylmercuric chloride based on microarray and RNA-seq studies. Is predicted to encode a protein with th…	Enriched in germ line and somatic gonad precursor according to RNA-seq. Affected by cyc-1, hpl-2, ubc-9, gld-2, rsd-2, daf-16, daf-2, mir-34, elli-1, daf-12, dpy-21, glh-4, glh-1, pgl-1, pgl-3, fog-2, emb-4, sma-2, sma-4, lin-22, isp-1, sod-2, eat-2, damt-1, nhl-2, ptl-1, ifo-1, ints-5, hsp-6, mdt-15, kri-1, mpk-2, smn-1, meg-3, meg-4, sin-3, cfp-1, wdr-5.1, sftb-1, tph-1, mrps-5, dpy-9, dpy-10, …	N.A.
WBGene00014300	523.491	0.777094	0.181234	4.28778	1.80466e-05	0.0213809	D2023.1	Caenorhabditis elegans	protein_coding_gene	D2023.1	CELE_D2023.1	D2023.1a, D2023.1c, D2023.1d, D2023.1b.1, D2023.1e.1, D2023.1f.1, D2023.1g.1	N.A.	CE09071, CE44161, CE44322, CE44295	CE09071|HMMPANTHER:PTHR19359:SF41|HMMPANTHER:PTHR19359|PFSCAN:PS50255|PRINTS:PR00363|SCANPROSITE:PS00191|SMART:SM01117|PFAM:PF00173|SUPERFAMILY:SSF55856|INTERPRO:IPR001199|INTERPRO:IPR036400, CE44161|HMMPANTHER:PTHR47521|PFAM:PF03125|INTERPRO:IPR004151, CE44322|HMMPANTHER:PTHR47521|PFAM:PF03125|INTERPRO:IPR004151, CE44295|PFAM:PF03125|INTERPRO:IPR004151	G5EBI9, Q2L6U6, G5EGM5, D1MN82	G5EBI9	N.A.	NM_001269443.3, NR_003166.1, NR_003168.3, NM_001269442.2, NM_001377606.2, NR_003167.3, NM_001380774.1	NP_001367225.1, NP_001364652.1, NP_001256371.1, NP_001256372.1	V 3.382162	N.A.	N.A.	gk248204|Substitution|Nonsense, gk605862|Substitution|Nonsense, gk930018|Substitution|Nonsense	N.A.	N.A.	AFD, ASER, body wall musculature, germline precursor cell, intestine, neuron, PLM	N.A.	1-day post-L4 adult hermaphrodite Ce, 2-days post-L4 adult hermaphrodite Ce, 3-days post-L4 adult hermaphrodite Ce, 6-days post-L4 adult hermaphrodite Ce, 7-10 days post-L4 adult hermaphrodite Ce, adult Ce, adult hermaphrodite Ce, all stages Ce, blastula embryo Ce, dauer larva Ce, embryo Ce, L1 larva Ce, L2 larva Ce, L2d larva Ce, L3 larva Ce, L4 larva Ce	N.A.	N.A.	heme binding, "integral component of membrane", "membrane", "metal ion binding", "sensory perception of chemical stimulus"	N.A.	Is predicted to enable heme binding activity and metal ion binding activity.	Enriched in germline precursor cell, AFD, ASER, PLM, intestine, body wall musculature and neuron according to tiling array, RNA-seq and microarray. Affected by mab-5, lin-15B, rsr-2, eat-2, emr-1, lem-2, ubc-9, clk-1, daf-2, glp-1, swsn-2.2, cox-5B, jmjd-3.1, hyl-2, mir-34, dpy-21, glh-4, glh-1, pgl-1, pgl-3, alg-1, alg-2, lin-22, elt-2, ins-11, hpl-2, flr-4, pry-1, nhl-2, mina-1, pmk-1, aak-1, a…	WBPaper00038491|pmid21647448, WBPaper00055090|pmid30120140
WBGene00014021	105.82	0.954273	0.224175	4.25683	2.07349e-05	0.0214256	svop-1	Caenorhabditis elegans	protein_coding_gene	ZK637.1	ORF1, globin, CELE_ZK637.1	ZK637.1.1, ZK637.1.2	N.A.	CE32291	CE32291|HMMPANTHER:PTHR23511|HMMPANTHER:PTHR23511:SF31|PFSCAN:PS50850|TIGRFAM:TIGR00898|PFAM:PF00083|SUPERFAMILY:SSF103473|INTERPRO:IPR004749|INTERPRO:IPR005828|INTERPRO:IPR036259	P30638	P30638	TF313465	NM_066559.7	NP_498960.2	III -0.018190	lysosome-related organelle morphology variant, RAB-11 recycling endosome morphology variant, transgene subcellular localization variant	N.A.	N.A.	N.A.	ASER, AVK, DA neuron, head mesodermal cell, I5 neuron, muscle cell, neuron, NSM, PLM, retrovesicular ganglion, RID, RIS, SAB, VA neuron	N.A.	1-day post-L4 adult hermaphrodite Ce, 10-days post-L4 adult hermaphrodite Ce, 2-days post-L4 adult hermaphrodite Ce, 20-days post-L4 adult hermaphrodite Ce, 3-days post-L4 adult hermaphrodite Ce, 4-days post-L4 adult hermaphrodite Ce, 5-days post-L4 adult hermaphrodite Ce, 6-days post-L4 adult hermaphrodite Ce, 7-10 days post-L4 adult hermaphrodite Ce, 96-cell embryo Ce, adult Ce, adult hermaphro…	N.A.	HGNC:25417|OrthoInspector;EnsEMBL-Compara;Hieranoid;PhylomeDB;Inparanoid;Panther;OrthoFinder;Roundup	WBPaper00038269|pmid21445847, WBPaper00038491|pmid21647448, WBPaper00042147|pmid23508993, WBPaper00046158|pmid25505325, WBPaper00046434|pmid25666609, WBPaper00048823|pmid26571414, WBPaper00048924|pmid26621324, WBPaper00051042|pmid28378164, WBPaper00055090|pmid30120140	N.A.	Is predicted to enable transmembrane transporter activity. Is an ortholog of human SVOP (SV2 related protein).	Enriched in NSM, muscle cell, ASER, PLM, RID, AVK, head mesodermal cell, RIS, I5 neuron, DA neuron, SAB, retrovesicular ganglion, VA neuron and neuron according to RNA-seq and microarray. Affected by daf-16, daf-12, wdr-23, emr-1, lem-2, daf-2, jmjd-3.1, jmjd-1.2, hsf-1, mes-2, mes-6, chd-3, let-418, mir-34, glh-4, glh-1, pgl-1, pgl-3, hrde-1, morc-1, emb-4, sid-3, sma-2, sma-4, clk-1, isp-1, nuo…	N.A.	integral component of membrane, "membrane", "transmembrane transport", "transmembrane transporter activity"
WBGene00003758	639.157	0.95569	0.223412	4.2777	1.88833e-05	0.0213809	nlp-20	Caenorhabditis elegans	protein_coding_gene	F45E4.8	CELE_F45E4.8	F45E4.8.1	N.A.	N.A.	N.A.	Q94233	Q94233	TF321443	NM_068843.6	NP_501244.1	IV 3.370489	embryonic lethal	amplitude of sinusoidal movement variant, backward locomotion variant, backward point velocity increased, body posture amplitude decreased, body posture wavelength decreased, coiling frequency decreased, forward locomotion increased, forward point velocity increased, frequency of body bend variant, head bend angle variant, nose movement variant, path curvature decreased, pausing decreased, roamin…	gk960428|Deletion|N.A.	ahr-1|Regulatory	head neuron, intestine, pharyngeal neuron, spermatheca, tail neuron	muscle cell, neuron, NSM, Psub1	N.A.	1-day post-L4 adult hermaphrodite Ce, 2-cell embryo Ce, 2-days post-L4 adult hermaphrodite Ce, 3-days post-L4 adult hermaphrodite Ce, 6-days post-L4 adult hermaphrodite Ce, 7-10 days post-L4 adult hermaphrodite Ce, 9-days post-L4 adult hermaphrodite Ce, adult Ce, adult hermaphrodite Ce, adult male Ce, all stages Ce, dauer larva Ce, embryo Ce, gastrulating embryo Ce, L1 larva Ce, L2 larva Ce, L2d …	N.A.	N.A.	neuropeptide signaling pathway	nlp-20 encodes a predicted neuropeptide of the FAFA family\; expressed in pharyngeal neurons.	Is expressed in head neurons\; intestine\; pharyngeal neurons\; spermatheca\; and tail neurons.	Enriched in neuron, NSM, Psub1 and muscle cell according to tiling array, RNA-seq and microarray. Affected by cid-1, sma-2, sma-4, ahr-1, emr-1, lem-2, prg-1, clk-1, daf-2, hyl-2, rbr-2, mir-34, daf-16, hrde-1, morc-1, alg-1, emb-4, elt-2, elt-7, nuo-6, thoc-5, pry-1, nhl-2, atf-7, hsp-6, sek-1, spc-1, unc-70, ztf-11, dpy-9, dpy-10, osm-7, osm-8, osm-11, mir-243, octr-1 and tbx-2 according to mic…	WBPaper00004975|pmid11717458, WBPaper00026655|pmid16061202, WBPaper00028453|pmid16945111, WBPaper00030763|pmid17564681, WBPaper00043908|pmid23852451, WBPaper00044753|pmid24463456, WBPaper00053315|pmid29117551, WBPaper00055923|pmid30559096
WBGene00044213	175.307	1.08798	0.195513	5.56473	2.62555e-08	6.20118e-05	Y102A5C.36	Caenorhabditis elegans	protein_coding_gene	Y102A5C.36	CELE_Y102A5C.36	Y102A5C.36.1	N.A.	N.A.	N.A.	D6VPA6	D6VPA6	N.A.	NM_001029038.4	NP_001024209.2	V 11.357200	N.A.	N.A.	N.A.	N.A.	germline precursor cell, head mesodermal cell	N.A.	1-day post-L4 adult hermaphrodite Ce, 12-days post-L4 adult hermaphrodite Ce, 2-days post-L4 adult hermaphrodite Ce, 3-days post-L4 adult hermaphrodite Ce, 5-days post-L4 adult hermaphrodite Ce, adult Ce, adult hermaphrodite Ce, adult male Ce, all stages Ce, blastula embryo Ce, dauer larva Ce, embryo Ce, L1 larva Ce, L2 larva Ce, L2d larva Ce, L3 larva Ce, L4 larva Ce	N.A.	N.A.	N.A.	N.A.	Is enriched in germline precursor cell and head mesodermal cell based on tiling array and RNA-seq studies. Is affected by several genes including daf-2\; skn-1\; and clk-1 based on microarray and RNA-seq studies. Is affected by six chemicals including hydrogen sulfide\; rotenone\; and allantoin based on microarray and RNA-seq studies.	Enriched in germline precursor cell and head mesodermal cell according to tiling array and RNA-seq. Affected by nhr-114, wdr-23, tatn-1, prg-1, daf-2, cox-5B, jmjd-3.1, lsm-1, set-25, met-2, dpy-21, mir-34, glh-4, glh-1, pgl-1, pgl-3, hrde-1, alg-2, exc-7, mbl-1, elt-2, elt-7, adr-1, clk-1, isp-1, nuo-6, sod-2, drh-3, set-9, set-26, hpl-2, atfs-1, hif-1, nhl-2, fog-2, mina-1, mdt-15, hsb-1, aak-1…	N.A.	germ-line sex determination, "integral component of membrane", "plasma membrane", "transmembrane signaling receptor activity"
WBGene00002113	59.6386	1.0899	0.265191	4.10987	3.9588e-05	0.0377851	ins-30	Caenorhabditis elegans	protein_coding_gene	ZC334.2	CELE_ZC334.2	ZC334.2.1	N.A.	CE19308	CE19308|HMMPANTHER:PTHR33893|HMMPANTHER:PTHR33893:SF1|PFAM:PF03488|INTERPRO:IPR003235	Q9XUI8	Q9XUI8	TF322845	NM_061043.4	NP_493444.1	I 22.803970	life span phenotype	amplitude of sinusoidal movement variant, backward point velocity increased, bent posture variant, frequency of body bend variant, head bend angle variant, nose movement variant, path curvature variant, tail bend angle variant	ok2343|Deletion|N.A., gk821545|Substitution|Nonsense, gk908428|Substitution|Nonsense	daf-14|Regulatory, lin-35|Regulatory	head muscle, head neuron, intestine, sensory neuron, somatic neuron, ventral nerve cord	AFD, ASER, neuron, OLL, PVD	N.A.	1-day post-L4 adult hermaphrodite Ce, 2-days post-L4 adult hermaphrodite Ce, 3-days post-L4 adult hermaphrodite Ce, 5-days post-L4 adult hermaphrodite Ce, 7-10 days post-L4 adult hermaphrodite Ce, adult Ce, adult hermaphrodite Ce, adult male Ce, all stages Ce, blastula embryo Ce, dauer larva Ce, embryo Ce, L1 larva Ce, L2d larva Ce, L3 larva Ce, L4 larva Ce, larva Ce	N.A.	N.A.	extracellular region, "hormone activity", "signal transduction"	ins-30 encodes an insulin-like peptide.	Is predicted to enable hormone activity. Is expressed in head muscle\; intestine\; neurons\; and ventral nerve cord.	Enriched in PVD, OLL, neuron, AFD and ASER according to microarray, tiling array and RNA-seq. Affected by prg-1, ubc-9, daf-2, daf-16, mir-34, glh-4, glh-1, pgl-1, pgl-3, mir-35, sma-4, thoc-5, pmt-2, atfs-1, aak-1, aak-2, unc-70, numr-1, numr-2, mex-1, mex-3, spn-4, set-2, wdr-5.1, sftb-1, sacy-1, daf-1, sir-2.1, ahr-1, tax-6, tdp-1, tbx-2, ain-2, isp-1, nuo-6, lin-35, lagr-1 and hyl-1 according…	WBPaper00005896|pmid12882324, WBPaper00024393|pmid15380030, WBPaper00041771|pmid23195953, WBPaper00043908|pmid23852451
WBGene00022649	65.2214	1.10419	0.247751	4.45687	8.31662e-06	0.0124999	ZK84.1	Caenorhabditis elegans	protein_coding_gene	ZK84.1	ZK84.a, ZK84.a, CELE_ZK84.1	ZK84.1.1	N.A.	N.A.	N.A.	Q23635	Q23635	N.A.	NM_062801.6	NP_495202.1	II -0.619129	N.A.	N.A.	tm8866|Deletion|N.A., gk144103|Substitution|Nonsense	dlg-1|Physical	N.A.	germ line	N.A.	1-day post-L4 adult hermaphrodite Ce, 2-days post-L4 adult hermaphrodite Ce, 3-days post-L4 adult hermaphrodite Ce, 6-days post-L4 adult hermaphrodite Ce, 7-10 days post-L4 adult hermaphrodite Ce, adult Ce, adult hermaphrodite Ce, all stages Ce, blastula embryo Ce, dauer larva Ce, embryo Ce, L1 larva Ce, L2 larva Ce, L3 larva Ce, L3-L4 lethargus Ce, L4 larva Ce, L4-adult lethargus Ce, larva Ce	N.A.	N.A.	N.A.	N.A.	Is enriched in germ line based on proteomic studies. Is affected by several genes including daf-16\; daf-2\; and glp-1 based on microarray\; proteomic\; tiling array\; and RNA-seq studies. Is affected by twenty-three chemicals including hydrogen sulfide\; rotenone\; and sodium arsenite based on microarray and RNA-seq studies.	Enriched in germ line according to proteomic study. Affected by hda-1, cyc-1, lin-15B, nhr-49, hpl-2, let-7, gld-1, bar-1, gld-2, clk-1, wrn-1, tdp-1, daf-2, aak-2, crtc-1, glh-4, glh-1, pgl-1, pgl-3, glp-1, daf-16, ham-3, swsn-2.2, jmjd-3.1, jmjd-1.2, hsf-1, rbr-2, skn-1, dpy-21, daf-12, emb-4, nrx-1, nlg-1, sma-2, sma-4, lin-22, cox-5B, ins-11, dpy-7, isp-1, nuo-6, hmg-3, hmg-4, pry-1, pfd-6, a…	N.A.
WBGene00013693	176.235	1.48876	0.239471	6.21686	5.07192e-10	1.67708e-06	Y105E8B.9	Caenorhabditis elegans	protein_coding_gene	Y105E8B.9	Y105E8B.n, Y105E8B.n, CELE_Y105E8B.9	Y105E8B.9.1	N.A.	CE28788	CE28788|Active_site|HMMPANTHER:PTHR10066|PRINTS:PR00132|PFAM:PF00703|PFAM:PF02837|PFAM:PF02836|SUPERFAMILY:SSF51445|SUPERFAMILY:SSF49303|SUPERFAMILY:SSF49785|INTERPRO:IPR006101|INTERPRO:IPR006102|INTERPRO:IPR006103|INTERPRO:IPR006104|INTERPRO:IPR008979|INTERPRO:IPR013783|INTERPRO:IPR017853|INTERPRO:IPR036156	Q95Q32	Q95Q32	TF300685	NM_061147.5	NP_493548.1	I 26.138201	axon fasciculation variant, axon guidance variant, axon midline crossing variant, cord commissures fail to reach target, slow growth, ventral cord patterning variant	N.A.	ok3031|Deletion|N.A., gk634148|Substitution|Nonsense, gk694134|Substitution|Nonsense	smo-1|Physical	N.A.	head mesodermal cell, hypodermis, intestine	N.A.	1-day post-L4 adult hermaphrodite Ce, 2-days post-L4 adult hermaphrodite Ce, 3-days post-L4 adult hermaphrodite Ce, 4-days post-L4 adult hermaphrodite Ce, 6-days post-L4 adult hermaphrodite Ce, 7-10 days post-L4 adult hermaphrodite Ce, adult Ce, adult hermaphrodite Ce, adult male Ce, all stages Ce, blastula embryo Ce, dauer larva Ce, embryo Ce, L1 larva Ce, L2 larva Ce, L2d larva Ce, L3 larva Ce,…	N.A.	HGNC:4696|OrthoInspector;EnsEMBL-Compara;OMA;Hieranoid;PhylomeDB;Inparanoid;Panther;OrthoFinder;Roundup;TreeFam	beta-glucuronidase activity, "carbohydrate binding", "carbohydrate metabolic process", "extracellular space", "glucuronoside catabolic process", "hydrolase activity, "hydrolase activity, "hydrolase activity", "lysosome", "metabolic process", acting on glycosyl bonds", hydrolyzing O-glycosyl compounds"	Y105E8B.9 is orthologous to the human gene GLUTATHIONE TRANSFERASE ZETA 1 (MALEYLACETOACETATE ISOMERASE) (GUSB\; OMIM:603758), which when mutated leads to disease.	Is predicted to enable beta-glucuronidase activity. Human ortholog(s) of this gene are implicated in Sly syndrome. Is an ortholog of human GUSB (glucuronidase beta).	Enriched in intestine, hypodermis and head mesodermal cell according to tiling array and RNA-seq. Affected by rsr-2, tdp-1, jmjd-3.1, jmjd-1.2, hsf-1, skn-1, unc-39, glh-4, glh-1, pgl-1, pgl-3, alg-1, alg-2, sma-2, sma-4, lin-22, mir-71, elt-7, smo-1, set-9, set-26, eat-2, damt-1, nhl-2, rrf-3, ints-1, sek-1, aak-1, aak-2, nmad-1, spc-1, unc-70, pptr-1, mex-3, sin-3, mrps-5, set-6, baz-2 and nhr-…	WBPaper00027009|pmid16380712, WBPaper00028984|pmid17213328, WBPaper00038491|pmid21647448, WBPaper00055090|pmid30120140, WBPaper00059755|pmid32482227
WBGene00001399	3118.54	2.32101	0.338296	6.86089	6.84312e-12	2.82843e-08	fat-7	Caenorhabditis elegans	protein_coding_gene	F10D2.9	CELE_F10D2.9	F10D2.9.1	N.A.	CE09320	CE09320|HMMPANTHER:PTHR11351:SF27|HMMPANTHER:PTHR11351|PRINTS:PR00075|INTERPRO:IPR015876	G5EGH6	G5EGH6	TF313251	NM_072413.7	NP_504814.1	V 0.613044	anoxia hypersensitive, chemical response variant, clear, cytoplasmic processing body variant, egg laying variant, embryonic lethal, fat content reduced, fertility reduced, larval arrest, life span phenotype, lipid composition variant, lipid depleted, locomotion reduced, locomotion variant, lysosome-related organelle morphology variant, mRNA levels increased, mRNA levels reduced, mRNA surveillance…	cold hypersensitive, long, organism hypersensitive desiccation	wa36|Substitution|Nonsense	acdh-11|Genetic;Regulatory, fat-6|Genetic;Regulatory, acs-2|Regulatory, cytb-5.1|Physical, cytb-5.2|Physical, daf-2|Genetic, ech-1.1|Regulatory, fat-5|Regulatory, klf-3|Regulatory, mdt-15|Regulatory, nhr-49|Regulatory, nhr-80|Regulatory, paqr-2|Regulatory, sams-1|Genetic, sbp-1|Regulatory, sir-2.1|Regulatory, sod-3|Regulatory	intestine	intestine	adult Ce, L1 larva Ce, L2 larva Ce, L3 larva Ce, L4 larva Ce, larva Ce	1-day post-L4 adult hermaphrodite Ce, 10-days post-L4 adult hermaphrodite Ce, 2-days post-L4 adult hermaphrodite Ce, 20-days post-L4 adult hermaphrodite Ce, 3-days post-L4 adult hermaphrodite Ce, 4-days post-L4 adult hermaphrodite Ce, 5-days post-L4 adult hermaphrodite Ce, 6-days post-L4 adult hermaphrodite Ce, 7-10 days post-L4 adult hermaphrodite Ce, adult Ce, adult hermaphrodite Ce, all stages…	N.A.	HGNC:10571|OrthoInspector;EnsEMBL-Compara;OMA;Hieranoid;PhylomeDB;Inparanoid;OrthoFinder;TreeFam, HGNC:21088|OrthoInspector;EnsEMBL-Compara;OMA;Hieranoid;PhylomeDB;Inparanoid;Panther;OrthoFinder;TreeFam	endoplasmic reticulum membrane, "fatty acid biosynthetic process", "fatty acid metabolic process", "integral component of membrane", "iron ion binding", "lipid metabolic process", "membrane", "multicellular organism development", "oxidation-reduction process", "oxidoreductase activity, "oxidoreductase activity", "stearoyl-CoA 9-desaturase activity", "unsaturated fatty acid biosynthetic process", …	fat-7 encodes an essential delta-9 fatty acid desaturase that is required for the synthesis of monounsaturated fatty acids\; fat-7 can substitute for the functions of the other two fatty acid desaturases, fat-5 and fat-6\; RNA interference has shown that fat-7 is required for viability and normal growth.	Enables stearoyl-CoA 9-desaturase activity. Is involved in fatty acid biosynthetic process and multicellular organism development. Is an ortholog of human SCD5 (stearoyl-CoA desaturase 5).	Enriched in intestine according to Chronogram analysis, RNA-seq and microarray. Affected by daf-16, ets-4, aak-2, lin-15B, hpl-2, nhr-8, let-7, gld-1, bar-1, ZK1236.1, clk-1, tdp-1, daf-2, mdt-15, hpk-1, tcer-1, elt-2, npr-1, cox-5B, jmjd-3.1, hyl-2, hsf-1, rbr-2, mir-60, mir-34, hrde-1, morc-1, vit-2, alg-1, alg-2, sid-3, sma-2, sma-4, lin-22, his-3, ins-11, isp-1, nuo-6, drh-3, set-9, set-26, e…	WBPaper00004149|pmid10872837, WBPaper00005976|pmid12845331, WBPaper00006160|pmid14550624, WBPaper00025114|pmid15719061, WBPaper00026800|pmid16157872, WBPaper00027365|pmid16651656, WBPaper00027707|pmid16799563, WBPaper00027749|pmid16839188, WBPaper00029195|pmid17369360, WBPaper00029226|pmid17397820, WBPaper00029292|pmid17435249, WBPaper00031804|pmid18424809, WBPaper00033126|pmid19416714, WBPaper00…
WBGene00016953	24.1188	2.32229	0.436961	5.31464	1.06866e-07	0.000220852	C55C3.3	Caenorhabditis elegans	protein_coding_gene	C55C3.3	CELE_C55C3.3	C55C3.3.1	N.A.	N.A.	N.A.	Q18866	Q18866	N.A.	NM_068446.5	NP_500847.2	IV 2.214025	embryonic lethal	N.A.	ok258|Deletion|N.A., tm411|Deletion|N.A., gk590546|Substitution|Nonsense	N.A.	N.A.	DA neuron, germ line, I5 neuron, male, retrovesicular ganglion, SAB, VA neuron	N.A.	1-cell embryo Ce, 1-day post-L4 adult hermaphrodite Ce, 2-days post-L4 adult hermaphrodite Ce, 3-days post-L4 adult hermaphrodite Ce, 4-cell embryo Ce, 4-days post-L4 adult hermaphrodite Ce, 5-days post-L4 adult hermaphrodite Ce, 6-days post-L4 adult hermaphrodite Ce, 7-10 days post-L4 adult hermaphrodite Ce, adult Ce, adult hermaphrodite Ce, adult male Ce, all stages Ce, blastula embryo Ce, daue…	N.A.	N.A.	integral component of membrane, "membrane"	N.A.	Is enriched in I5 neuron\; cholinergic neurons\; germ line\; retrovesicular ganglion\; and in male based on RNA-seq and microarray studies. Is affected by several genes including daf-2\; glp-1\; and age-1 based on microarray\; RNA-seq\; and tiling array studies. Is affected by fourteen chemicals including nicotinic acid\; manganese chloride\; and Mianserin based on RNA-seq and microarray studies.	Enriched in germ line, male, I5 neuron, DA neuron, SAB, retrovesicular ganglion and VA neuron according to RNA-seq and microarray. Affected by clk-1, cyc-1, cid-1, age-1, nhr-114, wdr-23, rsr-2, eat-2, pgrn-1, alg-3, alg-4, blmp-1, set-2, tdp-1, daf-2, npr-1, jmjd-3.1, hyl-2, glp-1, mes-2, mes-6, mir-60, lsm-1, set-25, met-2, mir-34, mafr-1, elli-1, glh-4, glh-1, pgl-1, pgl-3, hrde-1, morc-1, jmj…	N.A.
WBGene00001119	29.013	2.7935	0.488073	5.72354	1.04327e-08	2.87473e-05	dyf-3	Caenorhabditis elegans	protein_coding_gene	C04C3.5	CELE_C04C3.5	C04C3.5a.1, C04C3.5a.2, C04C3.5b.1, C04C3.5c.1	N.A.	CE16811, CE38264, CE38265	CE16811|HMMPANTHER:PTHR21547|PFAM:PF10234|INTERPRO:IPR019366, CE38264|HMMPANTHER:PTHR21547|PFAM:PF10234|INTERPRO:IPR019366, CE38265|HMMPANTHER:PTHR21547|PFAM:PF10234|INTERPRO:IPR019366	Q6I6D4	Q6I6D4	TF314639	NM_001380145.1, NM_001380144.1, NM_001026125.3	NP_001021296.1, NP_001367378.1, NP_001367377.1	IV -4.542676	N.A.	ammonium chloride chemotaxis defective, chemotaxis variant, dauer defective, dye filling defect, ivermectin resistant, male mating efficiency reduced, male mating variant, osmotic avoidance defective, sluggish	gk760|Deletion|N.A., mn331|Deletion|Frameshift, gk197936|Substitution|Nonsense, gk336579|Substitution|Nonsense, h10301|Substitution|Nonsense, m185|Substitution|Nonsense	arl-13|Regulatory, C44B9.2|Physical, daf-19|Regulatory, eif-3.K|Physical, ift-74|Physical, osm-12|Physical, osm-6|Physical, prg-1|Physical, T07D4.2|Physical	ADFL, ADFR, ADLL, ADLR, amphid neuron, ASEL, ASER, ASGL, ASGR, ASHL, ASHR, ASIL, ASIR, ASJL, ASJR, ASKL, ASKR, ciliated neuron, head neuron, IL2DL, IL2DR, IL2L, IL2R, IL2VL, IL2VR, nerve ring, nervous system, neuron, PHAL, PHAR, PHBL, PHBR, sensory neuron, tail neuron	germ line, head mesodermal cell, neuron	adult Ce, larva Ce	1-day post-L4 adult hermaphrodite Ce, 10-days post-L4 adult hermaphrodite Ce, 2-days post-L4 adult hermaphrodite Ce, 20-days post-L4 adult hermaphrodite Ce, 24-cell embryo Ce, 3-days post-L4 adult hermaphrodite Ce, 3-fold embryo Ce, 4-cell embryo Ce, 4-days post-L4 adult hermaphrodite Ce, 6-days post-L4 adult hermaphrodite Ce, 7-10 days post-L4 adult hermaphrodite Ce, 96-cell embryo Ce, adult Ce,…	N.A.	HGNC:19009|OrthoInspector;EnsEMBL-Compara;OMA;Hieranoid;PhylomeDB;Inparanoid;Panther;OrthoFinder;Roundup;TreeFam	axon, "cell projection organization", "cell projection", "centrosome", "chemosensory behavior", "chemotaxis", "cilium assembly", "cilium", "dendrite", "intraciliary transport particle B", "molecular_function", "neuronal cell body", "response to alkaline pH"	dyf-3 encodes an ortholog of zebrafish cluap1 (also qilin, and like PKD2required to suppress kidney cysts) and human clusterin-associatedprotein 1 (CLUAP1)\; DYF-3 is predicted to have two coiled-coil domains\;DYF-3 is required for normal assembly of middle and distal ciliarysegments, with dyf-3 mutants showing truncated sensory cilia\; DYF-3 isrequired cell-autonomously for dye uptake\; dyf-3 is…	Is involved in several processes, including chemosensory behavior\; cilium assembly\; and response to alkaline pH. Located in axon\; dendrite\; and neuronal cell body. Is expressed in neurons. Is an ortholog of human CLUAP1 (clusterin associated protein 1).	Enriched in germ line, head mesodermal cell and neuron according to RNA-seq and microarray. Affected by sma-2, tatn-1, set-2, wdr-5.1, daf-2, cox-5B, jmjd-3.1, jmjd-1.2, hsf-1, mes-2, chd-3, let-418, mir-34, elli-1, glh-4, glh-1, pgl-1, pgl-3, hrde-1, morc-1, emb-4, sma-4, lin-22, smg-2, ins-11, clk-1, isp-1, nuo-6, hpl-2, egl-9, thoc-5, eat-2, atfs-1, nhl-2, ptl-1, ptrn-1, hpx-2, mina-1, aak-1, …	WBPaper00002087|pmid7705621, WBPaper00004883|pmid11560892, WBPaper00006516|pmid14982934, WBPaper00024960|pmid15713455, WBPaper00026882|pmid15936258, WBPaper00029131|pmid17314406, WBPaper00036268|pmid20409822, WBPaper00038491|pmid21647448, WBPaper00055090|pmid30120140, WBPaper00055368|pmid30253131
WBGene00005956	6.96366	6.20338	1.32261	4.69025	2.72867e-06	0.0045113	srx-65	Caenorhabditis elegans	protein_coding_gene	K07C6.8	CELE_K07C6.8	K07C6.8.1	N.A.	CE36551	CE36551|HMMPANTHER:PTHR23017:SF17|HMMPANTHER:PTHR23017|PFSCAN:PS50262|PFAM:PF10328|SUPERFAMILY:SSF81321|INTERPRO:IPR019430	O44643	O44643	TF315574	NM_071685.2	NP_504086.2	V -7.527272	N.A.	N.A.	N.A.	N.A.	NSM	N.A.	3-days post-L4 adult hermaphrodite Ce, adult Ce, dauer larva Ce, L1 larva Ce, L2 larva Ce	N.A.	N.A.	N.A.	N.A.	Is enriched in NSM based on tiling array studies. Is affected by rsr-2\; lin-14\; and lin-4 based on tiling array and microarray studies. Is affected by Sirolimus based on microarray studies. Is predicted to encode a protein with the following domains: Serpentine type 7TM GPCR chemoreceptor Srx and 7TM GPCR, serpentine receptor class x (Srx).	Enriched in NSM according to tiling array. Affected by rsr-2, lin-14 and lin-4 according to tiling array and microarray. Affected by Sirolimus according to microarray.	N.A.	integral component of membrane, "membrane"
Gene Ontology Enrichment
Term	Expected	Observed	Enrichment Fold Change	P value	Q value
signaling receptor regulator activity GO:0030545	0.053	2	38	2.1e-05	0.0062
endoplasmic reticulum subcompartment GO:0098827	0.31	3	9.7	0.00027	0.04
nuclear outer membrane-endoplasmic reticulum membrane network GO:0042175	0.32	3	9.5	0.00029	0.04
monocarboxylic acid biosynthetic process GO:0072330	0.05	1	20	0.0012	0.086
cell body GO:0044297	0.21	2	9.5	0.0012	0.086
microtubule-based transport GO:0099111	0.062	1	16	0.0018	0.086
kinase regulator activity GO:0019207	0.063	1	16	0.0019	0.086
cytoskeleton-dependent intracellular transport GO:0030705	0.065	1	15	0.002	0.086
cilium organization GO:0044782	0.075	1	13	0.0026	0.086

## Sheet: SEA328_VS_N2
	baseMean	log2FoldChange	lfcSE	stat	pvalue	padj	Public Name	Species	Biotype	Sequence Name	Other Name	Transcript	Operon	WormPep	Protein Domain	UniProt	Reference UniProt ID	TreeFam	RefSeq_mRNA	RefSeq_protein	Genetic Map Position	RNAi Phenotype Observed	Allele Phenotype Observed	Coding_exon Non_silent Allele	Interacting Gene	Expr_pattern Tissue	Genomic Study Tissue	Expr_pattern LifeStage	Genomic Study LifeStage	Disease Info	Human Ortholog	Gene Ontology Association	Concise Description	Automated Description	Expression Cluster Summary	Reference
WBGene00020183	288.972	-1.09668	0.180648	-6.07079	1.2728e-09	2.42185e-06	T03D3.5	Caenorhabditis elegans	protein_coding_gene	T03D3.5	CELE_T03D3.5	T03D3.5.1	N.A.	CE33823	CE33823|PhosphoPep:T03D3.5|HMMPANTHER:PTHR38620|HMMPANTHER:PTHR38620:SF3	O16979	O16979	TF322281	NM_071364.5	NP_503765.3	V -12.991090	N.A.	N.A.	gk723705|Substitution|Nonsense	hpl-1|Physical	N.A.	body wall muscle cell, germ line, head mesodermal cell	embryo Ce	1-day post-L4 adult hermaphrodite Ce, 2-days post-L4 adult hermaphrodite Ce, 3-days post-L4 adult hermaphrodite Ce, 4-cell embryo Ce, 4-days post-L4 adult hermaphrodite Ce, 5-days post-L4 adult hermaphrodite Ce, 6-days post-L4 adult hermaphrodite Ce, 7-10 days post-L4 adult hermaphrodite Ce, adult Ce, adult hermaphrodite Ce, adult male Ce, blastula embryo Ce, dauer larva Ce, embryo Ce, L1 larva C…	N.A.	N.A.	N.A.	N.A.	Is enriched in body wall muscle cell\; germ line\; and head mesodermal cell based on tiling array and RNA-seq studies. Is affected by several genes including daf-2\; dpy-10\; and clk-1 based on RNA-seq and microarray studies. Is affected by nine chemicals including 1-methylnicotinamide\; stavudine\; and Zidovudine based on RNA-seq and microarray studies. Is predicted to encode a protein with the …	Enriched in body wall muscle cell, germ line and head mesodermal cell according to tiling array and RNA-seq. Affected by pgrn-1, tatn-1, tdp-1, mir-34, hrde-1, morc-1, fog-2, sma-2, sma-4, lin-22, clk-1, daf-2, isp-1, nuo-6, hpl-2, eat-2, damt-1, hif-1, ptl-1, rpl-33, rpl-5, aak-1, aak-2, pptr-1, meg-3, meg-4, sin-3, henn-1, npr-8, lag-1, sir-2.1, lin-35, dpl-1, efl-1, ain-1, ain-2, deps-1 and dp…	N.A.
WBGene00003767	558.694	0.66728	0.182079	3.66478	0.000247552	0.0350357	nlp-29	Caenorhabditis elegans	protein_coding_gene	B0213.4	CELE_B0213.4	B0213.4.1	N.A.	N.A.	N.A.	O44664	O44664	N.A.	NM_071708.5	NP_504109.1	V -7.335076	N.A.	N.A.	tm1931|Deletion|N.A.	acs-3|Regulatory, alg-1|Physical, atf-6|Regulatory, bli-1|Regulatory, dcar-1|Regulatory, dpy-9|Regulatory, dyn-1|Regulatory, egl-8|Regulatory, fasn-1|Regulatory, frpr-11|Regulatory, gpa-12|Regulatory, hsp-3|Regulatory, hsp-4|Regulatory, ifb-1|Regulatory, mup-4|Regulatory, nhr-25|Regulatory, nipi-3|Regulatory, nipi-4|Regulatory, nsy-1|Regulatory, osm-11|Regulatory, pkc-3|Regulatory, plc-3|Regulato…	hyp7 syncytium, hypodermis, intestine	body wall muscle cell, germline precursor cell, hypodermis, intestine, pharyngeal muscle cell, PLM	N.A.	1-day post-L4 adult hermaphrodite Ce, 14-days post-L4 adult hermaphrodite Ce, 15-days post-L4 adult hermaphrodite Ce, 16-18 days post-L4 adult hermaphrodite Ce, 2-days post-L4 adult hermaphrodite Ce, 24-cell embryo Ce, 3-days post-L4 adult hermaphrodite Ce, 4-days post-L4 adult hermaphrodite Ce, 5-days post-L4 adult hermaphrodite Ce, 6-days post-L4 adult hermaphrodite Ce, 96-cell embryo Ce, adult…	N.A.	N.A.	defense response to bacterium, "defense response to fungus", "extracellular region", "extracellular space", "killing of cells of other organism", "molecular_function", "neuropeptide receptor binding", "neuropeptide signaling pathway"	nlp-29 encodes an antimicrobial, neuropeptide-like protein\; nlp-29 appears to play a role in innate immunity, as its expression in the epidermis is strongly induced following fungal infection\; nlp-29 expression is also induced following physical injury and osmotic stress\; nlp-29 expression following fungal infection or physical wounding is regulated by a TIR-1, (Toll-interleukin 1 receptor (TI…	Is predicted to enable neuropeptide receptor binding activity. Is expressed in hyp7 syncytium\; hypodermis\; and intestine.	Enriched in body wall muscle cell, germline precursor cell, hypodermis, intestine, pharyngeal muscle cell and PLM according to tiling array, RNA-seq and microarray. Affected by eat-2, emr-1, lem-2, blmp-1, hlh-30, prg-1, daf-2, swsn-2.2, hpk-1, hyl-2, hsf-1, rbr-2, chd-3, let-418, lmn-1, cec-4, mir-34, glh-4, glh-1, pgl-1, pgl-3, mir-35, morc-1, alg-1, alg-2, emb-4, sma-2, sma-4, lin-22, smg-1, m…	WBPaper00004975|pmid11717458, WBPaper00006488|pmid15048112, WBPaper00025088|pmid15837805, WBPaper00026655|pmid16061202, WBPaper00028789|pmid17096597, WBPaper00029437|pmid17526642, WBPaper00029438|pmid17526726, WBPaper00030985|pmid17875205, WBPaper00031666|pmid18394898, WBPaper00031890|pmid18487405, WBPaper00032031|pmid18636113, WBPaper00032424|pmid19071962, WBPaper00033094|pmid19380113, WBPaper00…
WBGene00008121	247.082	0.693716	0.16019	4.33059	1.48712e-05	0.00410756	C46F11.6	Caenorhabditis elegans	protein_coding_gene	C46F11.6	CELE_C46F11.6	C46F11.6.1	N.A.	CE34759	CE34759|PIRSF:PIRSF032572|PFAM:PF13881|SUPERFAMILY:SSF54236|INTERPRO:IPR017000|INTERPRO:IPR029071|INTERPRO:IPR039540	Q7YX48	Q7YX48	TF314489	NM_001026051.5	NP_001021222.1	III -4.864618	N.A.	N.A.	N.A.	N.A.	AFD, ASER, dopaminergic neuron, germ line, head mesodermal cell, muscle cell, neuron, NSM, OLL, PLM, PVD, RIS	N.A.	1-cell embryo Ce, 1-day post-L4 adult hermaphrodite Ce, 10-days post-L4 adult hermaphrodite Ce, 2-days post-L4 adult hermaphrodite Ce, 20-days post-L4 adult hermaphrodite Ce, 24-cell embryo Ce, 3-days post-L4 adult hermaphrodite Ce, 4-cell embryo Ce, 6-days post-L4 adult hermaphrodite Ce, 7-days post-L4 adult hermaphrodite Ce, adult Ce, adult hermaphrodite Ce, all stages Ce, blastula embryo Ce, d…	N.A.	HGNC:12504|OrthoInspector;EnsEMBL-Compara;OMA;Hieranoid;PhylomeDB;Inparanoid;Panther;OrthoFinder;Roundup	WBPaper00038491|pmid21647448, WBPaper00055090|pmid30120140	N.A.	Is enriched in germ line\; head mesodermal cell\; muscle cell\; and neurons based on tiling array\; RNA-seq\; and microarray studies. Is affected by several genes including daf-16\; sek-1\; and pgl-1 based on microarray\; tiling array\; and RNA-seq studies. Is affected by five chemicals including Zidovudine\; Rifampin\; and allantoin based on RNA-seq and microarray studies. Is predicted to encode…	Enriched in dopaminergic neuron, PVD, OLL, NSM, neuron, muscle cell, AFD, ASER, PLM, germ line, head mesodermal cell and RIS according to tiling array, RNA-seq and microarray. Affected by wdr-5.1, mes-2, mes-6, chd-3, let-418, mir-34, glh-4, glh-1, pgl-1, pgl-3, morc-1, sma-4, pmt-2, daf-16, sek-1, aak-1, aak-2, his-72, pptr-1, sin-3, daf-1, daf-3, egl-43 and ain-2 according to microarray, tiling…	N.A.	membrane, "plasma membrane"
WBGene00000558	300.758	0.731427	0.178054	4.1079	3.99279e-05	0.0083386	cnc-4	Caenorhabditis elegans	protein_coding_gene	R09B5.9	CELE_R09B5.9	R09B5.9.1	N.A.	CE12634	CE12634|HMMPANTHER:PTHR22552|HMMPANTHER:PTHR22552:SF31	O44613	O44613	N.A.	NM_071015.7	NP_503416.1	V -18.924179	N.A.	N.A.	gk466736|Substitution|Missense, gk901741|Substitution|Nonsense	snf-12|Regulatory, sta-2|Regulatory, thn-1|Regulatory	hypodermis, intestine, seam cell	AFD, excretory cell, germline precursor cell, hypodermis, intestine	N.A.	1-day post-L4 adult hermaphrodite Ce, 2-days post-L4 adult hermaphrodite Ce, 3-days post-L4 adult hermaphrodite Ce, 4-days post-L4 adult hermaphrodite Ce, 5-days post-L4 adult hermaphrodite Ce, 6-days post-L4 adult hermaphrodite Ce, 7-10 days post-L4 adult hermaphrodite Ce, adult Ce, adult hermaphrodite Ce, adult male Ce, all stages Ce, blastula embryo Ce, dauer larva Ce, embryo Ce, L1 larva Ce, …	N.A.	N.A.	defense response to fungus, "innate immune response", "integral component of membrane", "membrane"	cnc-4 encodes one of eleven C. elegans caenacin peptides\; cnc-4 expression is strongly induced after infection by the fungus Drechmeria coniospora, suggesting that it functions as a secreted antimicrobial peptide in the innate immune response.	Is involved in defense response to fungus and innate immune response. Is expressed in hypodermis\; intestine\; and seam cell.	Enriched in excretory cell, germline precursor cell, hypodermis, intestine and AFD according to tiling array and RNA-seq. Affected by hda-1, cid-1, ets-4, sam-10, lin-15B, hpl-2, atfs-1, spg-7, wdr-23, emr-1, lem-2, blmp-1, bar-1, hlh-30, clk-1, tdp-1, daf-2, daf-16, hpk-1, jmjd-1.2, lmn-1, lin-28, dpy-21, cox-5B, mir-34, elli-1, glh-4, glh-1, pgl-1, pgl-3, mir-35, alg-2, alg-5, emb-4, nrx-1, nlg…	WBPaper00006488|pmid15048112, WBPaper00032031|pmid18636113, WBPaper00032891|pmid19198592, WBPaper00035429|pmid19879883, WBPaper00039851|pmid21731485, WBPaper00053596|pmid29361158, WBPaper00059576|pmid32302863
WBGene00021576	391.045	0.771778	0.204783	3.76877	0.000164055	0.0257747	fbxc-51	Caenorhabditis elegans	protein_coding_gene	Y46B2A.1	CELE_Y46B2A.1	Y46B2A.1.1	N.A.	CE21951	CE21951|HMMPANTHER:PTHR31379|PFAM:PF12078|INTERPRO:IPR021942	Q9N4X2	Q9N4X2	TF322489	NM_061435.8	NP_493836.1	II -15.590430	N.A.	N.A.	tm7954|Deletion|N.A., gk132533|Substitution|Nonsense, gk377062|Substitution|Nonsense, gk554146|Substitution|Nonsense	N.A.	N.A.	gon_male_dtc anterior, gon_male_dtc posterior, intestine, Z1, Z1.p, Z4, Z4.a	N.A.	1-day post-L4 adult hermaphrodite Ce, 2-days post-L4 adult hermaphrodite Ce, 3-days post-L4 adult hermaphrodite Ce, 3-fold embryo Ce, 4-cell embryo Ce, 4-days post-L4 adult hermaphrodite Ce, 5-days post-L4 adult hermaphrodite Ce, 6-days post-L4 adult hermaphrodite Ce, 7-10 days post-L4 adult hermaphrodite Ce, adult Ce, adult hermaphrodite Ce, all stages Ce, blastula embryo Ce, dauer larva Ce, emb…	N.A.	N.A.	N.A.	N.A.	Is enriched in Z1.p\; Z4.a\; intestine\; male distal tip cell\; and somatic gonad precursor based on tiling array and RNA-seq studies. Is affected by several genes including daf-16\; daf-2\; and daf-12 based on microarray\; tiling array\; and RNA-seq studies. Is affected by eighteen chemicals including hydrogen sulfide\; 1-methylnicotinamide\; and methylmercuric chloride based on microarray and R…	Enriched in intestine, gon_male_dtc posterior, gon_male_dtc anterior, Z1.p, Z4.a, Z4 and Z1 according to tiling array and RNA-seq. Affected by cyc-1, lin-15B, daf-12, ubc-9, puf-8, gld-2, clk-1, daf-2, daf-16, npr-1, glh-4, glh-1, pgl-1, pgl-3, hrde-1, morc-1, emb-4, sma-2, sma-4, lin-22, isp-1, alg-1, egl-9, hmg-3, spt-16, eat-2, pry-1, nhl-2, hda-6, ptl-1, ptrn-1, sek-1, hsb-1, aak-1, aak-2, ce…	N.A.
WBGene00000516	197.566	0.778887	0.203963	3.81876	0.000134125	0.0216688	cki-1	Caenorhabditis elegans	protein_coding_gene	T05A6.1	CELE_T05A6.1	T05A6.1.1	N.A.	CE03628	CE03628|HMMPANTHER:PTHR10265:SF46|HMMPANTHER:PTHR10265|PFAM:PF02234|INTERPRO:IPR003175	Q22197	Q22197	TF317140	NM_063240.5	NP_495641.1	II 0.566619	alae variant, cell cycle variant, cell division precocious, cell division variant, cell proliferation increased, dauer development phenotype, distal tip cell development variant, DNA metabolism variant, ectopic expression transgene, egg laying variant, embryonic arrest, embryonic development variant, embryonic lethal, endomitotic oocytes, epithelial development variant, epithelial system developm…	embryonic lethal, extra cell division postembryonic, gene expression level reduced	gk132|Deletion|N.A.	cdc-14|Genetic;Regulatory, cul-2|Genetic;Regulatory, cul-4|Genetic;Regulatory, cyd-1|Physical;Genetic, ddb-1|Physical;Regulatory, lrr-1|Physical;Regulatory, cdt-2|Physical, cye-1|Physical, daf-1|Regulatory, daf-2|Genetic, daf-7|Regulatory, elt-2|Regulatory, fzr-1|Regulatory, gon-2|Regulatory, lag-2|Regulatory, lin-14|Regulatory, lin-1|Regulatory, lin-29|Regulatory, lin-31|Regulatory, lin-35|Genet…	anchor cell, anterior distal tip cell, Excretory duct, hyp1, hyp10, hyp11, hyp2, hyp3, hyp4, hyp5, hyp7 syncytium, hyp8, hyp9, intestine, M cell, muscle of the reproductive system, nervous system, P1.a, P1.p, P10.a, P10.p, P11.a, P11.p, P12.a, P12.p, P2.a, P2.p, P3.a, P3.p hermaphrodite, P4.a, P4.p hermaphrodite, P5.a, P5.p hermaphrodite, P6.a, P6.p hermaphrodite, P7.a, P7.p hermaphrodite, P8.a, …	head mesodermal cell, intestine, OLL, pharynx, PVD	1.5-fold embryo Ce, 2-fold embryo Ce, 3-fold embryo Ce, adult Ce, comma embryo Ce, dauer larva Ce, embryo Ce, fully-elongated embryo Ce, L1 larva Ce, L2 larva Ce, L3 larva Ce, L4 larva Ce	1-day post-L4 adult hermaphrodite Ce, 2-days post-L4 adult hermaphrodite Ce, 3-days post-L4 adult hermaphrodite Ce, 3-fold embryo Ce, 4-cell embryo Ce, 4-days post-L4 adult hermaphrodite Ce, 5-days post-L4 adult hermaphrodite Ce, 6-days post-L4 adult hermaphrodite Ce, adult Ce, adult hermaphrodite Ce, all stages Ce, blastula embryo Ce, dauer larva Ce, embryo Ce, L1 larva Ce, L2 larva Ce, L2d larv…	N.A.	N.A.	cell cycle arrest, "cell cycle", "cyclin-dependent protein serine/threonine kinase inhibitor activity", "gonad development", "mitotic cell cycle arrest", "negative regulation of cell differentiation", "negative regulation of cell division", "negative regulation of cyclin-dependent protein serine/threonine kinase activity", "negative regulation of epidermal cell differentiation", "negative regulat…	cki-1 encodes a homolog of the mammalian cyclin-dependent kinase inhibitor p27\/KIP1 that is required for the arrest of cell division in larval blast lineages, dauer larvae and starved L1 larvae\; excess CKI-1 expression prematurely stops cell division while cki-1(RNAi) induces extra cell divisions, indicating that CKI-1 quantitatively regulates the amount of mitosis in postembryonic worms.	Is predicted to enable cyclin-dependent protein serine\/threonine kinase inhibitor activity. Is involved in several processes, including negative regulation of epidermal cell differentiation\; negative regulation of mitotic cell cycle\; and regulation of DNA endoreduplication. Located in nucleus. Is expressed in several structures, including excretory duct\; hermaphrodite somatic gonadal cell\; h…	Enriched in pharynx, PVD, OLL, head mesodermal cell and intestine according to microarray and RNA-seq. Affected by fer-1, daf-16, sma-2, eat-2, gld-2, bar-1, daf-2, cox-5B, jmjd-3.1, jmjd-1.2, hsf-1, skn-1, hlh-30, glh-4, glh-1, pgl-1, pgl-3, hrde-1, sma-4, lin-22, ins-11, dpy-7, alg-1, flr-4, pfd-6, nhl-2, rrf-3, sek-1, aak-1, aak-2, nmad-1, sin-3, tph-1, daf-1, daf-3, egl-43, dcr-1, ain-1, ain-…	WBPaper00003201|pmid9716524, WBPaper00003762|pmid10518502, WBPaper00003829|pmid10587644, WBPaper00004996|pmid11684669, WBPaper00005137|pmid11850412, WBPaper00005260|pmid11959825, WBPaper00005298|pmid12062054, WBPaper00005597|pmid12445383, WBPaper00005725|pmid12458202, WBPaper00005880|pmid12747829, WBPaper00006027|pmid12885569, WBPaper00006209|pmid14597199, WBPaper00006391|pmid14681186, WBPaper000…
WBGene00009361	291.158	0.783713	0.177415	4.4174	9.98943e-06	0.0030548	F33E2.5	Caenorhabditis elegans	protein_coding_gene	F33E2.5	CELE_F33E2.5	F33E2.5.1	N.A.	CE09906	CE09906|HMMPANTHER:PTHR34005|HMMPANTHER:PTHR34005:SF5	O01702	O01702	TF343640	NM_060790.5	NP_493191.1	I 13.657930	N.A.	N.A.	gk331287|Substitution|Missense, gk341393|Substitution|Nonsense	N.A.	N.A.	germ line, somatic gonad precursor	N.A.	1-day post-L4 adult hermaphrodite Ce, 2-days post-L4 adult hermaphrodite Ce, 3-days post-L4 adult hermaphrodite Ce, 3-fold embryo Ce, 4-cell embryo Ce, 4-days post-L4 adult hermaphrodite Ce, 5-days post-L4 adult hermaphrodite Ce, 6-days post-L4 adult hermaphrodite Ce, 7-10 days post-L4 adult hermaphrodite Ce, adult Ce, adult hermaphrodite Ce, adult male Ce, all stages Ce, blastula embryo Ce, daue…	N.A.	N.A.	N.A.	N.A.	Is enriched in germ line and somatic gonad precursor based on RNA-seq studies. Is affected by several genes including daf-16\; daf-2\; and daf-12 based on microarray\; tiling array\; and RNA-seq studies. Is affected by eighteen chemicals including hydrogen sulfide\; 1-methylnicotinamide\; and methylmercuric chloride based on microarray and RNA-seq studies. Is predicted to encode a protein with th…	Enriched in germ line and somatic gonad precursor according to RNA-seq. Affected by cyc-1, hpl-2, ubc-9, gld-2, rsd-2, daf-16, daf-2, mir-34, elli-1, daf-12, dpy-21, glh-4, glh-1, pgl-1, pgl-3, fog-2, emb-4, sma-2, sma-4, lin-22, isp-1, sod-2, eat-2, damt-1, nhl-2, ptl-1, ifo-1, ints-5, hsp-6, mdt-15, kri-1, mpk-2, smn-1, meg-3, meg-4, sin-3, cfp-1, wdr-5.1, sftb-1, tph-1, mrps-5, dpy-9, dpy-10, …	N.A.
WBGene00001854	579.325	0.819529	0.230619	3.5536	0.00037999	0.0485701	hil-3	Caenorhabditis elegans	protein_coding_gene	F22F1.1	H1.3, CELE_F22F1.1	F22F1.1.1	N.A.	CE04443	CE04443|HMMPANTHER:PTHR11467|HMMPANTHER:PTHR11467:SF125|PFSCAN:PS51504|PRINTS:PR00624|SMART:SM00526|PFAM:PF00538|SUPERFAMILY:SSF46785|INTERPRO:IPR005818|INTERPRO:IPR005819|INTERPRO:IPR036388|INTERPRO:IPR036390	Q19743	Q19743	N.A.	NM_076974.5	NP_509375.1	X -0.425710	peptide uptake by intestinal cell decreased	N.A.	tm1591|Deletion|N.A.	dlg-1|Physical, let-413|Physical, lgl-1|Physical	Cell, tail	body wall musculature, germ line, head mesodermal cell, intestine, neuron, NSM, OLL, pharynx, PLM, PVD	all stages Ce, embryo Ce	1-cell embryo Ce, 1-day post-L4 adult hermaphrodite Ce, 10-days post-L4 adult hermaphrodite Ce, 2-days post-L4 adult hermaphrodite Ce, 20-days post-L4 adult hermaphrodite Ce, 3-days post-L4 adult hermaphrodite Ce, 3-fold embryo Ce, 4-cell embryo Ce, 4-days post-L4 adult hermaphrodite Ce, 5-days post-L4 adult hermaphrodite Ce, 6-days post-L4 adult hermaphrodite Ce, 7-10 days post-L4 adult hermaphr…	N.A.	HGNC:4714|OrthoInspector;EnsEMBL-Compara;OMA;Hieranoid;Panther;OrthoFinder;TreeFam, HGNC:4717|PhylomeDB;Inparanoid;OMA;Hieranoid;EnsEMBL-Compara, HGNC:4720|Inparanoid;OMA;TreeFam;Hieranoid;EnsEMBL-Compara	chromosome condensation, "chromosome", "DNA binding", "double-stranded DNA binding", "negative regulation of chromatin silencing", "negative regulation of DNA recombination", "nucleosomal DNA binding", "nucleosome assembly", "nucleosome positioning", "nucleosome", "nucleus"	N.A.	Is predicted to enable DNA binding activity. Is expressed widely. Is an ortholog of human H1-0 (H1.0 linker histone).	Enriched in pharynx, germ line, PVD, OLL, NSM, neuron, PLM, head mesodermal cell, intestine and body wall musculature according to microarray, proteomic study and RNA-seq. Affected by cyc-1, lin-39, daf-12, hpl-2, nhr-114, let-7, gld-1, gld-2, set-2, daf-2, htz-1, swsn-2.2, npr-1, blmp-1, hsf-1, rbr-2, mir-34, glh-4, glh-1, pgl-1, pgl-3, morc-1, alg-2, emb-4, sma-2, sma-4, alg-1, flr-4, pry-1, at…	WBPaper00002044|pmid7607073, WBPaper00038491|pmid21647448, WBPaper00046427|pmid25659154, WBPaper00055090|pmid30120140
WBGene00016088	1196.14	0.864931	0.21765	3.97396	7.0687e-05	0.0123522	clec-266	Caenorhabditis elegans	protein_coding_gene	C25B8.4	CELE_C25B8.4	C25B8.4a.1, C25B8.4b.1, C25B8.4c.1	N.A.	CE27087, CE34259, CE34260	CE27087|HMMPANTHER:PTHR22802:SF194|HMMPANTHER:PTHR22802|PFSCAN:PS50041|SMART:SM00034|PFAM:PF00059|SUPERFAMILY:SSF56436|INTERPRO:IPR001304|INTERPRO:IPR016186|INTERPRO:IPR016187, CE34259|HMMPANTHER:PTHR22802:SF194|HMMPANTHER:PTHR22802|PFSCAN:PS50041|SMART:SM00034|PFAM:PF00059|SUPERFAMILY:SSF56436|INTERPRO:IPR001304|INTERPRO:IPR016186|INTERPRO:IPR016187, CE34260|HMMPANTHER:PTHR22802|HMMPANTHER:PTHR2…	H2KZ06, H2KZ07, Q7Z121	H2KZ07	TF316271	NM_001029256.4, NM_001029257.5, NM_001383599.1	NP_001024428.1, NP_001024427.1, NP_001370491.1	X -2.718125	N.A.	N.A.	ok413|Deletion|N.A., tm8384|Deletion|N.A., gk283315|Substitution|Nonsense, gk886883|Substitution|Missense	mbk-1|Physical, nrde-3|Physical, par-6|Physical, smo-1|Physical, zen-4|Physical	intestinal cell	germ line, head mesodermal cell, intestine, pharyngeal muscle cell, pharynx	N.A.	1-day post-L4 adult hermaphrodite Ce, 10-days post-L4 adult hermaphrodite Ce, 11-15 days post-L4 adult hermaphrodite Ce, 2-days post-L4 adult hermaphrodite Ce, 3-days post-L4 adult hermaphrodite Ce, 3-fold embryo Ce, 4-cell embryo Ce, 4-days post-L4 adult hermaphrodite Ce, 5-days post-L4 adult hermaphrodite Ce, 6-days post-L4 adult hermaphrodite Ce, 7-10 days post-L4 adult hermaphrodite Ce, adult…	N.A.	HGNC:16916|OrthoInspector;Roundup;EnsEMBL-Compara	carbohydrate binding, "integral component of membrane", "membrane"	N.A.	Is predicted to enable carbohydrate binding activity. Is expressed in intestinal cell. Is an ortholog of human CLEC10A (C-type lectin domain containing 10A).	Enriched in pharynx, germ line, intestine, pharyngeal muscle cell and head mesodermal cell according to microarray, proteomic study, tiling array and RNA-seq. Affected by cyc-1, lin-15B, K10D11.2, csr-1, ubc-9, puf-8, gld-2, clk-1, daf-2, hrde-1, npr-1, mir-60, lin-28, mir-34, glh-4, glh-1, pgl-1, pgl-3, vit-2, vgln-1, sid-3, sma-2, sma-4, smg-2, mir-71, his-3, elt-2, elt-7, smo-1, ins-11, dpy-7,…	WBPaper00038491|pmid21647448, WBPaper00055090|pmid30120140
WBGene00012420	123.854	0.873707	0.240756	3.62901	0.000284513	0.0391458	Y7A9D.1	Caenorhabditis elegans	protein_coding_gene	Y7A9D.1	CELE_Y7A9D.1	Y7A9D.1.1	N.A.	N.A.	N.A.	O18259	O18259	TF321303	NM_070550.5	NP_502951.1	IV 15.072900	N.A.	N.A.	hlh-8|Physical	N.A.	germ line, head mesodermal cell, hypodermis, muscle cell, neuron	N.A.	1-day post-L4 adult hermaphrodite Ce, 2-days post-L4 adult hermaphrodite Ce, 3-days post-L4 adult hermaphrodite Ce, 4-cell embryo Ce, 5-days post-L4 adult hermaphrodite Ce, 6-days post-L4 adult hermaphrodite Ce, 7-10 days post-L4 adult hermaphrodite Ce, adult Ce, adult hermaphrodite Ce, adult male Ce, all stages Ce, blastula embryo Ce, dauer larva Ce, embryo Ce, L1 larva Ce, L2 larva Ce, L3 larva…	N.A.	N.A.	WBPaper00033118|pmid19372275	N.A.	Is enriched in germ line\; head mesodermal cell\; hypodermis\; muscle cell\; and neurons based on RNA-seq and microarray studies. Is affected by several genes including daf-2\; age-1\; and eat-2 based on microarray\; tiling array\; and RNA-seq studies. Is affected by sixteen chemicals including 1-methylnicotinamide\; methylmercuric chloride\; and D-glucose based on RNA-seq and microarray studies.	Enriched in muscle cell, hypodermis, germ line, head mesodermal cell and neuron according to RNA-seq and microarray. Affected by age-1, lin-15B, rsr-2, prg-1, ubc-9, gld-2, bar-1, swsn-2.2, npr-1, daf-2, dpy-21, hlh-30, mir-34, glh-4, glh-1, pgl-1, pgl-3, mir-35, sma-2, sma-4, eat-2, nhl-2, mina-1, sek-1, hsb-1, aak-1, aak-2, kri-1, mpk-2, nmad-1, unc-70, meg-3, meg-4, sin-3, sftb-1, tph-1, daf-1…	N.A.	N.A.
WBGene00006539	297.426	0.902479	0.224943	4.01203	6.01985e-05	0.010967	tbb-6	Caenorhabditis elegans	protein_coding_gene	T04H1.9	CELE_T04H1.9	T04H1.9.1, T04H1.9.2	N.A.	CE36500	CE36500|HMMPANTHER:PTHR11588:SF357|HMMPANTHER:PTHR11588|PRINTS:PR01163|PRINTS:PR01161|SCANPROSITE:PS00227|SMART:SM00864|SMART:SM00865|PFAM:PF00091|PFAM:PF03953|SUPERFAMILY:SSF52490|SUPERFAMILY:SSF55307|INTERPRO:IPR000217|INTERPRO:IPR002453|INTERPRO:IPR003008|INTERPRO:IPR008280|INTERPRO:IPR018316|INTERPRO:IPR023123|INTERPRO:IPR036525|INTERPRO:IPR037103	G5EF01	G5EF01	N.A.	NM_073674.4	NP_506075.2	V 3.961322	shortened life span	N.A.	tm10134|Deletion|N.A., tm2004|Deletion|Frameshift, oxTi207|Insertion|Frameshift	isp-1|Genetic;Regulatory, asb-1|Regulatory, asb-2|Regulatory, asg-1|Regulatory, asg-2|Regulatory, atp-1|Regulatory, atp-2|Regulatory, atp-3|Regulatory, atp-4|Regulatory, atp-5|Regulatory, C16A3.5|Regulatory, C33A12.1|Regulatory, C34B2.8|Regulatory, comt-3|Physical, cox-11|Regulatory, cox-15|Regulatory, cox-4|Regulatory, cox-5A|Regulatory, cox-5B|Regulatory, cox-6C|Regulatory, cox-7C|Regulatory, c…	pharynx	AFD, body wall muscle cell, coelomocyte, DA neuron, dopaminergic neuron, hypodermis, muscle cell, OLL, PLM, PVD, VA neuron	N.A.	1-day post-L4 adult hermaphrodite Ce, 10-days post-L4 adult hermaphrodite Ce, 11-15 days post-L4 adult hermaphrodite Ce, 2-days post-L4 adult hermaphrodite Ce, 3-days post-L4 adult hermaphrodite Ce, 4-cell embryo Ce, 4-days post-L4 adult hermaphrodite Ce, 5-days post-L4 adult hermaphrodite Ce, 6-days post-L4 adult hermaphrodite Ce, 7-10 days post-L4 adult hermaphrodite Ce, adult Ce, adult hermaph…	N.A.	HGNC:16257|TreeFam;EnsEMBL-Compara	cytoplasm, "cytoskeleton", "GTP binding", "GTPase activity", "microtubule cytoskeleton organization", "microtubule", "microtubule-based process", "mitotic cell cycle", "nucleotide binding", "PERK-mediated unfolded protein response", "structural constituent of cytoskeleton"	N.A.	Is predicted to enable GTP binding activity and GTPase activity. Is predicted to be a structural constituent of cytoskeleton. Is expressed in pharynx. Human ortholog(s) of this gene are implicated in autosomal dominant macrothrombocytopenia TUBB1-related. Is an ortholog of human TUBB1 (tubulin beta 1 class VI).	Enriched in body wall muscle cell, coelomocyte, dopaminergic neuron, hypodermis, PVD, OLL, muscle cell, AFD, PLM, DA neuron and VA neuron according to tiling array, RNA-seq and microarray. Affected by cyc-1, lin-35, age-1, nhr-49, wdr-23, pgrn-1, emr-1, lem-2, bar-1, ubc-9, clk-1, wrn-1, daf-2, glp-1, mdt-15, ham-3, tcer-1, cox-5B, jmjd-3.1, jmjd-1.2, blmp-1, hyl-2, hsf-1, mir-60, dpy-21, kgb-1, …	WBPaper00055090|pmid30120140
WBGene00044901	429.867	0.904239	0.172613	5.23853	1.61861e-07	9.55815e-05	Y41G9A.10	Caenorhabditis elegans	protein_coding_gene	Y41G9A.10	CELE_Y41G9A.10	Y41G9A.10.1	N.A.	N.A.	N.A.	Q14T75	Q14T75	TF351418	NM_001083306.3	NP_001076775.1	X -12.669920	N.A.	N.A.	gk439723|Substitution|N.A., gk647329|Substitution|Nonsense	N.A.	N.A.	dopaminergic neuron, excretory cell, hypodermis	N.A.	1-day post-L4 adult hermaphrodite Ce, 2-days post-L4 adult hermaphrodite Ce, 3-days post-L4 adult hermaphrodite Ce, 4-days post-L4 adult hermaphrodite Ce, 6-days post-L4 adult hermaphrodite Ce, adult Ce, adult hermaphrodite Ce, all stages Ce, blastula embryo Ce, dauer larva Ce, embryo Ce, L1 larva Ce, L2 larva Ce, L2d larva Ce, L3 larva Ce, L4 larva Ce, larva Ce	N.A.	N.A.	N.A.	N.A.	Is enriched in dopaminergic neurons\; excretory cell\; and hypodermis based on tiling array studies. Is affected by several genes including daf-2\; daf-12\; and clk-1 based on tiling array\; RNA-seq\; and microarray studies. Is affected by eleven chemicals including rotenone\; Tunicamycin\; and juglone based on RNA-seq and microarray studies.	Enriched in dopaminergic neuron, excretory cell and hypodermis according to tiling array. Affected by hpl-2, wdr-23, prp-8, blmp-1, prg-1, wrn-1, ham-3, npr-1, cox-5B, jmjd-3.1, jmjd-1.2, hyl-2, rbr-2, cec-4, dpy-21, mir-34, daf-12, glh-4, glh-1, pgl-1, pgl-3, hrde-1, morc-1, emb-4, sma-4, smg-2, mir-71, dpy-7, clk-1, isp-1, nuo-6, egl-9, hmg-3, spt-16, flr-4, eat-2, daf-2, damt-1, atfs-1, nhl-2,…	N.A.
WBGene00001898	3067.02	0.925294	0.217664	4.25103	2.12789e-05	0.00527743	his-24	Caenorhabditis elegans	protein_coding_gene	M163.3	HH1, H1.1, Histone H1.1, CELE_M163.3	M163.3.1	N.A.	CE12450	CE12450|HMMPANTHER:PTHR11467:SF125|HMMPANTHER:PTHR11467|PFSCAN:PS51504|PRINTS:PR00624|SMART:SM00526|PFAM:PF00538|SUPERFAMILY:SSF46785|INTERPRO:IPR005818|INTERPRO:IPR005819|INTERPRO:IPR036388|INTERPRO:IPR036390	P10771	P10771	N.A.	NM_078009.6	NP_510410.1	X 16.709330	apoptosis increased, embryonic lethal, germ cell development variant, germline proliferation variant, germline transgene silencing variant, sterile	N.A.	tm1102|Deletion|Frameshift, tm13044|Deletion|N.A.	sir-2.1|Physical;Regulatory, daf-2|Regulatory, dep-1|Physical, dlg-1|Physical, glh-1|Physical, hpl-1|Physical, let-413|Physical, let-60|Genetic, lgg-1|Physical, mes-2|Regulatory, mes-3|Regulatory, mes-4|Regulatory, mes-6|Regulatory, nmad-1|Physical, pid-3|Physical, smo-1|Physical, spc-1|Physical, swsn-2.2|Physical, wago-1|Physical, zen-4|Physical	Cell, germ line, gonad, head, intestine, pharynx	AB, intestine, neuron, NSM, OLL, PVD, somatic gonad precursor	adult Ce, all stages Ce, larva Ce	1-day post-L4 adult hermaphrodite Ce, 10-days post-L4 adult hermaphrodite Ce, 11-15 days post-L4 adult hermaphrodite Ce, 2-cell embryo Ce, 2-days post-L4 adult hermaphrodite Ce, 20-days post-L4 adult hermaphrodite Ce, 3-days post-L4 adult hermaphrodite Ce, 3-fold embryo Ce, 4-cell embryo Ce, 4-days post-L4 adult hermaphrodite Ce, 5-days post-L4 adult hermaphrodite Ce, 6-days post-L4 adult hermaph…	N.A.	HGNC:4714|OrthoInspector;OMA;Inparanoid;Panther;OrthoFinder;TreeFam	chromosome, chromosome condensation", "chromosome", "cytoplasm", "DNA binding", "double-stranded DNA binding", "negative regulation of chromatin silencing", "negative regulation of DNA recombination", "nucleosomal DNA binding", "nucleosome assembly", "nucleosome positioning", "nucleosome", "nucleus", "protein binding", telomeric region"	his-24 encodes one of eight C. elegans H1 linker histones\; HIS-24, along with the histone deacetylase SIR-2.1 and the Enhancer of zeste E(Z) ortholog MES-2, plays a key role in heterochromatin regulation and thus, in regulation of fertility and embryonic development\; specifically, HIS-24 and SIR-2.1 are essential for maintenance of the histone H3K27me3 mark at subtelomeric regions in the C. ele…	Is predicted to enable DNA binding activity. Located in cytoplasm and nuclear chromosome, telomeric region. Is expressed in several structures, including germ line and gonad. Is an ortholog of human H1-0 (H1.0 linker histone).	Enriched in intestine, PVD, OLL, NSM, AB, somatic gonad precursor and neuron according to Chronogram analysis, microarray and RNA-seq. Affected by lin-35, cyc-1, isp-1, nhr-49, daf-12, let-7, gld-1, gld-2, htz-1, elt-2, daf-2, swsn-2.2, npr-1, blmp-1, cec-4, lin-28, dpy-21, dep-1, glh-4, glh-1, pgl-1, pgl-3, hrde-1, alg-2, emb-4, sid-3, sma-2, sma-4, smo-1, nuo-6, sod-2, hpl-2, eat-2, pry-1, fbf-…	WBPaper00001266|pmid1969492, WBPaper00002006|pmid8041603, WBPaper00004351|pmid11030349, WBPaper00025088|pmid15837805, WBPaper00028983|pmid17210650, WBPaper00033091|pmid19380489, WBPaper00035173|pmid19736527, WBPaper00035982|pmid20194475, WBPaper00038491|pmid21647448, WBPaper00040135|pmid21874007, WBPaper00040410|pmid22083954, WBPaper00041609|pmid23028351, WBPaper00044213|pmid24058872, WBPaper0004…
WBGene00016146	157.24	0.970222	0.205647	4.7179	2.38292e-06	0.000850157	C26F1.1	Caenorhabditis elegans	protein_coding_gene	C26F1.1	CELE_C26F1.1	C26F1.1a.1, C26F1.1b.1	N.A.	CE35249	CE35249|PFSCAN:PS51257	Q8I7M0, H2KZ14	Q8I7M0	TF321339	NM_001028509.6, NM_001028510.5	NP_001023680.1, NP_001023681.1	V 0.905987	N.A.	N.A.	N.A.	N.A.	AFD, ASER, DA neuron, hypodermis, intestine, pharyngeal muscle cell, VA neuron	N.A.	1-cell embryo Ce, 1-day post-L4 adult hermaphrodite Ce, 2-days post-L4 adult hermaphrodite Ce, 3-days post-L4 adult hermaphrodite Ce, 4-days post-L4 adult hermaphrodite Ce, 5-days post-L4 adult hermaphrodite Ce, 6-days post-L4 adult hermaphrodite Ce, 7-10 days post-L4 adult hermaphrodite Ce, adult Ce, adult hermaphrodite Ce, all stages Ce, blastula embryo Ce, dauer larva Ce, embryo Ce, L1 larva C…	N.A.	N.A.	N.A.	N.A.	Is enriched in carbon dioxide sensory neurons\; cholinergic neurons\; hypodermis\; intestine\; and pharyngeal muscle cell based on tiling array\; RNA-seq\; and microarray studies. Is affected by several genes including daf-16\; daf-2\; and skn-1 based on microarray and RNA-seq studies. Is affected by fourteen chemicals including methylmercuric chloride\; rotenone\; and D-glucose based on microarr…	Enriched in hypodermis, intestine, pharyngeal muscle cell, AFD, ASER, DA neuron and VA neuron according to tiling array, RNA-seq and microarray. Affected by cyc-1, eat-2, nhr-62, emr-1, lem-2, bar-1, gld-2, clk-1, wrn-1, tdp-1, daf-2, daf-16, jmjd-3.1, jmjd-1.2, dop-1, daf-12, dpy-21, glh-4, glh-1, pgl-1, pgl-3, hrde-1, alg-1, alg-2, sid-3, sma-2, sma-4, lin-22, mir-71, cox-5B, dpy-7, set-26, hpl…	N.A.	N.A.
WBGene00015541	84.7589	0.998678	0.239992	4.1613	3.16437e-05	0.00685948	C06E7.4	Caenorhabditis elegans	protein_coding_gene	C06E7.4	CELE_C06E7.4	C06E7.4a.1, C06E7.4b.1	N.A.	N.A.	N.A.	Q17732, V6CL83	Q17732	N.A.	NM_068473.7, NM_001380246.2	NP_500874.1, NP_001368356.1	IV 2.434731	embryonic lethal, sterile	N.A.	gk202659|Substitution|Nonsense	alp-1|Physical, ccm-3|Physical, dlg-1|Physical, lit-1|Physical, pat-12|Physical, T04H1.2|Physical, uso-1|Physical	N.A.	AFD, DA neuron, VA neuron	N.A.	1-day post-L4 adult hermaphrodite Ce, 2-days post-L4 adult hermaphrodite Ce, 3-days post-L4 adult hermaphrodite Ce, 4-cell embryo Ce, 5-days post-L4 adult hermaphrodite Ce, 6-days post-L4 adult hermaphrodite Ce, 7-10 days post-L4 adult hermaphrodite Ce, adult Ce, adult hermaphrodite Ce, all stages Ce, blastula embryo Ce, dauer larva Ce, embryo Ce, L1 larva Ce, L2d larva Ce, L3 larva Ce, L4 larva …	N.A.	N.A.	N.A.	N.A.	Is enriched in AFD\; DA neuron\; and VA neuron based on RNA-seq and microarray studies. Is affected by several genes including daf-16\; rrf-3\; and daf-12 based on microarray and RNA-seq studies. Is affected by fourteen chemicals including Ethanol\; 1-methylnicotinamide\; and D-glucopyranose based on RNA-seq and microarray studies.	Enriched in AFD, DA neuron and VA neuron according to RNA-seq and microarray. Affected by sma-2, emr-1, lem-2, mdt-15, daf-16, jmjd-3.1, dop-1, dpy-21, mir-34, daf-12, glh-4, glh-1, pgl-1, pgl-3, emb-4, sma-4, cox-5B, dpy-7, hpl-2, alg-1, hmg-3, hmg-4, spt-16, eat-2, pmt-2, atfs-1, nhl-2, ptl-1, rrf-3, zip-3, sek-1, aak-1, aak-2, unc-70, ints-4, sin-3, set-2, lin-29, alh-6, mrps-5, daf-1, daf-3, …	N.A.
WBGene00013100	87.9384	1.06332	0.256792	4.14079	3.46111e-05	0.00731748	zip-7	Caenorhabditis elegans	protein_coding_gene	Y51H4A.4	CELE_Y51H4A.4	Y51H4A.4b, Y51H4A.4a.1	N.A.	CE22330	CE22330|HMMPANTHER:PTHR11988:SF27|HMMPANTHER:PTHR11988|PFSCAN:PS50217|SMART:SM00338|PFAM:PF07716|SUPERFAMILY:SSF57959|INTERPRO:IPR004827|INTERPRO:IPR040223	Q9NAE4	Q9NAE4	N.A.	NM_070560.5, NR_131671.1	NP_502961.1	IV 15.092610	transgene expression reduced	N.A.	tm4441|Deletion|N.A., tm6185|Deletion|Frameshift	aptf-3|Physical, atf-2|Physical, atf-4|Physical, atf-8|Physical, attf-5|Physical, blmp-1|Physical, C46E10.8|Physical, ceh-14|Physical, ceh-24|Physical, ceh-27|Physical, ceh-43|Physical, ceh-45|Physical, ceh-51|Physical, ceh-6|Physical, ceh-79|Physical, ces-1|Physical, ces-2|Physical, dmd-5|Physical, dmd-6|Physical, dmd-8|Physical, egl-13|Physical, egl-38|Physical, eor-1|Physical, ets-9|Physical, …	N.A.	gon_male_dtc anterior, gon_male_dtc posterior, hypodermis, pharynx, Z1.p, Z4.a	blastula embryo Ce, elongating embryo Ce, enclosing embryo Ce, gastrulating embryo Ce, L2 larva Ce, L3 larva Ce	1-day post-L4 adult hermaphrodite Ce, 2-days post-L4 adult hermaphrodite Ce, 3-days post-L4 adult hermaphrodite Ce, 3-fold embryo Ce, 4-cell embryo Ce, 6-days post-L4 adult hermaphrodite Ce, 7-10 days post-L4 adult hermaphrodite Ce, adult Ce, adult hermaphrodite Ce, all stages Ce, blastula embryo Ce, dauer larva Ce, embryo Ce, L1 larva Ce, L2 larva Ce, L3 larva Ce, L4 larva Ce, L4-adult lethargus…	N.A.	N.A.	DNA-binding transcription factor activity, DNA-binding transcription factor activity", "nucleus", "protein binding", "regulation of transcription, "regulation of transcription by RNA polymerase II", "RNA polymerase II cis-regulatory region sequence-specific DNA binding", DNA-templated", RNA polymerase II-specific"	N.A.	Is predicted to enable DNA-binding transcription factor activity.	Enriched in hypodermis, gon_male_dtc posterior, gon_male_dtc anterior, Z1.p, Z4.a and pharynx according to tiling array and RNA-seq. Affected by hlh-1, cyc-1, hpl-2, drh-3, ubc-9, gld-2, csr-1, glh-4, glh-1, pgl-1, pgl-3, daf-2, hsf-1, lsm-1, mir-34, vgln-1, sma-2, sma-4, flr-4, eat-2, nhr-86, sek-1, hsb-1, mex-3, sin-3, cfp-1, skn-1, tph-1, mrps-5, sacy-1, mut-2, rrf-3, ain-2, fbf-1, daf-19, tdp…	WBPaper00038491|pmid21647448
WBGene00010742	269.054	1.08094	0.27874	3.87796	0.000105338	0.0173453	K10D6.2	Caenorhabditis elegans	protein_coding_gene	K10D6.2	CELE_K10D6.2	K10D6.2a.1, K10D6.2b.1, K10D6.2b.2, K10D6.2c.1, K10D6.2c.2, K10D6.2c.3, K10D6.2c.4, K10D6.2d.1	N.A.	CE06176, CE16237, CE36184, CE46231	CE06176|HMMPANTHER:PTHR10671|HMMPANTHER:PTHR10671:SF45|PFAM:PF07062|INTERPRO:IPR010761, CE16237|PhosphoPep:K10D6.2b|HMMPANTHER:PTHR10671:SF45|HMMPANTHER:PTHR10671|PFAM:PF07062|INTERPRO:IPR010761, CE36184|HMMPANTHER:PTHR10671:SF45|HMMPANTHER:PTHR10671|PFAM:PF07062|INTERPRO:IPR010761, CE46231|HMMPANTHER:PTHR10671:SF45|HMMPANTHER:PTHR10671|PFAM:PF07062|INTERPRO:IPR010761	E9P878, O45669, O45670, Q9NAP4	O45669	TF316179	NM_001373109.2, NM_073442.4, NM_001383401.1, NM_001380762.2	NP_001366943.1, NP_001359762.1, NP_505843.2, NP_001369942.1	V 2.970450	embryonic lethal	N.A.	ok2876|Deletion|N.A., tm10453|Deletion|N.A.	smo-1|Physical	ADLL, ADLR, ASEL, ASER, ASIL, ASIR, ASJL, ASJR, ASKL, ASKR, hypodermis, inner labial neuron, OLLL, OLLR, OLQDL, OLQDR, OLQVL, OLQVR, PHBL, PHBR, URXL, URXR	dopaminergic neuron, hypodermis, PLM, somatic gonad precursor	N.A.	1-day post-L4 adult hermaphrodite Ce, 2-days post-L4 adult hermaphrodite Ce, 3-days post-L4 adult hermaphrodite Ce, 4-cell embryo Ce, 4-days post-L4 adult hermaphrodite Ce, 5-days post-L4 adult hermaphrodite Ce, 6-days post-L4 adult hermaphrodite Ce, 7-10 days post-L4 adult hermaphrodite Ce, adult Ce, adult hermaphrodite Ce, adult male Ce, all stages Ce, blastula embryo Ce, dauer larva Ce, embryo…	N.A.	N.A.	integral component of membrane, "membrane", "plasma membrane"	K10D6.2 encodes three isoforms of a claudin homolog that may be required for normal cohesion of apical junctions in epithelia\; K10D6.2A-C are worm-specific, with obvious homologs only in C. elegans\; K10D6.2A-C are required for embryonic viability in mass RNAi assays\; claudins are integral membrane proteins with four transmembrane sequences that are found in mammalian tight junctions (TJs), ind…	Is expressed in hypodermis\; inner labial neurons\; and sensory neurons. Is predicted to encode a protein with the following domains: Clc-like and Clc protein-like.	Enriched in dopaminergic neuron, hypodermis, PLM and somatic gonad precursor according to tiling array, RNA-seq and proteomic study. Affected by cyc-1, fer-1, sma-2, sma-4, eat-2, emr-1, lem-2, tdp-1, daf-2, bar-1, tcer-1, jmjd-3.1, jmjd-1.2, dop-1, hsf-1, dpy-21, mir-34, elli-1, daf-12, daf-16, glh-4, glh-1, pgl-1, pgl-3, hrde-1, alg-1, alg-2, emb-4, smo-1, dpy-7, flr-4, nhl-2, pals-22, rrf-3, i…	N.A.
WBGene00013847	322.629	1.08537	0.210356	5.15968	2.47372e-07	0.000132383	cls-3	Caenorhabditis elegans	protein_coding_gene	ZC84.3	CELE_ZC84.3	ZC84.3.1	N.A.	CE43505	CE43505|HMMPANTHER:PTHR21567:SF34|HMMPANTHER:PTHR21567|SMART:SM01349|PFAM:PF12348|SUPERFAMILY:SSF48371|INTERPRO:IPR011989|INTERPRO:IPR016024|INTERPRO:IPR024395|INTERPRO:IPR034085	Q03609	Q03609	TF101155	NM_001382957.1	NP_001369834.1	III 0.306499	chromosome segregation variant, embryonic lethal, larval arrest, mitosis variant, reduced brood size	N.A.	tm5775|Deletion|N.A., gk564017|Substitution|Nonsense	N.A.	neuron, Pharyngeal gland cell	DA neuron, head mesodermal cell, I5 neuron, neuron, NSM, OLL, pharynx, PLM, PVD, retrovesicular ganglion, SAB, VA neuron	adult Ce, L1 larva Ce, L2 larva Ce, L3 larva Ce, L4 larva Ce	1-day post-L4 adult hermaphrodite Ce, 2-days post-L4 adult hermaphrodite Ce, 3-days post-L4 adult hermaphrodite Ce, 3-fold embryo Ce, 4-cell embryo Ce, 6-days post-L4 adult hermaphrodite Ce, 7-10 days post-L4 adult hermaphrodite Ce, adult Ce, adult hermaphrodite Ce, all stages Ce, embryo Ce, L1 larva Ce, L2 larva Ce, L2d larva Ce, L3 larva Ce, L4 larva Ce, larva Ce	N.A.	HGNC:17088|OrthoInspector;OMA;Hieranoid;PhylomeDB;Inparanoid;Panther;OrthoFinder;TreeFam, HGNC:17078|OrthoInspector;OMA;Hieranoid;PhylomeDB;Inparanoid;Panther;OrthoFinder;TreeFam	astral microtubule organization, "basal cortex", "cytoplasm", "cytoplasmic microtubule", "cytoskeleton", "establishment of mitotic spindle localization", "kinetochore", "microtubule binding", "microtubule cytoskeleton organization", "microtubule organizing center", "microtubule", "mitotic spindle assembly", "mitotic spindle", "regulation of microtubule polymerization or depolymerization", "spindl…	N.A.	Is involved in astral microtubule organization and establishment of mitotic spindle localization. Is expressed in neurons and pharyngeal gland cell. Is an ortholog of human CLASP1 (cytoplasmic linker associated protein 1) and CLASP2 (cytoplasmic linker associated protein 2).	Enriched in pharynx, PVD, OLL, NSM, neuron, PLM, head mesodermal cell, I5 neuron, DA neuron, SAB, retrovesicular ganglion and VA neuron according to microarray and RNA-seq. Affected by cyc-1, cid-1, lin-39, eat-2, nhr-62, ZK1236.1, set-2, wdr-5.1, csr-1, jmjd-3.1, hsf-1, glp-1, mes-2, mes-6, elli-1, glh-4, glh-1, pgl-1, pgl-3, morc-1, vit-2, fog-2, emb-4, sma-2, sma-4, lin-22, nuo-6, set-9, set-2…	WBPaper00038491|pmid21647448, WBPaper00041121|pmid22613359, WBPaper00045213|pmid24780738, WBPaper00055090|pmid30120140
WBGene00017184	165.871	1.10367	0.281793	3.9166	8.98055e-05	0.0152269	ncam-1	Caenorhabditis elegans	protein_coding_gene	F02G3.1	CELE_F02G3.1	F02G3.1a.1, F02G3.1a.2, F02G3.1a.3, F02G3.1b.1, F02G3.1c.1	N.A.	CE30933, CE30934, CE30935	CE30933|HMMPANTHER:PTHR10075|HMMPANTHER:PTHR10075:SF79|PFSCAN:PS50835|PFSCAN:PS50853|PIRSF:PIRSF000615|PRINTS:PR01838|SMART:SM00060|SMART:SM00409|SMART:SM00408|PFAM:PF13895|PFAM:PF13927|PFAM:PF07679|SUPERFAMILY:SSF48726|SUPERFAMILY:SSF49265|INTERPRO:IPR003598|INTERPRO:IPR003599|INTERPRO:IPR003961|INTERPRO:IPR007110|INTERPRO:IPR009138|INTERPRO:IPR013098|INTERPRO:IPR013783|INTERPRO:IPR036116|INTERP…	Q19128, Q8MQ86, Q8T3E5	Q8MQ86	TF318234	NM_171616.5, NM_171615.7, NM_171617.5	NP_741708.1, NP_741707.3, NP_741709.1	X -19.509701	N.A.	N.A.	gk798240|Substitution|Nonsense	lec-1|Physical, zen-4|Physical	AIBL, AIBR, AINL, AINR, ASIL, ASIR, ASJL, ASJR, AVBL, AVBR, AVEL, AVER, DA neuron, DB neuron, germ line, GLRDL, GLRDR, GLRL, GLRR, GLRVL, GLRVR, intestine, m2L, m2R, nerve ring, NSML, NSMR, pharynx, PVCL, PVCR, spermatheca, tail neuron, ventral nerve cord	intestine, neuron, NSM, OLL, PVD, somatic gonad precursor	all stages Ce	1-cell embryo Ce, 1-day post-L4 adult hermaphrodite Ce, 10-days post-L4 adult hermaphrodite Ce, 2-days post-L4 adult hermaphrodite Ce, 3-days post-L4 adult hermaphrodite Ce, 4-days post-L4 adult hermaphrodite Ce, 5-days post-L4 adult hermaphrodite Ce, 6-days post-L4 adult hermaphrodite Ce, 7-10 days post-L4 adult hermaphrodite Ce, 7-days post-L4 adult hermaphrodite Ce, adult Ce, adult hermaphrodi…	N.A.	HGNC:7656|PhylomeDB;Inparanoid;OMA;Hieranoid, HGNC:7657|PhylomeDB;Inparanoid;OMA;Hieranoid	axon guidance, "axon", "cell adhesion", "cell-cell adhesion mediator activity", "dendrite self-avoidance", "homophilic cell adhesion via plasma membrane adhesion molecules", "integral component of membrane", "membrane", "plasma membrane"	N.A.	Is expressed in several structures, including GLR\; PVC\; cholinergic neurons\; lateral ganglion\; and pharyngeal neurons. Is predicted to encode a protein with the following domains: Immunoglobulin domain\; Immunoglobulin I-set domain\; Immunoglobulin domain\; Immunoglobulin subtype 2\; Immunoglobulin subtype\; Fibronectin type III\; Immunoglobulin-like domain\; Neural cell adhesion\; Immunoglob…	Enriched in PVD, OLL, intestine, NSM, neuron and somatic gonad precursor according to microarray, tiling array and RNA-seq. Affected by zfp-1, fer-1, wdr-23, lec-1, eat-2, let-7, gld-1, tatn-1, gld-2, tdp-1, elt-2, daf-2, tcer-1, cox-5B, jmjd-3.1, jmjd-1.2, rbr-2, dpy-21, glh-4, glh-1, pgl-1, pgl-3, hrde-1, alg-1, alg-2, sma-2, sma-4, dpy-7, nuo-6, flr-4, atfs-1, pals-22, ptrn-1, daf-16, hsp-6, h…	WBPaper00038491|pmid21647448, WBPaper00053600|pmid29367452, WBPaper00055090|pmid30120140, WBPaper00059984|pmid32632143
WBGene00015613	190.934	1.12257	0.235315	4.77048	1.83785e-06	0.000715299	C08F1.10	Caenorhabditis elegans	protein_coding_gene	C08F1.10	CELE_C08F1.10	C08F1.10.1	N.A.	CE31770	CE31770|HMMPANTHER:PTHR31847	Q8MXJ2	Q8MXJ2	TF322096	NM_182227.6	NP_872027.1	II -14.420700	N.A.	N.A.	gk681416|Substitution|Nonsense	N.A.	N.A.	cephalic sheath cell, intestine	N.A.	1-day post-L4 adult hermaphrodite Ce, 2-days post-L4 adult hermaphrodite Ce, 3-days post-L4 adult hermaphrodite Ce, 3-fold embryo Ce, 4-days post-L4 adult hermaphrodite Ce, 5-days post-L4 adult hermaphrodite Ce, 6-days post-L4 adult hermaphrodite Ce, 7-10 days post-L4 adult hermaphrodite Ce, adult Ce, adult hermaphrodite Ce, all stages Ce, blastula embryo Ce, dauer larva Ce, embryo Ce, L1 larva C…	N.A.	N.A.	integral component of membrane, "membrane"	N.A.	Is enriched in cephalic sheath cell and intestine based on tiling array studies. Is affected by several genes including daf-2\; clk-1\; and eat-2 based on microarray\; tiling array\; and RNA-seq studies. Is affected by twenty chemicals including aldicarb\; hydrogen sulfide\; and 1-methylnicotinamide based on microarray and RNA-seq studies. Is predicted to encode a protein with the following domai…	Enriched in cephalic sheath cell and intestine according to tiling array. Affected by cyc-1, rsr-2, tatn-1, ubc-9, gld-2, clk-1, daf-2, mir-34, glh-4, glh-1, pgl-1, pgl-3, sma-2, sma-4, mir-71, alg-1, alg-2, hmg-3, flr-4, eat-2, pry-1, pfd-6, nhl-2, hda-6, ptrn-1, sek-1, hsb-1, ceh-60, kri-1, mpk-2, nmad-1, sin-3, wdr-5.1, npr-8, tph-1, dcr-1, ash-2, daf-19 and tdp-1 according to microarray, tili…	N.A.
WBGene00020613	139.225	1.12506	0.284159	3.95927	7.51779e-05	0.0130043	T20D4.7	Caenorhabditis elegans	protein_coding_gene	T20D4.7	CELE_T20D4.7	T20D4.7.1	N.A.	CE51267	CE51267|HMMPANTHER:PTHR13871|HMMPANTHER:PTHR13871:SF7|PFSCAN:PS51352|PFAM:PF13905|SUPERFAMILY:SSF52833|INTERPRO:IPR012336|INTERPRO:IPR036249	P91468	P91468	TF331873	NM_071553.7	NP_503954.2	V -11.799190	N.A.	N.A.	gk960500|Deletion|N.A., gk962497|Deletion|N.A.	N.A.	N.A.	body wall muscle cell, hypodermis, muscle cell, Z1, Z4	N.A.	1-cell embryo Ce, 1-day post-L4 adult hermaphrodite Ce, 10-days post-L4 adult hermaphrodite Ce, 12-days post-L4 adult hermaphrodite Ce, 2-days post-L4 adult hermaphrodite Ce, 3-days post-L4 adult hermaphrodite Ce, 4-days post-L4 adult hermaphrodite Ce, 5-days post-L4 adult hermaphrodite Ce, 6-days post-L4 adult hermaphrodite Ce, 7-10 days post-L4 adult hermaphrodite Ce, 9-days post-L4 adult herma…	N.A.	HGNC:18008|OrthoInspector;Roundup;EnsEMBL-Compara, HGNC:25179|OrthoFinder;PhylomeDB;TreeFam;Hieranoid, HGNC:30482|OrthoInspector;OMA;Hieranoid;PhylomeDB;Inparanoid;OrthoFinder	PERK-mediated unfolded protein response	N.A.	Is enriched in Z1\; Z4\; body wall muscle cell\; hypodermis\; and muscle cell based on tiling array and RNA-seq studies. Is affected by several genes including daf-16\; daf-2\; and age-1 based on microarray\; tiling array\; and RNA-seq studies. Is affected by twelve chemicals including aldicarb\; multi-walled carbon nanotube\; and procyanidin based on microarray and RNA-seq studies. Is predicted …	Enriched in body wall muscle cell, hypodermis, Z4, Z1 and muscle cell according to tiling array and RNA-seq. Affected by cyc-1, lin-15B, lin-35, age-1, hpl-2, rsks-1, daf-2, clk-1, bar-1, jmjd-1.2, dop-1, hyl-2, dpy-21, mir-34, daf-12, daf-16, glh-4, glh-1, pgl-1, pgl-3, emb-4, lin-22, mir-71, cox-5B, ins-11, isp-1, nuo-6, alg-1, hmg-3, spt-16, eat-2, damt-1, atfs-1, nhl-2, pals-22, pals-25, zip-…	WBPaper00038491|pmid21647448, WBPaper00055090|pmid30120140
WBGene00018743	418.868	1.14449	0.282674	4.04878	5.14847e-05	0.0101342	F53B3.5	Caenorhabditis elegans	protein_coding_gene	F53B3.5	CELE_F53B3.5	F53B3.5.1	N.A.	CE53648	CE53648|HMMPANTHER:PTHR21215|PRINTS:PR01077|PFAM:PF13903|INTERPRO:IPR004031	Q20713	Q20713	TF312994	NM_076098.8	NP_508499.4	X -12.684900	transgene expression increased	N.A.	tm8932|Deletion|N.A., gk552387|Substitution|Nonsense	cdc-48.2|Genetic, ckb-2|Regulatory, zen-4|Physical	N.A.	germ line, hypodermis, OLL, PVD	N.A.	1-day post-L4 adult hermaphrodite Ce, 2-days post-L4 adult hermaphrodite Ce, 3-days post-L4 adult hermaphrodite Ce, 3-fold embryo Ce, 4-cell embryo Ce, 4-days post-L4 adult hermaphrodite Ce, 5-days post-L4 adult hermaphrodite Ce, 6-days post-L4 adult hermaphrodite Ce, 7-10 days post-L4 adult hermaphrodite Ce, adult Ce, adult hermaphrodite Ce, all stages Ce, dauer larva Ce, embryo Ce, L1 larva Ce,…	N.A.	N.A.	integral component of membrane, "membrane"	F53B3.5 encodes a claudin homolog that may regulate ion channels\; F53B3.5 is distantly similar to mammalian voltage-dependent calcium channel gamma subunits that are known or suspected to prevent epilepsy in vivo (e.g., stargazin\; MGI:1316660)\; F53B3.5 has no obvious function in mass RNAi assays\; claudins are integral membrane proteins with four transmembrane sequences that are found in mamma…	Is enriched in OLL\; PVD\; germ line\; and hypodermis based on microarray\; tiling array\; and RNA-seq studies. Is affected by several genes including daf-2\; rrf-3\; and hsf-1 based on RNA-seq and microarray studies. Is affected by twenty-five chemicals including 1-methylnicotinamide\; methylmercuric chloride\; and manganese chloride based on RNA-seq and microarray studies. Is predicted to encod…	Enriched in PVD, OLL, hypodermis and germ line according to microarray, tiling array and RNA-seq. Affected by mab-5, gld-2, tdp-1, npr-1, cox-5B, jmjd-3.1, jmjd-1.2, blmp-1, daf-2, hsf-1, lin-28, dpy-21, mir-34, glh-4, glh-1, pgl-1, pgl-3, mir-35, hrde-1, morc-1, sma-2, sma-4, dpy-7, sod-2, alg-1, flr-4, eat-2, damt-1, nhl-2, pals-22, ptl-1, rrf-3, hsp-6, sek-1, aak-1, aak-2, kri-1, mpk-2, unc-70…	N.A.
WBGene00012628	85.387	1.14476	0.271688	4.21352	2.51425e-05	0.00574575	Y38H6C.16	Caenorhabditis elegans	protein_coding_gene	Y38H6C.16	CELE_Y38H6C.16	Y38H6C.16.1, Y38H6C.16.2	N.A.	CE42737	CE42737|HMMPANTHER:PTHR37919	Q9XX45	Q9XX45	TF314716	NM_001383510.1	NP_001369808.1	V 25.010651	N.A.	N.A.	gk910298|Substitution|Nonsense	N.A.	N.A.	germ line, gon_male_dtc anterior, gon_male_dtc posterior, hypodermis, somatic gonad precursor, Z1.p, Z4.a	N.A.	1-day post-L4 adult hermaphrodite Ce, 2-days post-L4 adult hermaphrodite Ce, 24-cell embryo Ce, 3-days post-L4 adult hermaphrodite Ce, 3-fold embryo Ce, 5-days post-L4 adult hermaphrodite Ce, 6-days post-L4 adult hermaphrodite Ce, 7-10 days post-L4 adult hermaphrodite Ce, 96-cell embryo Ce, adult Ce, adult hermaphrodite Ce, all stages Ce, blastula embryo Ce, dauer larva Ce, embryo Ce, L1 larva Ce…	N.A.	HGNC:18061|PhylomeDB;TreeFam	integral component of membrane, "membrane"	N.A.	Is enriched in several structures, including Z1.p\; Z4.a\; germ line\; male distal tip cell\; and somatic gonad precursor based on tiling array and RNA-seq studies. Is affected by several genes including rrf-3\; clk-1\; and elt-2 based on microarray and RNA-seq studies. Is affected by twelve chemicals including hydrogen sulfide\; methylmercury hydroxide\; and manganese chloride based on microarra…	Enriched in hypodermis, gon_male_dtc posterior, gon_male_dtc anterior, Z1.p, Z4.a, germ line and somatic gonad precursor according to tiling array and RNA-seq. Affected by sma-2, sma-4, rsr-2, clk-1, npr-1, chd-3, let-418, cec-4, set-25, met-2, glh-4, glh-1, pgl-1, pgl-3, alg-2, elt-2, alg-1, hmg-3, atfs-1, rrf-3, ints-6, hsp-6, sek-1, aak-1, aak-2, adr-1, unc-70, numr-1, numr-2, sin-3, alh-6, mr…	N.A.
WBGene00050903	67.2675	1.22428	0.300859	4.06928	4.71582e-05	0.00939051	Y17D7C.4	Caenorhabditis elegans	pseudogene	Y17D7C.4	CELE_Y17D7C.4	N.A.	N.A.	N.A.	N.A.	N.A.	N.A.	N.A.	N.A.	N.A.	V 17.406111	N.A.	N.A.	N.A.	N.A.	male	N.A.	1-day post-L4 adult hermaphrodite Ce, 2-days post-L4 adult hermaphrodite Ce, 3-days post-L4 adult hermaphrodite Ce, 5-days post-L4 adult hermaphrodite Ce, 6-days post-L4 adult hermaphrodite Ce, adult Ce, adult male Ce, blastula embryo Ce, embryo Ce, L1 larva Ce, L2 larva Ce, L3 larva Ce, L4 larva Ce	N.A.	N.A.	N.A.	N.A.	Is enriched in male based on RNA-seq studies. Is affected by several genes including daf-2\; skn-1\; and rrf-3 based on RNA-seq and microarray studies. Is affected by eight chemicals including 1-methylnicotinamide\; Alovudine\; and Zidovudine based on RNA-seq studies.	Enriched in male according to RNA-seq. Affected by prg-1, glh-4, glh-1, pgl-1, pgl-3, hpl-2, flr-4, eat-2, daf-2, rrf-3, sek-1, adr-2, nmad-1, ints-4, numr-1, numr-2, sin-3, skn-1, sftb-1, tph-1 and hlh-2 according to RNA-seq and microarray. Affected by 1-methylnicotinamide, Alovudine, Zidovudine, Psoralens, allantoin, metformin, Sirolimus and Rifampin according to RNA-seq.	N.A.	N.A.
WBGene00000678	35.8562	1.23169	0.334016	3.68753	0.000226439	0.0325862	col-104	Caenorhabditis elegans	protein_coding_gene	F58F6.1	CELE_F58F6.1	F58F6.1.1	N.A.	CE17136	CE17136|HMMPANTHER:PTHR24637:SF268|HMMPANTHER:PTHR24637|SMART:SM01088|PFAM:PF01391|PFAM:PF01484|INTERPRO:IPR002486|INTERPRO:IPR008160	O44174	O44174	TF316943	NM_067669.5	NP_500070.1	IV -20.064051	N.A.	N.A.	gk945480|Insertion|N.A., gk668326|Substitution|Nonsense	smo-1|Physical	N.A.	AFD, DA neuron, germline precursor cell, hypodermis, intestine, pharyngeal muscle cell, VA neuron	N.A.	1-day post-L4 adult hermaphrodite Ce, 2-days post-L4 adult hermaphrodite Ce, 3-days post-L4 adult hermaphrodite Ce, 4-days post-L4 adult hermaphrodite Ce, 6-days post-L4 adult hermaphrodite Ce, 7-10 days post-L4 adult hermaphrodite Ce, 7-days post-L4 adult hermaphrodite Ce, adult Ce, adult hermaphrodite Ce, all stages Ce, blastula embryo Ce, dauer larva Ce, embryo Ce, gastrulating embryo Ce, L1 l…	N.A.	N.A.	integral component of membrane, "membrane", "structural constituent of cuticle"	N.A.	Is predicted to be a structural constituent of cuticle.	Enriched in germline precursor cell, hypodermis, pharyngeal muscle cell, intestine, AFD, DA neuron and VA neuron according to tiling array, RNA-seq, proteomic study and microarray. Affected by hpl-2, let-7, prp-8, emr-1, lem-2, bar-1, prg-1, clk-1, wrn-1, glp-1, npr-1, dop-1, hyl-2, hsf-1, lin-41, elli-1, daf-12, daf-16, dpy-21, set-4, morc-1, hrde-1, alg-1, alg-2, emb-4, nrx-1, nlg-1, sma-2, sma…	WBPaper00038491|pmid21647448, WBPaper00055090|pmid30120140
WBGene00015860	142.095	1.27662	0.325284	3.92462	8.68674e-05	0.014876	C16D9.5	Caenorhabditis elegans	protein_coding_gene	C16D9.5	CELE_C16D9.5	C16D9.5.1, C16D9.5.2	N.A.	CE35239	CE35239|HMMPANTHER:PTHR31389|HMMPANTHER:PTHR31389:SF3|PFAM:PF07801|INTERPRO:IPR012444	Q22899	Q22899	TF320732	NM_072724.3	NP_505125.2	V 1.250915	N.A.	N.A.	tm2637|Deletion|N.A.	N.A.	N.A.	male, neuron	N.A.	1-day post-L4 adult hermaphrodite Ce, 2-days post-L4 adult hermaphrodite Ce, 3-days post-L4 adult hermaphrodite Ce, 4-days post-L4 adult hermaphrodite Ce, 7-10 days post-L4 adult hermaphrodite Ce, adult Ce, adult hermaphrodite Ce, adult male Ce, all stages Ce, blastula embryo Ce, dauer larva Ce, embryo Ce, L1 larva Ce, L2 larva Ce, L3 larva Ce, L4 larva Ce, larva Ce	N.A.	N.A.	N.A.	N.A.	Is enriched in neurons and in male based on tiling array\; RNA-seq\; and microarray studies. Is affected by several genes including daf-2\; clk-1\; and eat-2 based on microarray and RNA-seq studies. Is affected by ten chemicals including stavudine\; Zidovudine\; and Psoralens based on RNA-seq and microarray studies. Is predicted to encode a protein with the following domains: Protein of unknown f…	Enriched in neuron and male according to tiling array, RNA-seq and microarray. Affected by cyc-1, sma-2, sma-4, eat-2, nhr-62, alg-3, alg-4, emr-1, lem-2, clk-1, rsd-2, csr-1, daf-2, hyl-2, dpy-21, glh-4, glh-1, pgl-1, pgl-3, mir-71, isp-1, hpl-2, nhl-2, hsp-6, aak-1, aak-2, ints-4, numr-1, numr-2, mex-1, mex-3, spn-4, cfp-1, set-2, sin-3, daf-1, daf-3, sir-2.1, rde-1 and nuo-6 according to micro…	N.A.
WBGene00021415	104.707	1.30772	0.283392	4.61452	3.94004e-06	0.00129756	nsy-4	Caenorhabditis elegans	protein_coding_gene	Y38F2AL.1	Y38F2AL.h, Y38F2AL.h, CELE_Y38F2AL.1	Y38F2AL.1.1, Y38F2AL.1.2, Y38F2AL.1.3	N.A.	CE42187	CE42187|PhosphoPep:Y38F2AL.1|HMMPANTHER:PTHR10671:SF51|HMMPANTHER:PTHR10671|PFAM:PF07062|INTERPRO:IPR010761	Q9N419	Q9N419	TF316179	NM_067788.8	NP_500189.4	IV -7.976492	dumpy, egg laying variant, locomotion variant, loss of asymmetry AWC, no induction of antimicrobial peptide expression after infection	loss of asymmetry AWC, loss of left right asymmetry	ok2054|Deletion|N.A.	inx-19|Genetic, mir-71|Regulatory, unc-2|Genetic	anterior hypodermis, AWCL, AWCR, blast cell, excretory cell, neuron, tail hypodermis	hypodermis, male-specific anatomical entity	1.5-fold embryo Ce, 2-fold embryo Ce, 3-fold embryo Ce, adult Ce, comma embryo Ce, fully-elongated embryo Ce, L1 larva Ce, L2 larva Ce, larva Ce	1-day post-L4 adult hermaphrodite Ce, 2-days post-L4 adult hermaphrodite Ce, 24-cell embryo Ce, 3-days post-L4 adult hermaphrodite Ce, 3-fold embryo Ce, 4-cell embryo Ce, 5-days post-L4 adult hermaphrodite Ce, 6-days post-L4 adult hermaphrodite Ce, 7-10 days post-L4 adult hermaphrodite Ce, adult Ce, adult hermaphrodite Ce, all stages Ce, blastula embryo Ce, dauer larva Ce, embryo Ce, L1 larva Ce,…	N.A.	N.A.	axon, "calcium channel inhibitor activity", "cell-cell adhesion", "dendrite", "determination of left/right asymmetry in nervous system", "inactivation of MAPKKK activity", "integral component of membrane", "membrane", "negative regulation of cation channel activity", "negative regulation of protein kinase activity", "non-motile cilium", "plasma membrane", "protein kinase inhibitor activity"	nsy-4 encodes a member of the PMP22\/EMP\/claudin\/calcium channel gamma subunit family\; nsy-4 is worm-specific, with obvious homologs only in C. elegans\; nsy-4 functions with nsy-5 to induce the AWC chemosensory neuron ON fate by regulating the activity of the UNC-2\/UNC-36 calcium channel.	Enables calcium channel inhibitor activity and protein kinase inhibitor activity. Is involved in determination of left\/right asymmetry in nervous system\; inactivation of MAPKKK activity\; and negative regulation of cation channel activity. Located in several cellular components, including axon\; dendrite\; and non-motile cilium. Is expressed in anterior hypodermis\; blast cell\; excretory cell\…	Enriched in hypodermis and male-specific anatomical entity according to tiling array, RNA-seq and proteomic study. Affected by cyc-1, emr-1, lem-2, wrn-1, daf-2, tcer-1, jmjd-3.1, jmjd-1.2, chd-3, let-418, dpy-21, mir-34, unc-39, glh-4, glh-1, pgl-1, pgl-3, alg-1, sma-4, dpy-7, eat-2, pmt-2, nhl-2, mina-1, rrf-3, ints-1, sek-1, aak-1, aak-2, meg-3, meg-4, iff-1, nhr-14, sin-3, mrps-5, daf-1, daf-…	WBPaper00028384|pmid16880124, WBPaper00029404|pmid17512411, WBPaper00031175|pmid17986337, WBPaper00041411|pmid22876200, WBPaper00044621|pmid24361693
WBGene00007317	98.697	1.33311	0.321345	4.14853	3.3461e-05	0.00716275	C05A9.2	Caenorhabditis elegans	protein_coding_gene	C05A9.2	CELE_C05A9.2	C05A9.2.1	N.A.	N.A.	N.A.	Q17644	Q17644	N.A.	NM_077408.5	NP_509809.2	X 2.561980	N.A.	N.A.	egl-9|Genetic	N.A.	cephalic sheath cell, dopaminergic neuron, hermaphrodite-specific anatomical entity, hypodermis, neuron	N.A.	1-day post-L4 adult hermaphrodite Ce, 2-days post-L4 adult hermaphrodite Ce, 24-cell embryo Ce, 3-days post-L4 adult hermaphrodite Ce, 5-days post-L4 adult hermaphrodite Ce, 6-days post-L4 adult hermaphrodite Ce, 7-10 days post-L4 adult hermaphrodite Ce, adult Ce, adult hermaphrodite Ce, all stages Ce, blastula embryo Ce, dauer larva Ce, embryo Ce, L1 larva Ce, L2 larva Ce, L2d larva Ce, L3 larva…	N.A.	N.A.	N.A.	N.A.	Is enriched in cephalic sheath cell\; dopaminergic neurons\; hypodermis\; and neurons based on tiling array and RNA-seq studies. Is affected by several genes including daf-16\; daf-2\; and skn-1 based on microarray and RNA-seq studies. Is affected by thirteen chemicals including 1-methylnicotinamide\; methylmercuric chloride\; and Zidovudine based on RNA-seq and microarray studies.	Enriched in cephalic sheath cell, dopaminergic neuron, hypodermis, hermaphrodite-specific anatomical entity and neuron according to tiling array and RNA-seq. Affected by cyc-1, sma-2, sma-4, lin-35, emr-1, lem-2, prg-1, daf-2, daf-16, cox-5B, jmjd-3.1, jmjd-1.2, hsf-1, chd-3, let-418, dpy-21, glh-4, glh-1, pgl-1, pgl-3, vit-2, alg-1, lin-22, damt-1, sek-1, hsb-1, aak-1, aak-2, nmad-1, numr-1, num…	N.A.	integral component of membrane, "membrane"
WBGene00006627	164.52	1.35545	0.369832	3.66504	0.000247301	0.0350357	tsp-1	Caenorhabditis elegans	protein_coding_gene	C02F5.8	CELE_C02F5.8	C02F5.8.1	CEOP3803	CE00044	CE00044|HMMPANTHER:PTHR19282|HMMPANTHER:PTHR19282:SF232|PRINTS:PR00259|PFAM:PF00335|INTERPRO:IPR000301|INTERPRO:IPR018499	P34285	P34285	TF315786	NM_066403.6	NP_498804.1	III -0.355120	N.A.	N.A.	smk-1|Physical	N.A.	dopaminergic neuron, head mesodermal cell, intestine, OLL, PVD	N.A.	1-day post-L4 adult hermaphrodite Ce, 10-days post-L4 adult hermaphrodite Ce, 2-days post-L4 adult hermaphrodite Ce, 3-days post-L4 adult hermaphrodite Ce, 4-days post-L4 adult hermaphrodite Ce, 5-days post-L4 adult hermaphrodite Ce, 6-days post-L4 adult hermaphrodite Ce, 7-10 days post-L4 adult hermaphrodite Ce, adult Ce, adult hermaphrodite Ce, all stages Ce, blastula embryo Ce, dauer larva Ce,…	N.A.	N.A.	N.A.	N.A.	Is involved in innate immune response.	Enriched in dopaminergic neuron, intestine, PVD, OLL and head mesodermal cell according to tiling array, RNA-seq and microarray. Affected by cyc-1, lin-15B, lin-35, daf-12, wdr-23, nhr-8, eat-2, prg-1, ubc-9, wrn-1, glp-1, skn-1, ham-3, hpk-1, npr-1, dop-1, hyl-2, hsf-1, mir-60, daf-16, skr-2, skr-1, dpy-21, hrpr-1, glh-4, glh-1, pgl-1, pgl-3, mir-35, hrde-1, morc-1, alg-1, emb-4, sid-3, sta-1, s…	N.A.	innate immune response, "integral component of membrane", "integral component of plasma membrane", "membrane"
WBGene00003457	43.9683	1.38356	0.356051	3.88586	0.000101969	0.0171198	msp-64	Caenorhabditis elegans	protein_coding_gene	ZK1248.6	CELE_ZK1248.6	ZK1248.6.1	N.A.	CE02806	CE02806|HMMPANTHER:PTHR22920:SF22|HMMPANTHER:PTHR22920|PFSCAN:PS50202|PFAM:PF00635|SUPERFAMILY:SSF49354|INTERPRO:IPR000535|INTERPRO:IPR008962|INTERPRO:IPR013783	P53017	P53017	N.A.	NM_062748.5	NP_495149.1	II -0.920296	embryonic lethal	N.A.	N.A.	hermaphrodite gonad, male gonad, oocyte, sperm, spermatheca, uterus	amphid sheath cell, hypodermis, male, male-specific anatomical entity	N.A.	1-day post-L4 adult hermaphrodite Ce, 10-days post-L4 adult hermaphrodite Ce, 12-days post-L4 adult hermaphrodite Ce, 2-days post-L4 adult hermaphrodite Ce, 3-days post-L4 adult hermaphrodite Ce, 4-days post-L4 adult hermaphrodite Ce, 5-days post-L4 adult hermaphrodite Ce, 6-days post-L4 adult hermaphrodite Ce, adult Ce, adult hermaphrodite Ce, adult male Ce, all stages Ce, dauer larva Ce, embryo…	N.A.	N.A.	WBPaper00024312|pmid15268860, WBPaper00025088|pmid15837805	msp-64 encodes a protein that belongs to a family of proteins called the Major Sperm Proteins (MSPs) that is conserved in nematodes\; this family consists of closely related, small, basic proteins that make up 15\% of sperm protein\; this multigene family consists of over fifty genes, including many pseudogenes\; MSPs are involved in both extracellular signaling and cytoskeletal functions during …	Is expressed in gonad\; oocyte\; and sperm. Is predicted to encode a protein with the following domains: MSP (Major sperm protein) domain\; Major sperm protein (MSP) domain\; PapD-like superfamily\; and Immunoglobulin-like fold.	Enriched in amphid sheath cell, male, hypodermis and male-specific anatomical entity according to RNA-seq and microarray. Affected by aak-2, age-1, spe-44, nhr-114, wdr-23, lem-2, ZK1236.1, hlh-30, prg-1, gld-2, tdp-1, csr-1, glh-4, glh-1, pgl-1, pgl-3, daf-2, npr-1, jmjd-3.1, jmjd-1.2, hsf-1, mir-34, hrde-1, morc-1, alg-1, alg-2, sma-2, sma-4, lin-22, mir-71, ins-11, isp-1, egl-9, eat-2, pmt-2, …	N.A.	N.A.
WBGene00021529	35.7396	1.40555	0.334362	4.20368	2.62614e-05	0.00591745	Y41G9A.5	Caenorhabditis elegans	protein_coding_gene	Y41G9A.5	CELE_Y41G9A.5	Y41G9A.5a.1, Y41G9A.5b.1	N.A.	N.A.	N.A.	B7CED6, H2L0Q2	B7CED6	N.A.	NM_076106.8, NM_001129717.5	NP_508507.1, NP_001123189.1	X -12.669820	N.A.	accumulated cell corpses, cell corpse digestion variant, phagosome maturation defective	gk950862|Deletion|Frameshift, ok2128|Deletion|N.A., gk725090|Substitution|Nonsense	N.A.	N.A.	hypodermis, OLL, PVD	N.A.	1-day post-L4 adult hermaphrodite Ce, 2-days post-L4 adult hermaphrodite Ce, 3-days post-L4 adult hermaphrodite Ce, 3-fold embryo Ce, 4-days post-L4 adult hermaphrodite Ce, 5-days post-L4 adult hermaphrodite Ce, 6-days post-L4 adult hermaphrodite Ce, 7-10 days post-L4 adult hermaphrodite Ce, adult Ce, adult hermaphrodite Ce, all stages Ce, blastula embryo Ce, dauer larva Ce, embryo Ce, L1 larva C…	N.A.	N.A.	N.A.	N.A.	Is enriched in OLL\; PVD\; and hypodermis based on microarray\; tiling array\; and RNA-seq studies. Is affected by several genes including daf-16\; daf-2\; and skn-1 based on RNA-seq and microarray studies. Is affected by twelve chemicals including methylmercury hydroxide\; manganese chloride\; and stavudine based on RNA-seq and microarray studies.	Enriched in PVD, OLL and hypodermis according to microarray, tiling array and RNA-seq. Affected by wdr-23, rsr-2, emr-1, lem-2, blmp-1, ubc-9, tdp-1, ham-3, cox-5B, jmjd-3.1, jmjd-1.2, dop-1, hyl-2, hsf-1, dpy-21, mir-34, daf-12, daf-16, glh-4, glh-1, pgl-1, pgl-3, mir-35, hrde-1, morc-1, emb-4, sma-4, lin-22, mir-71, ins-11, dpy-7, daf-2, sod-2, alg-1, hmg-3, hmg-4, spt-16, eat-2, pry-1, atfs-1,…	WBPaper00036059|pmid20305638
WBGene00007170	44.8148	1.42297	0.396981	3.58449	0.000337734	0.0441881	B0393.5	Caenorhabditis elegans	protein_coding_gene	B0393.5	CELE_B0393.5	B0393.5.1	N.A.	CE43273	CE43273|HMMPANTHER:PTHR24039:SF37|HMMPANTHER:PTHR24039|PFSCAN:PS51220|PFSCAN:PS50026|SCANPROSITE:PS00010|SCANPROSITE:PS01186|SCANPROSITE:PS01187|SMART:SM00539|SMART:SM00179|SMART:SM00181|PFAM:PF12947|PFAM:PF06119|PFAM:PF07645|SUPERFAMILY:SSF57196|SUPERFAMILY:SSF57184|INTERPRO:IPR000742|INTERPRO:IPR001881|INTERPRO:IPR003886|INTERPRO:IPR009030|INTERPRO:IPR024731	Q17494	Q17494	TF315546	NM_065581.4	NP_497982.2	III -2.561306	organism development variant	N.A.	ok686|Deletion|N.A., tm758|Deletion|N.A., gk535115|Substitution|Nonsense, gk677930|Substitution|Nonsense	let-23|Genetic	N.A.	AFD, germ line, hypodermis	N.A.	1-day post-L4 adult hermaphrodite Ce, 2-days post-L4 adult hermaphrodite Ce, 3-days post-L4 adult hermaphrodite Ce, 4-cell embryo Ce, 6-days post-L4 adult hermaphrodite Ce, 7-10 days post-L4 adult hermaphrodite Ce, 96-cell embryo Ce, adult Ce, adult hermaphrodite Ce, all stages Ce, blastula embryo Ce, dauer larva Ce, embryo Ce, L1 larva Ce, L2 larva Ce, L2d larva Ce, L3 larva Ce, L4 larva Ce	N.A.	N.A.	biological_process, "calcium ion binding", "cell-matrix adhesion", "collagen-containing extracellular matrix", "extracellular matrix structural constituent", "integral component of membrane", "membrane"	N.A.	Is predicted to enable calcium ion binding activity. Is predicted to be an extracellular matrix structural constituent.	Enriched in hypodermis, AFD and germ line according to tiling array and RNA-seq. Affected by fer-1, let-7, prp-8, rsr-2, eat-2, bar-1, clk-1, tdp-1, daf-2, npr-1, chd-3, let-418, elli-1, glh-4, glh-1, pgl-1, pgl-3, mir-35, alg-1, alg-2, sma-4, lin-22, smg-2, dpy-7, nuo-6, set-9, set-26, hpl-2, hmg-4, spt-16, dlc-1, atfs-1, nhl-2, rrf-3, hsp-6, mdt-15, rpl-33, rpl-5, sek-1, aak-1, aak-2, his-72, s…	WBPaper00038491|pmid21647448, WBPaper00055090|pmid30120140
WBGene00000493	30.0349	1.42378	0.39263	3.62625	0.000287564	0.0391458	che-14	Caenorhabditis elegans	protein_coding_gene	F56H1.1	ptd-1, CELE_F56H1.1	F56H1.1.1	N.A.	CE28468	CE28468|HMMPANTHER:PTHR45951:SF8|HMMPANTHER:PTHR45951|PFSCAN:PS50156|PFAM:PF12349|SUPERFAMILY:SSF82866|INTERPRO:IPR000731	G5EEW0	G5EEW0	TF316709	NM_059272.6	NP_491673.1	I 0.439693	dauer lifespan extended	cephalic sensillum morphology variant, dauer formation variant, deirid sensillum morphology variant, dye filling defect, ivermectin resistant, male mating efficiency reduced, male ray morphology variant, osmotic avoidance variant, phasmid neuron morphology variant, sensillum accessory cell morphology variant, sensillum morphology variant, sodium chloride chemotaxis defective	mc35|Deletion|N.A., ok193|Deletion|Frameshift	let-413|Regulatory, lin-26|Regulatory	epithelial cell, excretory system, hypodermis, rectum, seam cell, vulva	gon_male_dtc anterior, gon_male_dtc posterior, somatic gonad precursor, Z1, Z1.p, Z4, Z4.a	1.5-fold embryo Ce, 2-fold embryo Ce, 3-fold embryo Ce, comma embryo Ce, fully-elongated embryo Ce, postembryonic Ce	1-day post-L4 adult hermaphrodite Ce, 10-days post-L4 adult hermaphrodite Ce, 2-days post-L4 adult hermaphrodite Ce, 20-days post-L4 adult hermaphrodite Ce, 24-cell embryo Ce, 3-days post-L4 adult hermaphrodite Ce, 5-days post-L4 adult hermaphrodite Ce, 6-days post-L4 adult hermaphrodite Ce, adult Ce, adult hermaphrodite Ce, all stages Ce, blastula embryo Ce, dauer larva Ce, embryo Ce, L1 larva C…	N.A.	HGNC:19712|OrthoInspector;EnsEMBL-Compara;PhylomeDB;Inparanoid;Panther;OrthoFinder, HGNC:19711|OrthoInspector;EnsEMBL-Compara;PhylomeDB;Inparanoid;Panther;OrthoFinder;Roundup	apical plasma membrane, "integral component of membrane", "membrane"	che-14 encodes a protein with a sterol-sensing domain that is similar to the Drosophila and mammalian proteins Dispatched\; CHE-14 protein is involved in the exocytotic secretion of lipid-modified proteins at the apical surface of certain epithelial cells.	Located in apical plasma membrane. Is expressed in epithelial cell\; excretory system\; hypodermis\; rectum\; and vulva. Is an ortholog of human DISP1 (dispatched RND transporter family member 1).	Enriched in gon_male_dtc posterior, gon_male_dtc anterior, Z1.p, Z4.a, Z4, Z1 and somatic gonad precursor according to RNA-seq. Affected by sma-2, sma-4, rsr-2, emr-1, lem-2, blmp-1, bar-1, clk-1, set-2, wdr-5.1, tdp-1, daf-2, hsf-1, chd-3, let-418, dpy-21, mir-34, glh-4, glh-1, pgl-1, pgl-3, mir-35, alg-1, alg-2, lin-22, nuo-6, set-9, set-26, hpl-2, hmg-3, hmg-4, spt-16, atfs-1, nhl-2, rrf-3, in…	WBPaper00000793|pmid3928418, WBPaper00000932|pmid2428682, WBPaper00001622|pmid1468626, WBPaper00001786|pmid8348618, WBPaper00004265|pmid10921907, WBPaper00004384|pmid10996790, WBPaper00004780|pmid11437447, WBPaper00006103|pmid14504222, WBPaper00006516|pmid14982934, WBPaper00025052|pmid15790968, WBPaper00025137|pmid15659649, WBPaper00025234|pmid15935768, WBPaper00025237|pmid15935778, WBPaper000268…
WBGene00017028	52.0819	1.45617	0.361928	4.02337	5.73707e-05	0.010679	dex-1	Caenorhabditis elegans	protein_coding_gene	D1044.2	CELE_D1044.2	D1044.2a.1, D1044.2b.1, D1044.2c.1	N.A.	CE44889, CE44959, CE45008	CE44889|HMMPANTHER:PTHR13802:SF53|HMMPANTHER:PTHR13802|PFSCAN:PS51220|PFSCAN:PS50026|SCANPROSITE:PS01186|SCANPROSITE:PS01187|SCANPROSITE:PS00010|SMART:SM00179|SMART:SM00539|SMART:SM00181|PFAM:PF06119|PFAM:PF12947|SUPERFAMILY:SSF57196|SUPERFAMILY:SSF57184|INTERPRO:IPR000742|INTERPRO:IPR001881|INTERPRO:IPR003886|INTERPRO:IPR009030|INTERPRO:IPR024731, CE44959|HMMPANTHER:PTHR13802:SF53|HMMPANTHER:PTH…	P41950	P41950	TF335195	NM_065780.6, NM_065781.6, NM_001379713.1	NP_498181.3, NP_001367708.1, NP_498182.2	III -1.563940	axon midline crossing variant, cord commissures fail to reach target, ventral cord patterning variant	dendrite length reduced, dumpy, larval lethal, locomotion variant, neurite morphology variant, pharynx unattached	gk514179|Substitution|Nonsense, gk891654|Substitution|Nonsense	N.A.	anterior deirid sensillum, excretory canal, Excretory duct, excretory pore, pharyngeal cell, pharynx, rectum, seam cell, socket cell	gon_male_dtc anterior, gon_male_dtc posterior, hypodermis, Z1.p, Z4.a	dauer larva Ce, embryo Ce, L2d larva Ce, larva Ce	1-cell embryo Ce, 1-day post-L4 adult hermaphrodite Ce, 2-days post-L4 adult hermaphrodite Ce, 24-cell embryo Ce, 3-days post-L4 adult hermaphrodite Ce, 4-cell embryo Ce, 5-days post-L4 adult hermaphrodite Ce, 6-days post-L4 adult hermaphrodite Ce, adult Ce, adult hermaphrodite Ce, all stages Ce, blastula embryo Ce, dauer larva Ce, embryo Ce, L1 larva Ce, L2 larva Ce, L2d larva Ce, L3 larva Ce, L…	N.A.	N.A.	amphid sensory organ dendrite retrograde extension, "calcium ion binding", "cell projection", "cell-matrix adhesion", "dendrite membrane", "dendrite", "extracellular region", "integral component of membrane", "membrane", "molecular_function", "nervous system development"	dex-1 encodes a single-pass transmembrane protein with a domain similar to zonaadhesion, a sperm protein that binds the ZP matrix, dex-1 is also predicted to include two domains similar to nidogens, a family of proteins found in especially neural basement membrane\; dex-1 share a domain composition with alpha and beta\; tectorin, two vertebrate inner ear protein found in matrix that anchors the s…	Is predicted to enable calcium ion binding activity. Is involved in amphid sensory organ dendrite retrograde extension. Located in dendrite membrane. Is expressed in several structures, including anterior deirid sensillum\; excretory system\; pharynx\; rectum\; and socket cell.	Enriched in hypodermis, gon_male_dtc posterior, gon_male_dtc anterior, Z1.p and Z4.a according to tiling array and RNA-seq. Affected by cyc-1, fer-1, ubc-9, gld-2, wrn-1, daf-2, htz-1, ham-3, swsn-2.2, npr-1, cox-5B, jmjd-3.1, jmjd-1.2, mes-2, chd-3, let-418, daf-12, daf-16, dpy-21, glh-4, glh-1, pgl-1, pgl-3, alg-2, emb-4, sma-4, lin-22, ins-11, dpy-7, hpl-2, alg-1, hmg-3, dlc-1, eat-2, atfs-1, …	WBPaper00028984|pmid17213328, WBPaper00033050|pmid19344940, WBPaper00055090|pmid30120140, WBPaper00055641|pmid30409788, WBPaper00055692|pmid30409789
WBGene00001429	33.8799	1.47019	0.348938	4.21332	2.51639e-05	0.00574575	fkb-4	Caenorhabditis elegans	protein_coding_gene	ZC455.10	dao-9, CELE_ZC455.10	ZC455.10.1	N.A.	CE23446	CE23446|HMMPANTHER:PTHR46046|HMMPANTHER:PTHR46046:SF4|PFSCAN:PS50059|PFAM:PF00254|SUPERFAMILY:SSF54534|INTERPRO:IPR001179	Q23338	Q23338	TF105296	NM_073796.6	NP_506197.1	V 4.702189	organism development variant	N.A.	ka4|Deletion|Frameshift, ok240|Deletion|N.A., tm10219|Deletion|N.A., tm11837|Deletion|N.A.	daf-16|Regulatory, daf-2|Regulatory, glp-1|Genetic, let-756|Genetic	N.A.	AFD, hypodermis, OLL, PVD, somatic gonad precursor, Z1, Z4	adult Ce, L1 larva Ce, L2 larva Ce, L3 larva Ce, L4 larva Ce	1-day post-L4 adult hermaphrodite Ce, 10-days post-L4 adult hermaphrodite Ce, 2-days post-L4 adult hermaphrodite Ce, 3-days post-L4 adult hermaphrodite Ce, 4-cell embryo Ce, 5-days post-L4 adult hermaphrodite Ce, 6-days post-L4 adult hermaphrodite Ce, 7-10 days post-L4 adult hermaphrodite Ce, 96-cell embryo Ce, adult Ce, adult hermaphrodite Ce, all stages Ce, blastula embryo Ce, dauer larva Ce, e…	N.A.	HGNC:18169|OrthoInspector;PhylomeDB;TreeFam;Panther;EnsEMBL-Compara, HGNC:18624|OrthoFinder;PhylomeDB;TreeFam;EnsEMBL-Compara	isomerase activity, "peptidyl-prolyl cis-trans isomerase activity", "protein peptidyl-prolyl isomerization"	fkb-4 encodes a peptidylprolyl cis\/trans isomerase homologous to mammalian FK506 immunosuppressant-binding protein 9\; FKB-4 expression is positively regulated by signaling through the DAF-2 insulin receptor-like pathway and in part, through the activity of the DAF-16 fork-head transcription factor suggesting that FKB-4 could play a role in metabolism and longevity\; as loss of FKB-4 function vi…	Is predicted to enable peptidyl-prolyl cis-trans isomerase activity. Human ortholog(s) of this gene are implicated in Bruck syndrome and osteogenesis imperfecta type 11. Is an ortholog of human FKBP10 (FKBP prolyl isomerase 10).	Enriched in hypodermis, PVD, OLL, Z4, Z1, AFD and somatic gonad precursor according to tiling array and RNA-seq. Affected by lin-35, emr-1, bar-1, tdp-1, jmjd-3.1, jmjd-1.2, osm-9, daf-2, let-418, dpy-21, elli-1, glh-4, glh-1, pgl-1, pgl-3, alg-2, lin-22, cox-5B, hmg-3, flr-4, adr-2, eat-2, atfs-1, nhl-2, rrf-3, atf-7, hsp-6, sek-1, aak-1, aak-2, unc-70, sin-3, set-2, alh-6, mrps-5, daf-1, daf-3,…	WBPaper00004285|pmid10931176, WBPaper00005073|pmid11743719, WBPaper00026884|pmid18629211, WBPaper00029155|pmid17339317, WBPaper00038491|pmid21647448, WBPaper00044557|pmid24311442, WBPaper00055090|pmid30120140
WBGene00001105	87.5004	1.54239	0.324888	4.74744	2.06004e-06	0.000766917	dsl-3	Caenorhabditis elegans	protein_coding_gene	Y41D4B.10	CELE_Y41D4B.10	Y41D4B.10a.1, Y41D4B.10b.1	N.A.	CE27622, CE48623	CE27622|HMMPANTHER:PTHR22669:SF10|HMMPANTHER:PTHR22669|PFSCAN:PS51051|PFSCAN:PS50026|SCANPROSITE:PS01186|SCANPROSITE:PS00022|SMART:SM00051|PFAM:PF01414|SUPERFAMILY:SSF57196|INTERPRO:IPR001774|INTERPRO:IPR039178, CE48623|HMMPANTHER:PTHR22669|HMMPANTHER:PTHR22669:SF10|PFSCAN:PS51051|PFSCAN:PS50026|SCANPROSITE:PS01186|SCANPROSITE:PS00022|SMART:SM00051|PFAM:PF01414|SUPERFAMILY:SSF57196|INTERPRO:IPR00…	U4PBR7, Q95Y10	Q95Y10	N.A.	NM_001380053.1, NM_067707.4	NP_001368285.1, NP_500108.1	IV -16.505659	organism development variant, tumorous germline	N.A.	clk-2|Genetic, glp-1|Genetic, prg-1|Physical, pro-1|Genetic	N.A.	hypodermis, pharyngeal muscle cell, Z1, Z4	N.A.	1-day post-L4 adult hermaphrodite Ce, 10-days post-L4 adult hermaphrodite Ce, 2-days post-L4 adult hermaphrodite Ce, 3-days post-L4 adult hermaphrodite Ce, 3-fold embryo Ce, 4-days post-L4 adult hermaphrodite Ce, 5-days post-L4 adult hermaphrodite Ce, 6-days post-L4 adult hermaphrodite Ce, 7-10 days post-L4 adult hermaphrodite Ce, adult Ce, adult hermaphrodite Ce, all stages Ce, blastula embryo C…	N.A.	N.A.	WBPaper00006450|pmid14960273, WBPaper00034675|pmid19564624, WBPaper00040714|pmid22284182	dsl-3 encodes a putative secreted protein with single DSL and EGF domainsin series, somewhat like Delta\/LAG-2\; DSL-3 belongs to a nematode-specificfamily of Delta\/LAG-2-like proteins that includes DSL-1, -2, -3, -5, -6,and -7.	Is enriched in Z1\; Z4\; hypodermis\; and pharyngeal muscle cell based on tiling array and RNA-seq studies. Is affected by several genes including daf-2\; skn-1\; and hsf-1 based on microarray\; tiling array\; and RNA-seq studies. Is affected by eighteen chemicals including Lithium Chloride\; 1-methylnicotinamide\; and methylmercuric chloride based on microarray and RNA-seq studies. Is predicted …	Enriched in hypodermis, pharyngeal muscle cell, Z4 and Z1 according to tiling array and RNA-seq. Affected by fer-1, lin-15B, hpl-2, tatn-1, ubc-9, gld-2, set-2, wdr-5.1, daf-2, hsf-1, set-25, met-2, mir-34, glh-4, glh-1, pgl-1, pgl-3, emb-4, sma-2, sma-4, smg-2, mir-71, dpy-7, alg-1, hmg-3, flr-4, eat-2, nhl-2, ints-8, hsb-1, kri-1, mpk-2, smn-1, nmad-1, sin-3, cfp-1, skn-1, tph-1, dcr-1, osm-11,…	N.A.	cell communication, "cell fate specification", "integral component of membrane", "integral component of plasma membrane", "membrane", "multicellular organism development"
WBGene00006970	22.8775	1.54878	0.417222	3.71212	0.00020553	0.0314259	zag-1	Caenorhabditis elegans	protein_coding_gene	F28F9.1	zfh-1, CELE_F28F9.1	F28F9.1.1	N.A.	CE34546	CE34546|HMMPANTHER:PTHR24391:SF27|HMMPANTHER:PTHR24391|PFSCAN:PS50157|PFSCAN:PS50071|SCANPROSITE:PS00028|SCANPROSITE:PS00027|SMART:SM00355|SMART:SM00389|PFAM:PF00096|PFAM:PF00046|SUPERFAMILY:SSF57667|SUPERFAMILY:SSF46689|INTERPRO:IPR001356|INTERPRO:IPR009057|INTERPRO:IPR013087|INTERPRO:IPR036236	G5EBU4	G5EBU4	TF331759	NM_068023.7	NP_500424.3	IV -2.066970	reactive oxygen species homeostasis variant	breaks in alae, exploded through vulva	op462|Substitution|Nonsense, rh315|Substitution|Nonsense, zd85|Substitution|Nonsense, zd86|Substitution|Nonsense	ast-1|Genetic;Regulatory, zag-1|Physical;Regulatory, zag-1|Physical;Regulatory, ceh-28|Regulatory, daf-19|Physical, dat-1|Regulatory, dbl-1|Regulatory, die-1|Physical, epi-1|Regulatory, glr-1|Regulatory, him-4|Regulatory, myo-3|Regulatory, nmr-1|Regulatory, odr-2|Regulatory, odr-7|Physical, pept-3|Regulatory, ser-7|Regulatory, sra-6|Regulatory, tlp-1|Physical, tph-1|Regulatory, unc-129|Regulatory…	AIBL, AIBR, AIML, AIMR, AINL, AINR, AIZL, AIZR, ALML, ALMR, anal depressor muscle, AVAL, AVAR, AVBL, AVBR, AVDL, AVDR, AVEL, AVER, AVG, AVKL, AVKR, AVL, AVM, body wall musculature, DD neuron, dorsal nerve cord, DVA, DVB, head neuron, HSNL, HSNR, hypodermis, intestinal muscle, intestine, LUAL, LUAR, M4 neuron, M5 neuron, mu_int_L, mu_int_R, nerve ring, nervous system, neuron, PDA, pharynx, PLML, P…	amphid neuron, AVK, body wall musculature, DA neuron, dorsal nerve cord, head mesodermal cell, lateral nerve cord, nerve ring, neuron, OLL, phasmid neuron, PVD, RIS, somatic neuron, tail neuron, VA neuron, ventral nerve cord, vulval muscle	1.5-fold embryo Ce, 2-fold embryo Ce, 3-fold embryo Ce, adult Ce, comma embryo Ce, elongating embryo Ce, enclosing embryo Ce, fully-elongated embryo Ce, L1 larva Ce, L2 larva Ce, L3 larva Ce, L4 larva Ce, larva Ce	1-day post-L4 adult hermaphrodite Ce, 10-days post-L4 adult hermaphrodite Ce, 2-days post-L4 adult hermaphrodite Ce, 2-fold embryo Ce, 20-days post-L4 adult hermaphrodite Ce, 3-days post-L4 adult hermaphrodite Ce, 3-fold embryo Ce, 5-days post-L4 adult hermaphrodite Ce, 6-days post-L4 adult hermaphrodite Ce, adult Ce, adult hermaphrodite Ce, all stages Ce, blastula embryo Ce, dauer larva Ce, embr…	N.A.	HGNC:11642|OrthoInspector;Hieranoid;PhylomeDB;Inparanoid;Panther;OrthoFinder;Roundup;TreeFam, HGNC:14881|OrthoInspector;Hieranoid;PhylomeDB;Inparanoid;Panther;OrthoFinder;Roundup;TreeFam	anatomical structure development, "axon guidance", "DNA binding", "DNA-binding transcription factor activity, "metal ion binding", "multicellular organism development", "negative regulation of transcription by RNA polymerase II", "nucleus", "positive regulation of axon extension", "regulation of transcription by RNA polymerase II", "RNA polymerase II cis-regulatory region sequence-specific DNA bi…	zag-1 encodes a homeodomain protein of the ZFH class which consists of a homeodomain flanked by two clusters of C2H2-type zinc fingers and is related to transcriptional repressors encoded by Drosophila zfh-1 and the vertebrate ZEB genes\; ZAG-1 is required for locomotion, for neuronal differentiation, and for proper axonal branching and fasciculation\; from late embryogenesis through adult stages…	Is predicted to enable DNA binding activity and metal ion binding activity. Is involved in axon guidance and positive regulation of axon extension. Located in nucleus. Is expressed in body wall musculature\; enteric muscle\; neurons\; pharynx\; and somatic nervous system. Human ortholog(s) of this gene are implicated in Fuchs' endothelial dystrophy\; Mowat-Wilson syndrome\; and posterior polymorp…	Enriched in ventral nerve cord, amphid neuron, dorsal nerve cord, phasmid neuron, body wall musculature, vulval muscle, nerve ring, somatic neuron, tail neuron, lateral nerve cord, PVD, OLL, DA neuron, VA neuron, neuron, AVK, head mesodermal cell and RIS according to Chronogram analysis, microarray, tiling array and RNA-seq. Affected by fer-1, hlh-1, unc-120, prg-1, ubc-9, gld-2, htz-1, daf-2, np…	WBPaper00006104|pmid12835395, WBPaper00006106|pmid12835394, WBPaper00026621|pmid15979604, WBPaper00027206|pmid16584723, WBPaper00031671|pmid18400083, WBPaper00034710|pmid19589887, WBPaper00038491|pmid21647448, WBPaper00040911|pmid22448270, WBPaper00043988|pmid23889932, WBPaper00046084|pmid25474681, WBPaper00055090|pmid30120140, WBPaper00055360|pmid30291162
WBGene00022816	108.43	1.57134	0.385586	4.07521	4.59729e-05	0.00926289	fbn-1	Caenorhabditis elegans	protein_coding_gene	ZK783.1	let-821, cpg-16, CELE_ZK783.1	ZK783.1a.1, ZK783.1b.1, ZK783.1d.1, ZK783.1e.1, ZK783.1f.1, ZK783.1g.1, ZK783.1h.1, ZK783.1j.1, ZK783.1k.1	N.A.	CE47717, CE47727, CE47697, CE44082, CE47720, CE47732, CE47716, CE47737, CE47705	CE47717|HMMPANTHER:PTHR24039:SF45|HMMPANTHER:PTHR24039|PFSCAN:PS50026|PFSCAN:PS51034|SCANPROSITE:PS01186|SCANPROSITE:PS00010|SCANPROSITE:PS01187|SCANPROSITE:PS00022|SMART:SM00241|SMART:SM00179|SMART:SM00181|PFAM:PF07645|PFAM:PF12947|SUPERFAMILY:SSF57184|SUPERFAMILY:SSF57196|INTERPRO:IPR000742|INTERPRO:IPR001507|INTERPRO:IPR001881|INTERPRO:IPR009030|INTERPRO:IPR024731, CE47727|HMMPANTHER:PTHR24039…	I7J4C9, I7LFE6, I7K4J6, I7LHV9, I7J4C8, Q23587, I6Z0I7, I7K4J2, I7LHV8	I6Z0I7	N.A.	NM_001276783.3, NM_001276782.3, NM_001276787.4, NM_001276785.3, NM_001276780.3, NM_001276786.3, NM_001276789.3, NM_066269.6, NM_001276788.3	NP_001263714.1, NP_001263711.1, NP_001263717.1, NP_001263718.1, NP_001263712.1, NP_001263709.1, NP_001263716.1, NP_498670.2, NP_001263715.1	III -0.655224	avoids bacterial lawn, dead eggs laid, Fluorouracil resistant, larval lethal, locomotion variant, molt defect, organism hypertonic lethality increased, slow growth, sterile, transgene expression increased	embryonic arrest, larval arrest, lethal, molt defect, sterile	tm290|Deletion|Frameshift	arcp-1|Physical, eri-1|Regulatory, mec-8|Regulatory, unc-116|Regulatory, unc-29|Physical	N.A.	hermaphrodite-specific anatomical entity, OLL, PVD	N.A.	1-cell embryo Ce, 1-day post-L4 adult hermaphrodite Ce, 2-days post-L4 adult hermaphrodite Ce, 3-days post-L4 adult hermaphrodite Ce, 3-fold embryo Ce, 5-days post-L4 adult hermaphrodite Ce, 6-days post-L4 adult hermaphrodite Ce, 7-10 days post-L4 adult hermaphrodite Ce, adult Ce, adult hermaphrodite Ce, all stages Ce, dauer larva Ce, embryo Ce, L1 larva Ce, L2 larva Ce, L2d larva Ce, L3 larva Ce…	connective tissue disease|By Experiment	HGNC:3604|Inparanoid;Roundup;TreeFam	calcium ion binding, "integral component of membrane", "membrane"	fbn-1 encodes a protein homologous to the human extracellular matrix protein fibrillin-1 (FBN1)\; in C. elegans, fbn-1 activity is required for completion of molting, particularly the L3\/L4 or L4\/Adult molts.	Is predicted to enable calcium ion binding activity. Is used to study connective tissue disease. Human ortholog(s) of this gene are implicated in congenital contractural arachnodactyly. Is an ortholog of human FBN2 (fibrillin 2).	Enriched in PVD, OLL and hermaphrodite-specific anatomical entity according to microarray and RNA-seq. Affected by fer-1, rsr-2, gld-2, tdp-1, aak-2, crtc-1, csr-1, bar-1, daf-2, jmjd-3.1, jmjd-1.2, osm-9, hsf-1, cec-4, dpy-27, set-25, met-2, dpy-21, mir-34, glh-4, glh-1, pgl-1, pgl-3, mir-35, vit-2, sma-2, sma-4, cox-5B, his-3, isp-1, sod-2, hpl-2, alg-1, hmg-4, dlc-1, eat-2, pry-1, damt-1, atfs…	WBPaper00026763|pmid16122351, WBPaper00032236|pmid18829898, WBPaper00038491|pmid21647448, WBPaper00046588|pmid25798732, WBPaper00055090|pmid30120140, WBPaper00055692|pmid30409789
WBGene00021525	62.2834	1.57613	0.361197	4.36364	1.27917e-05	0.00365097	cpg-24	Caenorhabditis elegans	protein_coding_gene	Y41D4B.26	CELE_Y41D4B.26	Y41D4B.26.1	N.A.	CE36740	CE36740|HMMPANTHER:PTHR22669:SF16|HMMPANTHER:PTHR22669|INTERPRO:IPR039178	Q8WSN8	Q8WSN8	TF315366	NM_171272.6	NP_741322.2	IV -16.283199	N.A.	N.A.	N.A.	N.A.	gon_male_dtc anterior, gon_male_dtc posterior, hypodermis, intestine, male-specific anatomical entity, pharyngeal muscle cell, somatic gonad precursor, Z1.p, Z4.a	N.A.	1-cell embryo Ce, 1-day post-L4 adult hermaphrodite Ce, 10-days post-L4 adult hermaphrodite Ce, 2-days post-L4 adult hermaphrodite Ce, 3-days post-L4 adult hermaphrodite Ce, 3-fold embryo Ce, 4-days post-L4 adult hermaphrodite Ce, 5-days post-L4 adult hermaphrodite Ce, 6-days post-L4 adult hermaphrodite Ce, 7-10 days post-L4 adult hermaphrodite Ce, adult Ce, adult hermaphrodite Ce, all stages Ce,…	N.A.	N.A.	N.A.	N.A.	Is enriched in several structures, including Z1.p\; Z4.a\; intestine\; male distal tip cell\; and pharyngeal muscle cell based on tiling array and RNA-seq studies. Is affected by several genes including daf-2\; skn-1\; and eat-2 based on microarray\; tiling array\; and RNA-seq studies. Is affected by twenty chemicals including 1-methylnicotinamide\; methylmercuric chloride\; and Mianserin based o…	Enriched in hypodermis, intestine, pharyngeal muscle cell, male-specific anatomical entity, gon_male_dtc posterior, gon_male_dtc anterior, Z1.p, Z4.a and somatic gonad precursor according to tiling array and RNA-seq. Affected by fer-1, rsr-2, ubc-9, daf-2, glh-4, glh-1, pgl-1, pgl-3, ins-11, dpy-7, drh-3, alg-1, hmg-3, flr-4, eat-2, pfd-6, hsb-1, kri-1, mpk-2, spc-1, sin-3, skn-1, npr-8, tph-1, d…	N.A.	cell fate specification, "integral component of plasma membrane"
WBGene00016133	63.367	1.5928	0.397826	4.00376	6.23446e-05	0.0111214	C26B9.3	Caenorhabditis elegans	protein_coding_gene	C26B9.3	CELE_C26B9.3	C26B9.3.1	N.A.	CE29187	CE29187|SUPERFAMILY:SSF63707|INTERPRO:IPR036846	Q18200	Q18200	TF315621	NM_076504.7	NP_508905.1	X -5.657475	age associated fluorescence increased, egg laying variant, hyperinduction of antimicrobial peptide expression after infection, locomotion variant, pathogen adherence increased, protruding vulva, shortened life span	N.A.	daf-2|Genetic	N.A.	germ line, germline precursor cell, hypodermis, PLM, somatic gonad precursor	N.A.	1-day post-L4 adult hermaphrodite Ce, 2-days post-L4 adult hermaphrodite Ce, 3-days post-L4 adult hermaphrodite Ce, 4-cell embryo Ce, 4-days post-L4 adult hermaphrodite Ce, 6-days post-L4 adult hermaphrodite Ce, 7-10 days post-L4 adult hermaphrodite Ce, 96-cell embryo Ce, adult Ce, adult hermaphrodite Ce, all stages Ce, blastula embryo Ce, dauer larva Ce, embryo Ce, L1 larva Ce, L2 larva Ce, L2d …	N.A.	N.A.	N.A.	N.A.	Is enriched in PLM\; germ line\; germline precursor cell\; hypodermis\; and somatic gonad precursor based on tiling array and RNA-seq studies. Is affected by several genes including daf-16\; daf-2\; and skn-1 based on microarray\; tiling array\; and RNA-seq studies. Is affected by eighteen chemicals including Ethanol\; methylmercury hydroxide\; and D-glucose based on RNA-seq and microarray studie…	Enriched in germline precursor cell, hypodermis, PLM, germ line and somatic gonad precursor according to tiling array and RNA-seq. Affected by cyc-1, fer-1, sma-2, sma-4, lin-35, daf-12, prp-8, rsr-2, emr-1, prg-1, hpk-1, let-418, lmn-1, mir-34, elli-1, daf-16, dpy-21, glh-4, glh-1, pgl-1, pgl-3, hrde-1, alg-1, alg-2, emb-4, sid-3, mir-71, cox-5B, dpy-7, set-9, set-26, hpl-2, egl-9, hmg-3, spt-16…	N.A.	N.A.
WBGene00001475	61.6539	1.60143	0.396998	4.03384	5.48718e-05	0.0104409	fmi-1	Caenorhabditis elegans	protein_coding_gene	F15B9.7	cdh-6, CELE_F15B9.7	F15B9.7a.1, F15B9.7b.1, F15B9.7c.1	N.A.	CE42459, CE50507, CE50392	CE42459|HMMPANTHER:PTHR24026:SF105|HMMPANTHER:PTHR24026|PFSCAN:PS50221|PFSCAN:PS50268|PFSCAN:PS50227|PFSCAN:PS50025|PFSCAN:PS50026|PRINTS:PR00205|SCANPROSITE:PS00232|SCANPROSITE:PS00022|SCANPROSITE:PS01186|SMART:SM00282|SMART:SM00112|SMART:SM00008|SMART:SM00179|SMART:SM00181|SMART:SM00303|PFAM:PF00008|PFAM:PF00028|PFAM:PF02210|SUPERFAMILY:SSF49313|SUPERFAMILY:SSF49899|SUPERFAMILY:SSF111418|INTERP…	G5EDK5	G5EDK5	N.A.	NM_001313143.3, NM_001313142.3, NM_073855.6	NP_001300071.1, NP_001300072.1, NP_506256.3	V 4.813127	maternal sterile, organism development variant, sterile progeny	anterior posterior neurite growth variant, cell polarity variant	hd35|Deletion|Frameshift, tm306|Deletion|Frameshift, hd121|Substitution|Nonsense, rh308|Substitution|Nonsense	glp-1|Physical, let-23|Genetic, vang-1|Physical	cholinergic neuron, DA neuron, DB neuron, DD neuron, dorsal nerve cord, head neuron, HSNL, HSNR, nerve ring, nervous system, PDEL, PDER, PVDL, PVDR, PVPL, PVPR, PVQL, PVQR, SDQL, SDQR, sensory neuron, tail neuron, VA neuron, VB neuron, ventral cord neuron, ventral nerve cord	CEPshDL, CEPshDR, CEPshVL, CEPshVR, DA neuron, head mesodermal cell, male-specific anatomical entity, neuron, OLL, PVD, VA neuron	1.5-fold embryo Ce, adult Ce, all stages Ce, elongating embryo Ce, enclosing embryo Ce, fully-elongated embryo Ce, gastrulating embryo Ce, L1 larva Ce, L2 larva Ce, L3 larva Ce, L4 larva Ce	1-cell embryo Ce, 1-day post-L4 adult hermaphrodite Ce, 2-days post-L4 adult hermaphrodite Ce, 24-cell embryo Ce, 3-days post-L4 adult hermaphrodite Ce, 4-days post-L4 adult hermaphrodite Ce, 5-days post-L4 adult hermaphrodite Ce, 6-days post-L4 adult hermaphrodite Ce, 7-10 days post-L4 adult hermaphrodite Ce, adult Ce, adult hermaphrodite Ce, all stages Ce, blastula embryo Ce, dauer larva Ce, em…	N.A.	HGNC:1850|OrthoInspector;EnsEMBL-Compara;OMA;Hieranoid;PhylomeDB;Inparanoid;Panther, HGNC:3230|OrthoInspector;EnsEMBL-Compara;OMA;Hieranoid;PhylomeDB;Inparanoid;Panther;Roundup, HGNC:3231|OrthoInspector;EnsEMBL-Compara;OMA;Hieranoid;PhylomeDB;Inparanoid;Panther;Roundup	anterior/posterior axon guidance, "axon", "calcium ion binding", "cell projection", "cell-cell adhesion", "dendrite", "G protein-coupled receptor activity", "G protein-coupled receptor signaling pathway", "homophilic cell adhesion via plasma membrane adhesion molecules", "integral component of membrane", "interneuron axon guidance", "membrane", "nervous system development", "plasma membrane"	fmi-1 encodes a highly conserved cadherin-like protein with unique domain composition of six EGF and two laminin G domains, a GPS cleavage site and seven-pass transmembrane domain\; fmi-1 plays a crucial role in pioneer axon navigation as well as pioneer-mediated follower navigation\; FMI-1 is required cell autonomously in pioneer and partially non-cell autonomously in the follower\; different do…	Is predicted to enable G protein-coupled receptor activity and calcium ion binding activity. Is involved in anterior\/posterior axon guidance and interneuron axon guidance. Located in axon. Is expressed in nervous system and somatic nervous system. Is an ortholog of human CELSR2 (cadherin EGF LAG seven-pass G-type receptor 2) and CELSR3 (cadherin EGF LAG seven-pass G-type receptor 3).	Enriched in PVD, OLL, DA neuron, VA neuron, male-specific anatomical entity, neuron, CEPshVR, CEPshVL, CEPshDR, CEPshDL and head mesodermal cell according to microarray, tiling array and RNA-seq. Affected by cyc-1, ubc-9, gld-2, set-2, wdr-5.1, tdp-1, daf-2, npr-1, jmjd-3.1, jmjd-1.2, chd-3, let-418, glh-4, glh-1, pgl-1, pgl-3, alg-1, alg-2, emb-4, sma-4, lin-22, elt-2, elt-7, ins-11, dpy-7, flr-…	WBPaper00004508|pmid11162110, WBPaper00027345|pmid16631156, WBPaper00030926|pmid17719547, WBPaper00037648|pmid20876647, WBPaper00038491|pmid21647448, WBPaper00040906|pmid22442082, WBPaper00041503|pmid22938866, WBPaper00041941|pmid23376536, WBPaper00045194|pmid24778938, WBPaper00055090|pmid30120140, WBPaper00059189|pmid31843805, WBPaper00059953|pmid32631831
WBGene00004998	30.4182	1.60502	0.402422	3.98838	6.65247e-05	0.0117447	spp-13	Caenorhabditis elegans	protein_coding_gene	F08F1.6	CELE_F08F1.6	F08F1.6.1	N.A.	CE09253	CE09253|HMMPANTHER:PTHR11480:SF78|HMMPANTHER:PTHR11480|PFSCAN:PS50015|SMART:SM00741|PFAM:PF03489|SUPERFAMILY:SSF47862|INTERPRO:IPR008138|INTERPRO:IPR008139|INTERPRO:IPR011001	O17387	O17387	TF320400	NM_001383615.1	NP_001370643.1	X -0.103919	N.A.	N.A.	N.A.	N.A.	hypodermis, intestine	N.A.	1-day post-L4 adult hermaphrodite Ce, 2-days post-L4 adult hermaphrodite Ce, 3-days post-L4 adult hermaphrodite Ce, 6-days post-L4 adult hermaphrodite Ce, 7-10 days post-L4 adult hermaphrodite Ce, adult Ce, adult hermaphrodite Ce, adult male Ce, all stages Ce, blastula embryo Ce, dauer larva Ce, embryo Ce, L1 larva Ce, L2 larva Ce, L2d larva Ce, L3 larva Ce, L4 larva Ce, larva Ce	N.A.	N.A.	N.A.	N.A.	Is enriched in hypodermis and intestine based on tiling array and microarray studies. Is affected by several genes including daf-16\; daf-2\; and skn-1 based on microarray\; RNA-seq\; and proteomic studies. Is affected by fifteen chemicals including Ethanol\; methylmercury hydroxide\; and D-glucose based on RNA-seq and microarray studies. Is predicted to encode a protein with the following domain…	Enriched in hypodermis and intestine according to tiling array and microarray. Affected by fer-1, nhr-114, prp-8, rsr-2, emr-1, lem-2, bar-1, prg-1, tdp-1, mir-34, daf-12, daf-16, dpy-21, glh-4, glh-1, pgl-1, pgl-3, alg-1, alg-2, emb-4, lin-22, cox-5B, dpy-7, set-9, set-26, hmg-3, hmg-4, spt-16, flr-4, eat-2, daf-2, atfs-1, nhl-2, rrf-3, ints-1, hsp-6, mdt-15, sek-1, aak-1, aak-2, spc-1, unc-70, …	N.A.	extracellular space
WBGene00022591	72.2009	1.63091	0.317582	5.13541	2.81527e-07	0.000133921	cuti-1	Caenorhabditis elegans	protein_coding_gene	ZC328.1	let-601, CELE_ZC328.1	ZC328.1.1	N.A.	N.A.	N.A.	O02051	O02051	TF321450	NM_001383247.1	NP_001370817.1	I 1.068776	alae absent, annulae morphology variant, blistered, body constriction, branched adult alae, cuticle integrity variant, cuticle morphology variant, dauer cuticle variant, dumpy, epithelial morphology variant, exploded through vulva, larval lethal, locomotion variant, male fan morphology variant, male tail sensory ray development variant, molt defect, paralyzed, seam cell fusion variant, skiddy, sl…	embryonic arrest, embryonic lethal, lethal, sterile	tm1388|Deletion|N.A., h281|Substitution|Nonsense	gpdh-1|Regulatory, vps-39|Physical	anus, excretory pore, hypodermis, vulva	ASER, hypodermis, PLM	embryo Ce, L1 larva Ce, L2 larva Ce, L3 larva Ce, L4 larva Ce	1-day post-L4 adult hermaphrodite Ce, 2-days post-L4 adult hermaphrodite Ce, 3-days post-L4 adult hermaphrodite Ce, 4-cell embryo Ce, 4-days post-L4 adult hermaphrodite Ce, 5-days post-L4 adult hermaphrodite Ce, 6-days post-L4 adult hermaphrodite Ce, 7-10 days post-L4 adult hermaphrodite Ce, 96-cell embryo Ce, adult Ce, adult hermaphrodite Ce, all stages Ce, blastula embryo Ce, dauer larva Ce, em…	N.A.	N.A.	cytoplasm, "integral component of membrane", "membrane"	N.A.	Located in cytoplasm. Is expressed in anus\; excretory pore\; hypodermis\; and vulva.	Enriched in hypodermis, ASER and PLM according to tiling array and RNA-seq. Affected by cyc-1, age-1, sma-2, sma-4, rsr-2, emr-1, bar-1, tdp-1, chd-3, let-418, lmn-1, mir-34, glh-4, glh-1, pgl-1, pgl-3, alg-1, alg-2, sid-3, sta-1, lin-22, set-9, set-26, hpl-2, flr-4, daf-2, atfs-1, nhl-2, efa-6, rrf-3, hsp-6, mdt-15, sek-1, aak-1, aak-2, nmad-1, spc-1, unc-70, numr-1, numr-2, nhr-14, mex-1, mex-3…	WBPaper00002829|pmid9230900, WBPaper00002830|pmid9230901, WBPaper00003985|pmid10778742, WBPaper00033062|pmid19357781, WBPaper00040589|pmid22267497
WBGene00001824	199.191	1.65663	0.410448	4.03614	5.43381e-05	0.0104409	hbl-1	Caenorhabditis elegans	protein_coding_gene	F13D11.2	lin-57, CELE_F13D11.2	F13D11.2a.1, F13D11.2b.1	N.A.	CE27956, CE23646	CE27956|PhosphoPep:F13D11.2a|HMMPANTHER:PTHR24392|HMMPANTHER:PTHR24392:SF33|PFSCAN:PS50157|SCANPROSITE:PS00028|SMART:SM00355|PFAM:PF00096|SUPERFAMILY:SSF57667|INTERPRO:IPR013087|INTERPRO:IPR027742|INTERPRO:IPR036236, CE23646|PhosphoPep:F13D11.2b|HMMPANTHER:PTHR24392:SF33|HMMPANTHER:PTHR24392|PFSCAN:PS50157|SCANPROSITE:PS00028|SMART:SM00355|PFAM:PF00096|SUPERFAMILY:SSF57667|INTERPRO:IPR013087|INTE…	Q9XYD3, Q27GU0	Q9XYD3	TF326588	NM_001047778.5, NM_001047779.5	NP_001041243.1, NP_001041244.1	X -4.269094	adult cuticle development variant, adult lethal, alae secretion variant, alae variant, breaks in alae, cell differentiation variant, developmental timing variant, dumpy, egg laying variant, embryonic lethal, epithelial cell development variant, epithelial system development variant, epithelial system morphology variant, everted vulva, exploded through vulva, fewer seam cells, larval arrest, larva…	alae variant, developmental timing variant, gene expression level high, gene expression level reduced, lethal, precocious alae, precocious seam cell fusion, presynaptic component localization variant, sterile, synaptic remodeling variant	mg285|Deletion|Frameshift, tm3782|Deletion|Frameshift, tm518|Deletion|N.A., ve18|Deletion|N.A.	ain-1|Physical;Genetic, apl-1|Genetic;Regulatory, daf-12|Genetic;Regulatory, let-7|Genetic;Regulatory, lin-29|Genetic;Regulatory, lin-41|Genetic;Regulatory, lin-4|Genetic;Regulatory, puf-9|Genetic;Regulatory, acdh-1|Regulatory, acdh-2|Regulatory, ain-2|Physical, alg-1|Regulatory, atg-2|Regulatory, B0281.3|Regulatory, C50F4.1|Regulatory, C50F4.8|Regulatory, C50F7.5|Regulatory, C52D10.3|Regulatory,…	anal sphincter muscle, body wall musculature, CANL, CANR, DD neuron, germ line, H0L, H0R, H1L, H1R, H2L, H2R, head muscle, head neuron, HSNL, HSNR, hyp4, hyp6, hyp7 syncytium, hypodermis, neuron, P1, P10, P11, P12, P2, P3, P4, P5, P6, P7, P8, P9, tail neuron, V1L, V1R, V2L, V2R, V3L, V3R, V4L, V4R, V5L, V5R, V6L, V6R, ventral nerve cord, vulval muscle, vulval precursor cell	AFD, body wall musculature, head mesodermal cell, intestine, neuron, OLL, PVD	1.5-fold embryo Ce, adult Ce, blastula embryo Ce, comma embryo Ce, embryo Ce, fully-elongated embryo Ce, L1 larva Ce, L2 larva Ce, L3 larva Ce, L4 larva Ce	1-day post-L4 adult hermaphrodite Ce, 2-days post-L4 adult hermaphrodite Ce, 2-fold embryo Ce, 3-days post-L4 adult hermaphrodite Ce, 3-fold embryo Ce, 4-cell embryo Ce, 4-days post-L4 adult hermaphrodite Ce, 5-days post-L4 adult hermaphrodite Ce, 6-days post-L4 adult hermaphrodite Ce, 7-10 days post-L4 adult hermaphrodite Ce, adult Ce, adult hermaphrodite Ce, all stages Ce, blastula embryo Ce, d…	N.A.	HGNC:12915|PhylomeDB;EnsEMBL-Compara, HGNC:29009|Panther;EnsEMBL-Compara, HGNC:29365|Panther;EnsEMBL-Compara	DNA binding, "DNA-binding transcription factor activity, "embryo development ending in birth or egg hatching", "metal ion binding", "multicellular organism development", "negative regulation of transcription by RNA polymerase II", "nematode larval development", "nucleus", "oviposition", "protein metabolic process", "regulation of development, "regulation of transcription by RNA polymerase II", "R…	hbl-1 encodes a C2H2-type zinc finger transcription factor related to Drosophila hunchback\; hbl-1 is a heterochronic gene that plays an essential role in regulating developmental timing during postembryonic development\; accordingly, mutations in hbl-1 affect locomotion, egg laying, body morphology, and hypodermal differentiation\; hbl-1 is expressed in hypodermal precursor cells, neuronal precu…	Enables RNA polymerase II transcription regulatory region sequence-specific DNA binding activity. Is involved in several processes, including negative regulation of transcription by RNA polymerase II\; nematode larval development\; and oviposition. Located in nucleus. Is expressed in several structures, including body wall musculature\; germ line\; hypodermis\; neurons\; and ventral nerve cord. I…	Enriched in PVD, OLL, neuron, AFD, head mesodermal cell, intestine and body wall musculature according to microarray and RNA-seq. Affected by daf-12, unc-120, prg-1, ubc-9, gld-2, daf-2, npr-1, cox-5B, jmjd-3.1, jmjd-1.2, dpy-21, mir-34, glh-4, glh-1, pgl-1, pgl-3, sma-4, lin-22, mir-71, ins-11, dpy-7, hpl-2, alg-1, flr-4, dlc-1, eat-2, pmt-2, fog-2, pals-22, ptl-1, mina-1, rrf-3, ints-1, rpl-33,…	WBPaper00003392|pmid9917360, WBPaper00005908|pmid12737799, WBPaper00005909|pmid12737800, WBPaper00013416|pmid15073154, WBPaper00024980|pmid15737928, WBPaper00026707|pmid16109369, WBPaper00026780|pmid16139228, WBPaper00026781|pmid16139229, WBPaper00028747|pmid17065234, WBPaper00028857|pmid17139256, WBPaper00029151|pmid17336909, WBPaper00029255|pmid17412319, WBPaper00030829|pmid17606643, WBPaper000…
WBGene00001072	204.367	1.65699	0.314185	5.27394	1.33525e-07	8.46895e-05	dpy-10	Caenorhabditis elegans	protein_coding_gene	T14B4.7	rol-7, CELE_T14B4.7	T14B4.7.1, T14B4.7b:wp264	CEOP5607	CE51880	CE51880|HMMPANTHER:PTHR24637:SF351|HMMPANTHER:PTHR24637|PFAM:PF01484|PFAM:PF01391|INTERPRO:IPR002486|INTERPRO:IPR008160	P35800	P35800	N.A.	NM_001348636.4	NP_001335511.1	II 0.000000	clear, dumpy, egg laying defective, larval arrest, locomotion variant, organism development variant, paralyzed, patchy coloration, protein degradation variant, sluggish, transgene expression increased	alae morphology variant, annulae morphology variant, cuticle fragile, dumpy, gene expression level high, helical cuticle, left handed roller, metabolite content increased, mRNA splicing variant, organism homeostasis metabolism variant, pattern of transgene expression variant, reduced viability after freezing, struts variant	e2760|Deletion|N.A., cg36|Substitution|Nonsense	age-1|Genetic, dhc-1|Genetic, dpy-13|Genetic, dpy-5|Genetic, dpy-7|Regulatory, emb-5|Genetic, glp-1|Genetic, gpdh-1|Regulatory, let-60|Genetic, let-756|Genetic, lit-1|Genetic, mup-1|Genetic, rol-6|Genetic, spn-4|Genetic, sqt-1|Genetic	N.A.	germ line, hypodermis, male-specific anatomical entity, OLL, PVD	N.A.	1-day post-L4 adult hermaphrodite Ce, 2-days post-L4 adult hermaphrodite Ce, 3-days post-L4 adult hermaphrodite Ce, 4-days post-L4 adult hermaphrodite Ce, 6-days post-L4 adult hermaphrodite Ce, 7-10 days post-L4 adult hermaphrodite Ce, adult Ce, adult hermaphrodite Ce, all stages Ce, blastula embryo Ce, dauer larva Ce, embryo Ce, L1 larva Ce, L2 larva Ce, L2d larva Ce, L3 larva Ce, L4 larva Ce, L…	N.A.	N.A.	collagen and cuticulin-based cuticle development, "collagen trimer", "cuticle development involved in collagen and cuticulin-based cuticle molting cycle", "extracellular region", "locomotion", "post-embryonic body morphogenesis", "structural constituent of collagen and cuticulin-based cuticle", "structural constituent of cuticle"	A cuticle collagen protein that afffects body morphology and movement and genetically interacts with the sqt-1 collagen gene.	Is predicted to be a structural constituent of collagen and cuticulin-based cuticle. Is involved in cuticle development involved in collagen and cuticulin-based cuticle molting cycle\; locomotion\; and post-embryonic body morphogenesis.	Enriched in PVD, OLL, hypodermis, germ line and male-specific anatomical entity according to microarray, tiling array and RNA-seq. Affected by isp-1, fer-1, sma-2, sma-4, lin-15B, eat-2, let-7, gld-1, emr-1, lem-2, bar-1, gld-2, tdp-1, csr-1, npr-1, lmn-1, set-25, met-2, lin-28, hlh-30, daf-12, daf-16, dpy-21, glh-4, glh-1, pgl-1, pgl-3, hrde-1, morc-1, alg-1, alg-2, sid-3, sta-1, lin-22, set-9, …	WBPaper00000031|pmid4366476, WBPaper00000055|pmid988846, WBPaper00000127|pmid N.A., WBPaper00000163|pmid631558, WBPaper00000164|pmid573721, WBPaper00000168|pmid834177, WBPaper00000178|pmid560330, WBPaper00000465|pmid17249038, WBPaper00000468|pmid N.A., WBPaper00000601|pmid6296631, WBPaper00000715|pmid6500256, WBPaper00000769|pmid4018568, WBPaper00001153|pmid2627884, WBPaper00001328|pmid2245913, W…
WBGene00019751	58.3229	1.67068	0.381511	4.37912	1.1916e-05	0.00345867	M03D4.4	Caenorhabditis elegans	protein_coding_gene	M03D4.4	CELE_M03D4.4	M03D4.4a.1, M03D4.4b.1	N.A.	CE29432, CE37783	CE29432|HMMPANTHER:PTHR24393|PFSCAN:PS50157|SCANPROSITE:PS00028|SMART:SM00355|PFAM:PF00096|SUPERFAMILY:SSF57667|INTERPRO:IPR013087|INTERPRO:IPR036236, CE37783|HMMPANTHER:PTHR24393|PFSCAN:PS50157|SCANPROSITE:PS00028|SMART:SM00355|PFAM:PF00096|SUPERFAMILY:SSF57667|INTERPRO:IPR013087|INTERPRO:IPR036236	Q21494, Q5TYL4	Q21494	TF320103	NM_001028143.6, NM_001028142.6	NP_001023314.1, NP_001023313.1	IV 3.013343	cleavage furrow defective early emb, cytokinesis defective early emb, multiple nuclei early emb, polar body extrusion defective early emb	N.A.	gk962078|Deletion|N.A., tm10679|Deletion|N.A., tm559|Deletion|N.A., gk436002|Substitution|Nonsense	N.A.	pharyngeal muscle cell	germ line, head mesodermal cell, pharynx	N.A.	1-cell embryo Ce, 1-day post-L4 adult hermaphrodite Ce, 2-days post-L4 adult hermaphrodite Ce, 3-days post-L4 adult hermaphrodite Ce, 3-fold embryo Ce, 5-days post-L4 adult hermaphrodite Ce, 6-days post-L4 adult hermaphrodite Ce, adult Ce, adult hermaphrodite Ce, adult male Ce, all stages Ce, blastula embryo Ce, embryo Ce, L1 larva Ce, L2 larva Ce, L2d larva Ce, L3 larva Ce, L4 larva Ce	N.A.	HGNC:25196|PhylomeDB;EnsEMBL-Compara	DNA-binding transcription factor activity, nucleus", "regulation of transcription by RNA polymerase II", "sequence-specific DNA binding", RNA polymerase II-specific"	N.A.	Is expressed in pharyngeal muscle cell. Is predicted to encode a protein with the following domains: Zinc finger, C2H2 type\; Zinc finger C2H2-type\; and Zinc finger C2H2 superfamily. Is an ortholog of human ZNF653 (zinc finger protein 653).	Enriched in pharynx, germ line and head mesodermal cell according to microarray and RNA-seq. Affected by fer-1, age-1, nhr-114, rsr-2, wrn-1, tdp-1, daf-2, cox-5B, jmjd-3.1, jmjd-1.2, dpy-21, glh-4, glh-1, pgl-1, pgl-3, sma-2, sma-4, elt-2, elt-7, sod-2, alg-1, flr-4, eat-2, atfs-1, nhl-2, rrf-3, ints-1, hsp-6, sek-1, hsb-1, aak-1, aak-2, adr-1, nmad-1, numr-1, numr-2, sin-3, cfp-1, tph-1, ain-2,…	WBPaper00038491|pmid21647448, WBPaper00055090|pmid30120140
WBGene00008760	93.0947	1.6815	0.401603	4.18697	2.82703e-05	0.0062874	F13E9.11	Caenorhabditis elegans	protein_coding_gene	F13E9.11	CELE_F13E9.11	F13E9.11a.1, F13E9.11b.1	N.A.	CE35471, CE40693	CE35471|PhosphoPep:F13E9.11a|HMMPANTHER:PTHR47399|PFAM:PF14997|INTERPRO:IPR026624|INTERPRO:IPR032776, CE40693|HMMPANTHER:PTHR47399|PFAM:PF14997|INTERPRO:IPR026624|INTERPRO:IPR032776	K8ERZ3, K8ESG8	K8ESG8	TF317327	NM_069614.4, NM_001129298.4	NP_001122770.1, NP_502015.2	IV 4.724221	N.A.	N.A.	gk211598|Substitution|Nonsense	dlg-1|Physical	N.A.	DA neuron, neuron, OLL, PLM, PVD, VA neuron	N.A.	1-day post-L4 adult hermaphrodite Ce, 2-days post-L4 adult hermaphrodite Ce, 3-days post-L4 adult hermaphrodite Ce, 4-cell embryo Ce, 4-days post-L4 adult hermaphrodite Ce, 5-days post-L4 adult hermaphrodite Ce, 6-days post-L4 adult hermaphrodite Ce, 7-10 days post-L4 adult hermaphrodite Ce, adult Ce, adult hermaphrodite Ce, all stages Ce, dauer larva Ce, embryo Ce, L1 larva Ce, L2d larva Ce, L3 …	N.A.	HGNC:1844|OrthoFinder;PhylomeDB;EnsEMBL-Compara	integral component of membrane, "membrane"	N.A.	Is enriched in neurons based on microarray and RNA-seq studies. Is affected by several genes including daf-2\; skn-1\; and rrf-3 based on microarray and RNA-seq studies. Is affected by fourteen chemicals including 1-methylnicotinamide\; methylmercuric chloride\; and Cry5B based on RNA-seq and microarray studies. Is predicted to encode a protein with the following domains: CECR6\/TMEM121 family\; …	Enriched in PVD, OLL, neuron, PLM, DA neuron and VA neuron according to microarray and RNA-seq. Affected by sma-2, sma-4, lin-39, ubc-9, gld-2, daf-2, hlh-30, mir-34, glh-4, glh-1, pgl-1, pgl-3, emb-4, lin-22, smg-2, ins-11, dpy-7, alg-1, eat-2, nhl-2, rrf-3, sek-1, nmad-1, meg-3, meg-4, set-2, skn-1, daf-1, daf-3, egl-43, dcr-1, ain-2, spr-5, osm-11, tax-6 and nhr-25 according to microarray and …	N.A.
WBGene00006366	196.726	1.79384	0.418584	4.28549	1.82337e-05	0.00466374	sym-1	Caenorhabditis elegans	protein_coding_gene	C44H4.3	CELE_C44H4.3	C44H4.3.1	N.A.	CE08724	CE08724|PhosphoPep:C44H4.3|HMMPANTHER:PTHR45617|HMMPANTHER:PTHR45617:SF72|PFSCAN:PS51450|SMART:SM00369|SMART:SM00365|PFAM:PF13855|SUPERFAMILY:SSF52058|INTERPRO:IPR001611|INTERPRO:IPR003591|INTERPRO:IPR032675	G5EFP4	G5EFP4	TF318447	NM_078025.7	NP_510426.1	X 16.756910	alae variant, embryonic lethal, reduced brood size	alae variant, cuticle development variant, extracellular matrix variant	dep-1|Physical, hbl-1|Regulatory, let-4|Genetic, mec-8|Genetic, nol-6|Genetic	N.A.	intestine, male-specific anatomical entity, OLL, PVD	N.A.	1-cell embryo Ce, 1-day post-L4 adult hermaphrodite Ce, 10-days post-L4 adult hermaphrodite Ce, 2-days post-L4 adult hermaphrodite Ce, 3-days post-L4 adult hermaphrodite Ce, 3-fold embryo Ce, 4-cell embryo Ce, 4-days post-L4 adult hermaphrodite Ce, 5-days post-L4 adult hermaphrodite Ce, 6-days post-L4 adult hermaphrodite Ce, 7-10 days post-L4 adult hermaphrodite Ce, adult Ce, adult hermaphrodite …	N.A.	HGNC:9357|PhylomeDB;EnsEMBL-Compara, HGNC:3774|PhylomeDB;EnsEMBL-Compara, HGNC:3154|PhylomeDB;EnsEMBL-Compara, HGNC:6309|PhylomeDB;EnsEMBL-Compara, HGNC:6724|PhylomeDB;EnsEMBL-Compara	WBPaper00003663|pmid10471705, WBPaper00024639|pmid15579686, WBPaper00026952|pmid16314527, WBPaper00035215|pmid19763173, WBPaper00035486|pmid19923914, WBPaper00038491|pmid21647448, WBPaper00040698|pmid22278925, WBPaper00047105|pmid25057989, WBPaper00051259|pmid28526752, WBPaper00053423|pmid29203330, WBPaper00055090|pmid30120140	sym-1 encodes a protein containing 15 contiguous leucine-rich repeats (LRRs) that functionally overlaps with sym-5 and interacts with mec-8 with respect to embryonic viability and attachment of body muscle to the extracellular cuticle\; expression begins at the time of embryonic elongation and SYM-1 is secreted from the apical hypodermal surface of the embryo\; microarray analyses indicate that s…	Located in extracellular space. Human ortholog(s) of this gene are implicated in cornea plana. Is an ortholog of several human genes including ECM2 (extracellular matrix protein 2)\; FMOD (fibromodulin)\; and PRELP (proline and arginine rich end leucine rich repeat protein).	Enriched in PVD, OLL, male-specific anatomical entity and intestine according to microarray. Affected by alg-1, cyc-1, fer-1, sma-2, sma-4, prp-8, rsr-2, let-7, gld-1, gld-2, tdp-1, csr-1, daf-2, jmjd-1.2, cec-4, set-25, met-2, lin-28, dpy-21, dep-1, glh-4, glh-1, pgl-1, pgl-3, vit-2, alg-2, emb-4, sid-3, sta-1, cox-5B, ins-11, set-26, hpl-2, hmg-3, eat-2, pry-1, damt-1, atfs-1, nhl-2, efa-6, ptl…	N.A.	extracellular space
WBGene00000928	777.344	1.86033	0.297577	6.25161	4.0625e-10	1.15951e-06	dao-2	Caenorhabditis elegans	protein_coding_gene	M03A1.7	CELE_M03A1.7	M03A1.7.1	N.A.	CE33427	CE33427|HMMPANTHER:PTHR46705|HMMPANTHER:PTHR46705:SF6|PFAM:PF01682|INTERPRO:IPR002602	Q86LS4	Q86LS4	TF315483	NM_182273.6	NP_872073.1	II -3.906282	N.A.	N.A.	daf-2|Regulatory, rde-8|Physical	N.A.	hypodermis, intestine, PLM	N.A.	1-cell embryo Ce, 1-day post-L4 adult hermaphrodite Ce, 11-15 days post-L4 adult hermaphrodite Ce, 2-days post-L4 adult hermaphrodite Ce, 3-days post-L4 adult hermaphrodite Ce, 4-days post-L4 adult hermaphrodite Ce, 5-days post-L4 adult hermaphrodite Ce, 6-days post-L4 adult hermaphrodite Ce, 7-10 days post-L4 adult hermaphrodite Ce, adult Ce, adult hermaphrodite Ce, all stages Ce, blastula embry…	N.A.	N.A.	WBPaper00005073|pmid11743719	dao-2 encodes a (putatively) secreted protein with a DB module\; dao-2 is down-regulated in daf-2 mutant adults by comparison with normal adults, and thus may be involved in dauer formation.	Is enriched in PLM\; hypodermis\; and intestine based on tiling array and RNA-seq studies. Is affected by several genes including daf-16\; daf-2\; and skn-1 based on microarray and RNA-seq studies. Is affected by twenty-eight chemicals including methylmercury hydroxide\; 1-methylnicotinamide\; and manganese chloride based on RNA-seq and microarray studies. Is predicted to encode a protein with th…	Enriched in hypodermis, intestine and PLM according to tiling array and RNA-seq. Affected by sma-2, sma-4, aak-2, prp-8, rsr-2, emr-1, lem-2, prg-1, gld-2, tdp-1, daf-2, csr-1, daf-16, hpk-1, tcer-1, flp-6, hrpr-1, daf-12, glh-4, glh-1, pgl-1, pgl-3, hrde-1, alg-1, alg-2, emb-4, sid-3, mir-71, set-9, set-26, hpl-2, flr-4, eat-2, damt-1, atfs-1, nhl-2, pals-22, hda-6, rrf-3, hsp-6, mdt-15, sek-1, …	N.A.	N.A.
WBGene00001119	29.013	1.88208	0.498352	3.77661	0.000158978	0.0252084	dyf-3	Caenorhabditis elegans	protein_coding_gene	C04C3.5	CELE_C04C3.5	C04C3.5a.1, C04C3.5a.2, C04C3.5b.1, C04C3.5c.1	N.A.	CE16811, CE38264, CE38265	CE16811|HMMPANTHER:PTHR21547|PFAM:PF10234|INTERPRO:IPR019366, CE38264|HMMPANTHER:PTHR21547|PFAM:PF10234|INTERPRO:IPR019366, CE38265|HMMPANTHER:PTHR21547|PFAM:PF10234|INTERPRO:IPR019366	Q6I6D4	Q6I6D4	TF314639	NM_001380145.1, NM_001380144.1, NM_001026125.3	NP_001021296.1, NP_001367378.1, NP_001367377.1	IV -4.542676	N.A.	ammonium chloride chemotaxis defective, chemotaxis variant, dauer defective, dye filling defect, ivermectin resistant, male mating efficiency reduced, male mating variant, osmotic avoidance defective, sluggish	gk760|Deletion|N.A., mn331|Deletion|Frameshift, gk197936|Substitution|Nonsense, gk336579|Substitution|Nonsense, h10301|Substitution|Nonsense, m185|Substitution|Nonsense	arl-13|Regulatory, C44B9.2|Physical, daf-19|Regulatory, eif-3.K|Physical, ift-74|Physical, osm-12|Physical, osm-6|Physical, prg-1|Physical, T07D4.2|Physical	ADFL, ADFR, ADLL, ADLR, amphid neuron, ASEL, ASER, ASGL, ASGR, ASHL, ASHR, ASIL, ASIR, ASJL, ASJR, ASKL, ASKR, ciliated neuron, head neuron, IL2DL, IL2DR, IL2L, IL2R, IL2VL, IL2VR, nerve ring, nervous system, neuron, PHAL, PHAR, PHBL, PHBR, sensory neuron, tail neuron	germ line, head mesodermal cell, neuron	adult Ce, larva Ce	1-day post-L4 adult hermaphrodite Ce, 10-days post-L4 adult hermaphrodite Ce, 2-days post-L4 adult hermaphrodite Ce, 20-days post-L4 adult hermaphrodite Ce, 24-cell embryo Ce, 3-days post-L4 adult hermaphrodite Ce, 3-fold embryo Ce, 4-cell embryo Ce, 4-days post-L4 adult hermaphrodite Ce, 6-days post-L4 adult hermaphrodite Ce, 7-10 days post-L4 adult hermaphrodite Ce, 96-cell embryo Ce, adult Ce,…	N.A.	HGNC:19009|OrthoInspector;EnsEMBL-Compara;OMA;Hieranoid;PhylomeDB;Inparanoid;Panther;OrthoFinder;Roundup;TreeFam	axon, "cell projection organization", "cell projection", "centrosome", "chemosensory behavior", "chemotaxis", "cilium assembly", "cilium", "dendrite", "intraciliary transport particle B", "molecular_function", "neuronal cell body", "response to alkaline pH"	dyf-3 encodes an ortholog of zebrafish cluap1 (also qilin, and like PKD2required to suppress kidney cysts) and human clusterin-associatedprotein 1 (CLUAP1)\; DYF-3 is predicted to have two coiled-coil domains\;DYF-3 is required for normal assembly of middle and distal ciliarysegments, with dyf-3 mutants showing truncated sensory cilia\; DYF-3 isrequired cell-autonomously for dye uptake\; dyf-3 is…	Is involved in several processes, including chemosensory behavior\; cilium assembly\; and response to alkaline pH. Located in axon\; dendrite\; and neuronal cell body. Is expressed in neurons. Is an ortholog of human CLUAP1 (clusterin associated protein 1).	Enriched in germ line, head mesodermal cell and neuron according to RNA-seq and microarray. Affected by sma-2, tatn-1, set-2, wdr-5.1, daf-2, cox-5B, jmjd-3.1, jmjd-1.2, hsf-1, mes-2, chd-3, let-418, mir-34, elli-1, glh-4, glh-1, pgl-1, pgl-3, hrde-1, morc-1, emb-4, sma-4, lin-22, smg-2, ins-11, clk-1, isp-1, nuo-6, hpl-2, egl-9, thoc-5, eat-2, atfs-1, nhl-2, ptl-1, ptrn-1, hpx-2, mina-1, aak-1, …	WBPaper00002087|pmid7705621, WBPaper00004883|pmid11560892, WBPaper00006516|pmid14982934, WBPaper00024960|pmid15713455, WBPaper00026882|pmid15936258, WBPaper00029131|pmid17314406, WBPaper00036268|pmid20409822, WBPaper00038491|pmid21647448, WBPaper00055090|pmid30120140, WBPaper00055368|pmid30253131
WBGene00002282	79.1277	1.90783	0.349431	5.45982	4.76616e-08	3.88669e-05	let-4	Caenorhabditis elegans	protein_coding_gene	C44H4.2	sym-5, sym-5, CELE_C44H4.2	C44H4.2.1	N.A.	CE43213	CE43213|HMMPANTHER:PTHR45617|HMMPANTHER:PTHR45617:SF91|PFSCAN:PS51450|PFSCAN:PS51257|SMART:SM00365|SMART:SM00369|PFAM:PF13855|SUPERFAMILY:SSF52058|INTERPRO:IPR001611|INTERPRO:IPR003591|INTERPRO:IPR032675	Q93373	Q93373	TF331598	NM_078024.5	NP_510425.2	X 16.751900	anterior enclosure defective, comma arrest emb, embryonic lethal, locomotion variant, neuron development variant, paralyzed, pattern of transgene expression variant, protein aggregation variant, receptor mediated endocytosis defective, slow growth, small, three fold arrest, transgene subcellular localization variant	cuticle development variant, early larval lethal, egg laying defective, egg laying variant, egg morphology variant, embryonic lethal, embryonic rupture, excretory canal morphology variant, excretory duct cell morphology variant, excretory secretory system morphology variant, excretory system development variant, extracellular matrix variant, intercellular junction variant, L1 lethal, locomotion v…	mn105|Substitution|Nonsense	mec-8|Genetic, sup-5|Genetic, sym-1|Genetic	excretory cell, excretory duct cell, excretory pore, hypodermis, rectal epithelial cell, vulva	body wall musculature, CEPshDL, CEPshDR, CEPshVL, CEPshVR, intestine, male-specific anatomical entity, OLL, PVD	adult Ce, embryo Ce, larva Ce	1-day post-L4 adult hermaphrodite Ce, 2-days post-L4 adult hermaphrodite Ce, 3-days post-L4 adult hermaphrodite Ce, 3-fold embryo Ce, 4-days post-L4 adult hermaphrodite Ce, 5-days post-L4 adult hermaphrodite Ce, 6-days post-L4 adult hermaphrodite Ce, 7-10 days post-L4 adult hermaphrodite Ce, adult Ce, adult hermaphrodite Ce, all stages Ce, blastula embryo Ce, dauer larva Ce, embryo Ce, L1 larva C…	N.A.	N.A.	apical part of cell, "apical plasma membrane", "embryo development ending in birth or egg hatching", "epithelial cell development", "integral component of membrane", "membrane", "nematode larval development", "plasma membrane", "positive regulation of membrane permeability", "regulation of tube size"	let-4 encodes an extracellular leucine-rich repeat only protein\; let-4 was originally identified in a screen for essential genes, and let-4 mutants exhibit early larval lethality\; let-4 is required for organization of the apical extracellular matrix, and is involved in excretory cell canal morphology and renal function as mutants exhibit excretory canal cysts and impaired renal function.	Is involved in several processes, including epithelial cell development\; nematode larval development\; and positive regulation of membrane permeability. Located in apical part of cell. Is expressed in excretory system\; hypodermis\; rectal epithelial cell\; and vulva.	Enriched in PVD, OLL, CEPshVR, CEPshVL, CEPshDR, CEPshDL, male-specific anatomical entity, intestine and body wall musculature according to microarray and RNA-seq. Affected by fer-1, hpl-2, rsr-2, emr-1, lem-2, tdp-1, csr-1, cox-5B, jmjd-3.1, jmjd-1.2, osm-9, dop-1, dpy-21, glh-4, glh-1, pgl-1, pgl-3, alg-1, alg-2, sid-3, sma-2, sma-4, ins-11, hmg-3, eat-2, damt-1, atfs-1, nhl-2, efa-6, ptl-1, rr…	WBPaper00000241|pmid574105, WBPaper00000497|pmid7196363, WBPaper00000875|pmid3868944, WBPaper00003663|pmid10471705, WBPaper00003721|pmid10491271, WBPaper00005250|pmid12019228, WBPaper00024639|pmid15579686, WBPaper00038491|pmid21647448, WBPaper00040698|pmid22278925, WBPaper00051259|pmid28526752, WBPaper00055090|pmid30120140
WBGene00018737	49.9305	1.91114	0.516391	3.70096	0.000214784	0.0316019
WBGene00009653	58.9449	1.92603	0.454531	4.2374	2.2612e-05	0.00545396	F43D9.1	Caenorhabditis elegans	protein_coding_gene	F43D9.1	CELE_F43D9.1	F43D9.1.1	N.A.	CE32661	CE32661|PhosphoPep:F43D9.1|HMMPANTHER:PTHR10796:SF187|HMMPANTHER:PTHR10796|PFSCAN:PS50156|PFAM:PF02460|SUPERFAMILY:SSF82866|INTERPRO:IPR003392	G5ECF2	G5ECF2	TF321856	NM_066912.6	NP_499313.2	III 2.593751	dumpy, embryonic lethal, larval arrest, reduced brood size	N.A.	tm7005|Deletion|N.A., gk184205|Substitution|Nonsense	N.A.	head neuron, inner labial neuron, interneuron, muscle cell, outer labial neuron	gon_male_dtc anterior, gon_male_dtc posterior, hypodermis, Z1.p, Z4.a	N.A.	1-day post-L4 adult hermaphrodite Ce, 2-days post-L4 adult hermaphrodite Ce, 3-days post-L4 adult hermaphrodite Ce, 4-cell embryo Ce, 5-days post-L4 adult hermaphrodite Ce, 6-days post-L4 adult hermaphrodite Ce, 7-10 days post-L4 adult hermaphrodite Ce, 96-cell embryo Ce, adult Ce, adult hermaphrodite Ce, all stages Ce, blastula embryo Ce, dauer larva Ce, embryo Ce, L1 larva Ce, L2 larva Ce, L2d …	N.A.	N.A.	centrosome, "cytoplasmic vesicle membrane", "endocytosis", "integral component of membrane", "membrane", "molting cycle, "nematode male tail tip morphogenesis", "plasma membrane", collagen and cuticulin-based cuticle"	N.A.	Located in centrosome. Is expressed in head neurons\; interneuron\; and muscle cell.	Enriched in hypodermis, gon_male_dtc posterior, gon_male_dtc anterior, Z1.p and Z4.a according to tiling array and RNA-seq. Affected by fer-1, sma-2, sma-4, rsr-2, ubc-9, wdr-5.1, daf-2, npr-1, jmjd-3.1, jmjd-1.2, dop-1, blmp-1, mir-60, chd-3, let-418, mir-34, daf-12, daf-16, dpy-21, glh-4, glh-1, pgl-1, pgl-3, lin-22, dpy-7, hpl-2, alg-1, dlc-1, eat-2, pmt-2, pry-1, atfs-1, nhl-2, mina-1, rrf-3,…	WBPaper00004698|pmid11335932
WBGene00021095	129.604	1.92832	0.362221	5.32359	1.01737e-07	7.57496e-05	mlt-8	Caenorhabditis elegans	protein_coding_gene	W08F4.6	phi-54, CELE_W08F4.6	W08F4.6.1	N.A.	CE37162	CE37162|HMMPANTHER:PTHR17357|SUPERFAMILY:SSF63707|INTERPRO:IPR028996|INTERPRO:IPR036846	O02106	O02106	N.A.	NM_061358.8	NP_493759.2	II -15.594740	avoids bacterial lawn, early larval arrest, larval arrest, larval lethal, locomotion variant, molt defect, organism morphology variant, paralyzed, protein aggregation variant, slow growth, transgene expression increased, transgene subcellular localization variant	N.A.	let-7|Regulatory	hyp1, hyp10, hyp11, hyp12, hyp2, hyp3, hyp4, hyp5, hyp6, hyp7 syncytium, hyp8, hyp9	hypodermis, PLM	embryo Ce, L1 larva Ce, L2 larva Ce, L3 larva Ce, L4 larva Ce	1-day post-L4 adult hermaphrodite Ce, 2-days post-L4 adult hermaphrodite Ce, 3-days post-L4 adult hermaphrodite Ce, 4-cell embryo Ce, 4-days post-L4 adult hermaphrodite Ce, 5-days post-L4 adult hermaphrodite Ce, 6-days post-L4 adult hermaphrodite Ce, 7-10 days post-L4 adult hermaphrodite Ce, adult Ce, adult hermaphrodite Ce, all stages Ce, blastula embryo Ce, dauer larva Ce, embryo Ce, L1 larva C…	N.A.	N.A.	WBPaper00040293|pmid21989027	mlt-8 encodes a novel protein\; during development, mlt-8 activity is required for molting\; a mlt-8::gfp reporter is expressed in hypodermal cells and in a single posterior neuron.	Is predicted to enable enzyme activator activity. Is expressed in hypodermal cell.	Enriched in hypodermis and PLM according to tiling array and RNA-seq. Affected by clk-1, cyc-1, sma-2, sma-4, prp-8, rsr-2, emr-1, lem-2, gld-2, daf-2, daf-16, hrde-1, hpk-1, cox-5B, jmjd-3.1, jmjd-1.2, osm-9, mir-60, lmn-1, set-25, met-2, dpy-21, daf-12, glh-4, glh-1, pgl-1, pgl-3, alg-1, emb-4, sid-3, sta-1, lin-22, nuo-6, set-9, set-26, hpl-2, hmg-3, spt-16, eat-2, pmt-2, atfs-1, nhl-2, pals-2…	N.A.	cytoplasmic side of plasma membrane, "enzyme activator activity", "ganglioside catabolic process", "lipid transport", "lipid transporter activity", "regulation of catalytic activity"
WBGene00016422	337.216	1.92926	0.386357	4.99346	5.93058e-07	0.000262604	noah-1	Caenorhabditis elegans	protein_coding_gene	C34G6.6	CELE_C34G6.6	C34G6.6a.1, C34G6.6b.1, C34G6.6c.1	N.A.	CE47123, CE47472, CE47456	CE47123|HMMPANTHER:PTHR47327:SF4|HMMPANTHER:PTHR47327|PFSCAN:PS50948|PFSCAN:PS51034|SMART:SM00473|SMART:SM00241|PFAM:PF00024|SUPERFAMILY:SSF57414|INTERPRO:IPR001507|INTERPRO:IPR003609, CE47472|HMMPANTHER:PTHR47327:SF4|HMMPANTHER:PTHR47327|PFSCAN:PS50948|PFSCAN:PS51034|SMART:SM00241|SMART:SM00473|PFAM:PF00024|SUPERFAMILY:SSF57414|INTERPRO:IPR001507|INTERPRO:IPR003609, CE47456|HMMPANTHER:PTHR47327:…	Q8T3B7, H2KZ73, H8W3Y1	H8W3Y1	TF326431	NM_171838.7, NM_170870.8, NM_001263093.4	NP_740858.2, NP_740859.3, NP_001250022.1	I 0.472301	embryonic lethal, larval arrest, larval lethal, locomotion variant, lysosome-related organelle morphology variant, molt defect, multivulva, organism morphology variant, RAB-11 recycling endosome morphology variant, three fold arrest, transgene subcellular localization variant	N.A.	ok1587|Deletion|N.A.	dlg-1|Physical, erh-2|Physical, eri-1|Regulatory	hypodermis	hypodermis, OLL, PVD, somatic gonad precursor	N.A.	1-day post-L4 adult hermaphrodite Ce, 10-days post-L4 adult hermaphrodite Ce, 2-days post-L4 adult hermaphrodite Ce, 3-days post-L4 adult hermaphrodite Ce, 3-fold embryo Ce, 4-cell embryo Ce, 4-days post-L4 adult hermaphrodite Ce, 5-days post-L4 adult hermaphrodite Ce, 6-days post-L4 adult hermaphrodite Ce, 7-10 days post-L4 adult hermaphrodite Ce, adult Ce, adult hermaphrodite Ce, all stages Ce,…	N.A.	N.A.	integral component of membrane, "membrane", "molting cycle, collagen and cuticulin-based cuticle"	noah-1 encodes a PAN and ZP domain-containing protein that is related to the Drosophila extracellular matrix component NompA (no-mechanoreceptor-potential A)\; loss of noah-1 function via RNAi indicates that NOAH-1 activity is essential for molting\; in addition, NOAH-1 appears to be required for embryonic and larval development, vulval development, coordinated locomotion, and normal body morphol…	Is involved in molting cycle.	Enriched in PVD, OLL, hypodermis and somatic gonad precursor according to microarray, tiling array and RNA-seq. Affected by daf-12, lin-35, alg-1, clk-1, cyc-1, fer-1, sma-2, sma-4, oatr-1, prp-8, rsr-2, let-7, gld-1, bar-1, prg-1, gld-2, tdp-1, csr-1, daf-2, ham-3, npr-1, jmjd-3.1, jmjd-1.2, dop-1, lmn-1, lin-28, daf-16, glh-4, glh-1, pgl-1, pgl-3, hrde-1, morc-1, alg-2, sid-3, dpy-7, set-9, set…	WBPaper00041497|pmid22348596, WBPaper00041771|pmid23195953, WBPaper00051259|pmid28526752, WBPaper00056673|pmid31055208
WBGene00011383	479.659	1.9453	0.377616	5.15152	2.58379e-07	0.000133146	T02E9.5	Caenorhabditis elegans	protein_coding_gene	T02E9.5	CELE_T02E9.5	T02E9.5.1, T02E9.5.2	N.A.	N.A.	N.A.	Q9U382	Q9U382	TF318381	NM_073480.7	NP_505881.3	V 3.075439	N.A.	N.A.	gk357978|Substitution|Nonsense, gk491113|Substitution|Nonsense	N.A.	N.A.	AVK, cephalic sheath cell, DA neuron, dopaminergic neuron, head mesodermal cell, I5 neuron, neuron, OLL, PLM, Psub1, PVD, retrovesicular ganglion, RID, RIS, SAB, VA neuron	N.A.	1-cell embryo Ce, 1-day post-L4 adult hermaphrodite Ce, 2-cell embryo Ce, 2-days post-L4 adult hermaphrodite Ce, 3-days post-L4 adult hermaphrodite Ce, 4-days post-L4 adult hermaphrodite Ce, 5-days post-L4 adult hermaphrodite Ce, 6-days post-L4 adult hermaphrodite Ce, adult Ce, adult hermaphrodite Ce, adult male Ce, all stages Ce, blastula embryo Ce, dauer larva Ce, embryo Ce, L1 larva Ce, L2 lar…	N.A.	N.A.	N.A.	N.A.	Is enriched in Psub1\; cephalic sheath cell\; head mesodermal cell\; neurons\; and retrovesicular ganglion based on microarray\; tiling array\; and RNA-seq studies. Is affected by several genes including daf-16\; daf-2\; and skn-1 based on microarray and RNA-seq studies. Is affected by twenty chemicals including 1-methylnicotinamide\; methylmercuric chloride\; and rotenone based on RNA-seq and mi…	Enriched in PVD, OLL, DA neuron, VA neuron, cephalic sheath cell, dopaminergic neuron, Psub1, neuron, PLM, RID, AVK, head mesodermal cell, RIS, I5 neuron, SAB and retrovesicular ganglion according to microarray, tiling array and RNA-seq. Affected by cyc-1, fer-1, prg-1, ubc-9, gld-2, csr-1, daf-2, skn-1, npr-1, cox-5B, jmjd-3.1, jmjd-1.2, mir-34, unc-39, glh-4, glh-1, pgl-1, pgl-3, hrde-1, morc-1…	N.A.
WBGene00008483	52.3643	1.9869	0.386421	5.1418	2.72122e-07	0.000133146	E04D5.4	Caenorhabditis elegans	protein_coding_gene	E04D5.4	CELE_E04D5.4	E04D5.4a.1, E04D5.4b.1	N.A.	CE37893	CE37893|HMMPANTHER:PTHR21724|HMMPANTHER:PTHR21724:SF40|PFSCAN:PS51670|SMART:SM00254|PFAM:PF01549|INTERPRO:IPR003582	G5EEJ8, G5ECJ2	G5ECJ2	TF318899	NM_001267318.3, NM_001267317.2	NP_001254246.1, NP_001254247.1	II 2.570672	N.A.	N.A.	gk923607|Substitution|Nonsense	N.A.	N.A.	AFD, dopaminergic neuron, intestine, OLL, PVD	N.A.	1-day post-L4 adult hermaphrodite Ce, 2-days post-L4 adult hermaphrodite Ce, 3-days post-L4 adult hermaphrodite Ce, 3-fold embryo Ce, 4-days post-L4 adult hermaphrodite Ce, 5-days post-L4 adult hermaphrodite Ce, 6-days post-L4 adult hermaphrodite Ce, 7-10 days post-L4 adult hermaphrodite Ce, adult Ce, adult hermaphrodite Ce, all stages Ce, blastula embryo Ce, dauer larva Ce, embryo Ce, L1 larva C…	N.A.	N.A.	N.A.	N.A.	Is enriched in AFD\; OLL\; PVD\; dopaminergic neurons\; and intestine based on tiling array and RNA-seq studies. Is affected by several genes including daf-16\; daf-2\; and daf-12 based on tiling array\; RNA-seq\; and microarray studies. Is affected by nineteen chemicals including 1-methylnicotinamide\; Tunicamycin\; and Mianserin based on RNA-seq and microarray studies. Is predicted to encode a …	Enriched in dopaminergic neuron, intestine, PVD, OLL and AFD according to tiling array and RNA-seq. Affected by daf-12, hpl-2, emr-1, lem-2, clk-1, daf-2, cox-5B, jmjd-3.1, hyl-2, mir-34, daf-16, dpy-21, set-4, glh-4, glh-1, pgl-1, pgl-3, ash-2, emb-4, sid-3, sta-1, sma-2, sma-4, lin-22, smg-2, mir-71, elt-7, dpy-7, isp-1, flr-4, eat-2, pmt-2, pfd-6, nhl-2, nhr-86, sek-1, ceh-60, kri-1, ints-4, n…	N.A.
WBGene00010285	37.8111	1.99037	0.513141	3.8788	0.000104975	0.0173453	F58H1.2	Caenorhabditis elegans	protein_coding_gene	F58H1.2	CELE_F58H1.2	F58H1.2.1	N.A.	N.A.	N.A.	Q21011	Q21011	N.A.	NM_073595.4	NP_505996.1	V 3.543307	N.A.	N.A.	N.A.	hypodermis	N.A.	embryo Ce, L1 larva Ce, L2 larva Ce, L3 larva Ce, L4 larva Ce	N.A.	N.A.	N.A.	N.A.	N.A.	Is expressed in hypodermis.	Affected by fer-1, hpl-2, prp-8, rsr-2, emr-1, lem-2, bar-1, clk-1, tdp-1, hpk-1, alg-1, alg-2, emb-4, sid-3, sta-1, sma-4, lin-22, smg-2, dpy-7, set-9, set-26, spt-16, eat-2, daf-2, pmt-2, damt-1, atfs-1, nhl-2, rrf-3, hsp-6, mdt-15, sek-1, adr-1, spc-1, unc-70, numr-1, numr-2, mex-1, mex-3, sin-3, spn-4, set-2, skn-1, alh-6, mrps-5, sir-2.1, lin-14, lin-4, spr-5, dpy-9, dpy-10, osm-8, mir-243, …	N.A.	N.A.
WBGene00010738	47.1901	1.99113	0.492631	4.04182	5.30388e-05	0.0103215	K10D3.4	Caenorhabditis elegans	protein_coding_gene	K10D3.4	CELE_K10D3.4	K10D3.4.1	N.A.	CE06173	CE06173|HMMPANTHER:PTHR46339|PFSCAN:PS50279|PRINTS:PR00759|SCANPROSITE:PS00280|SMART:SM00131|SMART:SM00289|PFAM:PF14625|PFAM:PF00014|PFAM:PF01683|SUPERFAMILY:SSF57362|INTERPRO:IPR002223|INTERPRO:IPR006149|INTERPRO:IPR006150|INTERPRO:IPR028150|INTERPRO:IPR036880	Q21418	Q21418	TF315349	NM_059619.4	NP_492020.1	I 1.794987	N.A.	N.A.	h13369|Substitution|Nonsense	dcr-1|Physical, rpy-1|Physical, skn-1|Physical	N.A.	head mesodermal cell, OLL, pharynx, PVD	N.A.	1-day post-L4 adult hermaphrodite Ce, 2-days post-L4 adult hermaphrodite Ce, 3-days post-L4 adult hermaphrodite Ce, 4-cell embryo Ce, 4-days post-L4 adult hermaphrodite Ce, 7-10 days post-L4 adult hermaphrodite Ce, adult Ce, adult hermaphrodite Ce, all stages Ce, blastula embryo Ce, dauer larva Ce, embryo Ce, L1 larva Ce, L2 larva Ce, L2d larva Ce, L3 larva Ce, L4 larva Ce, larva Ce	N.A.	N.A.	negative regulation of endopeptidase activity, "serine-type endopeptidase inhibitor activity"	N.A.	Is predicted to enable serine-type endopeptidase inhibitor activity.	Enriched in pharynx, PVD, OLL and head mesodermal cell according to microarray and RNA-seq. Affected by fer-1, hpl-2, bar-1, wdr-5.1, wrn-1, skn-1, ham-3, swsn-2.2, npr-1, jmjd-3.1, hsf-1, rbr-2, daf-12, daf-16, dpy-21, morc-1, hrde-1, alg-1, alg-2, sid-3, sta-1, sma-2, sma-4, dpy-7, set-26, spt-16, eat-2, daf-2, damt-1, atfs-1, nhl-2, fog-2, rrf-3, hsp-6, mdt-15, rpl-33, rpl-5, aak-1, aak-2, num…	WBPaper00038491|pmid21647448, WBPaper00042117|pmid23040073, WBPaper00055090|pmid30120140
WBGene00006956	196.744	2.01404	0.367582	5.47917	4.27322e-08	3.65894e-05	wrt-10	Caenorhabditis elegans	protein_coding_gene	ZK1290.8	CELE_ZK1290.8	ZK1290.8.1	N.A.	N.A.	N.A.	Q09635	Q09635	TF315615	NM_063179.5	NP_495580.1	II 0.503783	body vacuole, intestinal vacuole, locomotion variant, small	N.A.	aus36|Deletion|Frameshift, aus37|Deletion|Frameshift	N.A.	anterior arcade cell, Excretory duct, excretory pore, hypodermis, intestine, posterior arcade cell, rectal epithelium	hypodermis, intestine, male-specific anatomical entity, OLL, PVD, somatic gonad precursor	adult Ce, embryo Ce, L1 larva Ce, L2 larva Ce, L3 larva Ce, L4 larva Ce	1-cell embryo Ce, 1-day post-L4 adult hermaphrodite Ce, 10-days post-L4 adult hermaphrodite Ce, 2-days post-L4 adult hermaphrodite Ce, 3-days post-L4 adult hermaphrodite Ce, 3-fold embryo Ce, 4-cell embryo Ce, 4-days post-L4 adult hermaphrodite Ce, 5-days post-L4 adult hermaphrodite Ce, 6-days post-L4 adult hermaphrodite Ce, 7-10 days post-L4 adult hermaphrodite Ce, adult Ce, adult hermaphrodite …	N.A.	N.A.	N.A.	wrt-10 encodes a hedgehog-like protein, with an N-terminal signalsequence, a Wart domain, and a C-terminal region of low-complexitysequence\; WRT-10 is expressed in both male and hermaphrodite intestine\;the Wart domain is predicted to form a cysteine-crosslinked proteininvolved in intercellular signalling, and it has subtle similarity tothe N-terminal Hedge domain of HEDGEHOG proteins\; WRT-10 i…	Is expressed in hypodermis\; interfacial epithelial cell\; and intestine.	Enriched in PVD, OLL, hypodermis, somatic gonad precursor, male-specific anatomical entity and intestine according to microarray, tiling array and RNA-seq. Affected by sma-2, sma-4, daf-12, prp-8, rsr-2, emr-1, lem-2, bar-1, ubc-9, gld-2, tdp-1, aak-2, crtc-1, csr-1, daf-2, ham-3, swsn-2.2, hpk-1, npr-1, hsf-1, lmn-1, lin-28, daf-16, glh-4, glh-1, pgl-1, pgl-3, hrde-1, alg-1, alg-2, sid-3, sta-1,…	WBPaper00003717|pmid10523520, WBPaper00026629|pmid15987632, WBPaper00026841|pmid16204193, WBPaper00028754|pmid17076889, WBPaper00031588|pmid18334026, WBPaper00058696|pmid32550467, WBPaper00059816|pmid32544391
WBGene00017835	17.5014	2.04283	0.551687	3.70289	0.000213157	0.0316019	F26F12.4	Caenorhabditis elegans	protein_coding_gene	F26F12.4	CELE_F26F12.4	F26F12.4.1, F26F12.4.2, F26F12.4.3	N.A.	N.A.	N.A.	Q19809	Q19809	TF316184	NM_072129.6	NP_504530.1	V -0.792847	N.A.	N.A.	dlg-1|Physical	N.A.	ALM, intestine, pharyngeal muscle cell, pharynx, PLM	N.A.	1-cell embryo Ce, 1-day post-L4 adult hermaphrodite Ce, 2-days post-L4 adult hermaphrodite Ce, 24-cell embryo Ce, 3-days post-L4 adult hermaphrodite Ce, 4-cell embryo Ce, 6-days post-L4 adult hermaphrodite Ce, 7-10 days post-L4 adult hermaphrodite Ce, adult Ce, adult hermaphrodite Ce, all stages Ce, blastula embryo Ce, dauer larva Ce, embryo Ce, L1 larva Ce, L2 larva Ce, L2d larva Ce, L3 larva Ce…	N.A.	N.A.	N.A.	N.A.	Is enriched in ALM\; PLM\; intestine\; pharyngeal muscle cell\; and pharynx based on microarray\; tiling array\; and RNA-seq studies. Is affected by several genes including daf-16\; daf-2\; and skn-1 based on microarray\; tiling array\; and RNA-seq studies. Is affected by fourteen chemicals including methylmercury hydroxide\; methylmercuric chloride\; and D-glucose based on RNA-seq and microarray…	Enriched in pharynx, pharyngeal muscle cell, ALM, PLM and intestine according to microarray, tiling array and RNA-seq. Affected by cyc-1, lin-15B, rsr-2, npr-1, hsf-1, chd-3, let-418, skn-1, mir-34, daf-12, daf-16, dpy-21, glh-4, glh-1, pgl-1, pgl-3, alg-5, cox-5B, elt-2, elt-7, dpy-7, nuo-6, hmg-3, eat-2, daf-2, pry-1, atfs-1, rrf-3, aak-1, aak-2, spc-1, unc-70, ints-4, mex-1, mex-3, sin-3, spn-…	N.A.	integral component of membrane, "membrane"
WBGene00022441	130.877	2.04603	0.385291	5.31034	1.09418e-07	7.80742e-05	Y110A2AL.4	Caenorhabditis elegans	protein_coding_gene	Y110A2AL.4	CELE_Y110A2AL.4	Y110A2AL.4a.1, Y110A2AL.4b.1	N.A.	N.A.	N.A.	H2L0G3, Q86DM0	H2L0G3	TF322344	NM_182232.6, NM_061979.7	NP_494380.2, NP_872032.1	II -9.985047	dauer lifespan extended, slow growth	N.A.	N.A.	N.A.	excretory cell, head mesodermal cell, hypodermis, intestine	N.A.	1-day post-L4 adult hermaphrodite Ce, 2-days post-L4 adult hermaphrodite Ce, 3-days post-L4 adult hermaphrodite Ce, 4-cell embryo Ce, 4-days post-L4 adult hermaphrodite Ce, 5-days post-L4 adult hermaphrodite Ce, 6-days post-L4 adult hermaphrodite Ce, 7-10 days post-L4 adult hermaphrodite Ce, adult Ce, adult hermaphrodite Ce, all stages Ce, blastula embryo Ce, dauer larva Ce, embryo Ce, L1 larva C…	N.A.	N.A.	N.A.	N.A.	Is enriched in excretory cell\; head mesodermal cell\; hypodermis\; and intestine based on tiling array and RNA-seq studies. Is affected by several genes including daf-16\; daf-2\; and skn-1 based on RNA-seq and microarray studies. Is affected by twenty-three chemicals including 1-methylnicotinamide\; methylmercuric chloride\; and sesamin based on RNA-seq and microarray studies.	Enriched in excretory cell, hypodermis, intestine and head mesodermal cell according to tiling array and RNA-seq. Affected by prg-1, ubc-9, gld-2, clk-1, daf-2, npr-1, dpy-21, mir-34, daf-12, daf-16, glh-4, glh-1, pgl-1, pgl-3, hrde-1, sma-4, dpy-7, alg-1, flr-4, eat-2, pry-1, pfd-6, nhl-2, ptl-1, rrf-3, sek-1, kri-1, mpk-2, nmad-1, meg-3, meg-4, mex-3, sin-3, set-2, skn-1, sftb-1, mrps-5, daf-1,…	N.A.	N.A.
WBGene00007552	12.3956	2.04764	0.569572	3.59504	0.000324336	0.0433926	C13C12.2	Caenorhabditis elegans	protein_coding_gene	C13C12.2	CELE_C13C12.2	C13C12.2.1, C13C12.2.2, C13C12.2.3	N.A.	N.A.	N.A.	Q17944	Q17944	TF315379	NM_073738.7	NP_506139.3	V 4.472503	N.A.	N.A.	N.A.	N.A.	hypodermis, intestine, NSM, OLL, PVD, Z1, Z4	N.A.	1-day post-L4 adult hermaphrodite Ce, 2-days post-L4 adult hermaphrodite Ce, 3-days post-L4 adult hermaphrodite Ce, 4-days post-L4 adult hermaphrodite Ce, 5-days post-L4 adult hermaphrodite Ce, 6-days post-L4 adult hermaphrodite Ce, 7-10 days post-L4 adult hermaphrodite Ce, 96-cell embryo Ce, adult Ce, adult hermaphrodite Ce, all stages Ce, blastula embryo Ce, dauer larva Ce, embryo Ce, L1 larva …	N.A.	N.A.	N.A.	N.A.	Is enriched in NSM\; hypodermis\; intestine\; mechanosensory neurons\; and somatic gonad precursor based on microarray\; tiling array\; and RNA-seq studies. Is affected by several genes including daf-16\; daf-2\; and skn-1 based on microarray\; tiling array\; and RNA-seq studies. Is affected by eighteen chemicals including Ethanol\; D-glucose\; and Alovudine based on RNA-seq and microarray studie…	Enriched in PVD, OLL, hypodermis, NSM, Z4, Z1 and intestine according to microarray, tiling array and RNA-seq. Affected by sma-2, sma-4, daf-12, prp-8, rsr-2, emr-1, lem-2, blmp-1, clk-1, chd-3, let-418, dpy-21, daf-16, glh-4, glh-1, pgl-1, pgl-3, alg-1, sid-3, sta-1, drh-3, hpl-2, hmg-3, eat-2, daf-2, atfs-1, rrf-3, hsp-6, sek-1, flcn-1, spc-1, unc-70, numr-1, numr-2, nhr-14, mex-1, mex-3, sin-3…	N.A.	N.A.
WBGene00000469	157.726	2.05092	0.364048	5.63364	1.76446e-08	1.67869e-05	ces-2	Caenorhabditis elegans	protein_coding_gene	ZK909.4	CELE_ZK909.4	ZK909.4.1	N.A.	CE15479	CE15479|HMMPANTHER:PTHR11988:SF44|HMMPANTHER:PTHR11988|PFSCAN:PS50217|SMART:SM00338|PFAM:PF07716|SUPERFAMILY:SSF57959|INTERPRO:IPR004827|INTERPRO:IPR040223	Q94126	Q94126	TF315869	NM_061209.6	NP_493610.1	I 28.851431	excretory duct cell development variant, transgene expression reduced	apoptosis fails to occur, asymmetric cell division variant, cell cleavage variant, ectopic expression transgene, programmed cell death variant, protein expression ectopic, spindle orientation variant	gk1020|Deletion|N.A., gk892|Deletion|N.A.	ces-1|Genetic;Regulatory, afd-1|Physical, atf-2|Physical, atf-8|Physical, cebp-2|Physical, ced-3|Genetic, ced-4|Genetic, ced-9|Genetic, ces-2|Physical, ces-2|Physical, egl-13|Physical, fbp-1|Physical, hda-11|Physical, hlh-33|Physical, hsp-3|Regulatory, jmjd-3.2|Physical, let-60|Regulatory, lin-15A|Physical, lin-48|Regulatory, nhr-111|Physical, nhr-271|Physical, par-3|Physical, pax-3|Physical, pdf…	excretory duct cell, R1AL, R1AR, R1BL, R1BR, R1stL, R1stR, R2AL, R2AR, R2BL, R2BR, R2stL, R2stR, R3AL, R3AR, R3BL, R3BR, R3stL, R3stR, R4AL, R4AR, R4BL, R4BR, R4stL, R4stR, R5AL, R5AR, R5BL, R5BR, R5stL, R5stR, R6AL, R6AR, R6BL, R6BR, R6stL, R6stR, R7AL, R7AR, R7BL, R7BR, R7stL, R7stR, R8AL, R8AR, R8BL, R8BR, R8stL, R8stR, R9AL, R9AR, R9BL, R9BR, R9stL, R9stR	gon_male_dtc anterior, gon_male_dtc posterior, hypodermis, pharynx, ray, Z1.p, Z4.a	embryo Ce, larva Ce	1-day post-L4 adult hermaphrodite Ce, 2-days post-L4 adult hermaphrodite Ce, 24-cell embryo Ce, 3-days post-L4 adult hermaphrodite Ce, 3-fold embryo Ce, 4-days post-L4 adult hermaphrodite Ce, 5-days post-L4 adult hermaphrodite Ce, 6-days post-L4 adult hermaphrodite Ce, 7-10 days post-L4 adult hermaphrodite Ce, adult Ce, adult hermaphrodite Ce, all stages Ce, blastula embryo Ce, dauer larva Ce, em…	acute lymphoblastic leukemia|By Experiment	HGNC:2697|OrthoInspector;Roundup;TreeFam;Panther;EnsEMBL-Compara, HGNC:11722|OrthoInspector;PhylomeDB;TreeFam;Panther;EnsEMBL-Compara, HGNC:4977|OrthoInspector;TreeFam;Panther;EnsEMBL-Compara	apoptotic process, "DNA binding", "DNA-binding transcription factor activity, "DNA-binding transcription factor activity", "nucleus", "positive regulation of programmed cell death", "regulation of transcription, "regulation of transcription by RNA polymerase II", "RNA polymerase II cis-regulatory region sequence-specific DNA binding", "RNA polymerase II transcription regulatory region sequence-sp…	ces-2 encodes a basic region leucine-zipper (bZIP) transcription factor, most similar in sequence and binding specificity to the PAR (proline- and acid-rich) subfamily of bZIP proteins\; ces-2 is required to activate programmed cell death in the sister cells of the serotoninergic neurosecretory motor (NSM) neurons, and is transcriptionally inhibited by activated LET-60(G12V)\; in regulating progr…	Enables RNA polymerase II transcription regulatory region sequence-specific DNA binding activity. Is involved in apoptotic process and positive regulation of programmed cell death. Is expressed in excretory duct cell. Is used to study acute lymphoblastic leukemia. Is an ortholog of human DBP (D-box binding PAR bZIP transcription factor) and TEF (TEF transcription factor, PAR bZIP family member).	Enriched in pharynx, gon_male_dtc posterior, gon_male_dtc anterior, Z1.p, Z4.a, hypodermis and ray according to microarray and RNA-seq. Affected by daf-12, cyc-1, rsr-2, ubc-9, gld-2, clk-1, rsd-2, csr-1, npr-1, daf-2, chd-3, let-418, glh-4, glh-1, pgl-1, pgl-3, hrde-1, morc-1, sma-2, sma-4, dpy-7, hpl-2, alg-1, hmg-3, flr-4, eat-2, pfd-6, nhl-2, rrf-3, sek-1, kri-1, mpk-2, nmad-1, spc-1, meg-3, …	WBPaper00001433|pmid1794327, WBPaper00002123|pmid7579527, WBPaper00002515|pmid8700229, WBPaper00002624|pmid9257523, WBPaper00003077|pmid9604928, WBPaper00003451|pmid9927601, WBPaper00003698|pmid10518212, WBPaper00004574|pmid11226309, WBPaper00005376|pmid12074557, WBPaper00006120|pmid12874127, WBPaper00013489|pmid15183729, WBPaper00027163|pmid16537504, WBPaper00031111|pmid17942488, WBPaper00031670…
WBGene00019855	40.9052	2.05175	0.48001	4.2744	1.91654e-05	0.00482657	R03H10.2	Caenorhabditis elegans	protein_coding_gene	R03H10.2	CELE_R03H10.2	R03H10.2.1	N.A.	N.A.	N.A.	Q9GYM4	Q9GYM4	TF343332	NM_062327.5	NP_494728.1	II -5.340242	N.A.	N.A.	eri-1|Regulatory	N.A.	hypodermis, OLL, PVD	N.A.	1-day post-L4 adult hermaphrodite Ce, 2-days post-L4 adult hermaphrodite Ce, 3-days post-L4 adult hermaphrodite Ce, 3-fold embryo Ce, 4-cell embryo Ce, 4-days post-L4 adult hermaphrodite Ce, 5-days post-L4 adult hermaphrodite Ce, 6-days post-L4 adult hermaphrodite Ce, 7-10 days post-L4 adult hermaphrodite Ce, adult Ce, adult hermaphrodite Ce, adult male Ce, all stages Ce, blastula embryo Ce, daue…	N.A.	N.A.	N.A.	N.A.	Is enriched in OLL\; PVD\; and hypodermis based on microarray\; RNA-seq\; and proteomic studies. Is affected by several genes including daf-16\; daf-2\; and rrf-3 based on microarray\; tiling array\; and RNA-seq studies. Is affected by fifteen chemicals including methylmercury hydroxide\; 1-methylnicotinamide\; and rotenone based on RNA-seq and microarray studies.	Enriched in PVD, OLL and hypodermis according to microarray, RNA-seq and proteomic study. Affected by cyc-1, fer-1, rsr-2, emr-1, lem-2, prg-1, tdp-1, daf-2, daf-16, npr-1, hsf-1, lin-28, dpy-21, glh-4, glh-1, pgl-1, pgl-3, vgln-1, emb-4, sma-2, sma-4, ins-11, dpy-7, hpl-2, alg-1, hmg-3, eat-2, pry-1, damt-1, atfs-1, nhl-2, mina-1, rrf-3, hsp-6, mdt-15, sek-1, aak-1, aak-2, adr-1, nmad-1, numr-1,…	N.A.	integral component of membrane, "membrane"
WBGene00018418	45.0862	2.06241	0.478732	4.30806	1.64692e-05	0.00434281	F44E2.4	Caenorhabditis elegans	protein_coding_gene	F44E2.4	CELE_F44E2.4	F44E2.4.1	N.A.	CE28232	CE28232|HMMPANTHER:PTHR37431|HMMPANTHER:PTHR37431:SF5|PFSCAN:PS50068|SMART:SM00192|PFAM:PF00057|SUPERFAMILY:SSF57424|INTERPRO:IPR002172|INTERPRO:IPR036055	P34434	P34434	TF351704	NM_066551.7	NP_498952.1	III -0.046477	cord commissures fail to reach target	N.A.	gk180903|Substitution|Nonsense	eri-1|Regulatory, wdr-5.1|Physical	N.A.	hypodermis, OLL, PLM, PVD	N.A.	1-cell embryo Ce, 1-day post-L4 adult hermaphrodite Ce, 2-days post-L4 adult hermaphrodite Ce, 3-days post-L4 adult hermaphrodite Ce, 4-days post-L4 adult hermaphrodite Ce, 5-days post-L4 adult hermaphrodite Ce, 6-days post-L4 adult hermaphrodite Ce, 7-10 days post-L4 adult hermaphrodite Ce, 96-cell embryo Ce, adult Ce, adult hermaphrodite Ce, all stages Ce, blastula embryo Ce, dauer larva Ce, em…	N.A.	N.A.	integral component of membrane, "membrane"	N.A.	Is enriched in OLL\; PLM\; PVD\; and hypodermis based on microarray\; tiling array\; and RNA-seq studies. Is affected by several genes including daf-16\; daf-2\; and glp-1 based on microarray\; RNA-seq\; and proteomic studies. Is affected by twenty-three chemicals including methylmercury hydroxide\; rotenone\; and manganese chloride based on RNA-seq\; microarray\; and proteomic studies. Is predic…	Enriched in PVD, OLL, hypodermis and PLM according to microarray, tiling array and RNA-seq. Affected by alg-1, cyc-1, fer-1, rsr-2, bar-1, tdp-1, daf-2, daf-16, hpk-1, npr-1, jmjd-3.1, jmjd-1.2, dop-1, hsf-1, mir-60, chd-3, let-418, glp-1, glh-4, glh-1, pgl-1, pgl-3, alg-2, emb-4, sid-3, sma-2, sma-4, dpy-7, set-26, hpl-2, hmg-3, eat-2, pry-1, damt-1, atfs-1, nhl-2, efa-6, hda-6, ptrn-1, rrf-3, i…	WBPaper00028984|pmid17213328
WBGene00001724	36.1463	2.08075	0.474846	4.38195	1.17619e-05	0.00345867	grl-15	Caenorhabditis elegans	protein_coding_gene	Y75B8A.20	CELE_Y75B8A.20	Y75B8A.20.1	N.A.	CE23031	CE23031|HMMPANTHER:PTHR23261|HMMPANTHER:PTHR23261:SF15|PFAM:PF04155|INTERPRO:IPR007284	Q9XW83	Q9XW83	TF317463	NM_067191.8	NP_499592.1	III 16.163670	N.A.	N.A.	dcr-1|Physical, dlg-1|Physical	hypodermis, reproductive system, vulB1, vulB2, vulC, vulD, vulE, vulva	germline precursor cell, hypodermis	adult Ce, embryo Ce, L1 larva Ce, L2 larva Ce, L3 larva Ce, L4 larva Ce, larva Ce	1-day post-L4 adult hermaphrodite Ce, 2-days post-L4 adult hermaphrodite Ce, 3-days post-L4 adult hermaphrodite Ce, 4-days post-L4 adult hermaphrodite Ce, 5-days post-L4 adult hermaphrodite Ce, 6-days post-L4 adult hermaphrodite Ce, 7-10 days post-L4 adult hermaphrodite Ce, adult Ce, adult hermaphrodite Ce, all stages Ce, blastula embryo Ce, dauer larva Ce, embryo Ce, L1 larva Ce, L2 larva Ce, L2…	N.A.	N.A.	WBPaper00028754|pmid17076889, WBPaper00031588|pmid18334026	grl-15 encodes a hedgehog-like protein, with an N-terminal signalsequence, a central proline-rich low-complexity region, and a C-terminalGround-like (Grl) domain\; GRL-15 is expressed in the reproductivesystem, vulva, and larval hypodermis\; the Grl domain is predicted toform a cysteine-crosslinked protein involved in intercellularsignalling, and it has subtle similarity to the N-terminal Hedge d…	Is expressed in vulB1\; vulB2\; vulC\; vulD\; and vulE. Is predicted to encode a protein with the following domains: Ground-like domain and Ground-like domain.	Enriched in germline precursor cell and hypodermis according to tiling array and RNA-seq. Affected by fer-1, prp-8, rsr-2, emr-1, lem-2, bar-1, prg-1, wrn-1, tdp-1, aak-2, crtc-1, mir-34, daf-12, daf-16, dpy-21, set-4, hrde-1, alg-1, alg-2, sid-3, sma-2, sma-4, cox-5B, set-9, set-26, hpl-2, hmg-4, spt-16, flr-4, eat-2, daf-2, atfs-1, nhl-2, rrf-3, hsp-6, mdt-15, sek-1, aak-1, spc-1, unc-70, ints-…	N.A.	N.A.
WBGene00015340	33.4112	2.09071	0.477244	4.3808	1.18245e-05	0.00345867	C02E7.7	Caenorhabditis elegans	protein_coding_gene	C02E7.7	CELE_C02E7.7	C02E7.7.1	N.A.	CE07844	CE07844|PFSCAN:PS51257	O16427	O16427	N.A.	NM_071918.7	NP_504319.1	V -3.708079	N.A.	N.A.	N.A.	N.A.	AFD, ASER, DA neuron, germline precursor cell, hypodermis, intestine, VA neuron	N.A.	1-cell embryo Ce, 1-day post-L4 adult hermaphrodite Ce, 2-days post-L4 adult hermaphrodite Ce, 3-days post-L4 adult hermaphrodite Ce, 6-days post-L4 adult hermaphrodite Ce, 7-10 days post-L4 adult hermaphrodite Ce, adult Ce, adult hermaphrodite Ce, all stages Ce, blastula embryo Ce, dauer larva Ce, embryo Ce, L1 larva Ce, L2 larva Ce, L2d larva Ce, L3 larva Ce, L3-L4 lethargus Ce, L4 larva Ce, L4…	N.A.	N.A.	WBPaper00026952|pmid16314527	N.A.	Is enriched in carbon dioxide sensory neurons\; cholinergic neurons\; germline precursor cell\; hypodermis\; and intestine based on tiling array\; RNA-seq\; and microarray studies. Is affected by several genes including daf-16\; daf-2\; and skn-1 based on microarray\; RNA-seq\; and tiling array studies. Is affected by twenty-three chemicals including methylmercury hydroxide\; 1-methylnicotinamide…	Enriched in germline precursor cell, hypodermis, intestine, AFD, ASER, DA neuron and VA neuron according to tiling array, RNA-seq and microarray. Affected by cyc-1, sam-10, aak-2, lin-15B, hpl-2, wdr-23, eat-2, nhr-62, prg-1, gld-2, clk-1, wrn-1, tdp-1, bar-1, daf-2, daf-16, ham-3, swsn-2.2, npr-1, cox-5B, hsf-1, skn-1, dpy-21, jmjd-1.2, elli-1, daf-12, set-4, glh-4, glh-1, pgl-1, pgl-3, morc-1, …	N.A.	N.A.
WBGene00018547	21.3129	2.09276	0.588918	3.55356	0.000380053	0.0485701	clec-78	Caenorhabditis elegans	protein_coding_gene	F47C12.2	CELE_F47C12.2	F47C12.2.1	N.A.	CE48546	CE48546|HMMPANTHER:PTHR24033|HMMPANTHER:PTHR24033:SF181|PFSCAN:PS50026|PFSCAN:PS50923|PFSCAN:PS50068|PFSCAN:PS01180|PFSCAN:PS50825|PFSCAN:PS50022|PFSCAN:PS50041|SCANPROSITE:PS01186|SCANPROSITE:PS00022|SCANPROSITE:PS00010|SCANPROSITE:PS01187|SCANPROSITE:PS01209|SMART:SM00179|SMART:SM00181|SMART:SM00192|SMART:SM01411|SMART:SM00042|SMART:SM00034|SMART:SM00231|SMART:SM00032|PFAM:PF07645|PFAM:PF00057|…	Q20531	Q20531	N.A.	NM_068053.5	NP_500454.2	IV -1.059899	bacterially unswollen, organism development variant	N.A.	gk945975|Deletion|Frameshift, gk945976|Deletion|Frameshift, gk962393|Deletion|Frameshift, ok2088|Deletion|Frameshift, tm8644|Deletion|Frameshift, gk441814|Substitution|Nonsense, gk577726|Substitution|Nonsense, gk614389|Substitution|Nonsense	clk-2|Genetic	pharyngeal muscle cell	hypodermis, somatic gonad precursor	adult Ce, embryo Ce, L1 larva Ce, L2 larva Ce, L3 larva Ce, L4 larva Ce	1-day post-L4 adult hermaphrodite Ce, 2-days post-L4 adult hermaphrodite Ce, 3-days post-L4 adult hermaphrodite Ce, 4-days post-L4 adult hermaphrodite Ce, 5-days post-L4 adult hermaphrodite Ce, 6-days post-L4 adult hermaphrodite Ce, 7-10 days post-L4 adult hermaphrodite Ce, adult Ce, adult hermaphrodite Ce, adult male Ce, all stages Ce, blastula embryo Ce, dauer larva Ce, embryo Ce, L1 larva Ce, …	N.A.	N.A.	calcium ion binding, "carbohydrate binding", "defense response to Gram-positive bacterium", "integral component of membrane", "membrane", "proteolysis", "serine-type peptidase activity"	N.A.	Is predicted to enable calcium ion binding activity\; carbohydrate binding activity\; and serine-type peptidase activity. Is involved in defense response to Gram-positive bacterium. Is expressed in pharyngeal muscle cell.	Enriched in hypodermis and somatic gonad precursor according to tiling array and RNA-seq. Affected by cyc-1, sma-2, hpl-2, ubc-9, clk-1, wrn-1, csr-1, daf-2, npr-1, jmjd-3.1, mir-60, daf-12, daf-16, dpy-21, glh-4, glh-1, pgl-1, pgl-3, emb-4, sma-4, lin-22, smg-2, elt-7, elt-2, ins-11, dpy-7, drh-3, set-9, alg-1, hmg-3, spt-16, dlc-1, eat-2, pry-1, atfs-1, nhl-2, mina-1, rrf-3, hsp-6, mdt-15, sek-…	WBPaper00038491|pmid21647448, WBPaper00055090|pmid30120140
WBGene00005005	31.33	2.11189	0.466639	4.52575	6.01808e-06	0.00193437	spp-20	Caenorhabditis elegans	protein_coding_gene	K04A8.8	CELE_K04A8.8	K04A8.8.1	N.A.	CE52372	CE52372|PFSCAN:PS50015|SMART:SM00741|SUPERFAMILY:SSF47862|INTERPRO:IPR008139|INTERPRO:IPR011001	Q94255	Q94255	TF322179	NM_001356667.3	NP_001343652.1	V 0.084224	dauer lifespan extended	N.A.	N.A.	N.A.	dopaminergic neuron	N.A.	1-cell embryo Ce, 1-day post-L4 adult hermaphrodite Ce, 2-days post-L4 adult hermaphrodite Ce, 3-days post-L4 adult hermaphrodite Ce, 4-days post-L4 adult hermaphrodite Ce, 5-days post-L4 adult hermaphrodite Ce, 6-days post-L4 adult hermaphrodite Ce, 7-10 days post-L4 adult hermaphrodite Ce, adult Ce, adult hermaphrodite Ce, all stages Ce, blastula embryo Ce, dauer larva Ce, embryo Ce, L1 larva C…	N.A.	N.A.	WBPaper00040160|pmid21892924	spp-20 encodes a protein containing two saposin B-like domains\; by homology SPP-20 may function in lipid degradation and membrane digestion.	Is enriched in dopaminergic neurons based on tiling array studies. Is affected by several genes including daf-2\; age-1\; and let-60 based on microarray\; tiling array\; and RNA-seq studies. Is affected by sixteen chemicals including diallyl trisulfide\; Tunicamycin\; and D-glucose based on microarray and RNA-seq studies. Is predicted to encode a protein with the following domains: Saposin B type…	Enriched in dopaminergic neuron according to tiling array. Affected by rheb-1, cyc-1, lin-15B, lin-35, age-1, hpl-2, nhr-8, ubc-9, clk-1, wrn-1, mir-34, hrpr-1, glh-4, glh-1, pgl-1, pgl-3, mir-35, emb-4, mir-71, elt-2, dpy-7, alg-1, hmg-3, spt-16, adr-1, daf-2, pry-1, nhl-2, hpx-2, rrf-3, zip-3, smn-1, spc-1, ints-4, numr-1, numr-2, lin-29, ash-2, nuo-6 and let-60 according to microarray, tiling …	N.A.	N.A.
WBGene00000220	34.2475	2.1183	0.494314	4.28533	1.82464e-05	0.00466374	atf-2	Caenorhabditis elegans	protein_coding_gene	K08F8.2	CELE_K08F8.2	K08F8.2.1	N.A.	CE03468	CE03468|HMMPANTHER:PTHR15284|HMMPANTHER:PTHR15284:SF0|PFSCAN:PS50217|SCANPROSITE:PS00036|SMART:SM00338|PFAM:PF07716|SUPERFAMILY:SSF57959|INTERPRO:IPR004827	Q21361	Q21361	TF315869	NM_063460.4	NP_495861.1	II 0.874865	fat content increased	gene expression level high	tm467|Deletion|N.A.	atf-2|Physical, atf-2|Physical, atf-8|Physical, bec-1|Regulatory, cebp-2|Physical, ceh-14|Physical, ceh-43|Physical, ces-2|Physical, dmd-8|Physical, eya-1|Physical, fkh-6|Physical, ifbp-1|Physical, kin-10|Physical, lgg-1|Regulatory, lin-48|Regulatory, mbk-1|Physical, mdt-1.2|Physical, mec-3|Physical, pdf-1|Regulatory, pdf-2|Regulatory, pha-4|Physical, pmk-1|Physical, pmk-2|Physical, pmk-3|Physica…	digestive tract, egg-laying apparatus, excretory duct cell, excretory socket cell, head neuron, tail neuron, ventral nerve cord	body wall musculature, CEPshDL, CEPshDR, CEPshVL, CEPshVR, hypodermis, OLL, pharynx, PVD	adult Ce, embryo Ce, fully-elongated embryo Ce, L1 larva Ce, L2 larva Ce, L3 larva Ce, L4 larva Ce, larva Ce	1-day post-L4 adult hermaphrodite Ce, 10-days post-L4 adult hermaphrodite Ce, 2-days post-L4 adult hermaphrodite Ce, 20-days post-L4 adult hermaphrodite Ce, 3-days post-L4 adult hermaphrodite Ce, 4-cell embryo Ce, 5-days post-L4 adult hermaphrodite Ce, 6-days post-L4 adult hermaphrodite Ce, 7-10 days post-L4 adult hermaphrodite Ce, adult Ce, adult hermaphrodite Ce, adult male Ce, all stages Ce, b…	N.A.	HGNC:7787|OrthoInspector;OrthoFinder;Roundup;Panther;EnsEMBL-Compara	circadian rhythm, "DNA-binding transcription factor activity", "negative regulation of transcription by RNA polymerase II", "nucleus", "protein binding", "regulation of transcription, "RNA polymerase II transcription regulatory region sequence-specific DNA binding", DNA-templated"	atf-2 encodes a cAMP-dependent transcription factor paralogous to CES-2, a bZip-like transcription factor that plays a key role in regulation of apoptosis\; atf-2 activity is required for excretory duct cell development and essential for embryonic development\; in regulating excretory duct cell development, ATF-2 controls expression of lin-48\; in vitro, ATF-2 binds the regulatory regions of LIN-…	Enables RNA polymerase II transcription regulatory region sequence-specific DNA binding activity. Is involved in negative regulation of transcription by RNA polymerase II. Is expressed in digestive tract\; egg-laying apparatus\; excretory system\; neurons\; and ventral nerve cord. Is an ortholog of human NFIL3 (nuclear factor, interleukin 3 regulated).	Enriched in pharynx, PVD, OLL, hypodermis, body wall musculature, CEPshVR, CEPshVL, CEPshDR and CEPshDL according to microarray, tiling array and RNA-seq. Affected by daf-12, hpl-2, prp-8, rsr-2, emr-1, lem-2, ubc-9, tdp-1, daf-2, glp-1, skn-1, npr-1, mir-60, skr-2, skr-1, daf-16, dpy-21, glh-4, glh-1, pgl-1, pgl-3, morc-1, alg-1, alg-2, sma-2, sma-4, lin-22, elt-7, elt-2, dpy-7, set-9, set-26, s…	WBPaper00029058|pmid17250823, WBPaper00031111|pmid17942488, WBPaper00035124|pmid19686386, WBPaper00038332|pmid21502138, WBPaper00038491|pmid21647448, WBPaper00041324|pmid16310763, WBPaper00055090|pmid30120140
WBGene00009926	206.317	2.12116	0.363363	5.83758	5.2966e-09	6.47888e-06	noah-2	Caenorhabditis elegans	protein_coding_gene	F52B11.3	phi-55, CELE_F52B11.3	F52B11.3.1	N.A.	CE18723	CE18723|HMMPANTHER:PTHR47327|HMMPANTHER:PTHR47327:SF3|PFSCAN:PS50948|PFSCAN:PS51034|SMART:SM00241|SMART:SM00473|PFAM:PF00024|SUPERFAMILY:SSF57414|INTERPRO:IPR001507|INTERPRO:IPR003609	Q9XUE5	Q9XUE5	TF318269	NM_070298.6	NP_502699.1	IV 11.420360	apoptosis reduced, cell membrane organization biogenesis variant, chromosome condensation variant, cytoplasmic processing body variant, embryonic lethal, germ cell compartment expansion variant, germ cell compartment multinucleate, germ cell partition morphology variant, germline nuclear positioning variant, larval arrest, larval lethal, locomotion variant, lysosome-related organelle localization…	N.A.	ok3197|Deletion|Frameshift	arcp-1|Physical, ccar-1|Physical, cdc-48.2|Genetic, dlg-1|Physical, gpdh-1|Regulatory, igdb-2|Physical, pik-1|Physical, tofu-6|Physical	hypodermis	hypodermis, male-specific anatomical entity, OLL, PVD	N.A.	1-day post-L4 adult hermaphrodite Ce, 2-days post-L4 adult hermaphrodite Ce, 3-days post-L4 adult hermaphrodite Ce, 3-fold embryo Ce, 4-days post-L4 adult hermaphrodite Ce, 5-days post-L4 adult hermaphrodite Ce, 6-days post-L4 adult hermaphrodite Ce, 7-10 days post-L4 adult hermaphrodite Ce, adult Ce, adult hermaphrodite Ce, all stages Ce, dauer larva Ce, embryo Ce, L1 larva Ce, L2 larva Ce, L2d …	N.A.	N.A.	integral component of membrane, "membrane", "molting cycle, collagen and cuticulin-based cuticle"	noah-2 encodes a PAN and ZP domain-containing protein that is related to the Drosophila extracellular matrix component NompA (no-mechanoreceptor-potential A)\; loss of noah-2 function via RNAi indicates that NOAH-2 activity is essential for molting\; in addition, NOAH-2 appears to be required for embryonic and larval development, reproduction, coordinated locomotion, and the overall health of the…	Is involved in molting cycle.	Enriched in PVD, OLL, hypodermis and male-specific anatomical entity according to microarray and tiling array. Affected by sma-2, sma-4, prp-8, rsr-2, let-7, gld-1, gld-2, tdp-1, daf-2, csr-1, daf-16, ham-3, hpk-1, npr-1, osm-9, dop-1, daf-12, glh-4, glh-1, pgl-1, pgl-3, morc-1, alg-1, alg-2, sid-3, ins-11, dpy-7, set-9, set-26, hpl-2, hmg-3, flr-4, eat-2, damt-1, atfs-1, nhl-2, efa-6, ptl-1, rrf…	WBPaper00046133|pmid25452588, WBPaper00051259|pmid28526752, WBPaper00056673|pmid31055208
WBGene00013145	79.7657	2.15734	0.346606	6.2242	4.84009e-10	1.18409e-06	cutl-2	Caenorhabditis elegans	protein_coding_gene	Y53C12B.6	CELE_Y53C12B.6	Y53C12B.6.1	N.A.	CE14904	CE14904|HMMPANTHER:PTHR22907|HMMPANTHER:PTHR22907:SF15|PFSCAN:PS51034|SMART:SM00241|PFAM:PF00100|INTERPRO:IPR001507	O18213	O18213	TF315307	NM_063696.5	NP_496097.1	II 1.686454	N.A.	N.A.	N.A.	N.A.	hypodermis	N.A.	1-day post-L4 adult hermaphrodite Ce, 2-days post-L4 adult hermaphrodite Ce, 3-days post-L4 adult hermaphrodite Ce, 3-fold embryo Ce, 5-days post-L4 adult hermaphrodite Ce, 6-days post-L4 adult hermaphrodite Ce, 7-10 days post-L4 adult hermaphrodite Ce, adult Ce, adult hermaphrodite Ce, all stages Ce, blastula embryo Ce, dauer larva Ce, embryo Ce, L1 larva Ce, L2 larva Ce, L3 larva Ce, L4 larva Ce	N.A.	N.A.	N.A.	N.A.	Is enriched in hypodermis based on tiling array studies. Is affected by several genes including daf-2\; rrf-3\; and daf-12 based on microarray\; tiling array\; and RNA-seq studies. Is affected by eighteen chemicals including 1-methylnicotinamide\; methylmercuric chloride\; and Mianserin based on RNA-seq and microarray studies. Is predicted to encode a protein with the following domains: Zona pell…	Enriched in hypodermis according to tiling array. Affected by cyc-1, isp-1, fer-1, daf-12, rsr-2, ubc-9, npr-1, daf-2, dpy-21, mir-34, glh-4, glh-1, pgl-1, pgl-3, mir-35, sma-2, sma-4, smg-2, ins-11, dpy-7, hpl-2, alg-1, hmg-3, flr-4, eat-2, nhl-2, rrf-3, sek-1, hsb-1, aak-1, aak-2, kri-1, mpk-2, spc-1, unc-70, iff-1, sin-3, tph-1, daf-1, daf-3, pal-1, dcr-1, daf-19 and tdp-1 according to microar…	N.A.	N.A.
WBGene00001076	451.891	2.2015	0.364745	6.03571	1.58268e-09	2.46395e-06	dpy-17	Caenorhabditis elegans	protein_coding_gene	F54D8.1	CELE_F54D8.1	F54D8.1.1	N.A.	CE11066	CE11066|HMMPANTHER:PTHR24637|HMMPANTHER:PTHR24637:SF320|SMART:SM01088|PFAM:PF01484|PFAM:PF01391|INTERPRO:IPR002486|INTERPRO:IPR008160	Q20778	Q20778	TF321978	NM_065685.8	NP_498086.1	III -2.135116	dumpy, larval arrest, protruding vulva, roller	alae morphology variant, annulae morphology variant, dumpy, enzyme activity reduced, larval body morphology variant, neuronal outgrowth variant, pattern of transgene expression variant, physiology phenotype	tm11742|Deletion|N.A., e1345|Substitution|N.A., e164|Substitution|Nonsense, e586|Substitution|Nonsense	arcp-1|Physical, col-19|Regulatory, dpy-31|Genetic, sqt-1|Genetic, sqt-3|Regulatory	N.A.	germ line, hypodermis, somatic gonad precursor, Z1, Z4	embryo Ce	1-day post-L4 adult hermaphrodite Ce, 2-days post-L4 adult hermaphrodite Ce, 3-days post-L4 adult hermaphrodite Ce, 4-cell embryo Ce, 4-days post-L4 adult hermaphrodite Ce, 5-days post-L4 adult hermaphrodite Ce, 6-days post-L4 adult hermaphrodite Ce, 7-10 days post-L4 adult hermaphrodite Ce, adult Ce, adult hermaphrodite Ce, adult male Ce, all stages Ce, blastula embryo Ce, dauer larva Ce, embryo…	Marfan syndrome|By Experiment	N.A.	cuticle development involved in collagen and cuticulin-based cuticle molting cycle, "structural constituent of cuticle"	dpy-17 encodes a cuticle collagen\; during development, dpy-17 activity is required for normal body morphology, hermaphrodite tail development, and outgrowth of posterior canal cell processes\; genetic and immunofluorescence studies suggest that extracellular assembly of DPY-17 and the essential SQT-3 cuticle collagen is interdependent, as loss of dpy-17 activity results in intracellular retentio…	Is predicted to be a structural constituent of cuticle. Is involved in cuticle development involved in collagen and cuticulin-based cuticle molting cycle. Is used to study Marfan syndrome.	Enriched in hypodermis, Z4, Z1, germ line and somatic gonad precursor according to tiling array and RNA-seq. Affected by aak-2, tatn-1, csr-1, ubc-9, gld-2, clk-1, daf-2, daf-16, npr-1, rbr-2, mir-34, glh-4, glh-1, pgl-1, pgl-3, hrde-1, morc-1, vgln-1, alg-1, alg-2, emb-4, lin-22, ins-11, dpy-7, egl-9, hmg-3, hmg-4, flr-4, eat-2, pry-1, damt-1, atfs-1, nhl-2, fog-2, efa-6, ptl-1, ptrn-1, rrf-3, a…	WBPaper00000031|pmid4366476, WBPaper00000486|pmid6894129, WBPaper00000554|pmid6953041, WBPaper00000608|pmid17246100, WBPaper00000769|pmid4018568, WBPaper00001254|pmid2307287, WBPaper00001409|pmid2023634, WBPaper00001410|pmid1849651, WBPaper00001425|pmid2067542, WBPaper00001439|pmid1936966, WBPaper00001525|pmid1313436, WBPaper00001709|pmid8462849, WBPaper00001738|pmid8500652, WBPaper00001742|pmid8…
WBGene00015598	13.1899	2.21475	0.59827	3.70193	0.000213969	0.0316019	fbxa-163	Caenorhabditis elegans	protein_coding_gene	C08E3.6	CELE_C08E3.6	C08E3.6.1	N.A.	CE08009	CE08009|HMMPANTHER:PTHR23015|PFSCAN:PS50181|SMART:SM00256|PFAM:PF01827|PFAM:PF17906|PFAM:PF00646|SUPERFAMILY:SSF81383|INTERPRO:IPR001810|INTERPRO:IPR002900|INTERPRO:IPR036047|INTERPRO:IPR040161|INTERPRO:IPR041426	O17196	O17196	TF321294	NM_061609.3	NP_494010.1	II -15.316860	cadmium hypersensitive, slow growth	N.A.	gk961029|Deletion|N.A.	N.A.	N.A.	body wall muscle cell, intestine, neuron	N.A.	1-day post-L4 adult hermaphrodite Ce, 2-days post-L4 adult hermaphrodite Ce, 3-days post-L4 adult hermaphrodite Ce, 4-days post-L4 adult hermaphrodite Ce, 5-days post-L4 adult hermaphrodite Ce, 6-days post-L4 adult hermaphrodite Ce, 7-10 days post-L4 adult hermaphrodite Ce, adult Ce, adult hermaphrodite Ce, all stages Ce, blastula embryo Ce, dauer larva Ce, embryo Ce, L1 larva Ce, L2 larva Ce, L2…	N.A.	N.A.	N.A.	This gene encodes a protein containing an F-box, a motif predicted to mediate protein-protein interactions either with homologs of yeast Skp-1p or with other proteins\; this gene's encoded protein also contains an FTH\/DUF38 motif, which may also mediate protein-protein interaction.	Is enriched in body wall muscle cell\; intestine\; and neurons based on tiling array studies. Is affected by several genes including daf-16\; daf-2\; and glp-1 based on microarray\; RNA-seq\; and tiling array studies. Is affected by nineteen chemicals including methylmercuric chloride\; rotenone\; and multi-walled carbon nanotube based on microarray and RNA-seq studies. Is predicted to encode a p…	Enriched in neuron, body wall muscle cell and intestine according to tiling array. Affected by lin-15B, lin-35, nhr-114, wdr-23, prp-8, rsr-2, clk-1, wrn-1, glp-1, npr-1, jmjd-3.1, hsf-1, mir-60, dpy-21, mir-34, hrpr-1, daf-12, daf-16, glh-4, glh-1, pgl-1, pgl-3, emb-4, smg-1, his-3, elt-7, elt-2, drh-3, hpl-2, spt-16, flr-4, eat-2, daf-2, atfs-1, nhl-2, pals-22, hsp-6, sek-1, smn-1, ints-4, raga…	WBPaper00035429|pmid19879883
WBGene00000695	61.3386	2.23504	0.452181	4.94279	7.70114e-07	0.000321663	col-121	Caenorhabditis elegans	protein_coding_gene	F56D5.1	bis-1, CELE_F56D5.1	F56D5.1.1	N.A.	CE05967	CE05967|HMMPANTHER:PTHR24637|HMMPANTHER:PTHR24637:SF281|SMART:SM01088|PFAM:PF01391|PFAM:PF01484|INTERPRO:IPR002486|INTERPRO:IPR008160	Q20880	Q20880	N.A.	NM_069254.5	NP_501655.1	IV 4.235137	dauer constitutive, organism stress response variant	bisphenol A hypersensitive	N.A.	hyp7 syncytium	hypodermis	embryo Ce, L1 larva Ce, L2 larva Ce, L3 larva Ce	1-cell embryo Ce, 1-day post-L4 adult hermaphrodite Ce, 10-days post-L4 adult hermaphrodite Ce, 2-days post-L4 adult hermaphrodite Ce, 20-days post-L4 adult hermaphrodite Ce, 3-days post-L4 adult hermaphrodite Ce, 4-cell embryo Ce, 5-days post-L4 adult hermaphrodite Ce, 6-days post-L4 adult hermaphrodite Ce, 7-10 days post-L4 adult hermaphrodite Ce, 96-cell embryo Ce, adult Ce, adult hermaphrodit…	N.A.	N.A.	WBPaper00024920|pmid15680404, WBPaper00055356|pmid30292620	col-121 encodes a cuticle collagen required for resistance to theendocrine disrupting chemical bisphenol A (BPA)\; col-121(nx3) andcol-121(RNAi) animals are hypersensitive to BPA, but are otherwisewild-type (e.g., they have normal body shape)\; BPA hypersensitivity hasalso been observed for dpy-2(e8), dpy-7(e88) and dpy-10(e128) mutants.	Is predicted to be a structural constituent of cuticle. Is expressed in hyp7 syncytium.	Enriched in hypodermis according to tiling array and RNA-seq. Affected by fer-1, lin-35, ubc-9, daf-2, npr-1, let-418, mir-34, glh-4, glh-1, pgl-1, pgl-3, hrde-1, morc-1, emb-4, dpy-7, drh-3, alg-1, hmg-3, flr-4, eat-2, pry-1, pfd-6, nhl-2, rrf-3, sek-1, mex-3, sin-3, sir-2.1 and dcr-1 according to microarray and RNA-seq. Affected by aldicarb, 1-methylnicotinamide, methylmercuric chloride, roteno…	N.A.	integral component of membrane, "membrane", "structural constituent of cuticle"
WBGene00006651	94.3135	2.28917	0.493025	4.64313	3.43179e-06	0.00115234	tts-2	Caenorhabditis elegans	ncRNA_gene	R05H5.8	CELE_R05H5.8	R05H5.8	N.A.	N.A.	N.A.	N.A.	N.A.	N.A.	NR_000803.1	N.A.	II 2.244370	embryonic lethal	N.A.	N.A.	N.A.	DA neuron, head mesodermal cell, intestine, neuron, VA neuron	N.A.	1-day post-L4 adult hermaphrodite Ce, 2-days post-L4 adult hermaphrodite Ce, 24-cell embryo Ce, 3-days post-L4 adult hermaphrodite Ce, 4-days post-L4 adult hermaphrodite Ce, 5-days post-L4 adult hermaphrodite Ce, 6-days post-L4 adult hermaphrodite Ce, adult Ce, adult hermaphrodite Ce, blastula embryo Ce, dauer larva Ce, embryo Ce, L1 larva Ce, L2 larva Ce, L2d larva Ce, L3 larva Ce, L3-L4 letharg…	N.A.	N.A.	N.A.	N.A.	Is enriched in DA neuron\; VA neuron\; head mesodermal cell\; intestine\; and neurons based on RNA-seq and microarray studies. Is affected by several genes including daf-16\; daf-2\; and skn-1 based on tiling array\; RNA-seq\; and microarray studies. Is affected by sixteen chemicals including Ethanol\; methylmercury hydroxide\; and 1-methylnicotinamide based on RNA-seq and microarray studies.	Enriched in head mesodermal cell, intestine, DA neuron, VA neuron and neuron according to RNA-seq and microarray. Affected by hpl-2, eat-2, emr-1, lem-2, prg-1, daf-2, npr-1, mir-60, chd-3, let-418, skn-1, skr-2, skr-1, daf-12, daf-16, dpy-21, glh-4, glh-1, pgl-1, pgl-3, sma-4, mir-71, cox-5B, alg-1, egl-9, hmg-3, hmg-4, pmt-2, atfs-1, fog-2, hpx-2, rrf-3, ints-1, sek-1, nmad-1, spc-1, unc-70, in…	N.A.	N.A.
WBGene00001210	30.0034	2.29841	0.441393	5.20718	1.91734e-07	0.000109448	egl-46	Caenorhabditis elegans	protein_coding_gene	K11G9.4	CELE_K11G9.4	K11G9.4.1	N.A.	CE07377	CE07377|HMMPANTHER:PTHR15065:SF4|HMMPANTHER:PTHR15065|PFSCAN:PS50157|SCANPROSITE:PS00028|SUPERFAMILY:SSF57667|INTERPRO:IPR036236|INTERPRO:IPR042972	G5EFY4	G5EFY4	TF320538	NM_072293.6	NP_504694.1	V 0.132676	egg laying defective, larval lethal, protein degradation variant, sick, slow growth, transgene expression reduced	amplitude of sinusoidal movement variant, antibody staining reduced, axon morphology variant, axon outgrowth variant, axon trajectory variant, backward locomotion variant, backward point velocity variant, bloated, body posture amplitude increased, body posture wavelength increased, carbon dioxide avoidance variant, cell differentiation variant, cell proliferation increased, coiling frequency vari…	gk692|Deletion|N.A., rp13|Deletion|N.A., rp15|Substitution|Nonsense, sy628|Substitution|Nonsense	egl-44|Physical;Regulatory, lin-32|Genetic;Regulatory, bli-3|Regulatory, daf-19|Regulatory, F56E10.1|Physical, lov-1|Regulatory, mec-4|Regulatory, mec-7|Regulatory, nhr-23|Physical, nlp-8|Regulatory, pkd-2|Regulatory, pros-1|Regulatory, unc-51|Genetic	ALML, ALMR, AVM, BAGL, BAGR, FLPL, FLPR, head neuron, HOB, HSNL, HSNR, male, neuron, NSML, NSMR, PLML, PLMR, PVDL, PVDR, PVM, QL, QL.a, QL.aa, QL.ap nucleus, QL.p, QL.pa, QL.paa nucleus, QL.pp, QR, QR.a, QR.aa, QR.ap nucleus, QR.p, QR.pa, QR.paa nucleus, QR.pp, R1AL, R1AR, R1BL, R1BR, R1stL, R1stR, R2AL, R2AR, R2BL, R2BR, R2stL, R2stR, R3AL, R3AR, R3BL, R3BR, R3stL, R3stR, R4AL, R4AR, R4BL, R4BR,…	body wall musculature, dopaminergic neuron, intestine, neuron, OLL, pharynx, PVD, ray	adult Ce, all stages Ce, embryo Ce, L2 larva Ce, L3 larva Ce, L4 larva Ce	1-cell embryo Ce, 1-day post-L4 adult hermaphrodite Ce, 10-days post-L4 adult hermaphrodite Ce, 2-days post-L4 adult hermaphrodite Ce, 20-days post-L4 adult hermaphrodite Ce, 3-days post-L4 adult hermaphrodite Ce, 3-fold embryo Ce, 5-days post-L4 adult hermaphrodite Ce, 6-days post-L4 adult hermaphrodite Ce, 7-10 days post-L4 adult hermaphrodite Ce, adult Ce, adult hermaphrodite Ce, all stages Ce…	N.A.	HGNC:17539|OrthoInspector;EnsEMBL-Compara;Hieranoid;PhylomeDB;Panther;OrthoFinder;Roundup, HGNC:6090|OrthoInspector;EnsEMBL-Compara;Hieranoid;PhylomeDB;Panther;OrthoFinder;Roundup	axon guidance, "cell fate commitment", "DNA-binding transcription factor activity, "DNA-binding transcription factor activity", "DNA-binding transcription repressor activity, "negative regulation of transcription by RNA polymerase II", "neuroblast division", "neuron differentiation", "neuron migration", "nucleus", "positive regulation of exit from mitosis", "regulation of cell cycle process", "RN…	egl-46 encodes a transcription factor with similarity to the TFIIA-like zinc-finger protein family\; egl-46 activity is required for coordinated locomotion, morphology and process formation of the touch cells, male mating efficiency, HSN cell migration, differentiation, and axonal outgrowth, serotonin production and also terminal divisions of the Q neuroblasts\; egl-46 acts to inhibit touch cell …	Enables RNA polymerase II transcription factor binding activity. Is involved in cell fate commitment\; generation of neurons\; and positive regulation of exit from mitosis. Located in nucleus. Is expressed in several structures, including QL.aa\; QL.pp\; QR.aa\; QR.pp\; and neurons. Is an ortholog of human INSM1 (INSM transcriptional repressor 1) and INSM2 (INSM transcriptional repressor 2).	Enriched in pharynx, PVD, OLL, dopaminergic neuron, neuron, ray, intestine and body wall musculature according to microarray, tiling array and RNA-seq. Affected by lin-35, zfp-1, cyc-1, fer-1, prg-1, ubc-9, gld-2, clk-1, wrn-1, csr-1, daf-2, skn-1, glh-4, glh-1, pgl-1, pgl-3, sma-2, sma-4, lin-22, ins-11, dpy-7, alg-1, thoc-5, eat-2, damt-1, fog-2, mina-1, rrf-3, sek-1, aak-1, aak-2, kri-1, mpk-2…	WBPaper00001105|pmid3200316, WBPaper00001133|pmid2721931, WBPaper00001829|pmid8187641, WBPaper00002322|pmid N.A., WBPaper00004624|pmid11274062, WBPaper00006103|pmid14504222, WBPaper00006247|pmid12954713, WBPaper00013489|pmid15183729, WBPaper00026909|pmid16239437, WBPaper00034710|pmid19589887, WBPaper00037652|pmid20923979, WBPaper00038491|pmid21647448, WBPaper00040420|pmid22087002, WBPaper00043908…
WBGene00007992	25.5797	2.31985	0.538515	4.30787	1.64837e-05	0.00434281	fipr-24	Caenorhabditis elegans	protein_coding_gene	C37A5.8	CELE_C37A5.8	C37A5.8.1	N.A.	CE17532	CE17532|HMMPANTHER:PTHR36521	O62093	O62093	TF322357	NM_061070.2	NP_493471.1	I 23.486629	N.A.	N.A.	N.A.	N.A.	N.A.	N.A.	N.A.	N.A.	N.A.	N.A.	N.A.	Acts upstream of or within IRE1-mediated unfolded protein response.	Affected by cyc-1, daf-16, prp-8, blmp-1, bar-1, hlh-30, prg-1, clk-1, daf-2, jmjd-3.1, lin-28, mir-34, daf-12, dpy-21, exc-7, mbl-1, emb-4, lin-22, cox-5B, his-3, dpy-7, nhr-49, isp-1, nuo-6, drh-3, hmg-3, hmg-4, spt-16, eat-2, damt-1, nhl-2, rrf-3, ints-2, sek-1, aak-1, aak-2, unc-70, ints-4, wdr-5.1, sftb-1, sacy-1, daf-1, daf-3 and ain-1 according to microarray and RNA-seq. Affected by methyl…	N.A.	innate immune response, "IRE1-mediated unfolded protein response"
WBGene00008851	34.4533	2.33562	0.579819	4.02818	5.62099e-05	0.010578	F15B9.8	Caenorhabditis elegans	protein_coding_gene	F15B9.8	CELE_F15B9.8	F15B9.8.1	N.A.	CE20686	CE20686|PFSCAN:PS50092|PRINTS:PR01705|PFAM:PF00090|SUPERFAMILY:SSF82895|INTERPRO:IPR000884|INTERPRO:IPR036383	Q9XVU5	Q9XVU5	TF317672	NM_073848.7	NP_506249.1	V 4.780315	N.A.	N.A.	N.A.	N.A.	AFD, germline precursor cell, hypodermis, intestine, NSM, Z1, Z4	N.A.	1-cell embryo Ce, 1-day post-L4 adult hermaphrodite Ce, 2-days post-L4 adult hermaphrodite Ce, 3-days post-L4 adult hermaphrodite Ce, 5-days post-L4 adult hermaphrodite Ce, 6-days post-L4 adult hermaphrodite Ce, 7-10 days post-L4 adult hermaphrodite Ce, adult Ce, adult hermaphrodite Ce, all stages Ce, blastula embryo Ce, dauer larva Ce, embryo Ce, L1 larva Ce, L2 larva Ce, L2d larva Ce, L3 larva …	N.A.	N.A.	N.A.	N.A.	Is enriched in several structures, including AFD\; NSM\; germline precursor cell\; intestine\; and somatic gonad precursor based on tiling array and RNA-seq studies. Is affected by several genes including daf-16\; daf-2\; and skn-1 based on microarray and RNA-seq studies. Is affected by twenty-eight chemicals including Ethanol\; Nitric Oxide\; and methylmercury hydroxide based on RNA-seq and micr…	Enriched in germline precursor cell, hypodermis, NSM, Z4, Z1, intestine and AFD according to tiling array and RNA-seq. Affected by cyc-1, sma-2, sma-4, let-7, nhr-114, emr-1, lem-2, bar-1, prg-1, gld-2, clk-1, tdp-1, csr-1, daf-2, ham-3, hpk-1, hsf-1, rbr-2, dpy-21, mir-34, daf-12, daf-16, glh-4, glh-1, pgl-1, pgl-3, hrde-1, alg-2, emb-4, lin-22, cox-5B, ins-11, dpy-7, hpl-2, hmg-3, hmg-4, spt-16…	N.A.	N.A.
WBGene00015781	85.7863	2.37244	0.399444	5.93935	2.86159e-09	4.08373e-06	rml-3	Caenorhabditis elegans	protein_coding_gene	C14F11.6	CELE_C14F11.6	C14F11.6.1	N.A.	CE02482	CE02482|Active_site|HMMPANTHER:PTHR21047|HMMPANTHER:PTHR21047:SF2|TIGRFAM:TIGR01221|PFAM:PF00908|SUPERFAMILY:SSF51182|INTERPRO:IPR000888|INTERPRO:IPR011051|INTERPRO:IPR014710	Q17993	Q17993	N.A.	NM_076645.4	NP_509046.1	X -3.268732	N.A.	N.A.	glh-1|Physical	N.A.	hypodermis, male-specific anatomical entity	N.A.	1-cell embryo Ce, 1-day post-L4 adult hermaphrodite Ce, 2-days post-L4 adult hermaphrodite Ce, 24-cell embryo Ce, 3-days post-L4 adult hermaphrodite Ce, 4-days post-L4 adult hermaphrodite Ce, 5-days post-L4 adult hermaphrodite Ce, 6-days post-L4 adult hermaphrodite Ce, 7-10 days post-L4 adult hermaphrodite Ce, adult Ce, adult hermaphrodite Ce, all stages Ce, blastula embryo Ce, dauer larva Ce, em…	N.A.	N.A.	N.A.	N.A.	Is predicted to enable dTDP-4-dehydrorhamnose 3,5-epimerase activity.	Enriched in hypodermis and male-specific anatomical entity according to tiling array and microarray. Affected by fer-1, sma-2, sma-4, hpl-2, nhr-114, prp-8, rsr-2, let-7, gld-1, emr-1, lem-2, bar-1, gld-2, clk-1, tdp-1, daf-2, glp-1, skn-1, npr-1, dop-1, hsf-1, chd-3, let-418, kgb-1, dpy-21, glh-4, glh-1, pgl-1, pgl-3, hrde-1, alg-1, alg-2, emb-4, sid-3, lin-22, dpy-7, set-9, hmg-3, spt-16, flr-4…	N.A.	dTDP-4-dehydrorhamnose 3,5-epimerase activity
WBGene00011175	11.3836	2.3769	0.661665	3.5923	0.000327769	0.043512	R09E10.5	Caenorhabditis elegans	protein_coding_gene	R09E10.5	CELE_R09E10.5	R09E10.5.1	N.A.	CE48460	CE48460|HMMPANTHER:PTHR23074|HMMPANTHER:PTHR23074:SF141|PFSCAN:PS51220|PFSCAN:PS50856|SMART:SM00539|SMART:SM00723|PFAM:PF03782|INTERPRO:IPR003886|INTERPRO:IPR005533	Q21874	Q21874	TF321321	NM_069489.3	NP_501890.2	IV 4.572526	N.A.	N.A.	dlg-1|Physical, sax-3|Physical, sip-1|Physical	N.A.	pharynx	N.A.	1-cell embryo Ce, 1-day post-L4 adult hermaphrodite Ce, 2-days post-L4 adult hermaphrodite Ce, 3-days post-L4 adult hermaphrodite Ce, 5-days post-L4 adult hermaphrodite Ce, 6-days post-L4 adult hermaphrodite Ce, 7-10 days post-L4 adult hermaphrodite Ce, 7-days post-L4 adult hermaphrodite Ce, adult Ce, adult hermaphrodite Ce, all stages Ce, blastula embryo Ce, dauer larva Ce, embryo Ce, L1 larva C…	N.A.	N.A.	WBPaper00033469|pmid19528325, WBPaper00038491|pmid21647448, WBPaper00055090|pmid30120140	N.A.	Is enriched in pharynx based on microarray studies. Is affected by several genes including daf-16\; daf-2\; and skn-1 based on tiling array\; proteomic\; microarray\; and RNA-seq studies. Is affected by eighteen chemicals including 1-methylnicotinamide\; methylmercuric chloride\; and rotenone based on RNA-seq and microarray studies. Is predicted to encode a protein with the following domains: AMO…	Enriched in pharynx according to microarray. Affected by rsr-2, let-7, gld-1, ubc-9, daf-2, csr-1, skn-1, npr-1, jmjd-3.1, mir-60, daf-12, daf-16, dpy-21, glh-4, glh-1, pgl-1, pgl-3, hrde-1, sma-4, lin-22, cox-5B, dpy-7, nuo-6, hpl-2, alg-1, hmg-4, spt-16, flr-4, dlc-1, eat-2, pry-1, damt-1, atfs-1, rrf-3, hsp-6, mdt-15, sek-1, aak-1, aak-2, kri-1, mpk-2, ints-4, numr-1, numr-2, mex-1, mex-3, sin…	N.A.	ATPase activity, "cell-matrix adhesion", "cytoplasmic microtubule organization", "integral component of membrane", "membrane", "microtubule severing", "microtubule-severing ATPase activity", "nucleus"
WBGene00003717	12.4685	2.39138	0.65491	3.65146	0.00026075	0.0366012	nhr-127	Caenorhabditis elegans	protein_coding_gene	T13F3.3	CELE_T13F3.3	T13F3.3.1, T13F3.3.2	N.A.	CE35617	CE35617|HMMPANTHER:PTHR45680|HMMPANTHER:PTHR45680:SF26|PFSCAN:PS51030|PFSCAN:PS51843|PRINTS:PR00047|SCANPROSITE:PS00031|SMART:SM00399|SMART:SM00430|PFAM:PF00104|PFAM:PF00105|SUPERFAMILY:SSF48508|SUPERFAMILY:SSF57716|INTERPRO:IPR000536|INTERPRO:IPR001628|INTERPRO:IPR013088|INTERPRO:IPR035500	O18087	O18087	N.A.	NM_001383477.1	NP_001370055.1	V 9.908270	Bacillus thuringiensis toxin hypersensitive, pore forming toxin hypersensitive, transgene expression reduced	N.A.	gk572|Deletion|N.A., gk593|Deletion|N.A., gk961788|Deletion|N.A., tm8383|Deletion|N.A., gk257686|Substitution|Nonsense, gk487754|Substitution|Nonsense	N.A.	seam cell	hypodermis	embryo Ce, L1 larva Ce	1-day post-L4 adult hermaphrodite Ce, 2-days post-L4 adult hermaphrodite Ce, 3-days post-L4 adult hermaphrodite Ce, 5-days post-L4 adult hermaphrodite Ce, 6-days post-L4 adult hermaphrodite Ce, adult Ce, adult hermaphrodite Ce, blastula embryo Ce, embryo Ce, L1 larva Ce, L2 larva Ce, L2d larva Ce, L3 larva Ce, L4 larva Ce, L4-adult lethargus Ce	N.A.	HGNC:9232|PhylomeDB;EnsEMBL-Compara	DNA binding, "DNA-binding transcription factor activity", "metal ion binding", "nucleus", "regulation of transcription, "sequence-specific DNA binding", "zinc ion binding", DNA-templated"	nhr-127 encodes a member of the nuclear hormone receptor family\; expressed in hypodermal seam cells from the embryonic 1.5-fold stage until the L1 larval stage.	Is predicted to enable DNA-binding transcription factor activity\; sequence-specific DNA binding activity\; and zinc ion binding activity. Is expressed in seam cell. Is an ortholog of human PPARA (peroxisome proliferator activated receptor alpha).	Enriched in hypodermis according to tiling array. Affected by hpl-2, ubc-9, clk-1, blmp-1, dpy-21, glh-4, glh-1, pgl-1, pgl-3, smg-2, dpy-7, drh-3, alg-1, hmg-3, spt-16, eat-2, rrf-3, sek-1, smn-1, unc-70, sin-3, sacy-1, sir-2.1, lin-14 and lin-4 according to tiling array, microarray and RNA-seq. Affected by aldicarb, 1-methylnicotinamide, Zidovudine, Sodium Chloride, Psoralens, allantoin, metfor…	N.A.
WBGene00010835	24.9993	2.39784	0.484757	4.94647	7.55726e-07	0.000321663	M03B6.3	Caenorhabditis elegans	protein_coding_gene	M03B6.3	CELE_M03B6.3	M03B6.3.1	N.A.	N.A.	N.A.	G5EGM4	G5EGM4	N.A.	NM_077909.7	NP_510310.1	X 15.058150	N.A.	N.A.	tm12591|Deletion|N.A., gk863685|Substitution|Nonsense	dsh-1|Physical, kin-4|Physical	N.A.	hypodermis, intestine	N.A.	1-cell embryo Ce, 1-day post-L4 adult hermaphrodite Ce, 2-days post-L4 adult hermaphrodite Ce, 3-days post-L4 adult hermaphrodite Ce, 4-days post-L4 adult hermaphrodite Ce, 6-days post-L4 adult hermaphrodite Ce, 7-10 days post-L4 adult hermaphrodite Ce, adult Ce, adult hermaphrodite Ce, all stages Ce, blastula embryo Ce, dauer larva Ce, embryo Ce, L1 larva Ce, L2 larva Ce, L2d larva Ce, L3 larva …	N.A.	N.A.	N.A.	N.A.	Is enriched in hypodermis and intestine based on tiling array\; RNA-seq\; and microarray studies. Is affected by several genes including daf-16\; daf-2\; and skn-1 based on microarray\; tiling array\; and RNA-seq studies. Is affected by sixteen chemicals including methylmercury hydroxide\; methylmercuric chloride\; and D-glucose based on RNA-seq\; microarray\; and proteomic studies.	Enriched in hypodermis and intestine according to tiling array, RNA-seq and microarray. Affected by clk-1, cyc-1, fer-1, sma-2, sma-4, hpl-2, prp-8, rsr-2, blmp-1, bar-1, tdp-1, mir-60, mir-34, daf-12, daf-16, dpy-21, glh-4, glh-1, pgl-1, pgl-3, alg-1, alg-2, sid-3, set-9, set-26, hmg-3, spt-16, eat-2, daf-2, damt-1, atfs-1, rrf-3, hsp-6, sek-1, aak-1, aak-2, adr-1, his-72, spc-1, unc-70, ints-4,…	N.A.
WBGene00017535	26.7159	2.48798	0.661147	3.76312	0.000167805	0.0261102	atf-8	Caenorhabditis elegans	protein_coding_gene	F17A9.3	CELE_F17A9.3	F17A9.3.1	N.A.	CE19799	CE19799|HMMPANTHER:PTHR11988:SF27|HMMPANTHER:PTHR11988|PFSCAN:PS50217|SMART:SM00338|PFAM:PF07716|SUPERFAMILY:SSF57959|INTERPRO:IPR004827|INTERPRO:IPR040223	O16213	O16213	TF315869	NM_072175.5	NP_504576.1	V -0.340078	N.A.	N.A.	tm294|Deletion|N.A.	atf-2|Physical, atf-8|Physical, atf-8|Physical, cebp-2|Physical, ces-2|Physical, eya-1|Physical, zip-7|Physical, ztf-2|Physical, ztf-30|Physical	hypodermis, rectum, seam cell, vulva	amphid sheath cell, hypodermis, intestine	adult Ce, fully-elongated embryo Ce, L1 larva Ce, L2 larva Ce, L3 larva Ce, L4 larva Ce, larva Ce	1-cell embryo Ce, 1-day post-L4 adult hermaphrodite Ce, 10-days post-L4 adult hermaphrodite Ce, 2-days post-L4 adult hermaphrodite Ce, 2-fold embryo Ce, 20-days post-L4 adult hermaphrodite Ce, 3-days post-L4 adult hermaphrodite Ce, 3-fold embryo Ce, 4-cell embryo Ce, 4-days post-L4 adult hermaphrodite Ce, 5-days post-L4 adult hermaphrodite Ce, 6-days post-L4 adult hermaphrodite Ce, 7-10 days post…	N.A.	HGNC:11722|OrthoInspector;Roundup;TreeFam;Panther;EnsEMBL-Compara, HGNC:4977|OrthoInspector;TreeFam;Panther;EnsEMBL-Compara	DNA-binding transcription factor activity, DNA-binding transcription factor activity", "nucleus", "regulation of transcription, "regulation of transcription by RNA polymerase II", "RNA polymerase II cis-regulatory region sequence-specific DNA binding", DNA-templated", RNA polymerase II-specific"	N.A.	Is predicted to enable DNA-binding transcription factor activity. Is expressed in vulva. Is an ortholog of human TEF (TEF transcription factor, PAR bZIP family member).	Enriched in hypodermis, intestine and amphid sheath cell according to tiling array and RNA-seq. Affected by fer-1, daf-12, hpl-2, unc-120, prp-8, rsr-2, emr-1, lem-2, tdp-1, npr-1, skn-1, daf-16, dpy-21, glh-4, glh-1, pgl-1, pgl-3, hrde-1, alg-1, alg-2, sma-4, lin-22, smg-2, mir-71, dpy-7, set-9, set-26, hmg-3, spt-16, flr-4, eat-2, damt-1, atfs-1, nhl-2, rrf-3, ints-5, hsp-6, sek-1, aak-1, aak-2…	WBPaper00038491|pmid21647448, WBPaper00055090|pmid30120140, WBPaper00056796|pmid31118512
WBGene00002051	21.2531	2.52848	0.595222	4.24797	2.1572e-05	0.00527743	ifa-3	Caenorhabditis elegans	protein_coding_gene	F52E10.5	Cel IF A3, CelIF a3, A3, CELE_F52E10.5	F52E10.5.1	N.A.	CE34875	CE34875|PhosphoPep:F52E10.5|HMMPANTHER:PTHR45721:SF9|HMMPANTHER:PTHR45721|PFSCAN:PS51841|PFSCAN:PS51842|PIRSF:PIRSF005546|SMART:SM01391|PFAM:PF00932|PFAM:PF00038|SUPERFAMILY:SSF64593|SUPERFAMILY:SSF74853|INTERPRO:IPR001322|INTERPRO:IPR016451|INTERPRO:IPR036415|INTERPRO:IPR039008|INTERPRO:IPR042180	Q21065	Q21065	TF101181	NM_078248.10	NP_510649.3	X 23.726280	body muscle displaced, body wall muscle sarcomere morphology variant, clear, egg laying variant, embryonic lethal, epidermis cuticle detached, excretory canal morphology variant, extended life span, foraging behavior variant, larval arrest, larval lethal, life span phenotype, locomotion variant, mitochondria morphology variant, muscle detached, organism morphology variant, paralyzed, protein degr…	N.A.	ok2180|Deletion|N.A.	ifb-1|Physical, magu-2|Physical, smo-1|Physical, spe-39|Physical, vps-45|Physical	hypodermis, ventral cord neuron	hypodermis	embryo Ce, larva Ce	1-day post-L4 adult hermaphrodite Ce, 10-days post-L4 adult hermaphrodite Ce, 14-days post-L4 adult hermaphrodite Ce, 15-days post-L4 adult hermaphrodite Ce, 16-18 days post-L4 adult hermaphrodite Ce, 2-days post-L4 adult hermaphrodite Ce, 20-days post-L4 adult hermaphrodite Ce, 3-days post-L4 adult hermaphrodite Ce, 5-days post-L4 adult hermaphrodite Ce, 6-days post-L4 adult hermaphrodite Ce, 7-…	N.A.	HGNC:6638|OrthoInspector;Inparanoid;Panther;EnsEMBL-Compara, HGNC:6636|OrthoInspector;TreeFam;Panther;EnsEMBL-Compara, HGNC:6637|OrthoInspector;TreeFam;Panther;EnsEMBL-Compara	cytoplasm, "intermediate filament"	ifa-3 encodes an essential intermediate filament protein that is coexpressed with the essential IF protein IFB-1\; IFA-3 is required for survival past early larval stages, correct positioning of excretory canals and body muscles, attachment of cuticle to hypodermis, and locomotion\; IFA-3 forms heteropolymeric intermediate filaments in vitro with an equimolar mixture of IFB-1\; IFA-3 is expressed…	Is expressed in hypodermis and ventral cord neurons. Human ortholog(s) of this gene are implicated in several diseases, including Charcot-Marie-Tooth disease type 2B1\; adult-onset autosomal dominant demyelinating leukodystrophy\; and muscular dystrophy (multiple). Is predicted to encode a protein with the following domains: Phosphorylation site\; Lamin Tail Domain\; Intermediate filament protein…	Enriched in hypodermis according to tiling array. Affected by cyc-1, fer-1, blmp-1, ubc-9, bar-1, daf-2, glp-1, skn-1, npr-1, mir-60, chd-3, dpy-21, lin-41, let-7, daf-12, daf-16, glh-4, glh-1, pgl-1, pgl-3, mir-35, hrde-1, alg-2, lin-22, smg-2, smo-1, ins-11, dpy-7, alg-1, eat-2, mina-1, rrf-3, sek-1, spc-1, unc-70, mex-1, mex-3, sin-3, spn-4, mrps-5, daf-1, daf-3, lin-14, lin-4, rrf-2 and ain-2…	WBPaper00001981|pmid8013462, WBPaper00004761|pmid11427699, WBPaper00006137|pmid14529618, WBPaper00006428|pmid14975728, WBPaper00038491|pmid21647448, WBPaper00046464|pmid25692704, WBPaper00055090|pmid30120140, WBPaper00056033|pmid30641223, WBPaper00056896|pmid31207388
WBGene00022679	35.6842	2.55161	0.587629	4.34221	1.41055e-05	0.00395996	ZK180.5	Caenorhabditis elegans	protein_coding_gene	ZK180.5	CELE_ZK180.5	ZK180.5a.1, ZK180.5b.1, ZK180.5c.1	N.A.	CE07623, CE31746, CE28179	CE07623|HMMPANTHER:PTHR23261:SF16|HMMPANTHER:PTHR23261, CE31746|HMMPANTHER:PTHR23261:SF16|HMMPANTHER:PTHR23261, CE28179|HMMPANTHER:PTHR23261:SF16|HMMPANTHER:PTHR23261	Q8MPR7, H2L0H1, H2L0H2	H2L0H1	TF315462	NM_171905.6, NM_171321.5, NM_171906.5	NP_741378.1, NP_741379.2, NP_741377.2	IV 0.448602	dauer lifespan extended	N.A.	gk200279|Substitution|Nonsense, gk316147|Substitution|Nonsense	N.A.	N.A.	DA neuron, hypodermis, intestine, pharyngeal muscle cell, VA neuron, Z1, Z4	N.A.	1-day post-L4 adult hermaphrodite Ce, 2-days post-L4 adult hermaphrodite Ce, 3-days post-L4 adult hermaphrodite Ce, 6-days post-L4 adult hermaphrodite Ce, 7-10 days post-L4 adult hermaphrodite Ce, 7-days post-L4 adult hermaphrodite Ce, adult Ce, adult hermaphrodite Ce, adult male Ce, all stages Ce, blastula embryo Ce, dauer larva Ce, embryo Ce, L1 larva Ce, L2 larva Ce, L3 larva Ce, L3-L4 letharg…	N.A.	N.A.	N.A.	N.A.	Is enriched in cholinergic neurons\; hypodermis\; intestine\; pharyngeal muscle cell\; and somatic gonad precursor based on tiling array\; RNA-seq\; and microarray studies. Is affected by several genes including daf-16\; daf-2\; and age-1 based on microarray\; quantitative PCR\; tiling array\; proteomic\; and RNA-seq studies. Is affected by twenty-six chemicals including hydrogen sulfide\; 1-meth…	Enriched in hypodermis, pharyngeal muscle cell, Z4, Z1, intestine, DA neuron and VA neuron according to tiling array, RNA-seq and microarray. Affected by vhl-1, npr-1, clk-1, cyc-1, age-1, daf-12, spe-44, let-7, gld-1, prg-1, wrn-1, tdp-1, aak-2, crtc-1, daf-2, swsn-2.2, jmjd-3.1, jmjd-1.2, hyl-2, hsf-1, dpy-21, daf-16, set-4, glh-4, glh-1, pgl-1, pgl-3, morc-1, hrde-1, alg-1, alg-2, alg-5, emb-4…	N.A.
WBGene00008712	15.7002	2.56762	0.608836	4.21726	2.47289e-05	0.00574575	F11E6.9	Caenorhabditis elegans	protein_coding_gene	F11E6.9	CELE_F11E6.9	F11E6.9.1	N.A.	CE31168	CE31168|HMMPANTHER:PTHR37427:SF1|HMMPANTHER:PTHR37427	Q8MQ75	Q8MQ75	TF320121	NM_171428.5	NP_741500.1	IV 17.146420	N.A.	N.A.	gk502826|Substitution|Nonsense	N.A.	N.A.	N.A.	N.A.	N.A.	N.A.	N.A.	N.A.	N.A.	Is affected by several genes including daf-16\; daf-2\; and skn-1 based on microarray\; RNA-seq\; and proteomic studies. Is affected by twelve chemicals including Tunicamycin\; allantoin\; and metformin based on RNA-seq and microarray studies. Is predicted to encode a protein with the following domain: .	Affected by cyc-1, nhr-114, wdr-23, tatn-1, emr-1, lem-2, ubc-9, mir-34, daf-12, daf-16, dpy-21, alg-1, alg-2, sid-3, elt-2, elt-7, dpy-7, set-9, set-26, hmg-3, eat-2, daf-2, damt-1, atfs-1, rrf-3, hsp-6, aak-1, aak-2, adr-1, adr-2, spc-1, unc-70, numr-1, numr-2, sin-3, skn-1, mrps-5, sir-2.1, ain-1, mir-243, cdk-4 and cyd-1 according to microarray, RNA-seq and proteomic study. Affected by Tunica…	N.A.
WBGene00020626	40.751	2.58139	0.4708	5.48298	4.18215e-08	3.65894e-05	T20F5.4	Caenorhabditis elegans	protein_coding_gene	T20F5.4	CELE_T20F5.4	T20F5.4.1	N.A.	N.A.	N.A.	P91479	P91479	TF319231	NM_058862.5	NP_491263.1	I -1.912455	N.A.	N.A.	gk699134|Substitution|Nonsense	F43B10.1|Physical, txbp-3|Physical	N.A.	germline precursor cell, hypodermis, intestine, PLM	N.A.	1-cell embryo Ce, 1-day post-L4 adult hermaphrodite Ce, 2-days post-L4 adult hermaphrodite Ce, 3-days post-L4 adult hermaphrodite Ce, 5-days post-L4 adult hermaphrodite Ce, 6-days post-L4 adult hermaphrodite Ce, 7-10 days post-L4 adult hermaphrodite Ce, 96-cell embryo Ce, adult Ce, adult hermaphrodite Ce, all stages Ce, blastula embryo Ce, dauer larva Ce, embryo Ce, L1 larva Ce, L2 larva Ce, L2d …	N.A.	N.A.	N.A.	N.A.	Is enriched in PLM\; germline precursor cell\; hypodermis\; and intestine based on tiling array and RNA-seq studies. Is affected by several genes including daf-16\; daf-2\; and skn-1 based on microarray and RNA-seq studies. Is affected by twenty-three chemicals including 1-methylnicotinamide\; methylmercuric chloride\; and rotenone based on RNA-seq and microarray studies.	Enriched in germline precursor cell, hypodermis, intestine and PLM according to tiling array and RNA-seq. Affected by vhl-1, age-1, sma-2, sma-4, rsr-2, ubc-9, gld-2, ash-2, set-2, wdr-5.1, daf-2, npr-1, cox-5B, jmjd-3.1, hsf-1, chd-3, let-418, skn-1, skr-2, skr-1, mir-34, daf-12, daf-16, glh-4, glh-1, pgl-1, pgl-3, hrde-1, alg-1, alg-2, lin-22, dpy-7, set-9, set-26, hpl-2, hmg-3, eat-2, pmt-2, p…	N.A.
WBGene00019318	34.6112	2.58819	0.532164	4.86351	1.15324e-06	0.000459284	K02E10.4	Caenorhabditis elegans	protein_coding_gene	K02E10.4	CELE_K02E10.4	K02E10.4a.1, K02E10.4b.1	N.A.	CE30083, CE37250	CE30083|SMART:SM00289|PFAM:PF14625|INTERPRO:IPR006150|INTERPRO:IPR028150, CE37250|SMART:SM00289|PFAM:PF14625|INTERPRO:IPR006150|INTERPRO:IPR028150	Q65ZJ0, H2L0B3	Q65ZJ0	TF321613	NM_001380921.1, NM_001383534.1	NP_001370773.1, NP_001367926.1	X -15.008320	fat content increased	N.A.	gk960299|Deletion|N.A.	eya-1|Physical	N.A.	AFD, hypodermis, male-specific anatomical entity, OLL, PVD	embryo Ce	1-cell embryo Ce, 1-day post-L4 adult hermaphrodite Ce, 2-days post-L4 adult hermaphrodite Ce, 3-days post-L4 adult hermaphrodite Ce, 3-fold embryo Ce, 4-days post-L4 adult hermaphrodite Ce, 5-days post-L4 adult hermaphrodite Ce, 6-days post-L4 adult hermaphrodite Ce, 7-10 days post-L4 adult hermaphrodite Ce, adult Ce, adult hermaphrodite Ce, all stages Ce, blastula embryo Ce, dauer larva Ce, emb…	N.A.	N.A.	integral component of membrane, "membrane"	N.A.	Is enriched in AFD\; OLL\; PVD\; hypodermis\; and male-specific anatomical entity based on microarray\; tiling array\; and RNA-seq studies. Is affected by several genes including daf-16\; daf-2\; and rrf-3 based on microarray and RNA-seq studies. Is affected by twenty chemicals including methylmercury hydroxide\; 1-methylnicotinamide\; and methylmercuric chloride based on RNA-seq and microarray s…	Enriched in PVD, OLL, hypodermis, AFD and male-specific anatomical entity according to microarray, tiling array and RNA-seq. Affected by fer-1, sma-2, sma-4, prg-1, daf-2, dpy-21, daf-12, daf-16, glh-4, glh-1, pgl-1, pgl-3, alg-1, alg-2, sid-3, lin-22, dpy-7, set-26, hpl-2, hmg-3, eat-2, pmt-2, atfs-1, rrf-3, hsp-6, mdt-15, sek-1, aak-1, aak-2, adr-1, numr-1, numr-2, nhr-14, mex-3, sin-3, spn-4, …	N.A.
WBGene00001075	583.963	2.58865	0.406495	6.36821	1.91241e-10	1.09167e-06	dpy-14	Caenorhabditis elegans	protein_coding_gene	H27M09.4	col-59, CELE_H27M09.4	H27M09.4.1	N.A.	CE25036	CE25036|HMMPANTHER:PTHR24637:SF348|HMMPANTHER:PTHR24637|SMART:SM01088|PFAM:PF01484|INTERPRO:IPR002486	G5EEB6	G5EEB6	N.A.	NM_059557.7	NP_491958.1	I 1.377386	embryonic lethal, larval lethal, small	dumpy, larval body morphology variant, lethal, physiology phenotype	ok3341|Deletion|Frameshift	dlg-1|Physical, let-87|Genetic, skp-1|Physical, smo-1|Physical, zen-4|Physical	ADFL, AFDL, ASEL, ASHL, ASJL, ASKL, hyp7 syncytium, hypodermis, ILshL, OLQsoVL, RIAL	cephalic sheath cell, germ line, hypodermis, somatic gonad precursor, ventral nerve cord	adult Ce, all stages Ce, elongating embryo Ce, fully-elongated embryo Ce, larva Ce	1-cell embryo Ce, 1-day post-L4 adult hermaphrodite Ce, 10-days post-L4 adult hermaphrodite Ce, 2-days post-L4 adult hermaphrodite Ce, 3-days post-L4 adult hermaphrodite Ce, 4-cell embryo Ce, 4-days post-L4 adult hermaphrodite Ce, 5-days post-L4 adult hermaphrodite Ce, 6-days post-L4 adult hermaphrodite Ce, 7-10 days post-L4 adult hermaphrodite Ce, adult Ce, adult hermaphrodite Ce, all stages Ce,…	N.A.	N.A.	collagen trimer, "extracellular matrix organization", "extracellular matrix structural constituent", "extracellular matrix", "extracellular space", "integral component of membrane", "membrane", "structural constituent of cuticle"	dpy-14 encodes a type III (alpha 1) collagen that is required for embryonic, larval, and vulval development, proper amphid morphology, and regulation of body shape and size\; a dpy-14 promoter-GFP fusion construct is reportedly expressed in embryonic neurons.	Is predicted to be a structural constituent of cuticle. Is expressed in anterior ganglion\; hyp7 syncytium\; and lateral ganglion left neurons.	Enriched in germ line, cephalic sheath cell, ventral nerve cord, hypodermis and somatic gonad precursor according to proteomic study, tiling array and RNA-seq. Affected by cyc-1, cid-1, sam-10, pod-2, ubc-9, gld-2, clk-1, daf-2, csr-1, npr-1, lin-28, dpy-21, mir-34, unc-39, daf-12, glh-4, glh-1, pgl-1, pgl-3, hrde-1, morc-1, vit-2, emb-4, sid-3, sma-4, mir-71, ins-11, dpy-7, isp-1, alg-1, hmg-3, …	WBPaper00000031|pmid4366476, WBPaper00000321|pmid492325, WBPaper00000427|pmid7262541, WBPaper00000608|pmid17246100, WBPaper00000897|pmid3023903, WBPaper00000976|pmid3609740, WBPaper00001308|pmid1978238, WBPaper00001328|pmid2245913, WBPaper00001439|pmid1936966, WBPaper00001557|pmid1603066, WBPaper00001697|pmid8458573, WBPaper00001709|pmid8462849, WBPaper00001747|pmid8349107, WBPaper00002339|pmid86…
WBGene00010573	14.0392	2.59078	0.635745	4.07519	4.59764e-05	0.00926289	K04H4.2	Caenorhabditis elegans	protein_coding_gene	K04H4.2	CELE_K04H4.2	K04H4.2a.1, K04H4.2b.1, K04H4.2c.1	CEOP3574	CE32463, CE36653, CE47897	CE32463|HMMPANTHER:PTHR34150|HMMPANTHER:PTHR34150:SF5|SMART:SM00289|SMART:SM00494|PFAM:PF04942|SUPERFAMILY:SSF57625|INTERPRO:IPR002557|INTERPRO:IPR006150|INTERPRO:IPR007026|INTERPRO:IPR036508, CE36653|HMMPANTHER:PTHR34150:SF5|HMMPANTHER:PTHR34150|SMART:SM00494|SMART:SM00289|PFAM:PF04942|SUPERFAMILY:SSF57625|INTERPRO:IPR002557|INTERPRO:IPR006150|INTERPRO:IPR007026|INTERPRO:IPR036508, CE47897|HMMPA…	P34504	P34504	N.A.	NM_001382959.1, NM_001379858.1, NM_001382960.1	NP_001367094.1, NP_001369839.1, NP_001369838.1	III 0.427121	cord commissures fail to reach target, dendrite development variant, larval arrest, larval lethal, locomotion variant, reduced brood size, slow growth, transgene expression increased	lethal, sterile	tm5470|Deletion|N.A., gk181939|Substitution|Nonsense	afd-1|Physical, arrd-8|Physical, cdc-48.2|Genetic, ckb-2|Regulatory, ehs-1|Physical, frm-5.2|Physical, gla-3|Physical, itsn-1|Physical, kin-4|Physical, lin-10|Physical, lin-2|Physical, magi-1|Physical, par-3|Physical, reps-1|Physical, rme-1|Physical, sgt-1|Physical, Y57G11C.22|Physical, zyg-8|Physical	N.A.	OLL, pharynx, PVD	N.A.	1-cell embryo Ce, 1-day post-L4 adult hermaphrodite Ce, 2-days post-L4 adult hermaphrodite Ce, 3-days post-L4 adult hermaphrodite Ce, 4-days post-L4 adult hermaphrodite Ce, 5-days post-L4 adult hermaphrodite Ce, 6-days post-L4 adult hermaphrodite Ce, 96-cell embryo Ce, adult Ce, adult hermaphrodite Ce, all stages Ce, blastula embryo Ce, dauer larva Ce, embryo Ce, L1 larva Ce, L2 larva Ce, L2d lar…	N.A.	N.A.	chitin binding, "extracellular region"	K04H4.2 encodes, by alternative splicing, three proteins ranging from628 to 1446 residues in length\; K04H4.2 proteins are predicted to besecreted, with an N-terminal chitin-binding peritrophin-A domainfollowed by up to 15 cysteine-rich domains\; the general organization ofK04H4.2 protein resembles that of T10E10.4\; in mass RNAi assays, K04H4.2is required for larval growth and locomotion\; K04H4…	Is predicted to enable chitin binding activity.	Enriched in pharynx, PVD and OLL according to microarray. Affected by clk-1, cyc-1, nhr-114, prg-1, gld-2, wdr-5.1, tdp-1, csr-1, daf-2, skn-1, jmjd-3.1, jmjd-1.2, rbr-2, mir-60, chd-3, let-418, lmn-1, skr-2, skr-1, mir-34, daf-12, daf-16, dpy-21, glh-4, glh-1, pgl-1, pgl-3, hrde-1, alg-1, sid-3, sma-2, sma-4, cox-5B, dpy-7, isp-1, nuo-6, set-9, hpl-2, hmg-4, spt-16, eat-2, pmt-2, pry-1, atfs-1, …	WBPaper00028984|pmid17213328, WBPaper00055090|pmid30120140
WBGene00011427	31.4791	2.60847	0.617011	4.22759	2.36212e-05	0.00561823	T04C12.1	Caenorhabditis elegans	protein_coding_gene	T04C12.1	CELE_T04C12.1	T04C12.1.1	N.A.	N.A.	N.A.	A9UJP5	A9UJP5	TF317716	NM_073414.6	NP_505815.2	V 2.923266	N.A.	N.A.	N.A.	N.A.	dopaminergic neuron, intestine	N.A.	1-cell embryo Ce, 1-day post-L4 adult hermaphrodite Ce, 2-days post-L4 adult hermaphrodite Ce, 3-days post-L4 adult hermaphrodite Ce, 5-days post-L4 adult hermaphrodite Ce, adult Ce, adult hermaphrodite Ce, all stages Ce, blastula embryo Ce, dauer larva Ce, embryo Ce, L1 larva Ce, L2 larva Ce, L2d larva Ce, L3 larva Ce, L4 larva Ce, larva Ce	N.A.	N.A.	N.A.	N.A.	Is enriched in dopaminergic neurons and intestine based on tiling array and RNA-seq studies. Is affected by several genes including daf-16\; daf-2\; and skn-1 based on tiling array\; microarray\; and RNA-seq studies. Is affected by twelve chemicals including 1-methylnicotinamide\; methylmercuric chloride\; and stavudine based on RNA-seq and microarray studies.	Enriched in dopaminergic neuron and intestine according to tiling array and RNA-seq. Affected by rsr-2, ubc-9, wrn-1, npr-1, dpy-21, mir-34, daf-12, daf-16, emb-4, elt-7, elt-2, skn-1, dpy-7, drh-3, eat-2, pry-1, nhl-2, rrf-3, zip-3, spc-1, unc-70, mex-1, mex-3, sin-3, spn-4, wdr-5.1, daf-1, daf-3, sir-2.1, daf-2, alg-1, mir-35, hpl-1, hpl-2 and his-24 according to tiling array, microarray and RN…	N.A.	integral component of membrane, "membrane"
WBGene00001069	73.7466	2.60917	0.424207	6.15071	7.7137e-10	1.65121e-06	dpy-7	Caenorhabditis elegans	protein_coding_gene	F46C8.6	CELE_F46C8.6	F46C8.6.1	N.A.	CE04580	CE04580|HMMPANTHER:PTHR24637:SF327|HMMPANTHER:PTHR24637|SMART:SM01088|PFAM:PF01391|PFAM:PF01484|INTERPRO:IPR002486|INTERPRO:IPR008160	P34688	P34688	N.A.	NM_076873.6	NP_509274.1	X -1.600400	cuticle morphology variant, dumpy, egg laying variant, locomotion variant, mercury hypersensitive, organism development variant, pattern of transgene expression variant, pattern protein expression variant, slow growth, transgene expression increased	alae morphology variant, annulae morphology variant, dumpy, fat, gene expression level high, helical cuticle, left handed roller, pattern of transgene expression variant, roller, short, struts variant	dpy-5|Genetic;Regulatory, bir-1|Regulatory, col-19|Regulatory, daf-2|Genetic, dpy-10|Regulatory, dpy-11|Regulatory, dpy-13|Genetic, dpy-2|Regulatory, dpy-3|Regulatory, dpy-8|Regulatory, elt-1|Regulatory, elt-2|Regulatory, elt-3|Regulatory, emb-5|Genetic, glp-1|Genetic, gpdh-1|Regulatory, gras-1|Physical, let-23|Genetic, let-60|Genetic, lev-11|Genetic, mig-6|Genetic, mup-1|Genetic, nhr-23|Regulato…	cuticle, hyp10, hyp5, hyp6, hyp7 syncytium, hypodermis, P1, P10, P11, P12, P2, P3, P4, P5, P6, P7, P8, P9, seam cell	hypodermis, intestine, male-specific anatomical entity	1.5-fold embryo Ce, 2-fold embryo Ce, 3-fold embryo Ce, adult Ce, comma embryo Ce, embryo Ce, fully-elongated embryo Ce, L1 larva Ce, L2 larva Ce, L3 larva Ce, L4 larva Ce	1-day post-L4 adult hermaphrodite Ce, 2-days post-L4 adult hermaphrodite Ce, 3-days post-L4 adult hermaphrodite Ce, 4-days post-L4 adult hermaphrodite Ce, 5-days post-L4 adult hermaphrodite Ce, 6-days post-L4 adult hermaphrodite Ce, 7-10 days post-L4 adult hermaphrodite Ce, adult Ce, adult hermaphrodite Ce, adult male Ce, all stages Ce, blastula embryo Ce, dauer larva Ce, embryo Ce, L1 larva Ce, …	N.A.	HGNC:10803|PhylomeDB;Inparanoid	WBPaper00000031|pmid4366476, WBPaper00000164|pmid573721, WBPaper00000165|pmid4869093, WBPaper00000465|pmid17249038, WBPaper00000608|pmid17246100, WBPaper00001153|pmid2627884, WBPaper00001328|pmid2245913, WBPaper00001618|pmid1396579, WBPaper00001640|pmid1329863, WBPaper00001747|pmid8349107, WBPaper00001835|pmid8307321, WBPaper00001922|pmid8139571, WBPaper00002006|pmid8041603, WBPaper00002512|pmid8…	dpy-7 encodes a cuticular collagen\; DPY-7 functions as a structural constituent of the extracellular cuticle whose activity is required for normal cuticular morphology and hence, proper body form.	Is a structural constituent of collagen and cuticulin-based cuticle. Is involved in cuticle development involved in collagen and cuticulin-based cuticle molting cycle and post-embryonic body morphogenesis. Located in annular furrow extracellular matrix. Is expressed in several structures, including P1\; P12\; P2\; cuticle\; and hypodermis. Is an ortholog of human SFTPD (surfactant protein D).	Enriched in hypodermis, intestine and male-specific anatomical entity according to tiling array, RNA-seq, proteomic study and microarray. Affected by fer-1, sma-2, sma-4, lin-15B, prp-8, rsr-2, emr-1, lem-2, gld-2, tdp-1, daf-2, csr-1, lmn-1, skr-2, skr-1, daf-12, daf-16, dpy-21, glh-4, glh-1, pgl-1, pgl-3, hrde-1, morc-1, alg-1, alg-2, sid-3, sta-1, smg-2, ins-11, set-9, set-26, hpl-2, hmg-3, sp…	N.A.	annular furrow extracellular matrix, "collagen and cuticulin-based cuticle extracellular matrix", "collagen trimer", "cuticle development involved in collagen and cuticulin-based cuticle molting cycle", "post-embryonic body morphogenesis", "structural constituent of collagen and cuticulin-based cuticle", "structural constituent of cuticle"
WBGene00012256	36.6336	2.62019	0.606785	4.31815	1.57343e-05	0.00427699	lpr-5	Caenorhabditis elegans	protein_coding_gene	W04G3.2	cpg-15, CELE_W04G3.2	W04G3.2.1	N.A.	CE03786	CE03786|HMMPANTHER:PTHR37437|HMMPANTHER:PTHR37437:SF4|SUPERFAMILY:SSF50814|INTERPRO:IPR012674	Q23163	Q23163	TF315575	NM_077450.7	NP_509851.1	X 2.857860	age associated fluorescence increased, larval arrest, larval lethal, locomotion variant, manganese hypersensitivity, organism morphology variant, pattern of transgene expression variant, receptor mediated endocytosis defective, shortened life span, transgene subcellular localization variant	N.A.	daf-2|Genetic	Cell, seam cell	hypodermis, intestine, male-specific anatomical entity, OLL, PVD	adult Ce, embryo Ce, L1 larva Ce, L2 larva Ce, L3 larva Ce, L4 larva Ce	1-cell embryo Ce, 1-day post-L4 adult hermaphrodite Ce, 2-days post-L4 adult hermaphrodite Ce, 3-days post-L4 adult hermaphrodite Ce, 4-days post-L4 adult hermaphrodite Ce, 5-days post-L4 adult hermaphrodite Ce, 6-days post-L4 adult hermaphrodite Ce, 7-10 days post-L4 adult hermaphrodite Ce, adult Ce, adult hermaphrodite Ce, all stages Ce, blastula embryo Ce, dauer larva Ce, embryo Ce, L1 larva C…	N.A.	N.A.	WBPaper00032973|pmid19269285, WBPaper00048611|pmid26418576, WBPaper00050227|pmid27717699	lpr-5 encodes one of seven C. elegans proteins related to the lipocalin family of structurally related, low molecular weight, secreted proteins that bind and transport lipophilic molecules and participate in intercellular signaling\; loss of lpr-5 function via RNAi results in defects in locomotion, body morphology, larval lethality, and yolk endocytosis\; lpr-5 appears to be expressed in the hypo…	Is expressed in several structures, including seam cell. Is predicted to encode a protein with the following domain: Calycin.	Enriched in PVD, OLL, hypodermis, intestine and male-specific anatomical entity according to microarray, tiling array and RNA-seq. Affected by sma-2, sma-4, nhr-114, prp-8, rsr-2, emr-1, lem-2, bar-1, prg-1, gld-2, tdp-1, daf-2, csr-1, hrde-1, npr-1, mir-60, lmn-1, cec-4, skn-1, skr-2, skr-1, kgb-1, daf-12, daf-16, dpy-21, glh-4, glh-1, pgl-1, pgl-3, alg-1, alg-2, emb-4, sid-3, sta-1, lin-22, set…	N.A.	extracellular region, "lipid transport"
WBGene00015523	12.1702	2.64533	0.658067	4.01985	5.82361e-05	0.0107236	ztf-30	Caenorhabditis elegans	protein_coding_gene	C06E1.8	CELE_C06E1.8	C06E1.8.1	N.A.	CE00063	CE00063|HMMPANTHER:PTHR24408:SF45|HMMPANTHER:PTHR24408|PFSCAN:PS50157|SCANPROSITE:PS00028|SMART:SM00355|PFAM:PF00096|SUPERFAMILY:SSF57667|INTERPRO:IPR013087|INTERPRO:IPR036236	P34303	P34303	TF317235	NM_066491.4	NP_498892.1	III -0.229000	N.A.	N.A.	gk1287|Deletion|N.A., tm4279|Deletion|Frameshift	atf-8|Physical, ceh-14|Physical, egl-13|Physical, eor-1|Physical, fkh-6|Physical, hlh-33|Physical, klf-2|Physical, mys-1|Physical, nhr-111|Physical, nhr-21|Physical, pha-4|Physical, unc-98|Physical, vab-3|Physical, Y111B2A.10|Physical, zip-7|Physical, ztf-2|Physical, ztf-30|Physical, ztf-30|Physical	N.A.	hermaphrodite-specific anatomical entity, neuron	N.A.	1-day post-L4 adult hermaphrodite Ce, 2-days post-L4 adult hermaphrodite Ce, 3-days post-L4 adult hermaphrodite Ce, 3-fold embryo Ce, 5-days post-L4 adult hermaphrodite Ce, 6-days post-L4 adult hermaphrodite Ce, 7-10 days post-L4 adult hermaphrodite Ce, 96-cell embryo Ce, adult Ce, adult hermaphrodite Ce, blastula embryo Ce, dauer larva Ce, embryo Ce, L1 larva Ce, L2 larva Ce, L3 larva Ce, L4 lar…	N.A.	N.A.	DNA binding, "DNA-binding transcription factor activity, "metal ion binding", "nucleus", "regulation of transcription by RNA polymerase II", "sequence-specific DNA binding", RNA polymerase II-specific"	N.A.	Is predicted to enable DNA binding activity and metal ion binding activity.	Enriched in hermaphrodite-specific anatomical entity and neuron according to RNA-seq. Affected by rsr-2, tdp-1, daf-16, jmjd-3.1, jmjd-1.2, chd-3, let-418, glh-4, glh-1, pgl-1, pgl-3, lin-22, cox-5B, dpy-7, daf-2, isp-1, sod-2, hpl-2, alg-1, hmg-4, thoc-5, adr-2, eat-2, damt-1, atfs-1, rrf-3, sek-1, aak-1, aak-2, adr-1, unc-70, numr-1, numr-2, nhr-14, mex-1, mex-3, sin-3, spn-4, sir-2.1, mir-243,…	N.A.
WBGene00001108	32.8051	2.65639	0.560802	4.73676	2.17158e-06	0.000791241	dsl-6	Caenorhabditis elegans	protein_coding_gene	H02I12.4	CELE_H02I12.4	H02I12.4.1	N.A.	CE36597	CE36597|HMMPANTHER:PTHR22669:SF10|HMMPANTHER:PTHR22669|PFSCAN:PS50026|PFSCAN:PS51051|SCANPROSITE:PS01186|SCANPROSITE:PS00022|SMART:SM00051|PFAM:PF01414|PFAM:PF00008|SUPERFAMILY:SSF57196|INTERPRO:IPR000742|INTERPRO:IPR001774|INTERPRO:IPR039178	O45602	O45602	TF315366	NM_069747.6	NP_502148.2	IV 4.974229	organism development variant, tumorous germline	N.A.	ok2265|Deletion|N.A.	clk-2|Genetic	N.A.	gon_male_dtc anterior, gon_male_dtc posterior, hermaphrodite-specific anatomical entity, hypodermis, Z1.p, Z4.a	embryo Ce	1-cell embryo Ce, 1-day post-L4 adult hermaphrodite Ce, 2-days post-L4 adult hermaphrodite Ce, 3-days post-L4 adult hermaphrodite Ce, 4-cell embryo Ce, 5-days post-L4 adult hermaphrodite Ce, 6-days post-L4 adult hermaphrodite Ce, 7-10 days post-L4 adult hermaphrodite Ce, adult Ce, adult hermaphrodite Ce, all stages Ce, blastula embryo Ce, dauer larva Ce, embryo Ce, L1 larva Ce, L2 larva Ce, L3 la…	N.A.	N.A.	cell communication, "cell fate specification", "integral component of membrane", "integral component of plasma membrane", "membrane", "multicellular organism development"	dsl-6 encodes a putative transmembrane protein whose extracellular domainhas a single DSL and EGF domains in series, somewhat like Delta\/LAG-2\;DSL-6 belongs to a nematode-specific family of Delta\/LAG-2-like proteinsthat includes DSL-1, -2, -3, -5, -6, and -7.	Is enriched in Z1.p\; Z4.a\; gon_male_dtc anterior\; gon_male_dtc posterior\; and hypodermis based on tiling array and RNA-seq studies. Is affected by several genes including skn-1\; rrf-3\; and clk-1 based on microarray\; RNA-seq\; and proteomic studies. Is affected by eighteen chemicals including 1-methylnicotinamide\; methylmercuric chloride\; and rotenone based on RNA-seq and microarray studi…	Enriched in hypodermis, hermaphrodite-specific anatomical entity, gon_male_dtc posterior, gon_male_dtc anterior, Z1.p and Z4.a according to tiling array and RNA-seq. Affected by fer-1, tatn-1, ubc-9, clk-1, npr-1, mir-34, glh-4, glh-1, pgl-1, pgl-3, hrde-1, dpy-7, alg-1, flr-4, eat-2, rrf-3, sek-1, mpk-2, ints-4, iff-1, mex-3, sin-3, wdr-5.1, skn-1, daf-1 and daf-3 according to microarray, RNA-se…	WBPaper00006450|pmid14960273, WBPaper00034675|pmid19564624, WBPaper00040714|pmid22284182
WBGene00011508	118.614	2.68071	0.417354	6.42311	1.33521e-10	1.09167e-06	T05H10.3	Caenorhabditis elegans	protein_coding_gene	T05H10.3	CELE_T05H10.3	T05H10.3.1	N.A.	CE01640	CE01640|HMMPANTHER:PTHR34493:SF4|HMMPANTHER:PTHR34493	Q09347	Q09347	TF316187	NM_063287.8	NP_495688.1	II 0.658036	N.A.	N.A.	smo-1|Physical	hypodermis	dopaminergic neuron, germline precursor cell, hypodermis, intestine	larva Ce	1-day post-L4 adult hermaphrodite Ce, 2-days post-L4 adult hermaphrodite Ce, 3-days post-L4 adult hermaphrodite Ce, 3-fold embryo Ce, 4-cell embryo Ce, 5-days post-L4 adult hermaphrodite Ce, 6-days post-L4 adult hermaphrodite Ce, 7-10 days post-L4 adult hermaphrodite Ce, adult Ce, adult hermaphrodite Ce, all stages Ce, blastula embryo Ce, dauer larva Ce, embryo Ce, L1 larva Ce, L2 larva Ce, L2d l…	N.A.	N.A.	N.A.	N.A.	Is enriched in dopaminergic neurons\; germline precursor cell\; and intestine based on Chronogram and tiling array studies. Is affected by several genes including daf-16\; daf-2\; and skn-1 based on microarray\; tiling array\; RNA-seq\; and proteomic studies. Is affected by twenty-eight chemicals including cholesterol\; lathosterol\; and aldicarb based on microarray and RNA-seq studies. Is predic…	Enriched in intestine, dopaminergic neuron, germline precursor cell and hypodermis according to Chronogram analysis and tiling array. Affected by cyc-1, rsr-2, ubc-9, gld-2, clk-1, wrn-1, daf-2, elt-2, hsf-1, skn-1, skr-2, skr-1, dpy-21, mir-34, daf-12, daf-16, set-4, glh-4, glh-1, pgl-1, pgl-3, emb-4, sma-2, sma-4, smg-2, smo-1, dpy-7, drh-3, alg-1, flr-4, eat-2, pry-1, nhl-2, fog-2, zip-3, sek-…	N.A.	N.A.
WBGene00001828	127.126	2.68379	0.443901	6.04594	1.48546e-09	2.46395e-06	hch-1	Caenorhabditis elegans	protein_coding_gene	F40E10.1	nas-34, CELE_F40E10.1	F40E10.1.1	N.A.	CE24964	CE24964|Active_site|HMMPANTHER:PTHR10127:SF842|HMMPANTHER:PTHR10127|PFSCAN:PS50092|PFSCAN:PS50026|PFSCAN:PS01180|PFSCAN:PS51864|PIRSF:PIRSF036365|PRINTS:PR00480|SCANPROSITE:PS01186|SCANPROSITE:PS00022|SMART:SM00042|SMART:SM00235|PFAM:PF01400|SUPERFAMILY:SSF49854|SUPERFAMILY:SSF55486|INTERPRO:IPR000859|INTERPRO:IPR001506|INTERPRO:IPR006026|INTERPRO:IPR017050|INTERPRO:IPR024079|INTERPRO:IPR035914	Q21059	Q21059	N.A.	NM_078039.7	NP_510440.1	X 20.107580	embryonic lethal	delayed hatching, Q neuroblast lineage migration variant	ok2447|Deletion|N.A., tm12733|Deletion|Frameshift, gk301638|Substitution|Nonsense	mut-16|Physical	hypodermis, seam cell	germ line, hypodermis	1.5-fold embryo Ce, 2-fold embryo Ce, bean embryo Ce, comma embryo Ce, elongating embryo Ce, embryo Ce, fully-elongated embryo Ce, L1 larva Ce	1-cell embryo Ce, 1-day post-L4 adult hermaphrodite Ce, 10-days post-L4 adult hermaphrodite Ce, 2-days post-L4 adult hermaphrodite Ce, 3-days post-L4 adult hermaphrodite Ce, 3-fold embryo Ce, 4-days post-L4 adult hermaphrodite Ce, 5-days post-L4 adult hermaphrodite Ce, 6-days post-L4 adult hermaphrodite Ce, 7-10 days post-L4 adult hermaphrodite Ce, adult Ce, adult hermaphrodite Ce, all stages Ce,…	N.A.	N.A.	extracellular region, "hatching", "hydrolase activity", "metal ion binding", "metalloendopeptidase activity", "metallopeptidase activity", "molting cycle, "multicellular organism development", "neuron migration", "peptidase activity", "proteolysis", "zinc ion binding", collagen and cuticulin-based cuticle"	hch-1 encodes a member of the zinc-dependent metalloprotease family that contains an epidermal growth factor-like domain, a CUB domain, and a TSP1 domain and affects hatching and QL neuroblast migration.	Is predicted to enable metalloendopeptidase activity and zinc ion binding activity. Is involved in hatching and neuron migration. Is expressed in hypodermis and seam cell.	Enriched in germ line and hypodermis according to proteomic study and tiling array. Affected by K10D11.2, tatn-1, ubc-9, gld-2, csr-1, daf-2, npr-1, mir-60, lin-28, mir-34, glh-4, glh-1, pgl-1, pgl-3, hrde-1, morc-1, vit-2, sid-3, sta-1, sma-2, sma-4, ins-11, dpy-7, alg-1, hmg-3, flr-4, eat-2, nhl-2, fog-2, ptl-1, ptrn-1, rrf-3, ints-8, sek-1, hsb-1, kri-1, mpk-2, nmad-1, rsks-1, pgrn-1, sin-3, t…	WBPaper00002539|pmid8861940, WBPaper00006254|pmid14653817, WBPaper00024242|pmid15255192, WBPaper00024579|pmid15539494, WBPaper00055090|pmid30120140
WBGene00001065	53.7233	2.70673	0.470513	5.75272	8.78213e-09	9.39962e-06	dpy-3	Caenorhabditis elegans	protein_coding_gene	EGAP7.1	dpy-12, CELE_EGAP7.1	EGAP7.1.1	N.A.	CE07013	CE07013|HMMPANTHER:PTHR24637|HMMPANTHER:PTHR24637:SF281|SMART:SM01088|PFAM:PF01391|PFAM:PF01484|INTERPRO:IPR002486|INTERPRO:IPR008160	Q19079	Q19079	N.A.	NM_075994.6	NP_508395.1	X -17.021721	dumpy, locomotion variant, roller	alae morphology variant, annulae morphology variant, dumpy, helical cuticle, left handed roller, pattern of transgene expression variant, struts variant	ok2263|Deletion|N.A.	ahr-1|Regulatory, ccar-1|Physical, col-19|Regulatory, dhc-1|Genetic, dpy-5|Genetic, dpy-7|Regulatory, eaf-1|Regulatory, ell-1|Regulatory, emb-5|Genetic, glp-1|Genetic, lit-1|Genetic, rol-6|Genetic, rol-8|Genetic, spn-4|Genetic, sqt-1|Genetic, sqt-2|Genetic, sqt-3|Genetic	N.A.	hypodermis, intestine, male-specific anatomical entity	N.A.	1-day post-L4 adult hermaphrodite Ce, 2-days post-L4 adult hermaphrodite Ce, 3-days post-L4 adult hermaphrodite Ce, 4-days post-L4 adult hermaphrodite Ce, 5-days post-L4 adult hermaphrodite Ce, 6-days post-L4 adult hermaphrodite Ce, 7-10 days post-L4 adult hermaphrodite Ce, adult Ce, adult hermaphrodite Ce, adult male Ce, all stages Ce, blastula embryo Ce, dauer larva Ce, embryo Ce, L1 larva Ce, …	N.A.	N.A.	cuticle development involved in collagen and cuticulin-based cuticle molting cycle, "integral component of membrane", "membrane", "structural constituent of cuticle"	N.A.	Is predicted to be a structural constituent of cuticle. Is involved in cuticle development involved in collagen and cuticulin-based cuticle molting cycle.	Enriched in hypodermis, intestine and male-specific anatomical entity according to tiling array, RNA-seq and microarray. Affected by fer-1, lin-15B, age-1, prp-8, rsr-2, ahr-1, emr-1, lem-2, bar-1, prg-1, gld-2, tdp-1, csr-1, daf-2, npr-1, mir-60, daf-12, daf-16, glh-4, glh-1, pgl-1, pgl-3, alg-1, alg-2, sid-3, sta-1, sma-2, sma-4, lin-22, ins-11, set-9, set-26, hpl-2, hmg-3, spt-16, eat-2, pfd-6…	WBPaper00000031|pmid4366476, WBPaper00000465|pmid17249038, WBPaper00000608|pmid17246100, WBPaper00001134|pmid2721932, WBPaper00001153|pmid2627884, WBPaper00001328|pmid2245913, WBPaper00001439|pmid1936966, WBPaper00001558|pmid1644275, WBPaper00001563|pmid1321065, WBPaper00001706|pmid8503957, WBPaper00001709|pmid8462849, WBPaper00001722|pmid8514130, WBPaper00001736|pmid8504934, WBPaper00001747|pmid…
WBGene00189995	10.8526	2.71156	0.702898	3.85769	0.000114465	0.0186686	C06E7.88	Caenorhabditis elegans	protein_coding_gene	C06E7.88	CELE_C06E7.88	C06E7.88.1	N.A.	CE49464	CE49464|HMMPANTHER:PTHR34493|HMMPANTHER:PTHR34493:SF7	C4RVF5	C4RVF5	TF316187	NM_001268346.4	NP_001255275.2	IV 2.436289	N.A.	N.A.	N.A.	N.A.	intestine, male-specific anatomical entity	N.A.	1-day post-L4 adult hermaphrodite Ce, 2-days post-L4 adult hermaphrodite Ce, 3-days post-L4 adult hermaphrodite Ce, 5-days post-L4 adult hermaphrodite Ce, adult Ce, adult hermaphrodite Ce, blastula embryo Ce, dauer larva Ce, embryo Ce, L1 larva Ce, L2 larva Ce, L2d larva Ce, L4 larva Ce	N.A.	N.A.	N.A.	N.A.	Is enriched in intestine and male-specific anatomical entity based on RNA-seq and microarray studies. Is affected by several genes including daf-16\; daf-2\; and skn-1 based on RNA-seq and microarray studies. Is affected by fourteen chemicals including methylmercury hydroxide\; 1-methylnicotinamide\; and stavudine based on RNA-seq and microarray studies. Is predicted to encode a protein with the …	Enriched in intestine and male-specific anatomical entity according to RNA-seq and microarray. Affected by rsr-2, emr-1, lem-2, daf-2, cox-5B, hsf-1, elli-1, daf-12, daf-16, dpy-21, emb-4, dpy-7, isp-1, hmg-3, flr-4, eat-2, damt-1, nhl-2, rrf-3, hsp-6, meg-3, meg-4, sin-3, set-2, skn-1, sftb-1, mrps-5, sacy-1, daf-3 and sir-2.1 according to RNA-seq and microarray. Affected by methylmercury hydrox…	N.A.	N.A.
WBGene00022517	12.0578	2.75488	0.769028	3.58228	0.000340603	0.0441881	ZC123.1	Caenorhabditis elegans	protein_coding_gene	ZC123.1	CELE_ZC123.1	ZC123.1.1	N.A.	N.A.	N.A.	O45021	O45021	TF352249	NM_058381.6	NP_490782.1	I -18.140360	N.A.	N.A.	gk101828|Substitution|Nonsense, gk873345|Substitution|Nonsense	cey-1|Physical	hypodermis	germ line, germline precursor cell, hypodermis, OLL, PLM, PVD, somatic gonad precursor, Z1, Z4	adult Ce, L1 larva Ce, L2 larva Ce, L3 larva Ce, L4 larva Ce	1-cell embryo Ce, 1-day post-L4 adult hermaphrodite Ce, 2-days post-L4 adult hermaphrodite Ce, 3-days post-L4 adult hermaphrodite Ce, 4-cell embryo Ce, 6-days post-L4 adult hermaphrodite Ce, 7-10 days post-L4 adult hermaphrodite Ce, adult Ce, adult hermaphrodite Ce, all stages Ce, blastula embryo Ce, dauer larva Ce, embryo Ce, L1 larva Ce, L2 larva Ce, L2d larva Ce, L3 larva Ce, L4 larva Ce	N.A.	N.A.	N.A.	N.A.	Is expressed in hypodermis.	Enriched in germ line, PVD, OLL, germline precursor cell, hypodermis, Z4, Z1, PLM and somatic gonad precursor according to proteomic study, microarray, tiling array and RNA-seq. Affected by cyc-1, fer-1, sma-2, sma-4, age-1, prg-1, clk-1, aak-2, crtc-1, swsn-2.2, npr-1, hsf-1, skn-1, skr-2, skr-1, mir-34, daf-12, daf-16, dpy-21, glh-4, glh-1, pgl-1, pgl-3, alg-1, alg-2, lin-22, cox-5B, dpy-7, set…	N.A.
WBGene00021513	31.1926	2.78209	0.584618	4.75883	1.9472e-06	0.000741016	Y41D4B.6	Caenorhabditis elegans	protein_coding_gene	Y41D4B.6	CELE_Y41D4B.6	Y41D4B.6a.1, Y41D4B.6b.1	N.A.	CE39048, CE52718	CE39048|HMMPANTHER:PTHR22669|HMMPANTHER:PTHR22669:SF17|INTERPRO:IPR039178, CE52718|HMMPANTHER:PTHR22669|HMMPANTHER:PTHR22669:SF17|INTERPRO:IPR039178	Q95Y06, A0A3B1DQC8	A0A3B1DQC8	N.A.	NM_001368440.4, NM_067712.6	NP_001355430.1, NP_500113.2	IV -16.278070	maternal sterile	N.A.	gk194514|Substitution|Nonsense, gk492682|Substitution|Nonsense	N.A.	N.A.	gon_male_dtc anterior, gon_male_dtc posterior, hypodermis, male-specific anatomical entity, Z1.p, Z4.a	N.A.	1-cell embryo Ce, 1-day post-L4 adult hermaphrodite Ce, 2-days post-L4 adult hermaphrodite Ce, 3-days post-L4 adult hermaphrodite Ce, 5-days post-L4 adult hermaphrodite Ce, 6-days post-L4 adult hermaphrodite Ce, 7-10 days post-L4 adult hermaphrodite Ce, 96-cell embryo Ce, adult Ce, adult hermaphrodite Ce, all stages Ce, blastula embryo Ce, dauer larva Ce, embryo Ce, L1 larva Ce, L2 larva Ce, L3 l…	N.A.	N.A.	cell fate specification, "integral component of plasma membrane"	N.A.	Is enriched in Z1.p\; Z4.a\; hypodermis\; male distal tip cell\; and male-specific anatomical entity based on tiling array and RNA-seq studies. Is affected by several genes including skn-1\; rrf-3\; and clk-1 based on microarray and RNA-seq studies. Is affected by nineteen chemicals including 1-methylnicotinamide\; methylmercuric chloride\; and rotenone based on RNA-seq and microarray studies. Is…	Enriched in hypodermis, male-specific anatomical entity, gon_male_dtc posterior, gon_male_dtc anterior, Z1.p and Z4.a according to tiling array and RNA-seq. Affected by fer-1, ubc-9, clk-1, set-2, npr-1, mir-60, chd-3, let-418, mir-34, glh-4, glh-1, pgl-1, pgl-3, dpy-7, alg-1, eat-2, rrf-3, sek-1, spc-1, mex-3, sin-3, spn-4, skn-1, daf-1, daf-3 and hlh-25 according to microarray and RNA-seq. Affe…	N.A.
WBGene00001064	108.432	2.79244	0.428081	6.52315	6.88441e-11	1.09167e-06	dpy-2	Caenorhabditis elegans	protein_coding_gene	T14B4.6	rol-2, CELE_T14B4.6	T14B4.6.1	N.A.	CE04953	CE04953|HMMPANTHER:PTHR24637:SF346|HMMPANTHER:PTHR24637|SMART:SM01088|PFAM:PF01484|PFAM:PF01391|INTERPRO:IPR002486|INTERPRO:IPR008160	P35799	P35799	N.A.	NM_062966.8	NP_495367.1	II 0.042787	clear, dumpy, egg laying defective, locomotion variant, organism development variant, organism morphology variant, paralyzed, protein degradation variant, sick	alae morphology variant, annulae morphology variant, dumpy, helical cuticle, left handed roller, pattern of transgene expression variant, right handed roller, roller, struts variant, transgene expression increased, transgene expression reduced	asna-1|Physical, bli-1|Genetic, col-19|Regulatory, dpy-11|Genetic, dpy-4|Genetic, dpy-5|Genetic, dpy-7|Regulatory, emb-5|Genetic, eri-1|Regulatory, glp-1|Genetic, let-60|Genetic, let-756|Genetic, mup-1|Genetic, rol-6|Genetic, sem-5|Genetic, smo-1|Physical, sqt-1|Genetic, sqt-3|Genetic	head neuron, pharynx, vulval muscle	body wall musculature, hypodermis, intestine, male-specific anatomical entity, OLL, PVD	adult Ce, L2 larva Ce, L3 larva Ce, L4 larva Ce	1-day post-L4 adult hermaphrodite Ce, 2-days post-L4 adult hermaphrodite Ce, 3-days post-L4 adult hermaphrodite Ce, 4-cell embryo Ce, 4-days post-L4 adult hermaphrodite Ce, 5-days post-L4 adult hermaphrodite Ce, 6-days post-L4 adult hermaphrodite Ce, 7-10 days post-L4 adult hermaphrodite Ce, 96-cell embryo Ce, adult Ce, adult hermaphrodite Ce, all stages Ce, blastula embryo Ce, dauer larva Ce, em…	N.A.	N.A.	WBPaper00000031|pmid4366476, WBPaper00000168|pmid834177, WBPaper00000465|pmid17249038, WBPaper00000608|pmid17246100, WBPaper00000715|pmid6500256, WBPaper00001153|pmid2627884, WBPaper00001328|pmid2245913, WBPaper00001618|pmid1396579, WBPaper00001750|pmid8391930, WBPaper00001792|pmid8241567, WBPaper00001835|pmid8307321, WBPaper00001922|pmid8139571, WBPaper00002305|pmid8582640, WBPaper00003197|pmid9…	The dpy-2 gene encodes an unusual cuticular collagen that is required for maintaining the normal body length of the animal in later larval stages\; dpy-2 interacts with other cuticular collagens such as dpy-10 and sqt-1, and suppresses mutations in glp-1, mup-1, and emb-5.	Is predicted to be a structural constituent of collagen and cuticulin-based cuticle. Is involved in cuticle development involved in collagen and cuticulin-based cuticle molting cycle\; post-embryonic body morphogenesis\; and regulation of growth. Is expressed in head neurons and pharynx.	Enriched in PVD, OLL, hypodermis, intestine, male-specific anatomical entity and body wall musculature according to microarray, tiling array and RNA-seq. Affected by cyc-1, fer-1, sma-2, sma-4, hpl-2, prp-8, rsr-2, emr-1, lem-2, bar-1, gld-2, tdp-1, csr-1, daf-2, npr-1, chd-3, let-418, lmn-1, daf-12, daf-16, dpy-21, glh-4, glh-1, pgl-1, pgl-3, hrde-1, alg-1, alg-2, sid-3, sta-1, lin-22, smo-1, se…	N.A.	collagen trimer, "cuticle development involved in collagen and cuticulin-based cuticle molting cycle", "post-embryonic body morphogenesis", "regulation of multicellular organism growth", "structural constituent of collagen and cuticulin-based cuticle", "structural constituent of cuticle"
WBGene00019839	16.5547	2.80714	0.75876	3.69964	0.000215908	0.0316019	R02F11.1	Caenorhabditis elegans	protein_coding_gene	R02F11.1	CELE_R02F11.1	R02F11.1.1	N.A.	CE12496	CE12496|HMMPANTHER:PTHR34150:SF7|HMMPANTHER:PTHR34150	O16364	O16364	TF315341	NM_071886.5	NP_504287.1	V -4.190463	N.A.	N.A.	crm-1|Physical, eef-1A.1|Physical, mpz-1|Physical, rege-1|Physical, sgt-1|Physical, tni-1|Physical, tni-4|Physical, unc-27|Physical, Y39B6A.1|Physical	N.A.	ALM, OLL, pharynx, PLM, PVD, somatic gonad precursor	N.A.	1-cell embryo Ce, 1-day post-L4 adult hermaphrodite Ce, 2-days post-L4 adult hermaphrodite Ce, 3-days post-L4 adult hermaphrodite Ce, 4-days post-L4 adult hermaphrodite Ce, 5-days post-L4 adult hermaphrodite Ce, 7-10 days post-L4 adult hermaphrodite Ce, adult Ce, adult hermaphrodite Ce, all stages Ce, blastula embryo Ce, dauer larva Ce, embryo Ce, L1 larva Ce, L2 larva Ce, L2d larva Ce, L3 larva …	N.A.	N.A.	N.A.	N.A.	Is enriched in mechanosensory neurons\; pharynx\; and somatic gonad precursor based on microarray\; tiling array\; and RNA-seq studies. Is affected by several genes including daf-16\; daf-2\; and skn-1 based on microarray and RNA-seq studies. Is affected by twenty-one chemicals including methylmercury hydroxide\; 1-methylnicotinamide\; and D-glucose based on RNA-seq and microarray studies. Is pre…	Enriched in pharynx, PVD, OLL, ALM, PLM and somatic gonad precursor according to microarray, tiling array and RNA-seq. Affected by cyc-1, lem-2, tdp-1, csr-1, skn-1, jmjd-3.1, skr-2, skr-1, mir-34, daf-12, daf-16, dpy-21, glh-4, glh-1, pgl-1, pgl-3, alg-2, sid-3, sma-4, cox-5B, dpy-7, nuo-6, hpl-2, hmg-3, hmg-4, spt-16, eat-2, daf-2, pry-1, atfs-1, fog-2, rrf-3, aak-1, aak-2, nmad-1, spc-1, unc-7…	N.A.	N.A.
WBGene00005018	829.585	2.81173	0.546806	5.14209	2.71701e-07	0.000133146	sqt-3	Caenorhabditis elegans	protein_coding_gene	F23H12.4	col-1, dpy-15, rol-4, rol-4, Rol, CELE_F23H12.4	F23H12.4a.1, F23H12.4b.1	N.A.	CE05707, CE46560	CE05707|HMMPANTHER:PTHR24637|HMMPANTHER:PTHR24637:SF237|SMART:SM01088|PFAM:PF01391|PFAM:PF01484|INTERPRO:IPR002486|INTERPRO:IPR008160, CE46560|HMMPANTHER:PTHR24637:SF237|HMMPANTHER:PTHR24637|PFAM:PF01391|INTERPRO:IPR008160	P08124, H2L2C4	P08124	N.A.	NM_001269484.3, NM_001269483.3	NP_001256413.1, NP_001256412.1	V 4.008078	annulae morphology variant, body wall muscle sarcomere morphology variant, dumpy, embryonic lethal, larval arrest, larval lethal, locomotion variant, mitochondria morphology variant, organism morphology variant, protein degradation variant, reduced brood size, roller, sick	alae morphology variant, annulae morphology variant, cuticle morphology variant, dumpy, early larval lethal, embryonic development variant, helical cuticle, larval body morphology variant, left handed roller, lethal, long, male mating efficiency reduced, male mating variant, pattern of transgene expression variant, pharyngeal pumping reduced, roller, sterile, struts variant, tail morphology varia…	e2924|Deletion|N.A.	ell-1|Genetic;Regulatory, bli-1|Genetic, bli-2|Genetic, col-19|Regulatory, dpy-11|Genetic, dpy-17|Regulatory, dpy-2|Genetic, dpy-31|Genetic, dpy-3|Genetic, dpy-4|Genetic, eaf-1|Regulatory, rol-6|Genetic, rol-8|Genetic, sax-3|Physical, sqt-1|Genetic, sqt-2|Genetic	hypodermis	hypodermis, PLM	1.5-fold embryo Ce, 2-fold embryo Ce, 3-fold embryo Ce, adult Ce, comma embryo Ce, dauer larva Ce, embryo Ce, fully-elongated embryo Ce, L1 larva Ce, L2 larva Ce, L3 larva Ce, L4 larva Ce	1-cell embryo Ce, 1-day post-L4 adult hermaphrodite Ce, 2-days post-L4 adult hermaphrodite Ce, 3-days post-L4 adult hermaphrodite Ce, 4-days post-L4 adult hermaphrodite Ce, 5-days post-L4 adult hermaphrodite Ce, 6-days post-L4 adult hermaphrodite Ce, 7-10 days post-L4 adult hermaphrodite Ce, adult Ce, adult hermaphrodite Ce, all stages Ce, blastula embryo Ce, dauer larva Ce, embryo Ce, L1 larva C…	N.A.	N.A.	collagen and cuticulin-based cuticle development, "collagen and cuticulin-based cuticle extracellular matrix", "collagen trimer", "cuticle development involved in collagen and cuticulin-based cuticle molting cycle", "extracellular region", "structural constituent of cuticle"	sqt-3 encodes a cuticle collagen\; during development, sqt-3 activity is essential for viability and normal body morphology\; genetic and expression studies indicate that SQT-3 is a cuticle component at all stages of development and that SQT-3 likely forms higher order cuticular structures with the DPY-17 cuticular collagen, both of which are candidate substrates for the DPY-31 procollagen C-prot…	Is predicted to be a structural constituent of cuticle. Is involved in cuticle development involved in collagen and cuticulin-based cuticle molting cycle. Located in collagen and cuticulin-based cuticle extracellular matrix. Is expressed in hypodermis.	Enriched in hypodermis and PLM according to tiling array and RNA-seq. Affected by cyc-1, emr-1, lem-2, gld-2, daf-2, csr-1, swsn-2.2, hpk-1, npr-1, jmjd-3.1, skr-2, skr-1, dpy-21, mir-34, daf-12, daf-16, glh-4, glh-1, pgl-1, pgl-3, hrde-1, alg-1, alg-2, sid-3, nrx-1, nlg-1, sma-4, lin-22, mir-71, cox-5B, dpy-7, nuo-6, set-9, set-26, hpl-2, egl-9, hmg-4, spt-16, eat-2, pmt-2, pry-1, pfd-6, atfs-1,…	WBPaper00000031|pmid4366476, WBPaper00000465|pmid17249038, WBPaper00000569|pmid7139711, WBPaper00000608|pmid17246100, WBPaper00000722|pmid6513921, WBPaper00000746|pmid2578467, WBPaper00000748|pmid2983191, WBPaper00000763|pmid N.A., WBPaper00000806|pmid N.A., WBPaper00000875|pmid3868944, WBPaper00000906|pmid3732788, WBPaper00000927|pmid3743895, WBPaper00000942|pmid3295256, WBPaper00001099|pmid3148…
WBGene00006947	51.0267	2.85367	0.58338	4.89161	1.00015e-06	0.000407798	wrt-1	Caenorhabditis elegans	protein_coding_gene	ZK1290.12	ZK1290.5, CELE_ZK1290.12	ZK1290.12.1	N.A.	CE15545	CE15545|HMMPANTHER:PTHR46706|HMMPANTHER:PTHR46706:SF6|PFSCAN:PS50817|PRINTS:PR00632|SMART:SM00306|SMART:SM00305|PFAM:PF01079|SUPERFAMILY:SSF51294|INTERPRO:IPR001657|INTERPRO:IPR001767|INTERPRO:IPR003586|INTERPRO:IPR003587|INTERPRO:IPR036844	Q94128	Q94128	TF316084	NM_063178.8	NP_495579.3	II 0.503649	alae secretion variant, body vacuole, breaks in alae, intestinal vacuole, locomotion variant, male tail development variant, molt defect, multiple alae, small	N.A.	tm1417|Deletion|N.A.	dbl-1|Regulatory, dlg-1|Physical	hyp10, hyp6, hyp7 syncytium, hyp8, hyp9	germ line, germline precursor cell, hypodermis, intestine, OLL, PVD, somatic gonad precursor	3-fold embryo Ce, fully-elongated embryo Ce	1-cell embryo Ce, 1-day post-L4 adult hermaphrodite Ce, 2-days post-L4 adult hermaphrodite Ce, 3-days post-L4 adult hermaphrodite Ce, 4-days post-L4 adult hermaphrodite Ce, 5-days post-L4 adult hermaphrodite Ce, 6-days post-L4 adult hermaphrodite Ce, 7-10 days post-L4 adult hermaphrodite Ce, adult Ce, adult hermaphrodite Ce, adult male Ce, all stages Ce, blastula embryo Ce, dauer larva Ce, embryo…	N.A.	N.A.	cell surface, "cell-cell signaling", "extracellular region", "extracellular space", "hydrolase activity", "membrane", "molecular_function", "multicellular organism development", "nematode male tail mating organ morphogenesis", "peptidase activity", "plasma membrane", "protein autoprocessing", "proteolysis", "segment polarity determination"	N.A.	Is predicted to enable peptidase activity. Is expressed in hyp10\; hyp6\; hyp7 syncytium\; hyp8\; and hyp9.	Enriched in germ line, PVD, OLL, germline precursor cell, hypodermis, intestine and somatic gonad precursor according to proteomic study, microarray, tiling array and RNA-seq. Affected by sma-2, sma-4, age-1, daf-12, hpl-2, prp-8, rsr-2, bar-1, prg-1, clk-1, wrn-1, tdp-1, aak-2, crtc-1, csr-1, daf-2, hrde-1, npr-1, hsf-1, lmn-1, skn-1, skr-2, skr-1, mir-34, daf-16, dpy-21, set-4, glh-4, glh-1, pg…	WBPaper00003717|pmid10523520, WBPaper00013396|pmid15084461, WBPaper00024393|pmid15380030, WBPaper00026841|pmid16204193, WBPaper00028754|pmid17076889, WBPaper00031588|pmid18334026, WBPaper00038491|pmid21647448
WBGene00012540	25.7462	2.91798	0.697427	4.18392	2.86525e-05	0.00629069	Y37A1B.7	Caenorhabditis elegans	protein_coding_gene	Y37A1B.7	CELE_Y37A1B.7	Y37A1B.7.1	N.A.	N.A.	N.A.	Q9XXG7	Q9XXG7	N.A.	NM_070289.6	NP_502690.1	IV 11.215230	N.A.	N.A.	gk825429|Substitution|Nonsense	enri-2|Physical	N.A.	germline precursor cell, hypodermis, intestine, OLL, PLM, PVD, somatic gonad precursor	N.A.	1-cell embryo Ce, 1-day post-L4 adult hermaphrodite Ce, 2-days post-L4 adult hermaphrodite Ce, 3-days post-L4 adult hermaphrodite Ce, 4-days post-L4 adult hermaphrodite Ce, 6-days post-L4 adult hermaphrodite Ce, 7-10 days post-L4 adult hermaphrodite Ce, adult Ce, adult hermaphrodite Ce, all stages Ce, blastula embryo Ce, dauer larva Ce, embryo Ce, L1 larva Ce, L2 larva Ce, L2d larva Ce, L3 larva …	N.A.	N.A.	N.A.	N.A.	Is enriched in germline precursor cell\; hypodermis\; intestine\; mechanosensory neurons\; and somatic gonad precursor based on microarray\; tiling array\; and RNA-seq studies. Is affected by several genes including daf-16\; daf-2\; and skn-1 based on microarray\; tiling array\; and RNA-seq studies. Is affected by twenty chemicals including methylmercury hydroxide\; methylmercuric chloride\; and …	Enriched in PVD, OLL, germline precursor cell, hypodermis, intestine, PLM and somatic gonad precursor according to microarray, tiling array and RNA-seq. Affected by cyc-1, fer-1, sma-2, sma-4, age-1, hpl-2, prp-8, rsr-2, emr-1, lem-2, bar-1, prg-1, tdp-1, npr-1, skn-1, mir-34, daf-12, daf-16, dpy-21, glh-4, glh-1, pgl-1, pgl-3, alg-1, alg-2, sid-3, dpy-7, set-9, set-26, hmg-3, spt-16, eat-2, daf-…	WBPaper00035215|pmid19763173
WBGene00012261	84.2087	2.92951	0.464502	6.30678	2.84906e-10	1.15951e-06	lpr-3	Caenorhabditis elegans	protein_coding_gene	W04G3.8	CELE_W04G3.8	W04G3.8.1	N.A.	CE19004	CE19004|HMMPANTHER:PTHR37437|SUPERFAMILY:SSF50814|INTERPRO:IPR012674	G5EEA2	G5EEA2	TF315575	NM_077448.6	NP_509849.1	X 2.857680	cuticle attachment variant, cytoplasmic processing body variant, early larval lethal, larval arrest, larval lethal, locomotion variant, paralyzed, slow growth, transgene subcellular localization variant	cuticle integrity variant, embryonic development variant, embryonic lethal, embryonic rupture, excretory duct cell development variant, failure to hatch, rod like larval lethal	cs231|Deletion|Frameshift, ok2351|Deletion|N.A.	egl-27|Regulatory, eri-1|Regulatory, zen-4|Physical	Excretory duct, excretory pore, hypodermis, intestine, vulva	body wall musculature, hypodermis, intestine, male-specific anatomical entity, OLL, PVD	elongating embryo Ce, enclosing embryo Ce, fully-elongated embryo Ce, larva Ce	1-cell embryo Ce, 1-day post-L4 adult hermaphrodite Ce, 10-days post-L4 adult hermaphrodite Ce, 11-15 days post-L4 adult hermaphrodite Ce, 2-days post-L4 adult hermaphrodite Ce, 24-cell embryo Ce, 3-days post-L4 adult hermaphrodite Ce, 4-cell embryo Ce, 4-days post-L4 adult hermaphrodite Ce, 5-days post-L4 adult hermaphrodite Ce, 6-days post-L4 adult hermaphrodite Ce, 7-10 days post-L4 adult herm…	N.A.	N.A.	extracellular region, "lipid transport"	lpr-3 encodes one of seven C. elegans proteins related to the lipocalin family of structurally related, low molecular weight, secreted proteins that bind and transport lipophilic molecules and participate in intercellular signaling\; large-scale RNAi experiments indicate that lpr-3 activity is required for normal growth rates, early larval development, and coordinated locomotion.	Is expressed in excretory duct\; excretory pore\; and vulva. Is predicted to encode a protein with the following domain: Calycin.	Enriched in PVD, OLL, hypodermis, intestine, male-specific anatomical entity and body wall musculature according to microarray, tiling array and RNA-seq. Affected by alg-1, cyc-1, sma-2, sma-4, prp-8, rsr-2, emr-1, prg-1, gld-2, tdp-1, daf-2, csr-1, glh-4, glh-1, pgl-1, pgl-3, hpk-1, npr-1, blmp-1, chd-3, let-418, skr-2, skr-1, dpy-21, daf-12, daf-16, hrde-1, jmjd-5, alg-2, emb-4, sid-3, dpy-7, s…	WBPaper00032973|pmid19269285, WBPaper00052963|pmid28842397
WBGene00001858	200.964	2.93924	0.588808	4.99185	5.98047e-07	0.000262604	hil-7	Caenorhabditis elegans	protein_coding_gene	C01B10.5	H1.Q, CELE_C01B10.5	C01B10.5a.1, C01B10.5b.1, C01B10.5c.1, C01B10.5e.1	N.A.	CE26857	CE26857|PRINTS:PR00624|INTERPRO:IPR005819	Q9U3W3, H2KYC8, Q95QZ0, H2KYC7	Q95QZ0	N.A.	NM_001380286.1, NM_068626.8, NM_001026111.5, NM_001026112.4	NP_001021283.1, NP_001367386.1, NP_001021282.1, NP_501027.3	IV 3.219603	embryonic lethal, oocyte morphology variant, transgene expression increased	N.A.	gpdh-1|Regulatory	Cell	DA neuron, OLL, pharynx, PVD, somatic gonad precursor, VA neuron	all stages Ce	1-day post-L4 adult hermaphrodite Ce, 2-days post-L4 adult hermaphrodite Ce, 24-cell embryo Ce, 3-days post-L4 adult hermaphrodite Ce, 4-days post-L4 adult hermaphrodite Ce, 5-days post-L4 adult hermaphrodite Ce, 6-days post-L4 adult hermaphrodite Ce, adult Ce, adult hermaphrodite Ce, all stages Ce, blastula embryo Ce, dauer larva Ce, embryo Ce, L1 larva Ce, L2 larva Ce, L3 larva Ce, L4 larva Ce,…	N.A.	N.A.	WBPaper00029075|pmid17272679	hil-7 encodes an H1 linker histone.	Is predicted to enable DNA binding activity. Is expressed widely.	Enriched in pharynx, PVD, OLL, somatic gonad precursor, DA neuron and VA neuron according to microarray and RNA-seq. Affected by lin-35, rde-4, zfp-1, cyc-1, fer-1, sam-10, lin-15B, prg-1, ubc-9, gld-2, clk-1, wrn-1, csr-1, daf-2, npr-1, hyl-2, let-418, dpy-21, mir-34, glh-4, glh-1, pgl-1, pgl-3, hrde-1, morc-1, cox-5B, ins-11, dpy-7, drh-3, hpl-2, alg-1, alg-2, eat-2, pry-1, nhl-2, ifo-1, rrf-3,…	N.A.	DNA binding, "nucleosome assembly", "nucleosome"
WBGene00019520	22.5739	2.98731	0.74596	4.00465	6.21083e-05	0.0111214	K08B12.1	Caenorhabditis elegans	protein_coding_gene	K08B12.1	CELE_K08B12.1	K08B12.1.1	N.A.	CE11910	CE11910|Active_site|HMMPANTHER:PTHR45908|HMMPANTHER:PTHR45908:SF15|PFAM:PF01764|SUPERFAMILY:SSF53474|INTERPRO:IPR002921|INTERPRO:IPR029058	O01584	O01584	TF315298	NM_072199.8	NP_504600.3	V -0.195058	N.A.	N.A.	gk810988|Substitution|Nonsense	ctbp-1|Regulatory	hypodermis	hypodermis, male-specific anatomical entity, OLL, PVD	adult Ce, embryo Ce, L1 larva Ce, L2 larva Ce, L3 larva Ce, L4 larva Ce	1-cell embryo Ce, 1-day post-L4 adult hermaphrodite Ce, 2-days post-L4 adult hermaphrodite Ce, 24-cell embryo Ce, 3-days post-L4 adult hermaphrodite Ce, 4-days post-L4 adult hermaphrodite Ce, 5-days post-L4 adult hermaphrodite Ce, 6-days post-L4 adult hermaphrodite Ce, 7-10 days post-L4 adult hermaphrodite Ce, adult Ce, adult hermaphrodite Ce, all stages Ce, blastula embryo Ce, dauer larva Ce, em…	N.A.	N.A.	lipid metabolic process	N.A.	Is expressed in hypodermis. Is predicted to encode a protein with the following domains: Lipase (class 3)\; Fungal lipase-like domain\; and Alpha\/Beta hydrolase fold.	Enriched in PVD, OLL, hypodermis and male-specific anatomical entity according to microarray and RNA-seq. Affected by fer-1, sma-2, sma-4, hpl-2, spe-44, prp-8, rsr-2, emr-1, lem-2, blmp-1, tdp-1, csr-1, daf-2, chd-3, let-418, mir-34, daf-12, daf-16, alg-1, alg-2, emb-4, sid-3, sta-1, lin-22, dpy-7, set-9, set-26, spt-16, eat-2, damt-1, atfs-1, nhl-2, rrf-3, hsp-6, mdt-15, sek-1, aak-1, aak-2, sm…	WBPaper00026592|pmid21676746, WBPaper00035215|pmid19763173
WBGene00012186	63.166	2.99579	0.518714	5.77542	7.67609e-09	8.76353e-06	mlt-11	Caenorhabditis elegans	protein_coding_gene	W01F3.3	phi-36, CELE_W01F3.3	W01F3.3a.1, W01F3.3b.1, W01F3.3c.1, W01F3.3d.1, W01F3.3e.1, W01F3.3f.1, W01F3.3g.1, W01F3.3h.1	N.A.	CE40239, CE43450, CE43613, CE43619, CE43653, CE47135, CE47236, CE47458	CE40239|PhosphoPep:W01F3.3a|HMMPANTHER:PTHR10083|HMMPANTHER:PTHR10083:SF358|PFSCAN:PS50279|PFSCAN:PS51162|PRINTS:PR00759|SCANPROSITE:PS00280|SCANPROSITE:PS00484|SMART:SM00131|SMART:SM00211|SMART:SM00289|PFAM:PF14625|PFAM:PF00086|PFAM:PF00014|SUPERFAMILY:SSF57362|SUPERFAMILY:SSF57610|INTERPRO:IPR000716|INTERPRO:IPR002223|INTERPRO:IPR006150|INTERPRO:IPR028150|INTERPRO:IPR036857|INTERPRO:IPR036880, …	O45881, C1P660, C1P659, B9WRT9, H9G334, H9G335, H9G336, C1P658	B9WRT9	TF315349	NM_001270012.3, NM_001270009.3, NM_001270014.3, NM_001270015.4, NM_001270013.3, NM_001270011.2, NM_001270016.3, NM_001270010.3	NP_001256942.1, NP_001256938.1, NP_001256944.1, NP_001256945.1, NP_001256941.1, NP_001256940.1, NP_001256943.1, NP_001256939.1	V 25.031000	avoids bacterial lawn, embryonic lethal, L1 arrest, larval arrest, locomotion variant, molt defect, nicotine hypersensitive, protein aggregation variant, slow growth, transgene subcellular localization variant	N.A.	gk915963|Substitution|Nonsense	arcp-1|Physical, dlg-1|Physical, lec-1|Physical, let-7|Regulatory, nhr-23|Regulatory, unc-29|Physical, unc-57|Physical	hypodermis	hypodermis, male-specific anatomical entity	embryo Ce, L1 larva Ce, L2 larva Ce, L3 larva Ce, L4 larva Ce	1-day post-L4 adult hermaphrodite Ce, 2-days post-L4 adult hermaphrodite Ce, 3-days post-L4 adult hermaphrodite Ce, 3-fold embryo Ce, 4-days post-L4 adult hermaphrodite Ce, 5-days post-L4 adult hermaphrodite Ce, 6-days post-L4 adult hermaphrodite Ce, 7-10 days post-L4 adult hermaphrodite Ce, adult Ce, adult hermaphrodite Ce, all stages Ce, dauer larva Ce, embryo Ce, L1 larva Ce, L2 larva Ce, L2d …	N.A.	HGNC:11247|Roundup;EnsEMBL-Compara	extracellular space, "negative regulation of endopeptidase activity", "serine-type endopeptidase inhibitor activity"	mlt-11 encodes one of 13 C. elegans proteins related to the mammalian Tissue Factor Pathway Inhibitors (TFPIs), serine protease inhibitors that function in blood coagulation (OMIM:152310)\; in C. elegans, genetic analysis indicates that mlt-11 is required for proper molting and, likely, for proper spatial and\/or temporal regulation of proteolysis during the molting cycle\; a mlt-11::gfp promoter…	Is predicted to enable serine-type endopeptidase inhibitor activity. Is expressed in hypodermis. Human ortholog(s) of this gene are implicated in congenital secretory sodium diarrhea 3. Is an ortholog of human SPINT2 (serine peptidase inhibitor, Kunitz type 2).	Enriched in hypodermis and male-specific anatomical entity according to tiling array and microarray. Affected by cyc-1, fer-1, sma-2, sma-4, lin-35, wdr-23, lec-1, bar-1, prg-1, gld-2, clk-1, daf-2, csr-1, ham-3, hpk-1, jmjd-3.1, jmjd-1.2, lin-28, daf-12, daf-16, glh-4, glh-1, pgl-1, pgl-3, morc-1, vit-2, jmjd-5, alg-1, alg-2, emb-4, sid-3, ins-11, set-9, set-26, hpl-2, hmg-3, spt-16, adr-2, dlc-…	WBPaper00026952|pmid16314527, WBPaper00038491|pmid21647448, WBPaper00055090|pmid30120140
WBGene00044024	44.8062	3.0636	0.58458	5.24068	1.59982e-07	9.55815e-05	C35A5.11	Caenorhabditis elegans	protein_coding_gene	C35A5.11	CELE_C35A5.11	C35A5.11a.1, C35A5.11b.1	N.A.	CE37879	CE37879|HMMPANTHER:PTHR34493:SF8|HMMPANTHER:PTHR34493	Q5FC61, D5MCR8	Q5FC61	TF316187	NM_001269294.1, NM_001269295.2	NP_001256224.1, NP_001256223.1	V 2.570624	N.A.	N.A.	N.A.	N.A.	ASER, germline precursor cell, hypodermis, intestine, PLM	N.A.	1-day post-L4 adult hermaphrodite Ce, 2-days post-L4 adult hermaphrodite Ce, 3-days post-L4 adult hermaphrodite Ce, 5-days post-L4 adult hermaphrodite Ce, 6-days post-L4 adult hermaphrodite Ce, adult Ce, adult hermaphrodite Ce, all stages Ce, blastula embryo Ce, dauer larva Ce, embryo Ce, L1 larva Ce, L2 larva Ce, L2d larva Ce, L3 larva Ce, L4 larva Ce	N.A.	N.A.	N.A.	N.A.	Is enriched in ASER\; PLM\; germline precursor cell\; hypodermis\; and intestine based on tiling array and RNA-seq studies. Is affected by several genes including daf-16\; daf-2\; and glp-1 based on RNA-seq and microarray studies. Is affected by sixteen chemicals including 1-methylnicotinamide\; Tunicamycin\; and D-glucose based on RNA-seq and microarray studies. Is predicted to encode a protein …	Enriched in germline precursor cell, hypodermis, intestine, ASER and PLM according to tiling array and RNA-seq. Affected by tatn-1, emr-1, lem-2, bar-1, ubc-9, clk-1, wrn-1, daf-2, csr-1, glp-1, skn-1, npr-1, daf-12, daf-16, dpy-21, emb-4, lin-22, smg-2, cox-5B, dpy-7, hpl-2, alg-1, hmg-3, spt-16, eat-2, pry-1, atfs-1, nhl-2, rrf-3, ints-4, hsp-6, mdt-15, sek-1, aak-1, aak-2, spc-1, unc-70, mex-1…	N.A.	N.A.
WBGene00015339	103.619	3.12798	0.666593	4.69249	2.69895e-06	0.000943254	C02E7.6	Caenorhabditis elegans	protein_coding_gene	C02E7.6	CELE_C02E7.6	C02E7.6.1	N.A.	CE07843	CE07843|PFSCAN:PS51257	O16428	O16428	N.A.	NM_071919.8	NP_504320.1	V -3.707609	N.A.	N.A.	N.A.	neuron, ventral nerve cord	AFD, ASER, DA neuron, germline precursor cell, hypodermis, intestine, pharyngeal muscle cell, PLM, VA neuron	adult Ce, fully-elongated embryo Ce, larva Ce	1-cell embryo Ce, 1-day post-L4 adult hermaphrodite Ce, 2-days post-L4 adult hermaphrodite Ce, 3-days post-L4 adult hermaphrodite Ce, 4-days post-L4 adult hermaphrodite Ce, 5-days post-L4 adult hermaphrodite Ce, 6-days post-L4 adult hermaphrodite Ce, 7-10 days post-L4 adult hermaphrodite Ce, adult Ce, adult hermaphrodite Ce, all stages Ce, blastula embryo Ce, dauer larva Ce, embryo Ce, L1 larva C…	N.A.	N.A.	N.A.	N.A.	Is expressed in neurons and ventral nerve cord. Is predicted to encode a protein with the following domain: .	Enriched in germline precursor cell, hypodermis, intestine, pharyngeal muscle cell, AFD, ASER, PLM, DA neuron and VA neuron according to tiling array, RNA-seq and microarray. Affected by clk-1, cyc-1, fer-1, age-1, emr-1, lem-2, prg-1, wrn-1, tdp-1, bar-1, daf-2, ham-3, swsn-2.2, hrde-1, hpk-1, npr-1, cox-5B, hsf-1, daf-16, skn-1, skr-2, skr-1, dpy-21, daf-12, set-4, glh-4, glh-1, pgl-1, pgl-3, m…	N.A.	N.A.
WBGene00020039	8.28207	3.1891	0.86265	3.69686	0.000218285	0.0316791	R12E2.14	Caenorhabditis elegans	protein_coding_gene	R12E2.14	CELE_R12E2.14	R12E2.14.1	N.A.	CE18146	CE18146|PFSCAN:PS51257	O61782	O61782	N.A.	NM_058908.8	NP_491309.1	I -1.696107	N.A.	N.A.	N.A.	N.A.	AFD, ASER, germline precursor cell, intestine	N.A.	1-cell embryo Ce, 1-day post-L4 adult hermaphrodite Ce, 2-days post-L4 adult hermaphrodite Ce, 3-days post-L4 adult hermaphrodite Ce, 4-days post-L4 adult hermaphrodite Ce, 6-days post-L4 adult hermaphrodite Ce, 7-10 days post-L4 adult hermaphrodite Ce, adult Ce, adult hermaphrodite Ce, all stages Ce, blastula embryo Ce, dauer larva Ce, embryo Ce, L1 larva Ce, L2d larva Ce, L3 larva Ce, L4 larva …	N.A.	N.A.	N.A.	N.A.	Is enriched in AFD\; ASER\; germline precursor cell\; and intestine based on tiling array and RNA-seq studies. Is affected by several genes including daf-16\; daf-2\; and skn-1 based on microarray\; RNA-seq\; and tiling array studies. Is affected by twenty chemicals including 1-methylnicotinamide\; methylmercuric chloride\; and rotenone based on RNA-seq and microarray studies. Is predicted to enc…	Enriched in germline precursor cell, intestine, AFD and ASER according to tiling array and RNA-seq. Affected by cyc-1, fer-1, aak-2, age-1, hpl-2, emr-1, lem-2, prg-1, wrn-1, ham-3, hsf-1, daf-16, skn-1, dpy-21, daf-12, set-4, glh-4, glh-1, pgl-1, pgl-3, hrde-1, morc-1, alg-1, alg-2, emb-4, nrx-1, nlg-1, sma-4, mir-71, cox-5B, dpy-7, isp-1, nuo-6, his-69, his-70, his-72, his-74, his-71, hmg-3, hm…	N.A.	N.A.
WBGene00009041	44.5368	3.20396	0.851893	3.76099	0.00016924	0.0261102	cut-3	Caenorhabditis elegans	protein_coding_gene	F22B5.3	CELE_F22B5.3	F22B5.3.1	N.A.	CE02198	CE02198|HMMPANTHER:PTHR22907|HMMPANTHER:PTHR22907:SF51|PFSCAN:PS51034|SMART:SM00241|PFAM:PF00100|INTERPRO:IPR001507	Q19707	Q19707	TF315307	NM_063379.7	NP_495780.1	II 0.793938	alae absent, dumpy, pharyngeal morphology variant	N.A.	ok1819|Deletion|N.A., gk148915|Substitution|Nonsense	hsp-17|Physical, smo-1|Physical	N.A.	DA neuron, germline precursor cell, hypodermis, male-specific anatomical entity, VA neuron	N.A.	1-day post-L4 adult hermaphrodite Ce, 2-days post-L4 adult hermaphrodite Ce, 3-days post-L4 adult hermaphrodite Ce, 5-days post-L4 adult hermaphrodite Ce, 6-days post-L4 adult hermaphrodite Ce, adult Ce, adult hermaphrodite Ce, all stages Ce, blastula embryo Ce, dauer larva Ce, embryo Ce, L1 larva Ce, L2 larva Ce, L3 larva Ce, L4 larva Ce, larva Ce	N.A.	N.A.	integral component of membrane, "membrane", "plasma membrane", "structural constituent of cuticle"	N.A.	Is predicted to be a structural constituent of cuticle.	Enriched in DA neuron, VA neuron, germline precursor cell, hypodermis and male-specific anatomical entity according to tiling array, RNA-seq and microarray. Affected by sma-2, lin-35, age-1, let-7, ubc-9, gld-2, clk-1, wrn-1, csr-1, daf-2, daf-16, npr-1, jmjd-1.2, skn-1, skr-2, skr-1, dpy-21, mir-34, daf-12, set-4, glh-4, glh-1, pgl-1, pgl-3, alg-1, alg-2, sma-4, smo-1, dpy-7, hpl-2, spt-16, flr-…	WBPaper00025242|pmid15936343, WBPaper00031923|pmid18512716, WBPaper00055435|pmid30323250
WBGene00019272	36.8948	3.21337	0.590705	5.4399	5.33119e-08	4.14985e-05	H42K12.3	Caenorhabditis elegans	protein_coding_gene	H42K12.3	CELE_H42K12.3	H42K12.3.1, H42K12.3.2, H42K12.3.3	N.A.	CE11614	CE11614|HMMPANTHER:PTHR14958:SF29|HMMPANTHER:PTHR14958|PFSCAN:PS50092|PFSCAN:PS50948|SMART:SM00473|PFAM:PF00024|SUPERFAMILY:SSF82895|SUPERFAMILY:SSF57414|INTERPRO:IPR003609|INTERPRO:IPR036383	O17347	O17347	TF326431	NM_075839.9	NP_508240.1	X -18.415939	N.A.	N.A.	ok5863|Substitution|Nonsense	N.A.	N.A.	hypodermis, OLL, PVD	N.A.	1-cell embryo Ce, 1-day post-L4 adult hermaphrodite Ce, 2-days post-L4 adult hermaphrodite Ce, 3-days post-L4 adult hermaphrodite Ce, 4-days post-L4 adult hermaphrodite Ce, 5-days post-L4 adult hermaphrodite Ce, 6-days post-L4 adult hermaphrodite Ce, 7-10 days post-L4 adult hermaphrodite Ce, adult Ce, adult hermaphrodite Ce, all stages Ce, blastula embryo Ce, dauer larva Ce, embryo Ce, L1 larva C…	N.A.	N.A.	N.A.	N.A.	Is enriched in OLL\; PVD\; and hypodermis based on microarray and tiling array studies. Is affected by several genes including daf-16\; daf-2\; and skn-1 based on microarray\; tiling array\; and RNA-seq studies. Is affected by twenty-three chemicals including hydrogen sulfide\; methylmercury hydroxide\; and 1-methylnicotinamide based on microarray and RNA-seq studies. Is predicted to encode a pro…	Enriched in PVD, OLL and hypodermis according to microarray and tiling array. Affected by cyc-1, fer-1, sma-2, sma-4, daf-12, nhr-114, bar-1, prg-1, tdp-1, csr-1, daf-2, mir-60, daf-16, dpy-21, glh-4, glh-1, pgl-1, pgl-3, hrde-1, alg-1, alg-2, emb-4, sid-3, sta-1, lin-22, set-9, set-26, hpl-2, hmg-3, hmg-4, spt-16, eat-2, pmt-2, damt-1, atfs-1, nhl-2, fog-2, ptrn-1, rrf-3, atf-7, hsp-6, mdt-15, s…	WBPaper00038491|pmid21647448, WBPaper00055090|pmid30120140
WBGene00004219	33.0925	3.22281	0.567606	5.67789	1.36366e-08	1.37368e-05	ptr-4	Caenorhabditis elegans	protein_coding_gene	C45B2.7	CELE_C45B2.7	C45B2.7.1	N.A.	CE30905	CE30905|HMMPANTHER:PTHR10796|HMMPANTHER:PTHR10796:SF185|PFSCAN:PS50156|PFAM:PF02460|SUPERFAMILY:SSF82866|INTERPRO:IPR003392	Q95YD0	Q95YD0	TF331806	NM_076612.7	NP_509013.2	X -3.782472	alae secretion variant, body vacuole, dumpy, embryonic lethal, engulfment variant, extended life span, intestinal vacuole, larval arrest, larval lethal, late larval lethal, lethal, locomotion variant, male tail development variant, molt defect, multiple alae, paralyzed, reduced brood size, small, sterile	N.A.	tm11009|Deletion|N.A.	pry-1|Genetic, sel-12|Genetic, sem-5|Genetic	N.A.	hypodermis, intestine, OLL, PLM, PVD, somatic gonad precursor	N.A.	1-cell embryo Ce, 1-day post-L4 adult hermaphrodite Ce, 10-days post-L4 adult hermaphrodite Ce, 2-days post-L4 adult hermaphrodite Ce, 20-days post-L4 adult hermaphrodite Ce, 3-days post-L4 adult hermaphrodite Ce, 4-days post-L4 adult hermaphrodite Ce, 5-days post-L4 adult hermaphrodite Ce, 6-days post-L4 adult hermaphrodite Ce, 7-10 days post-L4 adult hermaphrodite Ce, adult Ce, adult hermaphrod…	N.A.	HGNC:24776|OrthoInspector;OMA;PhylomeDB;Panther;OrthoFinder;TreeFam	cytoplasmic vesicle membrane, "endocytosis", "integral component of membrane", "membrane", "molting cycle, "nematode male tail mating organ morphogenesis", "nematode male tail tip morphogenesis", "plasma membrane", collagen and cuticulin-based cuticle"	ptr-4 encodes a nematode-specific member of the sterol sensing domain(SSD) proteins, distantly paralogous to Drosophila PATCHED (PTC) andhuman PTCH (OMIM:601309, mutated in basal cell nevus syndrome)\; PTR-4 isstrongly required for normal molting from L4 to adult stages male taildevelopment (a role conserved in C. briggsae)\; PTR-4 is also requiredfor normal endocytosis of yolk by oocytes, adult …	Is involved in endocytosis\; molting cycle\; and nematode male tail tip morphogenesis. Is an ortholog of human PTCHD3 (patched domain containing 3).	Enriched in PVD, OLL, hypodermis, intestine, PLM and somatic gonad precursor according to microarray, tiling array and RNA-seq. Affected by cyc-1, fer-1, sma-2, sma-4, daf-12, nhr-114, rsr-2, emr-1, lem-2, bar-1, tdp-1, daf-2, csr-1, daf-16, hpk-1, npr-1, dop-1, blmp-1, mir-60, lmn-1, glh-4, glh-1, pgl-1, pgl-3, hrde-1, alg-1, alg-2, emb-4, sid-3, lin-22, smg-2, set-9, set-26, hpl-2, hmg-3, flr-4…	WBPaper00004265|pmid10921907, WBPaper00026841|pmid16204193, WBPaper00038491|pmid21647448, WBPaper00049732|pmid27334271, WBPaper00055090|pmid30120140
WBGene00019154	34.1132	3.2386	0.636644	5.08698	3.63814e-07	0.000168387	glf-1	Caenorhabditis elegans	protein_coding_gene	H04M03.4	CELE_H04M03.4	H04M03.4.1	N.A.	CE38614	CE38614|HMMPANTHER:PTHR43734:SF4|HMMPANTHER:PTHR43734|PFAM:PF01593|SUPERFAMILY:SSF51905|INTERPRO:IPR002937|INTERPRO:IPR036188	G5ECS4	G5ECS4	TF318619	NM_068483.5	NP_500884.2	IV 2.459415	age associated fluorescence increased, dumpy, engulfment variant, fat content reduced, larval lethal, locomotion variant, lysosome-related organelle morphology variant, molt defect, organism hypertonic lethality increased, paralyzed, protein aggregation variant, RAB-11 recycling endosome morphology variant, shortened life span, small, transgene expression increased, transgene subcellular localiza…	bleach hypersensitive, blistered, body constriction, cuticle carbohydrate surface variant, cuticle fragile, cuticle integrity variant, cuticle physiology variant, drug hypersensitive, embryonic lethal, ivermectin response variant, larval lethal, lethal, levamisole hypersensitive, organism hypersensitive desiccation, organism starvation hypersensitive, pathogen susceptibility increased, skiddy, st…	ok1750|Deletion|N.A., tm12359|Deletion|N.A., tm2412|Deletion|N.A., tm2621|Deletion|N.A.	cdc-48.2|Genetic, ckb-2|Regulatory, daf-2|Genetic, sip-1|Physical, smo-1|Physical, unc-119|Physical	hypodermis, muscle cell, neuron	AFD, germline precursor cell, hypodermis, intestine, male-specific anatomical entity, OLL, PLM, PVD	adult Ce, fully-elongated embryo Ce, L1 larva Ce, L2 larva Ce, L3 larva Ce, L4 larva Ce	1-cell embryo Ce, 1-day post-L4 adult hermaphrodite Ce, 2-days post-L4 adult hermaphrodite Ce, 3-days post-L4 adult hermaphrodite Ce, 4-cell embryo Ce, 4-days post-L4 adult hermaphrodite Ce, 5-days post-L4 adult hermaphrodite Ce, 6-days post-L4 adult hermaphrodite Ce, 7-10 days post-L4 adult hermaphrodite Ce, adult Ce, adult hermaphrodite Ce, all stages Ce, blastula embryo Ce, dauer larva Ce, emb…	N.A.	N.A.	cellular polysaccharide biosynthetic process, "cytoplasm", "heme biosynthetic process", "intrinsic component of mitochondrial inner membrane", "isomerase activity", "oxidation-reduction process", "oxidoreductase activity", "oxygen-dependent protoporphyrinogen oxidase activity", "UDP-galactopyranose mutase activity"	glf-1 encodes a UDP-galactopyranose mutase predicted to synthesize galactofuranose (Gal(f)) as a nucleotide sugar (UDP-Gal(f))\; recombinant GLF-1 has biochemical activity either in vivo (expressed in E. coli) or in vitro\; orthologs of GLF-1 are found in the urochordates Halocynthia and Ciona.	Enables UDP-galactopyranose mutase activity. Is involved in cellular polysaccharide biosynthetic process. Located in cytoplasm. Is expressed in hypodermis\; muscle cell\; and neurons.	Enriched in PVD, OLL, germline precursor cell, hypodermis, intestine, AFD, PLM and male-specific anatomical entity according to microarray, tiling array and RNA-seq. Affected by cyc-1, nhr-49, prp-8, rsr-2, bar-1, prg-1, gld-2, tdp-1, daf-2, csr-1, npr-1, osm-9, mir-60, lmn-1, skn-1, skr-2, skr-1, mir-34, daf-12, daf-16, glh-4, glh-1, pgl-1, pgl-3, hrde-1, vgln-1, alg-1, alg-2, emb-4, sid-3, sma-…	WBPaper00025248|pmid15947206, WBPaper00026629|pmid15987632, WBPaper00031805|pmid18425118, WBPaper00032236|pmid18829898, WBPaper00035194|pmid19751718, WBPaper00041497|pmid22348596, WBPaper00042431|pmid23697711, WBPaper00056673|pmid31055208
WBGene00007541	8.85915	3.24573	0.876385	3.70355	0.000212606	0.0316019	fipr-4	Caenorhabditis elegans	protein_coding_gene	C12D8.14	CELE_C12D8.14	C12D8.14.1	N.A.	CE34681	CE34681|HMMPANTHER:PTHR22552|HMMPANTHER:PTHR22552:SF16	Q7YTS3	Q7YTS3	TF351414	NM_001028479.6	NP_001023650.1	V 2.386000	N.A.	N.A.	N.A.	N.A.	germ line	N.A.	1-day post-L4 adult hermaphrodite Ce, 2-days post-L4 adult hermaphrodite Ce, 3-days post-L4 adult hermaphrodite Ce, adult Ce, adult hermaphrodite Ce, adult male Ce, all stages Ce, dauer larva Ce, embryo Ce, gastrulating embryo Ce, L1 larva Ce, L2 larva Ce, L2d larva Ce, L3 larva Ce, L4 larva Ce	N.A.	N.A.	N.A.	N.A.	Is enriched in germ line based on RNA-seq studies. Is affected by several genes including daf-16\; daf-2\; and skn-1 based on RNA-seq and microarray studies. Is affected by six chemicals including manganese chloride\; D-glucose\; and Zidovudine based on RNA-seq and microarray studies. Is predicted to encode a protein with the following domain: .	Enriched in germ line according to RNA-seq. Affected by aak-2, eat-2, nhr-62, emr-1, lem-2, hlh-30, prg-1, clk-1, tdp-1, swsn-2.2, rbr-2, dpy-21, mir-34, daf-12, daf-16, alg-1, alg-2, emb-4, adr-2, sma-2, sma-4, lin-22, cox-5B, dpy-7, skn-1, drh-3, set-9, set-26, hpl-2, egl-9, hmg-3, spt-16, daf-2, pry-1, pfd-6, nhl-2, rrf-3, aak-1, adr-1, unc-70, numr-1, numr-2, ztf-11, sftb-1, npr-8, zip-2 and …	N.A.	N.A.
WBGene00009983	151.944	3.49495	0.78565	4.44848	8.64809e-06	0.0026927	cut-2	Caenorhabditis elegans	protein_coding_gene	F53F1.5	vmp-2, CELE_F53F1.5	F53F1.5.1	N.A.	CE10940	CE10940|HMMPANTHER:PTHR23261|HMMPANTHER:PTHR23261:SF70|PFSCAN:PS51257	P34682	P34682	N.A.	NM_073924.5	NP_506325.1	V 5.265222	N.A.	N.A.	nhr-111|Physical	N.A.	DA neuron, germline precursor cell, hypodermis, intestine, VA neuron	N.A.	1-cell embryo Ce, 1-day post-L4 adult hermaphrodite Ce, 2-days post-L4 adult hermaphrodite Ce, 3-days post-L4 adult hermaphrodite Ce, 4-days post-L4 adult hermaphrodite Ce, 6-days post-L4 adult hermaphrodite Ce, 7-10 days post-L4 adult hermaphrodite Ce, adult Ce, adult hermaphrodite Ce, adult male Ce, all stages Ce, blastula embryo Ce, dauer larva Ce, embryo Ce, L1 larva Ce, L2 larva Ce, L2d larv…	N.A.	N.A.	WBPaper00001493|pmid15463517, WBPaper00001688|pmid8428932, WBPaper00001986|pmid7935621, WBPaper00002005|pmid8087805, WBPaper00002705|pmid9048907	cut-2 encodes a secreted protein which is a component of cuticlin, the insoluble residue of nematode cuticles\; CUT-2 is expressed during all developmental stages and contributes to the external cortical layer of the cuticle of all larval stages.	Is predicted to be a structural constituent of cuticle.	Enriched in germline precursor cell, hypodermis, intestine, DA neuron and VA neuron according to tiling array, RNA-seq and microarray. Affected by cyc-1, age-1, hpl-2, rsr-2, prg-1, gld-2, clk-1, wrn-1, elt-2, ham-3, swsn-2.2, hpk-1, npr-1, jmjd-3.1, jmjd-1.2, blmp-1, hyl-2, hsf-1, cec-4, skn-1, skr-2, skr-1, dpy-21, daf-12, daf-16, set-4, glh-4, glh-1, pgl-1, pgl-3, hrde-1, alg-1, alg-2, sid-3, …	N.A.	cortical layer of collagen and cuticulin-based cuticle extracellular matrix, "extracellular region", "structural constituent of cuticle"
WBGene00000650	13.4665	3.5649	0.788188	4.52291	6.09961e-06	0.00193437	col-74	Caenorhabditis elegans	protein_coding_gene	ZK1248.2	CELE_ZK1248.2	ZK1248.2.1	N.A.	CE48306	CE48306|HMMPANTHER:PTHR24637:SF320|HMMPANTHER:PTHR24637|SMART:SM01088|PFAM:PF01484|INTERPRO:IPR002486	Q23422	Q23422	TF321978	NM_062758.8	NP_495159.2	II -0.893835	N.A.	lethal, sterile	ok1096|Deletion|N.A.	N.A.	N.A.	N.A.	N.A.	N.A.	N.A.	N.A.	integral component of membrane, "membrane", "structural constituent of cuticle"	N.A.	Is predicted to be a structural constituent of cuticle.	Affected by lin-15B, age-1, ubc-9, gld-2, clk-1, daf-2, npr-1, mir-60, skn-1, skr-2, skr-1, mir-34, glh-4, glh-1, pgl-1, pgl-3, sma-2, sma-4, dpy-7, alg-1, eat-2, pry-1, sek-1, nmad-1, spc-1, unc-70, mex-1, mex-3, sin-3, spn-4, sftb-1, npr-8, alh-6, daf-1, daf-3, sir-2.1, spr-5, ahr-1, glp-1, tdp-1, mir-35 and lin-35 according to microarray and RNA-seq. Affected by 1-methylnicotinamide, methylmer…	WBPaper00038491|pmid21647448, WBPaper00055090|pmid30120140
WBGene00007560	23.9301	3.59073	0.77155	4.65391	3.25693e-06	0.0011155	C14A4.9	Caenorhabditis elegans	protein_coding_gene	C14A4.9	CELE_C14A4.9	C14A4.9.1	N.A.	CE02150	CE02150|HMMPANTHER:PTHR38613:SF3|HMMPANTHER:PTHR38613	Q17956	Q17956	TF319142	NM_063887.6	NP_496288.1	II 3.120830	age associated fluorescence increased, shortened life span	N.A.	daf-2|Genetic, dlg-1|Physical, pat-12|Physical	N.A.	germline precursor cell, hypodermis, intestine	N.A.	1-cell embryo Ce, 1-day post-L4 adult hermaphrodite Ce, 2-days post-L4 adult hermaphrodite Ce, 3-days post-L4 adult hermaphrodite Ce, 5-days post-L4 adult hermaphrodite Ce, 6-days post-L4 adult hermaphrodite Ce, 7-10 days post-L4 adult hermaphrodite Ce, adult Ce, adult hermaphrodite Ce, all stages Ce, blastula embryo Ce, dauer larva Ce, embryo Ce, L1 larva Ce, L2 larva Ce, L2d larva Ce, L3 larva …	N.A.	N.A.	WBPaper00035215|pmid19763173	N.A.	Is enriched in germline precursor cell\; hypodermis\; and intestine based on tiling array\; RNA-seq\; and microarray studies. Is affected by several genes including daf-16\; daf-2\; and skn-1 based on microarray\; proteomic\; and RNA-seq studies. Is affected by twenty-three chemicals including methylmercury hydroxide\; 1-methylnicotinamide\; and methylmercuric chloride based on RNA-seq and microa…	Enriched in germline precursor cell, hypodermis and intestine according to tiling array, RNA-seq and microarray. Affected by fer-1, sma-2, sma-4, age-1, let-7, gld-1, emr-1, lem-2, blmp-1, bar-1, tdp-1, csr-1, hsf-1, skn-1, skr-2, skr-1, mir-34, daf-12, daf-16, dpy-21, set-4, alg-1, alg-2, pig-1, dpy-7, set-9, set-26, hpl-2, hmg-4, spt-16, eat-2, daf-2, damt-1, nhl-2, rrf-3, hsp-6, mdt-15, sek-1,…	N.A.	N.A.
WBGene00001716	26.369	3.59654	0.678596	5.29997	1.15819e-07	7.93358e-05	grl-7	Caenorhabditis elegans	protein_coding_gene	T02E9.2	CELE_T02E9.2	T02E9.2a.1, T02E9.2b.1	N.A.	CE13064, CE38539	CE13064|HMMPANTHER:PTHR23261|HMMPANTHER:PTHR23261:SF69|PFSCAN:PS51257|PFAM:PF04155|INTERPRO:IPR007284, CE38539|HMMPANTHER:PTHR23261|HMMPANTHER:PTHR23261:SF69|PFSCAN:PS51257|PFAM:PF04155|INTERPRO:IPR007284	Q52GX6, O18015	O18015	TF316573	NM_001028923.6, NM_001028922.4	NP_001024093.1, NP_001024094.1	V 3.075574	N.A.	N.A.	gk960292|Deletion|N.A., ok2644|Deletion|Frameshift	par-3|Physical, prg-1|Physical, rpn-10|Physical, T04H1.2|Physical	hypodermis, intestine, seam cell	germline precursor cell, hypodermis, intestine, OLL, PLM, PVD	adult Ce, embryo Ce, L1 larva Ce, L2 larva Ce, L3 larva Ce, L4 larva Ce, larva Ce	1-day post-L4 adult hermaphrodite Ce, 2-days post-L4 adult hermaphrodite Ce, 3-days post-L4 adult hermaphrodite Ce, 4-days post-L4 adult hermaphrodite Ce, 5-days post-L4 adult hermaphrodite Ce, 6-days post-L4 adult hermaphrodite Ce, 7-10 days post-L4 adult hermaphrodite Ce, 96-cell embryo Ce, adult Ce, adult hermaphrodite Ce, all stages Ce, blastula embryo Ce, dauer larva Ce, embryo Ce, L1 larva …	N.A.	N.A.	N.A.	grl-7 encodes a hedgehog-like protein, with an N-terminal signalsequence, a central low-complexity region, and a C-terminal Ground-like(Grl) domain\; GRL-7 is expressed in intestine, hypodermis, and seamcells\; the Grl domain is predicted to form a cysteine-crosslinkedprotein involved in intercellular signalling, and it has subtlesimilarity to the N-terminal Hedge domain of HEDGEHOG proteins.	Is enriched in OLL\; PLM\; PVD\; and germline precursor cell based on microarray\; tiling array\; and RNA-seq studies. Is affected by several genes including daf-16\; skn-1\; and age-1 based on microarray\; proteomic\; and RNA-seq studies. Is affected by twenty-five chemicals including Nitric Oxide\; methylmercury hydroxide\; and 1-methylnicotinamide based on RNA-seq and microarray studies. Is pr…	Enriched in PVD, OLL, germline precursor cell, hypodermis, PLM and intestine according to microarray, tiling array and RNA-seq. Affected by vhl-1, cyc-1, age-1, nhr-49, emr-1, lem-2, prg-1, ubc-9, gld-2, csr-1, glh-4, glh-1, pgl-1, pgl-3, ham-3, hpk-1, hsf-1, let-418, skn-1, jmjd-1.2, daf-12, daf-16, dpy-21, set-4, alg-1, alg-2, pig-1, sid-3, sta-1, sma-2, sma-4, lin-22, cox-5B, nuo-6, set-9, set…	WBPaper00003717|pmid10523520, WBPaper00028754|pmid17076889, WBPaper00031588|pmid18334026, WBPaper00058700|pmid31615656
WBGene00012255	38.5483	3.67799	0.624011	5.89412	3.76687e-09	4.96212e-06	lpr-6	Caenorhabditis elegans	protein_coding_gene	W04G3.1	CELE_W04G3.1	W04G3.1a.1, W04G3.1b.1	N.A.	CE03785, CE43270	CE03785|HMMPANTHER:PTHR10612:SF34|HMMPANTHER:PTHR10612|SUPERFAMILY:SSF50814|INTERPRO:IPR012674, CE43270|HMMPANTHER:PTHR10612|HMMPANTHER:PTHR10612:SF34|SUPERFAMILY:SSF50814|INTERPRO:IPR012674	Q23162, B6VQ73	Q23162	TF318240	NM_001270200.5, NM_001270199.4	NP_001257128.1, NP_001257129.1	X 2.857759	N.A.	N.A.	eri-1|Regulatory	amphid neuron	hypodermis, intestine, male-specific anatomical entity, OLL, PVD	N.A.	1-cell embryo Ce, 1-day post-L4 adult hermaphrodite Ce, 2-days post-L4 adult hermaphrodite Ce, 24-cell embryo Ce, 3-days post-L4 adult hermaphrodite Ce, 4-days post-L4 adult hermaphrodite Ce, 5-days post-L4 adult hermaphrodite Ce, 6-days post-L4 adult hermaphrodite Ce, 7-10 days post-L4 adult hermaphrodite Ce, 96-cell embryo Ce, adult Ce, adult hermaphrodite Ce, all stages Ce, blastula embryo Ce,…	N.A.	N.A.	WBPaper00026629|pmid15987632, WBPaper00032973|pmid19269285, WBPaper00040085|pmid21841763	lpr-6 encodes one of seven C. elegans proteins related to the lipocalin family of structurally related, low molecular weight, secreted proteins that bind and transport lipophilic molecules and participate in intercellular signaling\; lpr-6 has been reported to be expressed in the amphid sensory neurons.	Is expressed in amphid neurons. Is predicted to encode a protein with the following domain: Calycin.	Enriched in PVD, OLL, hypodermis, intestine and male-specific anatomical entity according to microarray, tiling array and RNA-seq. Affected by cyc-1, fer-1, sma-2, sma-4, hpl-2, prp-8, rsr-2, emr-1, lem-2, bar-1, clk-1, tdp-1, daf-2, csr-1, npr-1, dop-1, mir-60, chd-3, let-418, skn-1, dpy-21, daf-12, daf-16, glh-4, glh-1, pgl-1, pgl-3, hrde-1, alg-1, alg-2, emb-4, sid-3, sta-1, lin-22, dpy-7, set…	N.A.	cytoplasm, "extracellular region", "integral component of membrane", "lipid metabolic process", "lipid transport", "membrane", "response to reactive oxygen species"
WBGene00000738	35.7829	3.73224	0.722288	5.16725	2.37562e-07	0.000131234	col-165	Caenorhabditis elegans	protein_coding_gene	F14H12.1	CELE_F14H12.1	F14H12.1.1	N.A.	CE07061	CE07061|HMMPANTHER:PTHR24637:SF348|HMMPANTHER:PTHR24637|SMART:SM01088|PFAM:PF01391|PFAM:PF01484|INTERPRO:IPR002486|INTERPRO:IPR008160	Q966K5	Q966K5	N.A.	NM_076346.7	NP_508747.1	X -7.772490	N.A.	N.A.	gk277944|Substitution|Nonsense	dlg-1|Physical	N.A.	germline precursor cell, hypodermis, pharyngeal muscle cell	N.A.	1-day post-L4 adult hermaphrodite Ce, 2-days post-L4 adult hermaphrodite Ce, 3-days post-L4 adult hermaphrodite Ce, 5-days post-L4 adult hermaphrodite Ce, 6-days post-L4 adult hermaphrodite Ce, 7-10 days post-L4 adult hermaphrodite Ce, adult Ce, adult hermaphrodite Ce, all stages Ce, blastula embryo Ce, dauer larva Ce, embryo Ce, L1 larva Ce, L2 larva Ce, L3 larva Ce, L4 larva Ce	N.A.	N.A.	integral component of membrane, "membrane", "structural constituent of cuticle"	N.A.	Is predicted to be a structural constituent of cuticle.	Enriched in germline precursor cell, hypodermis and pharyngeal muscle cell according to tiling array. Affected by cyc-1, lin-15B, tatn-1, csr-1, ubc-9, gld-2, clk-1, daf-2, npr-1, daf-16, skn-1, skr-2, skr-1, dpy-21, daf-12, glh-4, glh-1, pgl-1, pgl-3, mir-35, vgln-1, emb-4, sma-2, sma-4, cox-5B, dpy-7, alg-1, eat-2, pry-1, fog-2, hpx-2, sek-1, kri-1, nmad-1, spc-1, unc-70, nhr-14, mex-1, mex-3, …	WBPaper00038491|pmid21647448, WBPaper00055090|pmid30120140
WBGene00020194	30.7294	3.88274	0.734797	5.2841	1.26327e-07	8.32057e-05	T03G6.1	Caenorhabditis elegans	protein_coding_gene	T03G6.1	T03G6.b, T03G6.b, CELE_T03G6.1	T03G6.1.1	N.A.	CE35756	CE35756|PFAM:PF18014|INTERPRO:IPR041496	Q22128	Q22128	TF319735	NM_076068.7	NP_508469.2	X -14.244110	transgene expression increased	N.A.	N.A.	N.A.	head mesodermal cell, hypodermis, intestine, PLM	N.A.	1-cell embryo Ce, 1-day post-L4 adult hermaphrodite Ce, 2-days post-L4 adult hermaphrodite Ce, 3-days post-L4 adult hermaphrodite Ce, 4-days post-L4 adult hermaphrodite Ce, 5-days post-L4 adult hermaphrodite Ce, 6-days post-L4 adult hermaphrodite Ce, 7-10 days post-L4 adult hermaphrodite Ce, adult Ce, adult hermaphrodite Ce, all stages Ce, blastula embryo Ce, dauer larva Ce, embryo Ce, L1 larva C…	N.A.	N.A.	N.A.	N.A.	Is enriched in PLM\; head mesodermal cell\; hypodermis\; and intestine based on tiling array\; RNA-seq\; and proteomic studies. Is affected by several genes including daf-16\; daf-2\; and glp-1 based on microarray\; tiling array\; and RNA-seq studies. Is affected by twenty-three chemicals including Ethanol\; methylmercury hydroxide\; and methylmercuric chloride based on RNA-seq and microarray stu…	Enriched in hypodermis, intestine, PLM and head mesodermal cell according to tiling array, RNA-seq and proteomic study. Affected by cyc-1, fer-1, sma-2, sma-4, hpl-2, prp-8, rsr-2, emr-1, lem-2, blmp-1, bar-1, tdp-1, csr-1, daf-2, glp-1, skn-1, npr-1, skr-2, skr-1, mir-34, cebp-1, daf-12, daf-16, glh-4, glh-1, pgl-1, pgl-3, hrde-1, alg-1, alg-2, sid-3, sta-1, lin-22, dpy-7, set-9, set-26, hmg-3, …	N.A.	N.A.
WBGene00012257	24.985	4.02505	0.64225	6.26711	3.67806e-10	1.15951e-06	lpr-4	Caenorhabditis elegans	protein_coding_gene	W04G3.3	CELE_W04G3.3	W04G3.3.1	N.A.	CE31627	CE31627|HMMPANTHER:PTHR10612:SF45|HMMPANTHER:PTHR10612|SUPERFAMILY:SSF50814|INTERPRO:IPR012674	Q23164	Q23164	TF315575	NM_077451.7	NP_509852.2	X 2.857970	locomotion variant	N.A.	ok3300|Deletion|N.A.	hbl-1|Regulatory, unc-95|Regulatory	body wall musculature, muscle cell	body wall musculature, hypodermis, intestine, male-specific anatomical entity, OLL, PVD	L3 larva Ce, L4 larva Ce	1-cell embryo Ce, 1-day post-L4 adult hermaphrodite Ce, 2-days post-L4 adult hermaphrodite Ce, 24-cell embryo Ce, 3-days post-L4 adult hermaphrodite Ce, 4-days post-L4 adult hermaphrodite Ce, 5-days post-L4 adult hermaphrodite Ce, 6-days post-L4 adult hermaphrodite Ce, 7-10 days post-L4 adult hermaphrodite Ce, adult Ce, adult hermaphrodite Ce, all stages Ce, blastula embryo Ce, dauer larva Ce, em…	N.A.	N.A.	cytoplasm, "extracellular region", "lipid metabolic process", "lipid transport", "response to reactive oxygen species"	lpr-4 encodes one of seven C. elegans proteins related to the lipocalin family of structurally related, low molecular weight, secreted proteins that bind and transport lipophilic molecules and participate in intercellular signaling\; loss of lpr-4 via RNAi has been reported to result in defective yolk endocytosis\; lpr-4 appears to be expressed in body wall muscle.	Is expressed in body wall musculature and muscle cell. Is predicted to encode a protein with the following domain: Calycin.	Enriched in PVD, OLL, hypodermis, intestine, male-specific anatomical entity and body wall musculature according to microarray, tiling array and RNA-seq. Affected by unc-95, cyc-1, hpl-2, prp-8, rsr-2, emr-1, lem-2, blmp-1, prg-1, gld-2, tdp-1, daf-2, csr-1, daf-16, ham-3, npr-1, mir-60, chd-3, let-418, lmn-1, skn-1, skr-2, skr-1, daf-12, dpy-21, glh-4, glh-1, pgl-1, pgl-3, hrde-1, alg-1, alg-2, …	WBPaper00026629|pmid15987632, WBPaper00031097|pmid17937397, WBPaper00032973|pmid19269285
WBGene00017560	6.64531	4.2392	1.18311	3.5831	0.000339539	0.0441881	F18C5.5	Caenorhabditis elegans	protein_coding_gene	F18C5.5	CELE_F18C5.5	F18C5.5.1	N.A.	CE02654	CE02654|PFSCAN:PS51257	Q19548	Q19548	TF316438	NM_062925.6	NP_495326.1	II -0.125346	N.A.	N.A.	gk516287|Substitution|Missense	N.A.	N.A.	germline precursor cell, hypodermis, OLL, PVD	N.A.	1-cell embryo Ce, 1-day post-L4 adult hermaphrodite Ce, 2-days post-L4 adult hermaphrodite Ce, 3-days post-L4 adult hermaphrodite Ce, 4-days post-L4 adult hermaphrodite Ce, 5-days post-L4 adult hermaphrodite Ce, 6-days post-L4 adult hermaphrodite Ce, 7-10 days post-L4 adult hermaphrodite Ce, adult Ce, adult hermaphrodite Ce, all stages Ce, blastula embryo Ce, dauer larva Ce, embryo Ce, L1 larva C…	N.A.	N.A.	N.A.	N.A.	Is enriched in OLL\; PVD\; germline precursor cell\; and hypodermis based on microarray\; tiling array\; and RNA-seq studies. Is affected by several genes including daf-16\; daf-2\; and skn-1 based on microarray\; tiling array\; and RNA-seq studies. Is affected by eighteen chemicals including methylmercury hydroxide\; methylmercuric chloride\; and manganese chloride based on RNA-seq and microarra…	Enriched in PVD, OLL, germline precursor cell and hypodermis according to microarray, tiling array and RNA-seq. Affected by hlh-30, daf-12, rsr-2, blmp-1, bar-1, prg-1, clk-1, tdp-1, csr-1, npr-1, daf-16, dpy-21, hrde-1, alg-1, alg-2, sma-4, lin-22, cox-5B, dpy-7, set-9, set-26, hpl-2, hmg-3, hmg-4, spt-16, flr-4, eat-2, daf-2, damt-1, nhl-2, rrf-3, hsp-6, sek-1, smn-1, ints-4, numr-1, numr-2, me…	N.A.
WBGene00001714	5.34821	4.57554	1.26081	3.62903	0.000284483	0.0391458	grl-5	Caenorhabditis elegans	protein_coding_gene	Y47D7A.5	Y47D7A.j, Y47D7A.j, CELE_Y47D7A.5	Y47D7A.5.1	N.A.	CE22065	CE22065|HMMPANTHER:PTHR23261|HMMPANTHER:PTHR23261:SF70|PFSCAN:PS51257|PFAM:PF04155|INTERPRO:IPR007284	Q9N3V3	Q9N3V3	TF315611	NM_071815.6	NP_504216.1	V -5.577705	N.A.	N.A.	ok2671|Deletion|N.A., ok2700|Deletion|N.A.	Y69H2.3|Physical	hypodermis, rectal epithelium	germline precursor cell, hypodermis, PLM	embryo Ce, L1 larva Ce	1-day post-L4 adult hermaphrodite Ce, 2-days post-L4 adult hermaphrodite Ce, 3-days post-L4 adult hermaphrodite Ce, 6-days post-L4 adult hermaphrodite Ce, 7-10 days post-L4 adult hermaphrodite Ce, adult Ce, adult hermaphrodite Ce, all stages Ce, blastula embryo Ce, dauer larva Ce, embryo Ce, L1 larva Ce, L2 larva Ce, L2d larva Ce, L3 larva Ce, L4 larva Ce, larva Ce	N.A.	N.A.	N.A.	grl-5 encodes a hedgehog-like protein, with an N-terminal signalsequence, a central proline-rich low-complexity region, and a C-terminalGround-like (Grl) domain\; the Grl domain is predicted to form acysteine-crosslinked protein involved in intercellular signalling, andit has subtle similarity to the N-terminal Hedge domain of HEDGEHOGproteins.	Is expressed in hypodermis and rectal epithelium. Is predicted to encode a protein with the following domains: Ground-like domain and Ground-like domain.	Enriched in germline precursor cell, hypodermis and PLM according to tiling array and RNA-seq. Affected by cyc-1, prp-8, emr-1, lem-2, bar-1, prg-1, wrn-1, aak-2, crtc-1, csr-1, glh-4, glh-1, pgl-1, pgl-3, swsn-2.2, hsf-1, skn-1, dpy-21, mir-34, daf-12, daf-16, alg-1, alg-2, sma-2, sma-4, cox-5B, nuo-6, set-9, set-26, hpl-2, hmg-3, hmg-4, spt-16, eat-2, daf-2, pry-1, atfs-1, nhl-2, fog-2, rrf-3, …	WBPaper00028754|pmid17076889, WBPaper00031588|pmid18334026, WBPaper00058700|pmid31615656
WBGene00016670	5.75096	4.59069	1.26726	3.62254	0.000291727	0.0393372	ilys-3	Caenorhabditis elegans	protein_coding_gene	C45G7.3	CELE_C45G7.3	C45G7.3.1	N.A.	CE24850	CE24850|Active_site|HMMPANTHER:PTHR11195|HMMPANTHER:PTHR11195:SF13|PFSCAN:PS51909|PFAM:PF05497|SUPERFAMILY:SSF53955|INTERPRO:IPR008597|INTERPRO:IPR023346	O76357	O76357	TF317114	NM_067805.5	NP_500206.1	IV -7.425857	organism pathogen response variant, pathogen susceptibility increased	N.A.	gk945698|Deletion|N.A., gk945699|Deletion|N.A., gk961943|Deletion|N.A., ok3222|Deletion|N.A., gk961944|Insertion|N.A., gk196194|Substitution|Nonsense	egl-9|Regulatory, elt-2|Regulatory	coelomocyte, hypodermis, intestinal cell, intestine, mc2, pm5, pm7	ASER, dopaminergic neuron, intestine	adult Ce, larva Ce	1-cell embryo Ce, 1-day post-L4 adult hermaphrodite Ce, 10-days post-L4 adult hermaphrodite Ce, 2-days post-L4 adult hermaphrodite Ce, 3-days post-L4 adult hermaphrodite Ce, 4-cell embryo Ce, 4-days post-L4 adult hermaphrodite Ce, 5-days post-L4 adult hermaphrodite Ce, 6-days post-L4 adult hermaphrodite Ce, 7-10 days post-L4 adult hermaphrodite Ce, 7-days post-L4 adult hermaphrodite Ce, adult Ce,…	N.A.	N.A.	catalytic activity, "cytolysis", "defense response to bacterium", "defense response to Gram-positive bacterium", "determination of adult lifespan", "digestion", "endosome", "extracellular region", "extracellular space", "hydrolase activity, "hydrolase activity", "late endosome lumen", "lysosomal lumen", "lysosome", "lysozyme activity", "metabolic process", "recycling endosome lumen", acting on gl…	N.A.	Enables lysozyme activity. Is involved in defense response to Gram-positive bacterium and determination of adult lifespan. Located in endosome\; extracellular space\; and lysosomal lumen. Is expressed in coelomocyte\; hypodermis\; intestinal cell\; and terminal bulb.	Enriched in intestine, dopaminergic neuron and ASER according to SAGE analysis, tiling array and RNA-seq. Affected by daf-12, daf-16, cyc-1, lin-15B, nhr-8, blmp-1, clk-1, tcer-1, elt-2, npr-1, jmjd-3.1, rbr-2, dpy-21, mir-34, hrpr-1, glh-4, glh-1, pgl-1, pgl-3, hrde-1, morc-1, exc-7, emb-4, sma-2, sma-4, lin-22, smg-2, mir-71, cox-5B, dpy-7, daf-2, hpl-2, cav-1, hmg-4, spt-16, eat-2, pfd-6, atfs…	WBPaper00027722|pmid16809667, WBPaper00031802|pmid18423043, WBPaper00032331|pmid18981407, WBPaper00044718|pmid24426167, WBPaper00046040|pmid25416126, WBPaper00049981|pmid27525822
WBGene00020560	3.54247	5.31135	1.46486	3.62584	0.000288022	0.0391458	T19C3.2	Caenorhabditis elegans	protein_coding_gene	T19C3.2	CELE_T19C3.2	T19C3.2.1	N.A.	CE53863	CE53863|HMMPANTHER:PTHR37443|HMMPANTHER:PTHR37443:SF2|INTERPRO:IPR040271	Q10008	Q10008	TF320248	NM_001377916.1	NP_001364809.1	III -26.517759	N.A.	N.A.	gk165010|Substitution|Nonsense	N.A.	N.A.	germline precursor cell, hypodermis, NSM	N.A.	1-day post-L4 adult hermaphrodite Ce, 2-days post-L4 adult hermaphrodite Ce, 3-days post-L4 adult hermaphrodite Ce, 6-days post-L4 adult hermaphrodite Ce, 7-10 days post-L4 adult hermaphrodite Ce, adult Ce, adult hermaphrodite Ce, all stages Ce, blastula embryo Ce, dauer larva Ce, embryo Ce, L1 larva Ce, L2 larva Ce, L2d larva Ce, L3 larva Ce, L4 larva Ce, larva Ce	N.A.	N.A.	N.A.	N.A.	Is enriched in NSM\; germline precursor cell\; and hypodermis based on tiling array and RNA-seq studies. Is affected by several genes including daf-16\; daf-2\; and rrf-3 based on microarray\; RNA-seq\; and proteomic studies. Is affected by eighteen chemicals including hydrogen sulfide\; Nitric Oxide\; and methylmercury hydroxide based on microarray and RNA-seq studies. Is predicted to encode a p…	Enriched in germline precursor cell, hypodermis and NSM according to tiling array and RNA-seq. Affected by cyc-1, prp-8, rsr-2, emr-1, lem-2, bar-1, prg-1, rsd-2, csr-1, hsf-1, rbr-2, dpy-21, mir-34, daf-12, daf-16, glh-4, glh-1, pgl-1, pgl-3, hrde-1, alg-1, alg-2, pig-1, emb-4, sma-2, sma-4, cox-5B, nuo-6, set-9, set-26, hpl-2, hmg-3, hmg-4, spt-16, adr-2, eat-2, daf-2, pfd-6, atfs-1, nhl-2, rrf…	N.A.
WBGene00200760	4.00701	5.423	1.43565	3.77739	0.000158483	0.0252084	Y26D4A.24	Caenorhabditis elegans	ncRNA_gene	Y26D4A.24	CELE_Y26D4A.24	Y26D4A.24	N.A.	N.A.	N.A.	N.A.	N.A.	N.A.	NR_050665.1	N.A.	I 17.217850	N.A.	N.A.	N.A.	N.A.	N.A.	N.A.	N.A.	N.A.	N.A.	N.A.	N.A.	Is affected by Ethanol based on RNA-seq studies.	Affected by Ethanol according to RNA-seq.	N.A.	N.A.
WBGene00005956	6.96366	5.46658	1.3378	4.08625	4.38397e-05	0.00904524	srx-65	Caenorhabditis elegans	protein_coding_gene	K07C6.8	CELE_K07C6.8	K07C6.8.1	N.A.	CE36551	CE36551|HMMPANTHER:PTHR23017:SF17|HMMPANTHER:PTHR23017|PFSCAN:PS50262|PFAM:PF10328|SUPERFAMILY:SSF81321|INTERPRO:IPR019430	O44643	O44643	TF315574	NM_071685.2	NP_504086.2	V -7.527272	N.A.	N.A.	N.A.	N.A.	NSM	N.A.	3-days post-L4 adult hermaphrodite Ce, adult Ce, dauer larva Ce, L1 larva Ce, L2 larva Ce	N.A.	N.A.	N.A.	N.A.	Is enriched in NSM based on tiling array studies. Is affected by rsr-2\; lin-14\; and lin-4 based on tiling array and microarray studies. Is affected by Sirolimus based on microarray studies. Is predicted to encode a protein with the following domains: Serpentine type 7TM GPCR chemoreceptor Srx and 7TM GPCR, serpentine receptor class x (Srx).	Enriched in NSM according to tiling array. Affected by rsr-2, lin-14 and lin-4 according to tiling array and microarray. Affected by Sirolimus according to microarray.	N.A.	integral component of membrane, "membrane"
Gene Ontology Enrichment
Term	Expected	Observed	Enrichment Fold Change	P value	Q value
molting cycle GO:0042303	0.7	12	17	3.5e-13	1e-10
structural constituent of cuticle GO:0042302	1.1	13	12	4.5e-12	6.6e-10
collagen trimer GO:0005581	1.1	11	10	1.1e-09	1e-07
cuticle development GO:0042335	0.36	7	19	3.1e-09	2.3e-07
extracellular region GO:0005576	3.7	18	4.8	1.1e-08	6.7e-07
Notch signaling pathway GO:0007219	0.32	4	13	1.7e-05	0.00084
external encapsulating structure GO:0030312	0.54	5	9.3	1.8e-05	0.00084
calcium ion binding GO:0005509	0.99	5	5.1	0.0005	0.018
double-stranded DNA binding GO:0003690	2.8	9	3.2	0.00059	0.019
protein-DNA complex organization GO:0071824	0.4	3	7.4	0.00074	0.022
molecular function inhibitor activity GO:0140678	0.77	4	5.2	0.0011	0.029
nucleosome GO:0000786	0.45	3	6.6	0.0011	0.029
defense response to Gram-positive bacterium GO:0050830	0.47	3	6.4	0.0013	0.029
structural constituent of cytoskeleton GO:0005200	0.22	2	9.1	0.0014	0.029
DNA-binding transcription factor activity GO:0003700	3.8	10	2.6	0.0017	0.033
neuron development GO:0048666	1.3	5	4	0.0018	0.033
structural constituent of chromatin GO:0030527	0.51	3	5.8	0.0018	0.033
dendritic tree GO:0097447	0.89	4	4.5	0.0021	0.035
response to biotic stimulus GO:0009607	2.9	8	2.8	0.0028	0.043
biological process involved in interspecies interaction between organisms GO:0044419	2.9	8	2.8	0.0028	0.043
defense response GO:0006952	2.9	8	2.7	0.003	0.043
transcription regulatory region nucleic acid binding GO:0001067	2.5	7	2.8	0.0039	0.052
apical part of cell GO:0045177	0.66	3	4.6	0.0044	0.055
cell projection organization GO:0030030	2.1	6	2.8	0.0058	0.071
cellular developmental process GO:0048869	5.8	12	2.1	0.0062	0.072
immune system process GO:0002376	2.3	6	2.7	0.008	0.09

## Sheet: SEA329_VS_N2
	baseMean	log2FoldChange	lfcSE	stat	pvalue	padj	Public Name	Species	Biotype	Sequence Name	Other Name	Transcript	Operon	WormPep	Protein Domain	UniProt	Reference UniProt ID	TreeFam	RefSeq_mRNA	RefSeq_protein	Genetic Map Position	RNAi Phenotype Observed	Allele Phenotype Observed	Coding_exon Non_silent Allele	Interacting Gene	Expr_pattern Tissue	Genomic Study Tissue	Expr_pattern LifeStage	Genomic Study LifeStage	Disease Info	Human Ortholog	Gene Ontology Association	Concise Description	Automated Description	Expression Cluster Summary	Reference
WBGene00010209	54.9936	-1.40937	0.288681	-4.88209	1.04969e-06	0.00578484	fbxa-191	Caenorhabditis elegans	pseudogene	F57G4.4	CELE_F57G4.4	N.A.	CEOP5460	N.A.	N.A.	N.A.	N.A.	N.A.	N.A.	N.A.	V 12.937080	N.A.	N.A.	ahr-1|Regulatory	N.A.	germ line	N.A.	1-day post-L4 adult hermaphrodite Ce, 2-days post-L4 adult hermaphrodite Ce, 3-days post-L4 adult hermaphrodite Ce, 6-days post-L4 adult hermaphrodite Ce, 7-10 days post-L4 adult hermaphrodite Ce, adult Ce, adult hermaphrodite Ce, all stages Ce, dauer larva Ce, embryo Ce, L1 larva Ce, L3 larva Ce, L4 larva Ce	N.A.	N.A.	WBPaper00044753|pmid24463456	N.A.	Is enriched in germ line based on RNA-seq studies. Is affected by several genes including daf-16\; daf-2\; and glp-1 based on microarray and RNA-seq studies. Is affected by eight chemicals including methylmercuric chloride\; rotenone\; and metformin based on microarray and RNA-seq studies.	Enriched in germ line according to RNA-seq. Affected by ets-4, pgrn-1, tatn-1, ahr-1, ash-2, wdr-5.1, glp-1, skn-1, daf-16, daf-12, dpy-21, glh-4, glh-1, pgl-1, pgl-3, sma-2, sma-4, smg-2, adr-1, clk-1, daf-2, isp-1, nuo-6, sod-2, eat-2, atfs-1, mina-1, hsb-1, F01D4.5, smn-1, nmad-1, meg-3, meg-4, iff-1, henn-1, tph-1, mes-4 and aak-2 according to microarray and RNA-seq. Affected by methylmercuri…	N.A.	N.A.
WBGene00010212	406.023	-0.926938	0.181484	-5.10754	3.26377e-07	0.00539598	fbxa-192	Caenorhabditis elegans	protein_coding_gene	F57G4.8	CELE_F57G4.8	F57G4.8.1	CEOP5460	CE40854	CE40854|HMMPANTHER:PTHR23015:SF4|HMMPANTHER:PTHR23015|PFSCAN:PS50181|SMART:SM00256|PFAM:PF00646|PFAM:PF17906|PFAM:PF01827|SUPERFAMILY:SSF81383|INTERPRO:IPR001810|INTERPRO:IPR002900|INTERPRO:IPR036047|INTERPRO:IPR040161|INTERPRO:IPR041426	Q9XUX2	Q9XUX2	TF322954	NM_075064.3	NP_507465.2	V 12.943570	N.A.	N.A.	ahr-1|Regulatory	N.A.	DA neuron, germ line, I5 neuron, retrovesicular ganglion, SAB, VA neuron	N.A.	1-day post-L4 adult hermaphrodite Ce, 2-days post-L4 adult hermaphrodite Ce, 3-days post-L4 adult hermaphrodite Ce, 4-cell embryo Ce, 7-10 days post-L4 adult hermaphrodite Ce, adult Ce, adult hermaphrodite Ce, adult male Ce, blastula embryo Ce, dauer larva Ce, embryo Ce, L1 larva Ce, L2 larva Ce, L3 larva Ce, L4 larva Ce	N.A.	N.A.	WBPaper00028483|pmid16968818, WBPaper00044753|pmid24463456	This gene encodes a protein containing an F-box, a motif predicted to mediate protein-protein interactions either with homologs of yeast Skp-1p or with other proteins\; this gene's encoded protein also contains an FTH\/DUF38 motif, which may also mediate protein-protein interaction.	Is enriched in I5 neuron\; cholinergic neurons\; germ line\; and retrovesicular ganglion based on tiling array\; RNA-seq\; and microarray studies. Is affected by several genes including daf-16\; daf-2\; and glp-1 based on microarray\; tiling array\; and RNA-seq studies. Is affected by seven chemicals including manganese chloride\; Sirolimus\; and Rifampin based on RNA-seq and microarray studies. …	Enriched in DA neuron, VA neuron, germ line, I5 neuron, SAB and retrovesicular ganglion according to tiling array, RNA-seq and microarray. Affected by clk-1, isp-1, fer-1, hpl-2, mes-2, mes-4, eat-2, pgrn-1, tatn-1, ahr-1, drh-3, ash-2, wdr-5.1, wrn-1, lin-35, daf-16, hrde-1, jmjd-3.1, dop-1, hsf-1, rbr-2, set-25, met-2, mir-34, daf-12, dpy-21, glh-4, glh-1, pgl-1, pgl-3, morc-1, jmjd-5, emb-4, s…	N.A.	N.A.
WBGene00011672	1001.7	0.71939	0.168119	4.27906	1.87686e-05	0.0316751	cyp-13A5	Caenorhabditis elegans	protein_coding_gene	T10B9.2	CELE_T10B9.2	T10B9.2.1	N.A.	CE01656	CE01656|Metal_ion_binding_site|HMMPANTHER:PTHR24282:SF55|HMMPANTHER:PTHR24282|PRINTS:PR00385|PRINTS:PR00463|SCANPROSITE:PS00086|PFAM:PF00067|SUPERFAMILY:SSF48264|INTERPRO:IPR001128|INTERPRO:IPR002401|INTERPRO:IPR036396	Q27514	Q27514	TF352036	NM_063711.5	NP_496112.1	II 1.716401	cadmium hypersensitive, slow growth	N.A.	N.A.	N.A.	ASER, intestine, OLL, PVD	N.A.	1-day post-L4 adult hermaphrodite Ce, 2-days post-L4 adult hermaphrodite Ce, 3-days post-L4 adult hermaphrodite Ce, 4-days post-L4 adult hermaphrodite Ce, 5-days post-L4 adult hermaphrodite Ce, 6-days post-L4 adult hermaphrodite Ce, 7-10 days post-L4 adult hermaphrodite Ce, 7-days post-L4 adult hermaphrodite Ce, adult Ce, adult hermaphrodite Ce, all stages Ce, dauer larva Ce, embryo Ce, L1 larva …	N.A.	HGNC:11609|OrthoInspector;OrthoFinder;Inparanoid;PhylomeDB, HGNC:17450|OrthoInspector;OrthoFinder;Inparanoid;PhylomeDB, HGNC:2637|OrthoInspector;OrthoFinder;Inparanoid;PhylomeDB, HGNC:2638|OrthoInspector;OrthoFinder;Inparanoid;PhylomeDB, HGNC:51504|OrthoInspector;OrthoFinder;Inparanoid;PhylomeDB	WBPaper00038491|pmid21647448, WBPaper00042257|pmid23496871, WBPaper00055090|pmid30120140	cyp-13A5 encodes one of ~80 C. elegans cytochrome P450s: membrane-associated, heme-containing NADPH-dependent monooxygenases that catalyze the oxidative metabolism of a variety of exogenous compounds and endogenous substrates\; loss of cyp-13A5 activity in large-scale RNAi screens results in uncoordinated locomotion, decreased and\/or slow growth, and cadmium hypersensitivity.	Is predicted to enable heme binding activity\; iron ion binding activity\; and oxidoreductase activity. Human ortholog(s) of this gene are implicated in essential hypertension and platelet-type bleeding disorder 14. Is an ortholog of several human genes including CYP3A4 (cytochrome P450 family 3 subfamily A member 4)\; CYP3A43 (cytochrome P450 family 3 subfamily A member 43)\; and TBXAS1 (thrombo…	Enriched in PVD, OLL, intestine and ASER according to microarray and RNA-seq. Affected by cyc-1, lin-15B, nhr-49, hpl-2, atfs-1, spg-7, wdr-23, rsr-2, nhr-8, eat-2, blmp-1, bar-1, prg-1, ubc-9, wrn-1, daf-2, csr-1, ham-3, swsn-2.2, tcer-1, npr-1, cox-5B, jmjd-3.1, jmjd-1.2, dop-1, hyl-2, hsf-1, mir-60, cec-4, lin-28, daf-16, dpy-21, hlh-30, mir-34, hrpr-1, daf-12, glh-4, glh-1, pgl-1, pgl-3, mir-…	N.A.	heme binding, "iron ion binding", "metal ion binding", "monooxygenase activity", "oxidation-reduction process", "oxidoreductase activity, "oxidoreductase activity", acting on paired donors, with incorporation or reduction of molecular oxygen"
WBGene00009361	291.158	0.751246	0.176631	4.25319	2.10746e-05	0.0316751	F33E2.5	Caenorhabditis elegans	protein_coding_gene	F33E2.5	CELE_F33E2.5	F33E2.5.1	N.A.	CE09906	CE09906|HMMPANTHER:PTHR34005|HMMPANTHER:PTHR34005:SF5	O01702	O01702	TF343640	NM_060790.5	NP_493191.1	I 13.657930	N.A.	N.A.	gk331287|Substitution|Missense, gk341393|Substitution|Nonsense	N.A.	N.A.	germ line, somatic gonad precursor	N.A.	1-day post-L4 adult hermaphrodite Ce, 2-days post-L4 adult hermaphrodite Ce, 3-days post-L4 adult hermaphrodite Ce, 3-fold embryo Ce, 4-cell embryo Ce, 4-days post-L4 adult hermaphrodite Ce, 5-days post-L4 adult hermaphrodite Ce, 6-days post-L4 adult hermaphrodite Ce, 7-10 days post-L4 adult hermaphrodite Ce, adult Ce, adult hermaphrodite Ce, adult male Ce, all stages Ce, blastula embryo Ce, daue…	N.A.	N.A.	N.A.	N.A.	Is enriched in germ line and somatic gonad precursor based on RNA-seq studies. Is affected by several genes including daf-16\; daf-2\; and daf-12 based on microarray\; tiling array\; and RNA-seq studies. Is affected by eighteen chemicals including hydrogen sulfide\; 1-methylnicotinamide\; and methylmercuric chloride based on microarray and RNA-seq studies. Is predicted to encode a protein with th…	Enriched in germ line and somatic gonad precursor according to RNA-seq. Affected by cyc-1, hpl-2, ubc-9, gld-2, rsd-2, daf-16, daf-2, mir-34, elli-1, daf-12, dpy-21, glh-4, glh-1, pgl-1, pgl-3, fog-2, emb-4, sma-2, sma-4, lin-22, isp-1, sod-2, eat-2, damt-1, nhl-2, ptl-1, ifo-1, ints-5, hsp-6, mdt-15, kri-1, mpk-2, smn-1, meg-3, meg-4, sin-3, cfp-1, wdr-5.1, sftb-1, tph-1, mrps-5, dpy-9, dpy-10, …	N.A.
WBGene00000558	300.758	0.876828	0.176608	4.96484	6.87587e-07	0.00568394	cnc-4	Caenorhabditis elegans	protein_coding_gene	R09B5.9	CELE_R09B5.9	R09B5.9.1	N.A.	CE12634	CE12634|HMMPANTHER:PTHR22552|HMMPANTHER:PTHR22552:SF31	O44613	O44613	N.A.	NM_071015.7	NP_503416.1	V -18.924179	N.A.	N.A.	gk466736|Substitution|Missense, gk901741|Substitution|Nonsense	snf-12|Regulatory, sta-2|Regulatory, thn-1|Regulatory	hypodermis, intestine, seam cell	AFD, excretory cell, germline precursor cell, hypodermis, intestine	N.A.	1-day post-L4 adult hermaphrodite Ce, 2-days post-L4 adult hermaphrodite Ce, 3-days post-L4 adult hermaphrodite Ce, 4-days post-L4 adult hermaphrodite Ce, 5-days post-L4 adult hermaphrodite Ce, 6-days post-L4 adult hermaphrodite Ce, 7-10 days post-L4 adult hermaphrodite Ce, adult Ce, adult hermaphrodite Ce, adult male Ce, all stages Ce, blastula embryo Ce, dauer larva Ce, embryo Ce, L1 larva Ce, …	N.A.	N.A.	defense response to fungus, "innate immune response", "integral component of membrane", "membrane"	cnc-4 encodes one of eleven C. elegans caenacin peptides\; cnc-4 expression is strongly induced after infection by the fungus Drechmeria coniospora, suggesting that it functions as a secreted antimicrobial peptide in the innate immune response.	Is involved in defense response to fungus and innate immune response. Is expressed in hypodermis\; intestine\; and seam cell.	Enriched in excretory cell, germline precursor cell, hypodermis, intestine and AFD according to tiling array and RNA-seq. Affected by hda-1, cid-1, ets-4, sam-10, lin-15B, hpl-2, atfs-1, spg-7, wdr-23, emr-1, lem-2, blmp-1, bar-1, hlh-30, clk-1, tdp-1, daf-2, daf-16, hpk-1, jmjd-1.2, lmn-1, lin-28, dpy-21, cox-5B, mir-34, elli-1, glh-4, glh-1, pgl-1, pgl-3, mir-35, alg-2, alg-5, emb-4, nrx-1, nlg…	WBPaper00006488|pmid15048112, WBPaper00032031|pmid18636113, WBPaper00032891|pmid19198592, WBPaper00035429|pmid19879883, WBPaper00039851|pmid21731485, WBPaper00053596|pmid29361158, WBPaper00059576|pmid32302863
WBGene00011844	657.882	0.971441	0.230026	4.22319	2.40873e-05	0.0331863	T19C9.8	Caenorhabditis elegans	protein_coding_gene	T19C9.8	CELE_T19C9.8	T19C9.8.1	N.A.	CE44980	CE44980|HMMPANTHER:PTHR47407|HMMPANTHER:PTHR47407:SF2	O45792	O45792	TF316078	NM_074966.3	NP_507367.2	V 12.839880	N.A.	N.A.	gk259797|Substitution|Nonsense, gk259798|Substitution|Nonsense	N.A.	N.A.	coelomocyte, DA neuron, head mesodermal cell, intestine, male-specific anatomical entity, VA neuron	N.A.	1-day post-L4 adult hermaphrodite Ce, 12-days post-L4 adult hermaphrodite Ce, 2-days post-L4 adult hermaphrodite Ce, 24-cell embryo Ce, 3-days post-L4 adult hermaphrodite Ce, 4-days post-L4 adult hermaphrodite Ce, 5-days post-L4 adult hermaphrodite Ce, 6-days post-L4 adult hermaphrodite Ce, 7-10 days post-L4 adult hermaphrodite Ce, adult Ce, adult hermaphrodite Ce, all stages Ce, blastula embryo …	N.A.	N.A.	N.A.	N.A.	Is enriched in cholinergic neurons\; coelomocyte\; head mesodermal cell\; intestine\; and male-specific anatomical entity based on tiling array\; RNA-seq\; and microarray studies. Is affected by several genes including daf-16\; daf-2\; and glp-1 based on tiling array\; microarray\; and RNA-seq studies. Is affected by twenty-four chemicals including Heme\; tryptophan\; and methylmercury hydroxide …	Enriched in DA neuron, VA neuron, coelomocyte, intestine, head mesodermal cell and male-specific anatomical entity according to tiling array, RNA-seq and microarray. Affected by daf-16, lin-15B, lin-35, hpl-2, wdr-23, nhr-8, eat-2, prg-1, ubc-9, clk-1, elt-2, glp-1, mdt-15, daf-2, jmjd-3.1, jmjd-1.2, hyl-2, hsf-1, rbr-2, chd-3, let-418, cec-4, dpy-21, glh-4, glh-1, pgl-1, pgl-3, mir-35, ash-2, hr…	N.A.
WBGene00045411	135.363	1.22085	0.278645	4.38139	1.17925e-05	0.0243707	C25F9.11	Caenorhabditis elegans	protein_coding_gene	C25F9.11	CELE_C25F9.11	C25F9.11.1	N.A.	N.A.	N.A.	A5JYW3	A5JYW3	N.A.	NM_001383495.1	NP_001370230.1	V 21.869820	N.A.	N.A.	N.A.	N.A.	dopaminergic neuron, head mesodermal cell, OLL, PVD	N.A.	1-day post-L4 adult hermaphrodite Ce, 10-days post-L4 adult hermaphrodite Ce, 12-days post-L4 adult hermaphrodite Ce, 2-days post-L4 adult hermaphrodite Ce, 3-days post-L4 adult hermaphrodite Ce, 4-days post-L4 adult hermaphrodite Ce, 5-days post-L4 adult hermaphrodite Ce, 6-days post-L4 adult hermaphrodite Ce, adult Ce, adult hermaphrodite Ce, all stages Ce, blastula embryo Ce, dauer larva Ce, e…	N.A.	N.A.	N.A.	N.A.	Is enriched in OLL\; PVD\; dopaminergic neurons\; and head mesodermal cell based on tiling array and RNA-seq studies. Is affected by several genes including daf-16\; daf-2\; and skn-1 based on tiling array\; RNA-seq\; and microarray studies. Is affected by seventeen chemicals including Ethanol\; Nitric Oxide\; and Tunicamycin based on RNA-seq and microarray studies.	Enriched in dopaminergic neuron, PVD, OLL and head mesodermal cell according to tiling array and RNA-seq. Affected by hpl-2, wdr-23, eat-2, emr-1, lem-2, blmp-1, bar-1, hlh-30, prg-1, ubc-9, clk-1, tdp-1, ham-3, jmjd-1.2, hsf-1, mir-60, mir-34, hrpr-1, cebp-1, daf-16, glh-4, glh-1, pgl-1, pgl-3, vit-2, alg-1, alg-2, alg-5, emb-4, sid-3, sta-1, sma-2, sma-4, lin-22, cox-5B, his-3, nuo-6, spt-16, d…	N.A.	N.A.
WBGene00000928	777.344	1.38181	0.297747	4.64088	3.46933e-06	0.0114717	dao-2	Caenorhabditis elegans	protein_coding_gene	M03A1.7	CELE_M03A1.7	M03A1.7.1	N.A.	CE33427	CE33427|HMMPANTHER:PTHR46705|HMMPANTHER:PTHR46705:SF6|PFAM:PF01682|INTERPRO:IPR002602	Q86LS4	Q86LS4	TF315483	NM_182273.6	NP_872073.1	II -3.906282	N.A.	N.A.	daf-2|Regulatory, rde-8|Physical	N.A.	hypodermis, intestine, PLM	N.A.	1-cell embryo Ce, 1-day post-L4 adult hermaphrodite Ce, 11-15 days post-L4 adult hermaphrodite Ce, 2-days post-L4 adult hermaphrodite Ce, 3-days post-L4 adult hermaphrodite Ce, 4-days post-L4 adult hermaphrodite Ce, 5-days post-L4 adult hermaphrodite Ce, 6-days post-L4 adult hermaphrodite Ce, 7-10 days post-L4 adult hermaphrodite Ce, adult Ce, adult hermaphrodite Ce, all stages Ce, blastula embry…	N.A.	N.A.	WBPaper00005073|pmid11743719	dao-2 encodes a (putatively) secreted protein with a DB module\; dao-2 is down-regulated in daf-2 mutant adults by comparison with normal adults, and thus may be involved in dauer formation.	Is enriched in PLM\; hypodermis\; and intestine based on tiling array and RNA-seq studies. Is affected by several genes including daf-16\; daf-2\; and skn-1 based on microarray and RNA-seq studies. Is affected by twenty-eight chemicals including methylmercury hydroxide\; 1-methylnicotinamide\; and manganese chloride based on RNA-seq and microarray studies. Is predicted to encode a protein with th…	Enriched in hypodermis, intestine and PLM according to tiling array and RNA-seq. Affected by sma-2, sma-4, aak-2, prp-8, rsr-2, emr-1, lem-2, prg-1, gld-2, tdp-1, daf-2, csr-1, daf-16, hpk-1, tcer-1, flp-6, hrpr-1, daf-12, glh-4, glh-1, pgl-1, pgl-3, hrde-1, alg-1, alg-2, emb-4, sid-3, mir-71, set-9, set-26, hpl-2, flr-4, eat-2, damt-1, atfs-1, nhl-2, pals-22, hda-6, rrf-3, hsp-6, mdt-15, sek-1, …	N.A.	N.A.
WBGene00001076	451.891	1.5582	0.365149	4.26731	1.97848e-05	0.0316751	dpy-17	Caenorhabditis elegans	protein_coding_gene	F54D8.1	CELE_F54D8.1	F54D8.1.1	N.A.	CE11066	CE11066|HMMPANTHER:PTHR24637|HMMPANTHER:PTHR24637:SF320|SMART:SM01088|PFAM:PF01484|PFAM:PF01391|INTERPRO:IPR002486|INTERPRO:IPR008160	Q20778	Q20778	TF321978	NM_065685.8	NP_498086.1	III -2.135116	dumpy, larval arrest, protruding vulva, roller	alae morphology variant, annulae morphology variant, dumpy, enzyme activity reduced, larval body morphology variant, neuronal outgrowth variant, pattern of transgene expression variant, physiology phenotype	tm11742|Deletion|N.A., e1345|Substitution|N.A., e164|Substitution|Nonsense, e586|Substitution|Nonsense	arcp-1|Physical, col-19|Regulatory, dpy-31|Genetic, sqt-1|Genetic, sqt-3|Regulatory	N.A.	germ line, hypodermis, somatic gonad precursor, Z1, Z4	embryo Ce	1-day post-L4 adult hermaphrodite Ce, 2-days post-L4 adult hermaphrodite Ce, 3-days post-L4 adult hermaphrodite Ce, 4-cell embryo Ce, 4-days post-L4 adult hermaphrodite Ce, 5-days post-L4 adult hermaphrodite Ce, 6-days post-L4 adult hermaphrodite Ce, 7-10 days post-L4 adult hermaphrodite Ce, adult Ce, adult hermaphrodite Ce, adult male Ce, all stages Ce, blastula embryo Ce, dauer larva Ce, embryo…	Marfan syndrome|By Experiment	N.A.	cuticle development involved in collagen and cuticulin-based cuticle molting cycle, "structural constituent of cuticle"	dpy-17 encodes a cuticle collagen\; during development, dpy-17 activity is required for normal body morphology, hermaphrodite tail development, and outgrowth of posterior canal cell processes\; genetic and immunofluorescence studies suggest that extracellular assembly of DPY-17 and the essential SQT-3 cuticle collagen is interdependent, as loss of dpy-17 activity results in intracellular retentio…	Is predicted to be a structural constituent of cuticle. Is involved in cuticle development involved in collagen and cuticulin-based cuticle molting cycle. Is used to study Marfan syndrome.	Enriched in hypodermis, Z4, Z1, germ line and somatic gonad precursor according to tiling array and RNA-seq. Affected by aak-2, tatn-1, csr-1, ubc-9, gld-2, clk-1, daf-2, daf-16, npr-1, rbr-2, mir-34, glh-4, glh-1, pgl-1, pgl-3, hrde-1, morc-1, vgln-1, alg-1, alg-2, emb-4, lin-22, ins-11, dpy-7, egl-9, hmg-3, hmg-4, flr-4, eat-2, pry-1, damt-1, atfs-1, nhl-2, fog-2, efa-6, ptl-1, ptrn-1, rrf-3, a…	WBPaper00000031|pmid4366476, WBPaper00000486|pmid6894129, WBPaper00000554|pmid6953041, WBPaper00000608|pmid17246100, WBPaper00000769|pmid4018568, WBPaper00001254|pmid2307287, WBPaper00001409|pmid2023634, WBPaper00001410|pmid1849651, WBPaper00001425|pmid2067542, WBPaper00001439|pmid1936966, WBPaper00001525|pmid1313436, WBPaper00001709|pmid8462849, WBPaper00001738|pmid8500652, WBPaper00001742|pmid8…
WBGene00001064	108.432	1.91036	0.430387	4.43869	9.05087e-06	0.0213769	dpy-2	Caenorhabditis elegans	protein_coding_gene	T14B4.6	rol-2, CELE_T14B4.6	T14B4.6.1	N.A.	CE04953	CE04953|HMMPANTHER:PTHR24637:SF346|HMMPANTHER:PTHR24637|SMART:SM01088|PFAM:PF01484|PFAM:PF01391|INTERPRO:IPR002486|INTERPRO:IPR008160	P35799	P35799	N.A.	NM_062966.8	NP_495367.1	II 0.042787	clear, dumpy, egg laying defective, locomotion variant, organism development variant, organism morphology variant, paralyzed, protein degradation variant, sick	alae morphology variant, annulae morphology variant, dumpy, helical cuticle, left handed roller, pattern of transgene expression variant, right handed roller, roller, struts variant, transgene expression increased, transgene expression reduced	asna-1|Physical, bli-1|Genetic, col-19|Regulatory, dpy-11|Genetic, dpy-4|Genetic, dpy-5|Genetic, dpy-7|Regulatory, emb-5|Genetic, eri-1|Regulatory, glp-1|Genetic, let-60|Genetic, let-756|Genetic, mup-1|Genetic, rol-6|Genetic, sem-5|Genetic, smo-1|Physical, sqt-1|Genetic, sqt-3|Genetic	head neuron, pharynx, vulval muscle	body wall musculature, hypodermis, intestine, male-specific anatomical entity, OLL, PVD	adult Ce, L2 larva Ce, L3 larva Ce, L4 larva Ce	1-day post-L4 adult hermaphrodite Ce, 2-days post-L4 adult hermaphrodite Ce, 3-days post-L4 adult hermaphrodite Ce, 4-cell embryo Ce, 4-days post-L4 adult hermaphrodite Ce, 5-days post-L4 adult hermaphrodite Ce, 6-days post-L4 adult hermaphrodite Ce, 7-10 days post-L4 adult hermaphrodite Ce, 96-cell embryo Ce, adult Ce, adult hermaphrodite Ce, all stages Ce, blastula embryo Ce, dauer larva Ce, em…	N.A.	N.A.	WBPaper00000031|pmid4366476, WBPaper00000168|pmid834177, WBPaper00000465|pmid17249038, WBPaper00000608|pmid17246100, WBPaper00000715|pmid6500256, WBPaper00001153|pmid2627884, WBPaper00001328|pmid2245913, WBPaper00001618|pmid1396579, WBPaper00001750|pmid8391930, WBPaper00001792|pmid8241567, WBPaper00001835|pmid8307321, WBPaper00001922|pmid8139571, WBPaper00002305|pmid8582640, WBPaper00003197|pmid9…	The dpy-2 gene encodes an unusual cuticular collagen that is required for maintaining the normal body length of the animal in later larval stages\; dpy-2 interacts with other cuticular collagens such as dpy-10 and sqt-1, and suppresses mutations in glp-1, mup-1, and emb-5.	Is predicted to be a structural constituent of collagen and cuticulin-based cuticle. Is involved in cuticle development involved in collagen and cuticulin-based cuticle molting cycle\; post-embryonic body morphogenesis\; and regulation of growth. Is expressed in head neurons and pharynx.	Enriched in PVD, OLL, hypodermis, intestine, male-specific anatomical entity and body wall musculature according to microarray, tiling array and RNA-seq. Affected by cyc-1, fer-1, sma-2, sma-4, hpl-2, prp-8, rsr-2, emr-1, lem-2, bar-1, gld-2, tdp-1, csr-1, daf-2, npr-1, chd-3, let-418, lmn-1, daf-12, daf-16, dpy-21, glh-4, glh-1, pgl-1, pgl-3, hrde-1, alg-1, alg-2, sid-3, sta-1, lin-22, smo-1, se…	N.A.	collagen trimer, "cuticle development involved in collagen and cuticulin-based cuticle molting cycle", "post-embryonic body morphogenesis", "regulation of multicellular organism growth", "structural constituent of collagen and cuticulin-based cuticle", "structural constituent of cuticle"
WBGene00016953	24.1188	1.98287	0.439319	4.5135	6.37671e-06	0.017571	C55C3.3	Caenorhabditis elegans	protein_coding_gene	C55C3.3	CELE_C55C3.3	C55C3.3.1	N.A.	N.A.	N.A.	Q18866	Q18866	N.A.	NM_068446.5	NP_500847.2	IV 2.214025	embryonic lethal	N.A.	ok258|Deletion|N.A., tm411|Deletion|N.A., gk590546|Substitution|Nonsense	N.A.	N.A.	DA neuron, germ line, I5 neuron, male, retrovesicular ganglion, SAB, VA neuron	N.A.	1-cell embryo Ce, 1-day post-L4 adult hermaphrodite Ce, 2-days post-L4 adult hermaphrodite Ce, 3-days post-L4 adult hermaphrodite Ce, 4-cell embryo Ce, 4-days post-L4 adult hermaphrodite Ce, 5-days post-L4 adult hermaphrodite Ce, 6-days post-L4 adult hermaphrodite Ce, 7-10 days post-L4 adult hermaphrodite Ce, adult Ce, adult hermaphrodite Ce, adult male Ce, all stages Ce, blastula embryo Ce, daue…	N.A.	N.A.	integral component of membrane, "membrane"	N.A.	Is enriched in I5 neuron\; cholinergic neurons\; germ line\; retrovesicular ganglion\; and in male based on RNA-seq and microarray studies. Is affected by several genes including daf-2\; glp-1\; and age-1 based on microarray\; RNA-seq\; and tiling array studies. Is affected by fourteen chemicals including nicotinic acid\; manganese chloride\; and Mianserin based on RNA-seq and microarray studies.	Enriched in germ line, male, I5 neuron, DA neuron, SAB, retrovesicular ganglion and VA neuron according to RNA-seq and microarray. Affected by clk-1, cyc-1, cid-1, age-1, nhr-114, wdr-23, rsr-2, eat-2, pgrn-1, alg-3, alg-4, blmp-1, set-2, tdp-1, daf-2, npr-1, jmjd-3.1, hyl-2, glp-1, mes-2, mes-6, mir-60, lsm-1, set-25, met-2, mir-34, mafr-1, elli-1, glh-4, glh-1, pgl-1, pgl-3, hrde-1, morc-1, jmj…	N.A.
WBGene00005956	6.96366	6.34023	1.31935	4.80556	1.54323e-06	0.00637854	srx-65	Caenorhabditis elegans	protein_coding_gene	K07C6.8	CELE_K07C6.8	K07C6.8.1	N.A.	CE36551	CE36551|HMMPANTHER:PTHR23017:SF17|HMMPANTHER:PTHR23017|PFSCAN:PS50262|PFAM:PF10328|SUPERFAMILY:SSF81321|INTERPRO:IPR019430	O44643	O44643	TF315574	NM_071685.2	NP_504086.2	V -7.527272	N.A.	N.A.	N.A.	N.A.	NSM	N.A.	3-days post-L4 adult hermaphrodite Ce, adult Ce, dauer larva Ce, L1 larva Ce, L2 larva Ce	N.A.	N.A.	N.A.	N.A.	Is enriched in NSM based on tiling array studies. Is affected by rsr-2\; lin-14\; and lin-4 based on tiling array and microarray studies. Is affected by Sirolimus based on microarray studies. Is predicted to encode a protein with the following domains: Serpentine type 7TM GPCR chemoreceptor Srx and 7TM GPCR, serpentine receptor class x (Srx).	Enriched in NSM according to tiling array. Affected by rsr-2, lin-14 and lin-4 according to tiling array and microarray. Affected by Sirolimus according to microarray.	N.A.	integral component of membrane, "membrane"
Gene Ontology Enrichment
Term	Expected	Observed	Enrichment Fold Change	P value	Q value
cuticle development GO:0042335	0.021	2	97	1.2e-06	0.00034
molting cycle GO:0042303	0.04	2	50	8.6e-06	0.0013
structural constituent of cuticle GO:0042302	0.06	2	33	2.9e-05	0.0029
collagen trimer GO:0005581	0.061	2	33	3e-05	0.0029
multicellular organism growth GO:0035264	0.038	1	27	0.00065	0.038
iron ion binding GO:0005506	0.043	1	23	0.00085	0.041
tetrapyrrole binding GO:0046906	0.055	1	18	0.0014	0.059

## Sheet: SEA330_VS_N2
	baseMean	log2FoldChange	lfcSE	stat	pvalue	padj	Public Name	Species	Biotype	Sequence Name	Other Name	Transcript	Operon	WormPep	Protein Domain	UniProt	Reference UniProt ID	TreeFam	RefSeq_mRNA	RefSeq_protein	Genetic Map Position	RNAi Phenotype Observed	Allele Phenotype Observed	Coding_exon Non_silent Allele	Interacting Gene	Expr_pattern Tissue	Genomic Study Tissue	Expr_pattern LifeStage	Genomic Study LifeStage	Disease Info	Human Ortholog	Gene Ontology Association	Concise Description	Automated Description	Expression Cluster Summary	Reference
WBGene00020183	288.972	-1.19605	0.183883	-6.50442	7.79943e-11	1.10518e-06	T03D3.5	Caenorhabditis elegans	protein_coding_gene	T03D3.5	CELE_T03D3.5	T03D3.5.1	N.A.	CE33823	CE33823|PhosphoPep:T03D3.5|HMMPANTHER:PTHR38620|HMMPANTHER:PTHR38620:SF3	O16979	O16979	TF322281	NM_071364.5	NP_503765.3	V -12.991090	N.A.	N.A.	gk723705|Substitution|Nonsense	hpl-1|Physical	N.A.	body wall muscle cell, germ line, head mesodermal cell	embryo Ce	1-day post-L4 adult hermaphrodite Ce, 2-days post-L4 adult hermaphrodite Ce, 3-days post-L4 adult hermaphrodite Ce, 4-cell embryo Ce, 4-days post-L4 adult hermaphrodite Ce, 5-days post-L4 adult hermaphrodite Ce, 6-days post-L4 adult hermaphrodite Ce, 7-10 days post-L4 adult hermaphrodite Ce, adult Ce, adult hermaphrodite Ce, adult male Ce, blastula embryo Ce, dauer larva Ce, embryo Ce, L1 larva C…	N.A.	N.A.	N.A.	N.A.	Is enriched in body wall muscle cell\; germ line\; and head mesodermal cell based on tiling array and RNA-seq studies. Is affected by several genes including daf-2\; dpy-10\; and clk-1 based on RNA-seq and microarray studies. Is affected by nine chemicals including 1-methylnicotinamide\; stavudine\; and Zidovudine based on RNA-seq and microarray studies. Is predicted to encode a protein with the …	Enriched in body wall muscle cell, germ line and head mesodermal cell according to tiling array and RNA-seq. Affected by pgrn-1, tatn-1, tdp-1, mir-34, hrde-1, morc-1, fog-2, sma-2, sma-4, lin-22, clk-1, daf-2, isp-1, nuo-6, hpl-2, eat-2, damt-1, hif-1, ptl-1, rpl-33, rpl-5, aak-1, aak-2, pptr-1, meg-3, meg-4, sin-3, henn-1, npr-8, lag-1, sir-2.1, lin-35, dpl-1, efl-1, ain-1, ain-2, deps-1 and dp…	N.A.
WBGene00003767	558.694	0.737338	0.182565	4.03878	5.37307e-05	0.0400718	nlp-29	Caenorhabditis elegans	protein_coding_gene	B0213.4	CELE_B0213.4	B0213.4.1	N.A.	N.A.	N.A.	O44664	O44664	N.A.	NM_071708.5	NP_504109.1	V -7.335076	N.A.	N.A.	tm1931|Deletion|N.A.	acs-3|Regulatory, alg-1|Physical, atf-6|Regulatory, bli-1|Regulatory, dcar-1|Regulatory, dpy-9|Regulatory, dyn-1|Regulatory, egl-8|Regulatory, fasn-1|Regulatory, frpr-11|Regulatory, gpa-12|Regulatory, hsp-3|Regulatory, hsp-4|Regulatory, ifb-1|Regulatory, mup-4|Regulatory, nhr-25|Regulatory, nipi-3|Regulatory, nipi-4|Regulatory, nsy-1|Regulatory, osm-11|Regulatory, pkc-3|Regulatory, plc-3|Regulato…	hyp7 syncytium, hypodermis, intestine	body wall muscle cell, germline precursor cell, hypodermis, intestine, pharyngeal muscle cell, PLM	N.A.	1-day post-L4 adult hermaphrodite Ce, 14-days post-L4 adult hermaphrodite Ce, 15-days post-L4 adult hermaphrodite Ce, 16-18 days post-L4 adult hermaphrodite Ce, 2-days post-L4 adult hermaphrodite Ce, 24-cell embryo Ce, 3-days post-L4 adult hermaphrodite Ce, 4-days post-L4 adult hermaphrodite Ce, 5-days post-L4 adult hermaphrodite Ce, 6-days post-L4 adult hermaphrodite Ce, 96-cell embryo Ce, adult…	N.A.	N.A.	defense response to bacterium, "defense response to fungus", "extracellular region", "extracellular space", "killing of cells of other organism", "molecular_function", "neuropeptide receptor binding", "neuropeptide signaling pathway"	nlp-29 encodes an antimicrobial, neuropeptide-like protein\; nlp-29 appears to play a role in innate immunity, as its expression in the epidermis is strongly induced following fungal infection\; nlp-29 expression is also induced following physical injury and osmotic stress\; nlp-29 expression following fungal infection or physical wounding is regulated by a TIR-1, (Toll-interleukin 1 receptor (TI…	Is predicted to enable neuropeptide receptor binding activity. Is expressed in hyp7 syncytium\; hypodermis\; and intestine.	Enriched in body wall muscle cell, germline precursor cell, hypodermis, intestine, pharyngeal muscle cell and PLM according to tiling array, RNA-seq and microarray. Affected by eat-2, emr-1, lem-2, blmp-1, hlh-30, prg-1, daf-2, swsn-2.2, hpk-1, hyl-2, hsf-1, rbr-2, chd-3, let-418, lmn-1, cec-4, mir-34, glh-4, glh-1, pgl-1, pgl-3, mir-35, morc-1, alg-1, alg-2, emb-4, sma-2, sma-4, lin-22, smg-1, m…	WBPaper00004975|pmid11717458, WBPaper00006488|pmid15048112, WBPaper00025088|pmid15837805, WBPaper00026655|pmid16061202, WBPaper00028789|pmid17096597, WBPaper00029437|pmid17526642, WBPaper00029438|pmid17526726, WBPaper00030985|pmid17875205, WBPaper00031666|pmid18394898, WBPaper00031890|pmid18487405, WBPaper00032031|pmid18636113, WBPaper00032424|pmid19071962, WBPaper00033094|pmid19380113, WBPaper00…
WBGene00011672	1001.7	0.75861	0.168739	4.49576	6.9323e-06	0.0122788	cyp-13A5	Caenorhabditis elegans	protein_coding_gene	T10B9.2	CELE_T10B9.2	T10B9.2.1	N.A.	CE01656	CE01656|Metal_ion_binding_site|HMMPANTHER:PTHR24282:SF55|HMMPANTHER:PTHR24282|PRINTS:PR00385|PRINTS:PR00463|SCANPROSITE:PS00086|PFAM:PF00067|SUPERFAMILY:SSF48264|INTERPRO:IPR001128|INTERPRO:IPR002401|INTERPRO:IPR036396	Q27514	Q27514	TF352036	NM_063711.5	NP_496112.1	II 1.716401	cadmium hypersensitive, slow growth	N.A.	N.A.	N.A.	ASER, intestine, OLL, PVD	N.A.	1-day post-L4 adult hermaphrodite Ce, 2-days post-L4 adult hermaphrodite Ce, 3-days post-L4 adult hermaphrodite Ce, 4-days post-L4 adult hermaphrodite Ce, 5-days post-L4 adult hermaphrodite Ce, 6-days post-L4 adult hermaphrodite Ce, 7-10 days post-L4 adult hermaphrodite Ce, 7-days post-L4 adult hermaphrodite Ce, adult Ce, adult hermaphrodite Ce, all stages Ce, dauer larva Ce, embryo Ce, L1 larva …	N.A.	HGNC:11609|OrthoInspector;OrthoFinder;Inparanoid;PhylomeDB, HGNC:17450|OrthoInspector;OrthoFinder;Inparanoid;PhylomeDB, HGNC:2637|OrthoInspector;OrthoFinder;Inparanoid;PhylomeDB, HGNC:2638|OrthoInspector;OrthoFinder;Inparanoid;PhylomeDB, HGNC:51504|OrthoInspector;OrthoFinder;Inparanoid;PhylomeDB	WBPaper00038491|pmid21647448, WBPaper00042257|pmid23496871, WBPaper00055090|pmid30120140	cyp-13A5 encodes one of ~80 C. elegans cytochrome P450s: membrane-associated, heme-containing NADPH-dependent monooxygenases that catalyze the oxidative metabolism of a variety of exogenous compounds and endogenous substrates\; loss of cyp-13A5 activity in large-scale RNAi screens results in uncoordinated locomotion, decreased and\/or slow growth, and cadmium hypersensitivity.	Is predicted to enable heme binding activity\; iron ion binding activity\; and oxidoreductase activity. Human ortholog(s) of this gene are implicated in essential hypertension and platelet-type bleeding disorder 14. Is an ortholog of several human genes including CYP3A4 (cytochrome P450 family 3 subfamily A member 4)\; CYP3A43 (cytochrome P450 family 3 subfamily A member 43)\; and TBXAS1 (thrombo…	Enriched in PVD, OLL, intestine and ASER according to microarray and RNA-seq. Affected by cyc-1, lin-15B, nhr-49, hpl-2, atfs-1, spg-7, wdr-23, rsr-2, nhr-8, eat-2, blmp-1, bar-1, prg-1, ubc-9, wrn-1, daf-2, csr-1, ham-3, swsn-2.2, tcer-1, npr-1, cox-5B, jmjd-3.1, jmjd-1.2, dop-1, hyl-2, hsf-1, mir-60, cec-4, lin-28, daf-16, dpy-21, hlh-30, mir-34, hrpr-1, daf-12, glh-4, glh-1, pgl-1, pgl-3, mir-…	N.A.	heme binding, "iron ion binding", "metal ion binding", "monooxygenase activity", "oxidation-reduction process", "oxidoreductase activity, "oxidoreductase activity", acting on paired donors, with incorporation or reduction of molecular oxygen"
WBGene00000558	300.758	0.972641	0.178294	5.45528	4.88964e-08	0.000346431	cnc-4	Caenorhabditis elegans	protein_coding_gene	R09B5.9	CELE_R09B5.9	R09B5.9.1	N.A.	CE12634	CE12634|HMMPANTHER:PTHR22552|HMMPANTHER:PTHR22552:SF31	O44613	O44613	N.A.	NM_071015.7	NP_503416.1	V -18.924179	N.A.	N.A.	gk466736|Substitution|Missense, gk901741|Substitution|Nonsense	snf-12|Regulatory, sta-2|Regulatory, thn-1|Regulatory	hypodermis, intestine, seam cell	AFD, excretory cell, germline precursor cell, hypodermis, intestine	N.A.	1-day post-L4 adult hermaphrodite Ce, 2-days post-L4 adult hermaphrodite Ce, 3-days post-L4 adult hermaphrodite Ce, 4-days post-L4 adult hermaphrodite Ce, 5-days post-L4 adult hermaphrodite Ce, 6-days post-L4 adult hermaphrodite Ce, 7-10 days post-L4 adult hermaphrodite Ce, adult Ce, adult hermaphrodite Ce, adult male Ce, all stages Ce, blastula embryo Ce, dauer larva Ce, embryo Ce, L1 larva Ce, …	N.A.	N.A.	defense response to fungus, "innate immune response", "integral component of membrane", "membrane"	cnc-4 encodes one of eleven C. elegans caenacin peptides\; cnc-4 expression is strongly induced after infection by the fungus Drechmeria coniospora, suggesting that it functions as a secreted antimicrobial peptide in the innate immune response.	Is involved in defense response to fungus and innate immune response. Is expressed in hypodermis\; intestine\; and seam cell.	Enriched in excretory cell, germline precursor cell, hypodermis, intestine and AFD according to tiling array and RNA-seq. Affected by hda-1, cid-1, ets-4, sam-10, lin-15B, hpl-2, atfs-1, spg-7, wdr-23, emr-1, lem-2, blmp-1, bar-1, hlh-30, clk-1, tdp-1, daf-2, daf-16, hpk-1, jmjd-1.2, lmn-1, lin-28, dpy-21, cox-5B, mir-34, elli-1, glh-4, glh-1, pgl-1, pgl-3, mir-35, alg-2, alg-5, emb-4, nrx-1, nlg…	WBPaper00006488|pmid15048112, WBPaper00032031|pmid18636113, WBPaper00032891|pmid19198592, WBPaper00035429|pmid19879883, WBPaper00039851|pmid21731485, WBPaper00053596|pmid29361158, WBPaper00059576|pmid32302863
WBGene00011844	657.882	1.02429	0.230652	4.44084	8.96083e-06	0.0127982	T19C9.8	Caenorhabditis elegans	protein_coding_gene	T19C9.8	CELE_T19C9.8	T19C9.8.1	N.A.	CE44980	CE44980|HMMPANTHER:PTHR47407|HMMPANTHER:PTHR47407:SF2	O45792	O45792	TF316078	NM_074966.3	NP_507367.2	V 12.839880	N.A.	N.A.	gk259797|Substitution|Nonsense, gk259798|Substitution|Nonsense	N.A.	N.A.	coelomocyte, DA neuron, head mesodermal cell, intestine, male-specific anatomical entity, VA neuron	N.A.	1-day post-L4 adult hermaphrodite Ce, 12-days post-L4 adult hermaphrodite Ce, 2-days post-L4 adult hermaphrodite Ce, 24-cell embryo Ce, 3-days post-L4 adult hermaphrodite Ce, 4-days post-L4 adult hermaphrodite Ce, 5-days post-L4 adult hermaphrodite Ce, 6-days post-L4 adult hermaphrodite Ce, 7-10 days post-L4 adult hermaphrodite Ce, adult Ce, adult hermaphrodite Ce, all stages Ce, blastula embryo …	N.A.	N.A.	N.A.	N.A.	Is enriched in cholinergic neurons\; coelomocyte\; head mesodermal cell\; intestine\; and male-specific anatomical entity based on tiling array\; RNA-seq\; and microarray studies. Is affected by several genes including daf-16\; daf-2\; and glp-1 based on tiling array\; microarray\; and RNA-seq studies. Is affected by twenty-four chemicals including Heme\; tryptophan\; and methylmercury hydroxide …	Enriched in DA neuron, VA neuron, coelomocyte, intestine, head mesodermal cell and male-specific anatomical entity according to tiling array, RNA-seq and microarray. Affected by daf-16, lin-15B, lin-35, hpl-2, wdr-23, nhr-8, eat-2, prg-1, ubc-9, clk-1, elt-2, glp-1, mdt-15, daf-2, jmjd-3.1, jmjd-1.2, hyl-2, hsf-1, rbr-2, chd-3, let-418, cec-4, dpy-21, glh-4, glh-1, pgl-1, pgl-3, mir-35, ash-2, hr…	N.A.
WBGene00045457	558.97	1.2098	0.265297	4.56018	5.11107e-06	0.0103463	F33H12.7	Caenorhabditis elegans	protein_coding_gene	F33H12.7	CELE_F33H12.7	F33H12.7.1	N.A.	N.A.	N.A.	A7DT42	A7DT42	N.A.	NM_001129138.4	NP_001122610.1	II -12.381890	dauer lifespan extended	N.A.	N.A.	N.A.	dopaminergic neuron, head mesodermal cell, intestine	N.A.	1-day post-L4 adult hermaphrodite Ce, 12-days post-L4 adult hermaphrodite Ce, 2-days post-L4 adult hermaphrodite Ce, 24-cell embryo Ce, 3-days post-L4 adult hermaphrodite Ce, 4-days post-L4 adult hermaphrodite Ce, 6-days post-L4 adult hermaphrodite Ce, 96-cell embryo Ce, adult Ce, adult hermaphrodite Ce, adult male Ce, all stages Ce, blastula embryo Ce, dauer larva Ce, embryo Ce, L1 larva Ce, L2 …	N.A.	N.A.	N.A.	N.A.	Is enriched in dopaminergic neurons\; head mesodermal cell\; and intestine based on tiling array and RNA-seq studies. Is affected by several genes including daf-2\; glp-1\; and skn-1 based on tiling array\; RNA-seq\; and microarray studies. Is affected by twenty-one chemicals including tryptophan\; methylmercury hydroxide\; and 1-methylnicotinamide based on microarray and RNA-seq studies.	Enriched in dopaminergic neuron, intestine and head mesodermal cell according to tiling array and RNA-seq. Affected by hpl-2, wdr-23, ahr-1, emr-1, lem-2, blmp-1, bar-1, prg-1, ubc-9, wdr-5.1, wrn-1, tdp-1, glp-1, skn-1, mdt-15, ham-3, npr-1, cox-5B, jmjd-3.1, jmjd-1.2, dop-1, hyl-2, hsf-1, mir-60, chd-3, let-418, mir-34, hrpr-1, daf-12, glh-4, glh-1, pgl-1, pgl-3, ash-2, hrde-1, alg-1, alg-5, em…	N.A.	N.A.
WBGene00022181	902.808	1.23208	0.261593	4.70991	2.47832e-06	0.00585295	pho-9	Caenorhabditis elegans	protein_coding_gene	Y71H2AM.16	CELE_Y71H2AM.16	Y71H2AM.16.1	N.A.	CE47330	CE47330|Active_site|HMMPANTHER:PTHR11567|HMMPANTHER:PTHR11567:SF138|SCANPROSITE:PS00616|SCANPROSITE:PS00778|PFAM:PF00328|SUPERFAMILY:SSF53254|INTERPRO:IPR000560|INTERPRO:IPR029033	Q9BL40	Q9BL40	N.A.	NM_065211.6	NP_497612.2	III -10.717140	N.A.	N.A.	gk169410|Substitution|Nonsense, gk759089|Substitution|Nonsense	N.A.	N.A.	ASER, body wall musculature, intestine, OLL, PVD, somatic gonad precursor	N.A.	1-day post-L4 adult hermaphrodite Ce, 2-days post-L4 adult hermaphrodite Ce, 24-cell embryo Ce, 3-days post-L4 adult hermaphrodite Ce, 4-cell embryo Ce, 4-days post-L4 adult hermaphrodite Ce, 5-days post-L4 adult hermaphrodite Ce, 6-days post-L4 adult hermaphrodite Ce, 96-cell embryo Ce, adult Ce, adult hermaphrodite Ce, all stages Ce, blastula embryo Ce, dauer larva Ce, embryo Ce, L1 larva Ce, L…	N.A.	HGNC:14376|EnsEMBL-Compara;OMA;PhylomeDB;Panther;OrthoFinder;TreeFam	dephosphorylation, "phosphatase activity"	N.A.	Is enriched in body wall musculature\; intestine\; sensory neurons\; and somatic gonad precursor based on tiling array\; RNA-seq\; and microarray studies. Is affected by several genes including daf-16\; daf-2\; and glp-1 based on microarray\; tiling array\; and RNA-seq studies. Is affected by twenty-two chemicals including Heme\; Ethanol\; and rotenone based on microarray and RNA-seq studies. Is …	Enriched in PVD, OLL, ASER, intestine, somatic gonad precursor and body wall musculature according to tiling array, RNA-seq and microarray. Affected by cyc-1, hpl-2, nhr-114, blmp-1, set-2, tdp-1, aak-2, crtc-1, htz-1, daf-2, glp-1, skn-1, mdt-15, npr-1, unc-75, dop-1, hyl-2, hsf-1, mir-60, chd-3, let-418, mir-34, daf-12, daf-16, ash-2, hrde-1, alg-5, fog-2, emb-4, sid-3, sta-1, sma-2, sma-4, cox…	WBPaper00038491|pmid21647448, WBPaper00055090|pmid30120140
WBGene00009526	118.678	1.25853	0.283507	4.43914	9.0319e-06	0.0127982	clec-169	Caenorhabditis elegans	protein_coding_gene	F38A1.14	CELE_F38A1.14	F38A1.14.1	N.A.	CE43684	CE43684|HMMPANTHER:PTHR23062|HMMPANTHER:PTHR23062:SF3|PFSCAN:PS50041|SMART:SM00034|PFAM:PF00059|SUPERFAMILY:SSF56436|INTERPRO:IPR001304|INTERPRO:IPR016186|INTERPRO:IPR016187	A4F316	A4F316	TF317818	NM_001028016.3	NP_001023187.2	IV -20.584021	N.A.	N.A.	gk960112|Deletion|N.A.	N.A.	N.A.	intestine, Z1, Z4	N.A.	1-day post-L4 adult hermaphrodite Ce, 2-days post-L4 adult hermaphrodite Ce, 3-days post-L4 adult hermaphrodite Ce, 4-days post-L4 adult hermaphrodite Ce, 6-days post-L4 adult hermaphrodite Ce, 7-days post-L4 adult hermaphrodite Ce, adult Ce, adult hermaphrodite Ce, all stages Ce, blastula embryo Ce, dauer larva Ce, embryo Ce, L1 larva Ce, L2 larva Ce, L2d larva Ce, L3 larva Ce, L4 larva Ce, larv…	N.A.	N.A.	carbohydrate binding	N.A.	Is predicted to enable carbohydrate binding activity.	Enriched in intestine, Z4 and Z1 according to tiling array and RNA-seq. Affected by hpl-2, nhr-114, nhr-8, tatn-1, emr-1, lem-2, blmp-1, prg-1, ubc-9, clk-1, daf-2, csr-1, ham-3, swsn-2.2, npr-1, jmjd-3.1, dpy-21, glh-4, glh-1, pgl-1, pgl-3, hrde-1, alg-1, alg-2, emb-4, sma-2, sma-4, lin-22, isp-1, nuo-6, hmg-3, flr-4, eat-2, pmt-2, pry-1, damt-1, nhl-2, daf-16, aak-1, aak-2, ceh-60, nmad-1, spc-…	N.A.
WBGene00022564	263.132	1.2621	0.23866	5.28826	1.23484e-07	0.000583258	ZC204.14	Caenorhabditis elegans	protein_coding_gene	ZC204.14	CELE_ZC204.14	ZC204.14.1	N.A.	N.A.	N.A.	P91546	P91546	N.A.	NM_061630.2	NP_494031.1	II -14.731110	N.A.	N.A.	N.A.	N.A.	germ line, NSM, somatic gonad precursor	N.A.	1-day post-L4 adult hermaphrodite Ce, 2-days post-L4 adult hermaphrodite Ce, 3-days post-L4 adult hermaphrodite Ce, 4-days post-L4 adult hermaphrodite Ce, 7-10 days post-L4 adult hermaphrodite Ce, adult Ce, adult hermaphrodite Ce, blastula embryo Ce, dauer larva Ce, embryo Ce, L1 larva Ce, L2 larva Ce, L3 larva Ce, L4 larva Ce, L4-adult lethargus Ce	N.A.	N.A.	N.A.	N.A.	Is enriched in NSM\; germ line\; and somatic gonad precursor based on RNA-seq studies. Is affected by several genes including daf-2\; age-1\; and daf-12 based on microarray\; tiling array\; and RNA-seq studies. Is affected by eight chemicals including 1-methylnicotinamide\; Psoralens\; and allantoin based on RNA-seq and microarray studies.	Enriched in NSM, germ line and somatic gonad precursor according to RNA-seq. Affected by daf-12, atx-3, cyc-1, age-1, hpl-2, emr-1, lem-2, clk-1, wdr-5.1, csr-1, hsf-1, mir-34, hrde-1, morc-1, sid-3, sta-1, isp-1, nuo-6, sod-2, eat-2, pmt-2, daf-2, atfs-1, unc-70, pptr-1, mdt-15, mex-1, sin-3, cfp-1, mir-1, lag-1, egl-43, sir-2.1, fbf-1, aak-2, tdp-1, alg-1, pmk-1 and daf-19 according to microarr…	N.A.	N.A.
WBGene00000928	777.344	1.29502	0.298384	4.3401	1.42418e-05	0.018346	dao-2	Caenorhabditis elegans	protein_coding_gene	M03A1.7	CELE_M03A1.7	M03A1.7.1	N.A.	CE33427	CE33427|HMMPANTHER:PTHR46705|HMMPANTHER:PTHR46705:SF6|PFAM:PF01682|INTERPRO:IPR002602	Q86LS4	Q86LS4	TF315483	NM_182273.6	NP_872073.1	II -3.906282	N.A.	N.A.	daf-2|Regulatory, rde-8|Physical	N.A.	hypodermis, intestine, PLM	N.A.	1-cell embryo Ce, 1-day post-L4 adult hermaphrodite Ce, 11-15 days post-L4 adult hermaphrodite Ce, 2-days post-L4 adult hermaphrodite Ce, 3-days post-L4 adult hermaphrodite Ce, 4-days post-L4 adult hermaphrodite Ce, 5-days post-L4 adult hermaphrodite Ce, 6-days post-L4 adult hermaphrodite Ce, 7-10 days post-L4 adult hermaphrodite Ce, adult Ce, adult hermaphrodite Ce, all stages Ce, blastula embry…	N.A.	N.A.	WBPaper00005073|pmid11743719	dao-2 encodes a (putatively) secreted protein with a DB module\; dao-2 is down-regulated in daf-2 mutant adults by comparison with normal adults, and thus may be involved in dauer formation.	Is enriched in PLM\; hypodermis\; and intestine based on tiling array and RNA-seq studies. Is affected by several genes including daf-16\; daf-2\; and skn-1 based on microarray and RNA-seq studies. Is affected by twenty-eight chemicals including methylmercury hydroxide\; 1-methylnicotinamide\; and manganese chloride based on RNA-seq and microarray studies. Is predicted to encode a protein with th…	Enriched in hypodermis, intestine and PLM according to tiling array and RNA-seq. Affected by sma-2, sma-4, aak-2, prp-8, rsr-2, emr-1, lem-2, prg-1, gld-2, tdp-1, daf-2, csr-1, daf-16, hpk-1, tcer-1, flp-6, hrpr-1, daf-12, glh-4, glh-1, pgl-1, pgl-3, hrde-1, alg-1, alg-2, emb-4, sid-3, mir-71, set-9, set-26, hpl-2, flr-4, eat-2, damt-1, atfs-1, nhl-2, pals-22, hda-6, rrf-3, hsp-6, mdt-15, sek-1, …	N.A.	N.A.
WBGene00001076	451.891	1.49322	0.366036	4.07945	4.51419e-05	0.0376436	dpy-17	Caenorhabditis elegans	protein_coding_gene	F54D8.1	CELE_F54D8.1	F54D8.1.1	N.A.	CE11066	CE11066|HMMPANTHER:PTHR24637|HMMPANTHER:PTHR24637:SF320|SMART:SM01088|PFAM:PF01484|PFAM:PF01391|INTERPRO:IPR002486|INTERPRO:IPR008160	Q20778	Q20778	TF321978	NM_065685.8	NP_498086.1	III -2.135116	dumpy, larval arrest, protruding vulva, roller	alae morphology variant, annulae morphology variant, dumpy, enzyme activity reduced, larval body morphology variant, neuronal outgrowth variant, pattern of transgene expression variant, physiology phenotype	tm11742|Deletion|N.A., e1345|Substitution|N.A., e164|Substitution|Nonsense, e586|Substitution|Nonsense	arcp-1|Physical, col-19|Regulatory, dpy-31|Genetic, sqt-1|Genetic, sqt-3|Regulatory	N.A.	germ line, hypodermis, somatic gonad precursor, Z1, Z4	embryo Ce	1-day post-L4 adult hermaphrodite Ce, 2-days post-L4 adult hermaphrodite Ce, 3-days post-L4 adult hermaphrodite Ce, 4-cell embryo Ce, 4-days post-L4 adult hermaphrodite Ce, 5-days post-L4 adult hermaphrodite Ce, 6-days post-L4 adult hermaphrodite Ce, 7-10 days post-L4 adult hermaphrodite Ce, adult Ce, adult hermaphrodite Ce, adult male Ce, all stages Ce, blastula embryo Ce, dauer larva Ce, embryo…	Marfan syndrome|By Experiment	N.A.	cuticle development involved in collagen and cuticulin-based cuticle molting cycle, "structural constituent of cuticle"	dpy-17 encodes a cuticle collagen\; during development, dpy-17 activity is required for normal body morphology, hermaphrodite tail development, and outgrowth of posterior canal cell processes\; genetic and immunofluorescence studies suggest that extracellular assembly of DPY-17 and the essential SQT-3 cuticle collagen is interdependent, as loss of dpy-17 activity results in intracellular retentio…	Is predicted to be a structural constituent of cuticle. Is involved in cuticle development involved in collagen and cuticulin-based cuticle molting cycle. Is used to study Marfan syndrome.	Enriched in hypodermis, Z4, Z1, germ line and somatic gonad precursor according to tiling array and RNA-seq. Affected by aak-2, tatn-1, csr-1, ubc-9, gld-2, clk-1, daf-2, daf-16, npr-1, rbr-2, mir-34, glh-4, glh-1, pgl-1, pgl-3, hrde-1, morc-1, vgln-1, alg-1, alg-2, emb-4, lin-22, ins-11, dpy-7, egl-9, hmg-3, hmg-4, flr-4, eat-2, pry-1, damt-1, atfs-1, nhl-2, fog-2, efa-6, ptl-1, ptrn-1, rrf-3, a…	WBPaper00000031|pmid4366476, WBPaper00000486|pmid6894129, WBPaper00000554|pmid6953041, WBPaper00000608|pmid17246100, WBPaper00000769|pmid4018568, WBPaper00001254|pmid2307287, WBPaper00001409|pmid2023634, WBPaper00001410|pmid1849651, WBPaper00001425|pmid2067542, WBPaper00001439|pmid1936966, WBPaper00001525|pmid1313436, WBPaper00001709|pmid8462849, WBPaper00001738|pmid8500652, WBPaper00001742|pmid8…
WBGene00006627	164.52	1.58402	0.370045	4.2806	1.86387e-05	0.0203162	tsp-1	Caenorhabditis elegans	protein_coding_gene	C02F5.8	CELE_C02F5.8	C02F5.8.1	CEOP3803	CE00044	CE00044|HMMPANTHER:PTHR19282|HMMPANTHER:PTHR19282:SF232|PRINTS:PR00259|PFAM:PF00335|INTERPRO:IPR000301|INTERPRO:IPR018499	P34285	P34285	TF315786	NM_066403.6	NP_498804.1	III -0.355120	N.A.	N.A.	smk-1|Physical	N.A.	dopaminergic neuron, head mesodermal cell, intestine, OLL, PVD	N.A.	1-day post-L4 adult hermaphrodite Ce, 10-days post-L4 adult hermaphrodite Ce, 2-days post-L4 adult hermaphrodite Ce, 3-days post-L4 adult hermaphrodite Ce, 4-days post-L4 adult hermaphrodite Ce, 5-days post-L4 adult hermaphrodite Ce, 6-days post-L4 adult hermaphrodite Ce, 7-10 days post-L4 adult hermaphrodite Ce, adult Ce, adult hermaphrodite Ce, all stages Ce, blastula embryo Ce, dauer larva Ce,…	N.A.	N.A.	N.A.	N.A.	Is involved in innate immune response.	Enriched in dopaminergic neuron, intestine, PVD, OLL and head mesodermal cell according to tiling array, RNA-seq and microarray. Affected by cyc-1, lin-15B, lin-35, daf-12, wdr-23, nhr-8, eat-2, prg-1, ubc-9, wrn-1, glp-1, skn-1, ham-3, hpk-1, npr-1, dop-1, hyl-2, hsf-1, mir-60, daf-16, skr-2, skr-1, dpy-21, hrpr-1, glh-4, glh-1, pgl-1, pgl-3, mir-35, hrde-1, morc-1, alg-1, emb-4, sid-3, sta-1, s…	N.A.	innate immune response, "integral component of membrane", "integral component of plasma membrane", "membrane"
WBGene00015781	85.7863	1.64813	0.405339	4.06604	4.78182e-05	0.0376436	rml-3	Caenorhabditis elegans	protein_coding_gene	C14F11.6	CELE_C14F11.6	C14F11.6.1	N.A.	CE02482	CE02482|Active_site|HMMPANTHER:PTHR21047|HMMPANTHER:PTHR21047:SF2|TIGRFAM:TIGR01221|PFAM:PF00908|SUPERFAMILY:SSF51182|INTERPRO:IPR000888|INTERPRO:IPR011051|INTERPRO:IPR014710	Q17993	Q17993	N.A.	NM_076645.4	NP_509046.1	X -3.268732	N.A.	N.A.	glh-1|Physical	N.A.	hypodermis, male-specific anatomical entity	N.A.	1-cell embryo Ce, 1-day post-L4 adult hermaphrodite Ce, 2-days post-L4 adult hermaphrodite Ce, 24-cell embryo Ce, 3-days post-L4 adult hermaphrodite Ce, 4-days post-L4 adult hermaphrodite Ce, 5-days post-L4 adult hermaphrodite Ce, 6-days post-L4 adult hermaphrodite Ce, 7-10 days post-L4 adult hermaphrodite Ce, adult Ce, adult hermaphrodite Ce, all stages Ce, blastula embryo Ce, dauer larva Ce, em…	N.A.	N.A.	N.A.	N.A.	Is predicted to enable dTDP-4-dehydrorhamnose 3,5-epimerase activity.	Enriched in hypodermis and male-specific anatomical entity according to tiling array and microarray. Affected by fer-1, sma-2, sma-4, hpl-2, nhr-114, prp-8, rsr-2, let-7, gld-1, emr-1, lem-2, bar-1, gld-2, clk-1, tdp-1, daf-2, glp-1, skn-1, npr-1, dop-1, hsf-1, chd-3, let-418, kgb-1, dpy-21, glh-4, glh-1, pgl-1, pgl-3, hrde-1, alg-1, alg-2, emb-4, sid-3, lin-22, dpy-7, set-9, hmg-3, spt-16, flr-4…	N.A.	dTDP-4-dehydrorhamnose 3,5-epimerase activity
WBGene00001069	73.7466	1.80203	0.430857	4.18242	2.88417e-05	0.0272457	dpy-7	Caenorhabditis elegans	protein_coding_gene	F46C8.6	CELE_F46C8.6	F46C8.6.1	N.A.	CE04580	CE04580|HMMPANTHER:PTHR24637:SF327|HMMPANTHER:PTHR24637|SMART:SM01088|PFAM:PF01391|PFAM:PF01484|INTERPRO:IPR002486|INTERPRO:IPR008160	P34688	P34688	N.A.	NM_076873.6	NP_509274.1	X -1.600400	cuticle morphology variant, dumpy, egg laying variant, locomotion variant, mercury hypersensitive, organism development variant, pattern of transgene expression variant, pattern protein expression variant, slow growth, transgene expression increased	alae morphology variant, annulae morphology variant, dumpy, fat, gene expression level high, helical cuticle, left handed roller, pattern of transgene expression variant, roller, short, struts variant	dpy-5|Genetic;Regulatory, bir-1|Regulatory, col-19|Regulatory, daf-2|Genetic, dpy-10|Regulatory, dpy-11|Regulatory, dpy-13|Genetic, dpy-2|Regulatory, dpy-3|Regulatory, dpy-8|Regulatory, elt-1|Regulatory, elt-2|Regulatory, elt-3|Regulatory, emb-5|Genetic, glp-1|Genetic, gpdh-1|Regulatory, gras-1|Physical, let-23|Genetic, let-60|Genetic, lev-11|Genetic, mig-6|Genetic, mup-1|Genetic, nhr-23|Regulato…	cuticle, hyp10, hyp5, hyp6, hyp7 syncytium, hypodermis, P1, P10, P11, P12, P2, P3, P4, P5, P6, P7, P8, P9, seam cell	hypodermis, intestine, male-specific anatomical entity	1.5-fold embryo Ce, 2-fold embryo Ce, 3-fold embryo Ce, adult Ce, comma embryo Ce, embryo Ce, fully-elongated embryo Ce, L1 larva Ce, L2 larva Ce, L3 larva Ce, L4 larva Ce	1-day post-L4 adult hermaphrodite Ce, 2-days post-L4 adult hermaphrodite Ce, 3-days post-L4 adult hermaphrodite Ce, 4-days post-L4 adult hermaphrodite Ce, 5-days post-L4 adult hermaphrodite Ce, 6-days post-L4 adult hermaphrodite Ce, 7-10 days post-L4 adult hermaphrodite Ce, adult Ce, adult hermaphrodite Ce, adult male Ce, all stages Ce, blastula embryo Ce, dauer larva Ce, embryo Ce, L1 larva Ce, …	N.A.	HGNC:10803|PhylomeDB;Inparanoid	WBPaper00000031|pmid4366476, WBPaper00000164|pmid573721, WBPaper00000165|pmid4869093, WBPaper00000465|pmid17249038, WBPaper00000608|pmid17246100, WBPaper00001153|pmid2627884, WBPaper00001328|pmid2245913, WBPaper00001618|pmid1396579, WBPaper00001640|pmid1329863, WBPaper00001747|pmid8349107, WBPaper00001835|pmid8307321, WBPaper00001922|pmid8139571, WBPaper00002006|pmid8041603, WBPaper00002512|pmid8…	dpy-7 encodes a cuticular collagen\; DPY-7 functions as a structural constituent of the extracellular cuticle whose activity is required for normal cuticular morphology and hence, proper body form.	Is a structural constituent of collagen and cuticulin-based cuticle. Is involved in cuticle development involved in collagen and cuticulin-based cuticle molting cycle and post-embryonic body morphogenesis. Located in annular furrow extracellular matrix. Is expressed in several structures, including P1\; P12\; P2\; cuticle\; and hypodermis. Is an ortholog of human SFTPD (surfactant protein D).	Enriched in hypodermis, intestine and male-specific anatomical entity according to tiling array, RNA-seq, proteomic study and microarray. Affected by fer-1, sma-2, sma-4, lin-15B, prp-8, rsr-2, emr-1, lem-2, gld-2, tdp-1, daf-2, csr-1, lmn-1, skr-2, skr-1, daf-12, daf-16, dpy-21, glh-4, glh-1, pgl-1, pgl-3, hrde-1, morc-1, alg-1, alg-2, sid-3, sta-1, smg-2, ins-11, set-9, set-26, hpl-2, hmg-3, sp…	N.A.	annular furrow extracellular matrix, "collagen and cuticulin-based cuticle extracellular matrix", "collagen trimer", "cuticle development involved in collagen and cuticulin-based cuticle molting cycle", "post-embryonic body morphogenesis", "structural constituent of collagen and cuticulin-based cuticle", "structural constituent of cuticle"
WBGene00020626	40.751	1.9489	0.479161	4.06731	4.75586e-05	0.0376436	T20F5.4	Caenorhabditis elegans	protein_coding_gene	T20F5.4	CELE_T20F5.4	T20F5.4.1	N.A.	N.A.	N.A.	P91479	P91479	TF319231	NM_058862.5	NP_491263.1	I -1.912455	N.A.	N.A.	gk699134|Substitution|Nonsense	F43B10.1|Physical, txbp-3|Physical	N.A.	germline precursor cell, hypodermis, intestine, PLM	N.A.	1-cell embryo Ce, 1-day post-L4 adult hermaphrodite Ce, 2-days post-L4 adult hermaphrodite Ce, 3-days post-L4 adult hermaphrodite Ce, 5-days post-L4 adult hermaphrodite Ce, 6-days post-L4 adult hermaphrodite Ce, 7-10 days post-L4 adult hermaphrodite Ce, 96-cell embryo Ce, adult Ce, adult hermaphrodite Ce, all stages Ce, blastula embryo Ce, dauer larva Ce, embryo Ce, L1 larva Ce, L2 larva Ce, L2d …	N.A.	N.A.	N.A.	N.A.	Is enriched in PLM\; germline precursor cell\; hypodermis\; and intestine based on tiling array and RNA-seq studies. Is affected by several genes including daf-16\; daf-2\; and skn-1 based on microarray and RNA-seq studies. Is affected by twenty-three chemicals including 1-methylnicotinamide\; methylmercuric chloride\; and rotenone based on RNA-seq and microarray studies.	Enriched in germline precursor cell, hypodermis, intestine and PLM according to tiling array and RNA-seq. Affected by vhl-1, age-1, sma-2, sma-4, rsr-2, ubc-9, gld-2, ash-2, set-2, wdr-5.1, daf-2, npr-1, cox-5B, jmjd-3.1, hsf-1, chd-3, let-418, skn-1, skr-2, skr-1, mir-34, daf-12, daf-16, glh-4, glh-1, pgl-1, pgl-3, hrde-1, alg-1, alg-2, lin-22, dpy-7, set-9, set-26, hpl-2, hmg-3, eat-2, pmt-2, p…	N.A.
WBGene00012186	63.166	2.11492	0.525493	4.02464	5.70627e-05	0.0404289	mlt-11	Caenorhabditis elegans	protein_coding_gene	W01F3.3	phi-36, CELE_W01F3.3	W01F3.3a.1, W01F3.3b.1, W01F3.3c.1, W01F3.3d.1, W01F3.3e.1, W01F3.3f.1, W01F3.3g.1, W01F3.3h.1	N.A.	CE40239, CE43450, CE43613, CE43619, CE43653, CE47135, CE47236, CE47458	CE40239|PhosphoPep:W01F3.3a|HMMPANTHER:PTHR10083|HMMPANTHER:PTHR10083:SF358|PFSCAN:PS50279|PFSCAN:PS51162|PRINTS:PR00759|SCANPROSITE:PS00280|SCANPROSITE:PS00484|SMART:SM00131|SMART:SM00211|SMART:SM00289|PFAM:PF14625|PFAM:PF00086|PFAM:PF00014|SUPERFAMILY:SSF57362|SUPERFAMILY:SSF57610|INTERPRO:IPR000716|INTERPRO:IPR002223|INTERPRO:IPR006150|INTERPRO:IPR028150|INTERPRO:IPR036857|INTERPRO:IPR036880, …	O45881, C1P660, C1P659, B9WRT9, H9G334, H9G335, H9G336, C1P658	B9WRT9	TF315349	NM_001270012.3, NM_001270009.3, NM_001270014.3, NM_001270015.4, NM_001270013.3, NM_001270011.2, NM_001270016.3, NM_001270010.3	NP_001256942.1, NP_001256938.1, NP_001256944.1, NP_001256945.1, NP_001256941.1, NP_001256940.1, NP_001256943.1, NP_001256939.1	V 25.031000	avoids bacterial lawn, embryonic lethal, L1 arrest, larval arrest, locomotion variant, molt defect, nicotine hypersensitive, protein aggregation variant, slow growth, transgene subcellular localization variant	N.A.	gk915963|Substitution|Nonsense	arcp-1|Physical, dlg-1|Physical, lec-1|Physical, let-7|Regulatory, nhr-23|Regulatory, unc-29|Physical, unc-57|Physical	hypodermis	hypodermis, male-specific anatomical entity	embryo Ce, L1 larva Ce, L2 larva Ce, L3 larva Ce, L4 larva Ce	1-day post-L4 adult hermaphrodite Ce, 2-days post-L4 adult hermaphrodite Ce, 3-days post-L4 adult hermaphrodite Ce, 3-fold embryo Ce, 4-days post-L4 adult hermaphrodite Ce, 5-days post-L4 adult hermaphrodite Ce, 6-days post-L4 adult hermaphrodite Ce, 7-10 days post-L4 adult hermaphrodite Ce, adult Ce, adult hermaphrodite Ce, all stages Ce, dauer larva Ce, embryo Ce, L1 larva Ce, L2 larva Ce, L2d …	N.A.	HGNC:11247|Roundup;EnsEMBL-Compara	extracellular space, "negative regulation of endopeptidase activity", "serine-type endopeptidase inhibitor activity"	mlt-11 encodes one of 13 C. elegans proteins related to the mammalian Tissue Factor Pathway Inhibitors (TFPIs), serine protease inhibitors that function in blood coagulation (OMIM:152310)\; in C. elegans, genetic analysis indicates that mlt-11 is required for proper molting and, likely, for proper spatial and\/or temporal regulation of proteolysis during the molting cycle\; a mlt-11::gfp promoter…	Is predicted to enable serine-type endopeptidase inhibitor activity. Is expressed in hypodermis. Human ortholog(s) of this gene are implicated in congenital secretory sodium diarrhea 3. Is an ortholog of human SPINT2 (serine peptidase inhibitor, Kunitz type 2).	Enriched in hypodermis and male-specific anatomical entity according to tiling array and microarray. Affected by cyc-1, fer-1, sma-2, sma-4, lin-35, wdr-23, lec-1, bar-1, prg-1, gld-2, clk-1, daf-2, csr-1, ham-3, hpk-1, jmjd-3.1, jmjd-1.2, lin-28, daf-12, daf-16, glh-4, glh-1, pgl-1, pgl-3, morc-1, vit-2, jmjd-5, alg-1, alg-2, emb-4, sid-3, ins-11, set-9, set-26, hpl-2, hmg-3, spt-16, adr-2, dlc-…	WBPaper00026952|pmid16314527, WBPaper00038491|pmid21647448, WBPaper00055090|pmid30120140
WBGene00001064	108.432	2.14036	0.431939	4.95524	7.22411e-07	0.00255914	dpy-2	Caenorhabditis elegans	protein_coding_gene	T14B4.6	rol-2, CELE_T14B4.6	T14B4.6.1	N.A.	CE04953	CE04953|HMMPANTHER:PTHR24637:SF346|HMMPANTHER:PTHR24637|SMART:SM01088|PFAM:PF01484|PFAM:PF01391|INTERPRO:IPR002486|INTERPRO:IPR008160	P35799	P35799	N.A.	NM_062966.8	NP_495367.1	II 0.042787	clear, dumpy, egg laying defective, locomotion variant, organism development variant, organism morphology variant, paralyzed, protein degradation variant, sick	alae morphology variant, annulae morphology variant, dumpy, helical cuticle, left handed roller, pattern of transgene expression variant, right handed roller, roller, struts variant, transgene expression increased, transgene expression reduced	asna-1|Physical, bli-1|Genetic, col-19|Regulatory, dpy-11|Genetic, dpy-4|Genetic, dpy-5|Genetic, dpy-7|Regulatory, emb-5|Genetic, eri-1|Regulatory, glp-1|Genetic, let-60|Genetic, let-756|Genetic, mup-1|Genetic, rol-6|Genetic, sem-5|Genetic, smo-1|Physical, sqt-1|Genetic, sqt-3|Genetic	head neuron, pharynx, vulval muscle	body wall musculature, hypodermis, intestine, male-specific anatomical entity, OLL, PVD	adult Ce, L2 larva Ce, L3 larva Ce, L4 larva Ce	1-day post-L4 adult hermaphrodite Ce, 2-days post-L4 adult hermaphrodite Ce, 3-days post-L4 adult hermaphrodite Ce, 4-cell embryo Ce, 4-days post-L4 adult hermaphrodite Ce, 5-days post-L4 adult hermaphrodite Ce, 6-days post-L4 adult hermaphrodite Ce, 7-10 days post-L4 adult hermaphrodite Ce, 96-cell embryo Ce, adult Ce, adult hermaphrodite Ce, all stages Ce, blastula embryo Ce, dauer larva Ce, em…	N.A.	N.A.	WBPaper00000031|pmid4366476, WBPaper00000168|pmid834177, WBPaper00000465|pmid17249038, WBPaper00000608|pmid17246100, WBPaper00000715|pmid6500256, WBPaper00001153|pmid2627884, WBPaper00001328|pmid2245913, WBPaper00001618|pmid1396579, WBPaper00001750|pmid8391930, WBPaper00001792|pmid8241567, WBPaper00001835|pmid8307321, WBPaper00001922|pmid8139571, WBPaper00002305|pmid8582640, WBPaper00003197|pmid9…	The dpy-2 gene encodes an unusual cuticular collagen that is required for maintaining the normal body length of the animal in later larval stages\; dpy-2 interacts with other cuticular collagens such as dpy-10 and sqt-1, and suppresses mutations in glp-1, mup-1, and emb-5.	Is predicted to be a structural constituent of collagen and cuticulin-based cuticle. Is involved in cuticle development involved in collagen and cuticulin-based cuticle molting cycle\; post-embryonic body morphogenesis\; and regulation of growth. Is expressed in head neurons and pharynx.	Enriched in PVD, OLL, hypodermis, intestine, male-specific anatomical entity and body wall musculature according to microarray, tiling array and RNA-seq. Affected by cyc-1, fer-1, sma-2, sma-4, hpl-2, prp-8, rsr-2, emr-1, lem-2, bar-1, gld-2, tdp-1, csr-1, daf-2, npr-1, chd-3, let-418, lmn-1, daf-12, daf-16, dpy-21, glh-4, glh-1, pgl-1, pgl-3, hrde-1, alg-1, alg-2, sid-3, sta-1, lin-22, smo-1, se…	N.A.	collagen trimer, "cuticle development involved in collagen and cuticulin-based cuticle molting cycle", "post-embryonic body morphogenesis", "regulation of multicellular organism growth", "structural constituent of collagen and cuticulin-based cuticle", "structural constituent of cuticle"
WBGene00044024	44.8062	2.52976	0.589599	4.29065	1.7815e-05	0.0203162	C35A5.11	Caenorhabditis elegans	protein_coding_gene	C35A5.11	CELE_C35A5.11	C35A5.11a.1, C35A5.11b.1	N.A.	CE37879	CE37879|HMMPANTHER:PTHR34493:SF8|HMMPANTHER:PTHR34493	Q5FC61, D5MCR8	Q5FC61	TF316187	NM_001269294.1, NM_001269295.2	NP_001256224.1, NP_001256223.1	V 2.570624	N.A.	N.A.	N.A.	N.A.	ASER, germline precursor cell, hypodermis, intestine, PLM	N.A.	1-day post-L4 adult hermaphrodite Ce, 2-days post-L4 adult hermaphrodite Ce, 3-days post-L4 adult hermaphrodite Ce, 5-days post-L4 adult hermaphrodite Ce, 6-days post-L4 adult hermaphrodite Ce, adult Ce, adult hermaphrodite Ce, all stages Ce, blastula embryo Ce, dauer larva Ce, embryo Ce, L1 larva Ce, L2 larva Ce, L2d larva Ce, L3 larva Ce, L4 larva Ce	N.A.	N.A.	N.A.	N.A.	Is enriched in ASER\; PLM\; germline precursor cell\; hypodermis\; and intestine based on tiling array and RNA-seq studies. Is affected by several genes including daf-16\; daf-2\; and glp-1 based on RNA-seq and microarray studies. Is affected by sixteen chemicals including 1-methylnicotinamide\; Tunicamycin\; and D-glucose based on RNA-seq and microarray studies. Is predicted to encode a protein …	Enriched in germline precursor cell, hypodermis, intestine, ASER and PLM according to tiling array and RNA-seq. Affected by tatn-1, emr-1, lem-2, bar-1, ubc-9, clk-1, wrn-1, daf-2, csr-1, glp-1, skn-1, npr-1, daf-12, daf-16, dpy-21, emb-4, lin-22, smg-2, cox-5B, dpy-7, hpl-2, alg-1, hmg-3, spt-16, eat-2, pry-1, atfs-1, nhl-2, rrf-3, ints-4, hsp-6, mdt-15, sek-1, aak-1, aak-2, spc-1, unc-70, mex-1…	N.A.	N.A.
WBGene00012257	24.985	2.80787	0.65883	4.2619	2.02692e-05	0.0205153	lpr-4	Caenorhabditis elegans	protein_coding_gene	W04G3.3	CELE_W04G3.3	W04G3.3.1	N.A.	CE31627	CE31627|HMMPANTHER:PTHR10612:SF45|HMMPANTHER:PTHR10612|SUPERFAMILY:SSF50814|INTERPRO:IPR012674	Q23164	Q23164	TF315575	NM_077451.7	NP_509852.2	X 2.857970	locomotion variant	N.A.	ok3300|Deletion|N.A.	hbl-1|Regulatory, unc-95|Regulatory	body wall musculature, muscle cell	body wall musculature, hypodermis, intestine, male-specific anatomical entity, OLL, PVD	L3 larva Ce, L4 larva Ce	1-cell embryo Ce, 1-day post-L4 adult hermaphrodite Ce, 2-days post-L4 adult hermaphrodite Ce, 24-cell embryo Ce, 3-days post-L4 adult hermaphrodite Ce, 4-days post-L4 adult hermaphrodite Ce, 5-days post-L4 adult hermaphrodite Ce, 6-days post-L4 adult hermaphrodite Ce, 7-10 days post-L4 adult hermaphrodite Ce, adult Ce, adult hermaphrodite Ce, all stages Ce, blastula embryo Ce, dauer larva Ce, em…	N.A.	N.A.	cytoplasm, "extracellular region", "lipid metabolic process", "lipid transport", "response to reactive oxygen species"	lpr-4 encodes one of seven C. elegans proteins related to the lipocalin family of structurally related, low molecular weight, secreted proteins that bind and transport lipophilic molecules and participate in intercellular signaling\; loss of lpr-4 via RNAi has been reported to result in defective yolk endocytosis\; lpr-4 appears to be expressed in body wall muscle.	Is expressed in body wall musculature and muscle cell. Is predicted to encode a protein with the following domain: Calycin.	Enriched in PVD, OLL, hypodermis, intestine, male-specific anatomical entity and body wall musculature according to microarray, tiling array and RNA-seq. Affected by unc-95, cyc-1, hpl-2, prp-8, rsr-2, emr-1, lem-2, blmp-1, prg-1, gld-2, tdp-1, daf-2, csr-1, daf-16, ham-3, npr-1, mir-60, chd-3, let-418, lmn-1, skn-1, skr-2, skr-1, daf-12, dpy-21, glh-4, glh-1, pgl-1, pgl-3, hrde-1, alg-1, alg-2, …	WBPaper00026629|pmid15987632, WBPaper00031097|pmid17937397, WBPaper00032973|pmid19269285
WBGene00012255	38.5483	3.07312	0.630547	4.87374	1.09504e-06	0.00310335	lpr-6	Caenorhabditis elegans	protein_coding_gene	W04G3.1	CELE_W04G3.1	W04G3.1a.1, W04G3.1b.1	N.A.	CE03785, CE43270	CE03785|HMMPANTHER:PTHR10612:SF34|HMMPANTHER:PTHR10612|SUPERFAMILY:SSF50814|INTERPRO:IPR012674, CE43270|HMMPANTHER:PTHR10612|HMMPANTHER:PTHR10612:SF34|SUPERFAMILY:SSF50814|INTERPRO:IPR012674	Q23162, B6VQ73	Q23162	TF318240	NM_001270200.5, NM_001270199.4	NP_001257128.1, NP_001257129.1	X 2.857759	N.A.	N.A.	eri-1|Regulatory	amphid neuron	hypodermis, intestine, male-specific anatomical entity, OLL, PVD	N.A.	1-cell embryo Ce, 1-day post-L4 adult hermaphrodite Ce, 2-days post-L4 adult hermaphrodite Ce, 24-cell embryo Ce, 3-days post-L4 adult hermaphrodite Ce, 4-days post-L4 adult hermaphrodite Ce, 5-days post-L4 adult hermaphrodite Ce, 6-days post-L4 adult hermaphrodite Ce, 7-10 days post-L4 adult hermaphrodite Ce, 96-cell embryo Ce, adult Ce, adult hermaphrodite Ce, all stages Ce, blastula embryo Ce,…	N.A.	N.A.	WBPaper00026629|pmid15987632, WBPaper00032973|pmid19269285, WBPaper00040085|pmid21841763	lpr-6 encodes one of seven C. elegans proteins related to the lipocalin family of structurally related, low molecular weight, secreted proteins that bind and transport lipophilic molecules and participate in intercellular signaling\; lpr-6 has been reported to be expressed in the amphid sensory neurons.	Is expressed in amphid neurons. Is predicted to encode a protein with the following domain: Calycin.	Enriched in PVD, OLL, hypodermis, intestine and male-specific anatomical entity according to microarray, tiling array and RNA-seq. Affected by cyc-1, fer-1, sma-2, sma-4, hpl-2, prp-8, rsr-2, emr-1, lem-2, bar-1, clk-1, tdp-1, daf-2, csr-1, npr-1, dop-1, mir-60, chd-3, let-418, skn-1, dpy-21, daf-12, daf-16, glh-4, glh-1, pgl-1, pgl-3, hrde-1, alg-1, alg-2, emb-4, sid-3, sta-1, lin-22, dpy-7, set…	N.A.	cytoplasm, "extracellular region", "integral component of membrane", "lipid metabolic process", "lipid transport", "membrane", "response to reactive oxygen species"
Gene Ontology Enrichment
Term	Expected	Observed	Enrichment Fold Change	P value	Q value
cuticle development GO:0042335	0.046	4	87	1.1e-09	3.3e-07
molting cycle GO:0042303	0.089	4	45	3.2e-08	4.7e-06
extracellular region GO:0005576	0.48	5	10	8e-06	0.00078
structural constituent of cuticle GO:0042302	0.13	3	22	1e-05	0.00078
collagen trimer GO:0005581	0.14	3	22	1.1e-05	0.00078
response to biotic stimulus GO:0009607	0.37	3	8.1	0.00051	0.025
biological process involved in interspecies interaction between organisms GO:0044419	0.37	3	8.1	0.00052	0.025
defense response GO:0006952	0.37	3	8.1	0.00053	0.025
peptidase inhibitor activity GO:0030414	0.064	1	16	0.0019	0.062
external encapsulating structure GO:0030312	0.069	1	15	0.0022	0.064
defense response to symbiont GO:0140546	0.27	2	7.5	0.0024	0.064
immune system process GO:0002376	0.29	2	7	0.003	0.073
serine-type endopeptidase activity GO:0004252	0.082	1	12	0.0031	0.073
multicellular organism growth GO:0035264	0.084	1	12	0.0033	0.073
iron ion binding GO:0005506	0.096	1	10	0.0042	0.082
molecular function inhibitor activity GO:0140678	0.098	1	10	0.0043	0.082
serine hydrolase activity GO:0017171	0.1	1	9.9	0.0046	0.082

## Sheet: GeneIntersections
	Overlap in DE genes found in both of the low copy number NILs		Overlap in DE genes found in both of the high copy number NILs		Overlap across other pairs of NIL DE gene sets
Comparison 1	SEA328_VS_N2		SEA300_VS_N2		SEA300_VS_N2		SEA300_VS_N2		SEA328_VS_N2		SEA329_VS_N2
Comparison 2	SEA330_VS_N2		SEA329_VS_N2		SEA328_VS_N2		SEA330_VS_N2		SEA329_VS_N2		SEA330_VS_N2
	WBGene00000558	cnc-4	WBGene00005956	srx-65	WBGene00001119	dyf-3	NA	NA	WBGene00000558	cnc-4	WBGene00000558	cnc-4
	WBGene00000928	dao-2	WBGene00009361	F33E2.5	WBGene00005956	srx-65			WBGene00000928	dao-2	WBGene00000928	dao-2
	WBGene00001064	dpy-2	WBGene00016953	C55C3.3	WBGene00009361	F33E2.5			WBGene00001064	dpy-2	WBGene00001064	dpy-2
	WBGene00001069	dpy-7							WBGene00001076	dpy-17	WBGene00001076	dpy-17
[truncated: 35 more rows]
