# Supplementary material for: Phenotypic tolerance for rDNA copy number variation within the natural range of C. elegans
Source: PLoS Genet. 2025 Jul 2;21(7):e1011759. doi: 10.1371/journal.pgen.1011759 (PMC12221044; doi:10.1371/journal.pgen.1011759)
Supplement: S22 File — (TXT) [file pgen.1011759.s038.txt]

Strain	Intact	Permeable	Pct_Permeable	Rep
N2	11	4	0.266666667	1
SEA328	11	4	0.266666667	1
CB6055	0	13	1	1
N2	13	10	0.434782609	2
SEA328	16	9	0.36	2
CB6055	0	15	1	2
N2	13	10	0.434782609	3
SEA328	6	15	0.714285714	3
CB6055	0	19	1	3
